# Supplementary material for: Data-Driven Search Algorithm for Discovery of Synthesizable Zeolitic Imidazolate Frameworks
Source: JACS Au. 2025 Mar 7;5(3):1460–70. doi: 10.1021/jacsau.5c00077 (PMC11938011; doi:10.1021/jacsau.5c00077)
Supplement: Supplementary file 2 — au5c00077_si_002.cif [file au5c00077_si_002.cif]

data_Imma_a
_audit_creation_date               2024-03-26
_audit_creation_method
;
Olex2 1.2
(compiled 2018.05.29 svn.r3508 for OlexSys, GUI svn.r5506)
;
_audit_contact_author_address      ?
_audit_contact_author_email        ?
_audit_contact_author_name         ''
_audit_contact_author_phone        ?
_publ_contact_author_id_orcid      ?
_publ_section_references
;
Bourhis, L.J., Dolomanov, O.V., Gildea, R.J., Howard, J.A.K., Puschmann, H.
 (2015). Acta Cryst. A71, 59-75.

Dolomanov, O.V., Bourhis, L.J., Gildea, R.J, Howard, J.A.K. & Puschmann, H.
 (2009), J. Appl. Cryst. 42, 339-341.
;
_chemical_name_systematic          UZIF-31
_chemical_formula_moiety           '0.25(C444 H316 N192 Zn48), 13(N)'
_chemical_formula_sum              'C111 H79 N61 Zn12'
_chemical_formula_weight           3052.02
loop_
  _atom_type_symbol
  _atom_type_scat_dispersion_real
  _atom_type_scat_dispersion_imag
  _atom_type_scat_Cromer_Mann_a1
  _atom_type_scat_Cromer_Mann_a2
  _atom_type_scat_Cromer_Mann_a3
  _atom_type_scat_Cromer_Mann_a4
  _atom_type_scat_Cromer_Mann_b1
  _atom_type_scat_Cromer_Mann_b2
  _atom_type_scat_Cromer_Mann_b3
  _atom_type_scat_Cromer_Mann_b4
  _atom_type_scat_Cromer_Mann_c
  _atom_type_scat_source
  _atom_type_scat_dispersion_source
 H -0.00000 0.00000 0.49300 0.32291 0.14019 0.04081 10.51090 26.12570 3.14236
 57.79970 0.0030380000826
 'International Tables Volume C Table 6.1.1.4 (pp. 500-502)' custom
 C 0.00270 0.00130 2.31000 1.02000 1.58860 0.86500 20.84390 10.20750 0.56870
 51.65120 0.215599998832
 'International Tables Volume C Table 6.1.1.4 (pp. 500-502)' custom
 Zn 0.34230 1.26120 14.07430 7.03180 5.16520 2.41000 3.26550 0.23330 10.31630
 58.70970 1.30410003662
 'International Tables Volume C Table 6.1.1.4 (pp. 500-502)' custom
 N 0.00520 0.00270 12.21260 3.13220 2.01250 1.16630 0.00570 9.89330 28.99750
 0.58260 -11.5290002823
 'International Tables Volume C Table 6.1.1.4 (pp. 500-502)' custom

_space_group_crystal_system        'orthorhombic'
_space_group_IT_number             74
_space_group_name_H-M_alt          'I m m a'
_space_group_name_Hall             '-I 2b 2'
loop_
  _space_group_symop_id
  _space_group_symop_operation_xyz
 1 x,y,z
 2 x,-y,-z
 3 -x,y+1/2,-z
 4 -x,-y+1/2,z
 5 -x,-y,-z
 6 -x,y,z
 7 x,-y-1/2,z
 8 x,y-1/2,-z
 9 x+1/2,y+1/2,z+1/2
 10 x+1/2,-y+1/2,-z+1/2
 11 -x+1/2,y+1,-z+1/2
 12 -x+1/2,-y+1,z+1/2
 13 -x+1/2,-y+1/2,-z+1/2
 14 -x+1/2,y+1/2,z+1/2
 15 x+1/2,-y,z+1/2
 16 x+1/2,y,-z+1/2

_symmetry_Int_Tables_number        74
_cell_length_a                     41.400(8)
_cell_length_b                     18.917(4)
_cell_length_c                     26.304(5)
_cell_angle_alpha                  90
_cell_angle_beta                   90
_cell_angle_gamma                  90
_cell_volume                       20600(7)
_cell_formula_units_Z              4
_cell_measurement_temperature      100.15
_cell_measurement_reflns_used     72543
_cell_measurement_theta_min       0.84
_cell_measurement_theta_max       19.67
_exptl_absorpt_coefficient_mu      1.124
_exptl_absorpt_correction_T_max    0.944
_exptl_absorpt_correction_T_min    0.892
_exptl_absorpt_correction_type     empirical
_exptl_absorpt_process_details     ?
_exptl_crystal_colour              colourless
_exptl_crystal_colour_lustre       .
_exptl_crystal_colour_primary      colourless
_exptl_crystal_density_diffrn      0.9840
_exptl_crystal_description         needle
_exptl_crystal_F_000               6144.8199
_exptl_crystal_size_max            0.15
_exptl_crystal_size_mid            0.05
_exptl_crystal_size_min            0.05
_diffrn_reflns_av_R_equivalents    0.1021
_diffrn_reflns_av_unetI/netI       0.3397
_diffrn_reflns_limit_h_max         42
_diffrn_reflns_limit_h_min         -42
_diffrn_reflns_limit_k_max         19
_diffrn_reflns_limit_k_min         -19
_diffrn_reflns_limit_l_max         27
_diffrn_reflns_limit_l_min         -26
_diffrn_reflns_number              11176
_diffrn_reflns_theta_full          19.6702
_diffrn_reflns_theta_max           19.67
_diffrn_reflns_theta_min           0.84
_diffrn_ambient_temperature        100.15
_diffrn_measured_fraction_theta_full  0.9789
_diffrn_measured_fraction_theta_max  0.9789
_diffrn_measurement_device_type    'Bruker APEX-II CCD'
_diffrn_measurement_method         '\w scans'
_diffrn_radiation_type             synchrotron
_diffrn_radiation_wavelength       0.65303
_diffrn_standards_number           0
_reflns_Friedel_coverage           0.0
_reflns_limit_h_max                42
_reflns_limit_h_min                0
_reflns_limit_k_max                19
_reflns_limit_k_min                0
_reflns_limit_l_max                27
_reflns_limit_l_min                0
_reflns_number_gt                  1704
_reflns_number_total               6119
_reflns_threshold_expression       I>=2u(I)
_computing_molecular_graphics      'Olex2 (Dolomanov et al., 2009)'
_computing_publication_material    'Olex2 (Dolomanov et al., 2009)'
_computing_structure_refinement    'olex2.refine (Bourhis et al., 2015)'
_refine_diff_density_max           1.3649
_refine_diff_density_min           -1.0590
_refine_diff_density_rms           0.1958
_refine_ls_d_res_high              0.9700
_refine_ls_d_res_low               22.2017
_refine_ls_goodness_of_fit_ref     0.8726
_refine_ls_hydrogen_treatment      constr
_refine_ls_matrix_type             full
_refine_ls_number_constraints      78
_refine_ls_number_parameters       446
_refine_ls_number_reflns           6119
_refine_ls_number_restraints       563
_refine_ls_R_factor_all            0.2123
_refine_ls_R_factor_gt             0.1180
_refine_ls_restrained_S_all        0.8323
_refine_ls_shift/su_max            0.0000
_refine_ls_shift/su_mean           0.0000
_refine_ls_structure_factor_coef   Fsqd
_refine_ls_weighting_details      
 'w=1/[\s^2^(Fo^2^)+(0.2P)^2^] where P=(Fo^2^+2Fc^2^)/3'
_refine_ls_weighting_scheme        calc
_refine_ls_wR_factor_gt            0.3364
_refine_ls_wR_factor_ref           0.3727
_olex2_refinement_description
;
1. Fixed Uiso
 At 1.2 times of:
  All C(H) groups
2. Shared sites
{C21, N16}
{N17, C24}
{C31, N19}
{C28, N18}
{N13, C3}
{C34, N20}
{C16, N15}
{C9, N14}
3. Restrained distances
 C12-N4
 1.35 with sigma of 0.02
 C17-C17_$1
 1.4 with sigma of 0.02
 C16_$1-C17_$1
 1.4 with sigma of 0.02
 C19-C20
 1.4 with sigma of 0.02
 N7-C19
 1.35 with sigma of 0.02
 N8-C20
 1.35 with sigma of 0.02
 C18-N7
 1.35 with sigma of 0.02
 C18-N8
 1.35 with sigma of 0.02
 C10-C9
 1.4 with sigma of 0.02
 N11-C33
 1.35 with sigma of 0.02
 C32-N11
 1.35 with sigma of 0.02
 C33-C32
 2.1 with sigma of 0.02
 C34-C35
 1.4 with sigma of 0.02
 C33-C34
 1.4 with sigma of 0.02
 C10-C10_$2
 1.4 with sigma of 0.02
 C13-C12
 1.4 with sigma of 0.02
 C13-N5
 1.35 with sigma of 0.02
 C13-C11
 2.1 with sigma of 0.02
 C3-C4
 1.4 with sigma of 0.02
 C4-C4_$3
 1.4 with sigma of 0.02
 C2_$3-C2
 1.4 with sigma of 0.02
 C7-C8
 2.1 with sigma of 0.02
 C5-C6
 2.1 with sigma of 0.02
 C27-C25
 2.1 with sigma of 0.02
 C29-C28
 1.4 with sigma of 0.02
 C30-C31
 1.4 with sigma of 0.02
 C27-C28
 1.4 with sigma of 0.02
 C25-C26
 2.1 with sigma of 0.02
 C30-C27
 2.7 with sigma of 0.02
 C26-C29
 2.7 with sigma of 0.02
 C38-N12_$2
 1.4 with sigma of 0.02
 C36-C38_$2
 2.1 with sigma of 0.02
 C38_$2-C37_$2
 1.4 with sigma of 0.02
 C23-C24
 1.4 with sigma of 0.02
 C22-C21
 1.4 with sigma of 0.02
 C22-C23
 1.4 with sigma of 0.02
 C19-C23
 2.4 with sigma of 0.02
 C23-C20
 2.7 with sigma of 0.02
 C19-C22
 2.7 with sigma of 0.02
 C15-C14
 2.1 with sigma of 0.02
 C24-C19
 1.4 with sigma of 0.02
 C24-C23
 1.4 with sigma of 0.02
 C2_$3-C3_$3
 1.4 with sigma of 0.02
 C20-C21
 1.4 with sigma of 0.02
 C18-C19
 2.1 with sigma of 0.02
 C33_$4-C32_$4
 2.1 with sigma of 0.02
 C27-C29
 2.4 with sigma of 0.02
 C30-C29
 1.4 with sigma of 0.02
 C29-C30_$4
 3.2 with sigma of 0.02
 C30-C29_$4
 3.2 with sigma of 0.02
 C30-C30_$4
 4 with sigma of 0.02
 C29-C29_$4
 4 with sigma of 0.02
 C31-C26
 1.4 with sigma of 0.02
 C26-C30
 2.4 with sigma of 0.02
 C4-C2
 2.4 with sigma of 0.02
 C2-N1
 1.35 with sigma of 0.02
 C3-C3_$3
 2.8 with sigma of 0.02
 C29-C30
 1.4 with sigma of 0.02
 N2-C5
 1.4 with sigma of 0.02
 C6-N2
 1.4 with sigma of 0.02
4. Restrained planarity
 C33_$1, C33, C34, C34_$1, C35, C35_$1
 with sigma of 0.1
 C26, C27, C28, C29, C30, C31
 with sigma of 0.2
5. Rigid bond restraints
 N7, N8, C18, C19, C20
 with sigma for 1-2 distances of 0.01 and sigma for 1-3 distances of 0.01
 C33, C34, C35
 with sigma for 1-2 distances of 0.01 and sigma for 1-3 distances of 0.01
 N4, N5, C11, C12, C13
 with sigma for 1-2 distances of 0.01 and sigma for 1-3 distances of 0.01
 N2, C5, C6
 with sigma for 1-2 distances of 0.01 and sigma for 1-3 distances of 0.01
 N9, N10, C25, C26, C27
 with sigma for 1-2 distances of 0.01 and sigma for 1-3 distances of 0.01
 C26, C27, C28, C29, C30, C31
 with sigma for 1-2 distances of 0.01 and sigma for 1-3 distances of 0.01
 N12, C36
 with sigma for 1-2 distances of 0.01 and sigma for 1-3 distances of 0.01
 N12, C36, C37
 with sigma for 1-2 distances of 0.01 and sigma for 1-3 distances of 0.01
 N4, N5, C11, C12, C13
 with sigma for 1-2 distances of 0.01 and sigma for 1-3 distances of 0.01
 C2, C3, C4
 with sigma for 1-2 distances of 0.01 and sigma for 1-3 distances of 0.01
6. Uiso/Uaniso restraints and constraints
N7 \\sim N8 \\sim C18 \\sim C19 \\sim C20: within 1.7A with sigma of 0.04 and
sigma for terminal atoms of 0.08
C15 \\sim C16: within 1.7A with sigma of 0.04 and sigma for terminal atoms of
0.08
C16 \\sim C16 \\sim C17 \\sim C17: within 1.7A with sigma of 0.04 and sigma for
terminal atoms of 0.08
N3 \\sim C7 \\sim C8: within 1.7A with sigma of 0.04 and sigma for terminal
atoms of 0.08
C8 \\sim C9 \\sim C10: within 1.7A with sigma of 0.04 and sigma for terminal
atoms of 0.08
N11 \\sim C32 \\sim C33: within 1.7A with sigma of 0.04 and sigma for terminal
atoms of 0.08
C33 \\sim C34 \\sim C35: within 1.7A with sigma of 0.04 and sigma for terminal
atoms of 0.08
N4 \\sim N5 \\sim C11 \\sim C12 \\sim C13: within 1.7A with sigma of 0.04 and
sigma for terminal atoms of 0.08
C2 \\sim C3 \\sim C4: within 1.7A with sigma of 0.04 and sigma for terminal
atoms of 0.08
N2 \\sim C5 \\sim C6: within 1.7A with sigma of 0.04 and sigma for terminal
atoms of 0.08
N12 \\sim C36: within 1.7A with sigma of 0.04 and sigma for terminal atoms of
0.08
N9 \\sim N10 \\sim C25 \\sim C26 \\sim C27: within 1.7A with sigma of 0.04 and
sigma for terminal atoms of 0.08
C26 \\sim C27 \\sim C28 \\sim C29 \\sim C30 \\sim C31: within 1.7A with sigma
of 0.04 and sigma for terminal atoms of 0.08
N6 \\sim C14 \\sim C15 \\sim C16 \\sim C17: within 1.7A with sigma of 0.04 and
sigma for terminal atoms of 0.08
N12 \\sim C36: within 1.7A with sigma of 0.04 and sigma for terminal atoms of
0.08
C19 \\sim C20 \\sim C21 \\sim C24: within 1.7A with sigma of 0.04 and sigma for
terminal atoms of 0.08
N12 \\sim C36 \\sim C37: within 1.7A with sigma of 0.04 and sigma for terminal
atoms of 0.08
N12 \\sim C36 \\sim C37 \\sim C38: within 1.7A with sigma of 0.04 and sigma for
terminal atoms of 0.08
C19 \\sim C20 \\sim C21 \\sim C22 \\sim C23 \\sim C24: within 1.7A with sigma
of 0.04 and sigma for terminal atoms of 0.08
C19 \\sim C20 \\sim C21 \\sim C22 \\sim C23 \\sim C24: within 1.7A with sigma
of 0.04 and sigma for terminal atoms of 0.08
C2 \\sim C3 \\sim C4: within 1.7A with sigma of 0.04 and sigma for terminal
atoms of 0.08
C26 \\sim C27 \\sim C28 \\sim C29 \\sim C30 \\sim C31: within 1.7A with sigma
of 0.04 and sigma for terminal atoms of 0.08
N1 \\sim C1 \\sim C2 \\sim C3 \\sim C4: within 1.7A with sigma of 0.04 and
sigma for terminal atoms of 0.08
Uanis(C21) = Uanis(N16)
Uanis(C24) = Uanis(N17)
Uanis(N17) = Uanis(C24)
Uanis(C31) = Uanis(N19)
Uanis(C28) = Uanis(N18)
Uanis(C3) = Uanis(N13)
Uanis(N13) = Uanis(C3)
Uanis(C34) = Uanis(N20)
Uanis(C16) = Uanis(N15)
Uanis(C9) = Uanis(N14)
7. Rigid body (RIGU) restrains
 N1, C1, C2, C3, C4
 with sigma for 1-2 distances of 0.004 and sigma for 1-3 distances of 0.004
8. Others
 Fixed Sof: C9(0.5) H9(0.5) C34(0.5) H34(0.5) C16(0.5) H16(0.5) C3(0.25)
 H3(0.25) C4(0.5) H4(0.5) C28(0.5) H28(0.5) C31(0.5) H31(0.5) C24(0.25)
 H24(0.25) C21(0.25) H21(0.25) C37(0.5) H37(0.5) C38(0.5) H38(0.5) C22(0.5)
 H22(0.5) C23(0.5) H23(0.5) N16(0.25) N17(0.25) N19(0.5) N18(0.5) N13(0.25)
 N20(0.5) N15(0.5) N14(0.5)
9.a Aromatic/amide H refined with riding coordinates:
 C18(H18), C7(H7), C5(H5), C25(H25), C32(H32), C14(H14), C11(H11), C1(H1),
 C9(H9), C6(H6), C36(H36), C34(H34), C16(H16), C10(H10), C3(H3), C4(H4),
 C12(H12), C28(H28), C35(H35), C17(H17), C13(H13), C30(H30), C29(H29), C31(H31),
  C24(H24), C21(H21), C37(H37), C38(H38), C22(H22), C23(H23)
;
loop_
  _atom_site_label
  _atom_site_type_symbol
  _atom_site_fract_x
  _atom_site_fract_y
  _atom_site_fract_z
  _atom_site_U_iso_or_equiv
  _atom_site_adp_type
  _atom_site_occupancy
  _atom_site_site_symmetry_order
  _atom_site_refinement_flags_posn
  _atom_site_refinement_flags_adp
  _atom_site_refinement_flags_occupancy
  _atom_site_disorder_group
 Zn1 Zn 0.42682(5) 0.59379(11) 0.59085(9) 0.0888(9) Uani 1.000000 1 . . . .
 Zn2 Zn 0.22611(7) 0.40792(12) 0.59270(8) 0.1035(10) Uani 1.000000 1 . . . .
 Zn3 Zn 0.34846(7) 0.40722(12) 0.71325(9) 0.1030(10) Uani 1.000000 1 . . . .
 N11 N 0.2362(4) 0.3098(7) 0.5729(5) 0.098(5) Uani 1.000000 1 D U . 1
 N7 N 0.3396(4) 0.3997(8) 0.7848(5) 0.104(5) Uani 1.000000 1 D U . 1
 N8 N 0.3128(4) 0.3978(8) 0.8610(5) 0.102(5) Uani 1.000000 1 D U . 1
 N9 N 0.3111(5) 0.4429(9) 0.6764(6) 0.123(5) Uani 1.000000 1 . U . 1
 N3 N 0.4095(4) 0.5364(7) 0.5345(5) 0.070(4) Uani 1.000000 1 . U . 1
 N10 N 0.2634(4) 0.4469(8) 0.6295(5) 0.107(5) Uani 1.000000 1 . U . 1
 C18 C 0.3122(4) 0.4146(9) 0.8087(6) 0.095(5) Uani 1.000000 1 D U . 1
 H18 H 0.2940(4) 0.4346(9) 0.7922(6) 0.114(6) Uiso 1.000000 1 R . . 1
 N6 N 0.3542(4) 0.3072(8) 0.6837(6) 0.104(5) Uani 1.000000 1 . U . 1
 C7 C 0.4236(5) 0.5 0.5 0.068(7) Uani 1.000000 2 DS TU P 1
 H7 H 0.4466(5) 0.5 0.5 0.082(9) Uiso 1.000000 2 RS T P 1
 N1 N 0.4083(5) 0.6922(8) 0.5958(7) 0.129(6) Uani 1.000000 1 D U . 1
 C8 C 0.3766(5) 0.5261(10) 0.5205(7) 0.093(6) Uani 1.000000 1 D U . 1
 N4 N 0.4174(5) 0.5464(9) 0.6505(6) 0.140(6) Uani 1.000000 1 D U . .
 C5 C 0.5 0.5924(13) 0.5960(9) 0.122(8) Uani 1.000000 2 DS TU P .
 H5 H 0.5 0.5804(13) 0.6310(9) 0.146(10) Uiso 1.000000 2 RS T P .
 N2 N 0.4724(3) 0.6015(9) 0.5697(7) 0.138(7) Uani 1.000000 1 D U . .
 C25 C 0.2937(6) 0.4126(8) 0.6478(7) 0.104(6) Uani 1.000000 1 D U . 1
 H25 H 0.2990(6) 0.3664(8) 0.6366(7) 0.125(7) Uiso 1.000000 1 R . . 1
 C15 C 0.3620(5) 0.2864(9) 0.6403(7) 0.101(6) Uani 1.000000 1 D U . 1
 N12 N 0.2101(4) 0.4653(11) 0.5388(7) 0.145(7) Uani 1.000000 1 D U . .
 C32 C 0.2253(7) 0.25 0.5923(10) 0.123(10) Uani 1.000000 2 DS TU P 1
 H32 H 0.2101(7) 0.25 0.6194(10) 0.148(12) Uiso 1.000000 2 RS T P 1
 C33 C 0.2598(5) 0.2889(10) 0.5423(8) 0.146(8) Uani 1.000000 1 D U . 1
 C14 C 0.3469(8) 0.25 0.7106(9) 0.132(10) Uani 1.000000 2 DS TU P 1
 H14 H 0.3379(8) 0.25 0.7438(9) 0.158(12) Uiso 1.000000 2 RS T P 1
 C11 C 0.3912(6) 0.5030(11) 0.6573(7) 0.129(6) Uani 1.000000 1 D U . .
 H11 H 0.3764(6) 0.4960(11) 0.6302(7) 0.155(8) Uiso 1.000000 1 R . . .
 C1 C 0.4254(7) 0.75 0.5904(12) 0.116(9) Uani 1.000000 2 S TU P 1
 H1 H 0.4479(7) 0.75 0.5834(12) 0.139(11) Uiso 1.000000 2 RS T P 1
 C2 C 0.3780(6) 0.7128(5) 0.6133(12) 0.222(7) Uani 1.000000 1 D U . 1
 C27 C 0.2687(6) 0.5083(9) 0.6542(11) 0.209(7) Uani 1.000000 1 D U . 1
 C9 C 0.3497(5) 0.5443(11) 0.5485(8) 0.123(7) Uani 0.500000 1 D U . 1
 H9 H 0.3496(5) 0.5695(11) 0.5797(8) 0.148(8) Uiso 0.500000 1 R . . 1
 C20 C 0.3406(4) 0.3625(10) 0.8701(7) 0.106(5) Uani 1.000000 1 D U . 1
 C6 C 0.4844(4) 0.6313(12) 0.5228(7) 0.154(8) Uani 1.000000 1 D U . .
 H6 H 0.4712(4) 0.6484(12) 0.4959(7) 0.184(10) Uiso 1.000000 1 R . . .
 C36 C 0.2283(7) 0.5 0.5 0.142(9) Uani 1.000000 2 DS TU P .
 H36 H 0.2513(7) 0.5 0.5 0.170(10) Uiso 1.000000 2 RS T P .
 C19 C 0.3577(4) 0.3708(11) 0.8205(7) 0.116(5) Uani 1.000000 1 D U . 1
 C26 C 0.2958(7) 0.5084(10) 0.6842(11) 0.219(7) Uani 1.000000 1 D U . 1
 C34 C 0.2846(7) 0.3219(12) 0.5133(10) 0.208(9) Uani 0.500000 1 D U . 1
 H34 H 0.2918(7) 0.3683(12) 0.5215(10) 0.249(11) Uiso 0.500000 1 R . . 1
 C16 C 0.3682(6) 0.3219(11) 0.5995(8) 0.156(7) Uani 0.500000 1 D U . 1
 H16 H 0.3674(6) 0.3721(11) 0.6004(8) 0.187(9) Uiso 0.500000 1 R . . 1
 C10 C 0.3233(5) 0.5197(13) 0.5232(6) 0.164(11) Uani 1.000000 1 D U . 1
 H10 H 0.3029(5) 0.5296(13) 0.5379(6) 0.197(13) Uiso 1.000000 1 R . . 1
 C3 C 0.3519(10) 0.6757(5) 0.634(2) 0.268600 Uani 0.250000 1 D U . 1
 H3 H 0.3504(10) 0.6258(5) 0.630(2) 0.322320 Uiso 0.250000 1 R . . 1
 C4 C 0.3283(9) 0.7132(5) 0.6591(19) 0.241(9) Uani 0.500000 1 D U . 1
 H4 H 0.3119(9) 0.6884(5) 0.6769(19) 0.289(11) Uiso 0.500000 1 R . . 1
 C12 C 0.4260(7) 0.5520(16) 0.6996(7) 0.212(8) Uani 1.000000 1 D U . .
 H12 H 0.4437(7) 0.5795(16) 0.7111(7) 0.254(10) Uiso 1.000000 1 R . . .
 C28 C 0.2497(8) 0.5715(11) 0.6431(12) 0.301(9) Uani 0.500000 1 D U . 1
 H28 H 0.2355(8) 0.5767(11) 0.6150(12) 0.361(11) Uiso 0.500000 1 R . . 1
 C35 C 0.2983(8) 0.2853(12) 0.4725(12) 0.250(12) Uani 1.000000 1 D U . 1
 H35 H 0.3076(8) 0.3105(12) 0.4449(12) 0.300(15) Uiso 1.000000 1 R . . 1
 N5 N 0.3864(5) 0.4719(9) 0.6994(7) 0.145(6) Uani 1.000000 1 D U . .
 C17 C 0.3762(7) 0.2870(5) 0.5530(9) 0.191(10) Uani 1.000000 1 D U . 1
 H17 H 0.3813(7) 0.3131(5) 0.5232(9) 0.229(12) Uiso 1.000000 1 R . . 1
 C13 C 0.4052(7) 0.5117(15) 0.7333(7) 0.211(8) Uani 1.000000 1 D U . .
 H13 H 0.4044(7) 0.5122(15) 0.7694(7) 0.253(10) Uiso 1.000000 1 R . . .
 C30 C 0.2868(4) 0.6252(11) 0.7092(9) 0.373(10) Uani 1.000000 1 D U . 1
 H30 H 0.2963(4) 0.6687(11) 0.7192(9) 0.448(12) Uiso 1.000000 1 R . . 1
 C29 C 0.2555(7) 0.6226(12) 0.6795(3) 0.365(10) Uani 1.000000 1 D U . 1
 H29 H 0.2393(7) 0.6571(12) 0.6861(3) 0.438(12) Uiso 1.000000 1 R . . 1
 C31 C 0.3009(8) 0.5608(13) 0.7211(11) 0.316(9) Uani 0.500000 1 D U . 1
 H31 H 0.3129(8) 0.5529(13) 0.7514(11) 0.379(11) Uiso 0.500000 1 R . . 1
 C24 C 0.3881(7) 0.3363(19) 0.8124(11) 0.137500 Uani 0.250000 1 D U . 1
 H24 H 0.3997(7) 0.3381(19) 0.7813(11) 0.165000 Uiso 0.250000 1 R . . 1
 C21 C 0.3519(9) 0.3316(19) 0.9140(10) 0.139(9) Uani 0.250000 1 D U . 1
 H21 H 0.3403(9) 0.3252(19) 0.9448(10) 0.166(11) Uiso 0.250000 1 R . . 1
 C37 C 0.1882(11) 0.538(3) 0.5469(18) 0.163(10) Uani 0.500000 1 D U . .
 H37 H 0.1771(11) 0.554(3) 0.5764(18) 0.196(13) Uiso 0.500000 1 R . . .
 C38 C 0.1906(11) 0.572(3) 0.4980(15) 0.223(19) Uani 0.500000 1 D U . .
 H38 H 0.1800(11) 0.615(3) 0.4904(15) 0.27(2) Uiso 0.500000 1 R . . .
 C22 C 0.3842(9) 0.311(2) 0.9040(10) 0.162(11) Uani 0.500000 1 D U . 1
 H22 H 0.3977(9) 0.304(2) 0.9328(10) 0.194(14) Uiso 0.500000 1 R . . 1
 C23 C 0.3986(7) 0.299(2) 0.8561(12) 0.175(11) Uani 0.500000 1 D U . 1
 H23 H 0.4157(7) 0.266(2) 0.8532(12) 0.210(13) Uiso 0.500000 1 R . . 1
 N16 N 0.3519(9) 0.3316(19) 0.9140(10) 0.139(9) Uani 0.250000 1 . . . 4
 N17 N 0.3881(7) 0.3363(19) 0.8124(11) 0.1375 Uani 0.250000 1 . . . 5
 N19 N 0.3009(8) 0.5608(13) 0.7211(11) 0.316(9) Uani 0.500000 1 . . . 8
 N18 N 0.2497(8) 0.5715(11) 0.6431(12) 0.301(9) Uani 0.500000 1 . . . 10
 N13 N 0.3519(10) 0.6757(5) 0.634(2) 0.2686 Uani 0.250000 1 . . . 11
 N20 N 0.2846(7) 0.3219(12) 0.5133(10) 0.208(9) Uani 0.500000 1 . . . 14
 N15 N 0.3682(6) 0.3219(11) 0.5995(8) 0.156(7) Uani 0.500000 1 . . . 16
 N14 N 0.3497(5) 0.5443(11) 0.5485(8) 0.123(7) Uani 0.500000 1 . . . 18

loop_
  _atom_site_aniso_label
  _atom_site_aniso_U_11
  _atom_site_aniso_U_22
  _atom_site_aniso_U_33
  _atom_site_aniso_U_12
  _atom_site_aniso_U_13
  _atom_site_aniso_U_23
 Zn1 0.0723(18) 0.0732(15) 0.1210(19) -0.0045(15) 0.0068(15) 0.0054(15)
 Zn2 0.149(3) 0.0821(17) 0.0797(16) 0.0016(18) 0.0223(17) 0.0170(14)
 Zn3 0.132(3) 0.0792(16) 0.0977(18) -0.0155(18) 0.0204(17) 0.0054(14)
 N11 0.123(15) 0.099(13) 0.070(11) -0.012(9) 0.053(9) -0.008(8)
 N7 0.149(15) 0.065(10) 0.097(9) 0.010(9) 0.030(8) 0.017(8)
 N8 0.131(12) 0.087(11) 0.088(8) 0.013(9) 0.003(8) -0.009(8)
 N9 0.174(14) 0.083(11) 0.112(14) -0.026(10) -0.018(10) 0.007(9)
 N3 0.071(13) 0.056(10) 0.082(11) 0.006(9) 0.013(9) 0.008(7)
 N10 0.147(14) 0.089(10) 0.086(11) -0.005(9) 0.026(9) 0.011(8)
 C18 0.138(13) 0.056(11) 0.090(10) 0.012(10) 0.010(9) 0.004(9)
 N6 0.160(15) 0.096(13) 0.057(11) -0.007(9) 0.044(10) -0.002(8)
 C7 0.037(19) 0.053(17) 0.12(2) -0.000000 -0.000000 0.025(13)
 N1 0.134(16) 0.060(11) 0.193(15) -0.021(9) 0.006(12) 0.033(9)
 C8 0.109(18) 0.087(14) 0.083(16) 0.006(12) -0.010(11) 0.014(9)
 N4 0.200(18) 0.128(13) 0.092(9) -0.102(10) -0.022(10) -0.012(9)
 C5 0.09(2) 0.058(15) 0.22(2) -0.000000 -0.000000 -0.025(15)
 N2 0.068(15) 0.132(14) 0.213(18) -0.016(10) 0.027(9) -0.026(12)
 C25 0.163(17) 0.086(11) 0.063(13) -0.013(10) 0.012(10) 0.009(9)
 C15 0.137(16) 0.110(15) 0.055(12) -0.000(9) 0.021(11) 0.021(9)
 N12 0.063(16) 0.169(18) 0.20(2) 0.018(7) -0.010(7) 0.021(14)
 C32 0.15(3) 0.11(2) 0.11(2) -0.000000 0.076(15) 0.000000
 C33 0.21(2) 0.097(15) 0.134(18) -0.006(11) 0.040(12) 0.034(10)
 C14 0.17(3) 0.14(3) 0.09(2) -0.000000 0.068(16) 0.000000
 C11 0.168(18) 0.106(15) 0.114(11) -0.060(10) -0.021(11) 0.028(10)
 C1 0.05(2) 0.09(2) 0.20(2) -0.000000 -0.007(16) 0.000000
 C2 0.229(13) 0.190(16) 0.249(16) 0.038(8) -0.007(9) -0.018(9)
 C27 0.231(17) 0.065(10) 0.330(19) -0.004(10) -0.082(12) -0.007(10)
 C9 0.11(2) 0.140(15) 0.123(17) 0.027(14) -0.026(12) 0.035(12)
 C20 0.138(13) 0.089(11) 0.093(9) 0.020(8) -0.003(8) -0.017(7)
 C6 0.063(18) 0.22(2) 0.179(18) 0.003(12) 0.039(11) -0.026(15)
 C36 0.046(19) 0.16(2) 0.22(2) -0.000000 -0.000000 0.008(16)
 C19 0.129(11) 0.117(11) 0.103(10) 0.013(7) 0.002(7) -0.021(7)
 C26 0.254(17) 0.074(11) 0.330(19) -0.023(10) -0.096(12) -0.022(10)
 C34 0.27(3) 0.117(18) 0.24(2) -0.026(14) 0.098(15) 0.030(13)
 C16 0.227(18) 0.101(14) 0.140(17) -0.008(11) -0.003(14) 0.020(10)
 C10 0.11(2) 0.19(3) 0.20(3) 0.035(18) -0.031(15) 0.034(17)
 C3 0.268600 0.268600 0.268600 -0.000000 -0.000000 -0.000000
 C4 0.232(15) 0.26(2) 0.23(2) -0.005(10) -0.011(10) 0.031(10)
 C12 0.29(2) 0.238(19) 0.109(11) -0.178(13) -0.073(12) 0.089(12)
 C28 0.32(2) 0.091(14) 0.49(2) 0.054(12) -0.136(14) -0.064(12)
 C35 0.26(3) 0.17(3) 0.32(3) 0.012(17) 0.170(18) 0.028(16)
 N5 0.193(17) 0.121(14) 0.121(13) -0.079(10) -0.025(11) 0.029(10)
 C17 0.30(2) 0.13(2) 0.140(19) -0.022(14) -0.011(16) 0.025(12)
 C13 0.26(2) 0.24(2) 0.127(10) -0.171(13) -0.046(12) 0.054(12)
 C30 0.38(2) 0.134(13) 0.61(3) 0.047(14) -0.191(15) -0.112(13)
 C29 0.37(2) 0.139(14) 0.59(3) 0.065(14) -0.182(16) -0.121(13)
 C31 0.34(2) 0.110(14) 0.49(2) -0.006(12) -0.175(14) -0.082(12)
 C24 0.137500 0.137500 0.137500 0.000000 0.000000 -0.000000
 C21 0.18(2) 0.148(18) 0.093(16) 0.033(11) 0.011(11) -0.029(11)
 C37 0.09(2) 0.19(2) 0.21(3) 0.039(12) 0.008(13) 0.023(18)
 C38 0.13(3) 0.24(4) 0.31(4) 0.04(2) 0.03(2) 0.06(2)
 C22 0.19(2) 0.17(2) 0.13(2) 0.029(13) 0.017(13) -0.017(12)
 C23 0.19(2) 0.16(2) 0.17(2) 0.026(11) 0.009(11) -0.010(11)
 N16 0.18(2) 0.148(18) 0.093(16) 0.033(11) 0.011(11) -0.029(11)
 N17 0.137500 0.137500 0.137500 0.000000 0.000000 -0.000000
 N19 0.34(2) 0.110(14) 0.49(2) -0.006(12) -0.175(14) -0.082(12)
 N18 0.32(2) 0.091(14) 0.49(2) 0.054(12) -0.136(14) -0.064(12)
 N13 0.268600 0.268600 0.268600 -0.000000 -0.000000 -0.000000
 N20 0.27(3) 0.117(18) 0.24(2) -0.026(14) 0.098(15) 0.030(13)
 N15 0.227(18) 0.101(14) 0.140(17) -0.008(11) -0.003(14) 0.020(10)
 N14 0.11(2) 0.140(15) 0.123(17) 0.027(14) -0.026(12) 0.035(12)

loop_
  _geom_bond_atom_site_label_1
  _geom_bond_atom_site_label_2
  _geom_bond_distance
  _geom_bond_site_symmetry_2
  _geom_bond_publ_flag
 Zn1 N3 1.974(14) . ?
 Zn1 N1 2.017(17) . ?
 Zn1 N4 1.850(16) . ?
 Zn1 N2 1.973(15) . ?
 Zn2 N11 1.972(13) . ?
 Zn2 N8 2.028(16) 11_546 ?
 Zn2 N10 1.967(17) . ?
 Zn2 N12 1.904(19) . ?
 Zn3 N7 1.922(14) . ?
 Zn3 N9 1.947(19) . ?
 Zn3 N6 2.060(15) . ?
 Zn3 N5 2.026(16) . ?
 N11 C32 1.320(12) 7_565 ?
 N11 C33 1.328(15) . ?
 N7 C18 1.327(14) . ?
 N7 C19 1.321(13) . ?
 N8 C18 1.411(13) . ?
 N8 C20 1.354(14) . ?
 N9 C25 1.19(2) . ?
 N9 C26 1.41(2) . ?
 N3 C7 1.280(15) 2_566 ?
 N3 C8 1.42(2) . ?
 N10 C25 1.49(2) . ?
 N10 C27 1.35(2) . ?
 N6 C15 1.25(2) . ?
 N6 C14 1.327(15) 7_565 ?
 N1 C1 1.31(2) 7_575 ?
 N1 C2 1.393(16) . ?
 C8 C8 1.46(4) 2_566 ?
 C8 C9 1.38(2) . ?
 N4 C11 1.37(2) . ?
 N4 C12 1.343(14) . ?
 C5 N2 1.346(14) . ?
 C5 N2 1.346(14) 6_655 ?
 N2 C6 1.443(15) . ?
 C15 C15 1.38(3) 7_565 ?
 C15 C16 1.29(2) . ?
 N12 C36 1.43(2) . ?
 N12 C37 1.67(5) . ?
 N12 C38 1.442(18) 2_566 ?
 C33 C33 1.47(4) 7_565 ?
 C33 C34 1.425(16) . ?
 C11 N5 1.27(2) . ?
 C2 C2 1.406(18) 7_575 ?
 C2 C3 1.394(16) . ?
 C27 C26 1.37(3) . ?
 C27 C28 1.461(16) . ?
 C9 C10 1.359(15) . ?
 C20 C19 1.490(15) . ?
 C20 C21 1.375(17) . ?
 C6 C6 1.29(4) 6_655 ?
 C19 C24 1.433(17) . ?
 C26 C31 1.403(16) . ?
 C34 C35 1.398(16) . ?
 C16 C17 1.428(15) . ?
 C10 C10 1.43(2) 2_566 ?
 C3 C4 1.382(16) . ?
 C4 C4 1.393(19) 7_575 ?
 C12 C13 1.452(16) . ?
 C28 C29 1.382(16) . ?
 C35 C35 1.33(5) 7_565 ?
 N5 C13 1.400(15) . ?
 C17 C17 1.401(17) 7_565 ?
 C30 C29 1.516(12) . ?
 C30 C31 1.386(17) . ?
 C24 C23 1.417(13) . ?
 C21 C22 1.419(18) . ?
 C37 C38 1.433(18) . ?
 C22 C23 1.410(17) . ?

loop_
  _geom_angle_atom_site_label_1
  _geom_angle_atom_site_label_2
  _geom_angle_atom_site_label_3
  _geom_angle
  _geom_angle_site_symmetry_1
  _geom_angle_site_symmetry_3
  _geom_angle_publ_flag
 N1 Zn1 N3 114.7(7) . . ?
 N2 Zn1 N4 118.5(8) . . ?
 N8 Zn2 N11 103.7(6) 11_546 . ?
 N10 Zn2 N11 108.5(7) . . ?
 N10 Zn2 N8 111.3(6) . 11_546 ?
 N9 Zn3 N7 111.2(7) . . ?
 N6 Zn3 N7 108.9(6) . . ?
 N6 Zn3 N9 102.9(7) . . ?
 C33 N11 C32 103.3(12) . 7_565 ?
 C19 N7 C18 103.6(12) . . ?
 C20 N8 C18 107.3(17) . . ?
 C26 N9 C25 104(2) . . ?
 C8 N3 C7 100.5(14) . 2_566 ?
 C27 N10 C25 94.8(15) . . ?
 N8 C18 N7 113.6(14) . . ?
 C14 N6 C15 106.9(15) 7_565 . ?
 N3 C7 N3 126(2) . 2_566 ?
 C2 N1 C1 106.8(19) . 7_575 ?
 C8 C8 N3 106.3(9) 2_566 . ?
 C9 C8 N3 127(2) . . ?
 C11 N4 Zn1 124.6(14) . . ?
 C12 N4 Zn1 136.2(15) . . ?
 C12 N4 C11 97.5(18) . . ?
 N2 C5 N2 116.1(19) . 6_655 ?
 C5 N2 Zn1 131.1(12) 6_655 . ?
 C6 N2 Zn1 126.8(12) . . ?
 C6 N2 C5 101.3(13) . 6_655 ?
 N10 C25 N9 120.3(17) . . ?
 C15 C15 N6 108.3(9) 7_565 . ?
 C16 C15 N6 130(2) . . ?
 C36 N12 Zn2 127.6(15) . . ?
 C37 N12 Zn2 125(2) . . ?
 C37 N12 C36 90(2) . . ?
 C38 N12 Zn2 115(2) 2_566 . ?
 C38 N12 C36 92.1(14) 2_566 . ?
 C38 N12 C37 101(3) 2_566 . ?
 N11 C32 N11 117.9(16) . 7_565 ?
 C33 C33 N11 107.3(6) 7_565 . ?
 C34 C33 N11 137(2) . . ?
 N6 C14 N6 109.1(19) . 7_565 ?
 N5 C11 N4 120.9(17) . . ?
 N1 C1 N1 113(3) . 7_575 ?
 C2 C2 N1 106.3(6) 7_575 . ?
 C3 C2 N1 133.0(13) . . ?
 C26 C27 N10 114.3(15) . . ?
 C28 C27 N10 121(2) . . ?
 C28 C27 C26 123.7(15) . . ?
 C10 C9 C8 108(2) . . ?
 C19 C20 N8 101.3(17) . . ?
 C21 C20 N8 130(2) . . ?
 C21 C20 C19 128.2(18) . . ?
 C6 C6 N2 110.1(9) 6_655 . ?
 N12 C36 N12 116(3) 2_566 . ?
 C20 C19 N7 113.4(15) . . ?
 C24 C19 N7 125.4(19) . . ?
 C24 C19 C20 119.9(14) . . ?
 C27 C26 N9 106.4(15) . . ?
 C31 C26 N9 131(2) . . ?
 C31 C26 C27 121.6(18) . . ?
 C35 C34 C33 119(2) . . ?
 C17 C16 C15 121(2) . . ?
 C10 C10 C9 126.6(13) 2_566 . ?
 C4 C3 C2 118.3(11) . . ?
 C4 C4 C3 120.9 7_575 . ?
 C13 C12 N4 112.9(19) . . ?
 C29 C28 C27 109.9(17) . . ?
 C35 C35 C34 119.7(13) 7_565 . ?
 C11 N5 Zn3 123.9(15) . . ?
 C13 N5 Zn3 129.8(15) . . ?
 C13 N5 C11 102.8(14) . . ?
 C17 C17 C16 117.5(10) 7_565 . ?
 N5 C13 C12 102.8(16) . . ?
 C31 C30 C29 116.6(15) . . ?
 C30 C29 C28 121.9(16) . . ?
 C30 C31 C26 113.6(17) . . ?
 C23 C24 C19 112.0(17) . . ?
 C22 C21 C20 106(2) . . ?
 C38 C37 N12 102(3) . . ?
 C37 C38 N12 115(3) . 2_566 ?
 C23 C22 C21 127(2) . . ?
 C22 C23 C24 121.1(18) . . ?

_smtbx_masks_special_details       ?
loop_
  _smtbx_masks_void_nr
  _smtbx_masks_void_average_x
  _smtbx_masks_void_average_y
  _smtbx_masks_void_average_z
  _smtbx_masks_void_volume
  _smtbx_masks_void_count_electrons
  _smtbx_masks_void_content
 1 -0.478 -0.328 -0.131 8935.8 2878.3 ?
 2 0.250 0.250 0.750 126.1 33.7 ?
 3 0.250 0.750 0.250 126.1 33.7 ?
 4 0.750 0.250 0.750 126.1 33.7 ?
 5 0.750 0.750 0.250 126.1 33.7 ?

_shelx_fab_file
;
0 0 2 -48.3339 0.5440
0 0 4 204.6371 5.0694
0 0 6 -125.1743 16.3002
0 0 8 12.7438 3.6855
0 0 10 83.9273 -16.8677
0 0 12 -35.9294 -2.1048
0 0 14 74.0345 -4.3078
0 0 16 24.0560 13.0677
0 0 18 2.1385 1.3537
0 0 20 -12.6911 -2.6174
0 0 22 -22.3452 -3.4195
0 0 24 5.7388 -2.6511
0 0 26 5.2833 4.0146
0 1 1 -275.0129 -3.8748
0 1 3 -185.4825 0.1181
0 1 5 -186.8324 -0.6279
0 1 7 23.6559 0.5895
0 1 9 -34.7069 1.3777
0 1 11 -18.1882 -1.2645
0 1 13 -8.3359 0.0140
0 1 15 -10.2939 -1.1659
0 1 17 10.1697 0.8173
0 1 19 -5.0849 0.9338
0 1 21 6.4609 -0.0572
0 1 23 10.5524 -0.1383
0 1 25 -8.8322 -0.9355
0 1 27 0.5527 0.3825
0 2 2 246.1780 1.9403
0 2 4 -170.0269 1.0474
0 2 6 104.8047 5.9096
0 2 8 -37.4146 1.1408
0 2 10 44.1065 -5.5481
0 2 12 2.7184 -1.3731
0 2 14 11.9723 -1.1990
0 2 16 8.8109 4.1626
0 2 18 4.5362 0.8466
0 2 20 -20.9082 -0.8867
0 2 22 -15.3158 -1.0260
0 2 24 0.2116 -0.8874
0 2 26 -24.7054 1.4197
0 3 1 40.5939 -7.0252
0 3 3 110.8992 5.8048
0 3 5 -16.5429 -2.1478
0 3 7 -136.5791 0.4526
0 3 11 -35.5669 -5.5255
0 3 13 -4.0807 3.5324
0 3 15 -3.3453 -4.3382
0 3 17 -1.3815 3.7289
0 3 19 38.4370 0.2218
0 3 21 -31.9123 -0.3728
0 3 23 13.6883 -0.0509
0 3 25 6.1098 -1.8072
0 4 0 -23.7816 16.0642
0 4 2 -37.5835 -0.5945
0 4 4 84.2502 -3.9921
0 4 6 -48.4950 -9.6487
0 4 8 16.3885 -2.0140
0 4 10 55.2488 9.5741
0 4 12 15.6081 2.5800
0 4 14 -44.8922 2.0598
0 4 16 -4.2920 -7.5201
0 4 18 -11.6600 -1.2986
0 4 20 -0.8879 1.2775
0 4 22 5.8981 2.3331
0 4 24 39.5991 1.6467
0 5 1 3.2872 -1.7563
0 5 3 -31.4900 0.5985
0 5 5 6.5738 -0.2014
0 5 7 -7.3870 0.8800
0 5 9 23.2322 1.0487
0 5 11 -3.2926 -1.4883
0 5 13 5.6328 0.0534
0 5 15 -5.5062 -0.6508
0 5 17 2.4393 1.2883
0 5 19 2.8505 0.3396
0 5 21 -6.0278 -0.2295
0 5 23 -27.5175 -0.4808
0 5 25 -1.3748 -0.6612
0 6 0 -297.7072 19.4790
0 6 2 46.3798 -0.2515
0 6 4 30.9092 -4.7814
0 6 6 -26.5091 -12.5066
0 6 8 3.7165 -2.4064
0 6 10 -0.4502 11.8515
0 6 12 7.9647 3.0035
0 6 14 -46.4123 1.8551
0 6 16 1.3617 -9.3976
0 6 18 3.3951 -1.2351
0 6 20 13.9366 1.9782
0 6 22 1.0648 3.1562
0 6 24 -17.4461 1.3018
0 7 1 28.9403 5.3878
0 7 3 -50.0410 -4.2359
0 7 5 -47.8146 2.1293
0 7 7 -65.6788 -0.0652
0 7 11 9.1560 3.4487
0 7 13 -1.0820 -3.2041
0 7 15 12.3652 3.2019
0 7 17 10.0475 -2.4004
0 7 19 4.7877 0.2329
0 7 21 -15.0999 0.0414
0 7 23 -5.2856 -0.4032
0 7 25 6.0765 1.5845
0 8 0 12.7280 0.2689
0 8 2 -5.2219 0.2781
0 8 4 -8.6626 -0.5241
0 8 6 -32.9357 -0.2845
0 8 8 12.3157 0.5681
0 8 10 -13.5088 0.2723
0 8 12 -13.8592 0.1396
0 8 14 -2.1955 -0.7926
0 8 16 -14.5996 -0.1353
0 8 18 8.0345 0.3219
0 8 20 -9.2214 0.2838
0 8 22 -4.1125 0.3179
0 8 24 -0.0056 -0.4482
0 9 1 29.1757 5.3324
0 9 3 -15.4740 -2.8397
0 9 5 -71.2552 1.5916
0 9 7 58.4746 -1.0939
0 9 11 31.4656 3.5681
0 9 13 21.9743 -1.7794
0 9 15 1.5601 2.9002
0 9 17 -37.5522 -2.7613
0 9 19 -7.6311 -0.0967
0 9 21 -7.7001 0.0266
0 9 23 27.7200 0.4183
0 10 0 165.0320 -14.8068
0 10 2 -6.5243 0.4484
0 10 4 -17.9588 3.0958
0 10 6 12.6062 9.2764
0 10 8 -7.1391 2.0939
0 10 10 -0.6007 -8.8596
0 10 12 4.6632 -2.1284
0 10 14 49.7532 -2.0813
0 10 16 8.4263 6.9660
0 10 18 31.7063 1.0677
0 10 20 -3.5554 -1.0037
0 10 22 4.8650 -2.5366
0 11 1 -25.4102 -0.3183
0 11 3 2.5745 2.1039
0 11 5 17.0362 -0.3855
0 11 7 13.6944 -1.1723
0 11 9 13.1705 -0.1682
0 11 11 3.7166 -0.0253
0 11 13 -15.1273 1.7847
0 11 15 0.7822 -0.4835
0 11 17 -17.2195 -0.5129
0 11 19 -18.0629 -0.5898
0 11 21 -23.0595 0.0042
0 12 0 75.5555 -9.4812
0 12 2 15.1402 0.2237
0 12 4 -13.4094 2.3406
0 12 6 -4.6212 6.2096
0 12 8 -32.9066 0.7709
0 12 10 11.2518 -5.7895
0 12 12 6.2913 -1.4750
0 12 14 -3.5821 -0.7399
0 12 16 -7.9424 4.8784
0 12 18 6.9723 0.3749
0 13 1 19.1899 -3.8864
0 13 3 32.2339 3.2529
0 13 5 44.8662 -1.5203
0 13 7 -53.5342 0.0673
0 13 9 -13.7828 1.5727
0 13 11 -16.9360 -2.4476
0 13 13 -15.5805 2.3508
0 13 15 9.2779 -2.4310
0 13 17 -24.3230 1.6320
0 13 19 -4.9413 -0.3541
0 14 0 -53.3559 3.8999
0 14 2 7.6465 -0.1939
0 14 4 11.9868 -0.4520
0 14 6 -29.4293 -2.2880
0 14 8 -3.8334 -0.9996
0 14 10 27.8889 2.1644
0 14 12 10.6328 0.3174
0 14 14 -22.6902 1.1904
0 14 16 -8.2864 -2.0041
0 14 18 -25.1637 -0.5489
0 15 1 11.1222 -2.4048
0 15 3 10.4256 0.2531
0 15 5 3.1082 -0.8155
0 15 7 -0.3982 1.2891
0 15 9 18.2744 1.2448
0 15 11 5.0008 -1.4821
0 15 13 17.6930 -0.0882
0 15 15 -11.9565 -1.4149
0 15 17 29.9936 1.6695
0 16 0 -51.1795 8.1351
0 16 2 6.8296 -0.3677
0 16 4 5.7478 -1.6777
0 16 6 -14.8381 -5.0971
0 16 8 30.2955 -1.0850
0 16 10 4.8422 4.7782
0 16 12 8.0878 1.1192
0 16 14 -24.8507 0.8442
0 17 1 10.2186 0.6313
0 17 3 -6.6542 -2.1530
0 17 5 25.2023 0.2831
0 17 7 -32.2694 1.1704
0 17 9 9.7735 -0.1010
0 17 11 15.0434 0.8080
0 17 13 -1.7254 -1.8662
0 18 0 18.6015 2.1710
0 18 2 0.8772 0.0892
0 18 4 24.8908 -0.7631
0 18 6 2.7379 -1.4864
0 18 8 -18.4104 0.0053
0 18 10 13.8694 1.5245
0 19 1 -10.7277 1.9723
0 19 3 -8.2289 -1.3477
0 19 5 -27.8984 0.8832
1 0 1 -1165.4755 -4.1553
1 0 3 -67.9780 0.4457
1 0 5 -153.1082 -2.1046
1 0 7 243.0657 -1.1728
1 0 9 -215.6420 -0.8237
1 0 11 -20.8448 1.7494
1 0 13 -24.8001 -0.2032
1 0 15 -6.3082 0.5689
1 0 17 16.8618 -1.2881
1 0 19 17.2651 -0.4117
1 0 21 12.7723 0.3488
1 0 23 -3.5328 -0.0290
1 0 25 1.3680 1.0789
1 1 2 362.6371 -0.4047
1 1 4 -12.9074 -1.1215
1 1 6 86.0886 0.9936
1 1 8 70.8970 2.9518
1 1 10 10.8177 2.3919
1 1 12 -19.4140 -1.7447
1 1 14 -23.0816 -1.2050
1 1 16 -10.1134 -1.0457
1 1 18 2.4379 1.0520
1 1 20 4.0834 0.8191
1 1 22 -8.0133 -0.4709
1 1 24 -3.6689 -0.0615
1 1 26 1.6091 -0.8748
1 2 1 -26.9194 -2.6549
1 2 3 37.8749 0.1103
1 2 5 -35.3082 -1.8849
1 2 7 2.5542 0.9024
1 2 9 27.9929 -0.4541
1 2 11 -38.6646 0.3671
1 2 13 12.1692 0.5730
1 2 15 -8.4957 -0.5343
1 2 17 3.9119 0.7035
1 2 19 5.2828 -0.4629
1 2 21 -0.4208 0.0421
1 2 23 2.9435 0.1336
1 2 25 -2.8916 -0.3506
1 3 2 98.7028 -3.2410
1 3 4 -77.0883 -2.0170
1 3 6 27.8682 -2.3848
1 3 8 141.0515 6.2068
1 3 10 -24.5092 -1.2977
1 3 12 -8.1837 0.5127
1 3 14 -3.8228 -2.8166
1 3 16 14.7459 -0.9293
1 3 18 3.5562 1.7893
1 3 20 10.0287 -0.2651
1 3 22 9.5073 1.7501
1 3 24 -8.6471 -1.6233
1 3 26 -16.2199 0.5889
1 4 1 28.9298 1.0430
1 4 3 -52.4107 -1.5911
1 4 5 27.0530 1.9595
1 4 7 -2.7518 -0.0527
1 4 9 6.5373 -0.1130
1 4 11 -12.7295 -0.2319
1 4 13 0.9995 -0.5358
1 4 15 2.9964 0.2702
1 4 17 18.4274 0.3661
1 4 19 -0.4565 0.1351
1 4 21 2.1615 0.0197
1 4 23 -5.4391 -0.3465
1 4 25 5.3080 0.0535
1 5 2 11.7146 -0.8866
1 5 4 26.5686 -1.7273
1 5 6 -17.9273 1.4149
1 5 8 -14.5717 0.7378
1 5 10 -2.6258 0.2459
1 5 12 -3.8306 -0.3493
1 5 14 -5.6566 -1.1187
1 5 16 21.1548 0.2899
1 5 18 -18.7003 0.2320
1 5 20 2.4605 0.6124
1 5 22 4.4263 -0.2445
1 5 24 11.2702 -0.0148
1 6 1 45.3622 1.0369
1 6 3 -12.6641 0.2246
1 6 5 40.9188 2.5112
1 6 7 -6.5330 -0.1368
1 6 9 38.5060 0.9804
1 6 11 -4.0618 -2.1484
1 6 13 -10.6567 0.0074
1 6 15 16.0231 0.6030
1 6 17 -2.5664 0.1723
1 6 19 -1.1813 0.5757
1 6 21 8.8330 -0.4110
1 6 23 -15.7211 -0.3152
1 6 25 -12.8238 -0.5104
1 7 2 -42.3453 3.0174
1 7 4 22.0830 1.2314
1 7 6 32.8109 0.8677
1 7 8 15.0672 -2.9948
1 7 10 14.0427 0.4261
1 7 12 20.5265 -0.6886
1 7 14 1.4983 1.2218
1 7 16 -27.9979 0.6301
1 7 18 5.0274 -0.4634
1 7 20 0.8032 0.0510
1 7 22 17.9532 -0.8213
1 7 24 -7.6861 0.6174
1 8 1 -8.6606 -1.1853
1 8 3 -14.1299 0.8383
1 8 5 -0.3085 -0.0617
1 8 7 11.0209 0.6787
1 8 9 24.0014 -0.6494
1 8 11 5.4014 -0.1990
1 8 13 14.7840 0.1842
1 8 15 -8.8773 -0.3078
1 8 17 21.5564 0.2602
1 8 19 -2.2183 -0.1798
1 8 21 -10.1286 -0.1020
1 8 23 15.4582 0.1193
1 9 2 -46.5258 3.6420
1 9 4 12.0880 1.5825
1 9 6 -40.4267 -0.1956
1 9 8 -12.4712 -2.6560
1 9 10 3.1356 -0.5180
1 9 12 30.6122 -0.0084
1 9 14 -0.3290 2.0649
1 9 16 11.6900 -0.0114
1 9 18 -11.7121 -0.5359
1 9 20 -5.3592 -0.1322
1 9 22 7.6058 -0.3243
1 9 24 -13.6569 0.7161
1 10 1 -10.4837 -1.1073
1 10 3 20.8800 -0.2567
1 10 5 -6.0817 -2.3040
1 10 7 -25.7778 -0.4146
1 10 9 -35.9627 0.0276
1 10 11 -11.9038 2.3608
1 10 13 -22.1130 -0.0837
1 10 15 22.6172 -0.6270
1 10 17 -4.1701 -0.8765
1 10 19 -23.7057 -0.2358
1 10 21 -4.8240 0.3530
1 10 23 -21.2035 -0.3515
1 11 2 11.8701 0.1342
1 11 4 -13.4398 0.2129
1 11 6 -12.6703 -0.9416
1 11 8 0.0269 0.2788
1 11 10 10.7169 -1.0310
1 11 12 -18.3175 0.9306
1 11 14 -3.9647 0.0619
1 11 16 31.6596 -0.1189
1 11 18 44.8806 0.2147
1 11 20 14.2409 -0.1194
1 11 22 1.0807 0.0262
1 12 1 -8.9384 -0.0043
1 12 3 13.1446 -0.6645
1 12 5 -4.8821 -1.4635
1 12 7 -3.8880 -1.4406
1 12 9 -12.0816 1.0752
1 12 11 -23.9859 1.8380
1 12 13 -0.5395 -0.1051
1 12 15 -6.4245 -0.4745
1 12 17 30.6134 -1.0302
1 12 19 5.5062 0.1100
1 12 21 13.8285 0.5134
1 13 2 32.3668 -2.4447
1 13 4 -25.0801 -1.4174
1 13 6 23.0776 -0.3931
1 13 8 19.4949 2.4735
1 13 10 -4.6794 -0.0819
1 13 12 -19.1397 0.2532
1 13 14 12.0638 -1.5496
1 13 16 -15.4450 0.2084
1 13 18 26.1114 0.7421
1 13 20 12.1082 -0.5696
1 14 1 12.5574 0.5299
1 14 3 2.6147 -0.0577
1 14 5 16.4733 0.9237
1 14 7 0.6592 -0.7898
1 14 9 -2.3107 0.4697
1 14 11 -15.2078 -0.5107
1 14 13 12.9408 0.0861
1 14 15 15.5941 0.0547
1 14 17 29.8882 -0.7166
1 15 2 -2.7071 -1.3134
1 15 4 -16.6015 -0.9302
1 15 6 21.6594 0.5847
1 15 8 14.3324 1.2123
1 15 10 -34.4310 0.5452
1 15 12 -21.9617 -0.0866
1 15 14 -22.5635 -0.9896
1 15 16 32.6674 -0.0906
1 16 1 13.0958 0.2239
1 16 3 -3.2358 0.7302
1 16 5 -4.8794 1.6111
1 16 7 -5.4392 0.7599
1 16 9 -3.7991 -0.2600
1 16 11 12.0545 -1.9982
1 16 13 -38.0432 0.1974
1 16 15 23.3785 -0.3876
1 17 2 4.5853 0.6142
1 17 4 20.4443 0.7148
1 17 6 9.9217 -0.0762
1 17 8 -22.0893 -1.2664
1 17 10 -4.8787 0.9735
1 17 12 7.8708 -0.4549
1 18 1 -22.7602 -0.7550
1 18 3 -5.9572 0.5679
1 18 5 7.9870 0.2158
1 18 7 17.6059 0.9362
1 18 9 17.0983 -0.5984
1 19 2 -8.0097 1.4719
1 19 4 1.2027 0.5710
1 19 6 24.8194 0.9346
2 0 0 1155.8063 12.7140
2 0 2 56.2166 -1.2429
2 0 4 0.0738 0.7421
2 0 6 109.3009 -1.3376
2 0 8 -82.8328 -0.9790
2 0 10 41.6236 2.4477
2 0 12 -24.3428 -1.1573
2 0 14 59.9324 1.1122
2 0 16 -0.8870 -2.0035
2 0 18 16.7266 -0.3362
2 0 20 -15.3787 0.8206
2 0 22 4.8485 -0.2116
2 0 24 -16.0528 1.1554
2 0 26 -7.6884 -1.1169
2 1 1 100.0192 -3.8521
2 1 3 240.9729 1.7163
2 1 5 -129.0927 -2.0619
2 1 7 25.1656 1.5977
2 1 9 -26.6107 4.4783
2 1 11 0.2946 -3.4018
2 1 13 -21.0744 1.1460
2 1 15 -4.1675 -3.4590
2 1 17 2.9419 1.9086
2 1 19 5.5637 1.0710
2 1 21 3.0467 -0.8087
2 1 23 2.8277 0.3744
2 1 25 -7.0431 -1.5296
2 1 27 6.4249 1.0739
2 2 0 263.7768 -1.2402
2 2 2 0.4786 1.9353
2 2 4 -37.2916 1.6909
2 2 6 -68.9407 -0.1972
2 2 8 38.1179 1.1103
2 2 10 13.5714 -1.9387
2 2 12 -3.8494 -0.0771
2 2 14 0.9402 0.0018
2 2 16 12.8208 0.7134
2 2 18 1.3819 0.5540
2 2 20 -16.3795 -0.8705
2 2 22 -12.8353 -0.1983
2 2 24 24.2408 -0.5679
2 2 26 -36.2552 0.0006
2 3 1 94.9041 2.5477
2 3 3 -34.7192 -4.5977
2 3 5 -14.0932 -1.2005
2 3 7 -51.4946 4.6451
2 3 9 -9.2339 3.9841
2 3 11 -11.6579 -1.1627
2 3 13 -7.8546 -1.3835
2 3 15 10.2848 -3.5802
2 3 17 -0.6030 2.2644
2 3 19 8.6479 1.0380
2 3 21 -2.7653 0.8825
2 3 23 0.6933 -1.1625
2 3 25 8.9820 -1.0257
2 4 0 -157.9610 2.9275
2 4 2 -0.5339 0.2365
2 4 4 6.5273 -1.8906
2 4 6 43.4258 -2.1970
2 4 8 -16.6998 -1.4451
2 4 10 18.0519 2.3187
2 4 12 1.5349 1.0449
2 4 14 -20.6818 0.5151
2 4 16 -12.8489 -0.8183
2 4 18 -3.5257 -0.6709
2 4 20 7.5037 0.7178
2 4 22 9.8177 0.3535
2 4 24 4.8953 0.2447
2 4 26 -13.6120 -0.1144
2 5 1 -0.8448 1.8292
2 5 3 26.5472 -1.5384
2 5 5 -9.3726 1.0879
2 5 7 -25.1000 -0.0696
2 5 9 -6.2353 0.1668
2 5 11 7.4137 -0.0429
2 5 13 -7.3189 -0.9816
2 5 15 1.4779 -0.0568
2 5 17 -6.3718 0.5046
2 5 19 10.3727 0.3583
2 5 21 -13.8603 0.3848
2 5 23 -10.5289 -0.2378
2 5 25 -11.5010 0.3036
2 6 0 -103.1518 5.6031
2 6 2 6.1491 -1.2973
2 6 4 -1.5191 -2.3820
2 6 6 -17.5615 -3.3744
2 6 8 43.2825 -1.1187
2 6 10 -2.7916 4.1967
2 6 12 6.6678 0.6953
2 6 14 -36.6540 0.8013
2 6 16 -8.1232 -2.4458
2 6 18 2.6699 -0.8830
2 6 20 -0.0243 1.1143
2 6 22 -1.4230 0.4585
2 6 24 -6.3714 0.8501
2 7 1 -13.2461 -1.1678
2 7 3 -55.7381 3.7412
2 7 5 -16.3013 0.6949
2 7 7 -10.7705 -2.3876
2 7 9 13.5706 -2.8368
2 7 11 -6.3568 0.6735
2 7 13 18.2755 0.5806
2 7 15 -1.4659 2.0818
2 7 17 -5.9582 -0.9665
2 7 19 3.5961 -0.7994
2 7 21 -6.8836 -0.4208
2 7 23 1.5137 0.2759
2 7 25 12.3823 0.0281
2 8 0 -11.5149 1.4151
2 8 2 19.8883 -0.2580
2 8 4 18.6116 -0.2983
2 8 6 2.6252 -1.4210
2 8 8 9.4503 0.6380
2 8 10 -5.5183 1.3172
2 8 12 -4.4780 0.0517
2 8 14 1.1053 0.2744
2 8 16 -9.6501 -1.2939
2 8 18 9.8113 0.0319
2 8 20 2.1735 0.1104
2 8 22 15.9513 -0.1513
2 8 24 2.4300 -0.0624
2 9 1 -32.9301 -1.3654
2 9 3 -18.8030 1.9834
2 9 5 -33.9210 0.5293
2 9 7 -13.0768 -1.3067
2 9 9 -8.0111 -2.1355
2 9 11 11.9845 0.9575
2 9 13 3.2604 0.2706
2 9 15 6.7659 1.3439
2 9 17 -14.4540 -1.0734
2 9 19 5.9608 -0.3699
2 9 21 2.5542 0.1396
2 9 23 13.5499 0.1885
2 10 0 75.8496 -3.2211
2 10 2 -18.3218 1.0757
2 10 4 4.7800 0.8293
2 10 6 14.7654 1.3929
2 10 8 -37.4447 1.2235
2 10 10 -23.0545 -1.9683
2 10 12 1.2696 -0.0060
2 10 14 37.7115 -0.6546
2 10 16 3.0839 0.7221
2 10 18 9.8434 0.5329
2 10 20 -4.1477 -0.7718
2 10 22 -22.1498 0.5689
2 11 1 21.3033 0.2509
2 11 3 8.8301 -1.0508
2 11 5 -4.9917 0.0578
2 11 7 0.2543 0.3229
2 11 9 1.2734 0.7365
2 11 11 -6.5353 0.4088
2 11 13 -8.4847 -0.6427
2 11 15 -6.4794 -0.5221
2 11 17 -14.0503 0.2210
2 11 19 -5.7327 0.9163
2 11 21 -0.2871 0.0249
2 12 0 40.4151 -3.0751
2 12 2 11.8222 0.9951
2 12 4 -18.0641 0.3646
2 12 6 -40.2086 1.8259
2 12 8 -17.0737 0.5515
2 12 10 5.2860 -2.2146
2 12 12 5.0890 -0.0430
2 12 14 25.2422 -0.8008
2 12 16 0.7039 1.1205
2 12 18 13.4663 -0.1365
2 12 20 -14.0270 -0.2531
2 13 1 21.8535 1.3884
2 13 3 20.2051 -1.4827
2 13 5 6.5097 -0.2525
2 13 7 -11.3538 0.7458
2 13 9 -0.0659 1.8809
2 13 11 -5.3001 -0.4072
2 13 13 -14.2913 -0.8657
2 13 15 -9.6107 -0.5279
2 13 17 -11.2006 0.7286
2 13 19 6.2192 0.2173
2 14 0 -47.2308 0.4244
2 14 2 12.0952 -0.1013
2 14 4 2.3542 -0.8341
2 14 6 0.1429 0.1917
2 14 8 9.2494 -0.1432
2 14 10 1.0554 0.0299
2 14 12 -2.5231 0.5545
2 14 14 -7.3866 -0.4049
2 14 16 -18.1309 0.5714
2 14 18 5.2309 -0.5360
2 15 1 29.3766 0.8090
2 15 3 0.4515 0.1773
2 15 5 -0.2524 -0.1003
2 15 7 -6.7880 -0.2900
2 15 9 4.7180 0.2905
2 15 11 -18.3555 -1.0169
2 15 13 10.0319 1.0424
2 15 15 -14.0201 0.2735
2 15 17 21.2614 -0.1163
2 16 0 1.0198 2.3242
2 16 2 -1.9646 -0.4816
2 16 4 -4.3697 -1.2347
2 16 6 -8.4304 -1.1056
2 16 8 13.6938 -0.5946
2 16 10 -6.0017 1.3989
2 16 12 16.0774 0.3512
2 16 14 -17.3974 0.2153
2 17 1 -17.8169 -0.0509
2 17 3 2.1633 1.7379
2 17 5 -0.5786 -0.0421
2 17 7 -16.9602 -0.9378
2 17 9 -8.9913 -0.8311
2 17 11 24.7534 -0.0855
2 17 13 -19.7473 0.4326
2 18 0 12.4485 1.3728
2 18 2 -11.3903 -0.3622
2 18 4 2.2712 0.1929
2 18 6 -8.1528 -0.3080
2 18 8 -11.8189 -0.6775
2 18 10 -4.7033 0.8692
2 19 1 -13.7217 -0.4209
2 19 3 -22.1587 -0.1881
2 19 5 -2.1237 -0.8356
3 0 1 -30.6551 0.1910
3 0 3 -83.2293 -4.1859
3 0 5 35.6867 8.0065
3 0 7 34.3736 -3.7677
3 0 9 -54.7038 2.9819
3 0 11 -33.1653 -5.5580
3 0 13 -21.1560 0.5104
3 0 15 32.2488 2.0488
3 0 17 -17.3793 -0.2714
3 0 19 23.5661 2.0677
3 0 21 2.1502 -3.4350
3 0 23 -16.0096 1.1086
3 0 25 35.4437 -0.6636
3 1 2 -238.1101 -0.9976
3 1 4 -50.1165 2.2577
3 1 6 -101.1155 -2.3183
3 1 8 92.9430 4.0218
3 1 10 -41.3644 -1.5494
3 1 12 -1.4047 0.1028
3 1 14 -6.9096 -0.7377
3 1 16 -11.2033 -0.8223
3 1 18 15.4491 1.6807
3 1 20 1.0830 -1.0779
3 1 22 -5.4159 0.4925
3 1 24 -5.5459 -0.9745
3 1 26 -1.5088 0.0913
3 2 1 -126.6357 -2.8503
3 2 3 76.9380 0.9114
3 2 5 -79.7652 -1.4263
3 2 7 56.2438 -1.0730
3 2 9 6.1868 1.6811
3 2 11 22.5304 -0.2382
3 2 13 5.4782 0.8172
3 2 15 2.2268 -0.1475
3 2 17 15.4362 -0.6513
3 2 19 -6.0994 0.6854
3 2 21 -5.0007 -0.2534
3 2 23 -12.5448 0.5082
3 2 25 4.9195 -0.2979
3 3 2 5.5576 -0.9261
3 3 4 -33.4715 -4.4894
3 3 6 27.3893 5.3527
3 3 8 49.2399 -1.9781
3 3 10 -50.4683 3.8330
3 3 12 -12.9342 -2.2509
3 3 14 -8.4981 -1.4005
3 3 16 -1.2779 1.0377
3 3 18 23.8861 -0.7641
3 3 20 -1.2398 2.5502
3 3 22 3.0188 -1.9186
3 3 24 2.1153 0.0612
3 3 26 -13.3387 -0.8627
3 4 1 -9.2210 2.8123
3 4 3 57.4257 0.7366
3 4 5 4.8076 -5.3037
3 4 7 -31.1042 1.3290
3 4 9 30.9542 -2.0389
3 4 11 17.3035 3.7516
3 4 13 -5.4619 0.8145
3 4 15 -3.3778 -1.3204
3 4 17 10.7552 0.1392
3 4 19 -10.6851 -1.7862
3 4 21 1.9152 1.7466
3 4 23 3.9527 -0.5588
3 4 25 18.0232 0.4154
3 5 2 -2.2407 0.0030
3 5 4 16.6324 0.0030
3 5 6 -18.7595 0.0882
3 5 8 -10.9090 -0.5034
3 5 10 27.7880 1.1844
3 5 12 -7.0757 -1.3349
3 5 14 4.1808 -0.3877
3 5 16 17.2065 0.2177
3 5 18 -7.4562 0.1309
3 5 20 -3.6468 0.7214
3 5 22 2.0835 -0.3852
3 5 24 6.3662 -0.5162
3 5 26 20.3539 -0.3015
3 6 1 -38.2290 4.2456
3 6 3 31.9416 -0.1566
3 6 5 -13.3676 -4.8238
3 6 7 -8.0570 0.4831
3 6 9 31.9176 -1.7191
3 6 11 -1.0094 4.8021
3 6 13 -9.0635 -0.1812
3 6 15 -6.7134 -1.3893
3 6 17 26.7606 -0.0896
3 6 19 -7.5055 -1.3920
3 6 21 9.0788 2.2600
3 6 23 -18.0976 -0.4534
3 6 25 2.1173 0.8528
3 7 2 36.7106 0.6781
3 7 4 -4.8423 3.0237
3 7 6 -8.6721 -3.2000
3 7 8 2.7620 2.3628
3 7 10 -1.3317 -2.4115
3 7 12 12.8808 0.3250
3 7 14 5.4345 0.4924
3 7 16 -4.1910 -0.7981
3 7 18 -2.7648 1.2666
3 7 20 1.3266 -0.6978
3 7 22 2.7297 0.7310
3 7 24 -5.1595 0.1736
3 8 1 -10.5665 0.9682
3 8 3 -19.4251 -0.8795
3 8 5 -48.2024 -0.9116
3 8 7 -9.0336 -1.5674
3 8 9 8.7702 2.1979
3 8 11 -2.0011 0.7901
3 8 13 -6.7811 -0.1317
3 8 15 6.6115 -0.4537
3 8 17 0.7543 -1.1612
3 8 19 2.3732 0.6064
3 8 21 -17.7744 0.1693
3 8 23 9.5406 0.2660
3 9 2 7.7058 -0.0756
3 9 4 -14.2222 1.9265
3 9 6 -20.6107 -1.8156
3 9 8 -12.5930 1.5432
3 9 10 26.9258 -2.3077
3 9 12 42.3674 1.0633
3 9 14 13.6222 -0.0514
3 9 16 1.7910 -0.1659
3 9 18 -18.1376 1.0206
3 9 20 -13.1042 -0.8689
3 9 22 -13.1095 0.5191
3 10 1 35.9613 -2.4384
3 10 3 -2.7361 -0.7308
3 10 5 16.5552 2.6514
3 10 7 -10.5029 -1.3927
3 10 9 -9.7805 2.2818
3 10 11 15.1460 -2.0236
3 10 13 -16.7938 0.6223
3 10 15 12.8658 -0.1525
3 10 17 17.2938 -0.8245
3 10 19 -6.7954 0.9845
3 10 21 -0.6864 -1.2446
3 11 2 -1.5985 1.0194
3 11 4 -12.5710 -0.5735
3 11 6 19.6478 0.7691
3 11 8 -1.0830 -1.8157
3 11 10 11.9909 0.5522
3 11 12 -10.4435 0.1712
3 11 14 2.9371 0.1608
3 11 16 16.7563 0.8424
3 11 18 21.7391 -0.6220
3 11 20 -16.9704 0.0854
3 11 22 13.7340 -0.4806
3 12 1 19.8966 -1.5246
3 12 3 2.2675 -0.1615
3 12 5 27.9006 2.1755
3 12 7 1.1598 0.1584
3 12 9 -2.3590 0.1259
3 12 11 -6.5487 -1.5716
3 12 13 -11.4811 0.0633
3 12 15 -12.2233 0.0729
3 12 17 16.3357 0.2812
3 12 19 -5.2823 0.0775
3 12 21 30.7583 -0.7734
3 13 2 -9.0938 1.5145
3 13 4 22.7447 -1.3399
3 13 6 14.6386 1.0784
3 13 8 8.9028 -2.3946
3 13 10 -7.9348 1.6802
3 13 12 -10.0850 -0.1965
3 13 14 1.6337 0.5522
3 13 16 -1.1117 0.2972
3 13 18 -0.5361 -1.0294
3 13 20 4.1063 0.9458
3 14 1 -3.1283 1.2610
3 14 3 12.9406 0.1111
3 14 5 1.4487 -0.6475
3 14 7 -15.9360 0.8684
3 14 9 4.3783 -0.9979
3 14 11 6.2925 0.3769
3 14 13 -5.1103 -0.5848
3 14 15 -0.6563 0.2172
3 14 17 5.8600 0.5493
3 15 2 -2.5727 0.5179
3 15 4 2.5377 -0.4612
3 15 6 18.4544 -0.1128
3 15 8 13.6819 0.0090
3 15 10 1.6588 0.1439
3 15 12 -21.3672 -0.1124
3 15 14 15.6933 0.1531
3 15 16 42.3829 -0.4784
3 16 1 -7.2858 1.1521
3 16 3 21.9238 0.2861
3 16 5 -5.3152 -1.6263
3 16 7 -11.4591 0.2150
3 16 9 21.0876 -0.8760
3 16 11 7.1861 1.9201
3 16 13 -30.6755 -0.5044
3 16 15 7.5223 0.2752
3 17 2 16.2625 -0.6082
3 17 4 19.6135 0.2852
3 17 6 8.5521 -0.4818
3 17 8 -14.7719 1.7840
3 17 10 -5.7863 -1.2829
3 17 12 19.5194 0.5225
3 18 1 -0.9159 -0.2305
3 18 3 8.3632 0.3814
3 18 5 17.2138 -0.9198
3 18 7 13.2696 -0.5590
3 19 2 1.5901 -0.4864
3 19 4 0.0970 0.7648
4 0 0 353.4012 4.0392
4 0 2 -249.2883 -3.5806
4 0 4 -74.0745 3.0845
4 0 6 -25.2773 0.0460
4 0 8 -19.3174 -0.2739
4 0 10 -24.3471 -1.5741
4 0 12 -0.0893 -1.6562
4 0 14 20.3968 1.7947
4 0 16 -3.2421 0.0697
4 0 18 18.2295 0.9533
4 0 20 -4.7975 -1.9580
4 0 22 -2.0107 -0.1005
4 0 24 7.2186 0.1786
4 0 26 -8.8226 0.4902
4 1 1 435.0688 4.7643
4 1 3 -57.5317 2.1845
4 1 5 100.9619 -0.4326
4 1 7 49.7663 -0.4801
4 1 9 14.6891 -0.9690
4 1 11 -5.7665 -0.1736
4 1 13 -25.6001 2.5330
4 1 15 -6.6059 -0.6533
4 1 17 -1.4746 0.6090
4 1 19 -11.4947 -2.4099
4 1 21 -1.5684 0.1797
4 1 23 -4.0655 -0.0671
4 1 25 2.1829 0.4160
4 2 0 -145.9681 -0.1839
4 2 2 13.1404 0.3739
4 2 4 -8.9123 -1.9933
4 2 6 10.1138 -1.4720
4 2 8 9.0511 -0.0957
4 2 10 -7.8215 1.0825
4 2 12 2.6873 0.9684
4 2 14 -8.8733 -0.4790
4 2 16 -2.8568 -0.0101
4 2 18 -1.1762 -0.7234
4 2 20 -10.7962 0.9087
4 2 22 12.9661 -0.0867
4 2 24 -2.1885 0.1641
4 2 26 -39.0077 -0.1729
4 3 1 135.1191 -1.4643
4 3 3 164.4286 -0.2983
4 3 5 -61.8958 -0.0323
4 3 7 13.8955 1.0158
4 3 9 -5.4405 0.4660
4 3 11 9.6564 0.1583
4 3 13 -4.4528 -0.2033
4 3 15 14.6530 -0.2607
4 3 17 1.4680 -0.1056
4 3 19 4.2335 0.2710
4 3 21 -2.8749 -0.0184
4 3 23 5.2076 0.1369
4 3 25 11.0163 -0.3219
4 4 0 146.8996 0.0322
4 4 2 -91.3354 -0.3209
4 4 4 0.6160 -0.9733
4 4 6 9.3049 -1.0546
4 4 8 -26.5377 -0.1762
4 4 10 -2.0030 0.8248
4 4 12 -4.4672 0.8592
4 4 14 -8.4288 0.4939
4 4 16 -3.2946 -0.7916
4 4 18 4.9003 0.2583
4 4 20 10.3452 -0.2058
4 4 22 6.3063 0.2247
4 4 24 3.5353 -0.0053
4 4 26 -23.7290 -0.3136
4 5 1 11.2960 -0.9205
4 5 3 -21.1105 0.3701
4 5 5 17.3716 -0.4982
4 5 7 11.4269 1.3140
4 5 9 -3.3373 0.2679
4 5 11 -9.2061 -0.3267
4 5 13 -12.5868 -0.9701
4 5 15 6.1651 -0.7408
4 5 17 -20.9264 0.5016
4 5 19 -3.2924 0.4370
4 5 21 4.1136 0.1903
4 5 23 1.3656 -0.3734
4 5 25 -15.7963 -0.0296
4 6 0 4.2796 -2.4106
4 6 2 9.3732 1.1123
4 6 4 28.3737 0.6724
4 6 6 -7.2844 -0.0684
4 6 8 37.6523 0.0342
4 6 10 -2.2952 0.6607
4 6 12 -3.7698 -0.3552
4 6 14 0.9094 0.8506
4 6 16 -33.4796 -0.3737
4 6 18 12.8607 0.3718
4 6 20 1.3938 -0.2571
4 6 22 -2.5798 0.1651
4 6 24 -12.5985 -0.7048
4 7 1 -42.0614 2.2411
4 7 3 6.1537 -0.7505
4 7 5 -29.8898 0.1710
4 7 7 -14.9798 -0.3599
4 7 9 0.3689 0.0834
4 7 11 27.7041 -0.5380
4 7 13 2.6189 -0.6304
4 7 15 -17.1165 0.0088
4 7 17 12.1861 0.4300
4 7 19 6.4816 0.7315
4 7 21 -4.4538 0.1241
4 7 23 1.5822 0.1119
4 7 25 2.4929 -0.0426
4 8 0 -34.6317 -0.5931
4 8 2 26.1899 0.2611
4 8 4 -4.3020 -0.0643
4 8 6 34.4680 0.3155
4 8 8 13.7412 -0.0473
4 8 10 28.2265 0.0443
4 8 12 -9.5423 -0.5861
4 8 14 4.7593 0.2532
4 8 16 -0.9068 -0.1535
4 8 18 5.8112 0.0366
4 8 20 -15.4776 -0.2092
4 8 22 2.0960 0.2073
4 9 1 -25.0945 2.1362
4 9 3 8.4557 -0.0979
4 9 5 -24.2009 0.1257
4 9 7 -25.0573 -0.4771
4 9 9 8.0108 -0.4800
4 9 11 -16.2577 -0.3048
4 9 13 3.7650 0.0454
4 9 15 -9.9050 0.2508
4 9 17 -5.8977 0.3480
4 9 19 -8.3458 0.6968
4 9 21 22.2323 -0.3242
4 9 23 -1.4876 0.0510
4 10 0 7.2723 2.0283
4 10 2 -5.2553 -1.0311
4 10 4 8.3042 -0.8063
4 10 6 7.2050 -0.3753
4 10 8 -49.1453 -0.2997
4 10 10 -34.4406 0.8574
4 10 12 -0.7438 1.0445
4 10 14 16.7841 -0.6629
4 10 16 11.1403 -0.5147
4 10 18 -4.7389 -0.9583
4 10 20 5.4115 0.5577
4 10 22 -4.3241 -0.7258
4 11 1 4.1711 0.2989
4 11 3 -4.3647 0.6755
4 11 5 -6.7936 -0.1900
4 11 7 2.8248 -0.2950
4 11 9 2.3262 -0.8954
4 11 11 2.1512 0.3001
4 11 13 -2.0394 0.0131
4 11 15 -3.1781 0.6219
4 11 17 -3.6237 0.1795
4 11 19 28.7266 -0.2136
4 11 21 -7.8170 0.0675
4 12 0 -4.5425 1.9805
4 12 2 -5.5306 -0.6140
4 12 4 -4.6526 -0.5795
4 12 6 -15.5537 -1.6622
4 12 8 -17.9000 -0.1574
4 12 10 -44.9149 1.5228
4 12 12 8.0244 1.2396
4 12 14 8.3764 -1.0287
4 12 16 -2.8112 -0.7894
4 12 18 16.7276 -0.8329
4 12 20 -26.8221 0.7468
4 13 1 40.6667 -1.1179
4 13 3 -14.8135 0.6054
4 13 5 -5.2825 -0.2911
4 13 7 -11.1505 0.1242
4 13 9 -8.6172 -0.0188
4 13 11 -25.2835 0.1959
4 13 13 -7.9345 0.4146
4 13 15 -2.7229 -0.2068
4 13 17 5.8869 0.1300
4 14 0 4.1285 -0.2057
4 14 2 -4.0937 0.6268
4 14 4 3.3232 -0.2711
4 14 6 -6.1552 -1.0447
4 14 8 0.3074 0.2503
4 14 10 5.5579 0.4865
4 14 12 8.8464 0.1377
4 14 14 19.4021 -0.1298
4 14 16 13.2119 -0.9164
4 15 1 9.7079 -0.2865
4 15 3 -14.4026 0.4501
4 15 5 -22.3869 -0.2728
4 15 7 5.7341 0.0721
4 15 9 -6.5943 0.3659
4 15 11 -17.5369 0.1652
4 15 13 6.5429 -0.2159
4 15 15 -33.6864 -0.1770
4 15 17 -14.9145 -0.2731
4 16 0 12.3666 -1.4330
4 16 2 -5.6074 0.2760
4 16 4 -3.9991 0.8131
4 16 6 -9.9035 0.7403
4 16 8 -5.1041 0.2238
4 16 10 -13.3005 -0.7018
4 16 12 5.4401 -0.1897
4 16 14 -10.5719 -0.3231
4 17 1 -9.3903 0.7934
4 17 3 7.8480 0.0671
4 17 5 10.2031 0.1258
4 17 7 -11.8470 -0.9047
4 17 9 -2.4418 -0.1563
4 17 11 12.6796 0.0881
4 18 0 -15.4918 -0.8827
4 18 2 6.3499 -0.3609
4 18 4 -9.9004 0.7975
4 18 6 -11.3121 0.8512
4 18 8 -21.2874 0.3196
4 18 10 -4.8630 -0.3920
4 19 1 3.2435 0.3841
4 19 3 3.0380 1.2766
4 19 5 -1.2651 -1.1216
5 0 1 41.5652 6.5069
5 0 3 6.7723 0.8555
5 0 5 129.5438 -8.3915
5 0 7 22.4741 -3.1307
5 0 9 -19.2770 1.7137
5 0 11 2.7116 5.9630
5 0 13 3.6669 1.8398
5 0 15 25.1065 -3.3960
5 0 17 3.9021 -2.8332
5 0 19 -3.1456 -1.1678
5 0 21 -5.6162 2.6007
5 0 23 -11.8654 1.5457
5 0 25 15.1356 -0.6427
5 1 2 -6.7600 -0.8428
5 1 4 -13.3184 -1.3100
5 1 6 -11.4117 1.8093
5 1 8 42.2125 0.4859
5 1 10 -45.1660 1.4808
5 1 12 9.9875 -1.2494
5 1 14 9.8134 -1.5511
5 1 16 -28.1218 0.2633
5 1 18 10.0971 0.1860
5 1 20 13.8709 1.0541
5 1 22 -9.0372 -0.4432
5 1 24 12.3659 -0.6863
5 1 26 7.0274 0.0561
5 2 1 166.6532 5.7926
5 2 3 49.6277 -1.0477
5 2 5 -65.1016 -0.1064
5 2 7 -24.4009 0.4602
5 2 9 5.5118 -0.6813
5 2 11 2.1629 1.6567
5 2 13 -9.1451 -0.8652
5 2 15 15.6802 0.0174
5 2 17 -4.2117 -0.5570
5 2 19 7.8508 -0.3503
5 2 21 3.5861 0.4784
5 2 23 -11.4304 -0.6855
5 2 25 23.8855 0.4423
5 3 2 -128.3449 1.5241
5 3 4 -1.7987 0.6013
5 3 6 -83.5218 0.1294
5 3 8 21.3364 0.7018
5 3 10 -9.4701 0.0875
5 3 12 7.1054 -0.1493
5 3 14 -12.7408 0.5212
5 3 16 16.7649 -0.4756
5 3 18 9.1705 0.0707
5 3 20 -9.3394 -0.0668
5 3 22 4.1888 -0.3552
5 3 24 -20.6839 0.0498
5 4 1 -35.7941 -2.4096
5 4 3 5.8916 -0.5849
5 4 5 -40.0028 -1.1434
5 4 7 72.1210 -1.6624
5 4 9 41.9740 1.0633
5 4 11 9.3822 0.6014
5 4 13 -6.8577 1.0449
5 4 15 -14.6951 -0.4115
5 4 17 9.7321 -0.0839
5 4 19 -10.3907 0.2998
5 4 21 -4.2098 0.1333
5 4 23 -3.4443 0.3409
5 4 25 11.4284 -0.3621
5 5 2 -20.1785 0.7564
5 5 4 6.2839 0.2931
5 5 6 14.8947 0.4409
5 5 8 -16.1054 -0.3756
5 5 10 -39.2857 -0.5168
5 5 12 -1.6203 0.1095
5 5 14 19.7192 0.2549
5 5 16 4.3381 0.1117
5 5 18 14.1068 0.4493
5 5 20 -8.3743 -0.2800
5 5 22 5.0877 -0.0560
5 5 24 11.4325 0.1027
5 6 1 -39.7381 -2.1367
5 6 3 25.9851 -0.2750
5 6 5 -58.1732 -2.1706
5 6 7 3.1557 -1.5503
5 6 9 3.4228 2.0823
5 6 11 0.3889 0.1336
5 6 13 -0.7390 1.7604
5 6 15 -5.7885 -0.7538
5 6 17 17.2216 -0.4358
5 6 19 -11.9765 0.2227
5 6 21 -2.6737 -0.0060
5 6 23 13.0587 0.8457
5 7 2 16.2029 -0.3017
5 7 4 -12.5336 0.4703
5 7 6 1.9386 -0.5869
5 7 8 -11.6550 -0.9891
5 7 10 22.9080 -0.1714
5 7 12 1.6209 -0.3749
5 7 14 14.8363 0.0934
5 7 16 1.0667 0.1086
5 7 18 -17.6698 0.4037
5 7 20 10.9722 -0.1533
5 7 22 -7.5538 0.2401
5 7 24 3.8227 -0.2374
5 8 1 -11.6599 1.0301
5 8 3 -5.7857 -0.0306
5 8 5 -17.7854 -1.1667
5 8 7 12.6839 0.5608
5 8 9 -2.1862 -0.1222
5 8 11 -4.1985 0.7400
5 8 13 2.1455 0.4556
5 8 15 -10.5934 -0.7059
5 8 17 15.7549 -0.3065
5 8 19 -2.1754 -0.6427
5 8 21 -3.7933 0.0019
5 8 23 4.4881 0.3058
5 9 2 8.9901 -0.4932
5 9 4 -18.8541 0.4013
5 9 6 -16.0790 -0.9794
5 9 8 -57.5024 -0.6156
5 9 10 50.8025 -0.1133
5 9 12 -13.5415 -0.2666
5 9 14 50.5703 0.5131
5 9 16 -5.3725 -0.3037
5 9 18 -0.2492 -0.0077
5 9 20 -1.2778 0.5900
5 9 22 -7.2919 -0.2337
5 10 1 7.1642 2.7053
5 10 3 2.2676 0.1657
5 10 5 29.0555 0.2978
5 10 7 -9.5910 0.5593
5 10 9 0.6507 -0.6645
5 10 11 -0.5710 0.9261
5 10 13 -2.2376 -1.0020
5 10 15 12.4042 -0.0379
5 10 17 2.4571 -0.2931
5 10 19 10.1765 -0.2674
5 10 21 6.2800 1.0090
5 10 23 -9.5897 0.4080
5 11 2 -1.5505 0.1873
5 11 4 11.1581 0.6243
5 11 6 5.7274 -0.2616
5 11 8 -7.8313 -0.2440
5 11 10 -6.7732 0.0554
5 11 12 10.6558 0.2386
5 11 14 -27.6655 0.3090
5 11 16 13.2264 -0.1258
5 11 18 -1.7297 0.2035
5 11 20 -9.0300 -0.1585
5 11 22 9.7488 -0.0056
5 12 1 0.2142 0.9621
5 12 3 12.7387 0.1095
5 12 5 14.4938 0.3752
5 12 7 -5.5075 -0.1667
5 12 9 10.7408 0.0703
5 12 11 3.4772 0.0659
5 12 13 9.2484 -1.0838
5 12 15 5.4217 0.3862
5 12 17 2.0742 -0.6176
5 12 19 8.1705 0.4393
5 12 21 15.2535 0.3489
5 13 2 5.9515 0.7850
5 13 4 21.1693 0.1077
5 13 6 3.9258 0.4109
5 13 8 36.9688 0.3509
5 13 10 4.9665 0.1458
5 13 12 -10.2590 0.1920
5 13 14 20.7707 -0.4006
5 13 16 -23.6884 0.7178
5 13 18 -0.8290 0.1975
5 14 1 1.6552 -1.1695
5 14 3 14.9881 -0.2293
5 14 5 -14.5886 -0.2458
5 14 7 1.9473 -0.0800
5 14 9 17.2800 0.2182
5 14 11 -8.9200 -0.4402
5 14 13 -3.8193 0.4960
5 14 15 -18.5082 -0.1507
5 14 17 6.2006 0.3743
5 15 2 4.0215 0.7537
5 15 4 2.7683 -0.1829
5 15 6 0.1318 0.3035
5 15 8 22.6987 -0.1357
5 15 10 -5.8855 0.0444
5 15 12 1.4236 -0.2653
5 15 14 -17.1684 -0.4165
5 15 16 71.8324 0.3338
5 16 1 4.7519 -0.8153
5 16 3 9.1357 -0.7067
5 16 5 -11.9293 -0.2732
5 16 7 18.5717 0.0833
5 16 9 0.0006 0.0345
5 16 11 9.2395 -0.3002
5 16 13 -20.5686 1.1094
5 17 2 -6.2073 0.5304
5 17 4 -11.0240 0.3828
5 17 6 11.4876 -0.6756
5 17 8 -12.5370 -0.3563
5 17 10 -0.0766 0.1781
5 18 1 2.4547 0.5243
5 18 3 -10.8641 -0.4881
5 18 5 29.6912 0.2990
5 18 7 -2.9657 0.0031
5 18 9 23.2378 -0.5767
5 19 2 -15.2867 0.1233
5 19 4 15.5901 0.3517
6 0 0 64.9646 2.8563
6 0 2 3.0230 6.9019
6 0 4 -118.0618 -8.6269
6 0 6 79.4945 -6.2246
6 0 8 -77.9539 -0.2119
6 0 10 -16.5672 3.8012
6 0 12 -2.3295 6.6973
6 0 14 -2.1227 -3.4861
6 0 16 -16.6251 -2.0023
6 0 18 -5.2132 -3.4057
6 0 20 3.0426 2.1687
6 0 22 7.2693 2.1378
6 0 24 20.0990 -0.1773
6 0 26 -5.3758 -0.5120
6 1 1 28.8873 -3.4767
6 1 3 19.3372 0.6086
6 1 5 -40.9950 0.4331
6 1 7 3.3750 2.0893
6 1 9 -11.7197 0.8223
6 1 11 0.9440 0.6197
6 1 13 -29.6909 -2.7988
6 1 15 8.9594 0.4355
6 1 17 -7.0342 -0.2467
6 1 19 12.4910 1.4936
6 1 21 -3.5111 -0.0215
6 1 23 -16.1424 -0.8927
6 1 25 -16.9070 -0.2525
6 2 0 -57.4296 5.4955
6 2 2 -134.8111 -1.4954
6 2 4 40.0544 -0.7141
6 2 6 -93.9391 -0.9819
6 2 8 105.5114 -0.8022
6 2 10 18.1081 1.8508
6 2 12 21.2238 0.3822
6 2 14 1.9963 0.6023
6 2 16 9.2670 -0.8272
6 2 18 -5.5754 -0.4822
6 2 20 -10.7605 0.1203
6 2 22 1.0080 0.2238
6 2 24 2.9362 0.3756
6 2 26 -21.9369 -0.1600
6 3 1 101.0106 0.5735
6 3 3 -18.6282 0.9475
6 3 5 19.5769 1.5664
6 3 7 55.5945 -0.8947
6 3 9 -31.1129 -1.7198
6 3 11 -18.5633 0.9509
6 3 13 -10.7109 -0.4309
6 3 15 -0.4567 1.5245
6 3 17 16.9553 -1.0197
6 3 19 -12.1879 0.0626
6 3 21 7.2184 -0.3441
6 3 23 10.5265 -0.3168
6 3 25 30.8946 0.3095
6 4 0 -62.7146 -6.9712
6 4 2 6.2742 0.4254
6 4 4 50.1109 -0.3514
6 4 6 15.7019 0.6565
6 4 8 -141.3355 -0.0327
6 4 10 28.2801 -0.2145
6 4 12 -5.7043 0.3126
6 4 14 1.9764 -0.0430
6 4 16 -3.6578 0.3025
6 4 18 8.9070 0.1045
6 4 20 -4.8010 -0.2038
6 4 22 12.7545 0.1084
6 4 24 -18.0093 -0.3233
6 4 26 -6.5724 0.3918
6 5 1 64.1979 0.4697
6 5 3 24.7163 1.7504
6 5 5 -10.2964 -0.2199
6 5 7 -15.6281 -1.6706
6 5 9 13.5571 -0.8632
6 5 11 38.8715 0.0307
6 5 13 -19.5188 0.7642
6 5 15 0.6393 0.5231
6 5 17 -13.0955 -0.3988
6 5 19 -14.1705 -0.1540
6 5 21 -0.5604 -0.4068
6 5 23 9.4053 0.3189
6 5 25 -37.8393 -0.4087
6 6 0 34.9023 -7.2263
6 6 2 -6.1298 2.2693
6 6 4 27.7588 -2.2240
6 6 6 -79.3079 1.3912
6 6 8 115.2309 0.4607
6 6 10 -7.1180 -0.6719
6 6 12 -0.2150 1.2293
6 6 14 -12.3802 -0.8748
6 6 16 -5.1074 0.7684
6 6 18 13.4781 0.2204
6 6 20 -0.4446 -0.4180
6 6 22 -3.6977 0.3591
6 6 24 -28.7483 -0.3452
6 7 1 22.8954 -0.8352
6 7 3 39.4491 1.6933
6 7 5 -9.3288 -2.2803
6 7 7 9.2752 0.6481
6 7 9 -9.9484 1.4063
6 7 11 1.2884 -1.4778
6 7 13 5.7169 1.1798
6 7 15 -12.8093 -1.8099
6 7 17 -2.2868 1.6271
6 7 19 0.5782 0.0823
6 7 21 -3.4512 0.2877
6 7 23 -9.3196 0.0620
6 7 25 21.7735 -0.3423
6 8 0 -14.9418 0.9132
6 8 2 14.1274 0.6147
6 8 4 -8.5087 -1.3942
6 8 6 -4.0681 -0.4035
6 8 8 -16.0936 -0.2820
6 8 10 22.2423 0.8588
6 8 12 -12.1295 0.8900
6 8 14 -1.9316 -0.5207
6 8 16 -1.0356 -0.3199
6 8 18 -4.4717 -0.6362
6 8 20 13.0051 0.2034
6 8 22 -14.6426 0.2274
6 8 24 30.4275 0.2473
6 9 1 -36.6351 0.1783
6 9 3 38.2697 -0.9070
6 9 5 -19.6250 -1.0853
6 9 7 -19.7761 1.0552
6 9 9 7.1192 1.3610
6 9 11 17.2705 -1.4800
6 9 13 3.9669 0.0937
6 9 15 -6.2997 -1.2040
6 9 17 -4.6304 1.2126
6 9 19 3.6970 0.0626
6 9 21 -20.3673 0.4769
6 9 23 -7.9331 -0.0892
6 10 0 2.1825 6.6159
6 10 2 11.4607 -1.5291
6 10 4 0.9833 1.1296
6 10 6 29.6241 -1.8842
6 10 8 -83.0420 -0.3607
6 10 10 7.1896 1.4819
6 10 12 1.7005 -0.3051
6 10 14 -9.5736 0.2844
6 10 16 1.8551 -1.1811
6 10 18 1.7173 -0.3494
6 10 20 -22.0123 0.2959
6 10 22 -14.9774 0.7240
6 11 1 30.1323 0.9233
6 11 3 -21.0852 -0.7274
6 11 5 -8.5881 0.5371
6 11 7 -0.8629 -0.3889
6 11 9 16.4933 -0.0970
6 11 11 -14.6423 0.1302
6 11 13 27.3176 -0.2686
6 11 15 -19.7608 0.3788
6 11 17 22.3850 -0.0918
6 11 19 -18.2285 0.5248
6 11 21 18.7172 -0.4199
6 12 0 14.3042 3.4833
6 12 2 -1.8418 -0.9637
6 12 4 2.4289 1.1078
6 12 6 14.2953 -0.8846
6 12 8 -11.7634 0.0525
6 12 10 -26.7498 0.2372
6 12 12 13.9047 -0.6590
6 12 14 -6.0013 0.4185
6 12 16 13.8311 -0.7614
6 12 18 -9.6313 -0.0789
6 12 20 1.4683 0.6856
6 13 1 -0.2352 1.0528
6 13 3 -32.9622 0.8374
6 13 5 -3.7475 0.7067
6 13 7 10.3433 -0.9834
6 13 9 -13.1412 -1.3412
6 13 11 -10.5069 1.2376
6 13 13 -6.0297 -0.2933
6 13 15 -10.1900 1.3276
6 13 17 5.4338 -0.8329
6 13 19 -3.8722 -0.0599
6 14 0 -3.9783 -2.3099
6 14 2 -13.0449 0.4368
6 14 4 14.0451 -0.1794
6 14 6 -13.6169 0.6053
6 14 8 -2.2004 0.1692
6 14 10 -3.6244 -0.4193
6 14 12 -4.5255 0.0017
6 14 14 -6.4724 -0.4144
6 14 16 0.9918 0.8431
6 15 1 6.2260 0.1629
6 15 3 -8.2798 0.8115
6 15 5 -2.7387 0.2434
6 15 7 -5.7048 -0.2281
6 15 9 -10.9521 -1.1279
6 15 11 0.5568 0.2916
6 15 13 -3.5708 0.6398
6 15 15 36.5751 0.0585
6 16 0 8.2938 -3.4639
6 16 2 15.2941 0.9953
6 16 4 1.1735 -1.0209
6 16 6 -6.3046 0.4144
6 16 8 -39.9630 0.1983
6 16 10 20.2960 -0.2305
6 16 12 -6.6643 -0.0805
6 16 14 15.7865 0.4949
6 17 1 11.8907 -0.7972
6 17 3 35.4900 0.3378
6 17 5 9.6647 -0.3728
6 17 7 -17.5151 0.5034
6 17 9 0.1335 0.4681
6 17 11 -5.9662 -0.3326
6 18 0 22.2318 -0.4519
6 18 2 11.3911 -0.1117
6 18 4 5.3401 -0.2539
6 18 6 -50.8526 0.1947
6 18 8 0.1877 -0.3657
6 19 1 10.0435 -0.0172
6 19 3 4.1602 -0.9925
7 0 1 3.6849 1.2745
7 0 3 35.2493 2.0563
7 0 5 18.1494 -4.9527
7 0 7 -73.3356 0.7606
7 0 9 -19.8347 -1.6903
7 0 11 -9.0921 3.5552
7 0 13 1.2937 -0.7838
7 0 15 -10.0988 -0.3174
7 0 17 8.4368 -0.3249
7 0 19 16.2373 -0.8400
7 0 21 6.9548 1.2118
7 0 23 -17.5492 -1.1448
7 1 2 -17.0868 7.7594
7 1 4 -1.4831 0.5150
7 1 6 13.4521 1.2761
7 1 8 20.9847 -6.8811
7 1 10 10.6099 -0.4518
7 1 12 11.4553 0.9875
7 1 14 2.5738 3.7525
7 1 16 2.7976 0.1453
7 1 18 -11.9312 -2.2670
7 1 20 -7.0585 -0.9669
7 1 22 4.6894 -0.6665
7 1 24 1.5556 1.7380
7 1 26 34.6293 -0.4544
7 2 1 56.7752 3.4713
7 2 3 -44.8455 -2.2500
7 2 5 9.2134 -1.2190
7 2 7 -9.4450 -4.2964
7 2 9 -2.5614 3.5964
7 2 11 0.3923 0.4700
7 2 13 -6.3967 1.8603
7 2 15 0.7369 -1.3130
7 2 17 -1.1051 -1.9880
7 2 19 -3.8011 0.5714
7 2 21 7.4707 0.1587
7 2 23 -14.6192 1.5937
7 2 25 22.1357 -0.4039
7 3 2 73.4887 1.4254
7 3 4 10.5352 0.9293
7 3 6 -0.0230 2.9984
7 3 8 27.7866 -3.2218
7 3 10 -24.2359 1.2066
7 3 12 17.8099 -0.1711
7 3 14 8.0024 1.1670
7 3 16 -0.0676 0.7401
7 3 18 -0.5237 -1.1611
7 3 20 -4.4658 0.0154
7 3 22 -9.4293 -0.5605
7 3 24 -9.2569 0.5471
7 3 26 -10.4561 -0.0623
7 4 1 48.5381 -2.4070
7 4 3 -9.6466 0.2849
7 4 5 -19.9115 0.0002
7 4 7 52.9274 0.3165
7 4 9 12.5726 0.4140
7 4 11 -1.6427 0.1199
7 4 13 2.5554 0.4326
7 4 15 -7.4268 -0.2766
7 4 17 -1.3624 -0.0848
7 4 19 10.6556 -0.0717
7 4 21 -6.1210 0.1520
7 4 23 15.8445 -0.0919
7 4 25 -1.0061 -0.0552
7 5 2 -53.2987 0.4854
7 5 4 11.9589 0.6389
7 5 6 1.0051 -0.2187
7 5 8 -9.6373 0.0810
7 5 10 -8.2617 0.2594
7 5 12 -11.9465 -0.3494
7 5 14 23.2206 -0.3056
7 5 16 0.6208 -0.2242
7 5 18 6.8382 -0.3371
7 5 20 3.2921 0.3715
7 5 22 4.7197 -0.1996
7 5 24 3.4660 0.1568
7 6 1 -4.5114 -4.1263
7 6 3 26.4155 1.3526
7 6 5 -29.5973 0.2178
7 6 7 37.7619 3.0077
7 6 9 -21.4303 -1.6577
7 6 11 -5.4945 0.3844
7 6 13 14.5487 -0.5432
7 6 15 -24.3854 0.2363
7 6 17 11.5655 1.2790
7 6 19 -10.0765 -0.6161
7 6 21 -13.5247 0.2388
7 6 23 15.5281 -0.9540
7 6 25 24.9581 0.0863
7 7 2 -5.5687 -0.7095
7 7 4 0.0925 -1.0594
7 7 6 -29.1964 -2.0251
7 7 8 -28.7260 1.5391
7 7 10 23.9758 -1.5795
7 7 12 -20.5300 1.0529
7 7 14 8.5450 -0.5268
7 7 16 -2.9440 -0.0413
7 7 18 18.6281 0.9047
7 7 20 6.1773 -0.0754
7 7 22 5.8038 0.3709
7 7 24 -0.4149 0.3609
7 8 1 -11.7444 0.1723
7 8 3 -3.3508 -0.1913
7 8 5 -8.6235 0.4366
7 8 7 23.9136 -0.0626
7 8 9 10.4567 -0.0256
7 8 11 0.3182 -0.3863
7 8 13 7.6862 -0.5562
7 8 15 15.4622 0.4669
7 8 17 5.7207 0.1986
7 8 19 -4.8492 0.0638
7 8 21 -26.4550 0.2715
7 8 23 19.7978 -0.1353
7 9 2 15.0596 -1.2825
7 9 4 -10.4045 -1.0345
7 9 6 -27.4334 -0.7362
7 9 8 -31.3398 0.4855
7 9 10 38.1476 -1.0119
7 9 12 -15.3345 0.7692
7 9 14 24.2047 -0.3595
7 9 16 1.4885 0.5759
7 9 18 2.1191 0.7157
7 9 20 8.1302 -0.6214
7 9 22 9.9053 0.5398
7 10 1 -14.7568 2.6174
7 10 3 -1.1192 -0.7438
7 10 5 26.1377 0.7781
7 10 7 23.1578 -2.2497
7 10 9 0.8015 1.1951
7 10 11 -9.1178 -0.8142
7 10 13 10.8196 0.6353
7 10 15 -1.8554 -0.0235
7 10 17 12.8765 -1.0811
7 10 19 7.8389 0.4957
7 10 21 41.7083 -0.7318
7 11 2 3.3961 -0.1159
7 11 4 16.3381 -0.0148
7 11 6 4.5591 0.6982
7 11 8 -1.7542 -0.3000
7 11 10 -6.0405 0.6381
7 11 12 -2.6166 -0.5063
7 11 14 3.1307 -0.2556
7 11 16 -16.0753 0.4969
7 11 18 2.8603 -0.5199
7 11 20 20.2768 0.6876
7 12 1 -15.5060 1.6890
7 12 3 0.4808 -0.2748
7 12 5 3.6992 -0.4717
7 12 7 -7.3425 -1.3999
7 12 9 -11.0122 0.5459
7 12 11 -12.7006 0.1449
7 12 13 -0.0027 1.1288
7 12 15 1.8112 -0.9279
7 12 17 -7.5393 -0.4391
7 12 19 8.3397 -0.0250
7 13 2 -7.8301 1.0918
7 13 4 13.6485 0.4521
7 13 6 -5.7067 1.1859
7 13 8 16.1249 -0.6846
7 13 10 -16.4101 1.2299
7 13 12 6.0330 -0.9614
7 13 14 -4.5503 0.2826
7 13 16 16.4067 -0.7207
7 13 18 -6.4109 0.3907
7 14 1 0.3336 -0.7379
7 14 3 4.7365 0.1501
7 14 5 -8.2680 -1.1738
7 14 7 7.3303 0.3986
7 14 9 8.2560 -0.3193
7 14 11 3.4374 1.0978
7 14 13 32.9115 -0.5659
7 14 15 7.8499 -0.2797
7 14 17 4.1395 0.1913
7 15 2 -3.5630 0.9942
7 15 4 -11.8751 0.2103
7 15 6 -6.7703 0.3787
7 15 8 24.3727 -0.3130
7 15 10 -12.7725 0.3150
7 15 12 -5.3220 -0.3306
7 15 14 -17.6258 0.1427
7 15 16 4.0729 -0.2237
7 16 1 -7.1101 -1.7575
7 16 3 11.6814 0.3257
7 16 5 -14.0310 -0.2853
7 16 7 16.8075 1.2246
7 16 9 -7.6735 -0.4582
7 16 11 1.1749 0.5619
7 16 13 -15.5923 -0.5828
7 17 2 -17.3926 0.2166
7 17 4 -22.1589 -0.4067
7 17 6 8.3788 -0.5448
7 17 8 -0.1080 -0.3159
7 17 10 9.9069 -0.5943
7 17 12 3.0704 0.4076
7 18 1 -6.2270 -0.3962
7 18 3 -25.0872 -0.2916
7 18 5 29.2712 0.9865
7 18 7 -0.5168 0.0606
7 18 9 4.5715 0.5994
7 19 2 4.0282 0.4991
7 19 4 26.3244 0.3969
8 0 0 59.9071 6.6585
8 0 2 -78.9648 2.3281
8 0 4 43.4987 -2.8177
8 0 6 -13.3014 -4.4375
8 0 8 128.9748 -0.7486
8 0 10 -49.0948 3.5316
8 0 12 31.7665 2.1928
8 0 14 18.3817 -0.1011
8 0 16 9.7963 -1.9438
8 0 18 -12.1684 -1.4753
8 0 20 -8.0991 0.9349
8 0 22 -2.5219 0.4725
8 0 24 0.5273 0.7437
8 0 26 -11.7765 -0.8318
8 1 1 24.7282 4.2222
8 1 3 7.9573 2.6660
8 1 5 30.4779 0.9768
8 1 7 19.7291 -2.3616
8 1 9 -16.2828 -2.4415
8 1 11 -15.8486 0.7054
8 1 13 -14.9228 0.5683
8 1 15 -11.8730 1.6051
8 1 17 1.2984 -1.5681
8 1 19 2.5601 -0.1480
8 1 21 4.4019 -0.2047
8 1 23 -7.2863 0.6087
8 1 25 -3.5511 0.0758
8 2 0 8.8246 5.3761
8 2 2 42.4484 2.4547
8 2 4 -2.4503 -3.1019
8 2 6 8.6198 -2.3353
8 2 8 -32.2057 0.3559
8 2 10 34.1188 2.1777
8 2 12 -13.9567 2.3342
8 2 14 3.1934 -1.0035
8 2 16 -2.1456 -2.3923
8 2 18 -10.2359 -0.4935
8 2 20 -4.5932 0.1491
8 2 22 7.7755 1.6191
8 2 24 10.2598 -0.1314
8 3 1 10.1960 -2.0041
8 3 3 -7.6282 5.1061
8 3 5 -80.3426 0.7252
8 3 7 -24.4070 -1.1620
8 3 9 -2.5409 -1.7245
8 3 11 8.5736 -0.0844
8 3 13 6.0180 1.1937
8 3 15 -1.2311 1.3763
8 3 17 21.0654 -0.2912
8 3 19 -12.4708 -0.8782
8 3 21 -1.6860 -0.5753
8 3 23 4.0393 0.3877
8 3 25 18.0381 -0.2883
8 4 0 -15.5537 -6.8164
8 4 2 -10.5381 -0.0334
8 4 4 -10.1410 -1.3924
8 4 6 -59.0339 0.2095
8 4 8 26.0586 0.6435
8 4 10 14.1831 0.3495
8 4 12 1.4215 1.3034
8 4 14 -7.2947 -1.1662
8 4 16 3.6222 0.1255
8 4 18 4.2668 -0.4285
8 4 20 -14.3741 0.3796
8 4 22 -6.0521 0.3865
8 4 24 -9.5734 -0.0512
8 4 26 3.9655 -0.2775
8 5 1 3.4208 -1.5944
8 5 3 -4.9086 2.0745
8 5 5 36.2713 -0.3035
8 5 7 8.9848 -0.2479
8 5 9 -33.3845 -0.1157
8 5 11 -6.2231 -0.2262
8 5 13 -4.5463 1.0791
8 5 15 -0.2013 0.1915
8 5 17 -2.8011 -0.0368
8 5 19 -6.5625 -0.2453
8 5 21 -0.8884 -0.2968
8 5 23 9.1867 -0.1142
8 5 25 -18.6039 0.2604
8 6 0 -33.9437 -9.3812
8 6 2 11.1808 -0.9446
8 6 4 0.9302 0.0102
8 6 6 -51.7689 0.5075
8 6 8 -5.5331 0.2914
8 6 10 20.5417 -0.8839
8 6 12 -8.9437 0.4662
8 6 14 -10.1467 -0.2518
8 6 16 13.6463 1.0529
8 6 18 6.5673 -0.4337
8 6 20 13.1896 0.4023
8 6 22 3.1224 -0.2806
8 6 24 -11.1288 0.0895
8 7 1 65.4541 1.9773
8 7 3 -17.8664 -3.7086
8 7 5 19.4136 0.2580
8 7 7 -3.7427 -0.7960
8 7 9 -8.5373 0.5359
8 7 11 38.6899 -0.1699
8 7 13 2.1847 0.1014
8 7 15 5.7287 -0.3613
8 7 17 -13.1094 -0.0866
8 7 19 -11.1205 0.4847
8 7 21 -15.2100 -0.0833
8 7 23 -10.8006 0.2198
8 8 0 -13.7703 -0.4420
8 8 2 -8.1272 0.3050
8 8 4 -2.9705 -0.1313
8 8 6 -12.3199 0.1200
8 8 8 29.0618 -0.0086
8 8 10 -9.8199 -0.5247
8 8 12 7.0987 -0.0001
8 8 14 -13.5462 0.0370
8 8 16 -11.7696 0.3307
8 8 18 -4.7673 -0.1391
8 8 20 2.3762 -0.1764
8 8 22 -7.8050 0.1278
8 8 24 16.4702 -0.1450
8 9 1 -30.9325 1.3054
8 9 3 27.2399 -2.3897
8 9 5 -3.0676 0.2861
8 9 7 -18.8018 -1.2440
8 9 9 -11.3113 0.4411
8 9 11 -0.3132 -0.2784
8 9 13 -10.7535 0.4653
8 9 15 -1.4967 -0.2923
8 9 17 -4.9855 0.1136
8 9 19 -5.2455 0.0385
8 9 21 2.1180 -0.0618
8 9 23 -26.0729 0.7284
8 10 0 12.0926 6.6171
8 10 2 -0.1082 1.0343
8 10 4 16.9051 0.3839
8 10 6 9.4105 0.1918
8 10 8 -76.2960 -0.3554
8 10 10 4.5164 -0.0084
8 10 12 -3.2486 -0.3845
8 10 14 7.1374 0.1423
8 10 16 -8.5177 -0.2905
8 10 18 11.3922 0.3243
8 10 20 -7.1726 -0.1028
8 10 22 -11.2418 0.5754
8 11 1 -7.2794 -1.1022
8 11 3 3.6889 1.5705
8 11 5 -7.6567 -0.2277
8 11 7 -1.6010 0.1747
8 11 9 -4.0788 -0.0201
8 11 11 -8.8510 -0.1654
8 11 13 21.9032 0.5322
8 11 15 -10.8044 0.0341
8 11 17 10.5252 -0.2768
8 11 19 -13.3614 -0.5559
8 11 21 -5.5591 0.1555
8 12 0 -5.3211 4.9123
8 12 2 0.7421 0.3250
8 12 4 26.0014 0.4089
8 12 6 -0.7260 -0.4207
8 12 8 10.4634 -0.4400
8 12 10 -9.2040 0.3340
8 12 12 18.1849 -0.4593
8 12 14 -2.5251 0.1917
8 12 16 8.3580 -0.3430
8 12 18 -22.8720 0.4298
8 12 20 1.2512 0.0911
8 13 1 19.6436 -1.8783
8 13 3 -11.3105 2.3904
8 13 5 -6.6838 -0.2836
8 13 7 8.3242 1.1770
8 13 9 15.8115 -0.3905
8 13 11 -7.4015 0.2297
8 13 13 0.3479 -0.1112
8 13 15 -8.8992 -0.1970
8 13 17 0.0012 0.1324
8 13 19 -7.5875 0.9565
8 14 0 2.4510 -1.6472
8 14 2 12.3847 -0.5764
8 14 4 -6.1269 -0.1525
8 14 6 -6.0787 -0.0106
8 14 8 -5.6573 -0.1278
8 14 10 2.3002 -0.1521
8 14 12 -8.3460 -0.3414
8 14 14 -16.0052 0.3720
8 14 16 -1.7180 0.3177
8 14 18 -2.3335 -0.0971
8 15 1 7.4615 -0.2294
8 15 3 -12.0200 0.3918
8 15 5 -15.7483 -0.0591
8 15 7 5.9008 0.4678
8 15 9 -1.9528 0.3425
8 15 11 18.2845 0.1340
8 15 13 6.4621 -1.6166
8 15 15 36.1179 0.0402
8 16 0 19.5107 -4.0497
8 16 2 12.5943 -0.7074
8 16 4 -1.7455 -0.4857
8 16 6 -4.7900 0.9399
8 16 8 -26.7809 -0.1917
8 16 10 23.1612 -0.2991
8 16 12 -24.0778 0.3233
8 16 14 10.9301 0.6989
8 17 1 15.1114 1.4530
8 17 3 18.9518 -1.3609
8 17 5 16.5794 0.3178
8 17 7 -19.1008 -0.1637
8 17 9 -1.6798 0.3743
8 17 11 1.6246 -0.3718
8 18 0 20.3529 -0.9485
8 18 2 18.9448 -0.1652
8 18 4 20.8569 -0.8782
8 18 6 -36.7916 0.3341
8 18 8 -3.5502 -0.1735
8 19 1 -3.6492 1.1521
8 19 3 1.1988 -0.0169
9 0 1 91.8520 6.8635
9 0 3 -69.9160 -2.9395
9 0 5 14.1520 -6.9196
9 0 7 -98.9621 -5.8392
9 0 9 -29.6862 4.5381
9 0 11 26.5846 5.4528
9 0 13 -9.8436 2.3173
9 0 15 -44.4407 -3.5104
9 0 17 10.1460 -3.9986
9 0 19 -16.8742 0.4370
9 0 21 17.2603 1.9146
9 0 23 7.4233 2.1462
9 1 2 -46.1826 -3.8176
9 1 4 -2.8515 0.7650
9 1 6 25.6372 0.1247
9 1 8 -1.8611 3.1566
9 1 10 0.2081 0.4850
9 1 12 15.5054 -0.6767
9 1 14 2.6620 -1.5950
9 1 16 -6.5189 -0.5030
9 1 18 -15.9693 1.6218
9 1 20 9.9265 0.7292
9 1 22 -4.8812 0.4898
9 1 24 3.9721 -1.0074
9 1 26 0.7861 -0.3676
9 2 1 -19.7329 4.4639
9 2 3 14.5949 -0.8261
9 2 5 -17.1888 -0.5907
9 2 7 -24.9040 2.8301
9 2 9 27.5690 -2.9956
9 2 11 16.2073 0.8613
9 2 13 17.0544 -0.1709
9 2 15 2.7298 -0.6836
9 2 17 0.3157 1.8073
9 2 19 6.5213 -1.5403
9 2 21 1.1368 0.7134
9 2 23 -6.5648 -0.5040
9 2 25 33.2004 0.0676
9 3 2 34.3397 3.8994
9 3 4 -14.2388 1.9555
9 3 6 10.6163 -1.9994
9 3 8 21.6506 0.3389
9 3 10 -31.8556 -2.6477
9 3 12 0.6532 1.0456
9 3 14 -15.9828 0.4897
9 3 16 9.5271 -0.4340
9 3 18 -11.6041 0.5469
9 3 20 -4.0421 -1.2063
9 3 22 7.1578 0.7811
9 3 24 -19.2625 -0.3741
9 3 26 -5.3090 0.0399
9 4 1 -27.2050 -2.8691
9 4 3 10.3466 -0.6320
9 4 5 21.9090 1.8088
9 4 7 0.2160 0.5519
9 4 9 -24.1351 0.1591
9 4 11 -1.7146 -0.6847
9 4 13 -5.0423 -0.6422
9 4 15 -2.6285 0.4037
9 4 17 9.4948 0.5634
9 4 19 -3.1422 -0.0511
9 4 21 -11.0624 0.1543
9 4 23 -0.7609 -0.2223
9 4 25 -3.4782 0.3270
9 5 2 16.8190 1.7852
9 5 4 8.3614 0.5419
9 5 6 -13.5150 -1.2346
9 5 8 -3.7857 -0.7750
9 5 10 17.5653 -1.4396
9 5 12 2.7941 1.5302
9 5 14 12.4119 0.6215
9 5 16 3.1438 0.2542
9 5 18 2.5919 -0.2315
9 5 20 -0.9680 -0.7878
9 5 22 5.6024 0.1148
9 5 24 -16.1800 0.0943
9 6 1 -9.3631 -1.2188
9 6 3 52.7026 -1.0216
9 6 5 -24.6196 1.5274
9 6 7 6.6709 -0.9937
9 6 9 33.6900 1.7591
9 6 11 -19.1063 -0.4988
9 6 13 10.6378 -0.0129
9 6 15 10.8014 0.5135
9 6 17 -1.9009 -1.1698
9 6 19 -6.3691 0.9996
9 6 21 -2.9203 -0.5888
9 6 23 -1.7375 0.2083
9 6 25 8.8063 0.3483
9 7 2 11.9629 -1.3171
9 7 4 25.0245 -1.0156
9 7 6 10.0512 0.8466
9 7 8 -6.4845 -0.9729
9 7 10 18.4382 1.7556
9 7 12 -21.6781 -0.2174
9 7 14 -2.7140 0.0350
9 7 16 -15.7428 0.7099
9 7 18 15.2438 -0.8088
9 7 20 19.0106 0.7372
9 7 22 -3.5458 -0.8992
9 7 24 11.0352 0.6421
9 8 1 13.7032 1.1968
9 8 3 3.1794 -0.5309
9 8 5 -2.9821 -0.0879
9 8 7 3.2308 0.0615
9 8 9 -3.1465 -0.3248
9 8 11 2.3199 0.1665
9 8 13 11.1403 0.2401
9 8 15 -10.2270 -0.1971
9 8 17 17.1703 -0.1312
9 8 19 4.8573 0.1110
9 8 21 -16.0120 -0.5531
9 8 23 8.8166 0.8285
9 9 2 27.1487 -1.2055
9 9 4 2.9275 -0.9668
9 9 6 -12.1006 0.1830
9 9 8 -14.4835 0.4271
9 9 10 37.1013 1.4248
9 9 12 -5.3108 -1.1815
9 9 14 30.5672 -0.1759
9 9 16 -7.5900 -0.1270
9 9 18 28.8657 -0.3818
9 9 20 -4.2838 0.9747
9 10 1 -4.5297 0.8382
9 10 3 -1.7480 0.9023
9 10 5 2.3482 -1.0904
9 10 7 12.9477 0.9540
9 10 9 -5.5860 -1.8640
9 10 11 23.5987 0.4513
9 10 13 -8.5561 -0.4468
9 10 15 -16.9926 -0.1084
9 10 17 -8.9683 1.1167
9 10 19 11.4051 -0.7749
9 10 21 2.4587 1.0875
9 11 2 -3.5126 0.1901
9 11 4 6.8297 -0.2637
9 11 6 -13.2208 -0.6451
9 11 8 10.0592 1.5434
9 11 10 12.5011 -0.7945
9 11 12 0.1808 0.0540
9 11 14 -9.0843 -0.1052
9 11 16 1.2081 -0.8189
9 11 18 -5.3434 1.0363
9 11 20 -2.6998 -0.6863
9 12 1 -12.1653 -0.2643
9 12 3 6.7507 1.0782
9 12 5 5.9982 -0.8638
9 12 7 5.4686 0.1726
9 12 9 -15.6371 -0.7565
9 12 11 8.8966 0.2702
9 12 13 -3.6791 -0.5227
9 12 15 4.4366 0.4037
9 12 17 -8.1579 0.0409
9 12 19 14.1890 0.3897
9 13 2 -2.1567 0.9366
9 13 4 -3.6532 0.3514
9 13 6 -9.1019 -0.2955
9 13 8 8.0205 0.7785
9 13 10 -21.3822 -1.5471
9 13 12 12.4429 0.8695
9 13 14 13.6078 -0.4773
9 13 16 1.3320 0.0290
9 13 18 -13.0752 0.2546
9 14 1 -11.7881 -0.9639
9 14 3 -5.0207 0.1457
9 14 5 -3.0420 0.2601
9 14 7 15.5998 -0.4375
9 14 9 -11.1743 0.8034
9 14 11 10.1404 -0.0934
9 14 13 -1.6360 0.1281
9 14 15 4.5283 0.4269
9 14 17 -7.6847 -0.0080
9 15 2 -1.0166 0.1068
9 15 4 -0.3480 0.3158
9 15 6 6.4851 0.5156
9 15 8 -3.8894 -0.5367
9 15 10 -16.0869 -0.1631
9 15 12 -14.9502 0.1427
9 15 14 -10.9774 -0.0869
9 15 16 21.9225 0.1691
9 16 1 3.2206 -0.0285
9 16 3 -7.0441 -0.8593
9 16 5 0.1961 0.4885
9 16 7 0.8353 -0.6460
9 16 9 -5.5760 0.9172
9 16 11 -3.1549 -0.7398
9 16 13 34.4694 0.2822
9 17 2 -5.1396 -0.6301
9 17 4 4.0122 -0.1647
9 17 6 -17.8202 0.9824
9 17 8 16.8904 -0.6344
9 17 10 -12.9252 0.8090
9 18 1 3.9695 0.6494
9 18 3 -15.2048 -0.8091
9 18 5 -2.4067 0.2287
9 18 7 -8.4862 0.6498
9 19 2 15.9262 -0.6440
10 0 0 -101.3480 3.9937
10 0 2 -2.2318 -1.4693
10 0 4 21.6117 -0.6325
10 0 6 31.2926 -3.4396
10 0 8 14.7122 -0.2175
10 0 10 -38.9759 3.3517
10 0 12 -27.5860 -0.2972
10 0 14 13.2894 1.2405
10 0 16 -2.1486 -3.4631
10 0 18 -0.5733 1.3969
10 0 20 9.9099 -0.0822
10 0 22 -24.8429 1.0833
10 0 24 5.5168 -0.0199
10 1 1 -77.6248 0.4797
10 1 3 125.5416 1.8411
10 1 5 -45.0039 -0.3261
10 1 7 -2.3716 -0.6536
10 1 9 15.8257 -0.0405
10 1 11 4.5624 -1.5993
10 1 13 0.0691 1.6331
10 1 15 -4.6847 -0.5982
10 1 17 4.4330 0.9943
10 1 19 -6.5882 -0.6525
10 1 21 0.7366 0.0304
10 1 23 13.5843 -0.0166
10 1 25 -12.0672 0.0942
10 2 0 23.3486 1.4992
10 2 2 -19.4929 2.1193
10 2 4 -42.5793 0.1328
10 2 6 -7.7362 -0.2926
10 2 8 43.7592 0.3338
10 2 10 -6.3387 -0.7918
10 2 12 -15.5340 1.1426
10 2 14 -0.6635 -0.9311
10 2 16 1.3992 0.4913
10 2 18 -11.1508 -0.7125
10 2 20 4.7576 -0.0311
10 2 22 -5.1284 0.1962
10 2 24 -12.4507 0.4386
10 2 26 -11.3663 0.0490
10 3 1 84.4382 0.8879
10 3 3 -20.6871 0.4778
10 3 5 7.7789 0.8431
10 3 7 19.4180 -0.0560
10 3 9 35.4079 -0.7071
10 3 11 -17.7500 0.4933
10 3 13 28.5173 0.6409
10 3 15 8.8617 0.2765
10 3 17 9.5866 -0.1165
10 3 19 -3.3380 -0.4494
10 3 21 -15.4752 0.0637
10 3 23 -2.4455 0.2160
10 4 0 68.9260 -5.3501
10 4 2 13.2402 -0.7918
10 4 4 22.8381 1.1382
10 4 6 -5.6581 0.2333
10 4 8 -35.4886 0.4719
10 4 10 30.1877 -0.7428
10 4 12 23.4008 -0.0337
10 4 14 -11.3430 -0.3674
10 4 16 -8.7832 0.5490
10 4 18 14.0259 -0.4404
10 4 20 -18.1734 0.3487
10 4 22 2.5946 0.0338
10 4 24 9.5836 -0.1997
10 5 1 14.4003 1.0026
10 5 3 0.3694 -0.8790
10 5 5 -5.1308 0.4007
10 5 7 -2.2837 -0.0625
10 5 9 -28.6341 -0.6095
10 5 11 32.1912 0.9953
10 5 13 -11.6873 -0.3259
10 5 15 10.5825 0.3596
10 5 17 -6.4780 -0.6098
10 5 19 1.3438 -0.3286
10 5 21 -3.6812 0.1703
10 5 23 -7.5363 0.1367
10 5 25 -10.0943 -0.0351
10 6 0 -9.1276 -6.1536
10 6 2 3.2500 -0.3652
10 6 4 27.7902 0.2430
10 6 6 -35.9327 0.5631
10 6 8 39.3904 0.3876
10 6 10 -23.4789 -0.2327
10 6 12 14.3015 -0.2065
10 6 14 -25.3081 -0.3449
10 6 16 -1.4358 0.3909
10 6 18 9.5246 0.2696
10 6 20 -5.7383 0.1582
10 6 22 13.6851 -0.4144
10 6 24 2.5330 -0.2872
10 7 1 -11.7997 1.3284
10 7 3 -12.7698 -1.2612
10 7 5 -3.2128 0.0123
10 7 7 -42.3737 -0.4028
10 7 9 -14.7662 -0.4424
10 7 11 -3.6578 0.5978
10 7 13 -6.8688 -0.1971
10 7 15 -3.5315 0.7427
10 7 17 2.8219 -0.5027
10 7 19 -0.8757 0.1862
10 7 21 -3.6265 -0.3079
10 7 23 -6.6317 -0.0890
10 8 0 -25.9717 -0.2009
10 8 2 4.3541 -0.3833
10 8 4 -28.8385 0.5306
10 8 6 19.2098 -0.0335
10 8 8 -13.7500 0.1674
10 8 10 -6.0204 -0.3411
10 8 12 4.5405 -0.2427
10 8 14 16.5202 0.0664
10 8 16 -2.7539 0.2265
10 8 18 4.3497 0.4975
10 8 20 -6.9973 -0.1006
10 8 22 -3.3843 0.1687
10 9 1 -8.6944 0.5142
10 9 3 -22.8100 -1.0609
10 9 5 -10.0558 -0.4117
10 9 7 -25.3856 -0.0371
10 9 9 -10.6745 -0.2469
10 9 11 -3.0821 -0.1520
10 9 13 -6.4982 0.1810
10 9 15 -5.6937 0.4190
10 9 17 2.0244 -0.1786
10 9 19 -9.1704 0.0545
10 9 21 0.8608 -0.3204
10 10 0 15.2720 4.3505
10 10 2 -19.7199 -0.3824
10 10 4 17.0940 1.2557
10 10 6 9.9695 -0.7436
10 10 8 -8.2824 0.1927
10 10 10 -15.7247 -0.9693
10 10 12 12.1634 -0.5668
10 10 14 8.2411 0.6202
10 10 16 15.8211 -0.0332
10 10 18 -23.6350 0.2927
10 10 20 11.9412 -0.5257
10 11 1 6.7678 -0.8162
10 11 3 17.4242 -0.4289
10 11 5 4.1537 0.0876
10 11 7 5.9502 0.6208
10 11 9 -9.7936 0.4184
10 11 11 -26.3164 0.0200
10 11 13 9.8378 -0.2110
10 11 15 -0.5619 -0.5706
10 11 17 -9.6713 0.1028
10 11 19 18.8894 0.0872
10 11 21 43.1146 0.1133
10 12 0 -7.0209 2.7112
10 12 2 -5.6370 -0.0460
10 12 4 -1.9739 0.0763
10 12 6 1.9516 0.0876
10 12 8 -3.0261 -0.1541
10 12 10 -3.6266 -0.6745
10 12 12 -2.4806 0.1982
10 12 14 5.5676 0.5455
10 12 16 -2.1154 0.1845
10 12 18 3.4425 0.2870
10 12 20 -10.9282 -0.7191
10 13 1 -9.7166 -0.8568
10 13 3 6.4731 0.1100
10 13 5 -5.9565 0.2330
10 13 7 20.8942 0.5817
10 13 9 -5.1841 0.8051
10 13 11 0.8800 -0.0877
10 13 13 -6.1541 -0.6983
10 13 15 -8.9186 -0.8317
10 13 17 -0.8843 0.2165
10 13 19 -13.3222 0.7977
10 14 0 -7.1667 -1.1559
10 14 2 9.0821 -0.0821
10 14 4 10.0342 -0.9001
10 14 6 -12.9023 0.5340
10 14 8 -5.9680 -0.6041
10 14 10 7.7604 0.5432
10 14 12 -9.7434 -0.0703
10 14 14 14.2724 0.0560
10 14 16 1.3195 0.0532
10 15 1 -8.1381 0.0118
10 15 3 -18.5345 0.1835
10 15 5 -9.9449 0.3489
10 15 7 -7.7581 0.3907
10 15 9 25.4562 0.2781
10 15 11 12.7236 -0.0908
10 15 13 6.7888 -0.3532
10 15 15 8.1982 0.1622
10 16 0 -10.9500 -2.3901
10 16 2 25.8844 0.0758
10 16 4 7.3029 -0.6103
10 16 6 -6.2150 -0.2520
10 16 8 -11.0477 0.2456
10 16 10 9.0782 0.4848
10 16 12 -10.5653 0.1667
10 16 14 -25.4261 -0.4720
10 17 1 5.9641 0.1705
10 17 3 7.4602 -0.3375
10 17 5 -12.0501 -0.0908
10 17 7 -11.4962 -0.1882
10 17 9 -1.4238 -0.2635
10 17 11 10.9094 -0.2158
10 18 0 -11.0514 -0.7050
10 18 2 -1.4615 0.1434
10 18 4 27.8809 -0.0044
10 18 6 -15.8646 0.1483
10 18 8 -20.1929 -0.0499
11 0 1 75.0562 -3.5401
11 0 3 65.1379 0.4449
11 0 5 11.1775 6.8486
11 0 7 -58.8654 2.0752
11 0 9 39.4643 -0.6950
11 0 11 28.6603 -5.3524
11 0 13 19.6220 -0.6604
11 0 15 -20.6007 1.9622
11 0 17 12.0715 3.0410
11 0 19 -4.0106 0.4742
11 0 21 23.0379 -2.3171
11 0 23 0.3550 -0.8808
11 1 2 -15.3750 4.0572
11 1 4 13.4700 2.3040
11 1 6 -35.5558 -3.1648
11 1 8 -20.3753 -0.8244
11 1 10 -16.7429 -2.6910
11 1 12 5.7350 2.3595
11 1 14 -4.2445 1.4377
11 1 16 -6.6013 0.1605
11 1 18 14.0168 -0.8429
11 1 20 -10.5294 -1.2720
11 1 22 6.9112 0.8052
11 1 24 1.5046 0.2950
11 2 1 42.4816 -3.3025
11 2 3 -37.6085 0.8712
11 2 5 14.0456 -3.3647
11 2 7 -2.1185 -0.2772
11 2 9 15.5601 0.7354
11 2 11 -1.2436 1.5785
11 2 13 27.3908 -0.1368
11 2 15 -15.1943 -0.3361
11 2 17 7.2173 -0.8937
11 2 19 -20.3432 0.1446
11 2 21 -12.5150 0.7191
11 2 23 21.5181 0.0507
11 2 25 43.7226 0.4003
11 3 2 36.2560 -3.6696
11 3 4 -50.6563 1.4736
11 3 6 -0.9803 -0.8878
11 3 8 -23.6622 1.0362
11 3 10 -33.8712 -0.2133
11 3 12 -0.1006 0.0627
11 3 14 -19.5529 -0.4079
11 3 16 4.2053 0.3376
11 3 18 -24.2120 0.2847
11 3 20 4.8574 -0.0690
11 3 22 4.7034 0.3729
11 3 24 -36.4576 -0.5295
11 4 1 -57.8897 3.5550
11 4 3 33.3681 -0.9578
11 4 5 -45.1247 -1.1019
11 4 7 -14.9213 0.4340
11 4 9 13.6926 -0.2258
11 4 11 -2.4991 1.6201
11 4 13 -21.2034 -0.0279
11 4 15 21.4784 -0.6295
11 4 17 0.5130 -1.1770
11 4 19 -2.6027 0.1150
11 4 21 -4.1644 0.3582
11 4 23 -17.4265 0.5615
11 4 25 22.9095 0.1444
11 5 2 -14.0791 -1.7546
11 5 4 7.8454 -0.1533
11 5 6 -1.1188 0.6099
11 5 8 -12.3918 0.4934
11 5 10 -4.9886 1.1744
11 5 12 -1.1584 -0.6603
11 5 14 9.2111 -0.2260
11 5 16 -0.9566 -0.0182
11 5 18 12.2091 -0.1021
11 5 20 4.4868 0.7276
11 5 22 -2.6280 -0.3363
11 5 24 -4.6853 0.0226
11 6 1 -41.6368 2.2509
11 6 3 37.2195 -0.8722
11 6 5 -49.2079 0.3715
11 6 7 -22.7960 0.3246
11 6 9 11.8664 -1.4885
11 6 11 -27.9460 0.3285
11 6 13 0.7391 -0.7424
11 6 15 15.7214 0.1006
11 6 17 10.8878 0.3406
11 6 19 -2.1039 -0.2626
11 6 21 4.3571 0.3450
11 6 23 -8.2933 0.1936
11 7 2 -8.4828 0.9407
11 7 4 30.9922 -0.6698
11 7 6 45.2970 0.0336
11 7 8 5.2079 -0.0358
11 7 10 42.3163 -0.1632
11 7 12 -2.5698 0.2254
11 7 14 1.4629 0.3199
11 7 16 -13.5912 -0.5370
11 7 18 15.0687 -0.0576
11 7 20 -8.1264 -0.2742
11 7 22 0.3252 0.0221
11 7 24 3.4588 0.5401
11 8 1 -1.0619 -1.1281
11 8 3 -2.1015 0.1528
11 8 5 -6.0660 0.3456
11 8 7 9.3099 -0.0638
11 8 9 7.3097 -0.5296
11 8 11 21.2752 -0.3567
11 8 13 -10.2943 -0.4530
11 8 15 -5.9339 0.7107
11 8 17 -11.7948 0.5807
11 8 19 5.5058 -0.0113
11 8 21 -14.7687 0.4057
11 8 23 3.9324 -0.8791
11 9 2 23.8153 0.5856
11 9 4 21.8267 0.0078
11 9 6 36.1757 0.1503
11 9 8 -5.5766 -0.1660
11 9 10 21.4855 -0.7183
11 9 12 -6.2668 0.7918
11 9 14 2.6907 0.3267
11 9 16 1.6955 -0.2731
11 9 18 8.0454 0.0492
11 9 20 6.0495 -1.1690
11 9 22 -12.7119 0.7070
11 10 1 11.4129 -1.9694
11 10 3 13.0815 0.4835
11 10 5 -7.1473 0.1405
11 10 7 -15.6700 0.2594
11 10 9 -6.8314 0.3529
11 10 11 6.9968 -0.5905
11 10 13 0.6040 0.4504
11 10 15 -28.2143 0.2274
11 10 17 -4.7405 0.2159
11 10 19 28.8833 0.4257
11 10 21 -7.3790 -1.1379
11 11 2 -8.4554 -0.6667
11 11 4 12.0802 0.5926
11 11 6 -34.8664 0.0749
11 11 8 3.4489 0.1466
11 11 10 13.3799 -0.0480
11 11 12 0.6897 0.1957
11 11 14 4.4986 -0.1034
11 11 16 2.1587 -0.1122
11 11 18 -4.3253 -0.5902
11 12 1 -3.2530 -0.2115
11 12 3 16.1392 0.0878
11 12 5 -3.2350 0.3685
11 12 7 -3.4169 0.1848
11 12 9 -0.5743 -0.2129
11 12 11 17.9738 -0.1458
11 12 13 -6.1640 0.4308
11 12 15 -8.7603 -0.2099
11 12 17 -24.9299 0.6781
11 12 19 1.3709 -0.3716
11 13 2 15.5290 -0.9491
11 13 4 -10.3917 0.1301
11 13 6 -8.8117 -0.1404
11 13 8 0.0362 0.4991
11 13 10 -11.5250 0.4329
11 13 12 19.7689 -0.6468
11 13 14 10.4891 -0.3153
11 13 16 18.6101 -0.2718
11 13 18 -5.5051 0.2196
11 14 1 2.3106 1.2640
11 14 3 -11.1701 -0.4311
11 14 5 1.2647 0.5510
11 14 7 28.7780 -0.2056
11 14 9 -8.7160 -0.4487
11 14 11 0.3711 -0.3337
11 14 13 18.9587 -0.2510
11 14 15 -7.6011 0.1643
11 14 17 -4.7870 -0.1494
11 15 2 8.6424 -0.1902
11 15 4 -7.1326 -0.3184
11 15 6 13.4678 -0.0732
11 15 8 -10.5329 0.7431
11 15 10 -14.4079 0.1929
11 15 12 -1.1571 -0.7117
11 15 14 2.4285 -0.2181
11 16 1 2.8887 0.7080
11 16 3 -14.9512 -0.4798
11 16 5 0.2448 0.2877
11 16 7 -20.9515 -0.0390
11 16 9 7.6618 -0.1270
11 16 11 -5.5499 0.2181
11 16 13 22.6070 -0.3116
11 17 2 9.5564 0.2417
11 17 4 11.9386 -0.2896
11 17 6 -20.5943 0.1625
11 17 8 14.5132 0.5152
11 17 10 -4.8961 -0.3613
11 18 1 28.4111 -0.9262
11 18 3 -14.9054 -0.6346
11 18 5 -3.7286 -0.8448
11 18 7 19.4112 0.2076
12 0 0 -68.3171 -4.7805
12 0 2 0.3661 -0.8207
12 0 4 -126.0626 1.9439
12 0 6 10.2048 3.4127
12 0 8 3.2848 0.3036
12 0 10 -36.1374 -2.5477
12 0 12 -19.1770 -1.1095
12 0 14 -10.5696 -0.2001
12 0 16 9.5919 2.2228
12 0 18 -28.3548 0.3305
12 0 20 10.1702 -0.5817
12 0 22 -27.5187 -0.5802
12 0 24 -11.7045 -0.2370
12 1 1 -19.4614 -2.1640
12 1 3 -20.1024 -2.9286
12 1 5 139.4793 -0.3813
12 1 7 -20.9901 1.1356
12 1 9 63.1042 0.6051
12 1 11 -7.4820 1.6069
12 1 13 10.5128 -1.1412
12 1 15 -12.6434 0.0589
12 1 17 -4.4413 -0.4081
12 1 19 -5.8779 0.8434
12 1 21 -10.7463 0.4000
12 1 23 16.3208 0.1182
12 1 25 -15.1138 0.1705
12 2 0 -7.6919 -4.9330
12 2 2 -13.3990 -0.8464
12 2 4 50.3693 1.2299
12 2 6 -19.8691 1.6753
12 2 8 -34.8379 0.1756
12 2 10 -5.8525 -1.8132
12 2 12 1.9238 -1.9260
12 2 14 -2.4556 0.3718
12 2 16 -5.6915 1.1583
12 2 18 13.7340 1.0540
12 2 20 -3.2018 -0.1024
12 2 22 2.2143 -0.7929
12 2 24 -6.8316 -0.2318
12 3 1 39.5638 0.8145
12 3 3 31.8215 -2.9295
12 3 5 -98.5956 -0.7741
12 3 7 48.7308 0.6072
12 3 9 54.6866 1.4711
12 3 11 8.4566 -0.6096
12 3 13 -5.3941 -1.1075
12 3 15 11.2249 -0.5870
12 3 17 0.8101 0.0348
12 3 19 2.8759 0.8173
12 3 21 -3.5741 0.2306
12 3 23 7.3434 -0.1679
12 3 25 23.3194 -0.2260
12 4 0 13.8538 5.3988
12 4 2 20.7540 0.1549
12 4 4 18.5874 0.2725
12 4 6 2.2699 0.4792
12 4 8 25.1768 -0.0271
12 4 10 7.1465 -0.8240
12 4 12 14.9049 -0.3892
12 4 14 -5.3522 0.1399
12 4 16 -5.3050 0.2608
12 4 18 7.9513 0.4878
12 4 20 -25.0114 -0.1998
12 4 22 -7.4058 -0.1127
12 4 24 -12.5537 0.1493
12 5 1 30.2598 0.1960
12 5 3 -10.3600 -1.4284
12 5 5 56.9384 0.4487
12 5 7 -34.5513 0.2811
12 5 9 11.4219 0.4477
12 5 11 1.8629 -0.1147
12 5 13 18.7971 -0.5329
12 5 15 2.9884 -0.1175
12 5 17 -6.1956 0.1267
12 5 19 -1.4253 0.5910
12 5 21 6.2024 -0.1759
12 5 23 -32.7189 -0.0121
12 6 0 19.8696 8.4722
12 6 2 10.0460 -1.1547
12 6 4 86.0104 1.1380
12 6 6 -14.2452 -1.2372
12 6 8 -17.1432 -0.4098
12 6 10 26.2645 0.7120
12 6 12 12.1366 -0.3301
12 6 14 -13.1882 0.4234
12 6 16 4.5183 -0.8122
12 6 18 4.1784 -0.1914
12 6 20 8.8171 -0.2008
12 6 22 4.2798 0.2754
12 6 24 2.1968 0.5234
12 7 1 -10.0247 -1.3219
12 7 3 10.6986 1.6693
12 7 5 -56.0405 -0.0029
12 7 7 -0.0922 0.8434
12 7 9 -33.0661 -0.0802
12 7 11 9.1232 0.5554
12 7 13 -14.4277 -0.1691
12 7 15 -3.6048 0.0905
12 7 17 1.9909 -0.0211
12 7 19 -7.4864 -0.5555
12 7 21 11.7782 0.0413
12 7 23 -21.2986 -0.4228
12 8 0 -5.5538 0.2815
12 8 2 34.5072 -0.0615
12 8 4 -21.5031 0.1153
12 8 6 14.0087 -0.3606
12 8 8 -4.0269 0.0964
12 8 10 -25.1588 0.1723
12 8 12 19.2863 -0.0426
12 8 14 3.1575 0.1232
12 8 16 2.9560 -0.0807
12 8 18 -3.6412 0.0990
12 8 20 -2.0629 0.0457
12 8 22 10.6693 -0.1775
12 9 1 -8.8316 -0.9750
12 9 3 -23.3712 1.1075
12 9 5 -32.6828 0.0503
12 9 7 -11.1576 0.6189
12 9 9 -21.1267 0.1866
12 9 11 1.0677 0.6311
12 9 13 -5.3601 -0.4409
12 9 15 -2.8218 -0.2467
12 9 17 6.4017 -0.1305
12 9 19 14.8909 -0.2625
12 9 21 13.8739 0.5639
12 10 0 -0.0022 -6.9973
12 10 2 -26.3682 1.0769
12 10 4 3.2385 -1.8978
12 10 6 12.9359 1.4719
12 10 8 -19.2527 -0.1787
12 10 10 4.8328 -0.7678
12 10 12 7.0216 0.3210
12 10 14 22.3466 -0.4263
12 10 16 -1.3948 0.9371
12 10 18 -0.2295 0.4362
12 10 20 5.7663 -0.1826
12 11 1 0.1793 0.4559
12 11 3 13.4619 -0.7365
12 11 5 24.8569 -0.0709
12 11 7 8.9573 0.1308
12 11 9 1.0324 0.3533
12 11 11 -11.8098 -0.4257
12 11 13 5.2298 -0.0067
12 11 15 1.0833 -0.4803
12 11 17 -7.2417 0.0934
12 11 19 9.8147 -0.0633
12 11 21 38.0089 0.0333
12 12 0 -15.3779 -4.2943
12 12 2 4.6708 0.3852
12 12 4 14.4591 -0.8439
12 12 6 -9.8627 0.6535
12 12 8 9.0684 -0.3238
12 12 10 -1.9713 -0.0506
12 12 12 3.8199 0.0269
12 12 14 -3.4481 -0.1403
12 12 16 4.5208 0.5456
12 12 18 0.8861 0.2426
12 13 1 10.5285 0.7937
12 13 3 5.2750 -1.5100
12 13 5 -9.6639 -0.3114
12 13 7 0.8587 0.0221
12 13 9 13.3904 0.2455
12 13 11 -10.6835 -0.7516
12 13 13 -3.5883 -0.1699
12 13 15 -13.7684 -0.0280
12 13 17 -21.3466 0.1096
12 14 0 -16.4541 2.1612
12 14 2 -1.8119 -0.4185
12 14 4 -5.0925 0.9199
12 14 6 4.2302 -0.8541
12 14 8 -14.3049 0.3885
12 14 10 8.6947 0.3568
12 14 12 -14.2831 0.1689
12 14 14 -8.9223 -0.0367
12 14 16 7.6403 -0.3307
12 15 1 -6.9829 0.0290
12 15 3 -7.0863 -0.6406
12 15 5 -8.0825 -0.2191
12 15 7 0.6323 0.1989
12 15 9 20.1519 0.0877
12 15 11 -8.2056 -0.2220
12 15 13 1.1269 0.2448
12 15 15 12.1186 -0.1642
12 16 0 -0.1846 3.9889
12 16 2 8.0605 -0.4415
12 16 4 -1.1579 0.6683
12 16 6 -6.3542 -0.6678
12 16 8 4.7997 -0.0549
12 16 10 13.0670 0.4283
12 16 12 2.4635 -0.4601
12 17 1 -5.7903 -0.5342
12 17 3 15.0382 0.3542
12 17 5 1.6208 0.1456
12 17 7 -20.8993 0.7567
12 17 9 0.0379 -0.5182
12 18 0 -31.2099 0.9802
12 18 2 13.5207 -0.1818
12 18 4 23.5452 -0.2234
12 18 6 -26.9545 0.0258
13 0 1 72.1155 -3.1672
13 0 3 9.6844 0.6698
13 0 5 24.7550 0.2723
13 0 7 -1.3967 3.8552
13 0 9 6.6201 -2.4835
13 0 11 9.6855 0.0514
13 0 13 -3.6154 -1.4149
13 0 15 -6.1382 0.4666
13 0 17 -0.2467 1.0844
13 0 19 4.3780 -0.6341
13 0 21 -4.3098 1.0696
13 0 23 26.6918 -1.0701
13 1 2 13.6300 -6.6212
13 1 4 0.6516 -3.6395
13 1 6 -28.1814 2.7871
13 1 8 -17.5685 2.3374
13 1 10 -26.5341 3.4750
13 1 12 11.5842 -2.7984
13 1 14 -6.1837 -2.4409
13 1 16 -0.3540 0.6570
13 1 18 3.9107 0.6424
13 1 20 -1.7902 2.2285
13 1 22 8.1321 -1.2554
13 1 24 -16.3409 0.1091
13 2 1 -13.2090 -2.7436
13 2 3 -8.7946 2.3504
13 2 5 -23.7625 4.2050
13 2 7 33.2496 1.0174
13 2 9 23.2343 -0.9818
13 2 11 0.5267 -2.6728
13 2 13 10.8256 -0.7298
13 2 15 -12.4063 1.2066
13 2 17 10.8782 1.2155
13 2 19 -2.5916 0.3574
13 2 21 -9.6341 -1.3413
13 2 23 0.2239 -0.1135
13 2 25 30.1308 0.0113
13 3 2 39.1523 -1.5633
13 3 4 2.0005 -3.3137
13 3 6 2.2501 0.1012
13 3 8 -3.5486 1.3214
13 3 10 -48.1402 1.1290
13 3 12 -1.0384 -0.6257
13 3 14 5.2671 -0.4686
13 3 16 1.3932 -0.4430
13 3 18 -4.5949 0.1039
13 3 20 -6.5793 1.0367
13 3 22 -5.6648 -0.1781
13 3 24 -7.0781 0.6886
13 4 1 -24.1184 -1.4692
13 4 3 -10.2356 1.5046
13 4 5 -6.4802 0.0178
13 4 7 -35.5841 -0.2171
13 4 9 12.5162 -0.8486
13 4 11 -7.3967 -1.2881
13 4 13 -2.3780 -0.2161
13 4 15 -8.5240 0.6215
13 4 17 0.2036 0.5860
13 4 19 -12.4515 0.2972
13 4 21 6.9175 -0.5806
13 4 23 -1.5536 -0.0213
13 4 25 64.4756 -0.1767
13 5 2 -2.4000 -0.9435
13 5 4 -10.3788 -0.9273
13 5 6 -11.7686 0.6418
13 5 8 -7.8178 -0.3533
13 5 10 10.4791 -0.0282
13 5 12 -11.1374 0.5357
13 5 14 2.7095 0.2360
13 5 16 3.0371 -0.4416
13 5 18 14.9129 0.2815
13 5 20 -1.1155 -0.4507
13 5 22 -9.8824 0.3688
13 5 24 11.1756 -0.1909
13 6 1 -52.2807 -1.1877
13 6 3 -9.2011 1.7892
13 6 5 -15.2775 -1.3481
13 6 7 -15.2662 -1.4994
13 6 9 11.5650 0.6227
13 6 11 -32.3089 -0.4004
13 6 13 5.0740 0.2397
13 6 15 17.8974 -0.1659
13 6 17 -1.6960 -0.2157
13 6 19 0.7881 0.3782
13 6 21 -8.2755 -0.2153
13 6 23 7.4468 0.3198
13 7 2 -19.2920 0.8004
13 7 4 25.3027 0.8828
13 7 6 29.2895 1.4127
13 7 8 -3.3151 -0.1889
13 7 10 18.3360 0.4978
13 7 12 -2.0725 -0.5328
13 7 14 -5.6278 -0.0605
13 7 16 -11.3543 0.0583
13 7 18 17.0614 -0.4429
13 7 20 -2.3912 -0.4675
13 7 22 3.7909 0.1565
13 8 1 -9.1767 -0.3571
13 8 3 -5.9873 0.4934
13 8 5 -17.7332 -0.5064
13 8 7 0.0479 -0.0779
13 8 9 4.4655 0.3805
13 8 11 6.2724 0.0115
13 8 13 2.4897 0.5195
13 8 15 -6.9560 -0.3787
13 8 17 11.5898 0.2335
13 8 19 -9.4258 0.0005
13 8 21 -11.4704 -0.1198
13 8 23 4.0883 0.5218
13 9 2 3.4818 1.4212
13 9 4 23.4097 -0.2778
13 9 6 12.6029 1.3494
13 9 8 -2.9582 -0.1900
13 9 10 25.4332 0.6928
13 9 12 -6.3634 -1.0896
13 9 14 0.9093 -0.3031
13 9 16 -1.9019 -0.0485
13 9 18 5.6054 -0.4005
13 9 20 -26.5636 0.9534
13 9 22 -11.2600 -0.9596
13 10 1 23.7045 0.5749
13 10 3 16.1324 -1.3319
13 10 5 -13.7530 0.2922
13 10 7 1.0278 1.0391
13 10 9 -3.8403 -0.7724
13 10 11 7.6436 0.2721
13 10 13 -8.8611 -0.1802
13 10 15 -13.0291 0.0314
13 10 17 -15.0239 0.7352
13 10 19 -0.8861 -0.8215
13 10 21 -1.7138 0.3327
13 11 2 0.8554 -0.3046
13 11 4 -10.2122 -0.9124
13 11 6 -10.8585 0.5191
13 11 8 -13.8104 -0.2849
13 11 10 5.2815 0.1114
13 11 12 -15.8570 -0.1517
13 11 14 0.3223 -0.1114
13 11 16 7.8885 -0.1117
13 11 18 -1.3039 0.3460
13 11 20 0.0365 0.0283
13 12 1 -3.0185 0.1365
13 12 3 -5.5943 -1.1124
13 12 5 -17.7220 0.5919
13 12 7 7.3453 0.4769
13 12 9 -6.5716 -0.0343
13 12 11 4.8879 -0.0506
13 12 13 8.5465 -0.0120
13 12 15 -15.9229 0.4215
13 12 17 6.4211 0.6577
13 12 19 1.9365 -0.6291
13 13 2 5.3467 -1.9862
13 13 4 8.9606 -0.2047
13 13 6 0.6343 -0.7300
13 13 8 2.7076 0.4175
13 13 10 -20.0429 -0.1493
13 13 12 9.7067 0.0898
13 13 14 15.9088 -0.1747
13 13 16 11.9172 -0.0064
13 13 18 -9.3522 -0.5802
13 14 1 2.2241 -0.4644
13 14 3 -0.1254 -0.0329
13 14 5 5.9800 0.0525
13 14 7 4.7158 -0.2763
13 14 9 -1.5518 0.3741
13 14 11 -0.6977 -0.4147
13 14 13 16.6437 0.2646
13 14 15 9.4065 -0.0159
13 15 2 -10.6609 -0.9542
13 15 4 -3.3682 0.4583
13 15 6 -3.4634 -0.3884
13 15 8 6.1875 0.9922
13 15 10 -4.1851 -0.1563
13 15 12 20.1532 0.3391
13 15 14 -14.1201 -0.4959
13 16 1 5.3457 -0.1661
13 16 3 -1.3478 0.7494
13 16 5 8.1074 -0.7875
13 16 7 -12.1358 -0.4143
13 16 9 -1.8303 0.3616
13 16 11 -8.4325 -0.3452
13 16 13 6.2445 0.5476
13 17 2 0.3311 -0.0366
13 17 4 -5.5336 0.2271
13 17 6 -26.9614 0.0808
13 17 8 0.3510 0.2243
13 17 10 -7.5273 0.1019
13 18 3 -0.8241 0.3927
13 18 5 15.3788 0.0195
14 0 0 -69.1815 -10.3117
14 0 2 80.7335 -2.4459
14 0 4 3.3432 5.3014
14 0 6 -13.7699 9.4320
14 0 8 -30.6118 1.1907
14 0 10 -16.0036 -6.6109
14 0 12 -3.2128 -3.9306
14 0 14 18.9777 -0.8156
14 0 16 -0.5877 6.0914
14 0 18 -1.4191 1.2571
14 0 20 -5.6073 -0.4723
14 0 22 -3.5513 -2.9296
14 0 24 -9.0835 -0.5069
14 1 1 16.8834 -1.2085
14 1 3 30.8397 -2.7788
14 1 5 -25.3457 0.3249
14 1 7 -5.6600 -0.0723
14 1 9 20.5489 0.3581
14 1 11 10.6115 0.5650
14 1 13 -10.8875 -0.5506
14 1 15 4.2114 1.2793
14 1 17 4.5853 -0.5418
14 1 19 -7.9070 0.4070
14 1 21 15.8502 -0.9009
14 1 23 7.9729 0.3562
14 1 25 17.8052 0.3417
14 2 0 28.0844 -5.5391
14 2 2 -3.1764 -2.3652
14 2 4 8.7534 0.5270
14 2 6 -6.0921 0.9607
14 2 8 17.6653 -0.7667
14 2 10 -26.5118 -0.1547
14 2 12 0.7529 -1.7651
14 2 14 0.0739 1.1316
14 2 16 2.2948 0.8414
14 2 18 -8.0014 0.6952
14 2 20 2.3059 -0.1363
14 2 22 -11.9431 -0.7778
14 2 24 -6.3021 -0.0161
14 3 1 -1.3336 -0.2311
14 3 3 -7.3026 -3.5416
14 3 5 -8.6094 -1.6806
14 3 7 19.2337 1.1661
14 3 9 32.6358 1.5002
14 3 11 -11.3849 0.1898
14 3 13 2.7032 -1.0940
14 3 15 -15.4860 -0.8784
14 3 17 -1.7062 0.2162
14 3 19 -3.3138 0.7968
14 3 21 0.9243 0.5772
14 3 23 -18.9655 -0.0013
14 3 25 -2.4913 -0.4018
14 4 0 13.0052 12.2604
14 4 2 34.8014 0.8154
14 4 4 30.8835 -0.7479
14 4 6 -17.7078 -0.4988
14 4 8 -16.2681 -0.8418
14 4 10 24.8866 0.4767
14 4 12 8.1229 -0.5212
14 4 14 0.7380 1.0948
14 4 16 9.4147 -1.0884
14 4 18 3.1613 0.0657
14 4 20 -11.6425 -0.1425
14 4 22 -14.3116 0.1265
14 4 24 -20.3100 0.4029
14 5 1 4.2377 -1.1713
14 5 3 1.7421 -1.7982
14 5 5 -12.7946 -0.0481
14 5 7 1.6294 1.4074
14 5 9 -0.6326 1.3881
14 5 11 14.3288 -0.2413
14 5 13 8.9349 -0.7373
14 5 15 9.5773 -1.3086
14 5 17 -15.2675 0.8433
14 5 19 8.3269 0.2976
14 5 21 5.5693 0.7956
14 5 23 -33.5672 -0.1268
14 6 0 -30.4281 12.2166
14 6 2 71.7436 1.3581
14 6 4 19.2350 0.0112
14 6 6 -22.9754 -1.0854
14 6 8 13.8170 -0.5818
14 6 10 2.2150 -0.2248
14 6 12 7.8239 -0.1074
14 6 14 -21.1043 -0.3207
14 6 16 -5.4393 -0.5504
14 6 18 6.3448 0.3344
14 6 20 -0.9413 -0.1950
14 6 22 3.5170 0.4398
14 7 1 11.6090 -2.4628
14 7 3 -26.7713 1.9390
14 7 5 8.2102 0.5211
14 7 7 -3.8321 0.8324
14 7 9 -5.9905 0.2257
14 7 11 4.7956 -0.1753
14 7 13 -2.5657 -0.4325
14 7 15 -6.8308 -0.1153
14 7 17 2.7506 -0.1325
14 7 19 -4.2718 -0.3666
14 7 21 19.3532 0.0643
14 7 23 -25.7847 -0.3381
14 8 0 20.2487 -0.3306
14 8 2 -2.6131 -0.2039
14 8 4 11.1962 -0.2681
14 8 6 -7.0935 0.2038
14 8 8 -14.3127 -0.3195
14 8 10 12.8737 -0.0950
14 8 12 -14.0012 0.0103
14 8 14 15.0215 -0.1198
14 8 16 -2.8343 0.4709
14 8 18 4.8505 0.2401
14 8 20 13.7619 0.0960
14 9 1 -3.9312 -1.8994
14 9 3 -6.8047 2.6460
14 9 5 -9.9950 -0.0910
14 9 7 8.2461 1.2165
14 9 9 -25.1254 -0.3796
14 9 11 16.0563 0.0297
14 9 13 -6.2512 0.0325
14 9 15 4.6777 -0.0128
14 9 17 13.6406 -0.4871
14 9 19 1.2522 -0.0338
14 9 21 1.4772 -0.4185
14 10 0 -2.5079 -9.2962
14 10 2 -15.7361 -1.1080
14 10 4 9.9889 -1.1494
14 10 6 -5.5530 0.8075
14 10 8 -12.5107 -0.1942
14 10 10 -5.2747 0.7326
14 10 12 15.9911 0.5751
14 10 14 5.0192 0.1270
14 10 16 -2.6384 0.4370
14 10 18 -4.2316 -0.4821
14 10 20 37.7512 0.1094
14 11 1 -5.6037 0.9691
14 11 3 7.8477 -0.5576
14 11 5 12.4431 0.3419
14 11 7 14.8936 -0.0987
14 11 9 -5.0008 -0.2991
14 11 11 1.8859 0.0923
14 11 13 -0.8553 -0.0975
14 11 15 1.0837 0.0736
14 11 17 -7.7150 0.0369
14 11 19 1.9530 -0.1276
14 12 0 -31.5050 -5.7563
14 12 2 24.5938 -0.5185
14 12 4 0.0830 -0.1237
14 12 6 3.3120 0.5206
14 12 8 -0.2535 0.0619
14 12 10 3.4914 0.4748
14 12 12 -6.0629 0.5829
14 12 14 2.9631 -0.4297
14 12 16 -17.5581 0.4866
14 12 18 2.9560 -0.3164
14 13 1 11.6826 1.8617
14 13 3 8.8431 -2.3829
14 13 5 0.6017 0.2545
14 13 7 2.4923 -1.1820
14 13 9 7.9202 0.5298
14 13 11 -3.3862 -0.4930
14 13 13 5.4945 0.1144
14 13 15 -11.2270 -0.2694
14 13 17 -19.9014 0.1654
14 14 0 19.7334 2.9867
14 14 2 -9.6205 0.2231
14 14 4 1.9833 0.8025
14 14 6 6.9569 -0.0555
14 14 8 12.7912 0.0921
14 14 10 -0.4611 -0.6211
14 14 12 -1.0881 -0.3074
14 14 14 -8.4470 -0.1486
14 14 16 -0.3451 -0.9713
14 15 1 -0.6516 0.0693
14 15 3 -1.8948 -0.3620
14 15 5 7.3910 -0.3767
14 15 7 -0.6312 -0.2085
14 15 9 2.3452 0.3581
14 15 11 -2.1469 -0.3222
14 15 13 -3.3981 0.6907
14 16 0 -8.4708 5.3448
14 16 2 -0.2613 0.6008
14 16 4 -7.5607 0.4708
14 16 6 -24.1558 -0.3802
14 16 8 7.4682 0.1335
14 16 10 20.7250 -0.1285
14 16 12 5.4959 -0.1268
14 17 1 21.3988 -1.0337
14 17 3 26.2790 0.9261
14 17 5 -8.6922 -0.4183
14 17 7 -23.9517 0.5108
14 17 9 29.8684 -0.2403
14 18 0 22.9407 0.9974
14 18 2 15.8152 -0.3001
14 18 4 -9.2243 -1.0252
15 0 1 18.4385 -7.2723
15 0 3 -17.4053 0.9217
15 0 5 -19.6173 9.5335
15 0 7 23.4291 4.4688
15 0 9 -26.6446 -3.3829
15 0 11 8.0446 -6.9512
15 0 13 2.6318 -1.7711
15 0 15 -25.1928 3.9908
15 0 17 12.7958 3.6936
15 0 19 -12.3752 0.0373
15 0 21 -23.8652 -2.7360
15 0 23 12.0183 -1.3650
15 1 2 -6.7784 -0.1318
15 1 4 20.7093 -0.8686
15 1 6 55.8152 -1.3344
15 1 8 -27.1347 0.0794
15 1 10 -3.1572 -0.2287
15 1 12 -0.0051 0.9345
15 1 14 0.3839 1.0553
15 1 16 -0.3920 -0.2076
15 1 18 8.0036 -0.3748
15 1 20 -21.6955 -0.4243
15 1 22 -9.9631 -0.0392
15 2 1 -13.6557 -5.4485
15 2 3 -25.1569 1.4620
15 2 5 -5.6731 -0.2830
15 2 7 -25.1500 0.2248
15 2 9 -4.6259 -0.2046
15 2 11 3.9078 -1.0204
15 2 13 0.4391 -1.0205
15 2 15 -12.7040 1.1381
15 2 17 6.8482 0.2150
15 2 19 -3.3625 0.9877
15 2 21 -1.4776 -0.3270
15 2 23 14.5949 -0.5324
15 2 25 42.1411 0.3699
15 3 2 16.0696 -4.3961
15 3 4 16.1983 -1.8659
15 3 6 -36.4349 0.3937
15 3 8 17.1578 0.8721
15 3 10 13.3035 1.2308
15 3 12 -27.4911 -0.5671
15 3 14 9.9149 -1.0765
15 3 16 -5.9425 0.2959
15 3 18 -0.1318 -0.2528
15 3 20 9.0015 0.7398
15 3 22 20.1286 -0.4532
15 3 24 11.2182 0.6242
15 4 1 -46.5021 3.0036
15 4 3 -8.8526 1.0907
15 4 5 13.0419 -0.5176
15 4 7 14.2248 0.3583
15 4 9 26.6195 -0.7719
15 4 11 -3.2663 -0.6720
15 4 13 0.8672 0.3193
15 4 15 -9.0134 0.1724
15 4 17 6.0561 0.1372
15 4 19 -16.9169 0.1321
15 4 21 5.2757 -0.4181
15 4 23 5.7523 0.1350
15 5 2 10.9426 -2.3393
15 5 4 -1.5736 -0.6854
15 5 6 22.9715 1.2312
15 5 8 1.1414 1.1693
15 5 10 -14.2623 1.1051
15 5 12 16.4496 -1.3626
15 5 14 -0.8403 -1.2513
15 5 16 4.4985 0.0628
15 5 18 0.1201 0.3854
15 5 20 -13.3572 0.8529
15 5 22 1.6348 0.0046
15 5 24 3.4756 -0.2380
15 6 1 -41.2411 2.8593
15 6 3 -9.3743 0.6818
15 6 5 7.3640 0.3172
15 6 7 -21.2108 0.0396
15 6 9 8.8868 -1.1560
15 6 11 -2.9317 -0.5937
15 6 13 7.4588 -0.0343
15 6 15 18.3680 -0.3002
15 6 17 4.7479 0.9833
15 6 19 -4.9906 -0.8054
15 6 21 -2.1918 -0.1062
15 6 23 1.4936 -0.0647
15 7 2 -4.2435 1.8629
15 7 4 -7.2469 0.0087
15 7 6 -16.0498 1.0761
15 7 8 7.0669 0.8704
15 7 10 15.8429 0.2939
15 7 12 -13.2237 -0.7090
15 7 14 8.3284 -0.5435
15 7 16 -3.5078 -0.5516
15 7 18 3.2011 0.4726
15 7 20 -2.0729 0.1971
15 7 22 -13.6691 -0.0253
15 8 1 -1.8207 -0.9863
15 8 3 -6.1083 0.3323
15 8 5 14.3161 -0.2497
15 8 7 -4.9682 -0.0435
15 8 9 5.6744 0.2001
15 8 11 9.2414 0.0648
15 8 13 -4.3116 0.0204
15 8 15 -2.2585 0.2837
15 8 17 -9.4667 0.0837
15 8 19 -27.7726 -0.0831
15 8 21 -1.5741 0.0761
15 9 2 4.5891 1.3607
15 9 4 -0.0611 0.3616
15 9 6 -7.5599 0.3748
15 9 8 -1.4781 0.9145
15 9 10 6.3900 -0.3699
15 9 12 -5.2992 0.3967
15 9 14 -7.1772 -0.4142
15 9 16 11.5933 -0.2936
15 9 18 -5.5486 0.5536
15 9 20 8.5187 -0.3128
15 9 22 -9.7656 0.2342
15 10 1 8.1852 -2.2570
15 10 3 21.9532 -0.8146
15 10 5 -2.0535 -0.8219
15 10 7 -8.5846 -0.4282
15 10 9 -11.9858 1.1954
15 10 11 9.1541 0.3386
15 10 13 3.4677 0.4283
15 10 15 1.3979 -0.1627
15 10 17 16.2392 -0.4790
15 10 19 6.5731 0.5726
15 10 21 -28.0835 -1.3399
15 11 2 -0.1368 -0.7904
15 11 4 20.8236 0.2705
15 11 6 -11.4109 0.1443
15 11 8 3.5836 -0.3743
15 11 10 -4.3967 0.1477
15 11 12 12.2535 -0.1074
15 11 14 -6.7995 -0.2106
15 11 16 6.3813 0.3499
15 11 18 -1.7636 -0.2854
15 11 20 -2.3057 -0.0644
15 12 1 -2.3240 -0.8478
15 12 3 15.2101 -0.8891
15 12 5 -12.7545 -0.1184
15 12 7 -12.2002 -0.3554
15 12 9 -4.7796 0.6568
15 12 11 2.9158 0.4531
15 12 13 2.5401 -0.0912
15 12 15 -12.4204 -0.1029
15 12 17 6.9448 -0.1688
15 12 19 -3.1607 -0.0629
15 13 2 8.6896 -1.5021
15 13 4 -12.3706 -0.4156
15 13 6 -12.4697 -0.3297
15 13 8 7.2261 -0.5638
15 13 10 -7.7278 0.2250
15 13 12 -8.6475 -0.4906
15 13 14 7.1038 -0.1960
15 13 16 2.4299 0.7725
15 14 1 -13.7912 1.1224
15 14 3 -15.7303 0.1082
15 14 5 -2.2756 0.2823
15 14 7 0.2267 0.1668
15 14 9 7.8168 -0.0966
15 14 11 -10.1258 -0.1079
15 14 13 14.4974 0.2887
15 14 15 -3.5175 -1.0382
15 15 2 -2.4299 -0.3082
15 15 4 -6.8601 -0.4162
15 15 6 -11.6647 -0.6151
15 15 8 16.9962 0.1286
15 15 10 -2.7073 -0.1441
15 15 12 4.2739 -0.0214
15 15 14 -2.7458 0.6259
15 16 1 2.1313 1.2529
15 16 3 -0.6055 0.7297
15 16 5 4.1515 -0.2215
15 16 7 -12.2844 0.2822
15 16 9 -4.7680 -0.5066
15 16 11 7.7077 1.2372
15 17 2 -7.5456 0.9550
15 17 4 3.0836 -0.2748
15 17 6 3.6488 0.2624
15 17 8 -19.8220 0.2615
15 18 1 -18.9447 -0.3312
15 18 3 19.8661 0.2883
16 0 0 21.7124 -1.9253
16 0 2 -26.0360 -2.4868
16 0 4 22.5065 3.1433
16 0 6 -37.9369 0.8459
16 0 8 33.5105 0.0211
16 0 10 -26.3951 -0.4053
16 0 12 0.4094 -1.7090
16 0 14 13.1625 1.6556
16 0 16 -4.8313 -0.8492
16 0 18 -7.3485 0.9702
16 0 20 18.0657 -0.9166
16 0 22 4.5362 0.3246
16 0 24 11.8059 -0.2012
16 1 1 1.1113 -4.1601
16 1 3 20.0832 -2.5819
16 1 5 2.8278 -0.8045
16 1 7 26.6421 1.9504
16 1 9 -18.8659 3.1076
16 1 11 0.9430 -0.9248
16 1 13 2.3942 -0.3175
16 1 15 -5.7206 -2.5936
16 1 17 8.3947 1.5618
16 1 19 -3.3483 0.1738
16 1 21 6.7590 0.9470
16 1 23 -14.0572 -0.4499
16 2 0 -33.7648 -1.2279
16 2 2 73.0058 -0.6411
16 2 4 20.0342 2.0773
16 2 6 20.2497 1.8813
16 2 8 10.7202 0.3533
16 2 10 -0.2831 -1.7242
16 2 12 6.4373 -0.8472
16 2 14 1.4834 0.0192
16 2 16 -0.5808 0.9672
16 2 18 16.6506 0.5134
16 2 20 1.8835 -0.2245
16 2 22 -16.2832 -0.6749
16 2 24 -20.3836 -0.0217
16 3 1 -2.6196 1.9161
16 3 3 12.7070 -3.5214
16 3 5 -36.1044 -0.3581
16 3 7 26.4385 -0.0299
16 3 9 17.9093 1.1583
16 3 11 -29.1409 -0.0640
16 3 13 4.7795 -0.4391
16 3 15 -1.6324 -0.1491
16 3 17 3.8518 0.1078
16 3 19 1.1351 0.2707
16 3 21 -12.1846 0.1500
16 3 23 -22.0711 0.2789
16 4 0 -0.3887 1.0222
16 4 2 21.4950 0.6146
16 4 4 5.2224 1.1241
16 4 6 -18.3735 -0.1512
16 4 8 -18.0517 -0.2465
16 4 10 -6.1689 -1.3130
16 4 12 -11.9947 -0.5174
16 4 14 -5.6999 -0.1220
16 4 16 -3.8173 0.9924
16 4 18 -13.8720 0.4819
16 4 20 3.9816 -0.2976
16 4 22 -23.1651 -0.4296
16 4 24 8.4352 -0.4765
16 5 1 4.5099 1.4080
16 5 3 -15.3343 -1.8086
16 5 5 6.1346 0.8168
16 5 7 -1.5389 -0.5008
16 5 9 2.6763 -0.4103
16 5 11 -19.7062 0.3499
16 5 13 11.6874 -0.1022
16 5 15 -3.5010 0.6962
16 5 17 -9.7406 -0.4393
16 5 19 19.6226 0.1089
16 5 21 1.3057 -0.0763
16 5 23 -10.0848 -0.1018
16 6 0 2.0479 2.5404
16 6 2 46.9787 0.0737
16 6 4 -5.1115 0.4669
16 6 6 0.0184 -0.4876
16 6 8 -11.3673 -0.6069
16 6 10 18.5359 -0.2610
16 6 12 -8.4034 -0.2640
16 6 14 0.6178 -0.0900
16 6 16 -11.5351 0.4786
16 6 18 9.2146 -0.0952
16 6 20 7.4711 0.0270
16 6 22 -17.5971 -0.1430
16 7 1 12.4550 -0.4891
16 7 3 2.5924 0.9426
16 7 5 13.5638 0.4562
16 7 7 -2.9931 0.9647
16 7 9 -6.3895 0.2096
16 7 11 18.3472 0.0554
16 7 13 -11.8479 -0.4343
16 7 15 7.6177 -0.1344
16 7 17 -0.3753 -0.4007
16 7 19 10.7441 -0.1889
16 7 21 6.1476 -0.0149
16 7 23 -21.0747 -0.2911
16 8 0 22.1772 0.4000
16 8 2 -0.0107 -0.1500
16 8 4 -13.2223 0.1656
16 8 6 -19.6119 -0.4916
16 8 8 0.1193 -0.0162
16 8 10 10.5065 0.3743
16 8 12 -13.3644 0.1740
16 8 14 19.6324 0.2379
16 8 16 -0.4054 -0.2412
16 8 18 14.3651 -0.1749
16 8 20 1.5070 0.0757
16 8 22 25.4403 0.1357
16 9 1 -8.0772 -0.5103
16 9 3 -3.7870 0.5667
16 9 5 0.6846 0.0404
16 9 7 -1.2049 1.1595
16 9 9 -8.3220 0.4047
16 9 11 11.5467 0.0209
16 9 13 8.4525 -1.2106
16 9 15 -23.8841 -0.2983
16 9 17 26.6449 -0.0836
16 9 19 -21.7686 0.5056
16 9 21 -8.6292 0.2072
16 10 0 -1.1435 -1.7912
16 10 2 -8.4531 -0.2642
16 10 4 15.7068 -0.4152
16 10 6 -23.4631 -0.1879
16 10 8 12.2441 0.4422
16 10 10 -21.7106 0.3317
16 10 12 10.1270 0.2223
16 10 14 -22.5193 -0.0063
16 10 16 -7.4922 -0.2223
16 10 18 -14.2224 0.2259
16 11 1 -9.7049 0.3445
16 11 3 -3.5769 -0.5608
16 11 5 2.5814 0.0515
16 11 7 12.9644 -0.1403
16 11 9 -19.6757 -0.2516
16 11 11 0.8127 0.0126
16 11 13 -7.2524 -0.4137
16 11 15 6.7574 0.2230
16 11 17 -21.7358 0.2676
16 12 0 -0.1362 -1.5093
16 12 2 6.7268 -0.0360
16 12 4 -14.0759 -0.5377
16 12 6 3.0718 0.1892
16 12 8 7.0185 0.3866
16 12 10 -9.4146 0.2274
16 12 12 4.1234 0.0470
16 12 14 1.2276 0.1001
16 12 16 -4.4995 -0.1688
16 13 1 -1.6679 0.3112
16 13 3 7.3370 -0.8612
16 13 5 14.7461 0.0315
16 13 7 16.5733 -0.6111
16 13 9 2.6314 -0.1793
16 13 11 -10.5011 -0.0881
16 13 13 -11.5458 0.2866
16 13 15 10.2145 0.7649
16 13 17 -10.5695 -0.9757
16 14 0 29.0812 0.2322
16 14 2 4.2133 0.0313
16 14 4 2.9907 -0.1311
16 14 6 28.2597 0.0075
16 14 8 2.7764 0.1610
16 14 10 10.3612 -0.0391
16 14 12 -12.0877 0.0988
16 14 14 10.3734 -0.2699
16 15 1 4.8105 -0.1435
16 15 3 -8.0731 -0.2533
16 15 5 12.5382 0.2747
16 15 7 6.6552 -0.0845
16 15 9 4.0202 0.1255
16 15 11 1.5328 0.3142
16 15 13 13.3704 0.2020
16 16 0 -6.1240 1.1492
16 16 2 -5.9060 -0.0227
16 16 4 -0.2813 0.2209
16 16 6 -9.5596 -0.2564
16 16 8 16.3964 0.1229
16 16 10 2.4010 -0.5153
16 17 1 0.4188 -0.2618
16 17 3 13.6281 0.2029
16 17 5 -18.6644 -0.2001
16 17 7 -36.7763 0.5640
16 18 0 -10.1201 0.4042
16 18 2 11.9516 0.6396
17 0 1 22.5528 0.8520
17 0 3 69.9676 -1.4112
17 0 5 -17.3531 1.6036
17 0 7 2.7571 -2.3120
17 0 9 -49.2060 2.6483
17 0 11 -0.3563 -1.2602
17 0 13 20.7796 0.9198
17 0 15 -0.9262 -0.6522
17 0 17 3.7208 -0.7512
17 0 19 -21.8805 1.2101
17 0 21 -25.3334 -0.8080
17 0 23 18.4176 1.0316
17 1 2 -0.4960 -3.6399
17 1 4 -6.2064 0.9286
17 1 6 -7.3047 -1.1711
17 1 8 13.8912 3.1721
17 1 10 -11.9160 -1.2841
17 1 12 4.5828 0.7041
17 1 14 -0.4793 -1.3737
17 1 16 10.4905 0.3969
17 1 18 -6.2261 0.9579
17 1 20 18.8505 -0.4443
17 1 22 -2.7527 0.6319
17 1 24 -14.7219 -1.1509
17 2 1 -19.1758 2.0593
17 2 3 -29.9641 -2.2416
17 2 5 -10.5711 1.9235
17 2 7 -6.5943 0.0883
17 2 9 -16.3859 -0.7896
17 2 11 -2.5116 -0.9287
17 2 13 -14.0397 0.4094
17 2 15 -6.7835 0.4498
17 2 17 8.0603 0.5521
17 2 19 -13.0172 -0.0515
17 2 21 -4.3425 -0.4254
17 2 23 -7.8651 0.0268
17 3 2 -11.5619 2.8473
17 3 4 57.7578 -0.7308
17 3 6 -21.7707 -0.7233
17 3 8 4.7768 -0.2278
17 3 10 -7.6887 -0.5282
17 3 12 8.5421 0.2040
17 3 14 -8.0467 -0.1285
17 3 16 -4.8774 -0.0723
17 3 18 -8.0389 0.0901
17 3 20 -5.7520 -0.1474
17 3 22 23.4591 0.3669
17 3 24 25.7223 1.4280
17 4 1 -7.3279 1.4835
17 4 3 4.6111 0.0532
17 4 5 -0.4315 -0.1102
17 4 7 7.6482 0.5998
17 4 9 29.4714 -0.8031
17 4 11 6.7800 -0.2562
17 4 13 13.8856 -0.6943
17 4 15 -3.6915 0.6590
17 4 17 6.5890 0.4240
17 4 19 -15.1003 -0.1713
17 4 21 22.3297 -0.1222
17 4 23 21.7276 -0.3625
17 5 2 -17.1643 1.0358
17 5 4 -11.8107 -0.4550
17 5 6 10.0865 0.4117
17 5 8 -0.0277 -0.3099
17 5 10 26.1608 -0.1203
17 5 12 0.8620 0.1422
17 5 14 4.4603 -0.0065
17 5 16 -9.8588 -0.0879
17 5 18 -11.4300 -0.0056
17 5 20 -7.2785 0.0978
17 5 22 -3.1665 0.2003
17 6 1 -29.4258 0.8106
17 6 3 -22.3719 0.9665
17 6 5 5.3718 -0.9051
17 6 7 -2.9187 0.5432
17 6 9 15.4258 -0.1065
17 6 11 -2.5704 0.1810
17 6 13 2.2557 -0.4285
17 6 15 10.8156 0.2337
17 6 17 -7.6448 -0.4990
17 6 19 -17.3081 0.2762
17 6 21 -8.3766 -0.2355
17 6 23 -2.6931 -0.5129
17 7 2 13.7885 -2.5066
17 7 4 -39.6568 0.9349
17 7 6 5.5687 0.0042
17 7 8 4.5178 1.1078
17 7 10 -5.9551 0.0760
17 7 12 13.8351 -0.1739
17 7 14 -4.6574 -0.3810
17 7 16 19.1417 0.0089
17 7 18 -17.8953 0.0495
17 7 20 8.7723 -0.1483
17 7 22 -7.8306 0.1899
17 8 1 -5.9496 0.2995
17 8 3 7.2856 -0.2382
17 8 5 2.5419 0.0753
17 8 7 -17.4424 -0.3718
17 8 9 12.5393 0.1723
17 8 11 4.9231 0.2549
17 8 13 -22.0739 0.2154
17 8 15 -0.2140 -0.2770
17 8 17 1.9473 -0.5041
17 8 19 -20.4465 0.3852
17 8 21 9.6531 -0.1567
17 9 2 5.5349 -1.4682
17 9 4 -15.1081 0.7473
17 9 6 -11.1869 -0.0319
17 9 8 -4.4773 0.8179
17 9 10 20.1297 0.4150
17 9 12 -13.6886 -0.4114
17 9 14 8.0488 -0.2973
17 9 16 25.2514 -0.0286
17 9 18 -6.2607 -0.1123
17 9 20 -6.5324 0.2078
17 10 1 -2.0313 -0.5205
17 10 3 17.1538 -1.3007
17 10 5 19.7870 0.9390
17 10 7 -17.8487 -0.9494
17 10 9 -6.9767 0.2801
17 10 11 0.8580 0.1996
17 10 13 17.2520 0.1169
17 10 15 5.3809 0.1560
17 10 17 16.2537 -0.2872
17 10 19 27.1545 0.1355
17 11 2 4.1411 1.3433
17 11 4 10.7985 -0.1062
17 11 6 5.3101 -0.1072
17 11 8 -5.4750 -0.1456
17 11 10 8.3685 -0.1623
17 11 12 18.7997 0.0028
17 11 14 -7.2386 0.1483
17 11 16 9.6268 0.1867
17 11 18 -3.6651 0.0012
17 12 1 -12.6359 -0.9554
17 12 3 8.5938 -0.3646
17 12 5 -2.1591 0.4207
17 12 7 -6.1123 -0.2255
17 12 9 2.9886 0.1293
17 12 11 -10.1293 0.3719
17 12 13 9.3029 0.1259
17 12 15 -1.4262 -0.1026
17 12 17 -18.9414 -0.0340
17 13 2 5.6122 1.6151
17 13 4 13.2297 -0.6084
17 13 6 -9.6533 -0.2429
17 13 8 8.2934 -0.3930
17 13 10 -9.8192 -0.5836
17 13 12 3.4733 0.2508
17 13 14 -3.3599 0.4240
17 13 16 -30.8596 -0.2280
17 14 1 -11.1853 -0.6524
17 14 3 -6.0803 0.7736
17 14 5 -16.8951 -0.2030
17 14 7 -8.0555 0.3470
17 14 9 -6.2989 -0.3562
17 14 11 7.2307 0.5267
17 14 13 -6.6823 -0.7036
17 14 15 -10.3973 -0.2090
17 15 2 -3.1177 -0.0516
17 15 4 -1.8036 0.0940
17 15 6 -11.2186 -0.0114
17 15 8 5.4187 -0.3333
17 15 10 3.2610 -0.1662
17 15 12 5.2768 0.6965
17 16 1 9.4723 0.2093
17 16 3 3.6108 1.0236
17 16 5 -5.4957 -0.1412
17 16 7 -32.6200 0.4648
17 16 9 4.7452 -0.4451
17 16 11 14.8127 0.9556
17 17 2 12.5545 -1.1896
17 17 4 1.4328 0.5912
17 17 6 7.2789 -0.7725
18 0 0 0.3290 2.2052
18 0 2 10.6052 -1.8058
18 0 4 -39.8003 1.3169
18 0 6 19.0413 0.4093
18 0 8 -0.7491 -0.1428
18 0 10 -7.6222 -0.7505
18 0 12 11.0465 -1.4960
18 0 14 1.7383 1.1540
18 0 16 -7.1023 0.2423
18 0 18 -3.8571 0.9890
18 0 20 -4.7528 -0.7739
18 0 22 -24.5199 -0.5860
18 0 24 17.7326 -0.2401
18 1 1 -15.7652 2.4050
18 1 3 30.9924 2.0813
18 1 5 -34.8769 -0.0173
18 1 7 19.4870 -1.6850
18 1 9 -6.6464 -1.7453
18 1 11 -10.7497 -0.6082
18 1 13 -13.8929 1.9651
18 1 15 20.1311 0.8699
18 1 17 -9.4311 -0.1633
18 1 19 -13.3459 -1.2257
18 1 21 -18.8084 -0.0262
18 1 23 -6.1810 -0.0217
18 2 0 -20.7412 0.8407
18 2 2 7.2843 0.9352
18 2 4 25.0184 -1.5661
18 2 6 -10.9832 -1.0694
18 2 8 0.2613 -0.4995
18 2 10 -7.6443 0.9345
18 2 12 14.9291 1.1913
18 2 14 -2.9113 -0.3293
18 2 16 -8.3700 -0.7899
18 2 18 3.7019 -0.4617
18 2 20 19.5383 0.2072
18 2 22 21.0329 0.8594
18 2 24 -1.6108 -0.4027
18 3 1 4.2753 -1.6587
18 3 3 -11.3350 2.5812
18 3 5 5.4339 0.4265
18 3 7 9.3426 -0.8959
18 3 9 15.2709 -0.8040
18 3 11 -20.5391 -0.1225
18 3 13 10.8175 1.1078
18 3 15 -12.0993 0.0279
18 3 17 11.6116 0.2765
18 3 19 9.5105 -1.0436
18 3 21 6.9693 -0.3924
18 3 23 -26.2864 -0.0460
18 4 0 -41.0260 -3.0408
18 4 2 16.4661 0.4388
18 4 4 2.0996 -0.0897
18 4 6 3.0596 0.3514
18 4 8 -4.6219 0.4348
18 4 10 7.6501 0.1119
18 4 12 -20.0029 0.1686
18 4 14 -2.9521 -0.3858
18 4 16 -7.1921 0.1149
18 4 18 10.4273 -0.3178
18 4 20 -9.7012 0.0298
18 4 22 -27.2998 -0.1308
18 5 1 11.1357 -0.4140
18 5 3 9.1039 0.4933
18 5 5 0.6557 -0.1573
18 5 7 34.5080 0.5160
18 5 9 -0.3716 0.2123
18 5 11 -26.8113 0.0052
18 5 13 2.2112 -0.3059
18 5 15 8.8470 -0.0625
18 5 17 6.1286 -0.2033
18 5 19 1.0376 0.2147
18 5 21 -3.0377 -0.0285
18 5 23 7.7180 0.1032
18 6 0 20.2490 -4.4190
18 6 2 18.4963 -0.4632
18 6 4 10.9257 1.3868
18 6 6 -7.2133 0.8071
18 6 8 -6.5994 0.8051
18 6 10 10.8551 -1.3707
18 6 12 8.5908 -0.5187
18 6 14 0.8617 0.0815
18 6 16 -4.2452 0.5089
18 6 18 6.5234 0.3632
18 6 20 -3.7706 -0.2850
18 6 22 -8.9602 -0.5598
18 7 1 -5.6954 1.5666
18 7 3 0.9259 -2.0918
18 7 5 10.6671 0.1885
18 7 7 -2.1763 0.1241
18 7 9 6.2932 0.1772
18 7 11 -10.0724 0.1769
18 7 13 3.1671 -0.6176
18 7 15 -5.0830 -0.0420
18 7 17 -4.8948 -0.0969
18 7 19 11.7422 0.7217
18 7 21 3.6221 0.1728
18 8 0 7.1625 -0.0687
18 8 2 -9.4759 -0.4164
18 8 4 7.2324 0.5974
18 8 6 3.9896 0.1396
18 8 8 -5.4221 0.2105
18 8 10 17.3866 -0.5431
18 8 12 -15.4401 -0.2085
18 8 14 20.3799 0.2655
18 8 16 -1.4550 0.2013
18 8 18 0.7442 0.2458
18 8 20 4.3393 -0.2079
18 9 1 -13.9913 0.8317
18 9 3 20.7931 -1.1499
18 9 5 7.0202 0.2450
18 9 7 -9.7407 -0.5164
18 9 9 -13.3477 0.1180
18 9 11 26.1271 0.1290
18 9 13 -2.2319 -0.0626
18 9 15 -8.7911 0.1388
18 9 17 7.7999 0.0611
18 9 19 -18.1273 0.1584
18 9 21 -3.3640 0.0438
18 10 0 11.9251 3.2752
18 10 2 19.1838 0.2188
18 10 4 1.6160 -0.0761
18 10 6 -18.1198 -0.6073
18 10 8 4.1661 -0.3496
18 10 10 -9.7125 0.7616
18 10 12 6.8904 -0.1444
18 10 14 -20.4707 0.0751
18 10 16 -4.6898 -0.5361
18 10 18 4.8366 -0.0377
18 10 20 -12.6179 -0.6933
18 11 1 -5.7208 -0.9470
18 11 3 0.4975 0.7479
18 11 5 -16.4529 -0.1219
18 11 7 25.3845 0.1839
18 11 9 -9.4919 0.0880
18 11 11 -19.5683 0.0986
18 11 13 11.0237 0.0954
18 11 15 4.7881 0.2637
18 11 17 -27.8472 -0.0470
18 11 19 26.8229 0.0701
18 12 0 2.1471 1.8524
18 12 2 15.3784 0.4429
18 12 4 7.6939 -0.0663
18 12 6 -6.0905 -0.9382
18 12 8 -26.2086 -0.0231
18 12 10 -4.3881 0.6078
18 12 12 -0.4337 0.0207
18 12 14 -2.9185 -0.1921
18 12 16 14.4706 -0.5255
18 13 1 -0.3111 -0.7062
18 13 3 12.5674 0.9128
18 13 5 -7.3442 -0.0815
18 13 7 9.1242 0.3218
18 13 9 4.7857 -0.3179
18 13 11 -11.7378 0.3691
18 13 13 -17.8373 -0.5093
18 13 15 21.9418 -0.0482
18 14 0 9.1192 -1.4818
18 14 2 2.3146 -0.0196
18 14 4 0.4098 0.1035
18 14 6 24.3458 0.0593
18 14 8 18.8359 0.3247
18 14 10 6.9704 -0.6287
18 14 12 -0.7232 0.5372
18 14 14 7.9484 -0.4785
18 15 1 22.5243 0.4103
18 15 3 -14.5353 -0.1260
18 15 5 1.1250 0.2495
18 15 7 9.7553 -0.4595
18 15 9 7.2925 0.0863
18 15 11 -9.7850 0.0620
18 15 13 14.5062 -0.4339
18 16 0 -28.4652 -1.9276
18 16 2 -18.4898 0.0497
18 16 4 -1.4255 0.0781
18 16 6 -0.4337 0.2808
18 16 8 32.3433 -0.0257
18 16 10 -7.2144 0.5963
18 17 1 8.0618 0.8342
18 17 3 -6.4725 -0.4182
18 17 5 -0.0745 -0.0806
19 0 1 -15.4822 2.8598
19 0 3 36.0583 0.5438
19 0 5 0.8663 -4.9084
19 0 7 -11.3773 -1.5015
19 0 9 -9.0982 -0.0568
19 0 11 -16.3667 3.8909
19 0 13 15.3893 0.8728
19 0 15 -12.8484 -0.9636
19 0 17 0.9500 -1.5512
19 0 19 -5.5684 -0.8807
19 0 21 -0.0325 1.3778
19 0 23 27.2831 -0.0901
19 1 2 7.0763 3.2944
19 1 4 19.5217 0.2024
19 1 6 26.6638 1.3567
19 1 8 1.3415 -3.4467
19 1 10 -15.3911 0.2825
19 1 12 5.5866 -0.2437
19 1 14 3.4124 1.3920
19 1 16 -7.5052 -0.4128
19 1 18 10.7085 -1.0841
19 1 20 19.4947 0.1469
19 1 22 -15.3807 -0.0160
19 1 24 -15.1323 0.4657
19 2 1 3.4785 2.4679
19 2 3 32.1519 -0.2306
19 2 5 -12.4322 -1.3906
19 2 7 7.7652 -0.8585
19 2 9 3.9259 0.8154
19 2 11 4.7852 1.3285
19 2 13 -11.5324 0.7358
19 2 15 -5.1993 -1.1840
19 2 17 16.6668 -0.8039
19 2 19 0.8347 -0.1108
19 2 21 -7.8457 0.4861
19 2 23 -37.7017 0.0944
19 3 2 -15.4962 0.8843
19 3 4 29.6300 2.2537
19 3 6 0.4760 0.3530
19 3 8 -0.8491 -1.5538
19 3 10 8.8922 -0.4805
19 3 12 -12.2878 0.5011
19 3 14 5.1935 0.8015
19 3 16 -0.4955 0.2952
19 3 18 0.1716 -0.1274
19 3 20 -3.1478 -0.7329
19 3 22 19.0207 0.1064
19 4 1 8.1967 -2.3535
19 4 3 -0.8925 0.1082
19 4 5 14.7155 0.7525
19 4 7 -9.4657 -0.2475
19 4 9 -8.5402 0.9994
19 4 11 -5.5816 -0.1093
19 4 13 -16.8051 0.0810
19 4 15 20.1598 -0.2793
19 4 17 -21.2916 -0.1326
19 4 19 -7.2126 -0.1547
19 4 21 7.2633 0.1500
19 4 23 31.9941 -0.0545
19 5 2 -10.6936 0.1039
19 5 4 -14.5688 0.7465
19 5 6 -5.3736 -1.1608
19 5 8 -4.8326 0.0344
19 5 10 8.0428 -0.6088
19 5 12 17.4582 0.2685
19 5 14 -6.6609 0.4113
19 5 16 -19.4702 0.3155
19 5 18 -22.7404 -0.2627
19 5 20 -1.0819 -0.4416
19 5 22 9.6630 0.3711
19 6 1 -9.9698 -2.2704
19 6 3 -17.6890 -0.7045
19 6 5 -8.4063 1.6661
19 6 7 8.2393 0.1542
19 6 9 5.8409 0.1497
19 6 11 0.2480 -0.5643
19 6 13 4.1106 0.0804
19 6 15 0.6829 -0.0090
19 6 17 -8.4020 0.1346
19 6 19 -13.4516 0.1513
19 6 21 9.2556 -0.2512
19 7 2 6.0051 0.7932
19 7 4 -15.3034 -1.3704
19 7 6 -21.7944 -0.3495
19 7 8 5.3785 -0.8021
19 7 10 5.9255 -0.1770
19 7 12 6.8255 0.5822
19 7 14 16.1464 0.4132
19 7 16 15.4787 0.1480
19 7 18 4.7826 -0.4121
19 7 20 5.2242 -0.0382
19 7 22 -33.7811 0.0750
19 8 1 6.7880 0.1617
19 8 3 -12.7630 -0.0683
19 8 5 -14.9653 0.4858
19 8 7 -4.1422 0.0287
19 8 9 10.4204 -0.2984
19 8 11 2.7068 -0.1449
19 8 13 -17.8802 -0.2224
19 8 15 6.9112 0.1001
19 8 17 -2.8091 0.0152
19 8 19 -15.4842 0.0561
19 8 21 25.2157 0.0325
19 9 2 3.6114 0.6621
19 9 4 -33.8135 -0.8850
19 9 6 -12.2439 -0.2768
19 9 8 -7.7393 -0.7022
19 9 10 0.7122 0.0612
19 9 12 -10.0792 0.2948
19 9 14 -2.4291 0.3053
19 9 16 22.9974 -0.0638
19 9 18 0.0435 -0.1405
19 9 20 -3.8495 -0.3071
19 10 1 -11.8388 1.0620
19 10 3 0.8384 1.4072
19 10 5 -0.6691 -0.4615
19 10 7 -12.2532 0.1442
19 10 9 -7.3123 -0.2986
19 10 11 -6.3988 -0.0727
19 10 13 15.9529 -0.3206
19 10 15 -12.9032 0.1291
19 10 17 11.8933 0.0535
19 10 19 19.7337 -0.0625
19 11 2 3.4528 -0.2901
19 11 4 13.2002 0.3233
19 11 6 4.3705 -0.0740
19 11 8 -3.5369 0.3876
19 11 10 20.4150 0.0403
19 11 12 22.5571 -0.1635
19 11 14 -23.8177 -0.0292
19 11 16 -6.7806 0.2125
19 11 18 1.9520 0.0505
19 12 1 1.3616 0.9581
19 12 3 -14.3226 0.8784
19 12 5 -2.3162 -0.3824
19 12 7 -9.2451 -0.0161
19 12 9 16.1629 0.1301
19 12 11 -20.0005 -0.4234
19 12 13 4.6625 -0.0392
19 12 15 4.9832 -0.0421
19 12 17 5.8719 -0.0104
19 13 2 -6.5179 -0.4517
19 13 4 5.5134 0.6767
19 13 6 3.5992 0.5316
19 13 8 4.3416 0.2265
19 13 10 -9.0050 0.4339
19 13 12 2.4391 -0.3284
19 13 14 -8.8109 -0.1966
19 13 16 -7.3956 0.3622
19 14 1 5.5242 -0.4620
19 14 3 -16.9351 -0.4345
19 14 5 8.4889 0.2497
19 14 7 1.7419 0.1403
19 14 9 -2.2754 -0.0426
19 14 11 -6.6343 -0.3250
19 14 13 -0.5029 0.5653
19 15 2 -11.3834 -0.2165
19 15 4 16.1576 0.2535
19 15 6 10.0876 0.3885
19 15 8 2.3104 -0.0921
19 15 10 5.3005 0.2786
19 15 12 1.7725 -0.0404
19 16 1 13.3675 -0.9014
19 16 3 10.5907 -0.8655
19 16 5 0.1617 0.8021
19 16 7 -37.4775 -0.4923
19 16 9 -11.9519 0.0309
19 17 2 -4.2058 0.0495
19 17 4 5.9398 -0.5869
20 0 0 4.6672 5.5348
20 0 2 2.2383 7.1095
20 0 4 -27.9831 -8.3180
20 0 6 4.9443 -7.3089
20 0 8 0.7726 -0.5200
20 0 10 -28.1370 4.8058
20 0 12 15.7190 6.4826
20 0 14 9.3919 -2.6006
20 0 16 1.6161 -2.9300
20 0 18 -17.2454 -3.2942
20 0 20 -4.9606 2.2592
20 0 22 2.2480 1.9268
20 1 1 16.4883 1.4667
20 1 3 11.8062 0.5962
20 1 5 -31.8841 1.0534
20 1 7 5.7557 0.3283
20 1 9 11.8473 -0.6716
20 1 11 -13.4797 0.7534
20 1 13 13.5005 -1.9401
20 1 15 3.1258 0.7360
20 1 17 21.3904 -0.7336
20 1 19 -13.5550 1.0405
20 1 21 -0.1928 0.2589
20 1 23 -28.0982 -0.5087
20 2 0 -15.3267 4.7190
20 2 2 25.3807 -0.0645
20 2 4 -4.3244 0.0136
20 2 6 8.5950 -1.0674
20 2 8 -8.6509 0.1764
20 2 10 -16.0954 0.4100
20 2 12 16.8764 0.7067
20 2 14 -1.1042 0.3273
20 2 16 -7.8705 -1.2456
20 2 18 -2.8975 -0.0045
20 2 20 -17.2502 -0.0954
20 2 22 12.0725 0.6672
20 3 1 5.9198 -0.1675
20 3 3 -9.3097 4.7704
20 3 5 -6.5729 0.8576
20 3 7 -11.7820 -1.2577
20 3 9 11.6420 -1.8243
20 3 11 -20.5070 -0.2686
20 3 13 -3.5344 0.7221
20 3 15 8.7628 0.5158
20 3 17 -7.0573 -0.2019
20 3 19 -2.9905 -0.3490
20 3 21 -12.4640 -0.3761
20 3 23 14.2965 0.4686
20 4 0 -42.6200 -5.3542
20 4 2 -3.6388 -1.4910
20 4 4 0.9050 0.4262
20 4 6 -5.9326 0.1918
20 4 8 18.4689 0.4215
20 4 10 1.6520 0.7778
20 4 12 -4.7125 -0.6975
20 4 14 2.0106 0.1975
20 4 16 -2.8857 -0.2887
20 4 18 -3.8815 0.2369
20 4 20 13.8563 -0.2252
20 4 22 3.1340 -0.2443
20 5 1 0.8455 -0.2042
20 5 3 6.4176 2.9004
20 5 5 4.2126 -0.4812
20 5 7 37.8888 -1.2922
20 5 9 -12.3263 -1.0773
20 5 11 -4.3539 -0.4544
20 5 13 -10.7078 1.6362
20 5 15 6.9612 0.2430
20 5 17 2.9154 0.0266
20 5 19 -4.4490 -0.9444
20 5 21 -6.9025 -0.1246
20 6 0 -5.0588 -6.0851
20 6 2 -3.1645 -0.0704
20 6 4 17.8874 -1.4822
20 6 6 -6.2992 1.3325
20 6 8 -1.9062 0.3763
20 6 10 25.2491 0.8539
20 6 12 -1.8693 0.1829
20 6 14 4.8377 0.0721
20 6 16 -13.2968 -0.1289
20 6 18 19.1597 -0.4472
20 6 20 -14.7792 0.3046
20 6 22 -33.4118 -1.1412
20 7 1 -9.6785 0.0290
20 7 3 -0.0277 -1.0341
20 7 5 26.5928 -0.7031
20 7 7 11.9097 -0.5717
20 7 9 -3.2239 -0.1866
20 7 11 9.8981 -0.0779
20 7 13 -3.3908 1.1523
20 7 15 -5.9424 -0.0234
20 7 17 2.9553 0.4138
20 7 19 -10.3119 -0.3624
20 7 21 8.3325 -0.2656
20 8 0 11.4696 0.3238
20 8 2 -7.4168 0.4431
20 8 4 4.8299 -0.2957
20 8 6 -2.4321 0.4127
20 8 8 -7.6482 -0.4393
20 8 10 10.2683 0.3894
20 8 12 -2.7653 0.2348
20 8 14 -6.5059 -0.2730
20 8 16 7.8884 -0.5464
20 8 18 4.8623 -0.4898
20 8 20 2.3273 0.6377
20 9 1 -20.6967 0.1456
20 9 3 3.3952 -1.3757
20 9 5 4.1857 -0.5896
20 9 7 27.1799 -0.3456
20 9 9 3.3503 0.1677
20 9 11 21.4671 0.0150
20 9 13 3.6551 0.4258
20 9 15 3.0114 -0.1876
20 9 17 1.6213 0.5278
20 9 19 -43.1376 -0.4733
20 10 0 -2.2794 4.6995
20 10 2 33.0651 0.0059
20 10 4 4.4315 1.9223
20 10 6 10.0329 -0.3432
20 10 8 4.4418 -0.2775
20 10 10 -9.1271 -0.7070
20 10 12 -3.9046 -0.7089
20 10 14 -2.1724 0.0637
20 10 16 14.5655 -0.2226
20 10 18 0.7211 0.0292
20 11 1 2.4090 -0.0442
20 11 3 12.7980 0.7457
20 11 5 -15.0521 -0.0328
20 11 7 -4.3412 -0.2369
20 11 9 -9.6094 0.3060
20 11 11 -9.5992 0.1083
20 11 13 15.3192 0.0398
20 11 15 20.8527 0.2293
20 11 17 -27.1927 -0.0467
20 12 0 12.7490 2.6729
20 12 2 2.9170 -0.0765
20 12 4 18.4671 0.7794
20 12 6 -2.6705 0.2521
20 12 8 -30.7376 -0.3828
20 12 10 8.6008 -0.8008
20 12 12 -0.0228 -0.2145
20 12 14 17.4316 0.1640
20 12 16 -6.0492 -0.0314
20 13 1 18.2608 -0.3364
20 13 3 14.4202 1.6139
20 13 5 10.8797 0.1887
20 13 7 -0.4401 0.0413
20 13 9 0.4427 0.1412
20 13 11 -18.9224 -0.2402
20 13 13 -18.9315 0.5206
20 14 0 -17.8910 -1.6485
20 14 2 -4.2965 -0.2838
20 14 4 5.0394 -0.3295
20 14 6 -5.1005 0.5107
20 14 8 -12.7599 -0.5162
20 14 10 18.6432 0.5396
20 14 12 -5.2233 -0.3330
20 15 1 23.8191 -0.4688
20 15 3 -5.2664 0.5987
20 15 5 -9.6327 0.1952
20 15 7 10.8753 0.2430
20 15 9 -3.4322 -0.2163
20 15 11 0.5556 0.1355
20 16 0 -27.1870 -2.7782
20 16 2 -2.8014 -0.6597
20 16 4 4.7987 0.7159
20 16 6 -5.8392 0.4065
20 16 8 35.3448 -0.6776
20 17 1 20.9533 0.0391
20 17 3 -10.3014 -0.4437
21 0 1 15.8048 4.7900
21 0 3 44.1729 0.8376
21 0 5 -16.7686 -7.8559
21 0 7 14.5597 -1.7638
21 0 9 -8.6351 0.5572
21 0 11 20.6012 5.5719
21 0 13 -6.3148 0.2507
21 0 15 -2.2928 -2.2922
21 0 17 10.7802 -1.8478
21 0 19 -0.8713 -0.5193
21 0 21 -16.3413 2.1995
21 0 23 4.4477 -0.4409
21 1 2 -4.3334 2.9666
21 1 4 17.2675 0.4782
21 1 6 -7.9071 1.5152
21 1 8 -0.1789 -3.0754
21 1 10 -23.5957 0.1631
21 1 12 1.2386 -0.7757
21 1 14 3.3801 1.1561
21 1 16 -22.3269 0.2744
21 1 18 -10.4637 -0.5034
21 1 20 0.5527 0.0027
21 1 22 -4.5133 -0.1430
21 2 1 -23.4854 2.4131
21 2 3 -8.9441 -0.9512
21 2 5 7.1278 -0.2737
21 2 7 -22.2433 -0.8491
21 2 9 0.7769 0.6370
21 2 11 -4.1440 0.9851
21 2 13 -16.6485 0.8479
21 2 15 1.5472 -0.9211
21 2 17 -3.1066 -0.9416
21 2 19 18.9069 -0.5049
21 2 21 16.2764 0.6211
21 2 23 -4.5355 0.1550
21 3 2 -17.1755 2.9892
21 3 4 26.3305 2.3595
21 3 6 13.7478 0.0738
21 3 8 2.3877 -1.5822
21 3 10 7.2055 -0.3116
21 3 12 24.5993 0.0480
21 3 14 1.2739 1.0347
21 3 16 -14.5370 -0.3180
21 3 18 14.5155 -0.1916
21 3 20 12.1499 -0.6174
21 3 22 7.6141 -0.5764
21 4 1 13.3055 -2.8307
21 4 3 20.3763 -0.9951
21 4 5 4.1299 0.6242
21 4 7 -11.8794 -0.6585
21 4 9 16.3136 1.6408
21 4 11 -5.2604 0.2996
21 4 13 -9.5449 0.4861
21 4 15 0.0616 -0.8275
21 4 17 -1.5269 -0.3240
21 4 19 -2.7580 -0.0710
21 4 21 -4.0376 -0.0490
21 5 2 -9.9754 2.0090
21 5 4 11.7153 0.4605
21 5 6 -12.5647 -0.4860
21 5 8 20.3582 -0.7665
21 5 10 4.7627 -0.4718
21 5 12 -7.5453 0.5067
21 5 14 0.7927 0.8602
21 5 16 -6.9129 -0.0688
21 5 18 0.0259 -0.2945
21 5 20 12.9991 -0.4145
21 5 22 8.2879 -0.0975
21 6 1 5.0725 -2.6971
21 6 3 -7.6056 -0.4668
21 6 5 8.4090 -0.1763
21 6 7 5.0349 0.7407
21 6 9 -18.2431 0.8001
21 6 11 9.8993 0.1757
21 6 13 0.8278 0.1802
21 6 15 16.6035 -0.0017
21 6 17 -13.1927 -0.3596
21 6 19 -19.1940 0.0614
21 6 21 11.6715 0.0104
21 7 2 -5.1259 -0.9175
21 7 4 -26.8339 -0.5102
21 7 6 -8.3767 -0.9048
21 7 8 -4.0016 -0.9003
21 7 10 -0.7832 -0.6500
21 7 12 0.8801 0.9001
21 7 14 15.0149 0.4440
21 7 16 14.5314 0.5184
21 7 18 -5.3846 -0.0853
21 7 20 8.8911 0.1064
21 8 1 10.9146 0.1632
21 8 3 -15.3891 0.2548
21 8 5 10.1552 0.5704
21 8 7 -3.5050 0.2337
21 8 9 11.8954 -0.3498
21 8 11 -8.7281 -0.3551
21 8 13 0.2340 -0.0690
21 8 15 1.6190 -0.1158
21 8 17 -4.2295 0.1838
21 8 19 -13.6936 0.0401
21 9 2 -4.6092 -1.5895
21 9 4 -17.8038 -0.1391
21 9 6 -27.0382 -0.7427
21 9 8 -7.1253 -0.8824
21 9 10 -19.4305 -0.2481
21 9 12 -4.2650 0.5324
21 9 14 -5.0584 -0.0586
21 9 16 -4.1597 0.5527
21 9 18 22.0260 -0.4400
21 9 20 16.3711 -0.1099
21 10 1 3.6070 2.2561
21 10 3 5.3138 1.0448
21 10 5 -17.6084 1.0372
21 10 7 -23.0075 -0.0390
21 10 9 11.3754 -0.4825
21 10 11 -10.2984 -0.9454
21 10 13 1.5854 -0.3499
21 10 15 -17.3784 -0.1340
21 10 17 8.4890 0.1986
21 10 19 16.5022 -0.1824
21 11 2 3.9294 0.2613
21 11 4 -2.2746 0.2343
21 11 6 -0.2974 -0.0956
21 11 8 18.3798 0.0045
21 11 10 13.3772 0.5178
21 11 12 12.6118 0.0334
21 11 14 -4.1057 0.4117
21 11 16 -3.4087 0.0074
21 12 1 5.9636 1.3473
21 12 3 -14.4427 0.9416
21 12 5 -14.5941 -0.1670
21 12 7 -9.8915 0.2111
21 12 9 -7.3092 -0.8351
21 12 11 8.2308 -0.0607
21 12 13 0.1569 -0.0882
21 12 15 5.4260 -0.4963
21 13 2 6.2984 1.5024
21 13 4 0.7630 -0.2058
21 13 6 1.5435 0.8819
21 13 8 10.1337 0.1846
21 13 10 5.3556 0.5192
21 13 12 -6.4324 -0.2741
21 13 14 1.1332 -0.2707
21 14 1 12.1701 -1.1538
21 14 3 6.6488 0.3809
21 14 5 13.7490 -0.8721
21 14 7 23.3311 -0.0007
21 14 9 -9.0847 0.1859
21 14 11 -7.3843 0.0665
21 14 13 -7.7825 0.2443
21 15 2 -10.1718 0.6926
21 15 4 2.6157 0.0409
21 15 6 2.9046 0.7325
21 15 8 8.3905 -0.3023
21 15 10 -6.1335 0.8248
21 16 1 -10.4407 -2.1757
21 16 3 -14.4563 -0.1942
21 16 5 4.7460 0.4704
21 16 7 -15.0325 -0.5541
22 0 0 -12.8758 5.6839
22 0 2 33.3211 0.8897
22 0 4 -80.4449 -2.9692
22 0 6 29.7671 -2.9062
22 0 8 5.1080 -0.8232
22 0 10 -31.8736 2.2971
22 0 12 6.5703 1.3462
22 0 14 -17.2479 0.2714
22 0 16 8.9395 -1.3952
22 0 18 -32.6886 -0.4233
22 0 20 -8.3078 -0.0560
22 0 22 4.4358 1.1764
22 1 1 4.5094 4.1217
22 1 3 -2.0929 3.7504
22 1 5 -18.9636 0.3578
22 1 7 8.4769 -1.7135
22 1 9 8.1443 -2.5527
22 1 11 -1.6240 -0.4606
22 1 13 -11.3558 1.6482
22 1 15 5.0047 0.7302
22 1 17 16.6801 -0.5466
22 1 19 7.5466 -1.4071
22 1 21 10.0194 0.1158
22 1 23 -12.9859 -0.2680
22 2 0 -21.6952 2.7964
22 2 2 12.0851 1.1459
22 2 4 53.5987 -1.2005
22 2 6 3.1911 -2.0482
22 2 8 8.6075 -0.0973
22 2 10 -1.5853 1.8790
22 2 12 14.4599 1.6787
22 2 14 5.0459 -0.6810
22 2 16 -7.3135 -1.0782
22 2 18 9.6473 -1.2341
22 2 20 -16.7548 0.7750
22 2 22 -7.7341 0.1881
22 3 1 30.6720 -1.4535
22 3 3 4.8879 2.0066
22 3 5 -18.9860 1.7989
22 3 7 8.7031 -0.4057
22 3 9 -5.4810 -0.8830
22 3 11 -11.7849 0.4128
22 3 13 -22.4426 0.2090
22 3 15 23.8669 0.4064
22 3 17 11.8176 -0.1321
22 3 19 -11.1919 -0.3177
22 3 21 -3.5858 -0.0764
22 4 0 -9.7460 -4.8952
22 4 2 2.0063 -0.4339
22 4 4 -10.3544 -0.5160
22 4 6 -2.7421 -0.8582
22 4 8 2.8236 0.6921
22 4 10 -13.1931 1.0459
22 4 12 -14.1510 1.4628
22 4 14 -2.9799 -0.4932
22 4 16 -0.6260 -0.8414
22 4 18 -15.9952 -0.5856
22 4 20 12.8022 0.3707
22 4 22 -4.0643 0.5357
22 5 1 5.9559 -0.6981
22 5 3 -4.5244 1.1431
22 5 5 -0.5208 -0.8963
22 5 7 5.0170 0.1105
22 5 9 -5.3240 -0.2546
22 5 11 13.5431 -0.0202
22 5 13 -19.6905 -0.0413
22 5 15 7.3137 0.2239
22 5 17 -6.8989 0.1251
22 5 19 -26.2082 -0.3154
22 5 21 -24.3393 0.0455
22 6 0 -23.1782 -6.7042
22 6 2 -13.7334 -0.6111
22 6 4 25.5419 0.2809
22 6 6 -3.6867 0.0347
22 6 8 -4.3990 0.4125
22 6 10 14.8878 0.3207
22 6 12 -1.1763 0.0611
22 6 14 -13.5653 0.2779
22 6 16 -14.0366 -0.6075
22 6 18 12.9248 -0.1280
22 6 20 -2.1531 0.0883
22 7 1 -10.6382 2.3806
22 7 3 1.3395 -0.2916
22 7 5 21.3344 -0.8905
22 7 7 2.1351 -1.3974
22 7 9 6.1565 -0.9616
22 7 11 -1.9409 -0.0496
22 7 13 13.6520 0.9953
22 7 15 -14.5096 0.4617
22 7 17 -9.2874 0.2407
22 7 19 2.0035 -0.2636
22 8 0 -9.4892 -0.6038
22 8 2 -10.2811 -0.2990
22 8 4 -3.3610 0.6861
22 8 6 -4.5753 0.2523
22 8 8 -14.2030 0.0241
22 8 10 9.1984 -0.2999
22 8 12 -8.2160 -0.3896
22 8 14 8.8430 -0.0365
22 8 16 -5.9865 -0.1984
22 8 18 20.4988 0.1833
22 8 20 12.1102 0.4205
22 9 1 -18.5287 2.2730
22 9 3 12.8585 -0.6914
22 9 5 9.0413 0.3520
22 9 7 13.9113 -2.1130
22 9 9 6.0627 -0.7002
22 9 11 25.6758 0.0139
22 9 13 10.1812 1.1265
22 9 15 6.5755 0.5409
22 9 17 -8.1957 -0.2674
22 9 19 -44.3705 -1.2001
22 10 0 22.9456 4.7702
22 10 2 7.2924 0.4356
22 10 4 -44.6096 0.6563
22 10 6 19.6976 0.4530
22 10 8 2.6821 -0.1806
22 10 10 -8.7406 -0.4405
22 10 12 9.7788 -0.3485
22 10 14 7.3102 -0.3255
22 10 16 17.1530 0.3926
22 10 18 -9.5144 0.0473
22 11 1 18.0400 -0.7172
22 11 3 5.8465 0.6598
22 11 5 -5.1508 -0.0425
22 11 7 -12.0053 0.1196
22 11 9 3.3048 0.1243
22 11 11 9.2406 -0.0372
22 11 13 -22.8741 0.7775
22 11 15 2.8579 -0.0796
22 11 17 -28.1251 0.2888
22 12 0 19.2326 3.4860
22 12 2 -11.0717 0.4977
22 12 4 32.5225 0.4763
22 12 6 2.2225 0.2112
22 12 8 -19.5016 -0.2025
22 12 10 0.6705 -0.2510
22 12 12 -11.0252 -0.5983
22 12 14 9.8059 0.1673
22 12 16 19.5168 -0.0589
22 13 1 6.6028 -1.5990
22 13 3 10.1670 0.9321
22 13 5 5.9465 -0.3623
22 13 7 0.4959 1.3947
22 13 9 -35.9207 0.2244
22 13 11 -6.6054 0.6682
22 13 13 -12.7635 -1.5237
22 14 0 -6.5088 -1.0147
22 14 2 -12.5777 -0.1900
22 14 4 2.2771 0.1033
22 14 6 -9.4746 0.2890
22 14 8 -20.0268 -0.0279
22 14 10 20.2375 -0.4168
22 14 12 2.1928 -0.1379
22 15 1 10.1635 0.1907
22 15 3 -3.0043 -0.2528
22 15 5 18.8628 0.0883
22 15 7 6.3333 0.6087
22 15 9 4.8779 0.7818
22 16 0 10.3798 -3.3972
22 16 2 3.2509 -0.5400
22 16 4 15.5024 0.0720
22 16 6 -13.4039 0.4186
23 0 1 -2.0687 4.0338
23 0 3 7.1803 -1.8439
23 0 5 0.9260 -2.0048
23 0 7 -30.9489 -4.0967
23 0 9 11.6415 3.0083
23 0 11 2.4141 1.3560
23 0 13 -0.2141 1.6164
23 0 15 3.8623 -1.2431
23 0 17 5.8378 -2.1484
23 0 19 4.3110 0.4938
23 0 21 9.0926 0.0387
23 1 2 55.7985 1.6343
23 1 4 5.5743 1.1032
23 1 6 -9.1609 -0.8399
23 1 8 2.4571 1.0188
23 1 10 -3.9648 -0.8580
23 1 12 23.5247 0.3904
23 1 14 0.7261 -0.5712
23 1 16 -25.0463 -0.4889
23 1 18 10.0614 0.3957
23 1 20 -15.9131 -0.2087
23 1 22 -19.2276 0.6091
23 2 1 10.8835 0.9377
23 2 3 -21.9282 -0.0161
23 2 5 -3.1515 -1.1502
23 2 7 -5.8242 0.0439
23 2 9 9.1538 0.0789
23 2 11 -18.6167 0.8425
23 2 13 0.5638 -0.1569
23 2 15 0.1872 -0.5300
23 2 17 1.4523 -0.1217
23 2 19 -7.5407 -0.0851
23 2 21 11.1293 0.7629
23 3 2 -59.7651 0.3462
23 3 4 27.6874 1.0739
23 3 6 0.8385 0.4106
23 3 8 7.9893 -0.0670
23 3 10 -4.0276 -0.1782
23 3 12 16.0195 0.0975
23 3 14 -0.0080 -0.2944
23 3 16 -24.2218 -0.1352
23 3 18 8.0708 0.1017
23 3 20 4.7393 0.1186
23 3 22 -2.1158 -0.7795
23 4 1 -10.1190 0.3116
23 4 3 31.5301 -1.0034
23 4 5 -21.8262 -0.6032
23 4 7 8.1919 -0.3736
23 4 9 -13.2415 0.6591
23 4 11 10.5851 1.0404
23 4 13 -2.7308 0.0874
23 4 15 23.9169 -0.2965
23 4 17 -4.8858 -0.5063
23 4 19 -2.4320 -0.1927
23 4 21 2.4516 0.1500
23 5 2 18.0897 0.5348
23 5 4 -8.4041 0.7296
23 5 6 6.7078 -0.6024
23 5 8 0.0342 -0.3976
23 5 10 4.6484 -0.4976
23 5 12 -3.9722 0.2677
23 5 14 -4.9401 0.0254
23 5 16 8.9663 0.3200
23 5 18 -3.0664 -0.4156
23 5 20 20.7336 -0.1179
23 6 1 2.8929 1.1645
23 6 3 -0.7735 -1.8093
23 6 5 -5.8002 0.3555
23 6 7 10.3234 -0.5872
23 6 9 -5.7553 0.8972
23 6 11 13.3934 0.6627
23 6 13 7.0742 0.4620
23 6 15 -0.7536 -0.2132
23 6 17 -7.6627 -0.6465
23 6 19 -9.4302 -0.0692
23 6 21 0.3422 0.0449
23 7 2 -31.4364 0.4604
23 7 4 -8.7435 0.4398
23 7 6 5.4581 -0.9082
23 7 8 5.8010 -0.6995
23 7 10 5.9054 -0.5434
23 7 12 4.8226 0.4868
23 7 14 21.9562 0.7506
23 7 16 15.0542 0.3674
23 7 18 6.3257 -0.0120
23 7 20 5.3690 -0.5375
23 8 1 18.3007 0.8232
23 8 3 -15.5586 -0.7026
23 8 5 15.2290 0.4584
23 8 7 -1.8994 -0.2691
23 8 9 14.9500 0.2690
23 8 11 2.2428 0.1728
23 8 13 -21.3753 -0.0878
23 8 15 9.5793 -0.2541
23 8 17 -2.9070 -0.5096
23 8 19 -2.4738 0.3124
23 9 2 -33.8166 0.3036
23 9 4 -13.1828 -0.1859
23 9 6 0.0339 -0.4651
23 9 8 20.1981 -0.5744
23 9 10 -26.5893 -0.1787
23 9 12 -9.7365 0.1835
23 9 14 -5.8448 0.6179
23 9 16 -4.7616 -0.1513
23 9 18 18.7305 0.0779
23 10 1 16.4103 -1.0470
23 10 3 21.3357 1.3049
23 10 5 8.6299 -0.0056
23 10 7 -13.2573 0.5718
23 10 9 18.4901 -0.7492
23 10 11 -8.5748 0.1121
23 10 13 -15.2603 -0.4247
23 10 15 -7.9486 0.0135
23 10 17 -12.7993 -0.4167
23 11 2 12.2302 0.0190
23 11 4 -1.3895 0.1272
23 11 6 -6.7207 -0.3688
23 11 8 18.8177 0.4912
23 11 10 6.8409 -0.3545
23 11 12 2.9192 0.6345
23 11 14 7.8059 -0.0877
23 11 16 17.4097 -0.0060
23 12 1 5.7565 -0.8203
23 12 3 2.8467 1.2034
23 12 5 -34.4419 -0.0559
23 12 7 -16.8949 0.3341
23 12 9 -11.8094 -0.5346
23 12 11 20.3713 -0.5632
23 12 13 20.1891 -0.1110
23 12 15 -0.6733 0.0407
23 13 2 21.5343 -0.0137
23 13 4 -12.5148 1.0414
23 13 6 2.2148 -0.6180
23 13 8 10.0575 0.3739
23 13 10 4.7675 0.2571
23 13 12 8.1909 0.0376
23 14 1 -9.4612 0.4190
23 14 3 -7.9959 -0.5654
23 14 5 25.2009 0.7848
23 14 7 8.3221 0.2668
23 14 9 4.3177 -0.5816
23 14 11 -14.8608 -0.2897
23 15 2 4.6784 0.2966
23 15 4 13.7688 -0.0030
23 15 6 -1.0132 0.3740
23 15 8 7.7490 -0.2000
23 16 1 -19.3251 -0.8283
23 16 3 4.1799 -0.2322
23 16 5 -7.9773 1.4053
24 0 0 16.5613 2.7943
24 0 2 6.2469 -1.3656
24 0 4 -8.7309 0.6247
24 0 6 19.9337 -2.7567
24 0 8 23.9267 0.0258
24 0 10 -17.0637 2.5148
24 0 12 -4.3282 -0.3956
24 0 14 -4.2006 0.8891
24 0 16 23.0064 -2.6880
24 0 18 -4.7397 0.3630
24 0 20 13.1244 0.1395
24 1 1 7.2472 -1.1272
24 1 3 -0.8027 -0.4053
24 1 5 -10.1378 -0.5479
24 1 7 -0.7365 1.0639
24 1 9 4.3651 1.7065
24 1 11 -10.1827 -0.7909
24 1 13 -10.2667 -0.5470
24 1 15 7.3906 -1.2107
24 1 17 11.8829 1.0254
24 1 19 7.2797 0.2151
24 1 21 12.7513 -0.0602
24 2 0 -24.9316 -0.4759
24 2 2 5.8446 -0.2675
24 2 4 24.8253 1.2412
24 2 6 12.6258 1.1913
24 2 8 -23.8066 0.3567
24 2 10 5.7709 -0.8577
24 2 12 -2.4248 -0.4483
24 2 14 -7.4872 -0.1317
24 2 16 -9.5155 0.5464
24 2 18 15.8164 -0.0341
24 2 20 -30.5208 0.0491
24 3 1 19.3391 1.0529
24 3 3 -6.2490 -1.0500
24 3 5 -10.4899 -0.3174
24 3 7 3.6099 0.6812
24 3 9 5.9002 0.4775
24 3 11 3.7372 0.2358
24 3 13 -14.8610 -0.3744
24 3 15 14.5506 -0.3883
24 3 17 7.2845 0.0254
24 3 19 9.6465 -0.0378
24 3 21 1.8359 0.2170
24 4 0 -2.6207 -2.1221
24 4 2 -3.9071 0.0554
24 4 4 7.0194 -0.6484
24 4 6 -2.9903 -0.1957
24 4 8 11.0980 -0.1563
24 4 10 -3.5019 0.0050
24 4 12 -6.4099 0.5576
24 4 14 -11.9680 -0.3282
24 4 16 -16.1863 0.3883
24 4 18 -12.7519 -0.5648
24 4 20 18.5555 0.3787
24 5 1 1.1794 1.3719
24 5 3 15.0993 -0.5254
24 5 5 -8.6566 0.5773
24 5 7 3.5411 -0.6187
24 5 9 6.7548 -0.2691
24 5 11 6.2434 0.1667
24 5 13 -7.7744 -0.1230
24 5 15 -3.3510 0.3295
24 5 17 1.5240 -0.2555
24 5 19 -7.0556 -0.0331
24 5 21 -9.0897 -0.0401
24 6 0 -13.6542 -1.2502
24 6 2 -7.6735 0.9133
24 6 4 32.8484 -1.6691
24 6 6 2.9954 -0.7379
24 6 8 -11.8426 0.1043
24 6 10 9.6220 0.6710
24 6 12 1.6560 1.0210
24 6 14 -22.7658 -0.3273
24 6 16 -0.0955 -0.2793
24 6 18 14.4794 -0.3756
24 6 20 11.9850 -0.1228
24 7 1 2.0422 0.2229
24 7 3 8.4107 0.4802
24 7 5 12.7375 0.6600
24 7 7 -5.9174 -0.5877
24 7 9 -7.6437 -0.5508
24 7 11 9.4063 0.0201
24 7 13 -7.0856 0.1045
24 7 15 -14.2266 0.7050
24 7 17 -19.9468 0.0375
24 7 19 -0.9775 -0.0489
24 8 0 8.2530 0.0872
24 8 2 -7.0942 0.4651
24 8 4 8.9400 -0.1201
24 8 6 -11.7847 -0.3010
24 8 8 -12.1799 0.0954
24 8 10 -12.4605 0.2275
24 8 12 3.9491 0.2560
24 8 14 15.5536 -0.3010
24 8 16 -4.6830 -0.1561
24 8 18 5.2942 0.2062
24 9 1 2.9679 -0.3319
24 9 3 -3.1769 0.2639
24 9 5 6.6533 -0.1425
24 9 7 2.5624 0.1894
24 9 9 -5.9942 -0.5849
24 9 11 10.4684 -0.0387
24 9 13 10.8803 0.0231
24 9 15 4.4042 -0.1922
24 9 17 -30.5866 -0.0680
24 10 0 19.5505 0.9625
24 10 2 -16.0848 -0.6474
24 10 4 -40.2408 1.4099
24 10 6 7.2658 0.0897
24 10 8 -24.6598 0.3870
24 10 10 -5.9826 -0.6162
24 10 12 -5.0448 -0.1735
24 10 14 30.6141 0.1009
24 10 16 31.7691 -0.4529
24 11 1 -5.7160 0.4260
24 11 3 29.9689 -0.0608
24 11 5 -19.0994 -0.0764
24 11 7 -18.4806 -0.1397
24 11 9 10.7576 -0.1332
24 11 11 15.8588 0.3249
24 11 13 6.9963 -0.2317
24 11 15 -26.7836 0.3313
24 12 0 8.7929 0.7144
24 12 2 -12.8753 -0.5342
24 12 4 27.3507 0.8276
24 12 6 19.6456 0.0534
24 12 8 -11.4066 0.2332
24 12 10 2.6014 -0.6570
24 12 12 -1.3993 0.2110
24 12 14 -12.5594 -0.1416
24 13 1 9.7984 0.3007
24 13 3 -4.3187 -0.0475
24 13 5 14.5275 0.0473
24 13 7 9.4580 -0.4749
24 13 9 -23.8372 0.1335
24 13 11 -16.1716 0.0556
24 13 13 -27.9716 -0.0839
24 14 0 10.9817 -0.4362
24 14 2 18.8029 0.8638
24 14 4 2.2459 -0.9720
24 14 6 -5.0536 0.0290
24 14 8 -32.6271 0.0949
24 14 10 16.8065 0.1224
24 15 1 -10.0303 0.0019
24 15 3 -18.7060 0.4838
24 15 5 7.9793 0.0892
24 15 7 13.4860 0.3073
24 16 0 13.9988 -2.1548
24 16 2 -16.0605 0.6136
25 0 1 19.8329 -2.3744
25 0 3 -11.7505 -0.1760
25 0 5 -25.5335 3.6789
25 0 7 3.9513 1.3813
25 0 9 2.0969 -0.4329
25 0 11 -14.0283 -2.8249
25 0 13 -8.3625 -0.9777
25 0 15 -18.9254 1.0281
25 0 17 10.6003 1.3100
25 0 19 -44.5814 0.3632
25 1 2 25.4776 -0.4431
25 1 4 -6.4886 0.0528
25 1 6 9.5872 -0.3315
25 1 8 -14.0102 0.5767
25 1 10 -13.0293 -0.1317
25 1 12 19.9521 -0.2222
25 1 14 -10.9243 0.2644
25 1 16 -23.2814 -0.0436
25 1 18 -7.5388 0.1359
25 1 20 -15.1530 -0.6559
25 2 1 -20.5250 -2.0729
25 2 3 19.8774 0.3060
25 2 5 -7.3408 -0.1023
25 2 7 0.5983 0.0020
25 2 9 1.0369 0.2362
25 2 11 8.8670 -0.2771
25 2 13 -7.3501 -0.0921
25 2 15 19.3357 0.3920
25 2 17 -8.5208 -0.3442
25 2 19 4.2771 0.2748
25 2 21 12.0099 -0.6258
25 3 2 -15.8628 -1.7412
25 3 4 3.3523 -0.9514
25 3 6 -1.2633 -0.1962
25 3 8 5.9259 1.4319
25 3 10 5.5697 0.1735
25 3 12 12.4269 0.0148
25 3 14 -11.8555 -0.7422
25 3 16 -13.3360 0.0295
25 3 18 3.0590 -0.1398
25 3 20 -6.0663 0.0714
25 4 1 14.8722 1.5250
25 4 3 2.6322 0.3581
25 4 5 -12.1328 -1.0123
25 4 7 5.8924 -0.5200
25 4 9 1.5578 -0.3426
25 4 11 -3.0592 0.8269
25 4 13 15.9195 0.4807
25 4 15 0.8570 -0.1461
25 4 17 5.3645 -0.3316
25 4 19 -7.9505 0.3215
25 4 21 6.1460 0.4096
25 5 2 -9.1195 -0.8501
25 5 4 6.4600 -0.1894
25 5 6 1.3220 0.1345
25 5 8 14.0987 0.4740
25 5 10 -11.5835 0.3741
25 5 12 -23.0245 -0.4499
25 5 14 -6.5825 -0.4731
25 5 16 28.5029 -0.0195
25 5 18 9.0837 0.1454
25 5 20 -6.6635 0.3576
25 6 1 -10.9741 0.9448
25 6 3 0.7177 0.7394
25 6 5 -0.9108 -0.8123
25 6 7 -11.3365 -0.4200
25 6 9 -2.6908 -0.1796
25 6 11 6.7389 0.2210
25 6 13 -11.0505 0.1013
25 6 15 13.7847 -0.2420
25 6 17 -24.7076 -0.1563
25 6 19 -1.7379 -0.0692
25 7 2 -25.5326 0.9147
25 7 4 -7.1649 0.3106
25 7 6 4.7405 0.2768
25 7 8 1.9674 -0.1440
25 7 10 12.1450 0.0393
25 7 12 7.7899 -0.3276
25 7 14 26.1700 -0.1325
25 7 16 9.8352 0.0807
25 7 18 -22.7169 0.1243
25 8 1 10.5570 -0.8416
25 8 3 -21.1589 0.2798
25 8 5 9.6902 -0.3260
25 8 7 6.8420 0.0848
25 8 9 -2.9407 0.0892
25 8 11 6.9468 0.0924
25 8 13 -27.1617 -0.1011
25 8 15 7.6778 0.2434
25 8 17 -8.4695 -0.3807
25 9 2 -19.5105 0.6613
25 9 4 -3.6726 0.4870
25 9 6 2.2053 -0.2008
25 9 8 15.1668 0.1020
25 9 10 7.7179 -0.5564
25 9 12 -15.2209 0.2174
25 9 14 5.1916 -0.2791
25 9 16 -23.7214 0.0239
25 9 18 20.2988 -0.1622
25 10 1 9.7548 -0.3232
25 10 3 10.9992 -1.1507
25 10 5 -8.0371 0.4043
25 10 7 5.2981 -0.2408
25 10 9 35.7525 0.7102
25 10 11 2.5664 0.1383
25 10 13 -10.3215 0.2675
25 10 15 -22.3783 -0.2043
25 10 17 -15.1094 -0.0392
25 11 2 17.0522 0.3662
25 11 4 -2.2268 0.3850
25 11 6 5.4932 -0.2253
25 11 8 0.8762 -0.4792
25 11 10 15.1730 0.0126
25 11 12 -21.3861 0.0918
25 11 14 -7.8211 0.7533
25 12 1 10.1572 0.4563
25 12 3 -26.2616 -1.1381
25 12 5 -28.1842 0.7810
25 12 7 -8.0477 -0.4172
25 12 9 -3.7050 0.1015
25 12 11 21.3834 0.4076
25 12 13 27.9767 -0.1409
25 13 2 12.1014 0.2170
25 13 4 0.6801 -0.4095
25 13 6 -2.5020 -0.1566
25 13 8 -2.0416 -0.1986
25 13 10 -5.5419 -0.3410
25 13 12 11.7541 -0.0483
25 14 1 -17.0100 1.1057
25 14 3 -2.5674 0.1587
25 14 5 15.6911 0.0369
25 14 7 -0.1490 0.2151
25 14 9 -1.0488 0.3040
25 15 2 6.8850 0.1697
25 15 4 17.1312 -0.8021
25 15 6 -11.3949 0.1149
26 0 0 45.6364 -6.4886
26 0 2 -7.3243 -1.0404
26 0 4 17.6028 3.0135
26 0 6 9.5539 5.6200
26 0 8 -20.5400 0.4889
26 0 10 10.9561 -4.2935
26 0 12 -13.2238 -1.9968
26 0 14 11.7810 -0.5797
26 0 16 10.3113 3.5834
26 0 18 -1.3120 0.2560
26 1 1 4.4374 -2.0024
26 1 3 1.0288 -1.4795
26 1 5 -18.7590 -0.1703
26 1 7 8.9647 -0.0241
26 1 9 18.0680 0.0624
26 1 11 6.3541 0.8642
26 1 13 -9.3294 -0.3644
26 1 15 -11.3917 0.6988
26 1 17 29.4374 -0.8096
26 1 19 29.4850 0.2772
26 1 21 6.3831 -0.3323
26 2 0 -12.6863 -2.3125
26 2 2 -11.0560 -1.1289
26 2 4 8.4296 -0.0525
26 2 6 13.4766 0.1041
26 2 8 8.1272 -0.1686
26 2 10 -10.7256 0.1956
26 2 12 -12.3391 -1.4630
26 2 14 6.5263 0.4481
26 2 16 7.4707 0.0652
26 2 18 27.2921 0.7860
26 2 20 -32.0710 -0.0856
26 3 1 -7.7284 0.1722
26 3 3 2.5154 -2.4733
26 3 5 10.3359 -0.9176
26 3 7 16.2687 1.4872
26 3 9 -7.7916 0.9087
26 3 11 7.3620 0.3367
26 3 13 -8.9349 -0.7106
26 3 15 6.7781 -0.4425
26 3 17 12.0565 -0.1698
26 3 19 10.7474 0.5046
26 3 21 20.5328 0.0482
26 4 0 3.7864 6.5180
26 4 2 -8.7782 0.8429
26 4 4 2.8566 -0.4061
26 4 6 -8.6467 -0.5147
26 4 8 -7.2531 -0.6046
26 4 10 -10.4364 0.1508
26 4 12 1.1675 -0.0636
26 4 14 -9.6153 0.5743
26 4 16 7.3221 -0.2870
26 4 18 -14.5613 0.2422
26 4 20 0.5237 0.1562
26 5 1 8.7353 -0.7515
26 5 3 9.0080 -1.0621
26 5 5 -5.0554 0.0113
26 5 7 -18.5778 0.9898
26 5 9 12.5962 0.9467
26 5 11 6.0810 -0.2619
26 5 13 14.6780 -0.9788
26 5 15 -6.5673 -0.7418
26 5 17 -5.6503 0.4679
26 5 19 -13.3033 -0.0079
26 6 0 9.8534 6.7920
26 6 2 2.5238 0.2110
26 6 4 11.9035 0.3935
26 6 6 1.8632 -0.5351
26 6 8 11.9271 -0.6146
26 6 10 0.9895 0.0745
26 6 12 11.5077 -0.0657
26 6 14 -23.8249 0.0155
26 6 16 -8.1118 -0.1073
26 6 18 2.5179 -0.1341
26 7 1 11.8125 -1.4110
26 7 3 -10.8039 1.4657
26 7 5 4.2446 0.2994
26 7 7 3.9964 0.5136
26 7 9 -15.7709 0.5280
26 7 11 3.8026 -0.3818
26 7 13 12.6435 -0.2720
26 7 15 -15.5995 -0.3942
26 7 17 -13.2294 0.1601
26 7 19 44.0647 0.0060
26 8 0 0.1330 0.1335
26 8 2 -6.8786 -0.2143
26 8 4 20.2407 -0.4075
26 8 6 -12.3092 -0.0330
26 8 8 -12.6070 0.0248
26 8 10 10.8281 0.1668
26 8 12 1.2160 0.1620
26 8 14 20.5496 0.2320
26 8 16 0.9236 -0.1614
26 8 18 21.5365 0.0594
26 9 1 -19.2506 -0.8981
26 9 3 13.4232 1.1556
26 9 5 3.3636 0.2012
26 9 7 12.8621 0.4211
26 9 9 -9.0558 0.2456
26 9 11 12.3204 -0.2792
26 9 13 -0.1848 -0.3957
26 9 15 14.2758 0.0181
26 10 0 28.0682 -4.7247
26 10 2 3.9834 -0.1716
26 10 4 -10.6307 -1.6617
26 10 6 16.3383 0.0121
26 10 8 -28.9877 0.0387
26 10 10 -7.2940 0.6938
26 10 12 -15.7756 0.9065
26 10 14 15.1367 -0.4343
26 10 16 35.6018 0.5469
26 11 1 -1.7260 0.5088
26 11 3 13.8937 -0.2330
26 11 5 -4.0028 0.1333
26 11 7 5.2641 -0.1019
26 11 9 0.9636 -0.2124
26 11 11 10.4988 -0.0529
26 11 13 -5.3544 0.3458
26 11 15 3.5905 -0.3677
26 12 0 -23.1018 -3.1085
26 12 2 2.3641 0.0371
26 12 4 45.7498 -0.6322
26 12 6 16.7809 0.1348
26 12 8 -30.5466 -0.1807
26 12 10 -8.4315 0.3638
26 13 1 12.7461 0.9546
26 13 3 -30.3794 -0.3383
26 13 5 -7.0669 -0.2659
26 13 7 27.5116 -0.6049
26 13 9 -10.3925 -0.0251
26 13 11 2.9918 -0.1142
26 14 0 3.2421 2.1248
26 14 2 -0.1351 -0.0244
26 14 4 4.0949 0.9150
26 14 6 -2.6304 0.1747
26 14 8 -11.1371 0.4790
26 15 1 -4.6904 -0.2263
26 15 3 2.8954 0.4316
26 15 5 19.4843 -0.1711
27 0 1 -19.9659 -4.1484
27 0 3 -6.5841 1.3122
27 0 5 -28.2140 2.1288
27 0 7 10.6540 4.1165
27 0 9 -3.5877 -2.8216
27 0 11 1.6566 -1.6424
27 0 13 -26.3165 -1.1968
27 0 15 8.9468 1.0899
27 0 17 10.0917 1.6569
27 0 19 -11.7917 -0.7636
27 0 21 -29.2236 0.4682
27 1 2 20.4621 -4.1177
27 1 4 7.6596 -2.0840
27 1 6 8.6511 0.5512
27 1 8 -1.8359 1.8834
27 1 10 1.7395 1.8067
27 1 12 2.4113 -0.7839
27 1 14 5.8766 -1.5542
27 1 16 -20.6118 0.3416
27 1 18 -13.0333 0.0119
27 2 1 4.9472 -2.0816
27 2 3 36.6086 1.0562
27 2 5 2.2241 2.2590
27 2 7 -5.6758 0.5340
27 2 9 -4.0348 -0.0807
27 2 11 9.9034 -1.9142
27 2 13 -19.3324 -0.5631
27 2 15 -19.7524 0.9170
27 2 17 -7.0781 0.7310
27 3 2 -15.4779 -1.4257
27 3 4 -10.2630 -2.6245
27 3 6 -6.2864 0.0402
27 3 8 -10.8176 1.0845
27 3 10 2.2840 0.8067
27 3 12 -8.3375 -0.3896
27 3 14 -10.5988 -0.1110
27 3 16 -16.6678 -0.0871
27 3 18 -4.9026 0.2319
27 3 20 3.0965 -0.5516
27 4 1 8.5758 -0.1351
27 4 3 0.9424 0.9514
27 4 5 8.4259 0.3162
27 4 7 -10.1171 -0.0181
27 4 9 4.6788 -0.7831
27 4 11 3.5105 -1.3029
27 4 13 32.9886 -0.2184
27 4 15 -11.6389 0.6487
27 4 17 -18.7460 0.5147
27 4 19 13.3746 0.2493
27 5 2 -2.0236 -0.5671
27 5 4 -5.9723 -0.8690
27 5 6 1.8722 0.7366
27 5 8 12.0791 0.1705
27 5 10 6.2745 0.2506
27 5 12 -21.3353 -0.3341
27 5 14 -17.3199 -0.5224
27 5 16 2.9533 -0.2866
27 5 18 34.9314 0.1599
27 6 1 -7.8298 0.1619
27 6 3 0.8415 0.9786
27 6 5 -4.8315 -0.7731
27 6 7 1.6344 0.0892
27 6 9 9.1593 -0.8465
27 6 11 2.1608 -0.1581
27 6 13 -12.7281 -0.1658
27 6 15 -7.5264 0.1456
27 6 17 9.9246 0.1734
27 6 19 6.9975 0.4988
27 7 2 1.1874 0.1007
27 7 4 12.5252 0.8727
27 7 6 -8.6428 1.0022
27 7 8 14.5845 1.0239
27 7 10 4.9055 0.4414
27 7 12 3.3462 -0.6723
27 7 14 9.5048 -0.4983
27 7 16 10.2304 -0.2545
27 7 18 -40.8469 0.5571
27 8 1 16.1791 0.2979
27 8 3 -13.1043 0.2220
27 8 5 5.2961 -1.0727
27 8 7 3.5064 0.0729
27 8 9 -16.0960 0.0529
27 8 11 -0.3346 0.4569
27 8 13 -42.4275 0.4771
27 8 15 27.5983 -0.3350
27 8 17 -27.0562 0.5608
27 9 2 -1.0892 0.2250
27 9 4 7.3221 0.0462
27 9 6 2.7068 0.9041
27 9 8 -3.8157 0.7134
27 9 10 3.7476 0.2501
27 9 12 -13.6527 -0.9685
27 9 14 -12.6189 -0.4146
27 10 1 -4.7463 -0.1457
27 10 3 -17.7242 -0.8426
27 10 5 -10.7064 -0.4488
27 10 7 -9.0720 -0.3231
27 10 9 6.8016 0.3950
27 10 11 12.4376 0.8343
27 10 13 6.0489 0.1623
27 10 15 2.7362 -0.1151
27 11 2 19.9299 0.0557
27 11 4 1.8054 -0.6498
27 11 6 -14.5744 0.6664
27 11 8 1.3024 -0.4384
27 11 10 17.8295 0.0501
27 11 12 -8.0867 -0.1653
27 11 14 -20.2207 -0.5056
27 12 1 -0.5300 -0.4944
27 12 3 -31.7329 -0.6905
27 12 5 -2.6281 0.0070
27 12 7 2.6687 -0.0285
27 12 9 12.6483 0.4323
27 13 2 -0.3363 -0.3119
27 13 4 22.6916 0.4066
27 13 6 -20.5415 -1.0489
27 13 8 -21.4428 -0.6678
27 14 1 -2.9637 0.6554
27 14 3 2.4879 -0.4389
27 14 5 -5.7976 0.6769
27 14 7 2.1513 0.0438
27 15 2 -10.4896 0.5425
28 0 0 3.9700 -6.5257
28 0 2 28.2201 -1.0621
28 0 4 36.8201 2.9058
28 0 6 2.1840 3.8894
28 0 8 20.6001 0.8906
28 0 10 -22.8571 -2.7102
28 0 12 -6.3806 -1.8796
28 0 14 22.3143 -0.5747
28 0 16 -1.9668 1.9492
28 0 18 2.3037 0.8870
28 1 1 12.9446 -2.0638
28 1 3 0.7933 -3.6568
28 1 5 -14.7728 0.4218
28 1 7 10.3455 1.1865
28 1 9 -10.0794 1.5119
28 1 11 10.5624 0.3675
28 1 13 -12.5345 -1.1825
28 1 15 21.8862 0.0184
28 1 17 -1.6331 0.2108
28 1 19 10.3990 0.2297
28 2 0 3.9142 -1.9479
28 2 2 -37.3576 -0.8272
28 2 4 -16.7084 0.3984
28 2 6 0.0857 1.3637
28 2 8 -8.9924 -0.2936
28 2 10 4.9126 -1.1999
28 2 12 5.2967 -1.1233
28 2 14 1.0433 0.5856
28 2 16 33.6569 0.8393
28 2 18 12.2063 0.2969
28 2 20 -8.9422 -0.1888
28 3 1 3.5759 1.0730
28 3 3 -13.1573 -1.9950
28 3 5 19.6175 -0.9904
28 3 7 22.4293 -0.1470
28 3 9 3.0249 0.9016
28 3 11 23.2436 -0.3866
28 3 13 5.3025 -0.4136
28 3 15 -16.5733 0.3665
28 3 17 26.4088 -0.3752
28 4 0 10.1343 5.6704
28 4 2 -18.0066 0.2098
28 4 4 -1.8807 0.9891
28 4 6 5.6516 0.3176
28 4 8 2.7095 -0.7110
28 4 10 4.5098 -0.6496
28 4 12 -10.1846 -1.0476
28 4 14 -8.3749 0.8940
28 4 16 21.1624 0.1479
28 4 18 -8.3117 0.9869
28 5 1 -11.9418 -0.2110
28 5 3 10.0239 -0.5707
28 5 5 14.3412 -0.1660
28 5 7 -3.2597 0.5267
28 5 9 3.9526 0.2006
28 5 11 -25.5198 0.0815
28 5 13 11.3934 -0.3352
28 5 15 38.8504 -0.2982
28 5 17 -11.3256 -0.3013
28 5 19 -2.3632 0.4254
28 6 0 10.7390 6.2133
28 6 2 -6.7565 0.1808
28 6 4 0.1275 0.7061
28 6 6 0.9609 -0.2215
28 6 8 -18.7787 -0.4357
28 6 10 6.8205 -0.4608
28 6 12 -5.7645 -0.6605
28 6 14 10.7098 0.3244
28 6 16 -23.2047 -0.1519
28 6 18 -12.2176 0.2496
28 7 1 -6.9878 -1.9197
28 7 3 -4.0350 0.7496
28 7 5 -8.7280 0.1101
28 7 7 -3.8431 1.5507
28 7 9 -8.6174 0.7818
28 7 11 9.7147 0.1146
28 7 13 13.1697 -0.7712
28 7 15 -7.8686 -0.6605
28 8 0 3.1099 -0.1845
28 8 2 -5.1950 0.2717
28 8 4 18.5033 -0.6440
28 8 6 -12.5743 -0.2654
28 8 8 1.1841 -0.0255
28 8 10 6.1035 0.0814
28 8 12 10.2093 0.1516
28 8 14 -0.5739 0.1079
28 8 16 7.3309 0.5806
28 9 1 -3.3473 -1.1003
28 9 3 -7.2071 0.6318
28 9 5 2.1272 -0.1878
28 9 7 -1.3713 1.3434
28 9 9 -1.0882 0.5159
28 9 11 12.6980 -0.1729
28 9 13 8.3172 -0.7277
28 9 15 31.9250 -0.6480
28 10 0 -6.7525 -4.7620
28 10 2 11.4346 -0.3524
28 10 4 15.6231 -1.2471
28 10 6 6.6394 0.1029
28 10 8 4.0386 -0.0669
28 10 10 -5.9945 0.8532
28 10 12 10.5367 0.2783
28 10 14 -7.6797 0.3888
28 11 1 3.5242 0.8085
28 11 3 25.2350 -0.1446
28 11 5 -1.3392 -0.0204
28 11 7 6.0854 -0.0541
28 11 9 -8.0813 0.1129
28 11 11 11.0980 -0.4058
28 11 13 -2.7521 -0.1554
28 12 0 -12.1752 -2.4344
28 12 2 -11.7760 -0.6764
28 12 4 6.2016 -0.4089
28 12 6 20.9951 -0.4624
28 12 8 -21.5403 -0.0076
28 13 1 10.3332 1.3395
28 13 3 -52.7225 -0.1879
28 13 5 20.5040 0.2753
28 13 7 47.9998 -1.2833
28 13 9 13.8806 -0.8312
28 14 0 15.5238 1.8645
28 14 2 2.5498 0.1196
28 14 4 17.1156 0.3215
28 14 6 -3.8307 -0.4449
29 0 1 -3.8064 -3.6519
29 0 3 -20.4180 0.2378
29 0 5 8.9830 5.5535
29 0 7 -7.0559 2.3866
29 0 9 -15.4619 -1.2935
29 0 11 -8.1955 -3.9619
29 0 13 -17.2586 -1.0514
29 0 15 -26.2220 1.5229
29 0 17 -9.7970 1.9943
29 1 2 -6.6257 -0.5085
29 1 4 13.8270 -0.3609
29 1 6 -4.9981 -0.9151
29 1 8 -4.2230 -0.0470
29 1 10 14.3347 -0.5923
29 1 12 -27.9293 0.9739
29 1 14 -6.7909 0.2399
29 1 16 -22.0422 0.4331
29 1 18 29.0464 -0.4008
29 2 1 10.4681 -1.2463
29 2 3 44.3777 0.3881
29 2 5 -7.7617 -0.8914
29 2 7 -0.3727 0.6944
29 2 9 4.1306 -0.9413
29 2 11 -4.2728 -0.2037
29 2 13 -19.4101 -0.5739
29 2 15 -5.5578 0.3079
29 2 17 24.1301 0.3876
29 2 19 -14.5175 -0.1398
29 3 2 -14.3035 -1.0053
29 3 4 20.1359 -0.3657
29 3 6 -17.0890 0.0085
29 3 8 -1.0068 0.0247
29 3 10 -17.8649 0.1259
29 3 12 11.8598 -0.0965
29 3 14 -22.6006 0.1101
29 3 16 -12.5773 0.3983
29 3 18 -13.6089 -0.7086
29 4 1 5.8487 1.6714
29 4 3 6.9825 0.5202
29 4 5 4.4367 0.1953
29 4 7 4.0397 0.5722
29 4 9 -23.9258 -0.8323
29 4 11 5.4131 -0.4074
29 4 13 14.9808 -0.3302
29 4 15 -10.7882 0.5841
29 4 17 -21.1984 0.4553
29 5 2 6.7245 -1.2417
29 5 4 -5.5974 -0.3156
29 5 6 -15.4211 0.4012
29 5 8 4.7766 1.1834
29 5 10 10.1381 0.3611
29 5 12 -6.5790 -0.4372
29 5 14 -22.2589 -0.6042
29 5 16 -18.1539 -0.3028
29 5 18 30.3180 0.3617
29 6 1 13.7440 1.0538
29 6 3 -3.6458 0.2650
29 6 5 4.8556 1.0352
29 6 7 -9.9020 -0.2880
29 6 9 43.9667 -0.4093
29 6 11 -2.9405 -0.9113
29 6 13 -19.5369 -0.3055
29 6 15 -0.2920 0.1895
29 6 17 1.8858 -0.2151
29 7 2 16.3756 -0.4053
29 7 4 0.7698 -0.2601
29 7 6 2.2313 0.6197
29 7 8 -0.1352 1.4340
29 7 10 -4.7470 0.3826
29 7 12 10.6011 -0.4373
29 7 14 2.3397 -0.6168
29 7 16 -2.7356 -0.4572
29 8 1 16.9273 -0.2289
29 8 3 -19.6664 -0.0192
29 8 5 -2.6446 -0.2959
29 8 7 0.0436 0.0511
29 8 9 -15.8363 -0.1018
29 8 11 -4.3636 -0.0436
29 8 13 -23.4958 0.1614
29 8 15 25.0549 0.5347
29 9 2 19.0976 -0.0573
29 9 4 6.7560 0.1961
29 9 6 4.1500 0.3861
29 9 8 15.8767 0.6208
29 9 10 4.8523 0.3540
29 9 12 -11.3475 -0.3647
29 9 14 -28.7217 -0.5806
29 10 1 -6.7091 -0.7323
29 10 3 3.6140 -0.6857
29 10 5 3.6632 -1.1282
29 10 7 -9.9835 0.1559
29 10 9 -14.3827 0.2142
29 10 11 0.3044 0.1257
29 11 2 6.6009 -0.1988
29 11 4 12.4408 0.4713
29 11 6 2.2018 -0.0070
29 11 8 2.5579 0.1690
29 11 10 4.2896 -0.1494
29 11 12 -11.6611 -0.1733
29 12 1 -12.6794 -0.2377
29 12 3 -1.0997 -1.0371
29 12 5 17.2968 -0.1101
29 13 2 6.4704 0.4694
29 13 4 -0.4718 -0.5350
29 14 1 -21.8912 1.0551
30 0 0 23.5006 -0.7072
30 0 2 1.8139 -1.7536
30 0 4 10.2371 2.0716
30 0 6 -16.6621 1.3936
30 0 8 1.9651 -0.3661
30 0 10 15.6565 -1.1537
30 0 12 12.5947 -1.5781
30 0 14 14.9280 1.3039
30 0 16 19.3470 0.1342
30 1 1 -15.0365 -0.7118
30 1 3 -6.0756 -0.0559
30 1 5 -19.3427 -0.7280
30 1 7 35.0182 -0.1782
30 1 9 -0.0654 0.1775
30 1 11 11.3207 0.0857
30 1 13 24.6911 0.6103
30 1 15 8.6815 -0.5889
30 1 17 -2.9316 0.2243
30 2 0 -27.1402 -1.7502
30 2 2 -11.9820 1.1037
30 2 4 -0.3717 -0.1021
30 2 6 -0.4085 0.1721
30 2 8 -0.0569 0.5668
30 2 10 -0.9337 -0.8080
30 2 12 17.2439 0.4716
30 2 14 -12.1651 -0.5817
30 2 16 -5.8213 0.5964
30 2 18 -8.6219 0.3528
30 3 1 29.9296 0.1174
30 3 3 -20.4985 -0.2515
30 3 5 14.7568 -0.2201
30 3 7 -2.2759 -0.1807
30 3 9 10.1982 -0.0410
30 3 11 1.2361 -0.3211
30 3 13 10.4472 0.7316
30 3 15 2.5715 0.0397
30 3 17 -3.0621 0.3006
30 4 0 21.0202 0.0096
30 4 2 -18.7962 -0.2291
30 4 4 -5.3510 1.0035
30 4 6 -0.3740 0.7790
30 4 8 -7.9172 0.2706
30 4 10 11.7851 -1.0555
30 4 12 7.7703 -0.8115
30 4 14 1.4134 -0.0582
30 4 16 5.8622 0.7152
30 4 18 -0.9420 -0.0430
30 5 1 -21.9959 0.2072
30 5 3 7.7495 -0.9586
30 5 5 6.7958 0.2380
30 5 7 12.3430 -0.0878
30 5 9 7.6177 0.2547
30 5 11 -22.4431 -0.1084
30 5 13 4.8870 -0.1807
30 5 15 22.6803 -0.0162
30 6 0 0.9719 0.7354
30 6 2 -12.9786 -1.2085
30 6 4 3.6002 1.3762
30 6 6 4.2181 0.7030
30 6 8 -11.6464 -0.1533
30 6 10 -6.0051 -0.8909
30 6 12 8.0672 -0.9075
30 6 14 5.0600 0.0183
30 6 16 -16.2197 0.5736
30 7 1 -0.4366 0.1219
30 7 3 -11.6762 -0.4996
30 7 5 1.1474 0.3334
30 7 7 0.6157 0.6552
30 7 9 -6.3556 0.5878
30 7 11 8.7560 0.1342
30 7 13 12.5457 -0.0885
30 7 15 0.4931 -0.1912
30 8 0 8.8410 0.2741
30 8 2 -7.0731 -0.1986
30 8 4 13.4821 0.0301
30 8 6 -0.4914 0.0924
30 8 8 -7.5460 -0.2172
30 8 10 20.6507 -0.1737
30 8 12 -1.5902 -0.0379
30 8 14 9.1379 0.4534
30 9 1 -2.3153 -0.0901
30 9 3 22.9306 -0.1568
30 9 5 -7.7703 0.1599
30 9 7 -13.4773 0.4298
30 9 9 -0.1494 0.3450
30 9 11 12.9419 -0.0605
30 9 13 -9.1203 -0.9741
30 10 0 10.1347 -0.8167
30 10 2 -6.9400 1.0784
30 10 4 -4.0461 -0.8202
30 10 6 -0.5841 -0.6059
30 10 8 6.8855 0.2585
30 10 10 8.6355 0.0236
30 10 12 17.6666 -0.2970
30 11 1 -14.9366 -0.4287
30 11 3 14.5151 -0.5611
30 11 5 11.1621 0.2361
30 11 7 0.4074 0.3827
30 11 9 -32.3997 0.0813
30 11 11 8.2167 0.2286
30 12 0 -15.6232 -1.0309
30 12 2 -17.9620 0.2364
30 12 4 4.6555 -0.7734
30 13 1 8.1264 -0.0890
30 13 3 -46.6519 0.2420
31 0 1 -27.0117 1.1679
31 0 3 25.1337 -0.6846
31 0 5 -0.4896 -0.8118
31 0 7 9.5038 -1.7467
31 0 9 -1.3209 1.1910
31 0 11 -33.8248 0.7870
31 0 13 -10.4516 0.6006
31 0 15 -3.3202 -0.5727
31 0 17 9.0969 -0.8065
31 1 2 8.4237 -1.1565
31 1 4 21.9171 0.3620
31 1 6 -8.4976 -0.2540
31 1 8 11.1853 1.0042
31 1 10 -12.8606 -0.1234
31 1 12 -5.9531 -0.0572
31 1 14 -24.2328 -0.1304
31 1 16 5.4988 -0.0558
31 1 18 7.4022 -0.1217
31 2 1 27.4032 1.1808
31 2 3 -0.9083 -0.3219
31 2 5 -2.9857 0.7539
31 2 7 -5.0396 -0.3278
31 2 9 -6.1766 -0.4159
31 2 11 -0.1036 -0.4282
31 2 13 -29.7421 0.1967
31 2 15 3.2478 -0.0322
31 2 17 42.6451 0.4541
31 3 2 -17.2165 1.5695
31 3 4 40.5357 0.5984
31 3 6 -4.6483 -0.4514
31 3 8 -5.4476 -0.3767
31 3 10 -12.1237 -0.8880
31 3 12 0.2849 0.2706
31 3 14 -17.6480 0.1164
31 3 16 0.1625 0.2610
31 4 1 -0.7008 -0.0541
31 4 3 -4.4863 -0.1790
31 4 5 20.4356 0.9429
31 4 7 -4.6468 0.7343
31 4 9 -1.0924 -0.3645
31 4 11 -8.6375 -0.6911
31 4 13 -0.2455 -0.1310
31 4 15 13.2898 0.3559
31 5 2 14.0033 0.6244
31 5 4 -9.1501 -0.3117
31 5 6 -0.0704 -0.1077
31 5 8 -7.0848 -0.6798
31 5 10 12.6284 -0.0915
31 5 12 5.6453 0.0656
31 5 14 -27.0187 0.4775
31 5 16 3.3496 -0.0146
31 6 1 8.7253 -0.0154
31 6 3 -9.1006 0.0909
31 6 5 -14.6849 -0.0152
31 6 7 13.4102 0.7525
31 6 9 12.0761 -0.2749
31 6 11 8.8984 -0.1830
31 6 13 -37.6587 -0.3627
31 6 15 21.1913 0.5076
31 7 2 -6.0956 -0.5073
31 7 4 16.8442 -0.1283
31 7 6 -16.5476 0.0423
31 7 8 3.6706 -0.0197
31 7 10 -1.5949 0.3292
31 7 12 -14.8971 0.4502
31 7 14 33.7245 0.0632
31 8 1 1.0776 -0.1980
31 8 3 -2.2006 0.0541
31 8 5 2.0890 0.1294
31 8 7 -4.2737 -0.1463
31 8 9 -9.3148 -0.1796
31 8 11 -13.6631 -0.2646
31 8 13 -21.5668 0.1213
31 9 2 13.5591 -0.3755
31 9 4 1.5492 0.0663
31 9 6 13.0814 -0.1694
31 9 8 -16.7383 0.2179
31 9 10 1.4526 0.0862
31 9 12 8.2327 -0.3376
31 10 1 -12.2728 -0.3100
31 10 3 23.3749 0.1347
31 10 5 15.3883 0.1499
31 10 7 -27.3891 -0.1264
31 10 9 -1.1001 0.1938
31 10 11 7.4539 -0.6094
31 11 2 41.9725 0.3358
31 11 4 -9.0113 -0.6453
31 11 6 -20.1823 0.3764
31 11 8 42.1830 0.2497
31 12 1 -13.6692 -1.0511
31 12 3 -25.5599 0.1382
31 13 2 -2.0779 0.6959
32 0 0 6.2237 2.8449
32 0 2 8.4196 0.8552
32 0 4 0.4204 -1.5319
32 0 6 18.2773 -1.6408
32 0 8 -29.4457 -0.1828
32 0 10 9.9560 1.2902
32 0 12 23.6854 0.7794
32 0 14 -9.1059 -0.4846
32 1 1 -1.1458 1.5596
32 1 3 -1.2170 1.4331
32 1 5 -16.9451 0.3169
32 1 7 -15.6367 -0.8184
32 1 9 11.4914 -0.8814
32 1 11 4.6148 -0.3922
32 1 13 22.9405 0.6565
32 1 15 14.1998 0.2257
32 2 0 6.3635 0.8399
32 2 2 -5.3098 0.1189
32 2 4 0.6130 -0.1192
32 2 6 -18.2102 -0.3269
32 2 8 18.9402 -0.2946
32 2 10 4.6444 0.1249
32 2 12 22.0869 0.0856
32 2 14 -10.0537 0.1199
32 2 16 -11.9717 -0.6153
32 3 1 -1.0069 -0.7195
32 3 3 -5.6650 2.2174
32 3 5 -9.4678 0.6997
32 3 7 0.3238 -0.9505
32 3 9 -0.2571 -0.7130
32 3 11 -4.9196 -0.1197
32 3 13 35.2304 0.3502
32 3 15 -25.2138 0.3356
32 4 0 12.4949 -2.5824
32 4 2 -1.7108 -0.0608
32 4 4 9.0985 -0.4389
32 4 6 -9.9440 0.6435
32 4 8 -14.8855 0.2384
32 4 10 -1.9703 0.2957
32 4 12 13.5112 0.3345
32 4 14 -9.7425 -0.3001
32 4 16 -20.5577 0.1103
32 5 1 12.8545 -0.3427
32 5 3 -7.7970 0.6592
32 5 5 11.1874 -0.2078
32 5 7 1.3366 -0.0079
32 5 9 4.1487 -0.3603
32 5 11 -18.6779 -0.0472
32 5 13 13.5419 0.8181
32 5 15 -1.1628 0.0390
32 6 0 -20.0496 -2.3970
32 6 2 6.8036 0.0045
32 6 4 13.5499 -0.3089
32 6 6 6.4846 0.3808
32 6 8 -12.9270 0.3901
32 6 10 11.7093 -0.2597
32 6 12 12.3453 -0.1347
32 6 14 1.7998 -0.0555
32 7 1 -11.3907 0.3497
32 7 3 24.6521 -0.9994
32 7 5 -22.4522 -0.1655
32 7 7 7.5969 -0.1642
32 7 9 7.3995 -0.1718
32 7 11 13.3959 0.3563
32 7 13 -17.0631 0.0172
32 8 0 51.0193 0.2942
32 8 2 -9.5126 -0.0777
32 8 4 4.0697 0.4112
32 8 6 -17.9050 0.0093
32 8 8 -0.7883 0.0923
32 8 10 11.2294 -0.5713
32 8 12 0.7832 -0.0015
32 9 1 -2.4035 0.1014
32 9 3 14.4255 -0.2584
32 9 5 -27.3564 -0.0720
32 9 7 42.1179 -0.6965
32 9 9 -16.4810 -0.0625
32 9 11 2.9233 0.3173
32 10 0 9.1953 1.7219
32 10 2 -13.4200 0.2119
32 10 4 -14.0444 0.3429
32 10 6 37.4234 0.5161
32 10 8 -15.4468 0.0518
32 10 10 -8.7326 -0.5863
32 11 1 -17.4468 -0.3661
32 11 3 4.8667 0.4396
32 11 5 60.6303 0.1119
32 11 9 -17.3681 0.2892
32 12 0 -22.0055 0.2034
32 12 2 9.5924 -0.1696
32 12 4 34.9972 -0.1550
33 0 1 0.8772 1.7949
33 0 3 20.1915 0.4679
33 0 5 -13.7339 -2.8525
33 0 7 -4.6932 -0.9139
33 0 9 13.9254 -0.2720
33 0 11 -5.0308 1.9697
33 0 13 -8.4867 0.3824
33 0 15 19.3012 -0.3815
33 0 17 13.4115 -0.5765
33 1 2 -5.0764 3.2424
33 1 4 -0.8276 0.3339
33 1 6 15.2949 0.5533
33 1 8 14.3262 -2.7246
33 1 10 -11.3626 0.0539
33 1 12 -27.4742 0.0736
33 1 14 -4.9800 0.9354
33 1 16 -9.7507 -0.2320
33 2 1 2.6399 0.2624
33 2 3 -1.5889 -0.0000
33 2 5 -1.3974 -0.8698
33 2 7 -13.4614 -0.4228
33 2 9 -13.5941 0.5530
33 2 11 -3.7105 0.7793
33 2 13 -8.4466 0.2787
33 2 15 18.9533 -0.4400
33 3 2 -11.2754 0.1549
33 3 4 26.9532 1.4131
33 3 6 0.8268 0.4072
33 3 8 -5.2589 -1.1467
33 3 10 14.9549 0.0852
33 3 12 5.7077 0.0235
33 3 14 -13.4666 0.2883
33 4 1 -15.1220 -1.3597
33 4 3 -10.0212 -0.2154
33 4 5 7.2697 -0.1083
33 4 7 31.7203 0.2129
33 4 9 1.6744 0.7496
33 4 11 -4.9381 0.4163
33 4 13 -23.0234 0.0958
33 4 15 28.9332 -0.1539
33 5 2 16.5695 0.1386
33 5 4 7.5950 0.3933
33 5 6 -9.2991 -0.7473
33 5 8 16.5684 0.0009
33 5 10 -6.3703 -0.7274
33 5 12 -7.6778 0.5283
33 5 14 -4.4257 0.2720
33 6 1 13.4937 -1.1552
33 6 3 -27.3585 -0.5047
33 6 5 1.9085 0.7821
33 6 7 6.6176 0.2112
33 6 9 5.7730 0.1323
33 6 11 4.0248 -0.1517
33 6 13 0.6107 -0.0287
33 7 2 -23.6865 0.7244
33 7 4 6.7801 -0.3073
33 7 6 8.7590 -0.7493
33 7 8 -17.9997 -0.8921
33 7 10 0.3973 -0.4430
33 7 12 15.2823 0.4794
33 8 1 -13.7703 0.0462
33 8 3 -6.4990 -0.1410
33 8 5 11.7340 0.9389
33 8 7 -11.1449 -0.1288
33 8 9 -1.5387 -0.3018
33 8 11 2.7073 -0.2573
33 9 2 12.0581 0.9230
33 9 4 17.5837 -0.2900
33 9 6 -9.4622 0.0303
33 9 8 -24.1291 -1.5549
33 9 10 22.9862 0.4119
33 10 1 -3.5585 0.5788
33 10 3 8.3720 1.1141
33 10 5 -1.8778 -0.3829
33 10 7 -22.1418 1.5151
33 10 9 37.5931 -0.7274
33 11 2 28.1102 -0.8053
33 11 4 -27.7911 0.3650
33 11 6 4.7973 -0.1966
33 12 1 -19.4391 -0.1337
33 12 3 -42.1334 0.8615
34 0 0 -17.0413 3.6020
34 0 2 -11.1177 2.6946
34 0 4 -22.0601 -3.7204
34 0 6 12.2170 -3.4198
34 0 8 -8.1214 -0.7385
34 0 10 2.6054 1.9843
34 0 12 20.3753 2.7465
34 0 14 -55.8412 -0.4485
34 1 1 29.9827 1.6498
34 1 3 -2.4230 1.5954
34 1 5 -5.4843 0.2650
34 1 7 2.0280 -0.3615
34 1 9 -5.3827 -0.9657
34 1 11 12.5179 0.4151
34 1 13 23.2252 -0.4897
34 2 0 16.4772 1.8921
34 2 2 -0.1011 -0.1216
34 2 4 6.6091 0.2032
34 2 6 -1.6315 -0.8608
34 2 8 14.9404 -0.2821
34 2 10 16.8213 0.7925
34 2 12 -3.0087 0.4998
34 2 14 -19.4454 -0.2531
34 2 16 -35.9775 -0.2567
34 3 1 8.7792 -0.4974
34 3 3 8.0786 1.3715
34 3 5 11.6848 0.8407
34 3 7 -14.3439 -0.0474
34 3 9 -5.3516 -0.4067
34 3 11 -26.0766 0.0105
34 3 13 26.1562 -0.1023
34 3 15 -6.1562 -0.1689
34 4 0 31.1059 -2.7837
34 4 2 10.8222 -0.5233
34 4 4 2.2598 -0.1661
34 4 6 -10.6247 -0.7391
34 4 8 -29.1946 0.7214
34 4 10 -11.2916 0.4727
34 4 12 12.5756 0.4717
34 4 14 -5.3673 0.4149
34 5 1 -10.6845 -0.0103
34 5 3 23.7292 1.0280
34 5 5 -13.0261 -0.4332
34 5 7 -3.1769 -0.9461
34 5 9 3.1058 -0.5568
34 5 11 7.6387 -0.1450
34 5 13 -8.8090 0.5546
34 6 0 -35.6662 -3.3723
34 6 2 -0.8111 0.2104
34 6 4 23.0996 -0.8613
34 6 6 -11.5410 0.1323
34 6 8 -6.0105 0.4277
34 6 10 6.2311 0.3816
34 6 12 -19.0607 0.3386
34 6 14 -21.6836 0.5252
34 7 1 -25.4591 1.0246
34 7 3 12.7606 0.3372
34 7 5 -25.5307 -0.4211
34 7 7 -3.4686 -1.2678
34 7 9 6.4755 -1.0348
34 7 11 -21.5208 0.1759
34 7 13 13.7752 1.2216
34 8 0 6.2324 -0.2012
34 8 2 15.2089 0.0695
34 8 4 -3.9771 -0.0991
34 8 6 2.5308 0.3803
34 8 8 -13.7200 -0.2039
34 8 10 -4.7720 0.1182
34 8 12 4.8292 -0.1320
34 9 1 16.5132 0.9412
34 9 3 13.8849 0.2196
34 9 5 -8.3856 0.0474
34 9 7 29.2617 -1.2305
34 9 9 -11.3495 -0.8790
34 10 0 22.1145 2.5853
34 10 2 -9.5918 0.2654
34 10 4 20.2315 0.8023
34 10 6 19.4985 -0.1047
34 10 8 -38.2694 -0.0252
34 11 1 -7.8177 -0.0527
34 11 3 10.8025 0.0621
34 11 5 17.2816 -0.2234
35 0 1 19.1340 2.9446
35 0 3 29.4544 0.0707
35 0 5 2.3863 -3.9687
35 0 7 -8.1207 -1.8051
35 0 9 -11.5271 1.0759
35 0 11 -12.1154 2.6768
35 0 13 33.5671 0.8758
35 1 2 -8.6617 1.0209
35 1 4 8.6119 0.6736
35 1 6 -3.6220 0.4354
35 1 8 2.8296 -0.5749
35 1 10 -7.1180 -0.1157
35 1 12 27.6598 -0.2789
35 1 14 -15.5188 0.0450
35 2 1 -0.7526 1.4590
35 2 3 5.6434 -1.1994
35 2 5 -6.7138 0.4591
35 2 7 -2.6620 -0.2384
35 2 9 -8.7475 0.0848
35 2 11 13.3489 0.8668
35 2 13 -3.7757 -0.3101
35 3 2 -14.0793 1.5470
35 3 4 -7.1389 0.6303
35 3 6 -2.6495 0.0874
35 3 8 -19.1924 -0.4610
35 3 10 2.6019 0.1904
35 3 12 -0.9284 0.0930
35 3 14 -2.8426 -0.0268
35 4 1 -4.4999 -0.9111
35 4 3 -14.8553 -0.6725
35 4 5 8.3488 -0.5500
35 4 7 10.1595 -0.5794
35 4 9 15.2346 1.0593
35 4 11 -7.2855 0.7510
35 5 2 10.4801 1.0703
35 5 4 -17.1419 0.4320
35 5 6 3.1213 -0.3223
35 5 8 24.5735 -0.9951
35 5 10 4.7976 0.0024
35 6 1 1.9271 -0.3911
35 6 3 -8.9210 -0.3520
35 6 5 9.1789 -1.1307
35 6 7 18.8527 -0.0790
35 6 9 3.8889 0.8695
35 6 13 20.4624 0.4681
35 7 2 -5.7476 -0.2456
35 7 4 24.8828 0.3281
35 7 6 -0.5729 -0.4735
35 7 8 19.6416 -1.0296
35 7 10 16.8207 -0.6278
35 8 1 6.3926 0.5089
35 8 3 -1.7240 -0.0705
35 8 5 2.6167 0.2514
35 8 7 -11.7527 0.3496
35 8 9 11.7370 -0.5991
35 9 2 -11.2657 -0.4635
35 9 4 3.4694 0.7083
35 9 6 -4.6459 -1.0087
35 9 8 -9.3939 -0.4844
35 10 1 -6.9455 1.6032
35 10 3 -32.5665 0.2009
35 10 5 4.2396 0.2317
35 11 2 18.8260 0.3796
36 0 0 -14.7099 2.3975
36 0 2 -8.6739 -0.0320
36 0 4 -11.6342 -1.0086
36 0 6 -2.1451 -1.7945
36 0 8 -12.7476 -0.0385
36 0 10 37.2035 1.1679
36 0 12 5.5487 0.7526
36 1 1 22.1136 0.9859
36 1 3 7.8268 1.2961
36 1 5 -21.6545 -0.0787
36 1 7 7.4089 -0.3579
36 1 9 11.0513 -0.2733
36 1 11 -36.7425 -0.4428
36 1 13 -19.7033 0.5924
36 2 0 -0.8197 1.4415
36 2 2 -0.1587 -0.0077
36 2 4 -33.3408 -0.6462
36 2 6 10.3471 0.1547
36 2 8 4.1464 -0.1547
36 2 10 -7.9317 0.6631
36 2 12 -4.0861 0.2248
36 2 14 -2.9496 -0.0364
36 3 1 -15.6477 -0.2916
36 3 3 22.1992 0.3242
36 3 5 18.3405 0.3433
36 3 7 1.3266 -0.1329
36 3 9 -5.7843 -0.3266
36 3 11 29.6671 1.0103
36 3 13 9.6270 -1.1356
36 4 0 8.2084 -2.5470
36 4 2 -15.7211 0.1956
36 4 4 18.8505 -0.7364
36 4 6 -8.8516 -0.8241
36 4 8 -5.9347 0.0887
36 4 10 -4.5022 1.1557
36 4 12 -25.9535 0.8075
36 5 1 18.1645 0.7427
36 5 3 31.0279 0.1909
36 5 5 19.0985 0.1969
36 5 7 -25.1256 -0.3176
36 5 9 11.0535 -0.4905
36 5 11 -31.9138 -0.0833
36 6 0 -33.7265 -3.3528
36 6 2 15.3740 0.4263
36 6 4 -6.4512 -0.3959
36 6 6 -9.4732 -0.6221
36 6 8 8.4603 0.3129
36 7 1 -31.9355 0.9710
36 7 3 12.5439 0.4351
36 7 5 -45.3731 -0.3519
36 7 7 -12.1213 -0.7930
36 7 9 -24.2826 -1.0898
36 8 0 0.8658 -0.6571
36 8 2 0.2257 -0.0947
36 8 4 -8.0663 0.5195
36 8 6 7.2530 -0.0824
36 8 8 -38.9092 -0.0173
36 9 1 3.6303 0.2376
36 9 3 3.2499 0.9159
36 9 5 15.9979 -0.2225
36 10 0 23.3121 2.6437
36 10 2 -5.6783 -0.1730
36 10 4 30.6367 0.2652
37 0 1 0.4599 0.6444
37 0 3 29.5062 -0.4172
37 0 5 -14.1875 -0.0312
37 0 7 -1.9518 -1.2186
37 0 9 -7.8903 0.7498
37 0 13 27.0602 0.6075
37 1 2 6.4320 0.5457
37 1 4 0.1586 0.7866
37 1 6 20.0347 -0.5984
37 1 8 -15.9172 0.5079
37 1 10 -1.7079 -0.6498
37 1 12 38.8226 0.2085
37 2 1 9.0727 0.2949
37 2 3 2.8427 -0.1935
37 2 5 10.1176 -1.0615
37 2 7 -7.4456 -0.0214
37 2 9 23.8140 0.2422
37 2 11 21.7586 0.3882
37 2 13 -10.0457 0.3633
37 3 2 -3.8022 -0.4175
37 3 4 -21.7359 0.1886
37 3 6 -1.3085 -0.0624
37 3 8 -0.1505 0.3339
37 3 10 -18.0081 0.4810
37 3 12 -17.6841 -0.1762
37 4 1 12.9822 0.8241
37 4 3 20.9251 -0.0064
37 4 5 7.2528 -1.0639
37 4 7 17.2456 -0.7393
37 4 9 -22.0756 0.5121
37 4 11 0.1275 0.8436
37 5 2 -12.5572 -0.0096
37 5 4 -13.7010 0.0578
37 5 6 -18.7870 -0.2829
37 5 8 24.8152 -0.1695
37 5 10 -7.5817 -0.1477
37 6 1 -3.2701 0.1856
37 6 3 -24.2821 -0.4485
37 6 5 21.2543 0.0150
37 6 7 -7.4747 -0.4028
37 7 2 -3.8590 0.5294
37 7 4 10.5896 0.1468
37 7 6 6.2658 -0.6247
37 7 8 28.2125 -0.7137
37 8 1 -10.4310 0.2541
37 8 3 23.6155 -0.4262
37 9 2 6.0965 0.5631
38 0 0 7.6793 -0.4497
38 0 2 -12.2398 -0.4427
38 0 4 4.5892 0.6725
38 0 6 15.7099 -0.1923
38 0 8 -12.9583 0.1086
38 0 12 -0.6307 0.1828
38 1 1 -2.6185 -1.3775
38 1 3 8.9714 -0.0162
38 1 5 3.6627 -0.5632
38 1 7 0.5065 0.2601
38 1 9 3.1254 0.5883
38 1 11 -15.7789 -0.0090
38 2 2 1.9487 -0.3066
38 2 4 -19.1256 0.1114
38 2 6 10.8114 -0.1957
38 2 8 -17.8927 0.3589
38 2 10 -14.5399 0.2353
38 3 1 1.5701 0.5724
38 3 3 21.9209 -0.3690
38 3 5 -6.2502 -0.3000
38 3 7 -29.0065 0.0486
38 3 9 -11.4612 0.5495
38 3 11 33.9895 0.3543
38 4 0 -18.4841 0.2528
38 4 2 -10.4661 0.7992
38 4 4 -35.5795 -0.9000
38 4 6 -1.2139 -0.3921
38 4 8 1.5673 -0.0042
38 5 1 -4.8362 0.1381
38 5 3 33.0615 0.1085
38 5 5 20.7563 0.2995
38 5 7 -4.3291 -0.4273
38 5 9 30.0549 0.0039
38 6 0 4.5133 0.2027
38 6 2 -0.1925 0.3260
38 6 4 13.7398 -0.9803
38 6 6 -19.1467 0.2717
38 6 8 41.3431 0.0949
38 7 1 -14.2199 -0.4384
38 7 3 6.7644 0.4026
38 7 5 -26.5787 0.4382
38 8 0 6.0070 0.3986
38 8 2 13.4642 -0.0357
38 8 4 -26.0374 -0.0542
39 0 1 6.6688 -1.1587
39 0 3 12.9819 -0.1129
39 0 5 -44.1699 0.7816
39 0 7 -4.3072 0.7880
39 0 9 10.3712 -0.5269
39 1 2 -7.4979 -1.3029
39 1 4 7.6912 -0.5194
39 1 6 1.3344 -0.2346
39 1 8 5.3660 0.9418
39 1 10 3.8790 0.4167
39 2 1 0.4852 -0.3636
39 2 3 -12.6805 0.1417
39 2 5 -1.0698 -0.0179
39 2 9 37.8421 -0.1394
39 3 2 -14.2341 -0.3414
39 3 4 0.7123 -0.2306
39 3 6 18.8679 -0.7295
39 3 8 11.5513 0.3873
39 3 10 -34.1944 -0.2238
39 4 1 0.7402 0.0573
39 4 3 48.8906 0.3500
39 4 5 8.9903 -0.0951
39 4 9 -32.9272 0.0627
39 5 2 0.2396 0.2193
39 5 6 -7.3193 0.1600
39 6 1 -14.7114 -0.6739
39 7 2 10.8100 -0.5219
40 0 0 -34.5760 -3.2075
40 0 2 24.1746 -0.4711
40 0 6 30.4217 1.8918
40 0 8 -43.4029 0.0255
40 1 1 3.9354 -0.6373
40 1 3 10.9631 -1.5335
40 1 5 -18.5531 0.0816
40 1 7 -5.9685 0.3146
40 1 9 10.8145 0.0047
40 2 2 -2.4618 0.1453
40 2 4 -14.8607 -0.7724
40 2 6 9.4464 -0.0803
40 3 1 6.9582 -0.1164
40 3 3 22.5290 -0.4799
40 3 5 -27.3110 -0.3126
40 4 0 14.7713 2.8400
40 4 2 -23.5446 0.1511
40 4 4 -2.2848 0.5966
40 4 6 7.9612 -0.6774
40 5 1 -15.4141 -0.5101
40 5 3 16.9759 -0.3646
40 5 5 10.8227 -0.3136
40 6 0 10.2077 2.7529
40 6 2 6.5953 -0.0802
41 0 1 1.3729 -1.6944
41 0 3 -15.4874 0.3464
41 0 5 -24.6588 1.3698
41 0 7 7.1762 1.9685
41 1 2 -10.8227 -0.5613
41 1 4 28.2176 -0.6357
41 1 6 10.2845 -0.3100
41 2 1 9.8090 -0.6807
41 2 3 -7.8105 0.6131
41 2 5 -21.9616 0.3713
41 2 7 6.6862 0.0076
41 3 2 -10.7767 -0.2764
41 3 4 11.1463 0.8046
41 3 6 -6.8233 -0.6182
41 4 1 -17.4133 1.1297
41 4 3 33.5821 0.2198
41 4 5 -8.5187 -0.4845
41 5 2 -5.8071 -0.8343
42 0 0 -21.9893 -2.4825
42 1 1 -22.8994 -0.3359
42 2 2 7.4587 -0.1812
42 3 1 29.2664 0.5428
0 0 0 0.0 0.0
;
loop_
  _refln_index_h
  _refln_index_k
  _refln_index_l
  _refln_F_squared_meas
  _refln_F_squared_sigma
 2 0 0 1196.2 30.92
 4 0 0 198.03 10.93
 6 0 0 481.09 19.72
 8 0 0 143.39 10.66
 10 0 0 374.75 22.66
 12 0 0 719.64 49.84
 14 0 0 1984.34 135.4
 16 0 0 363.82 34.38
 18 0 0 120.74 15.73
 20 0 0 254.81 28.79
 22 0 0 60.77 17.06
 24 0 0 236.42 29.59
 26 0 0 797.73 57.3
 28 0 0 46.38 26.39
 30 0 0 -0.27 25.05
 32 0 0 0 26.12
 34 0 0 18.92 27.19
 36 0 0 17.32 34.92
 38 0 0 -18.66 72.5
 40 0 0 3.46 68.77
 42 0 0 -17.32 67.97
 1 0 1 -1.07 0.8
 3 0 1 36.52 2.93
 5 0 1 1685.56 37.58
 7 0 1 66.1 5.6
 9 0 1 211.89 12.79
 11 0 1 820.92 40.78
 13 0 1 408.86 29.32
 15 0 1 854.77 28.79
 17 0 1 215.89 15.73
 19 0 1 271.33 18.92
 21 0 1 187.64 19.46
 23 0 1 45.04 14.66
 25 0 1 95.95 16.53
 27 0 1 24.25 15.46
 29 0 1 48.24 24.79
 31 0 1 28.79 19.72
 33 0 1 -9.6 21.59
 35 0 1 19.19 18.66
 37 0 1 -2.93 34.65
 39 0 1 4.8 41.31
 41 0 1 13.59 55.71
 0 0 2 8 2.93
 2 0 2 23.99 2.4
 4 0 2 1159.69 27.45
 6 0 2 1367.85 32.78
 8 0 2 69.83 9.06
 10 0 2 676.99 23.19
 12 0 2 31.98 8.26
 14 0 2 115.94 38.91
 16 0 2 53.04 9.33
 18 0 2 1.33 10.93
 20 0 2 902.22 43.44
 22 0 2 58.1 12.79
 24 0 2 17.06 13.06
 26 0 2 15.99 13.86
 28 0 2 22.66 23.72
 30 0 2 15.99 17.86
 32 0 2 1.6 19.19
 34 0 2 17.59 23.72
 36 0 2 1.07 25.85
 38 0 2 -15.19 34.92
 40 0 2 8.26 47.98
 1 0 3 473.1 23.72
 3 0 3 384.61 13.59
 5 0 3 7.2 4.53
 7 0 3 106.88 9.33
 9 0 3 4.26 4.8
 11 0 3 373.41 17.06
 13 0 3 250.81 16.53
 15 0 3 74.36 10.13
 17 0 3 260.94 25.85
 19 0 3 45.84 21.32
 21 0 3 -8 12.53
 23 0 3 49.31 13.59
 25 0 3 23.99 15.99
 27 0 3 14.66 17.59
 29 0 3 6.93 17.86
 31 0 3 8 20.79
 33 0 3 -4.8 21.06
 35 0 3 13.06 27.19
 37 0 3 1.87 28.52
 39 0 3 -6.66 33.05
 41 0 3 -28.52 91.69
 0 0 4 400.6 24.25
 2 0 4 69.83 5.06
 4 0 4 360.89 13.86
 6 0 4 1298.82 35.98
 8 0 4 16.79 4.53
 10 0 4 87.16 7.73
 12 0 4 340.9 26.92
 14 0 4 96.22 23.72
 16 0 4 90.89 15.19
 18 0 4 17.86 9.06
 20 0 4 408.86 26.92
 22 0 4 135.67 23.99
 24 0 4 31.98 15.19
 26 0 4 54.37 15.99
 28 0 4 -1.07 18.12
 30 0 4 70.36 21.32
 32 0 4 13.86 21.06
 34 0 4 8.8 26.65
 36 0 4 -1.33 23.72
 38 0 4 -9.06 41.05
 1 0 5 4.53 2.4
 3 0 5 2037.65 48.78
 5 0 5 2312.71 47.44
 7 0 5 79.43 9.86
 9 0 5 475.5 20.26
 11 0 5 939.8 31.18
 13 0 5 107.95 11.99
 15 0 5 772.95 29.85
 17 0 5 14.66 9.06
 19 0 5 243.88 19.19
 21 0 5 286.52 19.72
 23 0 5 21.86 12.26
 25 0 5 53.84 14.39
 27 0 5 2.93 14.93
 29 0 5 194.84 22.92
 31 0 5 11.99 18.39
 33 0 5 4.8 22.12
 35 0 5 23.19 23.99
 37 0 5 4.53 27.72
 39 0 5 16.79 44.78
 41 0 5 15.73 69.3
 0 0 6 581.31 34.92
 2 0 6 -6.66 4
 4 0 6 248.14 13.59
 6 0 6 1995.8 45.84
 8 0 6 52.24 9.06
 10 0 6 375.81 18.66
 12 0 6 272.4 17.59
 14 0 6 802.27 29.85
 16 0 6 94.62 10.13
 18 0 6 31.45 8.8
 20 0 6 529.07 27.19
 22 0 6 21.32 10.93
 24 0 6 14.66 15.19
 26 0 6 112.48 23.72
 28 0 6 21.59 18.92
 30 0 6 27.45 19.99
 32 0 6 21.86 24.25
 34 0 6 29.05 25.85
 36 0 6 -4.8 25.05
 38 0 6 -3.73 40.51
 40 0 6 -2.13 44.24
 1 0 7 -2.93 4.26
 3 0 7 -4.8 3.46
 5 0 7 605.03 25.59
 7 0 7 905.68 29.05
 9 0 7 1318.27 40.78
 11 0 7 226.82 13.59
 13 0 7 118.87 14.66
 15 0 7 291.59 18.66
 17 0 7 401.93 22.92
 19 0 7 26.39 9.86
 21 0 7 21.86 12.26
 23 0 7 186.84 26.12
 25 0 7 30.38 18.66
 27 0 7 89.56 18.92
 29 0 7 7.2 17.86
 31 0 7 12.26 23.99
 33 0 7 9.06 24.25
 35 0 7 12.79 24.25
 37 0 7 8.53 23.99
 39 0 7 24.52 75.96
 41 0 7 3.73 78.89
 0 0 8 340.9 24.79
 2 0 8 -1.87 2.93
 4 0 8 156.46 13.06
 6 0 8 579.44 57.3
 8 0 8 436.85 38.11
 10 0 8 15.73 9.86
 12 0 8 -0.53 8.53
 14 0 8 43.44 8.53
 16 0 8 33.85 9.06
 18 0 8 25.32 10.13
 20 0 8 37.85 12.26
 22 0 8 27.19 13.33
 24 0 8 44.78 19.19
 26 0 8 36.78 18.12
 28 0 8 0.8 15.99
 30 0 8 3.2 19.46
 32 0 8 2.93 24.25
 34 0 8 -3.46 26.92
 36 0 8 5.06 28.25
 38 0 8 -22.92 51.71
 40 0 8 44.51 95.15
 1 0 9 -2.4 4.26
 3 0 9 4.8 5.33
 5 0 9 500.02 35.18
 7 0 9 243.34 15.46
 9 0 9 316.91 18.39
 11 0 9 12.53 7.73
 13 0 9 78.36 11.19
 15 0 9 225.49 22.66
 17 0 9 180.18 22.12
 19 0 9 3.73 9.86
 21 0 9 11.73 13.59
 23 0 9 24.52 14.39
 25 0 9 10.93 16.26
 27 0 9 19.19 17.06
 29 0 9 4.53 18.66
 31 0 9 11.46 19.19
 33 0 9 16.53 19.72
 35 0 9 17.59 37.05
 37 0 9 17.06 46.11
 39 0 9 5.33 80.49
 0 0 10 2206.9 109.81
 2 0 10 -2.13 5.6
 4 0 10 62.9 8.53
 6 0 10 122.07 16.53
 8 0 10 21.06 6.4
 10 0 10 253.74 14.39
 12 0 10 64.5 13.86
 14 0 10 531.2 28.52
 16 0 10 67.43 16.79
 18 0 10 31.45 11.19
 20 0 10 175.38 21.86
 22 0 10 57.04 19.99
 24 0 10 54.91 16.79
 26 0 10 209.76 25.85
 28 0 10 5.33 19.46
 30 0 10 5.06 22.66
 32 0 10 -1.33 21.06
 34 0 10 15.73 38.65
 36 0 10 -3.2 55.71
 1 0 11 5.86 4.8
 3 0 11 449.11 24.25
 5 0 11 276.66 16.26
 7 0 11 108.21 13.06
 9 0 11 629.29 25.05
 11 0 11 1501.12 54.37
 13 0 11 154.06 15.19
 15 0 11 474.43 22.39
 17 0 11 1.33 10.39
 19 0 11 40.51 13.06
 21 0 11 226.29 19.46
 23 0 11 6.4 16.79
 25 0 11 66.9 19.72
 27 0 11 5.33 18.66
 29 0 11 63.7 22.92
 31 0 11 11.46 22.92
 33 0 11 12.26 25.05
 35 0 11 31.18 46.38
 0 0 12 -5.06 9.06
 2 0 12 6.13 4.8
 4 0 12 499.22 23.99
 6 0 12 1017.09 47.98
 8 0 12 69.03 10.39
 10 0 12 159.12 16.53
 12 0 12 2.67 8
 14 0 12 29.85 11.46
 16 0 12 83.42 11.19
 18 0 12 5.86 10.93
 20 0 12 475.5 28.25
 22 0 12 25.59 14.93
 24 0 12 4.53 17.06
 26 0 12 22.39 17.32
 28 0 12 29.59 22.66
 30 0 12 31.18 23.72
 32 0 12 8 27.19
 34 0 12 35.45 28.79
 36 0 12 13.86 38.11
 38 0 12 -13.59 77.29
 1 0 13 19.72 7.46
 3 0 13 2.93 9.33
 5 0 13 27.72 7.2
 7 0 13 21.06 6.4
 9 0 13 51.17 9.33
 11 0 13 58.9 11.46
 13 0 13 2.13 8.8
 15 0 13 46.64 11.19
 17 0 13 37.05 11.73
 19 0 13 3.73 11.99
 21 0 13 10.39 14.66
 23 0 13 1.87 13.86
 25 0 13 4.53 17.86
 27 0 13 8.53 18.39
 29 0 13 7.73 21.32
 31 0 13 15.19 21.32
 33 0 13 7.46 33.32
 35 0 13 -6.4 55.71
 37 0 13 5.6 49.58
 0 0 14 475.23 49.84
 2 0 14 1.6 6.13
 4 0 14 73.56 10.39
 6 0 14 113.01 12.53
 8 0 14 1.07 7.46
 10 0 14 150.32 15.73
 12 0 14 38.11 11.19
 14 0 14 22.39 10.13
 16 0 14 75.7 13.59
 18 0 14 6.13 13.06
 20 0 14 24.79 14.93
 22 0 14 17.59 14.93
 24 0 14 -5.33 17.59
 26 0 14 11.73 21.59
 28 0 14 10.93 24.79
 30 0 14 9.06 23.99
 32 0 14 -1.87 22.66
 34 0 14 23.19 87.96
 1 0 15 11.99 7.2
 3 0 15 13.33 6.93
 5 0 15 89.29 11.19
 7 0 15 1.87 8
 9 0 15 30.92 9.6
 11 0 15 413.39 29.05
 13 0 15 21.32 11.19
 15 0 15 85.56 15.19
 17 0 15 -9.86 15.99
 19 0 15 2.4 12.26
 21 0 15 0.8 15.19
 23 0 15 -1.87 15.73
 25 0 15 8.26 16.79
 27 0 15 -4.26 19.46
 29 0 15 11.46 25.05
 31 0 15 -3.46 25.85
 33 0 15 -24.25 112.74
 0 0 16 687.92 62.9
 2 0 16 13.33 7.73
 4 0 16 0.8 7.2
 6 0 16 107.41 13.86
 8 0 16 -0.53 9.6
 10 0 16 9.86 10.39
 12 0 16 71.7 14.93
 14 0 16 246.28 20.26
 16 0 16 93.02 16.79
 18 0 16 13.33 14.13
 20 0 16 29.05 16.79
 22 0 16 -2.93 16.26
 24 0 16 6.66 20.26
 26 0 16 27.72 23.45
 28 0 16 3.46 21.06
 30 0 16 1.6 37.05
 1 0 17 109.01 13.86
 3 0 17 10.66 7.46
 5 0 17 208.43 14.39
 7 0 17 23.45 9.33
 9 0 17 138.86 15.73
 11 0 17 37.05 11.99
 13 0 17 53.04 13.33
 15 0 17 50.11 16.53
 17 0 17 47.44 16.26
 19 0 17 -1.6 16.53
 21 0 17 16.79 16.79
 23 0 17 6.4 19.99
 25 0 17 14.66 22.12
 27 0 17 4.53 25.59
 29 0 17 11.46 38.91
 31 0 17 14.93 74.36
 33 0 17 -34.92 131.4
 0 0 18 110.34 25.05
 2 0 18 3.46 8.53
 4 0 18 15.73 8.53
 6 0 18 74.63 12.79
 8 0 18 2.93 11.73
 10 0 18 18.39 12.26
 12 0 18 1.07 11.46
 14 0 18 16.53 14.93
 16 0 18 11.99 14.39
 18 0 18 -1.33 15.46
 20 0 18 36.52 17.86
 22 0 18 3.73 17.32
 24 0 18 11.73 19.46
 26 0 18 -6.66 49.58
 28 0 18 3.73 60.24
 1 0 19 11.73 9.86
 3 0 19 16.53 10.93
 5 0 19 3.46 10.13
 7 0 19 59.44 14.66
 9 0 19 14.13 12.53
 11 0 19 8.8 13.59
 13 0 19 5.06 10.66
 15 0 19 2.93 14.13
 17 0 19 9.33 17.06
 19 0 19 16.79 16.53
 21 0 19 3.2 20.26
 23 0 19 11.73 22.66
 25 0 19 13.86 26.65
 27 0 19 7.46 39.98
 0 0 20 20.79 19.46
 2 0 20 6.4 11.73
 4 0 20 4.8 9.6
 6 0 20 22.92 11.73
 8 0 20 5.33 13.59
 10 0 20 3.2 13.06
 12 0 20 -1.6 14.13
 14 0 20 2.67 15.73
 16 0 20 5.06 19.72
 18 0 20 12.79 19.72
 20 0 20 25.85 21.06
 22 0 20 -4.26 23.45
 24 0 20 -6.66 47.98
 1 0 21 1.87 13.86
 3 0 21 41.85 13.86
 5 0 21 39.45 13.33
 7 0 21 8.8 13.59
 9 0 21 8.53 15.46
 11 0 21 38.91 14.66
 13 0 21 2.67 17.32
 15 0 21 29.85 19.99
 17 0 21 6.13 22.92
 19 0 21 6.4 24.79
 21 0 21 15.19 26.12
 23 0 21 4.53 25.59
 27 0 21 18.66 89.29
 0 0 22 89.29 33.58
 2 0 22 32.78 18.66
 4 0 22 16.26 14.39
 6 0 22 23.19 14.39
 8 0 22 10.93 13.06
 10 0 22 5.33 17.06
 12 0 22 -8.26 15.73
 14 0 22 34.12 19.72
 16 0 22 0 18.66
 18 0 22 10.13 25.59
 20 0 22 25.85 26.92
 22 0 22 19.46 26.65
 1 0 23 1.33 16.53
 3 0 23 6.4 15.73
 5 0 23 7.2 15.46
 7 0 23 -0.27 17.32
 9 0 23 36.25 21.86
 11 0 23 6.66 17.86
 13 0 23 29.05 40.51
 15 0 23 13.59 26.92
 17 0 23 12.79 27.99
 19 0 23 0.27 30.65
 21 0 23 7.73 44.51
 0 0 24 17.59 27.45
 2 0 24 14.66 19.46
 4 0 24 -4.53 16.79
 6 0 24 -1.87 17.06
 8 0 24 -0.53 17.32
 10 0 24 5.06 39.18
 12 0 24 3.46 60.5
 14 0 24 4 45.31
 16 0 24 8.26 35.72
 18 0 24 2.4 58.1
 1 0 25 5.33 24.79
 3 0 25 15.46 29.05
 5 0 25 2.93 27.72
 0 0 26 76.23 65.57
 2 0 26 12.26 27.45
 4 0 26 -5.6 34.38
 6 0 26 -13.59 70.63
 8 0 26 7.73 60.24
 1 1 0 0 0.8
 3 1 0 1.6 1.6
 5 1 0 39.98 8.8
 7 1 0 56.51 6.13
 9 1 0 9.33 8.53
 11 1 0 -2.13 4.8
 13 1 0 6.13 7.2
 15 1 0 -1.6 5.86
 17 1 0 -8.26 7.2
 19 1 0 -1.07 7.73
 21 1 0 4.26 10.93
 23 1 0 -1.33 10.93
 25 1 0 -6.66 11.99
 27 1 0 -2.67 12.79
 29 1 0 6.13 16.53
 31 1 0 -0.27 18.92
 33 1 0 8.26 20.26
 35 1 0 7.73 20.79
 37 1 0 9.6 31.45
 39 1 0 17.32 40.78
 41 1 0 12.53 46.11
 0 1 1 587.17 13.59
 2 1 1 836.12 19.19
 -2 -1 -1 853.97 20.52
 4 1 1 8.53 2.13
 -4 -1 -1 14.66 2.4
 6 1 1 1218.59 34.12
 -6 -1 -1 1220.46 33.05
 8 1 1 545.59 18.39
 -8 -1 -1 547.46 18.92
 10 1 1 837.45 28.52
 -10 -1 -1 802 37.58
 12 1 1 60.5 6.93
 -12 -1 -1 61.84 6.93
 14 1 1 51.44 9.6
 -14 -1 -1 53.84 11.46
 16 1 1 187.11 17.06
 -16 -1 -1 177.51 16.26
 18 1 1 8.53 8.8
 -18 -1 -1 6.13 8.26
 20 1 1 179.11 15.46
 -20 -1 -1 170.05 14.66
 22 1 1 15.46 11.19
 -22 -1 -1 18.39 11.73
 24 1 1 78.09 13.86
 -24 -1 -1 72.23 14.66
 26 1 1 12.79 13.33
 -26 -1 -1 15.19 13.06
 28 1 1 2.67 15.99
 -28 -1 -1 5.86 14.93
 30 1 1 12.53 17.06
 -30 -1 -1 8.8 16.53
 32 1 1 -6.66 18.39
 -32 -1 -1 -4.26 17.59
 34 1 1 14.39 22.66
 -34 -1 -1 18.39 22.66
 36 1 1 3.73 25.85
 -36 -1 -1 4 25.85
 38 1 1 -7.2 31.72
 -38 -1 -1 7.73 34.92
 40 1 1 -12.79 93.55
 -40 -1 -1 6.66 39.18
 42 1 1 23.45 65.3
 -42 -1 -1 3.2 37.31
 1 1 2 203.63 6.4
 -1 -1 -2 206.83 6.4
 3 1 2 27.72 2.93
 -3 -1 -2 26.92 2.93
 5 1 2 -1.33 2.4
 -5 -1 -2 -2.4 3.2
 7 1 2 1363.58 33.32
 -7 -1 -2 1391.3 35.45
 9 1 2 173.78 15.19
 -9 -1 -2 171.91 19.19
 11 1 2 101.02 11.46
 -11 -1 -2 102.88 12.53
 13 1 2 414.19 17.59
 -13 -1 -2 401.4 18.39
 15 1 2 39.71 8
 -15 -1 -2 36.25 8.53
 17 1 2 73.83 11.19
 -17 -1 -2 78.09 11.19
 19 1 2 172.18 14.93
 -19 -1 -2 160.45 14.39
 21 1 2 84.49 12.53
 -21 -1 -2 86.09 12.26
 23 1 2 25.85 15.46
 -23 -1 -2 18.12 14.93
 25 1 2 -6.13 14.93
 -25 -1 -2 2.13 14.13
 27 1 2 43.71 16.53
 -27 -1 -2 46.11 15.99
 29 1 2 1.87 15.46
 -29 -1 -2 -4.26 16.53
 31 1 2 8.8 19.72
 -31 -1 -2 5.86 17.86
 33 1 2 12.79 19.46
 -33 -1 -2 2.13 20.79
 35 1 2 -3.46 21.59
 -35 -1 -2 -2.4 24.79
 37 1 2 10.13 27.72
 -37 -1 -2 0 26.92
 -39 -1 -2 1.33 53.84
 -41 -1 -2 8.26 39.45
 0 1 3 179.91 6.93
 2 1 3 717.77 17.59
 -2 -1 -3 734.3 17.86
 4 1 3 1227.65 30.12
 -4 -1 -3 1193.8 29.85
 6 1 3 956.85 52.24
 -6 -1 -3 194.3 17.59
 8 1 3 836.38 28.25
 -8 -1 -3 853.71 29.59
 10 1 3 87.69 8
 -10 -1 -3 98.35 8.8
 12 1 3 526.67 23.45
 -12 -1 -3 511.74 22.39
 14 1 3 167.38 12.26
 -14 -1 -3 168.45 11.99
 16 1 3 1.87 6.66
 -16 -1 -3 8 7.46
 18 1 3 230.55 15.19
 -18 -1 -3 226.55 15.46
 20 1 3 -4.26 14.66
 -20 -1 -3 2.67 16.26
 22 1 3 200.17 17.86
 -22 -1 -3 187.11 16.79
 24 1 3 12.79 13.06
 -24 -1 -3 5.6 12.53
 26 1 3 20.79 15.73
 -26 -1 -3 19.99 14.93
 28 1 3 48.51 16.79
 -28 -1 -3 51.44 16.53
 30 1 3 4.53 17.86
 -30 -1 -3 6.93 17.32
 32 1 3 -5.86 20.52
 -32 -1 -3 6.13 21.06
 34 1 3 -2.93 20.52
 -34 -1 -3 2.13 22.39
 36 1 3 3.73 26.65
 -36 -1 -3 16.79 23.99
 38 1 3 0 32.25
 -38 -1 -3 -9.33 35.18
 40 1 3 1.33 70.36
 1 1 4 533.33 15.46
 -1 -1 -4 519.21 15.99
 3 1 4 63.43 4.8
 -3 -1 -4 64.23 4.8
 5 1 4 76.76 8.53
 -5 -1 -4 79.43 9.33
 7 1 4 139.93 12.26
 -7 -1 -4 145.53 11.19
 9 1 4 17.59 10.39
 -9 -1 -4 10.13 10.39
 11 1 4 257.74 17.32
 -11 -1 -4 263.33 17.86
 13 1 4 1203.13 34.92
 -13 -1 -4 1179.68 35.45
 15 1 4 6.13 9.06
 -15 -1 -4 6.4 8.53
 17 1 4 108.75 13.59
 -17 -1 -4 107.68 13.33
 19 1 4 20.26 10.13
 -19 -1 -4 18.39 10.66
 21 1 4 8.53 10.39
 -21 -1 -4 16.53 10.93
 23 1 4 38.11 13.33
 -23 -1 -4 33.58 14.13
 25 1 4 -5.33 13.86
 -25 -1 -4 -6.93 13.59
 27 1 4 57.84 17.86
 -27 -1 -4 62.1 18.39
 29 1 4 2.13 18.39
 -29 -1 -4 6.13 19.46
 31 1 4 -0.27 18.66
 -31 -1 -4 2.67 19.46
 33 1 4 1.33 19.19
 -33 -1 -4 3.73 21.59
 35 1 4 -4.53 31.18
 -35 -1 -4 8 25.05
 37 1 4 -0.53 29.05
 -37 -1 -4 3.46 37.31
 39 1 4 21.32 43.71
 -39 -1 -4 -13.86 34.38
 41 1 4 -1.07 50.91
 0 1 5 132.2 15.99
 2 1 5 443.51 14.39
 -2 -1 -5 440.31 14.66
 4 1 5 115.14 7.2
 -4 -1 -5 116.74 7.73
 6 1 5 97.02 8
 -6 -1 -5 95.15 7.73
 8 1 5 249.21 14.13
 -8 -1 -5 249.48 11.99
 10 1 5 169.52 11.73
 -10 -1 -5 173.78 11.19
 12 1 5 156.72 17.32
 -12 -1 -5 173.25 17.86
 14 1 5 29.85 13.59
 -14 -1 -5 42.91 15.19
 16 1 5 20.79 8.8
 -16 -1 -5 30.65 9.33
 18 1 5 39.71 9.33
 -18 -1 -5 35.45 9.06
 20 1 5 2.4 10.66
 -20 -1 -5 -1.07 11.19
 22 1 5 -15.99 12.26
 -22 -1 -5 -8.26 11.73
 24 1 5 0 11.46
 -24 -1 -5 7.2 12.79
 26 1 5 -0.53 14.66
 -26 -1 -5 -4 14.66
 28 1 5 10.39 16.79
 -28 -1 -5 5.06 16.53
 30 1 5 22.66 19.72
 -30 -1 -5 2.93 19.19
 32 1 5 5.86 22.12
 -32 -1 -5 -10.13 21.59
 34 1 5 1.07 25.85
 -34 -1 -5 1.6 23.72
 36 1 5 -12.79 27.45
 -36 -1 -5 0.8 25.32
 38 1 5 -13.33 33.58
 -38 -1 -5 8.53 33.05
 40 1 5 11.19 58.1
 1 1 6 392.87 21.32
 -1 -1 -6 332.63 17.32
 3 1 6 639.95 23.19
 -3 -1 -6 590.64 21.86
 5 1 6 61.57 5.86
 -5 -1 -6 62.64 6.66
 7 1 6 99.68 8
 -7 -1 -6 91.95 7.46
 9 1 6 26.65 5.86
 -9 -1 -6 41.85 6.13
 11 1 6 81.83 12.79
 -11 -1 -6 67.97 10.93
 13 1 6 247.08 14.39
 -13 -1 -6 251.07 13.86
 15 1 6 -3.46 8
 -15 -1 -6 -1.6 7.73
 17 1 6 9.33 9.06
 -17 -1 -6 9.06 8.26
 19 1 6 14.39 10.39
 -19 -1 -6 16.79 10.13
 21 1 6 -0.8 10.66
 -21 -1 -6 5.06 11.19
 23 1 6 31.98 11.99
 -23 -1 -6 36.52 12.26
 25 1 6 5.86 12.53
 -25 -1 -6 11.73 12.79
 27 1 6 39.98 15.46
 -27 -1 -6 46.64 16.79
 29 1 6 5.86 16.26
 -29 -1 -6 8 16.79
 31 1 6 -8.53 18.12
 -31 -1 -6 -10.13 19.99
 33 1 6 8.8 21.59
 -33 -1 -6 8 21.86
 35 1 6 8.26 22.66
 -35 -1 -6 -5.6 23.19
 37 1 6 -6.4 32.52
 -37 -1 -6 4.26 28.79
 39 1 6 -7.73 75.7
 -39 -1 -6 0.27 74.36
 41 1 6 -6.13 83.69
 -41 -1 -6 -31.72 66.9
 0 1 7 142.86 8
 2 1 7 232.42 11.73
 -2 -1 -7 226.82 10.93
 4 1 7 291.85 13.59
 -4 -1 -7 297.18 13.33
 6 1 7 17.32 4.53
 -6 -1 -7 7.73 4
 8 1 7 48.24 6.4
 -8 -1 -7 49.84 6.66
 10 1 7 -6.13 6.13
 -10 -1 -7 -3.46 5.33
 12 1 7 27.45 7.73
 -12 -1 -7 33.85 8.8
 14 1 7 59.97 8.8
 -14 -1 -7 54.11 8
 16 1 7 48.51 8.8
 -16 -1 -7 45.84 9.06
 18 1 7 51.17 10.66
 -18 -1 -7 51.71 10.66
 20 1 7 1.87 10.93
 -20 -1 -7 7.73 10.13
 22 1 7 41.85 13.33
 -22 -1 -7 43.71 11.19
 24 1 7 5.06 13.33
 -24 -1 -7 7.2 12.79
 26 1 7 5.86 14.66
 -26 -1 -7 8.26 14.93
 28 1 7 42.91 21.06
 -28 -1 -7 58.1 19.19
 30 1 7 3.73 17.32
 -30 -1 -7 0.8 17.59
 32 1 7 0 20.52
 -32 -1 -7 0.27 21.06
 34 1 7 -8 24.79
 -34 -1 -7 -3.73 22.92
 36 1 7 8.8 26.65
 -36 -1 -7 4.26 28.52
 38 1 7 -5.33 27.99
 -38 -1 -7 -0.27 31.45
 40 1 7 -4.8 55.97
 -40 -1 -7 6.93 74.36
 1 1 8 235.35 18.92
 -1 -1 -8 234.55 17.32
 3 1 8 73.3 8.8
 -3 -1 -8 67.97 7.73
 5 1 8 -0.53 4.8
 -5 -1 -8 2.93 4.53
 7 1 8 1250.31 34.12
 -7 -1 -8 1230.32 37.31
 9 1 8 253.47 15.19
 -9 -1 -8 261.47 15.99
 11 1 8 21.59 6.4
 -11 -1 -8 24.79 6.4
 13 1 8 178.84 13.06
 -13 -1 -8 166.58 12.53
 15 1 8 9.06 8
 -15 -1 -8 13.06 7.73
 17 1 8 119.41 14.66
 -17 -1 -8 113.01 14.66
 19 1 8 143.13 14.13
 -19 -1 -8 136.73 13.86
 21 1 8 63.97 13.33
 -21 -1 -8 74.63 12.79
 23 1 8 11.19 12.26
 -23 -1 -8 6.66 11.73
 25 1 8 3.73 14.93
 -25 -1 -8 3.73 13.59
 27 1 8 15.46 16.26
 -27 -1 -8 5.06 16.26
 29 1 8 15.73 19.46
 -29 -1 -8 15.46 18.66
 31 1 8 16.53 19.46
 -31 -1 -8 8.53 19.99
 33 1 8 10.93 23.72
 -33 -1 -8 28.25 21.32
 35 1 8 5.06 25.59
 -35 -1 -8 -3.73 23.19
 37 1 8 -6.4 32.25
 -37 -1 -8 -11.19 49.04
 39 1 8 -12.79 51.71
 -39 -1 -8 15.73 66.1
 0 1 9 312.38 60.5
 2 1 9 366.75 16.26
 -2 -1 -9 361.69 15.73
 4 1 9 -5.33 7.46
 -4 -1 -9 -6.4 6.93
 6 1 9 193.24 11.46
 -6 -1 -9 196.97 11.99
 8 1 9 311.31 14.39
 -8 -1 -9 309.18 15.19
 10 1 9 55.44 8
 -10 -1 -9 77.83 9.33
 12 1 9 122.07 11.46
 -12 -1 -9 116.74 11.46
 14 1 9 3.73 8.26
 -14 -1 -9 6.13 7.73
 16 1 9 99.42 12.26
 -16 -1 -9 95.69 11.19
 18 1 9 78.89 12.79
 -18 -1 -9 76.23 12.79
 20 1 9 15.99 11.19
 -20 -1 -9 25.32 11.19
 22 1 9 40.25 13.33
 -22 -1 -9 45.84 12.79
 24 1 9 51.97 14.66
 -24 -1 -9 36.25 14.13
 26 1 9 -7.46 16.53
 -26 -1 -9 3.46 14.93
 28 1 9 29.85 18.12
 -28 -1 -9 28.52 18.12
 30 1 9 14.66 20.52
 -30 -1 -9 13.06 20.79
 32 1 9 2.4 20.26
 -32 -1 -9 0.53 24.79
 34 1 9 8.26 19.72
 -34 -1 -9 -1.87 25.05
 36 1 9 3.73 35.45
 -36 -1 -9 -2.4 29.05
 -38 -1 -9 0.27 42.91
 40 1 9 -3.2 59.44
 -40 -1 -9 25.59 102.08
 1 1 10 89.29 8.26
 -1 -1 -10 93.02 8.53
 3 1 10 119.67 10.39
 -3 -1 -10 124.74 10.93
 5 1 10 4.26 5.33
 -5 -1 -10 5.33 4.8
 7 1 10 44.51 6.66
 -7 -1 -10 26.12 5.86
 9 1 10 6.13 6.4
 -9 -1 -10 6.4 6.66
 11 1 10 158.32 13.86
 -11 -1 -10 169.25 11.99
 13 1 10 187.64 13.59
 -13 -1 -10 211.09 14.93
 15 1 10 -2.4 8.8
 -15 -1 -10 1.6 9.33
 17 1 10 25.59 12.53
 -17 -1 -10 26.12 11.99
 19 1 10 29.32 11.73
 -19 -1 -10 20.52 11.73
 21 1 10 2.4 11.99
 -21 -1 -10 0.53 12.26
 23 1 10 9.33 15.73
 -23 -1 -10 18.12 13.86
 25 1 10 1.07 15.73
 -25 -1 -10 -1.07 13.86
 27 1 10 27.19 20.26
 -27 -1 -10 31.72 18.12
 29 1 10 15.73 18.92
 -29 -1 -10 5.86 17.86
 31 1 10 0.27 19.99
 -31 -1 -10 4.53 21.59
 33 1 10 3.73 25.32
 -33 -1 -10 6.66 28.52
 35 1 10 -9.33 25.85
 -35 -1 -10 1.33 28.52
 37 1 10 1.33 52.24
 -37 -1 -10 0.53 30.92
 -39 -1 -10 2.67 53.57
 0 1 11 58.37 6.93
 2 1 11 18.12 6.13
 -2 -1 -11 14.93 5.86
 4 1 11 66.37 7.2
 -4 -1 -11 62.64 6.66
 6 1 11 71.43 10.66
 -6 -1 -11 79.16 10.13
 8 1 11 1.07 6.66
 -8 -1 -11 -1.07 5.6
 10 1 11 132.2 11.19
 -10 -1 -11 134.6 10.93
 12 1 11 7.46 7.46
 -12 -1 -11 29.05 9.33
 14 1 11 27.45 10.39
 -14 -1 -11 23.45 10.66
 16 1 11 66.37 12.79
 -16 -1 -11 76.5 12.26
 18 1 11 0.53 10.39
 -18 -1 -11 6.13 10.39
 20 1 11 6.93 10.93
 -20 -1 -11 5.6 11.46
 22 1 11 1.6 13.33
 -22 -1 -11 6.66 14.66
 24 1 11 7.73 15.19
 -24 -1 -11 2.4 15.73
 26 1 11 14.93 18.12
 -26 -1 -11 12.53 17.59
 28 1 11 10.66 20.26
 -28 -1 -11 3.2 18.39
 30 1 11 0.27 22.12
 -30 -1 -11 6.93 24.25
 32 1 11 -2.93 22.66
 -32 -1 -11 9.33 29.85
 34 1 11 5.06 19.19
 -34 -1 -11 -2.67 34.92
 36 1 11 12.26 48.51
 -36 -1 -11 10.39 33.05
 38 1 11 -18.66 78.09
 -38 -1 -11 10.13 46.11
 1 1 12 62.1 8.53
 -1 -1 -12 69.03 8.26
 3 1 12 4 6.4
 -3 -1 -12 7.46 7.2
 5 1 12 12.53 6.93
 -5 -1 -12 14.93 6.66
 7 1 12 39.71 9.6
 -7 -1 -12 18.92 8.26
 9 1 12 34.65 8.53
 -9 -1 -12 35.72 7.73
 11 1 12 14.93 7.2
 -11 -1 -12 18.39 8.8
 13 1 12 27.45 9.6
 -13 -1 -12 57.57 11.73
 15 1 12 7.2 9.86
 -15 -1 -12 12.53 9.06
 17 1 12 4 10.66
 -17 -1 -12 -2.67 11.19
 19 1 12 2.67 12.53
 -19 -1 -12 4.8 11.19
 21 1 12 5.6 15.19
 -21 -1 -12 -0.8 13.86
 23 1 12 0.53 13.59
 -23 -1 -12 12.53 15.73
 25 1 12 6.13 17.86
 -25 -1 -12 3.46 18.12
 27 1 12 3.73 18.66
 -27 -1 -12 6.4 19.99
 29 1 12 -0.27 21.32
 -29 -1 -12 14.13 21.59
 31 1 12 3.46 21.32
 -31 -1 -12 -6.13 24.25
 33 1 12 -2.93 26.39
 -33 -1 -12 2.67 25.59
 35 1 12 13.86 38.11
 -35 -1 -12 -0.8 37.31
 37 1 12 17.86 75.7
 -37 -1 -12 6.13 12.53
 0 1 13 138.06 11.73
 2 1 13 79.43 9.33
 -2 -1 -13 74.63 9.06
 4 1 13 174.58 13.59
 -4 -1 -13 188.97 13.86
 6 1 13 72.5 10.39
 -6 -1 -13 72.5 10.39
 8 1 13 49.31 8.26
 -8 -1 -13 31.98 7.73
 10 1 13 9.06 10.93
 -10 -1 -13 6.13 9.6
 12 1 13 120.74 13.06
 -12 -1 -13 116.21 12.26
 14 1 13 27.99 9.6
 -14 -1 -13 37.05 10.13
 16 1 13 3.73 10.39
 -16 -1 -13 4.26 9.86
 18 1 13 18.92 12.79
 -18 -1 -13 26.12 11.46
 20 1 13 14.66 12.53
 -20 -1 -13 16.53 11.99
 22 1 13 65.3 16.26
 -22 -1 -13 71.7 17.32
 24 1 13 14.39 16.26
 -24 -1 -13 7.46 16.53
 26 1 13 6.66 19.19
 -26 -1 -13 13.33 18.92
 28 1 13 11.19 19.99
 -28 -1 -13 0.27 18.12
 30 1 13 5.6 20.26
 -30 -1 -13 -1.07 20.79
 32 1 13 11.73 27.99
 -32 -1 -13 3.46 33.32
 34 1 13 8 16.53
 -34 -1 -13 6.66 25.85
 -36 -1 -13 -18.39 54.64
 1 1 14 124.74 10.66
 -1 -1 -14 113.01 10.39
 3 1 14 3.73 6.93
 -3 -1 -14 4 6.66
 5 1 14 2.93 10.13
 -5 -1 -14 6.4 9.06
 7 1 14 106.88 10.66
 -7 -1 -14 118.34 10.93
 9 1 14 36.52 12.53
 -9 -1 -14 16.53 9.33
 11 1 14 11.19 9.6
 -11 -1 -14 13.86 9.06
 13 1 14 167.12 15.99
 -13 -1 -14 171.38 14.93
 15 1 14 1.6 9.86
 -15 -1 -14 -2.13 10.93
 17 1 14 8.8 11.99
 -17 -1 -14 5.33 11.46
 19 1 14 26.39 14.66
 -19 -1 -14 19.19 13.59
 21 1 14 10.13 14.93
 -21 -1 -14 8.26 14.39
 23 1 14 -0.27 15.99
 -23 -1 -14 0.8 16.79
 25 1 14 8.53 16.26
 -25 -1 -14 -3.73 19.72
 27 1 14 6.13 22.66
 -27 -1 -14 15.73 19.99
 29 1 14 -0.8 22.39
 -29 -1 -14 2.4 18.39
 31 1 14 6.13 22.92
 -31 -1 -14 -0.53 27.72
 33 1 14 3.73 37.05
 -33 -1 -14 18.39 34.12
 35 1 14 -10.93 35.98
 -35 -1 -14 -0.8 37.31
 0 1 15 12.53 8.26
 2 1 15 122.87 11.99
 -2 -1 -15 122.07 12.53
 4 1 15 0.53 8
 -4 -1 -15 2.4 6.93
 6 1 15 41.05 9.6
 -6 -1 -15 42.11 9.06
 8 1 15 34.65 9.6
 -8 -1 -15 14.66 7.46
 10 1 15 21.32 10.66
 -10 -1 -15 29.05 9.6
 12 1 15 18.92 10.93
 -12 -1 -15 18.66 10.93
 14 1 15 5.06 11.73
 -14 -1 -15 -1.33 9.86
 16 1 15 41.58 12.26
 -16 -1 -15 52.51 14.39
 18 1 15 21.06 13.59
 -18 -1 -15 25.59 13.59
 20 1 15 9.86 14.39
 -20 -1 -15 16.26 14.13
 22 1 15 7.2 16.53
 -22 -1 -15 -1.07 14.13
 24 1 15 2.67 19.99
 -24 -1 -15 4.26 19.46
 26 1 15 -0.8 19.46
 -26 -1 -15 6.66 20.26
 28 1 15 -5.6 26.39
 -28 -1 -15 3.46 20.52
 30 1 15 -5.06 21.32
 -30 -1 -15 -0.53 27.45
 32 1 15 1.6 30.65
 -32 -1 -15 47.71 83.16
 1 1 16 6.13 8.26
 -1 -1 -16 2.4 8
 3 1 16 7.73 7.46
 -3 -1 -16 10.66 7.46
 5 1 16 4 8.8
 -5 -1 -16 6.66 8.53
 7 1 16 38.38 9.6
 -7 -1 -16 38.38 10.13
 9 1 16 4.26 9.33
 -9 -1 -16 2.4 7.73
 11 1 16 4.8 10.39
 -11 -1 -16 5.33 11.19
 13 1 16 -0.27 11.19
 -13 -1 -16 -5.6 11.73
 15 1 16 0.27 13.59
 -15 -1 -16 -3.73 11.46
 17 1 16 3.73 11.46
 -17 -1 -16 3.46 12.79
 19 1 16 12.26 15.46
 -19 -1 -16 8.26 15.46
 21 1 16 0.27 15.99
 -21 -1 -16 -3.46 15.73
 23 1 16 6.4 18.39
 -23 -1 -16 10.66 16.79
 25 1 16 0.53 22.39
 -25 -1 -16 8 19.19
 27 1 16 9.33 22.92
 -27 -1 -16 2.4 21.06
 29 1 16 -7.2 28.25
 -29 -1 -16 7.73 29.85
 -31 -1 -16 3.2 94.62
 33 1 16 -17.86 70.36
 0 1 17 0.53 9.86
 2 1 17 5.06 8
 -2 -1 -17 0.8 8.53
 4 1 17 -1.07 7.2
 -4 -1 -17 0.8 7.46
 6 1 17 8.8 9.86
 -6 -1 -17 5.6 9.6
 8 1 17 1.33 10.39
 -8 -1 -17 2.93 9.6
 10 1 17 13.86 10.39
 -10 -1 -17 10.66 9.86
 12 1 17 2.4 11.73
 -12 -1 -17 -8 11.99
 14 1 17 5.6 14.13
 -14 -1 -17 -3.2 12.26
 16 1 17 10.93 14.13
 -16 -1 -17 11.73 13.86
 18 1 17 3.46 13.59
 -18 -1 -17 4.8 14.66
 20 1 17 9.6 17.86
 -20 -1 -17 2.93 16.53
 22 1 17 -7.73 18.12
 -22 -1 -17 3.2 17.06
 24 1 17 -3.46 23.19
 -24 -1 -17 7.73 17.59
 26 1 17 0.8 23.72
 -26 -1 -17 0.27 23.99
 28 1 17 2.4 24.25
 -28 -1 -17 4.26 21.06
 30 1 17 0.8 51.97
 1 1 18 3.46 9.6
 -1 -1 -18 -1.07 10.66
 3 1 18 17.06 9.6
 -3 -1 -18 21.86 9.6
 5 1 18 -2.13 9.33
 -5 -1 -18 -2.13 9.06
 7 1 18 89.29 14.39
 -7 -1 -18 90.35 13.86
 9 1 18 3.46 12.53
 -9 -1 -18 3.73 11.46
 11 1 18 8.26 11.73
 -11 -1 -18 4 12.26
 13 1 18 5.86 14.13
 -13 -1 -18 15.99 13.33
 15 1 18 -1.33 15.73
 -15 -1 -18 -1.33 15.46
 17 1 18 3.2 14.66
 -17 -1 -18 3.46 17.06
 19 1 18 1.07 16.79
 -19 -1 -18 0.8 17.86
 21 1 18 13.86 18.39
 -21 -1 -18 3.73 17.86
 23 1 18 7.46 20.79
 -23 -1 -18 0 21.59
 25 1 18 -17.06 45.04
 -25 -1 -18 -18.39 30.92
 27 1 18 -4 28.79
 -27 -1 -18 6.4 45.31
 29 1 18 10.13 46.38
 31 1 18 -11.99 97.82
 -31 -1 -18 10.66 49.84
 0 1 19 3.46 11.19
 2 1 19 57.57 13.33
 -2 -1 -19 58.1 13.33
 4 1 19 23.99 10.39
 -4 -1 -19 25.32 10.39
 6 1 19 -3.46 12.26
 -6 -1 -19 1.87 11.73
 8 1 19 14.93 12.26
 -8 -1 -19 17.86 11.46
 10 1 19 2.13 14.13
 -10 -1 -19 5.06 12.26
 12 1 19 25.05 14.13
 -12 -1 -19 28.52 12.79
 14 1 19 1.07 14.39
 -14 -1 -19 7.46 13.33
 16 1 19 -1.87 15.46
 -16 -1 -19 -2.4 18.92
 18 1 19 13.33 20.52
 -18 -1 -19 12.79 20.52
 20 1 19 -7.46 21.59
 -20 -1 -19 4 18.39
 22 1 19 5.06 18.66
 -22 -1 -19 1.07 18.92
 24 1 19 -8 31.45
 -24 -1 -19 8.53 23.72
 26 1 19 6.13 91.69
 -26 -1 -19 9.33 49.31
 28 1 19 15.19 50.91
 -28 -1 -19 2.93 57.04
 1 1 20 21.06 15.19
 -1 -1 -20 33.58 13.33
 3 1 20 11.73 11.99
 -3 -1 -20 15.73 11.73
 5 1 20 9.6 11.99
 -5 -1 -20 -2.4 10.13
 7 1 20 13.59 12.53
 -7 -1 -20 13.33 10.93
 9 1 20 -6.66 12.53
 -9 -1 -20 5.86 11.73
 11 1 20 4 14.13
 -11 -1 -20 1.33 12.53
 13 1 20 21.32 16.26
 -13 -1 -20 27.72 14.93
 15 1 20 3.73 16.26
 -15 -1 -20 -1.07 16.79
 17 1 20 -5.33 19.72
 -17 -1 -20 -0.27 14.66
 19 1 20 -2.4 19.19
 -19 -1 -20 -8 20.26
 21 1 20 5.33 22.92
 -21 -1 -20 -3.2 19.72
 23 1 20 0.27 26.39
 -23 -1 -20 4.26 22.12
 25 1 20 12.26 69.3
 -25 -1 -20 -11.73 69.83
 0 1 21 1.33 14.39
 2 1 21 12.53 14.39
 -2 -1 -21 10.93 13.59
 4 1 21 3.2 12.26
 -4 -1 -21 6.4 14.13
 6 1 21 0.27 11.73
 -6 -1 -21 -5.86 14.13
 8 1 21 5.06 12.26
 -8 -1 -21 -0.53 12.26
 10 1 21 -2.67 13.33
 -10 -1 -21 -2.93 13.06
 12 1 21 1.07 18.12
 -12 -1 -21 -0.8 17.06
 14 1 21 2.4 17.32
 -14 -1 -21 6.13 15.99
 16 1 21 3.2 14.66
 -16 -1 -21 -4.26 14.39
 18 1 21 1.07 27.72
 -18 -1 -21 3.73 22.39
 20 1 21 9.33 24.52
 -20 -1 -21 1.07 24.52
 22 1 21 -9.06 24.79
 -22 -1 -21 4.8 29.59
 24 1 21 -7.46 63.7
 -24 -1 -21 11.46 39.98
 26 1 21 13.59 100.75
 -26 -1 -21 -5.33 120.47
 1 1 22 1.6 16.53
 -1 -1 -22 0 16.79
 3 1 22 -1.33 13.86
 -3 -1 -22 2.93 12.79
 5 1 22 4.8 15.19
 -5 -1 -22 3.46 13.86
 7 1 22 -4.53 14.39
 -7 -1 -22 3.2 16.79
 9 1 22 5.33 13.59
 -9 -1 -22 2.13 12.53
 11 1 22 -2.4 14.66
 -11 -1 -22 -4 13.33
 13 1 22 4.8 17.06
 -13 -1 -22 0.53 17.06
 15 1 22 -6.4 18.39
 -15 -1 -22 1.87 17.59
 17 1 22 -12.26 21.86
 -17 -1 -22 -1.33 21.32
 19 1 22 -4.53 27.45
 -19 -1 -22 29.05 61.04
 21 1 22 1.07 26.92
 -21 -1 -22 1.6 65.03
 23 1 22 0 23.19
 -23 -1 -22 0 83.69
 0 1 23 0.8 14.93
 2 1 23 3.73 16.53
 -2 -1 -23 0 15.19
 4 1 23 4.53 14.93
 -4 -1 -23 -0.53 15.19
 6 1 23 0.53 18.92
 -6 -1 -23 4.8 14.93
 8 1 23 4.8 20.79
 -8 -1 -23 -0.27 22.66
 10 1 23 -0.53 24.79
 -10 -1 -23 8 14.39
 12 1 23 5.33 18.39
 -12 -1 -23 2.13 15.73
 -14 -1 -23 -5.33 18.39
 16 1 23 3.46 23.72
 -16 -1 -23 1.07 39.98
 18 1 23 -5.33 27.99
 -18 -1 -23 -6.66 45.58
 20 1 23 11.99 25.32
 22 1 23 2.13 45.31
 1 1 24 -1.87 25.05
 -1 -1 -24 1.87 16.26
 3 1 24 -10.93 21.59
 -3 -1 -24 -1.07 16.53
 5 1 24 -0.27 14.93
 -5 -1 -24 0 16.79
 7 1 24 12.79 18.39
 -7 -1 -24 13.06 16.26
 9 1 24 -6.13 27.45
 -9 -1 -24 -3.2 42.65
 11 1 24 -9.86 46.64
 -11 -1 -24 -5.86 53.84
 13 1 24 13.33 42.11
 -13 -1 -24 4.53 56.77
 17 1 24 11.73 29.85
 -17 -1 -24 17.59 58.37
 19 1 24 -3.73 29.59
 -19 -1 -24 4.26 58.1
 0 1 25 11.73 19.72
 2 1 25 9.6 19.46
 -2 -1 -25 8.53 22.66
 4 1 25 -15.19 21.06
 -4 -1 -25 5.06 28.25
 6 1 25 5.6 27.45
 -6 -1 -25 -4.26 22.39
 8 1 25 12.53 32.78
 -8 -1 -25 1.6 32.78
 10 1 25 4 30.92
 -12 -1 -25 5.33 66.9
 14 1 25 3.46 40.78
 1 1 26 16.79 36.25
 -1 -1 -26 -21.86 42.91
 3 1 26 2.13 33.58
 -3 -1 -26 -3.73 42.65
 5 1 26 -38.91 108.75
 -5 -1 -26 -4 33.58
 7 1 26 17.59 55.17
 9 1 26 -12.26 47.18
 -9 -1 -26 2.93 32.78
 0 1 27 -12.26 40.78
 2 1 27 -2.93 25.32
 2 2 0 -4.53 4
 4 2 0 2.13 2.67
 6 2 0 454.17 15.99
 8 2 0 839.05 24.52
 10 2 0 356.09 15.46
 12 2 0 146.59 10.39
 14 2 0 113.54 14.39
 16 2 0 59.44 11.19
 18 2 0 0.8 7.2
 20 2 0 60.24 10.93
 22 2 0 17.59 11.19
 24 2 0 24.52 11.99
 26 2 0 130.6 19.46
 28 2 0 -0.27 15.19
 30 2 0 12.26 17.32
 32 2 0 -1.87 22.39
 34 2 0 -2.4 22.92
 36 2 0 6.13 22.39
 1 2 1 238.55 8.26
 -1 -2 -1 242.28 9.06
 3 2 1 6.66 2.67
 -3 -2 -1 7.73 2.67
 5 2 1 212.16 10.39
 -5 -2 -1 217.49 9.6
 7 2 1 5.06 3.73
 -7 -2 -1 4 4.26
 9 2 1 184.71 10.93
 -9 -2 -1 184.44 10.66
 11 2 1 316.11 17.06
 -11 -2 -1 332.37 17.86
 13 2 1 92.75 11.99
 -13 -2 -1 98.88 12.79
 15 2 1 4 8.53
 -15 -2 -1 6.4 9.33
 17 2 1 -6.4 7.73
 -17 -2 -1 1.07 7.46
 19 2 1 10.66 9.06
 -19 -2 -1 15.19 8.53
 21 2 1 12.53 10.13
 -21 -2 -1 12.79 9.86
 23 2 1 31.72 13.33
 -23 -2 -1 37.05 12.26
 25 2 1 30.38 13.06
 -25 -2 -1 30.92 13.86
 27 2 1 8 14.13
 -27 -2 -1 7.73 14.93
 29 2 1 7.46 15.99
 -29 -2 -1 0.8 17.06
 31 2 1 1.6 19.46
 -31 -2 -1 -2.67 18.92
 33 2 1 -0.53 21.06
 -33 -2 -1 -4 20.79
 35 2 1 -1.07 23.72
 -35 -2 -1 10.39 22.92
 37 2 1 6.13 31.18
 -37 -2 -1 -8 31.45
 39 2 1 -6.13 72.23
 -39 -2 -1 -0.53 41.05
 -41 -2 -1 9.06 37.85
 0 2 2 46.64 2.4
 2 2 2 109.01 5.06
 -2 -2 -2 108.21 4.8
 4 2 2 0.27 2.93
 -4 -2 -2 0.27 2.93
 6 2 2 1.6 3.2
 -6 -2 -2 1.87 3.46
 8 2 2 21.59 7.73
 -8 -2 -2 12.79 7.2
 10 2 2 14.66 5.6
 -10 -2 -2 13.59 6.66
 12 2 2 10.93 5.33
 -12 -2 -2 13.59 5.33
 14 2 2 69.57 10.39
 -14 -2 -2 64.77 10.93
 16 2 2 8.53 7.73
 -16 -2 -2 5.06 7.73
 18 2 2 0.27 8
 -18 -2 -2 8.53 7.73
 20 2 2 69.83 11.46
 -20 -2 -2 71.43 11.46
 22 2 2 30.65 11.19
 -22 -2 -2 32.25 11.19
 24 2 2 0.8 11.99
 -24 -2 -2 5.86 11.73
 26 2 2 5.86 13.59
 -26 -2 -2 14.93 14.13
 28 2 2 -11.99 16.53
 -28 -2 -2 -0.27 15.99
 30 2 2 -5.06 17.06
 -30 -2 -2 -1.07 17.59
 32 2 2 9.86 18.12
 -32 -2 -2 -1.07 20.26
 34 2 2 -7.73 21.06
 -34 -2 -2 6.66 23.45
 36 2 2 2.13 26.12
 -36 -2 -2 -0.8 27.72
 38 2 2 -19.72 37.05
 -38 -2 -2 3.2 50.64
 40 2 2 -22.12 56.77
 -40 -2 -2 -8.8 60.24
 -42 -2 -2 7.73 41.58
 1 2 3 67.7 2.67
 -1 -2 -3 69.03 3.2
 3 2 3 113.28 5.86
 -3 -2 -3 113.01 5.86
 5 2 3 151.12 7.73
 -5 -2 -3 145.79 7.46
 7 2 3 910.74 26.65
 -7 -2 -3 921.14 26.92
 9 2 3 489.09 19.72
 -9 -2 -3 472.3 19.19
 11 2 3 23.45 6.13
 -11 -2 -3 22.66 5.86
 13 2 3 19.72 9.06
 -13 -2 -3 17.06 10.13
 15 2 3 12.79 5.86
 -15 -2 -3 10.93 6.4
 17 2 3 12.53 8
 -17 -2 -3 7.46 8.8
 19 2 3 14.13 9.06
 -19 -2 -3 16.53 9.33
 21 2 3 1.33 10.39
 -21 -2 -3 5.06 10.39
 23 2 3 52.51 12.79
 -23 -2 -3 49.84 13.33
 25 2 3 6.93 12.53
 -25 -2 -3 2.67 12.53
 27 2 3 1.07 14.93
 -27 -2 -3 -4.8 14.13
 29 2 3 4.53 16.79
 -29 -2 -3 7.46 15.19
 31 2 3 -0.8 19.72
 -31 -2 -3 4.26 18.66
 33 2 3 3.46 21.86
 -33 -2 -3 -2.67 18.92
 35 2 3 13.59 21.32
 -35 -2 -3 -5.33 22.66
 37 2 3 -0.53 22.39
 -37 -2 -3 -4.8 26.12
 39 2 3 13.33 44.51
 -39 -2 -3 -1.6 33.85
 41 2 3 -7.46 51.17
 -41 -2 -3 2.13 35.45
 0 2 4 33.58 2.67
 2 2 4 40.25 4.8
 -2 -2 -4 47.71 5.06
 4 2 4 2060.84 43.18
 -4 -2 -4 2130.4 43.98
 6 2 4 358.75 22.12
 -6 -2 -4 328.37 19.19
 8 2 4 63.97 14.39
 -8 -2 -4 48.51 11.73
 10 2 4 9.86 5.06
 -10 -2 -4 19.99 5.06
 12 2 4 17.86 5.33
 -12 -2 -4 17.06 5.6
 14 2 4 -1.87 5.6
 -14 -2 -4 0.53 6.13
 16 2 4 10.66 9.33
 -16 -2 -4 5.86 8.26
 18 2 4 3.73 7.73
 -18 -2 -4 0.53 8
 20 2 4 23.19 9.86
 -20 -2 -4 19.46 10.13
 22 2 4 29.05 14.13
 -22 -2 -4 47.18 15.19
 24 2 4 23.72 12.26
 -24 -2 -4 25.05 11.99
 26 2 4 14.13 13.86
 -26 -2 -4 11.99 13.06
 28 2 4 0.27 15.99
 -28 -2 -4 6.13 15.99
 30 2 4 16.79 18.66
 -30 -2 -4 12.26 18.66
 32 2 4 0.53 22.66
 -32 -2 -4 14.13 22.39
 34 2 4 13.86 22.66
 -34 -2 -4 3.73 23.19
 36 2 4 5.6 26.12
 -36 -2 -4 9.33 23.99
 38 2 4 -10.66 38.91
 -38 -2 -4 9.86 31.18
 40 2 4 21.59 63.97
 -40 -2 -4 12.53 62.1
 1 2 5 211.89 9.33
 -1 -2 -5 188.44 8.53
 3 2 5 596.24 18.66
 -3 -2 -5 591.7 19.72
 5 2 5 438.98 15.99
 -5 -2 -5 453.64 16.26
 7 2 5 54.64 6.93
 -7 -2 -5 58.64 6.93
 9 2 5 45.84 6.4
 -9 -2 -5 41.31 6.13
 11 2 5 0.8 5.33
 -11 -2 -5 5.33 5.6
 13 2 5 50.11 7.73
 -13 -2 -5 50.91 7.73
 15 2 5 19.99 8
 -15 -2 -5 14.66 7.73
 17 2 5 1.33 8
 -17 -2 -5 -1.07 7.73
 19 2 5 8.8 8.53
 -19 -2 -5 4.8 8.8
 21 2 5 8.8 10.39
 -21 -2 -5 5.86 9.06
 23 2 5 13.86 11.46
 -23 -2 -5 11.99 11.19
 25 2 5 2.93 13.86
 -25 -2 -5 1.07 13.59
 27 2 5 -1.07 16.79
 -27 -2 -5 -6.93 15.73
 29 2 5 55.44 20.26
 -29 -2 -5 42.91 19.19
 31 2 5 -1.87 18.66
 -31 -2 -5 4.26 19.19
 33 2 5 12.26 23.19
 -33 -2 -5 11.99 22.66
 35 2 5 -11.46 25.05
 -35 -2 -5 2.13 24.79
 37 2 5 -3.46 26.12
 -37 -2 -5 -1.33 23.45
 39 2 5 -17.06 78.09
 -39 -2 -5 -9.06 85.29
 41 2 5 14.93 83.96
 0 2 6 497.88 15.99
 2 2 6 139.13 8.53
 -2 -2 -6 144.73 8.8
 4 2 6 29.85 4.8
 -4 -2 -6 33.05 5.6
 6 2 6 263.6 15.19
 -6 -2 -6 258.8 14.13
 8 2 6 14.93 4.8
 -8 -2 -6 3.46 3.2
 10 2 6 135.13 10.13
 -10 -2 -6 137.53 9.86
 12 2 6 6.13 6.4
 -12 -2 -6 9.6 5.6
 14 2 6 204.7 14.39
 -14 -2 -6 198.3 14.13
 16 2 6 71.96 10.13
 -16 -2 -6 67.97 9.6
 18 2 6 3.46 8.53
 -18 -2 -6 1.6 9.06
 20 2 6 10.93 9.86
 -20 -2 -6 8.8 9.33
 22 2 6 13.59 10.93
 -22 -2 -6 5.06 11.19
 24 2 6 11.19 13.33
 -24 -2 -6 9.86 14.66
 26 2 6 -1.07 14.93
 -26 -2 -6 0 14.93
 28 2 6 15.46 17.86
 -28 -2 -6 19.99 18.39
 30 2 6 4 19.46
 -30 -2 -6 -2.67 19.72
 32 2 6 -2.67 24.52
 -32 -2 -6 2.93 20.26
 34 2 6 0.8 22.92
 -34 -2 -6 8 23.99
 36 2 6 -0.8 30.38
 -36 -2 -6 -16.26 28.79
 38 2 6 -3.46 43.71
 -38 -2 -6 12.79 39.45
 40 2 6 2.4 105.55
 1 2 7 17.32 4.26
 -1 -2 -7 17.32 4.26
 3 2 7 52.77 5.33
 -3 -2 -7 53.04 5.33
 5 2 7 38.38 5.86
 -5 -2 -7 37.85 5.6
 7 2 7 153.52 9.86
 -7 -2 -7 150.06 9.33
 9 2 7 129.8 12.79
 -9 -2 -7 118.61 12.79
 11 2 7 3.2 5.33
 -11 -2 -7 8.26 5.6
 13 2 7 3.2 6.13
 -13 -2 -7 5.86 5.86
 15 2 7 37.31 8.26
 -15 -2 -7 38.91 8.53
 17 2 7 36.25 8.8
 -17 -2 -7 29.59 9.06
 19 2 7 2.93 9.86
 -19 -2 -7 1.33 9.33
 21 2 7 -1.07 11.46
 -21 -2 -7 4 11.46
 23 2 7 32.78 14.13
 -23 -2 -7 25.85 13.59
 25 2 7 -1.87 13.59
 -25 -2 -7 7.2 13.06
 27 2 7 14.13 17.32
 -27 -2 -7 10.13 15.99
 29 2 7 -0.8 17.59
 -29 -2 -7 -1.87 19.19
 31 2 7 1.07 19.99
 -31 -2 -7 2.13 21.86
 33 2 7 7.2 25.85
 -33 -2 -7 0.27 21.32
 35 2 7 -1.87 32.25
 -35 -2 -7 -0.8 26.92
 37 2 7 -4.8 39.98
 -37 -2 -7 -10.66 35.98
 41 2 7 -30.92 71.96
 0 2 8 9.33 3.46
 2 2 8 5.6 4
 -2 -2 -8 6.93 3.73
 4 2 8 105.01 8.8
 -4 -2 -8 101.02 8
 6 2 8 107.15 13.06
 -6 -2 -8 109.28 13.59
 8 2 8 135.93 9.06
 -8 -2 -8 133.27 9.33
 10 2 8 25.85 7.73
 -10 -2 -8 18.92 7.2
 12 2 8 22.66 6.93
 -12 -2 -8 17.86 6.4
 14 2 8 0.8 6.93
 -14 -2 -8 2.4 7.2
 16 2 8 -1.6 9.06
 -16 -2 -8 -0.27 7.73
 18 2 8 8.53 8.8
 -18 -2 -8 2.13 7.73
 20 2 8 15.99 11.19
 -20 -2 -8 18.39 10.13
 22 2 8 21.06 12.53
 -22 -2 -8 19.46 11.73
 24 2 8 6.66 13.59
 -24 -2 -8 3.2 12.53
 26 2 8 -1.33 16.26
 -26 -2 -8 8 14.66
 28 2 8 7.73 18.39
 -28 -2 -8 0.27 17.59
 30 2 8 1.6 17.86
 -30 -2 -8 5.33 21.06
 32 2 8 -4.26 21.86
 -32 -2 -8 9.33 22.39
 34 2 8 9.06 23.72
 -34 -2 -8 7.2 24.79
 36 2 8 4 22.12
 -36 -2 -8 4 28.79
 38 2 8 -0.53 75.96
 -38 -2 -8 -3.73 30.92
 1 2 9 2.4 4.53
 -1 -2 -9 5.06 4.26
 3 2 9 4.53 5.06
 -3 -2 -9 3.2 4.53
 5 2 9 10.66 5.86
 -5 -2 -9 9.06 5.06
 7 2 9 75.96 7.46
 -7 -2 -9 85.02 8.8
 9 2 9 103.15 8
 -9 -2 -9 84.76 8.53
 11 2 9 -0.53 6.93
 -11 -2 -9 2.4 6.4
 13 2 9 16.53 6.66
 -13 -2 -9 13.86 6.66
 15 2 9 19.72 8.8
 -15 -2 -9 21.59 9.06
 17 2 9 2.93 9.86
 -17 -2 -9 4.8 8.53
 19 2 9 5.86 10.39
 -19 -2 -9 1.87 9.6
 21 2 9 19.72 12.53
 -21 -2 -9 14.93 10.66
 23 2 9 0.53 13.06
 -23 -2 -9 0.8 12.26
 25 2 9 9.06 13.59
 -25 -2 -9 -0.27 12.79
 27 2 9 1.87 17.06
 -27 -2 -9 3.46 15.73
 29 2 9 9.6 19.46
 -29 -2 -9 5.33 19.72
 31 2 9 10.13 21.59
 -31 -2 -9 8 19.99
 33 2 9 0.8 22.12
 -33 -2 -9 -5.33 23.45
 35 2 9 9.33 24.79
 -35 -2 -9 1.33 24.25
 37 2 9 -13.59 45.04
 -37 -2 -9 9.33 29.05
 39 2 9 21.06 34.12
 0 2 10 113.28 8
 2 2 10 6.66 5.06
 -2 -2 -10 2.93 4.26
 4 2 10 11.73 4.8
 -4 -2 -10 14.93 4.8
 6 2 10 14.13 6.13
 -6 -2 -10 14.13 6.4
 8 2 10 5.6 5.86
 -8 -2 -10 5.6 5.6
 10 2 10 68.5 8.26
 -10 -2 -10 67.43 8.26
 12 2 10 -1.33 8
 -12 -2 -10 -0.27 8
 14 2 10 24.25 8.26
 -14 -2 -10 17.32 8
 16 2 10 8 9.06
 -16 -2 -10 8.8 9.06
 18 2 10 15.19 10.66
 -18 -2 -10 17.06 10.39
 20 2 10 48.51 14.39
 -20 -2 -10 39.98 13.06
 22 2 10 12.26 13.59
 -22 -2 -10 15.19 12.26
 24 2 10 6.4 14.39
 -24 -2 -10 1.6 13.06
 26 2 10 13.59 14.93
 -26 -2 -10 22.12 16.26
 28 2 10 1.87 18.92
 -28 -2 -10 8.8 15.99
 30 2 10 2.13 23.99
 -30 -2 -10 2.13 22.66
 32 2 10 1.33 20.26
 -32 -2 -10 1.07 21.59
 34 2 10 -0.53 27.19
 -34 -2 -10 0.27 28.25
 36 2 10 3.46 33.05
 -36 -2 -10 0 28.52
 38 2 10 -6.13 47.18
 -38 -2 -10 6.4 59.44
 1 2 11 3.2 5.6
 -1 -2 -11 3.2 5.6
 3 2 11 46.11 6.13
 -3 -2 -11 51.97 6.4
 5 2 11 -2.13 4.8
 -5 -2 -11 1.6 5.06
 7 2 11 0 6.13
 -7 -2 -11 4.53 5.33
 9 2 11 45.58 7.2
 -9 -2 -11 47.98 8
 11 2 11 41.05 8.53
 -11 -2 -11 22.12 6.66
 13 2 11 70.9 10.66
 -13 -2 -11 67.43 10.13
 15 2 11 141.53 14.13
 -15 -2 -11 144.19 13.59
 17 2 11 18.39 10.66
 -17 -2 -11 21.32 9.33
 19 2 11 7.73 10.39
 -19 -2 -11 13.59 10.66
 21 2 11 47.18 16.53
 -21 -2 -11 50.64 14.13
 23 2 11 9.6 14.13
 -23 -2 -11 2.67 13.59
 25 2 11 13.86 17.32
 -25 -2 -11 4.26 16.26
 27 2 11 6.4 18.66
 -27 -2 -11 4.8 15.19
 29 2 11 28.25 18.66
 -29 -2 -11 23.99 17.32
 31 2 11 13.33 22.92
 -31 -2 -11 -0.8 22.66
 33 2 11 6.13 24.79
 -33 -2 -11 -1.87 23.45
 35 2 11 -2.4 26.12
 -35 -2 -11 6.4 26.39
 37 2 11 33.85 63.97
 -37 -2 -11 8.26 51.17
 0 2 12 7.2 6.66
 2 2 12 5.33 5.6
 -2 -2 -12 7.73 5.33
 4 2 12 55.71 8.53
 -4 -2 -12 57.04 8.26
 6 2 12 53.57 8
 -6 -2 -12 46.38 7.73
 8 2 12 5.86 6.93
 -8 -2 -12 5.86 6.66
 10 2 12 7.46 7.73
 -10 -2 -12 2.4 8
 12 2 12 10.39 7.73
 -12 -2 -12 9.6 8
 14 2 12 8.8 9.6
 -14 -2 -12 9.06 9.33
 16 2 12 36.25 10.13
 -16 -2 -12 31.45 10.39
 18 2 12 0.8 10.66
 -18 -2 -12 8 10.66
 20 2 12 51.44 13.33
 -20 -2 -12 67.17 13.86
 22 2 12 6.13 14.66
 -22 -2 -12 0 14.66
 24 2 12 -0.27 18.12
 -24 -2 -12 2.93 16.53
 26 2 12 9.06 18.66
 -26 -2 -12 3.73 17.59
 28 2 12 4.53 20.26
 -28 -2 -12 8.26 17.59
 30 2 12 10.13 21.06
 -30 -2 -12 3.73 18.12
 32 2 12 0 34.12
 -32 -2 -12 -2.93 28.52
 34 2 12 9.06 16.79
 -34 -2 -12 9.86 22.92
 36 2 12 1.6 31.45
 -36 -2 -12 5.6 37.58
 1 2 13 12.26 6.13
 -1 -2 -13 13.59 6.13
 3 2 13 -4.53 6.13
 -3 -2 -13 0.53 6.13
 5 2 13 3.2 5.86
 -5 -2 -13 1.33 6.66
 7 2 13 10.39 8
 -7 -2 -13 9.86 7.46
 9 2 13 7.73 7.46
 -9 -2 -13 16.26 8.53
 11 2 13 0.8 8.26
 -11 -2 -13 -1.33 7.73
 13 2 13 13.06 9.33
 -13 -2 -13 8 8.53
 15 2 13 9.86 10.39
 -15 -2 -13 4.8 9.6
 17 2 13 3.2 11.46
 -17 -2 -13 7.46 10.39
 19 2 13 6.66 11.46
 -19 -2 -13 11.46 11.99
 21 2 13 2.13 13.86
 -21 -2 -13 4.53 14.39
 23 2 13 10.66 14.93
 -23 -2 -13 3.73 15.19
 25 2 13 6.93 17.59
 -25 -2 -13 6.13 18.39
 27 2 13 0.53 19.99
 -27 -2 -13 1.87 17.86
 29 2 13 -0.53 19.19
 -29 -2 -13 -2.13 24.52
 31 2 13 16.53 27.45
 -31 -2 -13 3.73 22.12
 33 2 13 11.46 32.78
 -33 -2 -13 -4.8 27.72
 35 2 13 -10.39 44.24
 -35 -2 -13 5.06 15.19
 -37 -2 -13 -2.4 31.18
 0 2 14 14.93 6.93
 2 2 14 2.67 6.13
 -2 -2 -14 6.66 5.6
 4 2 14 39.98 8.8
 -4 -2 -14 39.18 8.26
 6 2 14 6.13 7.46
 -6 -2 -14 2.13 6.4
 8 2 14 4.8 7.2
 -8 -2 -14 14.39 8.8
 10 2 14 18.66 8.8
 -10 -2 -14 23.72 9.33
 12 2 14 8.8 8.8
 -12 -2 -14 6.4 9.6
 14 2 14 -2.67 9.6
 -14 -2 -14 7.73 10.39
 16 2 14 6.66 10.66
 -16 -2 -14 7.46 10.66
 18 2 14 -3.2 12.53
 -18 -2 -14 1.87 11.46
 20 2 14 -3.2 15.73
 -20 -2 -14 2.93 13.59
 22 2 14 8.8 14.13
 -22 -2 -14 10.66 14.66
 24 2 14 1.87 17.59
 -24 -2 -14 -2.67 17.86
 26 2 14 13.33 21.06
 -26 -2 -14 12.26 20.26
 28 2 14 6.4 19.72
 -28 -2 -14 -4.26 21.59
 30 2 14 8.8 21.06
 -30 -2 -14 8.53 34.65
 32 2 14 2.67 22.66
 -32 -2 -14 -4.53 35.72
 34 2 14 10.13 30.65
 -34 -2 -14 13.86 46.91
 -36 -2 -14 -2.4 11.73
 1 2 15 7.46 8
 -1 -2 -15 1.87 7.73
 3 2 15 -2.67 6.93
 -3 -2 -15 -0.27 5.86
 5 2 15 19.19 8.8
 -5 -2 -15 25.05 8.53
 7 2 15 11.19 8.8
 -7 -2 -15 10.66 7.2
 9 2 15 30.12 10.39
 -9 -2 -15 26.39 10.39
 11 2 15 55.17 12.26
 -11 -2 -15 57.3 11.73
 13 2 15 14.66 10.13
 -13 -2 -15 6.13 10.13
 15 2 15 30.65 11.73
 -15 -2 -15 25.85 11.46
 17 2 15 5.86 13.33
 -17 -2 -15 1.07 11.73
 19 2 15 4.8 13.86
 -19 -2 -15 -6.4 13.33
 21 2 15 -2.93 15.99
 -21 -2 -15 2.93 13.59
 23 2 15 7.46 17.59
 -23 -2 -15 2.93 16.26
 25 2 15 6.93 27.19
 -25 -2 -15 15.46 20.52
 27 2 15 1.07 21.32
 -27 -2 -15 4.26 19.46
 29 2 15 2.13 23.99
 -29 -2 -15 0.8 18.66
 31 2 15 3.46 22.66
 -31 -2 -15 -7.46 38.65
 33 2 15 -13.86 63.43
 -33 -2 -15 -18.12 73.83
 0 2 16 170.58 15.99
 2 2 16 13.33 7.46
 -2 -2 -16 11.99 8.53
 4 2 16 8.8 8.26
 -4 -2 -16 9.6 7.73
 6 2 16 6.93 8.8
 -6 -2 -16 13.06 8.26
 8 2 16 3.2 9.06
 -8 -2 -16 5.06 8.8
 10 2 16 4 9.6
 -10 -2 -16 7.46 10.93
 12 2 16 2.4 11.19
 -12 -2 -16 13.06 11.19
 14 2 16 31.45 12.79
 -14 -2 -16 35.72 12.53
 16 2 16 29.05 14.93
 -16 -2 -16 34.12 14.66
 18 2 16 4.53 14.93
 -18 -2 -16 11.19 14.93
 20 2 16 7.2 14.93
 -20 -2 -16 -4.53 15.19
 22 2 16 1.6 17.59
 -22 -2 -16 0.53 13.33
 24 2 16 7.73 19.72
 -24 -2 -16 -8.26 18.12
 26 2 16 5.33 28.52
 -26 -2 -16 6.66 19.72
 28 2 16 1.07 25.05
 -28 -2 -16 5.6 29.59
 30 2 16 -2.4 26.12
 -30 -2 -16 4.26 36.25
 32 2 16 0.53 38.91
 34 2 16 7.73 61.84
 -34 -2 -16 43.98 100.75
 1 2 17 21.86 9.86
 -1 -2 -17 17.86 9.33
 3 2 17 -0.8 8.26
 -3 -2 -17 1.87 6.66
 5 2 17 43.44 10.39
 -5 -2 -17 35.98 8.8
 7 2 17 5.86 9.86
 -7 -2 -17 9.6 8.8
 9 2 17 10.66 10.13
 -9 -2 -17 11.99 10.39
 11 2 17 3.2 10.39
 -11 -2 -17 7.73 10.93
 13 2 17 2.67 11.99
 -13 -2 -17 -2.13 13.59
 15 2 17 2.67 14.13
 -15 -2 -17 -3.2 11.73
 17 2 17 -3.2 17.06
 -17 -2 -17 -5.6 14.66
 19 2 17 -9.86 16.79
 -19 -2 -17 8 14.93
 21 2 17 6.93 17.59
 -21 -2 -17 7.46 15.99
 23 2 17 9.33 23.72
 -23 -2 -17 -1.07 18.39
 25 2 17 15.99 31.45
 -25 -2 -17 10.66 20.26
 27 2 17 3.46 25.32
 -27 -2 -17 8.26 20.26
 29 2 17 0.53 33.32
 -29 -2 -17 4.26 30.92
 -31 -2 -17 22.92 81.03
 0 2 18 1.07 10.66
 2 2 18 -2.13 8.8
 -2 -2 -18 0.8 10.93
 4 2 18 4.53 9.86
 -4 -2 -18 7.46 8.26
 6 2 18 11.99 11.19
 -6 -2 -18 9.06 9.33
 8 2 18 3.73 11.46
 -8 -2 -18 -1.07 9.86
 10 2 18 11.46 12.53
 -10 -2 -18 12.79 12.26
 12 2 18 1.87 12.79
 -12 -2 -18 0 10.93
 14 2 18 -6.13 14.13
 -14 -2 -18 -6.13 15.99
 16 2 18 -0.53 14.93
 -16 -2 -18 -1.6 13.33
 18 2 18 5.33 15.73
 -18 -2 -18 13.33 15.19
 20 2 18 14.39 18.12
 -20 -2 -18 13.59 17.86
 22 2 18 12.79 21.06
 -22 -2 -18 -8.26 22.66
 24 2 18 -8 30.38
 -24 -2 -18 -4.53 20.26
 26 2 18 -1.33 20.52
 -26 -2 -18 5.6 35.98
 28 2 18 -9.06 33.32
 -28 -2 -18 6.13 29.59
 30 2 18 1.33 43.44
 1 2 19 2.67 11.73
 -1 -2 -19 6.4 12.26
 3 2 19 1.33 10.13
 -3 -2 -19 7.46 10.93
 5 2 19 1.6 10.13
 -5 -2 -19 -2.13 10.39
 7 2 19 9.86 12.26
 -7 -2 -19 15.99 10.66
 9 2 19 9.86 11.99
 -9 -2 -19 10.39 11.73
 11 2 19 2.67 13.59
 -11 -2 -19 6.93 13.59
 13 2 19 4 13.06
 -13 -2 -19 -0.27 12.79
 15 2 19 4.8 15.46
 -15 -2 -19 -5.33 15.46
 17 2 19 15.99 21.32
 -17 -2 -19 8.26 17.86
 19 2 19 8.53 18.39
 -19 -2 -19 11.19 17.59
 21 2 19 2.13 19.72
 -21 -2 -19 -1.87 20.52
 23 2 19 2.67 22.92
 -23 -2 -19 1.6 23.19
 25 2 19 7.46 26.12
 -25 -2 -19 -9.06 30.12
 29 2 19 2.13 30.38
 -29 -2 -19 28.25 93.02
 0 2 20 5.6 11.99
 2 2 20 4.53 10.13
 -2 -2 -20 3.46 11.73
 4 2 20 5.6 11.99
 -4 -2 -20 3.46 11.99
 6 2 20 6.13 11.73
 -6 -2 -20 9.6 13.59
 8 2 20 -2.67 12.79
 -8 -2 -20 4.8 12.79
 10 2 20 -2.67 13.33
 -10 -2 -20 -2.4 13.33
 12 2 20 0.27 15.19
 -12 -2 -20 -9.33 15.19
 14 2 20 -9.06 14.66
 -14 -2 -20 -1.6 15.46
 16 2 20 0.8 18.39
 -16 -2 -20 -7.2 18.66
 18 2 20 2.13 20.52
 -18 -2 -20 14.66 19.19
 20 2 20 0.8 22.66
 -20 -2 -20 6.13 17.86
 22 2 20 4.8 19.99
 -22 -2 -20 3.73 20.79
 24 2 20 28.52 57.3
 -24 -2 -20 5.06 42.65
 -26 -2 -20 -4.26 33.58
 28 2 20 10.66 119.14
 -28 -2 -20 -6.4 71.16
 1 2 21 -2.13 15.73
 -1 -2 -21 2.4 15.73
 3 2 21 14.13 13.59
 -3 -2 -21 16.79 14.66
 5 2 21 4 13.06
 -5 -2 -21 -1.07 12.79
 7 2 21 2.67 12.53
 -7 -2 -21 0 11.19
 9 2 21 1.6 14.93
 -9 -2 -21 3.2 14.13
 11 2 21 6.4 13.33
 -11 -2 -21 3.2 14.93
 13 2 21 2.93 18.39
 -13 -2 -21 11.46 16.79
 15 2 21 3.46 18.66
 -15 -2 -21 8.53 19.46
 17 2 21 -1.33 17.32
 -17 -2 -21 5.86 21.06
 19 2 21 1.33 17.86
 -19 -2 -21 -2.67 30.38
 21 2 21 -2.13 22.39
 -21 -2 -21 8.26 21.06
 23 2 21 -10.66 35.45
 -23 -2 -21 -3.2 39.71
 25 2 21 6.66 49.31
 -25 -2 -21 5.06 39.71
 0 2 22 5.33 17.86
 2 2 22 11.19 11.46
 -2 -2 -22 6.93 15.19
 4 2 22 24.79 16.26
 -4 -2 -22 18.66 16.26
 6 2 22 9.06 15.99
 -6 -2 -22 9.06 13.59
 8 2 22 2.13 13.86
 -8 -2 -22 -8 15.73
 10 2 22 -0.8 15.46
 -10 -2 -22 -6.66 15.73
 12 2 22 -9.86 16.26
 -12 -2 -22 -1.87 14.66
 14 2 22 7.46 23.45
 -14 -2 -22 2.67 18.39
 16 2 22 6.93 25.59
 -16 -2 -22 -0.53 18.92
 18 2 22 -17.59 31.72
 -18 -2 -22 8.26 60.77
 20 2 22 1.33 38.65
 22 2 22 0 34.65
 -22 -2 -22 -1.87 63.97
 1 2 23 3.73 16.53
 -1 -2 -23 1.87 15.46
 3 2 23 8.26 15.99
 -3 -2 -23 0.8 16.53
 5 2 23 6.13 15.73
 -5 -2 -23 4.53 17.06
 7 2 23 0 21.06
 -7 -2 -23 0.27 10.66
 9 2 23 7.73 20.52
 -9 -2 -23 -3.73 18.12
 11 2 23 6.93 21.59
 -11 -2 -23 3.2 15.99
 13 2 23 2.4 28.79
 -13 -2 -23 -5.33 17.59
 15 2 23 11.99 27.72
 -15 -2 -23 5.06 36.78
 17 2 23 11.73 26.65
 -17 -2 -23 -4 29.85
 19 2 23 16.26 42.65
 21 2 23 -0.27 30.12
 -21 -2 -23 2.4 56.51
 0 2 24 1.33 21.59
 2 2 24 -1.6 17.86
 -2 -2 -24 6.4 19.19
 4 2 24 6.13 15.73
 -4 -2 -24 6.93 20.26
 6 2 24 -1.07 17.32
 -6 -2 -24 1.33 17.59
 8 2 24 12.79 22.39
 -8 -2 -24 -4.8 15.46
 10 2 24 1.33 30.38
 -10 -2 -24 2.4 18.92
 12 2 24 12.26 85.29
 -12 -2 -24 -14.93 49.04
 14 2 24 4 28.25
 -14 -2 -24 6.13 70.63
 16 2 24 9.06 43.98
 -16 -2 -24 21.06 41.05
 18 2 24 3.73 23.45
 -18 -2 -24 -10.66 29.85
 1 2 25 -1.6 21.59
 -1 -2 -25 -0.53 19.46
 3 2 25 -4.26 18.39
 -3 -2 -25 3.46 21.06
 5 2 25 1.6 17.06
 -5 -2 -25 -3.46 34.92
 7 2 25 -17.59 38.91
 -7 -2 -25 9.33 18.12
 9 2 25 11.46 38.11
 11 2 25 27.19 81.03
 -11 -2 -25 -5.33 33.32
 -13 -2 -25 16.79 68.77
 15 2 25 2.4 28.25
 0 2 26 19.19 40.25
 2 2 26 -14.93 34.65
 -2 -2 -26 -3.46 35.45
 -4 -2 -26 26.39 33.58
 6 2 26 -9.6 23.45
 -6 -2 -26 1.33 30.65
 10 2 26 -5.33 41.05
 1 3 0 0 2.4
 3 3 0 -8.26 3.46
 5 3 0 864.1 83.16
 7 3 0 85.82 8.26
 9 3 0 -1.6 6.4
 11 3 0 -2.4 4.8
 13 3 0 31.45 10.93
 15 3 0 -1.07 6.93
 17 3 0 -0.27 6.93
 19 3 0 7.2 10.39
 21 3 0 4.26 10.13
 23 3 0 -12.26 13.06
 25 3 0 -1.87 13.59
 27 3 0 -8 14.66
 29 3 0 -0.53 18.12
 31 3 0 0.53 20.52
 33 3 0 22.39 21.86
 35 3 0 -1.07 24.25
 37 3 0 3.2 37.85
 39 3 0 10.66 51.71
 0 3 1 660.74 19.19
 2 3 1 1381.98 31.45
 -2 -3 -1 1417.16 31.45
 4 3 1 71.16 5.86
 -4 -3 -1 67.43 5.86
 6 3 1 3266.37 88.49
 -6 -3 -1 3015.03 66.9
 8 3 1 15.73 4.8
 -8 -3 -1 11.99 4.53
 10 3 1 52.24 6.4
 -10 -3 -1 54.11 6.66
 12 3 1 12.26 5.06
 -12 -3 -1 11.46 5.33
 14 3 1 -4.8 8.26
 -14 -3 -1 -8.53 10.13
 16 3 1 420.59 24.52
 -16 -3 -1 403.53 22.39
 18 3 1 111.14 12.53
 -18 -3 -1 129.27 13.06
 20 3 1 184.71 17.32
 -20 -3 -1 203.9 18.12
 22 3 1 22.92 15.46
 -22 -3 -1 40.51 17.59
 24 3 1 69.03 15.73
 -24 -3 -1 64.23 15.73
 26 3 1 34.12 14.13
 -26 -3 -1 35.98 15.73
 28 3 1 44.51 16.26
 -28 -3 -1 47.18 17.86
 30 3 1 34.38 19.72
 -30 -3 -1 22.92 19.72
 32 3 1 10.66 20.79
 -32 -3 -1 9.33 19.72
 34 3 1 41.58 25.85
 -34 -3 -1 34.92 23.72
 36 3 1 1.33 26.65
 -36 -3 -1 5.06 21.06
 38 3 1 -1.33 38.38
 40 3 1 1.07 62.1
 42 3 1 -11.73 43.98
 1 3 2 775.88 19.46
 -1 -3 -2 774.55 19.72
 3 3 2 5.86 3.46
 -3 -3 -2 4 3.46
 5 3 2 101.02 9.06
 -5 -3 -2 105.55 7.73
 7 3 2 1439.01 47.98
 -7 -3 -2 1510.44 51.44
 9 3 2 4.8 5.33
 -9 -3 -2 6.13 5.33
 11 3 2 36.25 13.86
 -11 -3 -2 31.45 14.13
 13 3 2 666.6 26.12
 -13 -3 -2 660.47 26.92
 15 3 2 52.24 8.53
 -15 -3 -2 53.31 8.26
 17 3 2 31.98 8.26
 -17 -3 -2 29.59 8.53
 19 3 2 414.19 22.39
 -19 -3 -2 394.74 21.86
 21 3 2 111.68 15.99
 -21 -3 -2 109.55 16.26
 23 3 2 36.25 24.25
 -23 -3 -2 52.51 23.45
 25 3 2 -4 12.53
 -25 -3 -2 -11.99 13.59
 27 3 2 155.39 21.86
 -27 -3 -2 163.65 21.32
 29 3 2 9.33 19.19
 -29 -3 -2 15.73 18.39
 31 3 2 25.85 21.86
 -31 -3 -2 22.12 22.92
 33 3 2 72.76 23.72
 -33 -3 -2 56.51 23.45
 35 3 2 6.4 25.59
 -35 -3 -2 -11.73 21.86
 37 3 2 3.46 26.92
 -37 -3 -2 -1.87 23.19
 39 3 2 24.25 53.84
 -39 -3 -2 3.73 79.69
 41 3 2 9.33 63.17
 0 3 3 654.61 15.46
 2 3 3 1576.54 31.18
 -2 -3 -3 1606.66 31.18
 4 3 3 3133.63 57.04
 -4 -3 -3 3231.45 61.57
 6 3 3 553.06 27.45
 -6 -3 -3 521.34 28.25
 8 3 3 118.87 8.8
 -8 -3 -3 119.14 8.53
 10 3 3 403.27 19.46
 -10 -3 -3 390.47 18.12
 12 3 3 811.59 28.52
 -12 -3 -3 790.8 27.99
 14 3 3 242.28 14.39
 -14 -3 -3 232.95 14.13
 16 3 3 42.11 7.46
 -16 -3 -3 49.58 8.26
 18 3 3 365.68 19.19
 -18 -3 -3 359.29 19.72
 20 3 3 14.39 21.06
 -20 -3 -3 -3.2 19.72
 22 3 3 471.5 26.65
 -22 -3 -3 469.63 27.19
 24 3 3 12.53 16.26
 -24 -3 -3 12.53 17.06
 26 3 3 68.5 16.53
 -26 -3 -3 75.16 17.32
 28 3 3 103.68 22.39
 -28 -3 -3 115.14 21.06
 30 3 3 -9.6 21.06
 -30 -3 -3 -5.06 19.72
 32 3 3 10.39 21.86
 -32 -3 -3 6.4 21.86
 34 3 3 6.4 24.25
 -34 -3 -3 1.33 22.66
 36 3 3 23.19 25.05
 -36 -3 -3 29.59 25.32
 38 3 3 -5.6 37.05
 -38 -3 -3 8.8 37.85
 40 3 3 -48.78 96.49
 -40 -3 -3 4.53 46.91
 1 3 4 1158.62 40.25
 -1 -3 -4 1093.59 38.65
 3 3 4 94.89 5.6
 -3 -3 -4 96.49 5.6
 5 3 4 12.53 3.73
 -5 -3 -4 12.79 3.73
 7 3 4 86.89 6.93
 -7 -3 -4 85.82 6.93
 9 3 4 65.57 15.73
 -9 -3 -4 72.76 16.79
 11 3 4 226.29 17.59
 -11 -3 -4 239.61 17.86
 13 3 4 1292.42 38.65
 -13 -3 -4 1275.36 37.85
 15 3 4 22.12 9.86
 -15 -3 -4 20.79 9.6
 17 3 4 64.23 11.73
 -17 -3 -4 72.5 12.79
 19 3 4 21.86 10.66
 -19 -3 -4 21.32 11.19
 21 3 4 130.33 15.19
 -21 -3 -4 135.13 15.73
 23 3 4 87.96 13.86
 -23 -3 -4 77.29 14.13
 25 3 4 3.46 13.59
 -25 -3 -4 -1.87 11.73
 27 3 4 162.59 20.52
 -27 -3 -4 154.32 21.59
 29 3 4 11.99 18.92
 -29 -3 -4 6.66 18.12
 31 3 4 1.33 19.99
 -31 -3 -4 10.39 17.86
 33 3 4 13.33 22.12
 -33 -3 -4 4.8 20.79
 35 3 4 18.12 21.06
 -35 -3 -4 -9.6 20.79
 37 3 4 -4.8 25.05
 -37 -3 -4 10.66 29.85
 39 3 4 45.31 66.63
 -39 -3 -4 0.8 61.57
 41 3 4 -8.53 88.76
 -41 -3 -4 -21.59 79.16
 0 3 5 766.82 40.25
 2 3 5 11.46 4
 -2 -3 -5 9.6 3.46
 4 3 5 62.1 4.8
 -4 -3 -5 55.44 4.53
 6 3 5 0.53 3.46
 -6 -3 -5 1.87 3.46
 8 3 5 55.71 5.6
 -8 -3 -5 54.11 5.33
 10 3 5 129.8 14.93
 -10 -3 -5 127.94 16.26
 12 3 5 208.7 22.12
 -12 -3 -5 207.36 22.66
 14 3 5 148.19 20.52
 -14 -3 -5 166.32 22.66
 16 3 5 158.59 14.13
 -16 -3 -5 154.32 14.13
 18 3 5 37.85 9.86
 -18 -3 -5 38.65 10.13
 20 3 5 25.59 13.86
 -20 -3 -5 24.52 13.59
 22 3 5 -8 11.99
 -22 -3 -5 -15.46 13.86
 24 3 5 -1.33 11.73
 -24 -3 -5 -4.53 11.19
 26 3 5 5.6 14.39
 -26 -3 -5 -4.8 13.86
 28 3 5 15.73 15.73
 -28 -3 -5 0.27 16.53
 30 3 5 3.2 19.19
 -30 -3 -5 3.73 18.66
 32 3 5 13.06 18.66
 -32 -3 -5 -3.2 19.72
 34 3 5 -14.13 21.59
 -34 -3 -5 -0.27 20.52
 36 3 5 5.6 27.72
 -36 -3 -5 18.12 28.79
 38 3 5 -13.06 43.44
 -38 -3 -5 15.99 36.78
 40 3 5 7.73 77.56
 1 3 6 21.06 3.73
 -1 -3 -6 19.19 2.93
 3 3 6 48.78 4.53
 -3 -3 -6 54.37 4.26
 5 3 6 7.73 3.46
 -5 -3 -6 8 3.46
 7 3 6 67.97 6.13
 -7 -3 -6 65.83 5.86
 9 3 6 147.66 10.93
 -9 -3 -6 145.26 10.66
 11 3 6 75.96 11.46
 -11 -3 -6 92.49 13.06
 13 3 6 387.54 18.39
 -13 -3 -6 380.08 17.59
 15 3 6 -3.73 8.8
 -15 -3 -6 -9.86 8.8
 17 3 6 52.51 13.86
 -17 -3 -6 62.9 15.99
 19 3 6 26.39 13.06
 -19 -3 -6 26.92 14.13
 21 3 6 0 13.06
 -21 -3 -6 4.8 12.79
 23 3 6 54.64 14.66
 -23 -3 -6 62.1 14.66
 25 3 6 1.07 14.39
 -25 -3 -6 6.13 12.79
 27 3 6 99.68 21.32
 -27 -3 -6 106.35 21.32
 29 3 6 18.12 21.32
 -29 -3 -6 15.19 22.39
 31 3 6 -2.93 21.32
 -31 -3 -6 1.6 21.86
 33 3 6 -19.19 21.59
 -33 -3 -6 -4.26 19.99
 35 3 6 -6.13 22.39
 -35 -3 -6 -2.4 18.12
 37 3 6 10.13 27.19
 -37 -3 -6 2.13 27.99
 -39 -3 -6 11.73 68.77
 41 3 6 -3.73 54.64
 0 3 7 367.55 13.06
 2 3 7 386.21 13.59
 -2 -3 -7 390.2 14.13
 4 3 7 99.68 8
 -4 -3 -7 102.35 6.93
 6 3 7 87.69 7.46
 -6 -3 -7 86.36 6.66
 8 3 7 715.11 25.32
 -8 -3 -7 701.25 23.99
 10 3 7 41.05 8.53
 -10 -3 -7 45.58 7.46
 12 3 7 38.65 9.6
 -12 -3 -7 36.78 8.8
 14 3 7 129.27 12.53
 -14 -3 -7 128.2 11.99
 16 3 7 194.57 15.19
 -16 -3 -7 191.64 15.19
 18 3 7 62.64 11.99
 -18 -3 -7 58.1 10.93
 20 3 7 -0.53 10.93
 -20 -3 -7 -0.27 11.46
 22 3 7 168.98 17.59
 -22 -3 -7 171.91 17.06
 24 3 7 11.46 14.66
 -24 -3 -7 8.8 14.13
 26 3 7 16.26 17.59
 -26 -3 -7 17.86 17.59
 28 3 7 161.25 30.38
 -28 -3 -7 162.85 29.59
 30 3 7 -1.87 21.06
 -30 -3 -7 -0.27 23.19
 32 3 7 0.8 22.92
 -32 -3 -7 4.26 24.25
 34 3 7 11.19 20.26
 -34 -3 -7 8.8 24.79
 36 3 7 9.06 21.06
 -36 -3 -7 3.46 22.12
 38 3 7 -4.53 33.85
 -38 -3 -7 -0.53 34.92
 1 3 8 192.17 25.05
 -1 -3 -8 226.82 18.39
 3 3 8 257.2 15.19
 -3 -3 -8 265.2 13.59
 5 3 8 203.36 11.73
 -5 -3 -8 203.63 11.73
 7 3 8 2058.44 46.64
 -7 -3 -8 2098.42 50.37
 9 3 8 141.26 11.19
 -9 -3 -8 141.53 11.46
 11 3 8 20.26 7.73
 -11 -3 -8 10.66 6.13
 13 3 8 151.12 11.73
 -13 -3 -8 162.32 11.99
 15 3 8 32.78 9.33
 -15 -3 -8 31.45 9.06
 17 3 8 220.42 22.12
 -17 -3 -8 271.33 24.79
 19 3 8 163.12 14.93
 -19 -3 -8 154.32 15.19
 21 3 8 230.02 19.46
 -21 -3 -8 234.02 19.46
 23 3 8 5.33 13.59
 -23 -3 -8 5.6 12.79
 25 3 8 -4.26 15.73
 -25 -3 -8 -3.73 14.13
 27 3 8 51.97 18.39
 -27 -3 -8 63.17 17.59
 29 3 8 49.58 22.92
 -29 -3 -8 40.51 22.39
 31 3 8 26.65 24.52
 -31 -3 -8 16.26 22.39
 33 3 8 73.83 29.59
 -33 -3 -8 86.62 31.98
 35 3 8 6.66 25.59
 -35 -3 -8 14.13 29.85
 37 3 8 4 38.38
 -37 -3 -8 2.13 37.58
 39 3 8 18.39 53.57
 -39 -3 -8 -18.66 66.37
 2 3 9 496.02 18.66
 -2 -3 -9 488.02 18.39
 4 3 9 -2.4 6.13
 -4 -3 -9 3.73 5.33
 6 3 9 100.22 8.8
 -6 -3 -9 99.42 8.26
 8 3 9 441.38 18.92
 -8 -3 -9 447.51 18.66
 10 3 9 25.85 6.93
 -10 -3 -9 27.45 6.66
 12 3 9 148.19 13.86
 -12 -3 -9 151.12 16.26
 14 3 9 29.59 11.19
 -14 -3 -9 30.38 10.39
 16 3 9 304.38 18.66
 -16 -3 -9 295.05 17.86
 18 3 9 71.43 12.79
 -18 -3 -9 84.76 11.99
 20 3 9 46.91 13.06
 -20 -3 -9 41.85 11.46
 22 3 9 124.2 17.86
 -22 -3 -9 122.61 16.79
 24 3 9 26.65 17.06
 -24 -3 -9 36.25 15.99
 26 3 9 -17.32 17.32
 -26 -3 -9 -11.46 16.26
 28 3 9 107.15 20.26
 -28 -3 -9 92.49 21.59
 30 3 9 19.72 19.46
 -30 -3 -9 21.86 19.99
 32 3 9 7.46 23.19
 -32 -3 -9 20.26 20.26
 34 3 9 0 25.05
 -34 -3 -9 8.8 28.25
 36 3 9 8.8 24.25
 -36 -3 -9 10.93 33.85
 38 3 9 -13.86 87.69
 -38 -3 -9 23.72 53.31
 1 3 10 155.12 12.79
 -1 -3 -10 144.19 10.39
 3 3 10 163.38 12.26
 -3 -3 -10 154.32 11.99
 5 3 10 2.93 4.8
 -5 -3 -10 1.07 4.8
 7 3 10 3.46 5.06
 -7 -3 -10 7.46 5.06
 9 3 10 15.19 8.53
 -9 -3 -10 12.26 6.66
 11 3 10 263.87 16.26
 -11 -3 -10 273.2 15.99
 13 3 10 286.79 18.92
 -13 -3 -10 276.93 18.39
 15 3 10 42.38 14.39
 -15 -3 -10 27.19 12.53
 17 3 10 95.69 23.45
 -17 -3 -10 85.02 23.19
 19 3 10 -1.07 13.59
 -19 -3 -10 -3.46 11.73
 21 3 10 11.46 12.53
 -21 -3 -10 8.53 11.19
 23 3 10 35.18 15.46
 -23 -3 -10 36.25 13.86
 25 3 10 7.46 15.73
 -25 -3 -10 -1.6 14.13
 27 3 10 92.22 21.32
 -27 -3 -10 77.83 20.52
 29 3 10 2.67 18.39
 -29 -3 -10 3.2 18.66
 31 3 10 -5.33 22.66
 -31 -3 -10 -4 21.06
 33 3 10 0.8 25.59
 -33 -3 -10 -7.2 22.39
 35 3 10 -2.93 26.65
 -35 -3 -10 3.73 22.66
 37 3 10 -5.06 49.58
 -37 -3 -10 12.26 84.76
 39 3 10 -7.46 72.23
 0 3 11 360.35 17.32
 2 3 11 73.3 8
 -2 -3 -11 69.57 8
 4 3 11 89.82 8
 -4 -3 -11 99.68 8.53
 6 3 11 41.05 9.6
 -6 -3 -11 51.17 9.33
 8 3 11 40.51 6.93
 -8 -3 -11 41.31 7.46
 10 3 11 188.17 13.06
 -10 -3 -11 192.17 13.59
 12 3 11 30.38 9.86
 -12 -3 -11 30.38 9.6
 14 3 11 20.26 13.59
 -14 -3 -11 22.66 12.26
 16 3 11 113.01 17.32
 -16 -3 -11 112.21 14.66
 18 3 11 6.4 12.53
 -18 -3 -11 14.66 11.73
 20 3 11 6.93 13.33
 -20 -3 -11 9.06 11.46
 22 3 11 13.33 14.66
 -22 -3 -11 14.93 12.53
 24 3 11 8.26 15.99
 -24 -3 -11 10.93 14.66
 26 3 11 65.57 22.12
 -26 -3 -11 55.71 19.99
 28 3 11 -10.39 21.06
 -28 -3 -11 -2.67 19.46
 30 3 11 6.93 20.26
 -30 -3 -11 6.93 20.52
 32 3 11 2.67 19.19
 -32 -3 -11 0 19.99
 34 3 11 -1.6 28.52
 -34 -3 -11 -10.13 18.92
 36 3 11 0.27 17.59
 -36 -3 -11 -8.26 17.86
 38 3 11 16.26 71.7
 1 3 12 54.64 7.46
 -1 -3 -12 58.37 7.73
 3 3 12 25.32 11.73
 -3 -3 -12 27.72 11.73
 5 3 12 35.98 7.46
 -5 -3 -12 33.05 6.93
 7 3 12 113.54 11.99
 -7 -3 -12 109.28 11.46
 9 3 12 13.59 6.93
 -9 -3 -12 15.19 7.2
 11 3 12 106.88 11.99
 -11 -3 -12 110.08 10.93
 13 3 12 328.64 22.12
 -13 -3 -12 332.9 21.32
 15 3 12 1.07 9.86
 -15 -3 -12 0.53 10.39
 17 3 12 -1.07 11.19
 -17 -3 -12 5.6 11.73
 19 3 12 -2.4 13.86
 -19 -3 -12 0 12.26
 21 3 12 5.6 14.13
 -21 -3 -12 8 12.79
 23 3 12 20.79 16.79
 -23 -3 -12 17.86 13.86
 25 3 12 6.66 19.72
 -25 -3 -12 13.86 16.53
 27 3 12 35.72 20.52
 -27 -3 -12 28.79 17.59
 29 3 12 -2.4 21.32
 -29 -3 -12 11.19 19.99
 31 3 12 1.07 21.86
 -31 -3 -12 5.33 26.12
 33 3 12 -4 26.92
 -33 -3 -12 2.67 26.12
 35 3 12 -0.53 29.59
 -35 -3 -12 2.67 32.25
 37 3 12 -33.05 57.3
 -37 -3 -12 19.99 41.85
 0 3 13 136.47 10.93
 2 3 13 110.08 9.06
 -2 -3 -13 108.21 9.06
 4 3 13 340.63 26.65
 -4 -3 -13 351.82 25.59
 6 3 13 226.29 14.93
 -6 -3 -13 209.76 14.13
 8 3 13 137.53 13.06
 -8 -3 -13 125.8 13.06
 10 3 13 140.73 16.79
 -10 -3 -13 142.86 18.12
 12 3 13 234.82 16.53
 -12 -3 -13 231.08 16.26
 14 3 13 74.63 13.06
 -14 -3 -13 43.98 10.13
 16 3 13 8.26 10.39
 -16 -3 -13 4.8 10.66
 18 3 13 34.92 11.73
 -18 -3 -13 37.05 11.19
 20 3 13 45.84 17.59
 -20 -3 -13 45.58 15.99
 22 3 13 217.76 25.05
 -22 -3 -13 208.43 22.92
 24 3 13 18.12 18.12
 -24 -3 -13 19.46 16.53
 26 3 13 16.53 19.99
 -26 -3 -13 26.12 18.92
 28 3 13 22.92 22.92
 -28 -3 -13 32.52 21.86
 30 3 13 -1.87 22.92
 -30 -3 -13 5.06 19.99
 32 3 13 11.19 35.45
 -32 -3 -13 -2.93 25.85
 34 3 13 9.33 25.32
 -34 -3 -13 13.06 38.38
 -36 -3 -13 9.33 35.18
 1 3 14 118.61 10.66
 -1 -3 -14 113.54 10.66
 3 3 14 -5.6 7.46
 -3 -3 -14 -3.73 7.2
 5 3 14 8.53 9.86
 -5 -3 -14 9.6 10.93
 7 3 14 345.69 21.86
 -7 -3 -14 367.28 23.19
 9 3 14 73.83 14.39
 -9 -3 -14 72.76 14.93
 11 3 14 17.32 10.66
 -11 -3 -14 29.05 10.13
 13 3 14 246.54 17.59
 -13 -3 -14 269.2 17.59
 15 3 14 5.6 11.73
 -15 -3 -14 3.2 9.6
 17 3 14 39.18 13.86
 -17 -3 -14 40.25 13.06
 19 3 14 25.05 14.66
 -19 -3 -14 31.18 13.33
 21 3 14 72.23 17.32
 -21 -3 -14 61.57 15.99
 23 3 14 -19.72 20.52
 -23 -3 -14 -8 18.66
 25 3 14 7.2 20.79
 -25 -3 -14 11.19 17.86
 27 3 14 46.11 20.79
 -27 -3 -14 33.58 24.25
 29 3 14 7.46 21.32
 -29 -3 -14 2.13 21.59
 31 3 14 13.33 22.66
 -31 -3 -14 15.73 32.25
 33 3 14 15.73 34.12
 -33 -3 -14 4.8 33.05
 35 3 14 -0.53 76.76
 -35 -3 -14 -11.73 45.04
 0 3 15 70.36 10.13
 2 3 15 240.95 13.86
 -2 -3 -15 235.88 14.13
 4 3 15 0.8 8.8
 -4 -3 -15 0.8 8.26
 6 3 15 128.47 11.99
 -6 -3 -15 129.8 12.26
 8 3 15 64.77 10.13
 -8 -3 -15 69.57 10.93
 10 3 15 77.03 13.06
 -10 -3 -15 66.63 10.93
 12 3 15 6.4 10.93
 -12 -3 -15 11.73 10.13
 14 3 15 20.52 11.19
 -14 -3 -15 18.12 12.53
 16 3 15 189.77 18.92
 -16 -3 -15 190.04 19.46
 18 3 15 29.59 15.73
 -18 -3 -15 29.32 12.79
 20 3 15 50.91 18.12
 -20 -3 -15 51.44 16.53
 22 3 15 11.19 15.73
 -22 -3 -15 18.66 16.79
 24 3 15 9.86 18.39
 -24 -3 -15 8.26 15.99
 26 3 15 -3.2 20.26
 -26 -3 -15 -2.93 20.26
 28 3 15 17.59 22.39
 -28 -3 -15 10.39 27.19
 30 3 15 10.39 26.39
 -30 -3 -15 2.67 26.12
 32 3 15 -4.53 29.59
 -32 -3 -15 -6.13 52.51
 -34 -3 -15 5.6 11.46
 1 3 16 6.13 9.06
 -1 -3 -16 -1.33 6.93
 3 3 16 11.19 7.2
 -3 -3 -16 14.93 8
 5 3 16 0.53 8.53
 -5 -3 -16 4.53 7.46
 7 3 16 29.59 11.19
 -7 -3 -16 29.85 9.86
 9 3 16 -7.46 10.13
 -9 -3 -16 -1.6 8.53
 11 3 16 18.39 13.06
 -11 -3 -16 14.66 11.19
 13 3 16 16.26 12.26
 -13 -3 -16 16.79 11.19
 15 3 16 14.93 13.33
 -15 -3 -16 11.73 12.79
 17 3 16 7.2 13.33
 -17 -3 -16 5.86 13.06
 19 3 16 21.06 17.86
 -19 -3 -16 32.25 15.73
 21 3 16 14.66 19.19
 -21 -3 -16 8.26 15.46
 23 3 16 25.59 17.59
 -23 -3 -16 22.92 18.39
 25 3 16 -4.26 24.25
 -25 -3 -16 0.27 19.99
 27 3 16 1.6 27.19
 -27 -3 -16 10.13 28.25
 29 3 16 5.86 23.72
 -29 -3 -16 2.4 25.32
 31 3 16 -2.67 35.72
 -31 -3 -16 -16.53 51.17
 0 3 17 37.05 10.13
 2 3 17 23.99 8.53
 -2 -3 -17 16.26 9.06
 4 3 17 0.8 7.46
 -4 -3 -17 2.4 7.73
 6 3 17 10.39 11.46
 -6 -3 -17 -3.2 8.8
 8 3 17 33.85 11.73
 -8 -3 -17 36.52 10.39
 10 3 17 69.03 13.86
 -10 -3 -17 70.1 13.06
 12 3 17 -3.2 11.73
 -12 -3 -17 4.26 10.93
 14 3 17 4 14.13
 -14 -3 -17 8.53 12.79
 16 3 17 44.24 16.53
 -16 -3 -17 44.78 16.26
 18 3 17 -1.87 15.46
 -18 -3 -17 1.87 13.86
 20 3 17 0 15.99
 -20 -3 -17 -1.87 16.79
 22 3 17 3.46 21.59
 -22 -3 -17 -2.93 17.59
 24 3 17 -4.53 30.92
 -24 -3 -17 8.53 19.19
 26 3 17 0 43.44
 -26 -3 -17 -0.53 23.72
 28 3 17 -6.13 23.99
 -28 -3 -17 46.11 55.17
 30 3 17 -12.79 32.78
 1 3 18 8.8 9.33
 -1 -3 -18 2.4 11.19
 3 3 18 36.78 11.99
 -3 -3 -18 28.52 11.73
 5 3 18 5.33 9.86
 -5 -3 -18 -1.87 9.33
 7 3 18 227.35 17.32
 -7 -3 -18 244.14 18.66
 9 3 18 39.98 14.66
 -9 -3 -18 45.58 15.19
 11 3 18 20.52 13.86
 -11 -3 -18 12.79 13.06
 13 3 18 34.38 14.66
 -13 -3 -18 26.92 12.79
 15 3 18 -3.73 16.26
 -15 -3 -18 0 14.93
 17 3 18 57.04 18.66
 -17 -3 -18 48.78 18.12
 19 3 18 43.98 18.12
 -19 -3 -18 51.97 18.92
 21 3 18 4.8 20.26
 -21 -3 -18 -8 17.06
 23 3 18 3.2 20.79
 -23 -3 -18 3.46 19.46
 25 3 18 9.6 34.12
 -25 -3 -18 -6.13 24.52
 27 3 18 -3.2 38.38
 -27 -3 -18 6.93 30.12
 29 3 18 -4.26 53.84
 0 3 19 10.39 11.46
 2 3 19 142.86 15.19
 -2 -3 -19 124.74 15.46
 4 3 19 98.62 15.19
 -4 -3 -19 99.42 14.93
 6 3 19 -2.67 11.73
 -6 -3 -19 2.67 10.13
 8 3 19 17.32 12.79
 -8 -3 -19 21.06 10.93
 10 3 19 23.45 14.66
 -10 -3 -19 24.79 13.59
 12 3 19 39.98 13.86
 -12 -3 -19 54.91 13.86
 14 3 19 11.73 14.66
 -14 -3 -19 15.46 14.13
 16 3 19 27.72 18.66
 -16 -3 -19 29.85 16.26
 18 3 19 33.85 19.99
 -18 -3 -19 14.66 20.52
 20 3 19 -6.13 18.39
 -20 -3 -19 1.33 17.59
 22 3 19 30.92 21.32
 -22 -3 -19 11.99 21.59
 24 3 19 7.73 26.39
 -24 -3 -19 10.13 29.59
 26 3 19 -7.2 47.44
 -26 -3 -19 11.99 38.38
 1 3 20 86.09 13.86
 -1 -3 -20 95.69 16.26
 3 3 20 70.36 15.46
 -3 -3 -20 85.56 17.06
 5 3 20 6.4 11.46
 -5 -3 -20 -2.67 10.93
 7 3 20 13.59 12.79
 -7 -3 -20 12.26 10.93
 9 3 20 2.93 13.59
 -9 -3 -20 3.46 12.53
 11 3 20 21.59 16.53
 -11 -3 -20 12.53 13.86
 13 3 20 108.75 17.32
 -13 -3 -20 109.01 15.73
 15 3 20 5.33 12.53
 -15 -3 -20 8.8 17.59
 17 3 20 9.06 17.86
 -17 -3 -20 8.53 19.99
 19 3 20 5.6 21.59
 -19 -3 -20 2.67 17.32
 21 3 20 -3.73 20.26
 -21 -3 -20 -2.67 20.26
 23 3 20 6.66 24.52
 -23 -3 -20 -0.27 23.19
 25 3 20 -11.46 35.98
 -25 -3 -20 -14.93 59.7
 -27 -3 -20 36.25 57.57
 0 3 21 11.73 15.73
 2 3 21 7.2 14.13
 -2 -3 -21 11.73 14.13
 4 3 21 13.06 14.13
 -4 -3 -21 14.66 13.33
 6 3 21 -7.73 12.79
 -6 -3 -21 -5.6 14.93
 8 3 21 0 12.53
 -8 -3 -21 4 11.73
 10 3 21 5.33 14.13
 -10 -3 -21 2.13 13.06
 12 3 21 16.26 16.79
 -12 -3 -21 5.06 14.93
 14 3 21 1.6 15.46
 -14 -3 -21 -0.53 18.39
 16 3 21 3.46 20.26
 -16 -3 -21 -4 17.32
 18 3 21 -6.13 22.39
 -18 -3 -21 12.26 22.39
 20 3 21 -3.2 27.19
 -20 -3 -21 -6.93 26.12
 22 3 21 12.79 27.99
 -22 -3 -21 0.53 31.45
 24 3 21 -1.07 25.59
 26 3 21 18.39 52.51
 -26 -3 -21 8 136.2
 1 3 22 6.66 14.13
 -1 -3 -22 12.79 15.19
 3 3 22 13.86 14.93
 -3 -3 -22 15.99 18.12
 5 3 22 -4.26 16.53
 -5 -3 -22 5.33 11.99
 7 3 22 7.2 13.06
 -7 -3 -22 5.33 17.32
 9 3 22 4 14.13
 -9 -3 -22 2.13 14.13
 11 3 22 2.67 15.73
 -11 -3 -22 8.8 12.53
 13 3 22 6.66 17.32
 -13 -3 -22 8.8 16.26
 15 3 22 2.13 18.12
 -15 -3 -22 8.8 15.73
 17 3 22 -4 47.18
 -17 -3 -22 -4.8 39.45
 19 3 22 14.13 26.65
 -19 -3 -22 4.26 35.98
 21 3 22 1.33 34.65
 23 3 22 -5.6 52.24
 -23 -3 -22 -0.53 69.57
 0 3 23 -4 14.39
 2 3 23 17.32 15.99
 -2 -3 -23 10.39 17.32
 4 3 23 37.58 18.12
 -4 -3 -23 31.18 15.46
 6 3 23 8 19.72
 -6 -3 -23 12.53 15.99
 8 3 23 -3.46 24.52
 -8 -3 -23 6.13 23.99
 10 3 23 7.46 26.12
 -10 -3 -23 5.86 13.33
 12 3 23 -1.07 19.19
 -12 -3 -23 5.06 15.73
 14 3 23 0.27 24.25
 -14 -3 -23 12.53 21.86
 16 3 23 8 29.32
 -16 -3 -23 -3.46 41.58
 18 3 23 6.66 33.05
 -18 -3 -23 -12.79 26.12
 20 3 23 -0.8 38.91
 -20 -3 -23 0.8 31.45
 1 3 24 -0.53 17.86
 -1 -3 -24 6.93 20.26
 3 3 24 0.53 16.26
 -3 -3 -24 -1.33 21.59
 5 3 24 3.2 18.12
 -5 -3 -24 1.87 16.79
 7 3 24 15.19 16.26
 -7 -3 -24 12.53 21.06
 -9 -3 -24 17.32 78.63
 11 3 24 -6.66 50.37
 -11 -3 -24 1.87 52.24
 13 3 24 14.39 28.79
 -13 -3 -24 24.52 33.85
 15 3 24 -0.8 39.18
 -15 -3 -24 6.93 27.72
 -17 -3 -24 -8 47.98
 0 3 25 22.66 25.59
 2 3 25 12.79 16.79
 -2 -3 -25 22.39 30.92
 4 3 25 8.8 17.59
 -4 -3 -25 0.53 32.78
 6 3 25 21.06 40.78
 -6 -3 -25 5.86 32.78
 8 3 25 8 25.59
 -8 -3 -25 28.25 25.05
 12 3 25 10.93 26.12
 -12 -3 -25 -8.53 32.78
 14 3 25 -5.86 24.79
 -14 -3 -25 -14.13 54.37
 1 3 26 -9.86 31.72
 -1 -3 -26 14.93 34.12
 3 3 26 0 54.37
 7 3 26 0.8 49.31
 -7 -3 -26 2.4 21.32
 9 3 26 -5.86 53.31
 -9 -3 -26 5.6 31.45
 0 4 0 1355.86 51.17
 2 4 0 2.67 2.93
 4 4 0 52.24 7.2
 6 4 0 551.99 21.06
 8 4 0 68.23 6.66
 10 4 0 752.96 26.12
 12 4 0 252.14 15.73
 14 4 0 742.83 37.85
 16 4 0 245.48 15.46
 18 4 0 10.66 9.06
 20 4 0 -4.53 11.73
 22 4 0 43.98 11.99
 24 4 0 108.48 16.26
 26 4 0 158.05 20.26
 28 4 0 19.99 17.59
 30 4 0 4.8 18.39
 32 4 0 3.46 20.52
 34 4 0 25.32 23.72
 36 4 0 1.87 21.86
 38 4 0 5.33 38.11
 40 4 0 2.93 41.31
 1 4 1 12.53 2.93
 -1 -4 -1 8.8 2.93
 3 4 1 1128.77 39.18
 -3 -4 -1 1231.65 40.25
 5 4 1 9.06 4.8
 -5 -4 -1 4.26 3.73
 7 4 1 15.46 5.33
 -7 -4 -1 17.06 4.53
 9 4 1 137.53 10.13
 -9 -4 -1 136.73 9.86
 11 4 1 201.5 30.12
 -11 -4 -1 185.77 22.92
 13 4 1 59.44 9.06
 -13 -4 -1 51.97 9.06
 15 4 1 202.83 13.86
 -15 -4 -1 201.77 13.33
 17 4 1 113.01 12.53
 -17 -4 -1 109.55 12.53
 19 4 1 2.13 9.6
 -19 -4 -1 1.07 9.6
 21 4 1 117.81 15.99
 -21 -4 -1 112.74 15.73
 23 4 1 19.99 11.99
 -23 -4 -1 18.92 13.59
 25 4 1 3.73 13.06
 -25 -4 -1 -9.86 15.46
 27 4 1 29.85 16.26
 -27 -4 -1 15.73 15.46
 29 4 1 17.86 21.32
 -29 -4 -1 28.25 17.86
 31 4 1 13.06 20.52
 -31 -4 -1 0 18.66
 33 4 1 4 23.99
 -33 -4 -1 -8.8 21.06
 35 4 1 23.19 23.72
 -35 -4 -1 1.33 24.25
 37 4 1 7.73 30.92
 -37 -4 -1 -2.67 35.98
 39 4 1 0 38.65
 -39 -4 -1 -10.13 43.98
 41 4 1 -10.66 72.5
 -41 -4 -1 34.38 135.4
 0 4 2 573.31 35.18
 2 4 2 824.92 21.32
 -2 -4 -2 819.59 21.59
 4 4 2 586.37 20.79
 -4 -4 -2 595.7 19.99
 6 4 2 379.28 16.79
 -6 -4 -2 383.81 17.06
 8 4 2 2.67 4.8
 -8 -4 -2 2.13 4.8
 10 4 2 235.35 16.26
 -10 -4 -2 220.96 14.13
 12 4 2 22.39 6.4
 -12 -4 -2 22.92 6.13
 14 4 2 51.71 22.12
 -14 -4 -2 42.11 17.32
 16 4 2 15.99 6.93
 -16 -4 -2 23.99 8
 18 4 2 -9.06 9.86
 -18 -4 -2 -10.93 10.13
 20 4 2 138.6 14.13
 -20 -4 -2 135.93 14.39
 22 4 2 -0.53 11.73
 -22 -4 -2 -4.8 12.26
 24 4 2 0 13.33
 -24 -4 -2 0.8 12.53
 26 4 2 1.6 13.86
 -26 -4 -2 -1.6 13.06
 28 4 2 4.53 19.46
 -28 -4 -2 8.53 18.92
 30 4 2 29.32 20.52
 -30 -4 -2 13.59 15.99
 32 4 2 5.86 22.92
 -32 -4 -2 5.06 21.32
 34 4 2 16.79 25.59
 -34 -4 -2 13.59 23.19
 36 4 2 11.99 25.05
 -36 -4 -2 -2.4 26.39
 38 4 2 -6.66 48.51
 -38 -4 -2 18.12 54.37
 40 4 2 -25.32 80.49
 1 4 3 114.34 9.33
 -1 -4 -3 141.53 12.53
 3 4 3 75.96 5.33
 -3 -4 -3 75.16 5.6
 5 4 3 103.15 7.73
 -5 -4 -3 109.28 9.06
 7 4 3 29.05 6.4
 -7 -4 -3 27.72 5.33
 9 4 3 204.43 14.13
 -9 -4 -3 203.9 13.33
 11 4 3 54.11 8.53
 -11 -4 -3 58.64 7.73
 13 4 3 33.85 8
 -13 -4 -3 31.98 7.46
 15 4 3 41.58 9.6
 -15 -4 -3 43.44 9.86
 17 4 3 61.3 11.73
 -17 -4 -3 56.51 11.19
 19 4 3 6.93 9.06
 -19 -4 -3 5.33 9.86
 21 4 3 4.26 9.86
 -21 -4 -3 0.53 10.13
 23 4 3 1.87 11.99
 -23 -4 -3 7.73 11.73
 25 4 3 8.53 11.99
 -25 -4 -3 8.53 12.79
 27 4 3 -3.73 15.46
 -27 -4 -3 -0.8 15.99
 29 4 3 9.86 17.06
 -29 -4 -3 2.93 18.66
 31 4 3 0 18.39
 -31 -4 -3 -5.6 18.66
 33 4 3 2.67 22.66
 -33 -4 -3 0.53 22.92
 35 4 3 -0.27 23.99
 -35 -4 -3 12.79 22.66
 37 4 3 -1.87 28.79
 -37 -4 -3 1.33 19.99
 39 4 3 22.12 76.5
 41 4 3 22.39 79.43
 0 4 4 717.51 17.32
 2 4 4 57.57 4.8
 -2 -4 -4 57.57 4.53
 4 4 4 57.57 5.06
 -4 -4 -4 63.43 4.8
 6 4 4 194.57 11.73
 -6 -4 -4 194.84 11.19
 8 4 4 218.29 13.86
 -8 -4 -4 205.76 13.59
 10 4 4 109.81 9.33
 -10 -4 -4 103.68 8.8
 12 4 4 90.35 13.06
 -12 -4 -4 123.14 19.19
 14 4 4 41.31 9.86
 -14 -4 -4 30.38 9.6
 16 4 4 31.45 9.06
 -16 -4 -4 31.72 9.33
 18 4 4 4 8.26
 -18 -4 -4 -0.27 8.26
 20 4 4 150.06 15.73
 -20 -4 -4 154.06 14.39
 22 4 4 5.06 11.73
 -22 -4 -4 10.93 11.46
 24 4 4 1.6 12.53
 -24 -4 -4 2.93 13.06
 26 4 4 15.73 16.26
 -26 -4 -4 13.86 15.99
 28 4 4 9.6 17.59
 -28 -4 -4 5.06 17.32
 30 4 4 19.46 19.99
 -30 -4 -4 1.07 20.79
 32 4 4 -1.33 21.32
 -32 -4 -4 -7.46 18.92
 34 4 4 4.8 21.86
 -34 -4 -4 3.73 21.06
 36 4 4 3.46 26.65
 -36 -4 -4 -5.86 26.39
 38 4 4 11.99 39.18
 -38 -4 -4 -4.26 33.05
 40 4 4 10.39 53.04
 -40 -4 -4 14.93 54.91
 1 4 5 314.24 13.06
 -1 -4 -5 305.18 11.99
 3 4 5 99.42 8.8
 -3 -4 -5 97.02 7.46
 5 4 5 673.26 19.99
 -5 -4 -5 676.99 19.72
 7 4 5 152.99 11.73
 -7 -4 -5 149.79 11.19
 9 4 5 110.08 8.26
 -9 -4 -5 106.08 7.73
 11 4 5 489.36 20.26
 -11 -4 -5 477.89 20.52
 13 4 5 114.08 10.39
 -13 -4 -5 117.01 10.39
 15 4 5 385.41 20.52
 -15 -4 -5 386.74 19.19
 17 4 5 8.53 8.53
 -17 -4 -5 11.19 8.8
 19 4 5 79.16 11.99
 -19 -4 -5 86.09 11.19
 21 4 5 118.34 14.13
 -21 -4 -5 112.48 14.66
 23 4 5 1.07 12.79
 -23 -4 -5 0.27 10.66
 25 4 5 32.25 15.19
 -25 -4 -5 29.05 14.13
 27 4 5 -1.87 16.79
 -27 -4 -5 6.13 17.32
 29 4 5 85.02 20.79
 -29 -4 -5 83.69 21.32
 31 4 5 5.6 18.39
 -31 -4 -5 -6.93 18.66
 33 4 5 -2.13 20.26
 -33 -4 -5 6.13 21.06
 35 4 5 4 21.59
 -35 -4 -5 8 23.99
 37 4 5 -0.53 25.85
 -37 -4 -5 3.2 35.18
 39 4 5 0.27 109.55
 -39 -4 -5 6.13 40.51
 41 4 5 10.39 67.17
 -41 -4 -5 -1.33 55.44
 0 4 6 1373.71 59.7
 2 4 6 -13.06 10.39
 -2 -4 -6 7.73 7.2
 4 4 6 24.79 6.4
 -4 -4 -6 25.05 6.93
 6 4 6 700.72 22.39
 -6 -4 -6 702.85 22.39
 8 4 6 37.31 7.46
 -8 -4 -6 31.18 6.93
 10 4 6 22.66 6.93
 -10 -4 -6 23.19 6.13
 12 4 6 47.98 7.73
 -12 -4 -6 33.05 7.2
 14 4 6 244.94 15.19
 -14 -4 -6 238.81 14.39
 16 4 6 2.13 8.26
 -16 -4 -6 1.6 7.46
 18 4 6 10.39 9.06
 -18 -4 -6 14.39 9.06
 20 4 6 283.32 22.39
 -20 -4 -6 279.86 21.59
 22 4 6 2.93 10.39
 -22 -4 -6 4 10.39
 24 4 6 16.79 13.33
 -24 -4 -6 7.73 12.53
 26 4 6 60.5 16.79
 -26 -4 -6 61.3 16.53
 28 4 6 18.66 19.46
 -28 -4 -6 19.72 17.32
 30 4 6 3.2 19.72
 -30 -4 -6 10.66 20.79
 32 4 6 -6.66 18.92
 -32 -4 -6 12.53 21.32
 34 4 6 22.12 24.25
 -34 -4 -6 5.33 25.59
 36 4 6 -4.53 25.05
 -36 -4 -6 12.26 25.05
 38 4 6 -6.93 30.65
 -38 -4 -6 -2.93 40.25
 40 4 6 34.65 105.28
 -40 -4 -6 15.46 64.77
 1 4 7 376.88 9.6
 -1 -4 -7 377.14 9.6
 3 4 7 77.03 4.8
 -3 -4 -7 75.16 4.53
 5 4 7 100.48 8.26
 -5 -4 -7 105.01 8.26
 7 4 7 95.69 7.2
 -7 -4 -7 99.42 6.93
 9 4 7 396.6 19.72
 -9 -4 -7 385.67 18.66
 11 4 7 51.44 8.8
 -11 -4 -7 53.31 8.26
 13 4 7 61.04 10.13
 -13 -4 -7 56.51 9.6
 15 4 7 81.03 10.93
 -15 -4 -7 78.36 9.86
 17 4 7 37.31 11.19
 -17 -4 -7 46.38 10.66
 19 4 7 37.05 11.99
 -19 -4 -7 27.19 10.93
 21 4 7 5.06 11.73
 -21 -4 -7 9.6 11.46
 23 4 7 56.24 17.59
 -23 -4 -7 43.44 16.26
 25 4 7 25.32 16.26
 -25 -4 -7 24.79 15.73
 27 4 7 31.18 17.86
 -27 -4 -7 14.13 17.32
 29 4 7 1.6 17.86
 -29 -4 -7 1.87 17.59
 31 4 7 11.19 19.99
 -31 -4 -7 -2.67 18.66
 33 4 7 7.73 21.32
 -33 -4 -7 10.93 22.92
 35 4 7 10.39 22.39
 -35 -4 -7 -2.13 22.39
 37 4 7 1.6 26.65
 -37 -4 -7 -7.46 22.92
 0 4 8 22.66 3.73
 2 4 8 12.26 2.93
 -2 -4 -8 11.19 2.93
 4 4 8 45.58 6.4
 -4 -4 -8 37.58 5.33
 6 4 8 270 18.39
 -6 -4 -8 339.3 36.52
 8 4 8 83.42 13.86
 -8 -4 -8 72.5 12.26
 10 4 8 45.31 8.8
 -10 -4 -8 46.64 7.73
 12 4 8 14.13 7.46
 -12 -4 -8 17.86 8.26
 14 4 8 -1.6 7.73
 -14 -4 -8 8.53 6.66
 16 4 8 2.67 9.86
 -16 -4 -8 1.6 8.26
 18 4 8 23.45 10.66
 -18 -4 -8 17.86 9.86
 20 4 8 13.86 12.53
 -20 -4 -8 13.33 11.46
 22 4 8 5.06 13.33
 -22 -4 -8 3.2 13.06
 24 4 8 6.13 16.53
 -24 -4 -8 5.06 14.66
 26 4 8 8.8 17.32
 -26 -4 -8 7.73 17.32
 28 4 8 -1.6 19.72
 -28 -4 -8 -8.26 19.46
 30 4 8 6.66 21.59
 -30 -4 -8 -3.46 21.32
 32 4 8 2.13 23.99
 -32 -4 -8 -1.6 22.66
 34 4 8 7.73 23.99
 -34 -4 -8 9.33 24.79
 36 4 8 -13.33 37.05
 -36 -4 -8 -6.66 39.71
 -38 -4 -8 -0.53 25.85
 1 4 9 107.95 6.4
 -1 -4 -9 111.68 6.93
 3 4 9 42.91 5.86
 -3 -4 -9 47.44 5.6
 5 4 9 139.66 9.6
 -5 -4 -9 126.34 8.53
 7 4 9 58.64 11.46
 -7 -4 -9 61.3 10.66
 9 4 9 54.64 9.86
 -9 -4 -9 53.57 8.53
 11 4 9 10.66 6.93
 -11 -4 -9 9.33 6.13
 13 4 9 82.63 9.86
 -13 -4 -9 78.63 9.06
 15 4 9 21.06 8.8
 -15 -4 -9 20.79 9.06
 17 4 9 73.03 16.26
 -17 -4 -9 71.43 14.13
 19 4 9 5.86 10.66
 -19 -4 -9 11.46 9.6
 21 4 9 12.26 13.59
 -21 -4 -9 6.4 11.19
 23 4 9 30.38 14.39
 -23 -4 -9 36.52 14.39
 25 4 9 4.53 16.79
 -25 -4 -9 -0.8 15.19
 27 4 9 10.13 20.79
 -27 -4 -9 15.73 17.86
 29 4 9 18.92 20.52
 -29 -4 -9 1.6 18.39
 31 4 9 2.93 22.12
 -31 -4 -9 1.33 18.92
 33 4 9 3.73 27.45
 -33 -4 -9 -0.27 26.92
 35 4 9 4.26 24.25
 -35 -4 -9 4 21.59
 37 4 9 6.66 59.97
 -37 -4 -9 -13.33 42.91
 39 4 9 13.06 73.83
 0 4 10 895.29 29.85
 2 4 10 54.91 6.93
 -2 -4 -10 54.37 7.46
 4 4 10 19.46 5.06
 -4 -4 -10 16.26 4.53
 6 4 10 107.68 10.39
 -6 -4 -10 112.74 9.06
 8 4 10 6.93 6.13
 -8 -4 -10 9.33 5.86
 10 4 10 150.32 11.73
 -10 -4 -10 159.65 11.99
 12 4 10 116.21 12.79
 -12 -4 -10 117.54 13.86
 14 4 10 158.32 15.19
 -14 -4 -10 155.39 13.86
 16 4 10 73.3 13.59
 -16 -4 -10 65.03 12.53
 18 4 10 5.86 10.93
 -18 -4 -10 9.33 8.8
 20 4 10 20.79 14.39
 -20 -4 -10 12.79 11.99
 22 4 10 0.53 13.59
 -22 -4 -10 -2.93 11.99
 24 4 10 24.52 16.26
 -24 -4 -10 31.18 14.93
 26 4 10 59.7 19.46
 -26 -4 -10 53.31 19.99
 28 4 10 14.93 18.92
 -28 -4 -10 1.6 21.06
 30 4 10 -2.67 18.39
 -30 -4 -10 -6.13 21.06
 32 4 10 4.26 25.05
 -32 -4 -10 -7.73 25.05
 34 4 10 -4.26 26.39
 -34 -4 -10 -6.66 30.92
 36 4 10 -9.6 56.51
 -36 -4 -10 6.13 39.18
 1 4 11 33.05 6.66
 -1 -4 -11 30.65 6.13
 3 4 11 91.69 8
 -3 -4 -11 93.02 7.73
 5 4 11 194.57 11.19
 -5 -4 -11 188.71 11.19
 7 4 11 6.4 6.66
 -7 -4 -11 2.4 5.6
 9 4 11 119.14 12.53
 -9 -4 -11 112.21 11.46
 11 4 11 272.4 16.26
 -11 -4 -11 280.66 15.73
 13 4 11 -2.13 9.86
 -13 -4 -11 -4 8.8
 15 4 11 30.65 10.66
 -15 -4 -11 25.85 9.06
 17 4 11 5.86 10.39
 -17 -4 -11 5.86 10.13
 19 4 11 33.05 13.33
 -19 -4 -11 26.12 13.33
 21 4 11 34.12 13.86
 -21 -4 -11 29.32 13.06
 23 4 11 3.73 16.53
 -23 -4 -11 8 12.53
 25 4 11 33.85 18.92
 -25 -4 -11 22.66 15.19
 27 4 11 -1.33 20.26
 -27 -4 -11 0.27 16.53
 29 4 11 18.39 22.12
 -29 -4 -11 14.66 17.86
 31 4 11 3.73 20.52
 -31 -4 -11 3.46 21.32
 33 4 11 8.26 25.85
 -33 -4 -11 1.87 18.92
 35 4 11 9.6 30.65
 -35 -4 -11 -10.39 33.32
 -37 -4 -11 1.87 49.84
 0 4 12 57.84 8
 2 4 12 4.8 5.86
 -2 -4 -12 5.33 4.8
 4 4 12 73.3 7.46
 -4 -4 -12 73.56 7.73
 6 4 12 277.73 14.93
 -6 -4 -12 299.85 15.73
 8 4 12 3.2 7.2
 -8 -4 -12 1.87 6.66
 10 4 12 41.05 8.8
 -10 -4 -12 43.18 8.26
 12 4 12 27.72 9.06
 -12 -4 -12 33.58 8.8
 14 4 12 38.38 10.93
 -14 -4 -12 35.98 9.6
 16 4 12 19.99 10.39
 -16 -4 -12 6.4 9.33
 18 4 12 6.4 11.73
 -18 -4 -12 6.4 10.66
 20 4 12 132.47 18.92
 -20 -4 -12 128.47 17.59
 22 4 12 4.53 16.26
 -22 -4 -12 11.99 13.06
 24 4 12 3.73 16.79
 -24 -4 -12 0.27 13.59
 26 4 12 -5.33 19.99
 -26 -4 -12 0.27 19.19
 28 4 12 11.19 21.59
 -28 -4 -12 9.33 18.39
 30 4 12 11.73 20.26
 -30 -4 -12 6.66 21.86
 32 4 12 12.53 19.72
 -32 -4 -12 1.6 24.25
 34 4 12 8 30.65
 -34 -4 -12 5.86 35.18
 -36 -4 -12 21.86 55.17
 1 4 13 42.91 7.2
 -1 -4 -13 39.98 7.46
 3 4 13 -7.73 7.2
 -3 -4 -13 -5.33 7.73
 5 4 13 11.46 6.66
 -5 -4 -13 12.79 5.86
 7 4 13 4.53 6.4
 -7 -4 -13 3.46 5.6
 9 4 13 13.06 8.53
 -9 -4 -13 11.73 7.2
 11 4 13 1.6 9.06
 -11 -4 -13 -0.53 8.53
 13 4 13 -0.8 9.6
 -13 -4 -13 2.4 8.53
 15 4 13 5.86 11.73
 -15 -4 -13 7.73 8.8
 17 4 13 8.53 11.73
 -17 -4 -13 3.2 10.66
 19 4 13 0 14.39
 -19 -4 -13 3.2 13.33
 21 4 13 7.73 15.73
 -21 -4 -13 -0.27 13.59
 23 4 13 9.06 19.19
 -23 -4 -13 5.33 15.73
 25 4 13 0.8 19.46
 -25 -4 -13 -1.6 16.53
 27 4 13 -2.67 22.66
 -27 -4 -13 3.2 18.92
 29 4 13 -13.86 25.85
 -29 -4 -13 6.13 20.26
 31 4 13 7.46 22.39
 -31 -4 -13 -5.6 22.12
 33 4 13 10.13 27.99
 -33 -4 -13 4.53 40.25
 0 4 14 239.88 17.32
 2 4 14 23.99 8
 -2 -4 -14 20.52 7.46
 4 4 14 23.99 6.93
 -4 -4 -14 21.32 6.93
 6 4 14 113.01 11.19
 -6 -4 -14 115.68 10.13
 8 4 14 -1.87 7.46
 -8 -4 -14 3.2 6.4
 10 4 14 20.52 10.13
 -10 -4 -14 19.99 9.6
 12 4 14 0.53 9.06
 -12 -4 -14 3.2 9.33
 14 4 14 3.73 10.93
 -14 -4 -14 -2.93 9.6
 16 4 14 33.58 13.33
 -16 -4 -14 38.91 11.46
 18 4 14 -1.07 12.53
 -18 -4 -14 -1.6 12.79
 20 4 14 29.85 16.26
 -20 -4 -14 24.79 13.33
 22 4 14 3.2 17.06
 -22 -4 -14 15.19 15.19
 24 4 14 -0.53 18.12
 -24 -4 -14 4.53 17.86
 26 4 14 4.26 18.92
 -26 -4 -14 4 15.46
 28 4 14 4 25.32
 -28 -4 -14 -0.8 20.52
 30 4 14 1.6 22.92
 -30 -4 -14 7.46 19.19
 32 4 14 10.13 24.52
 -32 -4 -14 3.2 23.99
 34 4 14 8 31.18
 1 4 15 5.06 7.2
 -1 -4 -15 4.53 6.66
 3 4 15 9.6 7.73
 -3 -4 -15 8 7.2
 5 4 15 14.39 8.26
 -5 -4 -15 13.59 7.2
 7 4 15 4.53 8.53
 -7 -4 -15 2.93 7.2
 9 4 15 35.98 9.6
 -9 -4 -15 48.51 9.86
 11 4 15 62.37 14.66
 -11 -4 -15 55.71 12.26
 13 4 15 8.8 11.99
 -13 -4 -15 11.46 11.19
 15 4 15 102.35 17.06
 -15 -4 -15 102.62 14.66
 17 4 15 -8.53 13.59
 -17 -4 -15 -5.6 12.53
 19 4 15 -1.07 17.06
 -19 -4 -15 1.07 14.39
 21 4 15 10.39 15.99
 -21 -4 -15 10.93 14.66
 23 4 15 -2.13 17.59
 -23 -4 -15 0 15.99
 25 4 15 -0.53 19.99
 -25 -4 -15 2.4 16.53
 27 4 15 -5.33 27.19
 -27 -4 -15 5.86 21.86
 29 4 15 9.06 29.32
 -29 -4 -15 2.13 38.38
 31 4 15 -6.13 34.65
 -31 -4 -15 1.07 27.45
 33 4 15 -14.93 99.42
 -33 -4 -15 -5.6 58.9
 0 4 16 192.97 15.73
 2 4 16 18.12 8.53
 -2 -4 -16 19.19 8.26
 4 4 16 4 8.26
 -4 -4 -16 2.67 7.46
 6 4 16 10.13 8.8
 -6 -4 -16 6.93 7.46
 8 4 16 4.8 9.6
 -8 -4 -16 -1.33 8
 10 4 16 45.04 11.73
 -10 -4 -16 47.98 11.46
 12 4 16 10.39 12.53
 -12 -4 -16 7.2 11.46
 14 4 16 147.93 18.92
 -14 -4 -16 143.93 16.26
 16 4 16 6.66 13.59
 -16 -4 -16 2.93 13.06
 18 4 16 -4.8 14.66
 -18 -4 -16 7.2 12.53
 20 4 16 15.19 17.59
 -20 -4 -16 22.12 15.73
 22 4 16 0.53 17.86
 -22 -4 -16 2.4 16.53
 24 4 16 10.39 22.92
 -24 -4 -16 11.46 19.72
 26 4 16 9.06 25.85
 -26 -4 -16 28.52 27.19
 28 4 16 7.73 24.52
 -28 -4 -16 2.4 19.72
 30 4 16 2.93 27.72
 -30 -4 -16 20.52 53.84
 32 4 16 17.06 78.09
 1 4 17 27.99 10.39
 -1 -4 -17 27.72 10.39
 3 4 17 14.13 9.06
 -3 -4 -17 11.99 8.8
 5 4 17 27.45 11.19
 -5 -4 -17 22.66 8.53
 7 4 17 9.86 10.13
 -7 -4 -17 10.66 8.8
 9 4 17 80.23 12.79
 -9 -4 -17 72.76 11.99
 11 4 17 26.92 13.33
 -11 -4 -17 23.72 11.99
 13 4 17 13.06 13.33
 -13 -4 -17 13.86 14.93
 15 4 17 45.04 15.46
 -15 -4 -17 49.04 13.86
 17 4 17 17.32 15.99
 -17 -4 -17 26.39 15.99
 19 4 17 -1.07 14.66
 -19 -4 -17 1.87 14.93
 21 4 17 6.66 17.06
 -21 -4 -17 1.6 18.39
 23 4 17 13.86 25.05
 -23 -4 -17 10.93 15.73
 25 4 17 6.66 29.85
 -25 -4 -17 6.93 22.39
 27 4 17 -0.53 31.98
 29 4 17 1.07 46.11
 0 4 18 15.19 10.13
 2 4 18 -1.6 11.19
 -2 -4 -18 2.4 9.6
 4 4 18 27.99 10.13
 -4 -4 -18 24.25 8.53
 6 4 18 17.06 10.93
 -6 -4 -18 22.12 9.33
 8 4 18 11.73 11.73
 -8 -4 -18 13.06 10.66
 10 4 18 15.19 12.26
 -10 -4 -18 23.45 11.46
 12 4 18 6.4 13.06
 -12 -4 -18 -0.53 10.93
 14 4 18 4.8 14.66
 -14 -4 -18 6.13 12.26
 16 4 18 -4 15.73
 -16 -4 -18 -4 14.93
 18 4 18 -6.66 19.19
 -18 -4 -18 2.93 15.73
 20 4 18 23.45 18.39
 -20 -4 -18 7.2 16.79
 22 4 18 3.73 21.59
 -22 -4 -18 1.87 15.46
 24 4 18 -8.26 26.39
 -24 -4 -18 9.06 19.19
 26 4 18 -9.86 35.72
 -26 -4 -18 11.99 34.65
 28 4 18 -7.2 44.51
 30 4 18 -1.87 27.99
 -30 -4 -18 -7.2 56.77
 1 4 19 2.13 9.86
 -1 -4 -19 6.93 9.86
 3 4 19 37.58 11.73
 -3 -4 -19 39.45 13.33
 5 4 19 8.8 10.13
 -5 -4 -19 8 10.39
 7 4 19 8 11.19
 -7 -4 -19 8.8 11.19
 9 4 19 4 13.06
 -9 -4 -19 12.26 12.26
 11 4 19 -0.8 13.06
 -11 -4 -19 2.67 12.53
 13 4 19 2.4 14.66
 -13 -4 -19 6.4 13.86
 15 4 19 4.53 16.53
 -15 -4 -19 5.33 13.33
 17 4 19 3.73 15.46
 -17 -4 -19 3.46 14.66
 19 4 19 14.13 21.06
 -19 -4 -19 9.86 15.19
 21 4 19 -0.53 19.19
 -21 -4 -19 11.99 23.72
 23 4 19 2.4 19.72
 -23 -4 -19 -1.33 19.99
 25 4 19 -7.73 100.75
 -25 -4 -19 -3.73 30.92
 27 4 19 -4.8 72.5
 -27 -4 -19 -7.73 45.31
 0 4 20 2.13 10.93
 2 4 20 5.06 12.53
 -2 -4 -20 8.8 12.53
 4 4 20 3.73 13.33
 -4 -4 -20 4.8 9.86
 6 4 20 10.66 12.53
 -6 -4 -20 10.66 14.13
 8 4 20 1.33 13.33
 -8 -4 -20 -1.33 11.19
 10 4 20 3.46 14.66
 -10 -4 -20 1.07 13.33
 12 4 20 6.4 15.19
 -12 -4 -20 0.53 14.39
 14 4 20 2.93 15.73
 -14 -4 -20 10.39 15.99
 16 4 20 -6.4 17.06
 -16 -4 -20 -0.8 19.99
 18 4 20 13.06 19.72
 -18 -4 -20 -4.26 17.32
 20 4 20 -1.07 27.45
 -20 -4 -20 6.13 22.12
 22 4 20 -7.2 28.52
 -22 -4 -20 -0.53 23.45
 24 4 20 0.8 25.85
 -24 -4 -20 -0.53 47.98
 26 4 20 -15.19 99.68
 -26 -4 -20 -17.86 105.01
 1 4 21 -0.27 12.53
 -1 -4 -21 3.46 12.79
 3 4 21 12.26 13.86
 -3 -4 -21 14.66 18.39
 5 4 21 21.86 14.93
 -5 -4 -21 10.93 12.53
 7 4 21 4 11.99
 -7 -4 -21 -0.53 15.46
 9 4 21 0 14.13
 -9 -4 -21 1.33 11.73
 11 4 21 14.93 15.73
 -11 -4 -21 16.26 14.66
 13 4 21 6.93 16.79
 -13 -4 -21 10.66 15.46
 15 4 21 6.93 17.06
 -15 -4 -21 7.73 15.99
 17 4 21 -5.6 24.25
 -17 -4 -21 -6.66 30.38
 19 4 21 -2.13 23.72
 -19 -4 -21 3.46 39.45
 21 4 21 10.39 25.05
 -21 -4 -21 -1.87 99.15
 23 4 21 4.8 38.11
 25 4 21 -7.46 25.05
 -25 -4 -21 -1.07 86.09
 0 4 22 8 9.06
 2 4 22 2.13 15.99
 -2 -4 -22 6.13 17.06
 4 4 22 2.13 15.19
 -4 -4 -22 -4.26 13.86
 6 4 22 24.25 15.19
 -6 -4 -22 23.99 15.46
 8 4 22 -0.27 16.26
 -8 -4 -22 1.33 14.39
 10 4 22 4 15.19
 -10 -4 -22 -0.53 11.73
 12 4 22 -2.13 14.93
 -12 -4 -22 1.33 14.93
 14 4 22 15.99 23.72
 -14 -4 -22 -1.07 18.12
 16 4 22 8.26 20.52
 -16 -4 -22 8.53 17.86
 18 4 22 3.2 50.37
 -18 -4 -22 16.79 23.99
 20 4 22 18.39 27.45
 -20 -4 -22 40.51 85.02
 22 4 22 6.4 37.58
 1 4 23 -1.07 19.72
 -1 -4 -23 6.4 17.59
 3 4 23 3.2 15.46
 -3 -4 -23 -1.07 16.79
 5 4 23 18.92 17.32
 -5 -4 -23 11.99 13.06
 7 4 23 -0.27 15.19
 -7 -4 -23 -1.07 12.53
 9 4 23 5.06 18.39
 -9 -4 -23 -1.07 17.86
 11 4 23 6.66 18.39
 -11 -4 -23 -0.27 17.59
 13 4 23 5.6 21.86
 -13 -4 -23 -10.13 17.86
 15 4 23 6.66 28.79
 -15 -4 -23 9.6 21.32
 17 4 23 -0.53 15.99
 -17 -4 -23 9.06 22.92
 -19 -4 -23 18.39 33.85
 0 4 24 -1.87 18.39
 2 4 24 7.2 27.45
 -2 -4 -24 -2.4 18.12
 4 4 24 11.99 17.06
 -4 -4 -24 16.79 18.92
 6 4 24 13.06 20.52
 -6 -4 -24 4.8 15.19
 8 4 24 2.93 19.72
 -8 -4 -24 1.07 16.53
 10 4 24 8.8 29.32
 -10 -4 -24 3.46 63.7
 12 4 24 -6.4 39.71
 -12 -4 -24 5.86 37.31
 14 4 24 19.19 52.24
 -14 -4 -24 12.79 46.64
 16 4 24 -0.27 34.12
 -16 -4 -24 3.73 26.39
 1 4 25 -10.13 23.99
 -1 -4 -25 4.26 27.99
 3 4 25 8.26 46.64
 5 4 25 5.6 26.92
 -5 -4 -25 -11.73 36.52
 7 4 25 -6.4 34.65
 -7 -4 -25 -4.26 37.85
 9 4 25 1.33 30.92
 -9 -4 -25 1.6 45.31
 11 4 25 -1.87 27.99
 -11 -4 -25 8.53 40.78
 13 4 25 49.84 147.39
 2 4 26 5.86 49.84
 -4 -4 -26 6.4 65.57
 6 4 26 -2.67 34.65
 8 4 26 3.2 57.04
 -8 -4 -26 -7.46 22.12
 1 5 0 -1.33 3.2
 3 5 0 -1.6 3.46
 5 5 0 2.4 5.86
 7 5 0 450.97 20.52
 9 5 0 -1.33 5.33
 11 5 0 4.26 5.86
 13 5 0 8 6.66
 15 5 0 -2.67 6.66
 17 5 0 2.67 7.73
 19 5 0 4.53 8.26
 21 5 0 4.26 10.66
 23 5 0 0.27 13.06
 25 5 0 -4.53 14.39
 27 5 0 1.07 14.93
 29 5 0 -4 16.79
 31 5 0 3.73 22.66
 33 5 0 0.53 21.59
 35 5 0 4 25.05
 37 5 0 -2.67 39.45
 39 5 0 1.33 54.64
 41 5 0 21.86 55.97
 0 5 1 3.2 3.73
 2 5 1 325.97 13.59
 -2 -5 -1 310.78 13.86
 4 5 1 90.09 7.46
 -4 -5 -1 85.29 8.26
 6 5 1 293.99 17.32
 -6 -5 -1 255.61 19.99
 8 5 1 13.33 5.06
 -8 -5 -1 16.53 5.06
 10 5 1 1.87 5.33
 -10 -5 -1 -2.13 5.6
 12 5 1 18.92 6.93
 -12 -5 -1 10.93 6.66
 14 5 1 4 7.46
 -14 -5 -1 3.2 7.2
 16 5 1 4.8 8.26
 -16 -5 -1 7.2 7.46
 18 5 1 21.86 9.06
 -18 -5 -1 24.79 8.53
 20 5 1 7.46 9.33
 -20 -5 -1 5.06 9.86
 22 5 1 -0.27 11.73
 -22 -5 -1 -0.8 13.59
 24 5 1 15.46 12.53
 -24 -5 -1 10.39 11.99
 26 5 1 2.13 14.13
 -26 -5 -1 9.06 14.93
 28 5 1 3.46 17.32
 -28 -5 -1 5.33 18.12
 30 5 1 11.73 18.92
 -30 -5 -1 10.13 18.66
 32 5 1 9.86 21.06
 -32 -5 -1 -2.67 22.39
 34 5 1 -8 19.99
 -34 -5 -1 -0.53 23.45
 36 5 1 -1.33 24.79
 -36 -5 -1 2.93 26.92
 38 5 1 5.86 30.65
 -38 -5 -1 2.4 30.12
 40 5 1 33.58 54.11
 -40 -5 -1 -20.79 78.89
 1 5 2 39.71 4.53
 -1 -5 -2 38.38 4.26
 3 5 2 101.28 8
 -3 -5 -2 99.95 7.73
 5 5 2 31.18 5.33
 -5 -5 -2 32.78 5.86
 7 5 2 234.82 13.06
 -7 -5 -2 219.62 14.66
 9 5 2 -0.8 4.8
 -9 -5 -2 1.07 5.06
 11 5 2 7.2 6.13
 -11 -5 -2 8 6.13
 13 5 2 25.85 6.93
 -13 -5 -2 31.18 6.4
 15 5 2 23.45 8.26
 -15 -5 -2 25.05 7.73
 17 5 2 11.19 9.86
 -17 -5 -2 10.13 9.33
 19 5 2 21.06 9.33
 -19 -5 -2 14.66 9.33
 21 5 2 40.25 11.99
 -21 -5 -2 42.38 12.26
 23 5 2 34.38 13.06
 -23 -5 -2 29.32 12.79
 25 5 2 3.73 14.39
 -25 -5 -2 -0.8 14.39
 27 5 2 12.53 15.73
 -27 -5 -2 5.6 15.19
 29 5 2 -3.2 18.66
 -29 -5 -2 -3.46 18.12
 31 5 2 -5.6 19.72
 -31 -5 -2 3.2 18.12
 33 5 2 2.93 21.86
 -33 -5 -2 -1.87 20.52
 35 5 2 7.2 21.59
 -35 -5 -2 8 25.05
 37 5 2 -4.53 35.72
 -37 -5 -2 2.4 31.98
 39 5 2 -1.6 37.05
 -39 -5 -2 -0.53 44.51
 41 5 2 4.26 40.51
 0 5 3 231.08 9.86
 2 5 3 62.37 5.6
 -2 -5 -3 61.04 5.06
 4 5 3 465.63 17.06
 -4 -5 -3 465.63 18.66
 6 5 3 59.17 9.33
 -6 -5 -3 55.17 9.6
 8 5 3 27.19 5.06
 -8 -5 -3 26.65 5.6
 10 5 3 45.04 6.93
 -10 -5 -3 40.25 6.66
 12 5 3 86.62 10.13
 -12 -5 -3 82.09 9.33
 14 5 3 12.53 7.73
 -14 -5 -3 11.19 7.46
 16 5 3 21.86 8.53
 -16 -5 -3 19.99 8.53
 18 5 3 23.19 9.33
 -18 -5 -3 23.45 9.33
 20 5 3 -1.07 11.73
 -20 -5 -3 2.4 12.26
 22 5 3 38.65 12.26
 -22 -5 -3 35.98 12.53
 24 5 3 5.06 13.06
 -24 -5 -3 9.06 12.26
 26 5 3 7.73 14.93
 -26 -5 -3 4.53 14.66
 28 5 3 0.27 18.66
 -28 -5 -3 -4 16.26
 30 5 3 6.4 18.12
 -30 -5 -3 -1.87 18.12
 32 5 3 -0.53 21.59
 -32 -5 -3 7.2 19.46
 34 5 3 2.67 23.45
 -34 -5 -3 7.2 23.45
 36 5 3 15.19 26.39
 -36 -5 -3 6.66 22.66
 38 5 3 4.26 34.92
 -38 -5 -3 4.26 31.18
 40 5 3 9.6 58.1
 -40 -5 -3 -13.33 62.37
 1 5 4 188.17 9.06
 -1 -5 -4 189.24 9.86
 3 5 4 473.9 16.79
 -3 -5 -4 476.56 16.79
 5 5 4 1.87 3.73
 -5 -5 -4 4.26 4
 7 5 4 2.93 4.26
 -7 -5 -4 0 4.26
 9 5 4 13.86 5.86
 -9 -5 -4 18.39 5.6
 11 5 4 64.77 8.53
 -11 -5 -4 50.91 8.26
 13 5 4 66.9 9.06
 -13 -5 -4 69.3 8.53
 15 5 4 -2.4 7.2
 -15 -5 -4 2.13 6.66
 17 5 4 1.6 8.8
 -17 -5 -4 3.73 8.26
 19 5 4 14.93 10.66
 -19 -5 -4 14.39 10.13
 21 5 4 8 10.93
 -21 -5 -4 8.26 10.66
 23 5 4 -3.73 11.73
 -23 -5 -4 2.13 10.13
 25 5 4 -3.73 14.39
 -25 -5 -4 3.46 12.53
 27 5 4 22.92 18.66
 -27 -5 -4 22.66 15.73
 29 5 4 1.33 18.39
 -29 -5 -4 3.2 17.32
 31 5 4 -4 22.39
 -31 -5 -4 3.73 21.59
 33 5 4 2.93 21.86
 -33 -5 -4 5.33 19.99
 35 5 4 -2.93 24.25
 -35 -5 -4 2.4 18.39
 37 5 4 -3.2 20.79
 -37 -5 -4 0.53 22.66
 0 5 5 41.05 6.66
 2 5 5 17.59 2.67
 -2 -5 -5 18.39 2.67
 4 5 5 4.8 3.46
 -4 -5 -5 5.6 3.2
 6 5 5 2.4 4
 -6 -5 -5 2.4 4
 8 5 5 16.26 5.33
 -8 -5 -5 23.19 5.06
 10 5 5 12.53 6.66
 -10 -5 -5 15.46 6.66
 12 5 5 24.79 7.2
 -12 -5 -5 12.79 6.4
 14 5 5 10.39 7.46
 -14 -5 -5 0.8 6.66
 16 5 5 20.26 8.26
 -16 -5 -5 16.53 8
 18 5 5 13.33 9.33
 -18 -5 -5 14.39 9.06
 20 5 5 2.67 10.39
 -20 -5 -5 0.53 9.86
 22 5 5 2.13 11.99
 -22 -5 -5 6.13 11.73
 24 5 5 -5.6 11.73
 -24 -5 -5 1.6 12.79
 26 5 5 3.2 15.99
 -26 -5 -5 -0.27 14.93
 28 5 5 1.87 16.53
 -28 -5 -5 3.73 15.99
 30 5 5 8 19.99
 -30 -5 -5 1.6 18.66
 32 5 5 4.26 21.32
 -32 -5 -5 1.33 20.26
 34 5 5 20.26 24.79
 -34 -5 -5 3.73 20.79
 36 5 5 8.26 22.92
 -36 -5 -5 1.6 23.72
 38 5 5 10.93 26.92
 -38 -5 -5 -7.73 34.38
 40 5 5 -2.93 31.18
 1 5 6 2.13 3.46
 -1 -5 -6 1.87 2.13
 3 5 6 26.12 2.93
 -3 -5 -6 27.19 2.67
 5 5 6 20.26 4.53
 -5 -5 -6 19.99 3.73
 7 5 6 33.32 5.33
 -7 -5 -6 38.65 4.8
 9 5 6 2.13 4.8
 -9 -5 -6 -0.27 4.8
 11 5 6 0.27 6.4
 -11 -5 -6 0.53 6.4
 13 5 6 -0.53 5.86
 -13 -5 -6 2.4 5.86
 15 5 6 -6.66 7.2
 -15 -5 -6 -0.53 6.93
 17 5 6 44.78 10.13
 -17 -5 -6 42.91 10.13
 19 5 6 6.13 10.93
 -19 -5 -6 6.93 10.66
 21 5 6 10.13 11.73
 -21 -5 -6 9.6 11.46
 23 5 6 3.46 12.79
 -23 -5 -6 7.2 11.99
 25 5 6 -1.07 14.66
 -25 -5 -6 -4.26 13.06
 27 5 6 4.8 18.66
 -27 -5 -6 0.8 15.99
 29 5 6 12.79 19.19
 -29 -5 -6 3.46 18.12
 31 5 6 1.33 19.19
 -31 -5 -6 -11.99 18.39
 33 5 6 3.73 22.92
 -33 -5 -6 4 22.66
 35 5 6 3.2 19.46
 -35 -5 -6 -11.99 23.99
 37 5 6 0.27 26.12
 -37 -5 -6 15.99 50.37
 39 5 6 0.27 40.78
 0 5 7 58.1 11.73
 2 5 7 23.19 5.33
 -2 -5 -7 22.92 4
 4 5 7 0.8 2.93
 -4 -5 -7 2.67 2.4
 6 5 7 50.37 6.13
 -6 -5 -7 52.77 5.06
 8 5 7 33.85 6.4
 -8 -5 -7 36.25 5.86
 10 5 7 33.32 6.66
 -10 -5 -7 31.45 6.13
 12 5 7 18.66 7.2
 -12 -5 -7 18.92 6.13
 14 5 7 14.93 7.46
 -14 -5 -7 8.8 6.4
 16 5 7 76.23 10.66
 -16 -5 -7 71.7 9.86
 18 5 7 4.8 9.33
 -18 -5 -7 1.33 8.53
 20 5 7 2.67 10.66
 -20 -5 -7 0.8 10.13
 22 5 7 38.91 13.59
 -22 -5 -7 39.71 12.53
 24 5 7 1.87 14.39
 -24 -5 -7 4.8 13.06
 26 5 7 8 17.06
 -26 -5 -7 6.66 15.99
 28 5 7 7.73 20.52
 -28 -5 -7 -0.27 19.46
 30 5 7 4 19.72
 -30 -5 -7 -6.4 18.92
 32 5 7 4.8 23.45
 -32 -5 -7 -11.46 23.72
 34 5 7 0.8 24.52
 -34 -5 -7 12.53 21.32
 36 5 7 7.46 25.32
 -36 -5 -7 6.66 23.19
 38 5 7 -0.27 42.65
 -38 -5 -7 1.07 54.91
 1 5 8 14.39 6.93
 -1 -5 -8 19.46 4.8
 3 5 8 44.24 6.66
 -3 -5 -8 45.04 5.6
 5 5 8 65.83 5.6
 -5 -5 -8 67.97 5.06
 7 5 8 57.57 6.4
 -7 -5 -8 60.77 6.13
 9 5 8 28.52 6.13
 -9 -5 -8 27.72 5.6
 11 5 8 47.71 8
 -11 -5 -8 47.44 6.93
 13 5 8 0.53 7.46
 -13 -5 -8 0.8 6.93
 15 5 8 29.05 9.06
 -15 -5 -8 16.53 7.73
 17 5 8 63.7 13.06
 -17 -5 -8 62.64 11.99
 19 5 8 56.51 13.06
 -19 -5 -8 57.84 11.19
 21 5 8 0.27 11.73
 -21 -5 -8 -2.4 10.13
 23 5 8 11.19 13.59
 -23 -5 -8 -5.6 11.99
 25 5 8 -5.06 15.99
 -25 -5 -8 -4.26 14.39
 27 5 8 3.46 18.12
 -27 -5 -8 -0.27 17.59
 29 5 8 4.8 18.12
 -29 -5 -8 0.53 17.06
 31 5 8 9.86 21.59
 -31 -5 -8 -0.27 19.72
 33 5 8 16.53 25.32
 -33 -5 -8 12.79 22.39
 35 5 8 -2.93 28.25
 -35 -5 -8 1.6 21.86
 37 5 8 -3.46 57.57
 -37 -5 -8 12.79 69.83
 0 5 9 16.53 3.73
 2 5 9 26.39 4.8
 -2 -5 -9 33.05 4.53
 4 5 9 25.32 4.26
 -4 -5 -9 26.39 3.46
 6 5 9 6.4 4.26
 -6 -5 -9 3.46 3.46
 8 5 9 13.06 5.6
 -8 -5 -9 7.46 4.8
 10 5 9 48.51 7.73
 -10 -5 -9 56.51 7.73
 12 5 9 9.06 7.46
 -12 -5 -9 8.8 6.93
 14 5 9 43.98 9.33
 -14 -5 -9 55.44 9.33
 16 5 9 40.25 10.93
 -16 -5 -9 21.06 9.06
 18 5 9 12.26 10.66
 -18 -5 -9 9.06 9.86
 20 5 9 0.27 12.79
 -20 -5 -9 3.46 10.93
 22 5 9 5.6 12.79
 -22 -5 -9 9.33 12.53
 24 5 9 1.33 15.46
 -24 -5 -9 -6.66 12.79
 26 5 9 1.6 17.06
 -26 -5 -9 -0.8 14.66
 28 5 9 7.73 18.39
 -28 -5 -9 13.33 16.79
 30 5 9 2.93 19.99
 -30 -5 -9 6.93 20.52
 32 5 9 14.39 21.59
 -32 -5 -9 -5.06 23.19
 34 5 9 2.67 29.05
 -34 -5 -9 6.13 22.39
 36 5 9 -3.2 31.72
 -36 -5 -9 -7.46 21.32
 -38 -5 -9 14.39 70.36
 1 5 10 0 2.93
 -1 -5 -10 -0.53 2.67
 3 5 10 8 4
 -3 -5 -10 7.73 3.46
 5 5 10 -1.87 4.26
 -5 -5 -10 -0.27 3.46
 7 5 10 22.39 5.86
 -7 -5 -10 19.46 4.8
 9 5 10 23.19 6.66
 -9 -5 -10 23.19 5.86
 11 5 10 12.53 7.73
 -11 -5 -10 12.79 6.4
 13 5 10 112.48 12.26
 -13 -5 -10 107.68 10.13
 15 5 10 11.46 10.13
 -15 -5 -10 9.33 8.53
 17 5 10 13.06 10.66
 -17 -5 -10 3.46 9.06
 19 5 10 4 12.26
 -19 -5 -10 2.4 10.93
 21 5 10 4 11.73
 -21 -5 -10 -1.33 11.46
 23 5 10 3.2 15.46
 -23 -5 -10 10.66 12.53
 25 5 10 -2.4 18.12
 -25 -5 -10 -3.2 13.33
 27 5 10 5.86 19.99
 -27 -5 -10 6.93 16.53
 29 5 10 -1.6 21.59
 -29 -5 -10 0.53 18.39
 31 5 10 10.13 22.12
 -31 -5 -10 1.33 23.45
 33 5 10 19.19 26.92
 -33 -5 -10 14.66 25.85
 35 5 10 -3.2 25.05
 -35 -5 -10 -0.27 21.59
 -37 -5 -10 0.8 7.46
 0 5 11 24.79 4.26
 2 5 11 19.46 4.53
 -2 -5 -11 19.72 4.53
 4 5 11 11.46 5.06
 -4 -5 -11 10.13 4.53
 6 5 11 0.53 5.6
 -6 -5 -11 3.46 4.8
 8 5 11 9.6 6.4
 -8 -5 -11 14.93 5.6
 10 5 11 5.86 7.2
 -10 -5 -11 5.33 5.86
 12 5 11 21.32 9.06
 -12 -5 -11 26.92 8
 14 5 11 4 9.33
 -14 -5 -11 8 8
 16 5 11 15.19 10.39
 -16 -5 -11 8 8.8
 18 5 11 -1.6 10.39
 -18 -5 -11 1.33 10.39
 20 5 11 -10.66 12.79
 -20 -5 -11 0.8 10.39
 22 5 11 1.6 15.46
 -22 -5 -11 0 13.06
 24 5 11 3.2 17.06
 -24 -5 -11 -6.66 15.99
 26 5 11 -3.46 19.19
 -26 -5 -11 10.93 16.53
 28 5 11 3.46 22.92
 -28 -5 -11 4.26 18.66
 30 5 11 3.73 21.86
 -30 -5 -11 -0.27 20.79
 32 5 11 9.6 20.79
 -32 -5 -11 -0.27 27.72
 34 5 11 -8.8 28.79
 -34 -5 -11 8.26 25.05
 36 5 11 1.87 92.22
 -36 -5 -11 13.59 53.04
 1 5 12 9.6 4.8
 -1 -5 -12 13.06 4.53
 3 5 12 27.45 6.4
 -3 -5 -12 37.31 8.8
 5 5 12 19.72 6.13
 -5 -5 -12 23.72 5.6
 7 5 12 2.93 6.4
 -7 -5 -12 6.93 6.13
 9 5 12 5.33 7.2
 -9 -5 -12 4 6.4
 11 5 12 50.91 9.06
 -11 -5 -12 55.97 8.53
 13 5 12 18.39 10.13
 -13 -5 -12 16.26 8.8
 15 5 12 7.2 10.39
 -15 -5 -12 0.8 8.8
 17 5 12 4 12.26
 -17 -5 -12 2.67 9.6
 19 5 12 3.2 12.79
 -19 -5 -12 3.73 10.13
 21 5 12 -1.6 16.26
 -21 -5 -12 2.67 11.46
 23 5 12 -4.53 16.53
 -23 -5 -12 -4.8 12.79
 25 5 12 2.93 17.86
 -25 -5 -12 9.86 15.73
 27 5 12 -1.07 20.52
 -27 -5 -12 4.53 16.26
 29 5 12 1.07 23.99
 -29 -5 -12 1.6 22.66
 31 5 12 -0.27 29.32
 -31 -5 -12 -2.93 20.79
 33 5 12 -2.13 30.12
 -33 -5 -12 6.4 31.45
 0 5 13 33.05 6.13
 2 5 13 9.06 5.06
 -2 -5 -13 8.53 4.8
 4 5 13 80.76 9.06
 -4 -5 -13 92.49 9.33
 6 5 13 12.26 7.46
 -6 -5 -13 18.39 6.93
 8 5 13 21.59 8.53
 -8 -5 -13 14.93 6.93
 10 5 13 24.79 8.8
 -10 -5 -13 22.92 7.2
 12 5 13 0.8 9.6
 -12 -5 -13 4.26 8
 14 5 13 4.26 10.13
 -14 -5 -13 1.6 8.53
 16 5 13 4.53 10.66
 -16 -5 -13 -4.26 10.13
 18 5 13 -1.87 11.46
 -18 -5 -13 2.67 11.99
 20 5 13 0.27 15.19
 -20 -5 -13 2.67 11.19
 22 5 13 5.86 15.99
 -22 -5 -13 11.19 13.86
 24 5 13 6.93 18.92
 -24 -5 -13 9.86 16.53
 26 5 13 -0.53 18.66
 -26 -5 -13 -2.4 16.79
 28 5 13 -7.46 24.79
 -28 -5 -13 -0.53 21.86
 30 5 13 6.93 25.32
 -30 -5 -13 -0.53 23.19
 32 5 13 -4.53 36.52
 -32 -5 -13 8.8 29.32
 34 5 13 -0.8 34.92
 -34 -5 -13 4.26 36.78
 1 5 14 25.05 6.93
 -1 -5 -14 26.39 8.53
 3 5 14 17.59 6.93
 -3 -5 -14 19.72 5.86
 5 5 14 0.8 6.93
 -5 -5 -14 4 6.4
 7 5 14 42.65 9.33
 -7 -5 -14 46.91 8
 9 5 14 16.26 9.33
 -9 -5 -14 14.66 6.66
 11 5 14 9.86 9.86
 -11 -5 -14 14.66 8.8
 13 5 14 8.26 9.86
 -13 -5 -14 9.06 9.06
 15 5 14 7.73 11.99
 -15 -5 -14 1.07 10.13
 17 5 14 4 13.06
 -17 -5 -14 9.33 11.99
 19 5 14 -5.86 14.66
 -19 -5 -14 6.93 13.06
 21 5 14 0 15.46
 -21 -5 -14 9.6 14.66
 23 5 14 -1.6 18.92
 -23 -5 -14 -2.4 14.13
 25 5 14 9.6 21.32
 -25 -5 -14 5.06 14.93
 27 5 14 0.53 23.45
 -27 -5 -14 8.26 18.12
 29 5 14 11.73 25.59
 -29 -5 -14 0.27 19.19
 31 5 14 15.19 41.58
 -31 -5 -14 3.73 55.97
 33 5 14 -6.4 40.78
 -33 -5 -14 7.2 133.8
 0 5 15 2.13 7.2
 2 5 15 2.93 5.86
 -2 -5 -15 4.53 6.4
 4 5 15 -1.87 7.73
 -4 -5 -15 -1.6 6.93
 6 5 15 22.66 7.73
 -6 -5 -15 19.99 7.2
 8 5 15 16.26 9.86
 -8 -5 -15 9.86 8.26
 10 5 15 10.93 9.86
 -10 -5 -15 8.53 7.73
 12 5 15 3.73 10.93
 -12 -5 -15 -0.8 9.86
 14 5 15 6.13 12.79
 -14 -5 -15 11.46 11.19
 16 5 15 15.73 13.33
 -16 -5 -15 19.72 11.73
 18 5 15 5.6 14.13
 -18 -5 -15 4.26 11.99
 20 5 15 8.26 16.53
 -20 -5 -15 8.26 13.33
 22 5 15 -0.8 18.92
 -22 -5 -15 3.2 17.32
 24 5 15 7.73 21.86
 -24 -5 -15 0.53 14.93
 26 5 15 10.93 23.99
 -26 -5 -15 -2.13 15.99
 28 5 15 4.53 23.72
 -28 -5 -15 1.6 19.46
 30 5 15 -14.13 36.52
 -30 -5 -15 -17.06 44.24
 32 5 15 3.73 36.52
 -32 -5 -15 -17.86 28.79
 1 5 16 3.46 7.2
 -1 -5 -16 1.87 8
 3 5 16 3.46 7.2
 -3 -5 -16 0.8 6.93
 5 5 16 3.46 8.53
 -5 -5 -16 1.33 7.2
 7 5 16 8.26 9.06
 -7 -5 -16 12.53 7.73
 9 5 16 -1.6 10.13
 -9 -5 -16 4.26 9.06
 11 5 16 9.86 11.73
 -11 -5 -16 4.26 10.39
 13 5 16 0.53 11.73
 -13 -5 -16 5.06 10.66
 15 5 16 4.8 15.46
 -15 -5 -16 1.6 13.59
 17 5 16 0 13.59
 -17 -5 -16 4.53 11.73
 19 5 16 0.8 14.93
 -19 -5 -16 5.33 15.46
 21 5 16 -4.26 16.79
 -21 -5 -16 -1.07 18.12
 23 5 16 0.8 21.06
 -23 -5 -16 -7.46 18.66
 25 5 16 1.6 25.85
 -25 -5 -16 4.53 17.86
 27 5 16 5.6 28.52
 -27 -5 -16 -5.33 16.26
 29 5 16 19.72 47.71
 -29 -5 -16 20.79 111.41
 31 5 16 -19.46 77.03
 -31 -5 -16 39.98 101.02
 0 5 17 1.07 8
 2 5 17 3.2 8.53
 -2 -5 -17 2.93 8.53
 4 5 17 5.33 8
 -4 -5 -17 4 8.53
 6 5 17 0 9.86
 -6 -5 -17 -4 7.46
 8 5 17 6.13 10.66
 -8 -5 -17 4.53 9.06
 10 5 17 9.86 11.73
 -10 -5 -17 6.13 9.86
 12 5 17 1.07 10.93
 -12 -5 -17 0.53 10.13
 14 5 17 6.13 14.13
 -14 -5 -17 13.06 12.53
 16 5 17 -3.46 15.99
 -16 -5 -17 7.73 14.39
 18 5 17 -2.67 14.66
 -18 -5 -17 -0.27 13.06
 20 5 17 -2.4 19.19
 -20 -5 -17 -5.06 14.39
 22 5 17 1.6 16.26
 -22 -5 -17 -9.33 17.32
 24 5 17 5.33 19.99
 -24 -5 -17 3.46 19.99
 26 5 17 9.86 33.05
 -26 -5 -17 0.53 21.59
 28 5 17 10.13 41.31
 -28 -5 -17 -0.53 8.8
 1 5 18 5.86 9.33
 -1 -5 -18 0.53 9.06
 3 5 18 2.13 9.6
 -3 -5 -18 1.07 9.33
 5 5 18 9.33 9.86
 -5 -5 -18 2.4 8.26
 7 5 18 15.99 10.39
 -7 -5 -18 16.79 9.6
 9 5 18 2.67 11.73
 -9 -5 -18 7.46 10.39
 11 5 18 -1.07 11.73
 -11 -5 -18 2.67 11.99
 13 5 18 15.46 12.79
 -13 -5 -18 10.66 13.06
 15 5 18 -2.67 15.19
 -15 -5 -18 -2.4 14.66
 17 5 18 2.13 14.93
 -17 -5 -18 -3.73 13.33
 19 5 18 6.4 19.72
 -19 -5 -18 4 16.53
 21 5 18 -2.13 18.12
 -21 -5 -18 -1.6 17.32
 23 5 18 0.53 18.12
 -23 -5 -18 -3.2 17.86
 25 5 18 4.8 22.92
 -25 -5 -18 -12.26 42.11
 27 5 18 26.92 62.64
 29 5 18 -8.26 47.44
 -29 -5 -18 -4.26 10.39
 0 5 19 4 9.6
 2 5 19 17.32 11.46
 -2 -5 -19 21.06 11.19
 4 5 19 8.53 11.73
 -4 -5 -19 5.86 10.66
 6 5 19 -2.13 11.99
 -6 -5 -19 3.2 9.6
 8 5 19 6.93 11.46
 -8 -5 -19 10.66 10.13
 10 5 19 0.53 12.79
 -10 -5 -19 1.33 12.79
 12 5 19 4.53 13.33
 -12 -5 -19 9.06 13.06
 14 5 19 7.73 12.79
 -14 -5 -19 0.27 10.66
 16 5 19 8.8 16.53
 -16 -5 -19 7.73 15.73
 18 5 19 15.19 19.46
 -18 -5 -19 -1.6 15.99
 20 5 19 -11.19 24.79
 -20 -5 -19 1.6 17.59
 22 5 19 4 15.99
 -22 -5 -19 5.6 18.92
 24 5 19 -5.06 21.86
 -24 -5 -19 -5.6 24.25
 -26 -5 -19 -8.8 78.63
 28 5 19 0.53 105.01
 1 5 20 7.73 11.46
 -1 -5 -20 8.26 11.19
 3 5 20 5.86 11.73
 -3 -5 -20 -2.93 13.86
 5 5 20 -0.27 10.39
 -5 -5 -20 1.07 10.93
 7 5 20 5.33 13.86
 -7 -5 -20 2.4 10.39
 9 5 20 -1.07 12.26
 -9 -5 -20 -0.27 10.13
 11 5 20 0 14.13
 -11 -5 -20 -2.13 12.26
 13 5 20 9.86 15.19
 -13 -5 -20 6.13 16.26
 15 5 20 6.13 15.19
 -15 -5 -20 -6.66 14.39
 17 5 20 11.46 19.19
 -17 -5 -20 6.4 14.66
 19 5 20 4.53 19.99
 -19 -5 -20 -1.87 22.66
 21 5 20 -4 29.85
 -21 -5 -20 0.27 18.66
 23 5 20 9.33 29.59
 -23 -5 -20 1.87 29.32
 25 5 20 3.46 34.12
 -25 -5 -20 -0.8 33.05
 0 5 21 -3.46 13.06
 2 5 21 2.67 12.79
 -2 -5 -21 -5.33 13.33
 4 5 21 8 12.53
 -4 -5 -21 2.4 11.99
 6 5 21 4.8 14.93
 -6 -5 -21 0.8 11.19
 8 5 21 -2.4 14.93
 -8 -5 -21 6.13 10.66
 10 5 21 -2.13 14.39
 -10 -5 -21 -5.33 11.19
 12 5 21 1.6 16.53
 -12 -5 -21 2.4 15.73
 14 5 21 1.87 16.53
 -14 -5 -21 -2.93 14.39
 16 5 21 -0.27 16.53
 -16 -5 -21 -1.87 17.06
 18 5 21 -2.4 25.59
 -18 -5 -21 -0.27 22.12
 20 5 21 -0.8 24.79
 -20 -5 -21 8.26 59.97
 22 5 21 17.86 38.11
 -22 -5 -21 -2.67 30.92
 24 5 21 -5.33 49.31
 1 5 22 -0.8 11.99
 -1 -5 -22 2.93 13.86
 3 5 22 0.53 13.59
 -3 -5 -22 4.26 14.93
 5 5 22 4 13.06
 -5 -5 -22 -1.07 13.59
 7 5 22 3.46 18.66
 -7 -5 -22 -0.27 9.6
 9 5 22 -1.33 19.46
 -9 -5 -22 4.8 10.13
 11 5 22 -0.27 14.66
 -11 -5 -22 -4.53 17.06
 13 5 22 4.8 22.92
 -13 -5 -22 10.93 15.73
 15 5 22 1.6 18.92
 -15 -5 -22 7.2 17.59
 17 5 22 -0.27 42.91
 -17 -5 -22 1.87 27.19
 19 5 22 -4.8 58.64
 -19 -5 -22 15.73 25.59
 21 5 22 5.33 30.12
 -21 -5 -22 -11.73 64.5
 0 5 23 -2.67 19.46
 2 5 23 5.6 16.53
 -2 -5 -23 3.46 16.26
 4 5 23 2.67 17.86
 -4 -5 -23 -6.13 17.86
 6 5 23 6.13 15.99
 -6 -5 -23 2.13 15.46
 8 5 23 4.8 21.06
 -8 -5 -23 1.6 13.33
 10 5 23 -1.6 16.79
 -10 -5 -23 -1.33 11.19
 12 5 23 30.38 73.03
 -12 -5 -23 9.86 34.38
 14 5 23 -1.6 17.86
 -14 -5 -23 0.8 16.53
 16 5 23 -25.85 56.77
 -16 -5 -23 22.92 26.65
 -18 -5 -23 9.06 20.52
 1 5 24 3.46 17.59
 -1 -5 -24 6.66 24.79
 3 5 24 2.13 23.72
 -3 -5 -24 9.06 21.06
 5 5 24 -3.2 26.92
 -5 -5 -24 -2.4 14.66
 7 5 24 -1.07 17.86
 -7 -5 -24 1.87 17.06
 9 5 24 -2.13 20.79
 -9 -5 -24 9.06 30.12
 11 5 24 8 75.96
 -11 -5 -24 -21.59 64.23
 -13 -5 -24 -27.19 59.97
 15 5 24 10.93 49.31
 -15 -5 -24 -4.53 26.92
 0 5 25 3.73 19.19
 2 5 25 5.33 27.19
 -2 -5 -25 6.13 57.04
 4 5 25 -13.06 47.98
 6 5 25 22.12 54.91
 8 5 25 -8.8 27.72
 -8 -5 -25 4.26 23.72
 10 5 25 -13.86 48.78
 -10 -5 -25 14.66 40.51
 3 5 26 9.33 28.52
 -3 -5 -26 -1.07 35.18
 0 6 0 9999 305.18
 2 6 0 399.27 25.85
 4 6 0 141.26 10.66
 6 6 0 -1.6 4.8
 8 6 0 425.39 18.92
 10 6 0 323.84 18.12
 12 6 0 407 21.32
 14 6 0 828.92 37.31
 16 6 0 60.5 17.06
 18 6 0 7.73 9.6
 20 6 0 57.3 15.19
 22 6 0 40.78 15.19
 24 6 0 80.23 14.93
 26 6 0 304.11 26.65
 28 6 0 31.98 17.86
 30 6 0 0.53 17.06
 32 6 0 10.39 20.79
 34 6 0 13.59 22.39
 36 6 0 -1.33 26.92
 38 6 0 5.06 37.05
 40 6 0 8.26 44.78
 1 6 1 246.28 18.12
 -1 -6 -1 194.84 16.53
 3 6 1 281.19 18.66
 -3 -6 -1 256.94 16.79
 5 6 1 292.92 15.73
 -5 -6 -1 280.93 19.99
 7 6 1 12.53 5.06
 -7 -6 -1 11.46 6.13
 9 6 1 638.88 27.99
 -9 -6 -1 645.54 24.52
 11 6 1 369.15 30.12
 -11 -6 -1 345.16 25.05
 13 6 1 138.6 13.59
 -13 -6 -1 143.13 13.59
 15 6 1 271.86 17.06
 -15 -6 -1 278.79 16.79
 17 6 1 41.05 13.33
 -17 -6 -1 29.05 11.73
 19 6 1 2.13 9.86
 -19 -6 -1 -0.27 9.86
 21 6 1 83.16 16.26
 -21 -6 -1 85.56 15.46
 23 6 1 65.57 14.93
 -23 -6 -1 66.63 14.39
 25 6 1 53.84 17.06
 -25 -6 -1 54.91 16.79
 27 6 1 53.57 19.99
 -27 -6 -1 44.24 18.92
 29 6 1 46.38 22.12
 -29 -6 -1 56.24 21.86
 31 6 1 -1.33 20.79
 -31 -6 -1 11.46 17.86
 33 6 1 14.13 21.59
 -33 -6 -1 4.53 21.59
 35 6 1 3.2 21.06
 -35 -6 -1 32.25 24.79
 37 6 1 4 54.37
 -37 -6 -1 4 32.52
 39 6 1 7.2 54.11
 -39 -6 -1 13.33 49.84
 0 6 2 433.12 21.59
 2 6 2 312.64 14.66
 -2 -6 -2 313.18 12.53
 4 6 2 196.44 11.46
 -4 -6 -2 202.3 11.19
 6 6 2 784.94 26.39
 -6 -6 -2 779.88 28.52
 8 6 2 6.66 6.93
 -8 -6 -2 2.13 9.6
 10 6 2 199.37 17.06
 -10 -6 -2 183.64 15.99
 12 6 2 24.25 9.33
 -12 -6 -2 27.72 8.53
 14 6 2 82.09 25.32
 -14 -6 -2 54.64 21.06
 16 6 2 63.7 10.13
 -16 -6 -2 63.43 9.06
 18 6 2 -5.06 14.13
 -18 -6 -2 -6.13 13.33
 20 6 2 145.26 18.12
 -20 -6 -2 148.99 16.26
 22 6 2 7.46 11.99
 -22 -6 -2 5.33 13.06
 24 6 2 -0.8 12.79
 -24 -6 -2 9.6 13.06
 26 6 2 4.8 17.06
 -26 -6 -2 11.46 16.53
 28 6 2 37.85 24.79
 -28 -6 -2 48.51 25.05
 30 6 2 31.45 19.72
 -30 -6 -2 27.19 20.79
 32 6 2 19.72 20.79
 -32 -6 -2 15.73 20.52
 34 6 2 4.53 21.32
 -34 -6 -2 18.39 24.79
 36 6 2 14.66 50.64
 -36 -6 -2 2.13 27.72
 38 6 2 -58.64 79.69
 -38 -6 -2 -5.33 23.99
 40 6 2 -13.33 40.25
 -40 -6 -2 4.53 77.83
 1 6 3 81.83 10.39
 -1 -6 -3 85.56 9.86
 3 6 3 9.06 4.26
 -3 -6 -3 6.4 3.73
 5 6 3 17.59 5.86
 -5 -6 -3 10.39 7.46
 7 6 3 124.47 13.06
 -7 -6 -3 135.4 12.53
 9 6 3 156.46 13.33
 -9 -6 -3 155.39 12.53
 11 6 3 105.01 11.73
 -11 -6 -3 97.82 10.93
 13 6 3 91.95 12.26
 -13 -6 -3 93.29 10.66
 15 6 3 10.13 9.33
 -15 -6 -3 11.99 9.06
 17 6 3 157.52 18.92
 -17 -6 -3 167.12 19.99
 19 6 3 17.59 12.53
 -19 -6 -3 6.13 12.79
 21 6 3 2.67 12.53
 -21 -6 -3 12.26 11.46
 23 6 3 10.66 12.79
 -23 -6 -3 13.06 12.26
 25 6 3 13.59 15.46
 -25 -6 -3 16.79 14.39
 27 6 3 0.27 18.66
 -27 -6 -3 4 17.32
 29 6 3 1.87 19.46
 -29 -6 -3 2.67 17.86
 31 6 3 9.06 20.52
 -31 -6 -3 -7.73 21.32
 33 6 3 0.27 22.39
 -33 -6 -3 -0.8 22.39
 35 6 3 12.53 21.86
 -35 -6 -3 5.6 26.65
 37 6 3 12.53 30.92
 -37 -6 -3 7.46 39.45
 0 6 4 411.26 21.86
 2 6 4 20.26 5.33
 -2 -6 -4 18.12 4.53
 4 6 4 1103.18 30.65
 -4 -6 -4 1124.5 30.92
 6 6 4 939.8 34.38
 -6 -6 -4 947.53 32.78
 8 6 4 155.39 11.73
 -8 -6 -4 146.59 10.66
 10 6 4 270.26 14.93
 -10 -6 -4 258.54 14.13
 12 6 4 142.86 22.12
 -12 -6 -4 139.13 20.52
 14 6 4 42.38 11.19
 -14 -6 -4 49.58 11.19
 16 6 4 57.57 13.33
 -16 -6 -4 56.77 12.26
 18 6 4 22.66 9.6
 -18 -6 -4 12.79 9.86
 20 6 4 510.68 26.92
 -20 -6 -4 518.41 27.72
 22 6 4 46.91 15.73
 -22 -6 -4 40.51 15.99
 24 6 4 2.4 13.86
 -24 -6 -4 -1.33 11.99
 26 6 4 14.13 17.32
 -26 -6 -4 20.52 15.19
 28 6 4 15.99 19.19
 -28 -6 -4 4.26 16.79
 30 6 4 28.52 17.32
 -30 -6 -4 20.26 18.92
 32 6 4 6.66 22.39
 -32 -6 -4 4.26 21.32
 34 6 4 -5.33 24.79
 -34 -6 -4 0.53 27.72
 36 6 4 23.99 26.65
 -36 -6 -4 0.27 44.51
 38 6 4 -1.6 47.18
 -38 -6 -4 10.13 99.42
 1 6 5 166.05 8.53
 -1 -6 -5 158.32 8.8
 3 6 5 613.83 66.63
 -3 -6 -5 684.46 40.78
 5 6 5 454.17 19.19
 -5 -6 -5 430.18 16.53
 7 6 5 297.72 16.26
 -7 -6 -5 306.78 16.79
 9 6 5 230.28 14.13
 -9 -6 -5 221.76 13.06
 11 6 5 545.59 23.19
 -11 -6 -5 563.19 21.86
 13 6 5 95.15 11.19
 -13 -6 -5 98.35 11.46
 15 6 5 504.81 24.52
 -15 -6 -5 493.35 25.05
 17 6 5 22.39 9.86
 -17 -6 -5 31.98 9.06
 19 6 5 151.66 16.79
 -19 -6 -5 133.8 14.93
 21 6 5 229.22 19.19
 -21 -6 -5 217.49 18.39
 23 6 5 3.73 12.79
 -23 -6 -5 8 12.26
 25 6 5 50.11 16.53
 -25 -6 -5 48.51 14.39
 27 6 5 -9.86 17.06
 -27 -6 -5 -4.53 15.73
 29 6 5 155.12 23.99
 -29 -6 -5 129.27 21.86
 31 6 5 16.79 21.86
 -31 -6 -5 10.93 18.66
 33 6 5 13.59 23.19
 -33 -6 -5 9.6 20.26
 35 6 5 10.13 22.66
 -35 -6 -5 15.19 28.79
 37 6 5 10.13 27.99
 -37 -6 -5 -6.93 37.85
 0 6 6 1905.71 34.65
 2 6 6 6.13 4.53
 -2 -6 -6 2.13 4.53
 4 6 6 61.84 14.13
 -4 -6 -6 67.97 13.33
 6 6 6 864.63 27.19
 -6 -6 -6 856.11 26.65
 8 6 6 14.66 8.53
 -8 -6 -6 14.39 7.73
 10 6 6 110.88 10.93
 -10 -6 -6 98.35 10.39
 12 6 6 20.79 8.53
 -12 -6 -6 19.46 8.53
 14 6 6 545.86 23.99
 -14 -6 -6 542.93 25.59
 16 6 6 36.78 9.6
 -16 -6 -6 31.98 8.26
 18 6 6 58.1 13.06
 -18 -6 -6 63.7 11.46
 20 6 6 403 31.18
 -20 -6 -6 387.81 25.59
 22 6 6 17.32 13.06
 -22 -6 -6 16.53 11.99
 24 6 6 35.98 15.73
 -24 -6 -6 38.91 15.46
 26 6 6 102.35 19.99
 -26 -6 -6 123.4 19.72
 28 6 6 37.05 18.92
 -28 -6 -6 46.64 17.32
 30 6 6 8 20.52
 -30 -6 -6 4 17.59
 32 6 6 8.53 26.12
 -32 -6 -6 5.06 20.26
 34 6 6 14.13 25.59
 -34 -6 -6 14.93 19.72
 36 6 6 9.33 27.72
 -36 -6 -6 12.26 26.12
 38 6 6 14.93 29.32
 -38 -6 -6 -9.6 30.12
 1 6 7 551.19 18.12
 -1 -6 -7 533.07 15.73
 3 6 7 39.18 8.26
 -3 -6 -7 40.51 6.93
 5 6 7 151.66 12.53
 -5 -6 -7 157.25 11.19
 7 6 7 174.05 10.66
 -7 -6 -7 182.58 10.39
 9 6 7 500.02 23.45
 -9 -6 -7 501.88 22.12
 11 6 7 6.66 6.93
 -11 -6 -7 11.46 6.66
 13 6 7 164.45 15.46
 -13 -6 -7 163.65 13.86
 15 6 7 82.63 11.46
 -15 -6 -7 51.97 9.6
 17 6 7 75.16 12.26
 -17 -6 -7 68.5 11.73
 19 6 7 2.4 10.13
 -19 -6 -7 1.87 10.13
 21 6 7 15.99 12.26
 -21 -6 -7 11.73 11.99
 23 6 7 136.73 24.52
 -23 -6 -7 151.92 23.72
 25 6 7 27.72 18.12
 -25 -6 -7 38.91 15.46
 27 6 7 74.9 20.52
 -27 -6 -7 59.7 18.39
 29 6 7 5.33 18.12
 -29 -6 -7 1.07 17.86
 31 6 7 5.33 24.25
 -31 -6 -7 16.79 19.46
 33 6 7 15.73 28.79
 -33 -6 -7 -4 23.72
 35 6 7 6.4 31.45
 -35 -6 -7 6.66 26.12
 37 6 7 10.66 44.78
 -37 -6 -7 -0.53 23.72
 0 6 8 81.83 14.13
 2 6 8 18.39 4.8
 -2 -6 -8 18.12 3.73
 4 6 8 29.32 8.53
 -4 -6 -8 33.58 6.93
 6 6 8 469.37 42.91
 -6 -6 -8 431.25 31.72
 8 6 8 126.34 17.59
 -8 -6 -8 114.61 14.66
 10 6 8 -1.87 8.8
 -10 -6 -8 0.53 9.06
 12 6 8 33.32 9.6
 -12 -6 -8 30.38 8
 14 6 8 4.26 8.53
 -14 -6 -8 11.19 8
 16 6 8 24.79 10.39
 -16 -6 -8 15.99 9.06
 18 6 8 -1.6 11.46
 -18 -6 -8 1.33 9.86
 20 6 8 21.86 12.79
 -20 -6 -8 24.25 11.73
 22 6 8 5.06 15.19
 -22 -6 -8 6.4 13.33
 24 6 8 14.39 18.39
 -24 -6 -8 2.4 16.26
 26 6 8 31.45 21.86
 -26 -6 -8 20.79 18.12
 28 6 8 -10.39 21.06
 -28 -6 -8 4 17.86
 30 6 8 0.8 21.32
 -30 -6 -8 5.86 19.19
 32 6 8 -4.8 21.86
 -32 -6 -8 5.06 23.99
 34 6 8 11.46 27.72
 -34 -6 -8 0 27.99
 36 6 8 -6.4 36.78
 -36 -6 -8 -14.39 30.65
 38 6 8 22.92 39.71
 1 6 9 61.3 13.06
 -1 -6 -9 61.3 14.39
 3 6 9 39.45 15.73
 -3 -6 -9 19.46 8
 5 6 9 122.07 7.46
 -5 -6 -9 142.06 8
 7 6 9 149.26 10.13
 -7 -6 -9 153.52 10.13
 9 6 9 341.96 16.79
 -9 -6 -9 342.76 16.79
 11 6 9 1.87 6.93
 -11 -6 -9 4.53 6.4
 13 6 9 70.1 10.39
 -13 -6 -9 64.23 8.8
 15 6 9 55.97 13.59
 -15 -6 -9 48.24 11.99
 17 6 9 99.68 16.79
 -17 -6 -9 84.49 14.66
 19 6 9 29.05 12.53
 -19 -6 -9 29.05 10.93
 21 6 9 9.06 14.13
 -21 -6 -9 11.73 12.26
 23 6 9 65.3 19.72
 -23 -6 -9 65.57 16.53
 25 6 9 7.46 17.06
 -25 -6 -9 10.13 15.46
 27 6 9 21.32 20.79
 -27 -6 -9 10.66 18.92
 29 6 9 9.06 22.12
 -29 -6 -9 1.33 19.72
 31 6 9 5.6 22.92
 -31 -6 -9 10.13 22.39
 33 6 9 -1.87 25.05
 -33 -6 -9 8 16.53
 35 6 9 5.06 32.52
 -35 -6 -9 4.53 40.78
 0 6 10 875.83 46.38
 2 6 10 69.57 8
 -2 -6 -10 70.36 7.73
 4 6 10 34.12 8.53
 -4 -6 -10 31.98 7.2
 6 6 10 89.02 8
 -6 -6 -10 81.56 7.73
 8 6 10 25.59 6.66
 -8 -6 -10 25.05 5.86
 10 6 10 90.62 9.6
 -10 -6 -10 99.95 9.06
 12 6 10 167.65 19.46
 -12 -6 -10 163.38 17.59
 14 6 10 199.9 20.52
 -14 -6 -10 185.24 15.46
 16 6 10 79.96 14.93
 -16 -6 -10 66.1 13.33
 18 6 10 35.45 11.99
 -18 -6 -10 27.99 10.13
 20 6 10 71.96 19.72
 -20 -6 -10 54.37 16.79
 22 6 10 15.19 15.99
 -22 -6 -10 13.33 13.86
 24 6 10 41.85 18.66
 -24 -6 -10 43.18 17.06
 26 6 10 93.29 25.05
 -26 -6 -10 97.55 22.12
 28 6 10 -3.46 22.66
 -28 -6 -10 4 18.66
 30 6 10 9.33 23.72
 -30 -6 -10 2.4 19.99
 32 6 10 -4.8 26.12
 -32 -6 -10 -5.86 24.25
 34 6 10 19.72 29.85
 -34 -6 -10 -1.07 34.12
 1 6 11 0 6.93
 -1 -6 -11 15.46 5.6
 3 6 11 351.82 16.79
 -3 -6 -11 357.42 17.32
 5 6 11 290.52 11.46
 -5 -6 -11 281.19 10.66
 7 6 11 12.53 5.86
 -7 -6 -11 7.46 4.8
 9 6 11 212.16 14.39
 -9 -6 -11 230.82 14.13
 11 6 11 660.74 26.39
 -11 -6 -11 628.75 26.92
 13 6 11 18.39 10.13
 -13 -6 -11 14.13 10.39
 15 6 11 163.38 16.26
 -15 -6 -11 161.79 13.33
 17 6 11 6.4 10.93
 -17 -6 -11 8.26 9.33
 19 6 11 39.71 13.86
 -19 -6 -11 27.99 11.46
 21 6 11 63.97 15.46
 -21 -6 -11 70.36 14.66
 23 6 11 8 16.53
 -23 -6 -11 15.73 15.19
 25 6 11 25.85 18.12
 -25 -6 -11 25.32 14.13
 27 6 11 5.86 21.32
 -27 -6 -11 -8 17.86
 29 6 11 58.37 27.19
 -29 -6 -11 45.31 23.72
 31 6 11 -4.26 23.19
 -31 -6 -11 4 20.52
 33 6 11 3.2 31.45
 -33 -6 -11 6.93 39.18
 0 6 12 1.87 3.73
 2 6 12 22.12 4.26
 -2 -6 -12 20.52 3.2
 4 6 12 203.63 9.6
 -4 -6 -12 207.63 8.8
 6 6 12 341.96 15.46
 -6 -6 -12 352.36 13.86
 8 6 12 84.49 9.06
 -8 -6 -12 85.29 8
 10 6 12 121.54 11.46
 -10 -6 -12 121.01 9.86
 12 6 12 10.39 9.06
 -12 -6 -12 4.8 7.2
 14 6 12 37.85 11.19
 -14 -6 -12 40.51 10.39
 16 6 12 25.59 11.99
 -16 -6 -12 35.45 11.46
 18 6 12 8.53 12.26
 -18 -6 -12 6.93 11.19
 20 6 12 234.02 22.92
 -20 -6 -12 227.89 23.45
 22 6 12 10.93 17.06
 -22 -6 -12 8.8 14.39
 24 6 12 -3.2 18.39
 -24 -6 -12 -3.73 16.53
 26 6 12 -6.66 20.79
 -26 -6 -12 -12.26 18.39
 28 6 12 22.92 23.45
 -28 -6 -12 21.06 21.32
 30 6 12 19.19 28.52
 -30 -6 -12 2.93 23.19
 32 6 12 4.53 31.98
 -32 -6 -12 9.6 22.66
 34 6 12 4.53 51.44
 -34 -6 -12 4.8 60.24
 1 6 13 70.63 7.2
 -1 -6 -13 56.24 6.93
 3 6 13 -33.85 15.73
 -3 -6 -13 -21.86 9.33
 5 6 13 6.4 5.86
 -5 -6 -13 5.33 4.8
 7 6 13 -0.27 7.46
 -7 -6 -13 0.27 5.86
 9 6 13 43.71 9.6
 -9 -6 -13 41.85 8.53
 11 6 13 -13.59 9.33
 -11 -6 -13 -6.66 8
 13 6 13 11.19 9.6
 -13 -6 -13 6.4 7.73
 15 6 13 38.38 12.53
 -15 -6 -13 39.45 10.93
 17 6 13 5.6 13.06
 -17 -6 -13 13.06 11.73
 19 6 13 9.86 12.79
 -19 -6 -13 13.06 12.79
 21 6 13 5.06 16.26
 -21 -6 -13 -6.13 12.53
 23 6 13 10.93 17.59
 -23 -6 -13 7.2 13.59
 25 6 13 9.86 19.46
 -25 -6 -13 5.06 15.73
 27 6 13 10.66 21.86
 -27 -6 -13 10.93 17.32
 29 6 13 10.93 25.05
 -29 -6 -13 9.86 21.06
 31 6 13 -0.53 23.99
 -31 -6 -13 -6.66 20.79
 33 6 13 -5.6 28.52
 -33 -6 -13 -18.39 48.51
 35 6 13 4.26 63.7
 0 6 14 309.98 16.26
 2 6 14 -10.13 7.73
 -2 -6 -14 -10.13 7.46
 4 6 14 158.05 11.73
 -4 -6 -14 159.12 10.39
 6 6 14 226.82 14.39
 -6 -6 -14 227.09 12.79
 8 6 14 1.87 8.8
 -8 -6 -14 -1.6 6.13
 10 6 14 32.25 10.39
 -10 -6 -14 30.12 10.66
 12 6 14 8.8 10.13
 -12 -6 -14 7.2 9.6
 14 6 14 30.92 10.93
 -14 -6 -14 32.25 10.66
 16 6 14 46.38 13.33
 -16 -6 -14 35.98 10.66
 18 6 14 7.2 13.59
 -18 -6 -14 10.13 11.19
 20 6 14 44.51 18.92
 -20 -6 -14 45.31 15.19
 22 6 14 15.46 17.59
 -22 -6 -14 4.53 11.73
 24 6 14 7.46 19.46
 -24 -6 -14 2.67 14.93
 26 6 14 4.26 20.79
 -26 -6 -14 4.26 18.39
 28 6 14 1.07 21.86
 -28 -6 -14 -9.06 22.66
 30 6 14 -10.13 54.11
 -30 -6 -14 28.79 31.18
 -32 -6 -14 -12.26 39.98
 -34 -6 -14 15.19 46.64
 1 6 15 1.33 5.86
 -1 -6 -15 1.6 6.13
 3 6 15 34.92 7.73
 -3 -6 -15 34.12 6.4
 5 6 15 36.78 8.53
 -5 -6 -15 39.45 7.2
 7 6 15 3.2 8.53
 -7 -6 -15 -1.33 6.66
 9 6 15 81.03 11.19
 -9 -6 -15 88.49 10.13
 11 6 15 104.75 16.79
 -11 -6 -15 108.21 15.99
 13 6 15 27.45 12.53
 -13 -6 -15 25.85 10.39
 15 6 15 191.1 20.52
 -15 -6 -15 204.96 19.19
 17 6 15 -11.19 15.73
 -17 -6 -15 -6.66 13.59
 19 6 15 -1.87 14.66
 -19 -6 -15 7.73 10.66
 21 6 15 9.06 19.99
 -21 -6 -15 4.26 14.93
 23 6 15 -4.26 19.72
 -23 -6 -15 -8 16.53
 25 6 15 1.33 23.19
 -25 -6 -15 7.73 17.59
 27 6 15 -0.53 24.79
 -27 -6 -15 -1.07 24.79
 29 6 15 4.26 41.58
 -29 -6 -15 56.24 51.71
 31 6 15 -8.53 74.1
 -31 -6 -15 -15.73 66.1
 0 6 16 427.52 27.72
 2 6 16 41.31 9.06
 -2 -6 -16 46.91 8.26
 4 6 16 -2.4 7.46
 -4 -6 -16 -2.93 6.13
 6 6 16 30.12 9.86
 -6 -6 -16 22.12 8
 8 6 16 -0.8 9.33
 -8 -6 -16 -2.93 7.46
 10 6 16 95.42 12.26
 -10 -6 -16 94.89 10.93
 12 6 16 24.25 12.26
 -12 -6 -16 26.39 10.39
 14 6 16 242.28 21.86
 -14 -6 -16 235.08 18.66
 16 6 16 46.11 17.06
 -16 -6 -16 55.44 14.13
 18 6 16 7.73 15.19
 -18 -6 -16 9.86 15.73
 20 6 16 12.79 17.86
 -20 -6 -16 22.12 13.06
 22 6 16 5.86 19.72
 -22 -6 -16 7.73 16.26
 24 6 16 14.39 21.59
 -24 -6 -16 9.06 16.26
 26 6 16 40.78 30.92
 -26 -6 -16 39.98 21.86
 28 6 16 -12.26 25.85
 -28 -6 -16 2.93 36.52
 30 6 16 -3.2 74.36
 -30 -6 -16 -8.53 80.49
 1 6 17 37.58 9.06
 -1 -6 -17 38.91 8.8
 3 6 17 21.86 10.39
 -3 -6 -17 28.79 10.39
 5 6 17 63.43 10.66
 -5 -6 -17 72.76 10.39
 7 6 17 14.66 10.39
 -7 -6 -17 18.39 8.8
 9 6 17 186.84 16.53
 -9 -6 -17 182.04 16.26
 11 6 17 61.57 14.93
 -11 -6 -17 61.3 12.26
 13 6 17 26.12 13.33
 -13 -6 -17 32.78 13.06
 15 6 17 58.64 15.99
 -15 -6 -17 53.04 14.13
 17 6 17 40.51 17.32
 -17 -6 -17 27.99 15.46
 19 6 17 1.6 16.53
 -19 -6 -17 -0.8 12.79
 21 6 17 29.32 23.19
 -21 -6 -17 6.66 15.46
 23 6 17 12.26 23.72
 -23 -6 -17 14.13 17.59
 25 6 17 16.26 27.99
 -25 -6 -17 -1.07 17.59
 27 6 17 5.06 29.59
 29 6 17 -0.8 38.65
 -29 -6 -17 18.12 74.1
 0 6 18 24.79 9.6
 2 6 18 -1.07 10.13
 -2 -6 -18 0.53 8.8
 4 6 18 44.78 11.46
 -4 -6 -18 50.11 9.6
 6 6 18 76.23 12.53
 -6 -6 -18 76.76 11.19
 8 6 18 14.13 11.99
 -8 -6 -18 18.66 8.53
 10 6 18 10.66 12.53
 -10 -6 -18 22.92 11.19
 12 6 18 4.53 12.26
 -12 -6 -18 10.13 10.93
 14 6 18 5.06 12.79
 -14 -6 -18 4.53 11.19
 16 6 18 10.66 16.26
 -16 -6 -18 0.8 13.33
 18 6 18 9.33 18.12
 -18 -6 -18 -1.07 16.79
 20 6 18 27.99 21.32
 -20 -6 -18 28.25 16.26
 22 6 18 0.27 21.59
 -22 -6 -18 2.13 21.59
 24 6 18 0.8 27.72
 -24 -6 -18 3.46 18.12
 26 6 18 1.07 32.25
 -26 -6 -18 5.33 42.38
 28 6 18 -18.12 91.15
 1 6 19 6.93 9.6
 -1 -6 -19 2.13 9.33
 3 6 19 18.39 11.73
 -3 -6 -19 24.25 10.39
 5 6 19 12.26 11.19
 -5 -6 -19 10.13 10.13
 7 6 19 27.99 12.53
 -7 -6 -19 30.92 11.46
 9 6 19 15.99 11.99
 -9 -6 -19 6.93 9.33
 11 6 19 -2.4 13.06
 -11 -6 -19 0.53 11.46
 13 6 19 4 14.66
 -13 -6 -19 -2.13 13.33
 15 6 19 5.86 15.19
 -15 -6 -19 0.8 12.79
 17 6 19 10.66 17.06
 -17 -6 -19 11.99 14.93
 19 6 19 21.86 18.92
 -19 -6 -19 15.73 14.93
 21 6 19 2.4 23.99
 -21 -6 -19 8.8 19.99
 23 6 19 -6.66 39.18
 -23 -6 -19 -16.26 31.98
 25 6 19 17.59 78.63
 -25 -6 -19 -9.06 44.78
 -27 -6 -19 -20.79 82.09
 0 6 20 25.85 11.19
 2 6 20 11.99 11.19
 -2 -6 -20 6.4 10.13
 4 6 20 17.86 12.53
 -4 -6 -20 16.26 13.59
 6 6 20 13.59 13.06
 -6 -6 -20 7.46 14.39
 8 6 20 1.33 13.86
 -8 -6 -20 2.13 10.13
 10 6 20 8 13.59
 -10 -6 -20 -5.6 9.6
 12 6 20 -2.4 17.32
 -12 -6 -20 2.67 11.99
 14 6 20 7.46 17.32
 -14 -6 -20 4 15.99
 16 6 20 13.06 18.39
 -16 -6 -20 -4.26 13.33
 18 6 20 -0.53 19.19
 -18 -6 -20 19.72 43.18
 20 6 20 -7.46 19.19
 -20 -6 -20 0.27 14.13
 22 6 20 2.4 30.65
 -22 -6 -20 -22.66 41.85
 24 6 20 22.39 51.97
 -24 -6 -20 1.33 38.38
 1 6 21 1.6 13.59
 -1 -6 -21 3.2 10.66
 3 6 21 52.24 13.86
 -3 -6 -21 38.65 13.59
 5 6 21 18.12 13.59
 -5 -6 -21 18.92 10.93
 7 6 21 -2.67 14.13
 -7 -6 -21 4.53 14.93
 9 6 21 10.13 15.46
 -9 -6 -21 1.6 10.93
 11 6 21 30.92 16.53
 -11 -6 -21 28.52 9.6
 13 6 21 16.53 18.39
 -13 -6 -21 13.33 13.59
 15 6 21 17.59 17.86
 -15 -6 -21 31.98 24.25
 17 6 21 2.13 20.52
 -17 -6 -21 9.86 27.45
 19 6 21 1.87 30.38
 -19 -6 -21 1.6 12.53
 21 6 21 16.53 17.59
 -21 -6 -21 11.99 28.79
 23 6 21 -18.12 71.96
 0 6 22 30.92 14.93
 2 6 22 5.6 14.66
 -2 -6 -22 3.46 9.86
 4 6 22 23.99 21.32
 -4 -6 -22 17.32 15.99
 6 6 22 40.78 15.99
 -6 -6 -22 47.18 18.12
 8 6 22 -3.73 17.32
 -8 -6 -22 -4.8 14.66
 10 6 22 -1.07 18.66
 -10 -6 -22 -4.53 12.53
 12 6 22 -10.39 19.46
 -12 -6 -22 -7.2 14.93
 14 6 22 3.46 17.59
 -14 -6 -22 3.73 15.73
 16 6 22 9.33 19.99
 -16 -6 -22 1.07 23.99
 -18 -6 -22 2.67 42.38
 -20 -6 -22 3.2 33.05
 1 6 23 18.92 17.32
 -1 -6 -23 12.53 14.13
 3 6 23 2.4 15.46
 -3 -6 -23 -3.73 34.38
 5 6 23 20.79 21.59
 -5 -6 -23 13.59 14.39
 7 6 23 2.13 15.46
 -7 -6 -23 4.8 12.53
 9 6 23 22.39 24.79
 -9 -6 -23 17.59 21.06
 11 6 23 14.93 21.32
 -11 -6 -23 1.33 19.19
 13 6 23 -19.99 127.67
 -13 -6 -23 -11.46 38.91
 15 6 23 2.4 37.58
 -15 -6 -23 5.86 17.32
 17 6 23 -13.06 42.91
 -17 -6 -23 4.26 22.39
 0 6 24 15.46 18.39
 2 6 24 -10.66 19.72
 -2 -6 -24 -6.13 21.06
 4 6 24 8.53 32.52
 -4 -6 -24 1.6 34.12
 6 6 24 14.93 22.92
 -6 -6 -24 8 35.45
 8 6 24 -7.73 16.26
 -8 -6 -24 5.86 17.86
 10 6 24 -0.53 34.92
 -10 -6 -24 11.19 63.97
 12 6 24 -10.13 74.9
 -12 -6 -24 1.07 19.19
 1 6 25 -0.53 44.51
 -1 -6 -25 -4.26 19.99
 3 6 25 -10.66 46.91
 -3 -6 -25 0.27 55.71
 7 6 25 10.93 24.52
 9 6 25 -22.66 51.17
 -9 -6 -25 2.13 22.66
 1 7 0 2.93 4.26
 3 7 0 -3.73 5.06
 5 7 0 69.03 21.32
 7 7 0 10.39 5.86
 9 7 0 52.51 14.93
 11 7 0 -0.53 7.2
 13 7 0 4.8 8.26
 15 7 0 -1.87 8.8
 17 7 0 1.33 9.33
 19 7 0 -2.67 9.6
 21 7 0 8.26 12.53
 23 7 0 -4.26 13.59
 25 7 0 -6.13 14.93
 27 7 0 -6.13 15.19
 29 7 0 -4.53 19.19
 31 7 0 0.53 18.39
 33 7 0 7.2 20.79
 35 7 0 -4.26 26.92
 37 7 0 7.46 27.19
 39 7 0 7.73 41.58
 0 7 1 289.72 14.39
 2 7 1 497.35 20.52
 -2 -7 -1 455.77 19.19
 4 7 1 42.91 7.2
 -4 -7 -1 50.64 6.93
 6 7 1 485.89 19.19
 -6 -7 -1 454.71 19.99
 8 7 1 21.32 6.66
 -8 -7 -1 24.25 6.66
 10 7 1 120.21 15.19
 -10 -7 -1 138.6 18.39
 12 7 1 6.93 7.73
 -12 -7 -1 10.93 8.26
 14 7 1 39.18 10.39
 -14 -7 -1 39.71 10.39
 16 7 1 357.42 20.52
 -16 -7 -1 359.29 20.26
 18 7 1 2.93 10.39
 -18 -7 -1 2.13 10.66
 20 7 1 129 16.79
 -20 -7 -1 148.19 15.19
 22 7 1 47.98 17.59
 -22 -7 -1 51.17 19.19
 24 7 1 23.45 13.86
 -24 -7 -1 23.72 12.79
 26 7 1 -4 17.86
 -26 -7 -1 1.87 15.46
 28 7 1 27.72 18.92
 -28 -7 -1 29.32 17.59
 30 7 1 3.2 17.59
 -30 -7 -1 14.66 18.12
 32 7 1 11.73 21.59
 -32 -7 -1 4.26 20.52
 34 7 1 42.38 32.52
 -34 -7 -1 21.32 21.86
 36 7 1 6.4 27.19
 -36 -7 -1 0.27 31.72
 38 7 1 4.53 52.24
 -38 -7 -1 0.27 38.38
 1 7 2 167.65 10.39
 -1 -7 -2 154.59 10.13
 3 7 2 6.66 5.6
 -3 -7 -2 10.13 4.8
 5 7 2 125.27 10.93
 -5 -7 -2 117.54 10.39
 7 7 2 536 22.66
 -7 -7 -2 504.55 22.39
 9 7 2 79.43 10.39
 -9 -7 -2 87.69 11.19
 11 7 2 47.44 13.33
 -11 -7 -2 43.71 15.19
 13 7 2 82.63 11.46
 -13 -7 -2 89.02 10.13
 15 7 2 20.79 9.86
 -15 -7 -2 22.39 9.6
 17 7 2 194.84 16.26
 -17 -7 -2 203.63 15.73
 19 7 2 203.1 17.06
 -19 -7 -2 205.5 17.06
 21 7 2 114.08 18.92
 -21 -7 -2 106.35 18.66
 23 7 2 19.72 17.06
 -23 -7 -2 38.11 19.46
 25 7 2 -1.87 14.93
 -25 -7 -2 -4.53 15.46
 27 7 2 86.36 18.39
 -27 -7 -2 94.09 20.79
 29 7 2 0.27 18.39
 -29 -7 -2 15.73 16.53
 31 7 2 24.52 22.12
 -31 -7 -2 9.6 16.79
 33 7 2 49.58 22.39
 -33 -7 -2 52.24 24.79
 35 7 2 2.4 27.99
 -35 -7 -2 13.86 29.59
 37 7 2 -17.32 133.53
 -37 -7 -2 -8.53 39.45
 -39 -7 -2 15.46 57.84
 0 7 3 188.71 10.66
 2 7 3 364.88 15.46
 -2 -7 -3 358.22 14.39
 4 7 3 371.01 15.73
 -4 -7 -3 367.55 16.53
 6 7 3 171.11 19.19
 -6 -7 -3 173.51 17.86
 8 7 3 85.56 14.66
 -8 -7 -3 96.75 14.13
 10 7 3 303.85 18.66
 -10 -7 -3 285.19 17.32
 12 7 3 189.24 17.59
 -12 -7 -3 189.51 18.39
 14 7 3 164.72 16.26
 -14 -7 -3 164.98 15.99
 16 7 3 48.24 9.86
 -16 -7 -3 54.11 10.39
 18 7 3 149.53 14.39
 -18 -7 -3 146.33 13.33
 20 7 3 1.87 14.66
 -20 -7 -3 -13.59 13.33
 22 7 3 293.45 23.45
 -22 -7 -3 293.99 22.92
 24 7 3 10.93 14.93
 -24 -7 -3 1.6 13.86
 26 7 3 43.44 18.12
 -26 -7 -3 30.12 16.79
 28 7 3 79.16 21.59
 -28 -7 -3 79.69 19.19
 30 7 3 -14.93 19.46
 -30 -7 -3 -2.13 20.52
 32 7 3 -2.13 22.12
 -32 -7 -3 1.07 22.39
 34 7 3 3.73 22.92
 -34 -7 -3 0.27 23.45
 36 7 3 1.87 33.05
 -36 -7 -3 30.38 56.24
 38 7 3 11.73 33.05
 1 7 4 216.43 13.33
 -1 -7 -4 227.89 14.66
 3 7 4 15.46 4.8
 -3 -7 -4 15.73 4.53
 5 7 4 8.8 5.6
 -5 -7 -4 8.8 5.06
 7 7 4 127.94 10.39
 -7 -7 -4 123.4 11.19
 9 7 4 -6.13 13.06
 -9 -7 -4 5.33 12.53
 11 7 4 199.63 15.19
 -11 -7 -4 215.63 14.93
 13 7 4 620.49 27.19
 -13 -7 -4 623.95 30.38
 15 7 4 60.5 15.73
 -15 -7 -4 55.44 14.39
 17 7 4 71.96 14.66
 -17 -7 -4 68.5 13.06
 19 7 4 21.86 12.53
 -19 -7 -4 32.25 10.66
 21 7 4 132.47 16.53
 -21 -7 -4 121.81 16.26
 23 7 4 14.13 14.66
 -23 -7 -4 19.72 14.13
 25 7 4 -3.2 15.99
 -25 -7 -4 4.53 15.19
 27 7 4 102.08 19.99
 -27 -7 -4 90.62 19.19
 29 7 4 12.26 20.26
 -29 -7 -4 -0.8 19.46
 31 7 4 0.53 21.86
 -31 -7 -4 8.26 19.72
 33 7 4 3.2 21.86
 -33 -7 -4 20.52 23.19
 35 7 4 -7.46 28.25
 -35 -7 -4 -1.33 27.45
 37 7 4 -6.4 30.65
 -37 -7 -4 8.53 24.52
 0 7 5 85.82 15.73
 2 7 5 38.11 5.86
 -2 -7 -5 34.65 5.86
 4 7 5 145.79 9.6
 -4 -7 -5 144.73 9.33
 6 7 5 61.04 7.73
 -6 -7 -5 59.17 7.2
 8 7 5 79.96 8
 -8 -7 -5 86.36 8.26
 10 7 5 45.31 7.73
 -10 -7 -5 46.64 7.46
 12 7 5 108.21 16.79
 -12 -7 -5 134.07 15.73
 14 7 5 73.83 19.72
 -14 -7 -5 17.06 11.99
 16 7 5 43.98 10.39
 -16 -7 -5 50.37 10.93
 18 7 5 14.93 10.13
 -18 -7 -5 3.46 10.39
 20 7 5 32.52 14.93
 -20 -7 -5 50.91 14.39
 22 7 5 0.8 13.86
 -22 -7 -5 3.73 11.19
 24 7 5 10.93 14.93
 -24 -7 -5 11.46 14.39
 26 7 5 1.07 16.53
 -26 -7 -5 -4.53 15.46
 28 7 5 5.6 18.39
 -28 -7 -5 7.2 17.86
 30 7 5 -6.4 21.59
 -30 -7 -5 8 18.12
 32 7 5 12.26 27.45
 -32 -7 -5 3.73 26.12
 34 7 5 16.26 27.72
 -34 -7 -5 8 26.39
 36 7 5 8 31.45
 -36 -7 -5 14.66 32.25
 38 7 5 -3.2 41.05
 -38 -7 -5 -2.67 29.85
 1 7 6 139.93 8.8
 -1 -7 -6 150.86 9.33
 3 7 6 270.26 12.26
 -3 -7 -6 278.53 12.26
 5 7 6 -1.6 4.53
 -5 -7 -6 3.46 3.73
 7 7 6 6.13 5.86
 -7 -7 -6 2.4 5.33
 9 7 6 14.13 6.66
 -9 -7 -6 17.06 6.4
 11 7 6 126.34 19.46
 -11 -7 -6 136.2 17.32
 13 7 6 311.31 17.59
 -13 -7 -6 317.17 19.19
 15 7 6 -5.86 8.26
 -15 -7 -6 -1.6 7.46
 17 7 6 16.79 11.46
 -17 -7 -6 24.25 10.13
 19 7 6 10.66 10.66
 -19 -7 -6 12.53 10.93
 21 7 6 9.6 14.13
 -21 -7 -6 10.66 11.46
 23 7 6 21.32 14.93
 -23 -7 -6 23.19 12.79
 25 7 6 2.13 15.99
 -25 -7 -6 3.73 13.59
 27 7 6 40.25 18.39
 -27 -7 -6 27.45 17.32
 29 7 6 -1.87 20.79
 -29 -7 -6 13.59 18.66
 31 7 6 -0.8 21.32
 -31 -7 -6 -6.93 23.45
 33 7 6 -3.2 23.72
 -33 -7 -6 10.66 21.06
 35 7 6 10.39 29.32
 -35 -7 -6 -8.8 32.25
 37 7 6 1.6 41.31
 -37 -7 -6 19.19 122.34
 0 7 7 243.88 9.06
 2 7 7 273.2 15.19
 -2 -7 -7 300.65 18.66
 4 7 7 190.04 9.33
 -4 -7 -7 207.1 10.93
 6 7 7 19.19 5.06
 -6 -7 -7 20.52 4.8
 8 7 7 113.28 9.33
 -8 -7 -7 118.34 9.06
 10 7 7 6.66 8.53
 -10 -7 -7 7.73 6.66
 12 7 7 167.65 13.59
 -12 -7 -7 156.99 11.99
 14 7 7 59.97 10.39
 -14 -7 -7 53.57 9.06
 16 7 7 94.35 12.53
 -16 -7 -7 84.22 12.26
 18 7 7 50.37 12.79
 -18 -7 -7 54.64 11.46
 20 7 7 9.86 11.99
 -20 -7 -7 7.46 10.39
 22 7 7 53.57 14.39
 -22 -7 -7 45.04 13.59
 24 7 7 15.73 14.13
 -24 -7 -7 13.86 13.59
 26 7 7 15.46 18.12
 -26 -7 -7 10.13 15.73
 28 7 7 33.05 22.66
 -28 -7 -7 19.19 18.92
 30 7 7 0.27 20.52
 -30 -7 -7 0.8 18.12
 32 7 7 11.46 24.25
 -32 -7 -7 5.86 20.52
 34 7 7 7.73 28.52
 -34 -7 -7 -2.4 24.25
 36 7 7 -16.79 47.18
 -36 -7 -7 -30.12 106.88
 1 7 8 257.74 27.99
 -1 -7 -8 243.88 24.25
 3 7 8 6.13 6.66
 -3 -7 -8 10.93 4.53
 5 7 8 20.26 4.53
 -5 -7 -8 21.06 3.46
 7 7 8 900.62 30.12
 -7 -7 -8 909.41 27.99
 9 7 8 190.57 12.79
 -9 -7 -8 188.17 11.73
 11 7 8 7.46 7.46
 -11 -7 -8 5.33 6.4
 13 7 8 162.85 14.66
 -13 -7 -8 175.65 13.59
 15 7 8 8 8.53
 -15 -7 -8 6.13 8
 17 7 8 83.96 18.66
 -17 -7 -8 81.29 17.86
 19 7 8 95.42 14.66
 -19 -7 -8 95.42 13.59
 21 7 8 167.92 20.52
 -21 -7 -8 168.45 16.79
 23 7 8 32.52 16.26
 -23 -7 -8 34.92 13.59
 25 7 8 1.07 15.99
 -25 -7 -8 -6.4 14.39
 27 7 8 25.32 19.72
 -27 -7 -8 8 16.53
 29 7 8 3.73 21.32
 -29 -7 -8 11.73 19.46
 31 7 8 6.4 24.25
 -31 -7 -8 6.66 19.99
 33 7 8 33.32 27.19
 -33 -7 -8 14.93 21.06
 35 7 8 0.53 34.65
 -35 -7 -8 5.33 21.06
 -37 -7 -8 5.33 48.78
 2 7 9 318.77 13.86
 -2 -7 -9 317.44 11.46
 4 7 9 245.21 22.66
 -4 -7 -9 211.89 14.39
 6 7 9 46.38 5.86
 -6 -7 -9 53.31 5.06
 8 7 9 75.16 9.06
 -8 -7 -9 77.83 8.53
 10 7 9 41.58 10.93
 -10 -7 -9 41.31 9.06
 12 7 9 96.75 11.46
 -12 -7 -9 92.75 10.39
 14 7 9 2.13 9.86
 -14 -7 -9 0.27 8.53
 16 7 9 306.78 22.12
 -16 -7 -9 296.39 19.72
 18 7 9 158.85 17.86
 -18 -7 -9 150.06 15.73
 20 7 9 20.79 13.59
 -20 -7 -9 25.32 12.53
 22 7 9 46.38 16.53
 -22 -7 -9 42.65 13.59
 24 7 9 24.52 17.06
 -24 -7 -9 20.52 14.93
 26 7 9 3.73 21.32
 -26 -7 -9 4.26 16.79
 28 7 9 24.79 22.39
 -28 -7 -9 33.58 19.46
 30 7 9 -1.6 25.05
 -30 -7 -9 6.93 21.32
 32 7 9 6.4 28.25
 -32 -7 -9 17.59 22.66
 34 7 9 -12.53 34.12
 -34 -7 -9 -7.2 31.72
 36 7 9 -29.85 90.35
 -36 -7 -9 -23.45 88.22
 1 7 10 222.02 24.52
 -1 -7 -10 240.68 33.85
 3 7 10 185.51 12.26
 -3 -7 -10 177.78 10.13
 5 7 10 -6.66 9.6
 -5 -7 -10 -2.93 6.66
 7 7 10 5.06 5.6
 -7 -7 -10 2.13 4.26
 9 7 10 12.79 7.2
 -9 -7 -10 7.2 5.33
 11 7 10 95.95 11.46
 -11 -7 -10 97.82 10.93
 13 7 10 113.28 13.33
 -13 -7 -10 111.68 10.93
 15 7 10 36.25 15.19
 -15 -7 -10 26.92 11.73
 17 7 10 86.09 17.32
 -17 -7 -10 82.36 15.19
 19 7 10 2.93 14.39
 -19 -7 -10 -2.13 12.26
 21 7 10 8.26 17.59
 -21 -7 -10 6.4 12.53
 23 7 10 6.93 17.59
 -23 -7 -10 5.33 15.73
 25 7 10 4.53 17.32
 -25 -7 -10 3.2 17.59
 27 7 10 41.31 22.12
 -27 -7 -10 46.11 21.59
 29 7 10 5.06 24.25
 -29 -7 -10 -1.6 20.52
 31 7 10 0 23.99
 -31 -7 -10 4 23.99
 33 7 10 4.8 30.12
 -33 -7 -10 0.53 25.05
 35 7 10 -0.53 85.02
 -35 -7 -10 9.6 50.64
 0 7 11 100.22 17.86
 2 7 11 0.53 10.66
 -2 -7 -11 2.13 3.46
 4 7 11 64.77 10.66
 -4 -7 -11 59.7 7.46
 6 7 11 78.63 12.79
 -6 -7 -11 90.62 12.26
 8 7 11 1.6 6.66
 -8 -7 -11 0.27 4.8
 10 7 11 154.06 12.79
 -10 -7 -11 155.39 10.93
 12 7 11 43.44 11.73
 -12 -7 -11 55.17 10.66
 14 7 11 5.06 11.99
 -14 -7 -11 -0.53 11.19
 16 7 11 45.04 13.33
 -16 -7 -11 44.24 11.19
 18 7 11 0.8 12.79
 -18 -7 -11 7.73 12.26
 20 7 11 3.2 14.66
 -20 -7 -11 9.6 12.53
 22 7 11 -2.13 16.53
 -22 -7 -11 2.93 14.13
 24 7 11 11.99 18.66
 -24 -7 -11 9.86 15.73
 26 7 11 14.39 22.39
 -26 -7 -11 16.26 17.59
 28 7 11 7.46 22.92
 -28 -7 -11 8.53 19.99
 30 7 11 10.39 24.25
 -30 -7 -11 2.67 23.72
 32 7 11 -8.8 21.32
 -32 -7 -11 4.53 23.99
 34 7 11 6.13 56.51
 1 7 12 46.38 15.99
 -1 -7 -12 53.31 20.52
 3 7 12 23.99 8.8
 -3 -7 -12 30.12 7.46
 5 7 12 -3.46 10.13
 -5 -7 -12 -1.33 5.86
 7 7 12 36.25 7.46
 -7 -7 -12 21.86 4.8
 9 7 12 7.2 8
 -9 -7 -12 4.8 5.33
 11 7 12 78.89 11.73
 -11 -7 -12 72.23 9.6
 13 7 12 143.93 16.26
 -13 -7 -12 149.26 14.66
 15 7 12 8 11.46
 -15 -7 -12 6.93 10.13
 17 7 12 -2.13 13.59
 -17 -7 -12 2.13 10.66
 19 7 12 5.33 14.13
 -19 -7 -12 7.46 12.53
 21 7 12 -1.87 16.79
 -21 -7 -12 6.4 13.59
 23 7 12 14.39 17.32
 -23 -7 -12 13.59 15.46
 25 7 12 -1.6 19.46
 -25 -7 -12 -2.93 16.53
 27 7 12 31.45 22.92
 -27 -7 -12 22.12 18.92
 29 7 12 -2.93 27.72
 -29 -7 -12 10.66 24.25
 31 7 12 -2.4 21.32
 -31 -7 -12 5.86 34.12
 33 7 12 3.46 36.25
 -33 -7 -12 -65.3 140.73
 0 7 13 119.94 20.26
 2 7 13 61.84 8.53
 -2 -7 -13 57.84 6.66
 4 7 13 296.92 18.92
 -4 -7 -13 313.18 18.92
 6 7 13 251.07 19.99
 -6 -7 -13 242.28 18.39
 8 7 13 150.06 11.99
 -8 -7 -13 147.66 10.13
 10 7 13 67.43 13.06
 -10 -7 -13 57.57 11.19
 12 7 13 57.3 10.66
 -12 -7 -13 49.31 9.06
 14 7 13 142.6 14.93
 -14 -7 -13 139.4 13.59
 16 7 13 2.67 12.53
 -16 -7 -13 0 9.33
 18 7 13 56.77 15.19
 -18 -7 -13 49.58 12.79
 20 7 13 26.92 17.86
 -20 -7 -13 30.65 13.06
 22 7 13 77.56 20.26
 -22 -7 -13 82.36 17.06
 24 7 13 -5.06 20.26
 -24 -7 -13 3.73 15.99
 26 7 13 18.92 22.92
 -26 -7 -13 36.78 18.12
 28 7 13 22.39 25.85
 -28 -7 -13 22.66 24.52
 30 7 13 2.67 38.65
 -30 -7 -13 -3.2 31.18
 32 7 13 0.8 116.48
 -32 -7 -13 0.8 72.76
 -34 -7 -13 -17.86 101.02
 1 7 14 37.05 7.2
 -1 -7 -14 39.98 6.13
 3 7 14 -8.8 7.73
 -3 -7 -14 -6.66 6.4
 5 7 14 44.51 20.52
 -5 -7 -14 49.04 14.39
 7 7 14 159.39 11.46
 -7 -7 -14 169.78 10.13
 9 7 14 2.93 8.26
 -9 -7 -14 -4.26 6.4
 11 7 14 36.78 10.93
 -11 -7 -14 30.92 8.53
 13 7 14 223.09 18.12
 -13 -7 -14 212.69 16.26
 15 7 14 2.67 11.73
 -15 -7 -14 2.67 8.53
 17 7 14 2.4 12.79
 -17 -7 -14 1.87 11.46
 19 7 14 -2.13 15.46
 -19 -7 -14 3.2 12.53
 21 7 14 29.05 15.73
 -21 -7 -14 17.59 13.59
 23 7 14 0.27 17.86
 -23 -7 -14 0 16.26
 25 7 14 15.19 23.99
 -25 -7 -14 4.53 19.72
 27 7 14 21.32 27.45
 -27 -7 -14 27.72 20.26
 29 7 14 -2.4 27.99
 -29 -7 -14 1.33 22.66
 31 7 14 65.57 79.16
 -31 -7 -14 8 35.98
 0 7 15 84.76 6.13
 2 7 15 136.47 11.99
 -2 -7 -15 144.99 11.46
 4 7 15 6.66 7.73
 -4 -7 -15 4 6.66
 6 7 15 63.43 8
 -6 -7 -15 56.51 6.13
 8 7 15 42.11 8.8
 -8 -7 -15 39.71 6.93
 10 7 15 19.19 9.86
 -10 -7 -15 9.06 7.2
 12 7 15 6.4 10.66
 -12 -7 -15 5.6 8.8
 14 7 15 -2.67 10.66
 -14 -7 -15 6.66 9.86
 16 7 15 71.16 16.26
 -16 -7 -15 59.44 12.53
 18 7 15 13.33 14.13
 -18 -7 -15 3.46 11.46
 20 7 15 18.39 16.53
 -20 -7 -15 18.12 13.86
 22 7 15 12.26 17.32
 -22 -7 -15 13.33 15.46
 24 7 15 2.67 17.86
 -24 -7 -15 11.46 16.79
 26 7 15 8.26 22.39
 -26 -7 -15 7.46 17.86
 28 7 15 3.46 23.72
 -28 -7 -15 1.87 24.25
 30 7 15 28.52 49.31
 -30 -7 -15 -0.8 28.25
 1 7 16 -0.8 5.6
 -1 -7 -16 2.67 5.6
 3 7 16 11.46 6.4
 -3 -7 -16 8 5.33
 5 7 16 -1.87 6.66
 -5 -7 -16 -1.07 5.06
 7 7 16 33.05 8.53
 -7 -7 -16 31.98 6.4
 9 7 16 5.06 8.8
 -9 -7 -16 5.6 7.2
 11 7 16 0 10.93
 -11 -7 -16 -2.67 8.26
 13 7 16 3.46 12.26
 -13 -7 -16 1.6 9.86
 15 7 16 -0.8 12.26
 -15 -7 -16 -0.53 11.73
 17 7 16 7.2 15.19
 -17 -7 -16 2.67 14.13
 19 7 16 1.87 15.99
 -19 -7 -16 -4 11.73
 21 7 16 11.46 18.12
 -21 -7 -16 -3.2 15.19
 23 7 16 8.8 15.46
 -23 -7 -16 10.93 16.79
 25 7 16 6.4 32.52
 -25 -7 -16 -8.53 21.59
 27 7 16 -8 29.32
 -27 -7 -16 7.2 23.72
 29 7 16 0.27 28.25
 -29 -7 -16 -9.6 31.98
 0 7 17 56.51 8.53
 2 7 17 16.79 7.46
 -2 -7 -17 17.32 6.4
 4 7 17 -2.4 7.46
 -4 -7 -17 0.27 5.6
 6 7 17 -4.26 8.8
 -6 -7 -17 -0.27 6.13
 8 7 17 29.85 11.19
 -8 -7 -17 29.85 8.26
 10 7 17 29.85 10.93
 -10 -7 -17 30.12 9.06
 12 7 17 5.33 11.19
 -12 -7 -17 2.67 8.53
 14 7 17 7.2 12.79
 -14 -7 -17 -4 11.46
 16 7 17 42.65 15.99
 -16 -7 -17 33.85 12.26
 18 7 17 -2.93 17.32
 -18 -7 -17 1.07 13.06
 20 7 17 6.4 17.06
 -20 -7 -17 5.06 14.66
 22 7 17 1.07 19.46
 -22 -7 -17 -0.27 11.99
 24 7 17 6.13 19.46
 -24 -7 -17 10.39 17.86
 26 7 17 0.8 24.52
 -26 -7 -17 -14.66 41.58
 1 7 18 3.73 10.13
 -1 -7 -18 -2.13 8.26
 3 7 18 13.86 9.33
 -3 -7 -18 13.86 7.46
 5 7 18 0.53 8.8
 -5 -7 -18 0.53 6.66
 7 7 18 90.62 12.26
 -7 -7 -18 85.02 10.13
 9 7 18 18.92 11.73
 -9 -7 -18 15.46 9.06
 11 7 18 14.39 12.26
 -11 -7 -18 7.2 10.39
 13 7 18 11.46 14.39
 -13 -7 -18 -1.07 10.93
 15 7 18 -1.6 14.13
 -15 -7 -18 1.33 13.86
 17 7 18 63.97 20.79
 -17 -7 -18 61.84 15.19
 19 7 18 10.39 21.86
 -19 -7 -18 18.39 14.93
 21 7 18 0.27 28.52
 -21 -7 -18 3.46 14.66
 23 7 18 -19.19 31.98
 -23 -7 -18 -4.53 26.92
 25 7 18 -17.32 57.57
 -27 -7 -18 23.72 40.25
 0 7 19 9.06 9.6
 2 7 19 64.23 11.99
 -2 -7 -19 45.58 8.8
 4 7 19 61.04 11.19
 -4 -7 -19 53.04 10.39
 6 7 19 -0.27 9.33
 -6 -7 -19 3.2 6.93
 8 7 19 4.8 10.66
 -8 -7 -19 0.27 9.06
 10 7 19 3.46 11.46
 -10 -7 -19 5.33 8.53
 12 7 19 4.26 14.13
 -12 -7 -19 7.2 10.93
 14 7 19 5.6 15.73
 -14 -7 -19 14.39 13.06
 16 7 19 18.12 18.12
 -16 -7 -19 15.99 13.06
 18 7 19 11.46 18.66
 -18 -7 -19 0.8 15.46
 20 7 19 1.33 20.79
 -20 -7 -19 0.27 15.73
 22 7 19 23.99 41.05
 -22 -7 -19 1.6 29.05
 -24 -7 -19 4.8 87.42
 26 7 19 38.11 61.57
 1 7 20 30.65 12.79
 -1 -7 -20 23.72 11.73
 3 7 20 29.05 10.93
 -3 -7 -20 34.65 10.39
 5 7 20 -1.33 10.66
 -5 -7 -20 2.4 8.26
 7 7 20 4.26 12.53
 -7 -7 -20 11.46 10.39
 9 7 20 6.13 12.53
 -9 -7 -20 5.86 9.6
 11 7 20 19.72 16.53
 -11 -7 -20 9.86 9.86
 13 7 20 54.11 18.66
 -13 -7 -20 71.43 17.06
 15 7 20 2.4 13.86
 -15 -7 -20 1.6 13.59
 17 7 20 -5.86 29.85
 -17 -7 -20 -9.33 18.12
 19 7 20 12.26 35.18
 -19 -7 -20 -4.26 21.86
 21 7 20 2.67 23.72
 -21 -7 -20 -1.87 19.46
 23 7 20 -2.4 95.42
 -23 -7 -20 5.86 33.85
 0 7 21 11.46 14.13
 2 7 21 4.8 12.79
 -2 -7 -21 -1.07 10.39
 4 7 21 7.46 12.79
 -4 -7 -21 -0.8 10.39
 6 7 21 -0.27 12.26
 -6 -7 -21 1.87 15.46
 8 7 21 0.8 16.53
 -8 -7 -21 -1.87 16.79
 10 7 21 3.73 13.86
 -10 -7 -21 1.07 11.99
 12 7 21 8.53 23.99
 -12 -7 -21 2.4 10.93
 14 7 21 -1.87 16.53
 -14 -7 -21 0.8 15.99
 16 7 21 -1.6 17.06
 -16 -7 -21 -0.27 16.53
 18 7 21 -12.79 47.71
 -18 -7 -21 -2.93 22.66
 20 7 21 -10.39 44.78
 -20 -7 -21 -6.4 121.27
 1 7 22 19.72 22.12
 -1 -7 -22 0.27 14.13
 3 7 22 6.4 12.53
 -3 -7 -22 1.87 10.66
 5 7 22 -2.13 14.93
 -5 -7 -22 -2.67 14.66
 7 7 22 8.26 22.92
 -7 -7 -22 8.53 14.66
 9 7 22 1.07 15.46
 -9 -7 -22 5.86 14.66
 11 7 22 4.53 14.93
 -11 -7 -22 1.87 17.06
 13 7 22 11.73 24.52
 -13 -7 -22 2.67 18.12
 15 7 22 1.07 23.72
 -15 -7 -22 9.6 18.39
 17 7 22 -14.13 35.18
 -17 -7 -22 -1.6 37.31
 -19 -7 -22 14.93 55.17
 0 7 23 -0.8 14.13
 2 7 23 9.86 17.86
 -2 -7 -23 10.13 13.33
 4 7 23 20.26 15.19
 -4 -7 -23 14.13 21.32
 6 7 23 10.13 21.86
 -6 -7 -23 -3.73 26.92
 8 7 23 7.2 25.59
 -8 -7 -23 1.07 19.46
 10 7 23 14.93 17.86
 -10 -7 -23 1.6 16.53
 12 7 23 -7.73 17.59
 -12 -7 -23 -0.27 14.13
 -14 -7 -23 -5.06 27.72
 16 7 23 4.26 36.78
 1 7 24 1.33 28.52
 -1 -7 -24 2.4 16.79
 3 7 24 1.87 16.26
 -3 -7 -24 3.2 20.79
 5 7 24 5.33 24.79
 7 7 24 36.52 29.05
 -7 -7 -24 37.31 107.95
 9 7 24 6.4 33.05
 -11 -7 -24 -8.8 70.63
 0 7 25 15.19 40.78
 2 7 25 25.59 50.37
 -4 -7 -25 0.27 20.26
 -6 -7 -25 -15.46 59.17
 0 8 0 330.5 26.92
 2 8 0 91.95 9.33
 4 8 0 4.53 6.13
 6 8 0 31.45 6.93
 8 8 0 9.33 6.13
 10 8 0 6.4 6.66
 12 8 0 7.2 7.73
 14 8 0 8.8 9.06
 16 8 0 1.33 9.06
 18 8 0 19.72 10.66
 20 8 0 15.73 11.99
 22 8 0 20.52 13.33
 24 8 0 3.73 13.59
 26 8 0 5.86 17.86
 28 8 0 5.33 17.59
 30 8 0 -0.53 19.46
 32 8 0 3.2 21.86
 34 8 0 1.87 21.86
 36 8 0 -0.8 28.79
 38 8 0 0.8 67.97
 1 8 1 23.45 8.53
 -1 -8 -1 23.45 7.73
 3 8 1 96.75 9.06
 -3 -8 -1 97.28 8.8
 5 8 1 4.53 5.6
 -5 -8 -1 3.73 5.86
 7 8 1 13.59 6.66
 -7 -8 -1 6.93 5.86
 9 8 1 9.33 7.46
 -9 -8 -1 10.13 7.2
 11 8 1 -0.27 7.2
 -11 -8 -1 2.93 7.2
 13 8 1 16.26 8.26
 -13 -8 -1 19.19 8.26
 15 8 1 2.93 8.8
 -15 -8 -1 -1.33 8.53
 17 8 1 21.59 10.93
 -17 -8 -1 25.59 10.66
 19 8 1 -0.53 10.66
 -19 -8 -1 5.86 11.46
 21 8 1 13.59 13.06
 -21 -8 -1 13.33 13.06
 23 8 1 1.87 13.33
 -23 -8 -1 -0.8 13.33
 25 8 1 3.46 15.46
 -25 -8 -1 -1.07 15.99
 27 8 1 5.86 17.32
 -27 -8 -1 3.73 16.79
 29 8 1 0 18.39
 -29 -8 -1 6.66 18.12
 31 8 1 2.67 18.66
 -31 -8 -1 6.93 20.52
 33 8 1 3.46 22.92
 -33 -8 -1 2.4 23.45
 35 8 1 13.06 24.52
 -35 -8 -1 -7.73 25.05
 37 8 1 -6.4 73.3
 -37 -8 -1 -3.2 34.92
 0 8 2 23.72 10.39
 2 8 2 64.5 7.2
 -2 -8 -2 57.04 6.66
 4 8 2 8.8 6.66
 -4 -8 -2 3.2 6.13
 6 8 2 31.72 6.93
 -6 -8 -2 31.72 6.93
 8 8 2 30.92 7.46
 -8 -8 -2 26.39 7.73
 10 8 2 5.86 7.46
 -10 -8 -2 5.33 7.73
 12 8 2 13.33 8.53
 -12 -8 -2 8.8 7.73
 14 8 2 4.53 8
 -14 -8 -2 6.66 8.26
 16 8 2 11.46 9.6
 -16 -8 -2 9.06 9.6
 18 8 2 2.13 10.66
 -18 -8 -2 4.26 9.86
 20 8 2 13.59 11.73
 -20 -8 -2 17.59 11.99
 22 8 2 3.46 12.26
 -22 -8 -2 2.67 12.26
 24 8 2 -2.4 14.66
 -24 -8 -2 4.8 15.19
 26 8 2 2.13 14.93
 -26 -8 -2 5.06 16.53
 28 8 2 -4.53 17.59
 -28 -8 -2 2.13 15.99
 30 8 2 -2.93 20.79
 -30 -8 -2 11.99 18.92
 32 8 2 -4.53 23.19
 -32 -8 -2 7.2 19.46
 34 8 2 -2.93 22.92
 -34 -8 -2 -4 25.85
 36 8 2 3.46 27.45
 -36 -8 -2 7.2 31.72
 38 8 2 13.06 52.51
 -38 -8 -2 15.19 22.39
 1 8 3 40.25 6.13
 -1 -8 -3 36.78 5.86
 3 8 3 40.25 6.66
 -3 -8 -3 36.78 6.13
 5 8 3 0.53 6.4
 -5 -8 -3 -0.53 6.4
 7 8 3 44.24 7.46
 -7 -8 -3 45.84 7.73
 9 8 3 72.76 8.53
 -9 -8 -3 69.3 8.53
 11 8 3 21.59 7.73
 -11 -8 -3 20.79 7.73
 13 8 3 0 8
 -13 -8 -3 3.46 7.73
 15 8 3 10.93 8.53
 -15 -8 -3 6.93 8.53
 17 8 3 14.39 9.33
 -17 -8 -3 7.2 10.66
 19 8 3 17.32 12.53
 -19 -8 -3 14.13 10.93
 21 8 3 0.27 11.99
 -21 -8 -3 -3.2 11.73
 23 8 3 3.2 15.73
 -23 -8 -3 5.06 14.39
 25 8 3 -6.66 16.79
 -25 -8 -3 1.07 14.13
 27 8 3 -4.8 15.19
 -27 -8 -3 0 16.79
 29 8 3 6.93 17.86
 -29 -8 -3 8 16.79
 31 8 3 3.46 23.99
 -31 -8 -3 2.13 17.59
 33 8 3 -2.67 21.59
 -33 -8 -3 0.27 14.66
 35 8 3 12.53 30.92
 -35 -8 -3 0.8 13.86
 37 8 3 8.26 52.51
 0 8 4 59.97 7.46
 2 8 4 1.87 5.06
 -2 -8 -4 -1.07 5.06
 4 8 4 -1.87 4.8
 -4 -8 -4 2.4 5.06
 6 8 4 42.91 7.2
 -6 -8 -4 37.85 6.93
 8 8 4 43.44 8.26
 -8 -8 -4 44.24 7.73
 10 8 4 19.19 6.93
 -10 -8 -4 14.13 7.46
 12 8 4 16.53 7.73
 -12 -8 -4 13.59 7.73
 14 8 4 -5.86 10.39
 -14 -8 -4 -1.33 7.73
 16 8 4 -2.4 8.53
 -16 -8 -4 -2.93 9.6
 18 8 4 -1.87 11.19
 -18 -8 -4 4.53 8.26
 20 8 4 -0.27 12.26
 -20 -8 -4 5.86 11.46
 22 8 4 5.06 12.79
 -22 -8 -4 5.86 12.79
 24 8 4 -1.33 12.53
 -24 -8 -4 -5.33 13.86
 26 8 4 4.26 16.79
 -26 -8 -4 -6.93 15.73
 28 8 4 -1.6 19.19
 -28 -8 -4 -1.33 17.86
 30 8 4 5.33 18.12
 -30 -8 -4 7.2 17.32
 32 8 4 7.2 25.05
 -32 -8 -4 5.33 17.32
 34 8 4 -1.07 23.19
 -34 -8 -4 -0.53 27.19
 36 8 4 -4.26 40.51
 -36 -8 -4 -9.86 45.84
 38 8 4 12.79 70.9
 -38 -8 -4 2.93 72.23
 1 8 5 2.13 4.53
 -1 -8 -5 2.67 4.8
 3 8 5 2.67 6.13
 -3 -8 -5 5.86 6.13
 5 8 5 19.72 5.86
 -5 -8 -5 18.12 5.6
 7 8 5 3.73 5.06
 -7 -8 -5 -1.6 5.33
 9 8 5 22.12 6.93
 -9 -8 -5 19.46 6.66
 11 8 5 0.27 7.46
 -11 -8 -5 1.87 7.46
 13 8 5 6.13 7.73
 -13 -8 -5 8.53 8.26
 15 8 5 11.46 10.13
 -15 -8 -5 2.67 8.53
 17 8 5 3.73 10.13
 -17 -8 -5 -3.46 9.6
 19 8 5 -5.06 11.46
 -19 -8 -5 1.6 10.66
 21 8 5 -1.6 12.53
 -21 -8 -5 -0.27 11.19
 23 8 5 2.4 15.73
 -23 -8 -5 5.06 13.33
 25 8 5 -0.53 17.59
 -25 -8 -5 -4.26 15.46
 27 8 5 8.26 18.66
 -27 -8 -5 -1.33 15.99
 29 8 5 2.67 18.12
 -29 -8 -5 0 16.53
 31 8 5 0.53 21.86
 -31 -8 -5 -3.2 22.92
 33 8 5 2.13 24.79
 -33 -8 -5 3.2 23.99
 35 8 5 -0.53 22.92
 -35 -8 -5 -4.8 26.92
 0 8 6 25.32 5.33
 2 8 6 2.67 4.53
 -2 -8 -6 0.27 4.26
 4 8 6 1.6 4.53
 -4 -8 -6 -0.53 4.53
 6 8 6 17.86 6.13
 -6 -8 -6 24.52 5.6
 8 8 6 37.31 8
 -8 -8 -6 39.98 6.13
 10 8 6 1.07 7.2
 -10 -8 -6 -0.27 5.86
 12 8 6 6.4 8
 -12 -8 -6 3.2 7.46
 14 8 6 7.73 9.6
 -14 -8 -6 -0.53 7.73
 16 8 6 -1.87 8.8
 -16 -8 -6 -2.93 8.8
 18 8 6 10.93 10.66
 -18 -8 -6 11.19 9.06
 20 8 6 1.07 12.26
 -20 -8 -6 -6.4 11.46
 22 8 6 6.66 13.33
 -22 -8 -6 6.4 11.73
 24 8 6 1.07 15.46
 -24 -8 -6 -2.13 13.33
 26 8 6 1.33 17.32
 -26 -8 -6 -4 16.79
 28 8 6 7.73 18.66
 -28 -8 -6 2.67 17.59
 30 8 6 -2.13 18.12
 -30 -8 -6 0.27 19.46
 32 8 6 15.46 26.12
 -32 -8 -6 -1.07 23.45
 34 8 6 9.33 36.52
 -34 -8 -6 -4 27.45
 36 8 6 -23.45 63.17
 -36 -8 -6 3.46 32.52
 1 8 7 3.2 4
 -1 -8 -7 2.67 4
 3 8 7 2.13 3.73
 -3 -8 -7 0.8 3.73
 5 8 7 18.92 6.66
 -5 -8 -7 19.72 5.06
 7 8 7 19.19 5.6
 -7 -8 -7 11.73 5.06
 9 8 7 -1.87 6.13
 -9 -8 -7 4 6.13
 11 8 7 17.86 7.2
 -11 -8 -7 13.86 6.93
 13 8 7 2.4 8
 -13 -8 -7 5.86 7.2
 15 8 7 2.13 9.06
 -15 -8 -7 3.46 8
 17 8 7 1.87 10.39
 -17 -8 -7 2.67 9.06
 19 8 7 11.19 11.19
 -19 -8 -7 8 10.13
 21 8 7 3.73 13.06
 -21 -8 -7 5.33 10.66
 23 8 7 -6.93 14.93
 -23 -8 -7 -2.13 12.26
 25 8 7 -6.4 16.53
 -25 -8 -7 -1.6 13.86
 27 8 7 -0.27 18.66
 -27 -8 -7 5.33 15.46
 29 8 7 -8 21.86
 -29 -8 -7 2.13 18.39
 31 8 7 -8 22.12
 -31 -8 -7 3.46 20.26
 33 8 7 1.6 27.19
 -33 -8 -7 6.66 22.66
 35 8 7 -5.06 36.78
 -35 -8 -7 20.79 67.7
 0 8 8 9.86 11.73
 2 8 8 1.87 6.4
 -2 -8 -8 0.53 3.73
 4 8 8 13.86 7.46
 -4 -8 -8 13.06 5.6
 6 8 8 6.4 4.53
 -6 -8 -8 6.93 4.26
 8 8 8 4.53 6.13
 -8 -8 -8 7.46 5.6
 10 8 8 -5.6 7.2
 -10 -8 -8 1.87 6.13
 12 8 8 16.53 8.8
 -12 -8 -8 16.79 7.2
 14 8 8 12.79 9.6
 -14 -8 -8 0.8 7.73
 16 8 8 5.06 10.66
 -16 -8 -8 8 8
 18 8 8 0.53 11.73
 -18 -8 -8 3.73 9.06
 20 8 8 -6.13 11.73
 -20 -8 -8 1.07 10.13
 22 8 8 -1.07 12.53
 -22 -8 -8 0 11.19
 24 8 8 5.6 15.73
 -24 -8 -8 2.4 13.59
 26 8 8 2.4 16.79
 -26 -8 -8 -0.27 14.93
 28 8 8 -1.33 19.19
 -28 -8 -8 -1.87 18.39
 30 8 8 -9.6 25.85
 -30 -8 -8 1.33 17.86
 32 8 8 0.53 32.25
 -32 -8 -8 0.27 21.06
 34 8 8 14.66 36.25
 -34 -8 -8 -31.98 89.56
 36 8 8 19.46 91.15
 -36 -8 -8 27.45 90.09
 1 8 9 -0.53 13.06
 -1 -8 -9 6.4 12.79
 3 8 9 -1.33 6.66
 -3 -8 -9 1.33 4
 5 8 9 3.73 8
 -5 -8 -9 3.73 4.8
 7 8 9 5.33 6.4
 -7 -8 -9 4.8 4
 9 8 9 12.26 7.46
 -9 -8 -9 8 6.4
 11 8 9 11.99 9.06
 -11 -8 -9 5.86 7.2
 13 8 9 -3.46 9.86
 -13 -8 -9 -0.53 7.73
 15 8 9 31.98 10.93
 -15 -8 -9 29.59 8.53
 17 8 9 3.2 10.39
 -17 -8 -9 1.87 8.26
 19 8 9 1.07 11.46
 -19 -8 -9 -4.8 10.13
 21 8 9 1.87 13.59
 -21 -8 -9 5.6 11.19
 23 8 9 7.2 15.19
 -23 -8 -9 4.26 11.99
 25 8 9 8 17.06
 -25 -8 -9 9.86 14.93
 27 8 9 -2.93 17.59
 -27 -8 -9 7.73 16.79
 29 8 9 0.8 32.78
 -29 -8 -9 -0.27 22.66
 31 8 9 0.53 27.99
 -31 -8 -9 6.93 20.26
 33 8 9 -1.33 27.72
 -33 -8 -9 -3.73 27.45
 35 8 9 -0.53 80.76
 -35 -8 -9 -0.8 54.91
 0 8 10 15.99 12.79
 2 8 10 0.53 10.39
 -2 -8 -10 -2.67 13.33
 4 8 10 4.26 7.46
 -4 -8 -10 7.2 5.06
 6 8 10 -2.13 9.06
 -6 -8 -10 2.13 6.66
 8 8 10 -4.8 7.46
 -8 -8 -10 -1.07 5.06
 10 8 10 7.2 8.8
 -10 -8 -10 14.13 6.66
 12 8 10 -1.87 9.86
 -12 -8 -10 0.53 6.66
 14 8 10 13.86 10.39
 -14 -8 -10 17.32 8.26
 16 8 10 -0.8 12.53
 -16 -8 -10 2.13 9.33
 18 8 10 2.13 12.53
 -18 -8 -10 -1.33 10.93
 20 8 10 11.46 13.86
 -20 -8 -10 -0.8 11.73
 22 8 10 1.6 14.66
 -22 -8 -10 -1.87 12.53
 24 8 10 4.53 17.59
 -24 -8 -10 -5.06 14.13
 26 8 10 -1.87 18.92
 -26 -8 -10 -2.67 16.53
 28 8 10 2.4 22.92
 -28 -8 -10 5.86 16.79
 30 8 10 -4 33.05
 -30 -8 -10 -11.19 22.92
 32 8 10 -1.07 38.65
 -32 -8 -10 0.8 27.72
 34 8 10 -15.19 40.51
 -34 -8 -10 -9.86 33.32
 1 8 11 -0.8 11.99
 -1 -8 -11 -2.4 14.13
 3 8 11 2.13 5.86
 -3 -8 -11 1.33 3.2
 5 8 11 10.66 11.73
 -5 -8 -11 13.33 6.13
 7 8 11 7.73 9.6
 -7 -8 -11 1.87 7.2
 9 8 11 2.13 7.73
 -9 -8 -11 4.53 5.33
 11 8 11 -1.07 8.53
 -11 -8 -11 4.26 6.66
 13 8 11 6.4 10.93
 -13 -8 -11 6.13 8
 15 8 11 -3.46 11.73
 -15 -8 -11 0 9.06
 17 8 11 5.6 12.79
 -17 -8 -11 4.53 9.33
 19 8 11 -1.6 14.13
 -19 -8 -11 -3.2 11.73
 21 8 11 5.06 17.32
 -21 -8 -11 8.8 13.06
 23 8 11 2.13 16.53
 -23 -8 -11 -2.13 14.13
 25 8 11 10.66 19.72
 -25 -8 -11 2.93 15.73
 27 8 11 -1.07 21.32
 -27 -8 -11 -2.67 16.53
 29 8 11 0 20.52
 -29 -8 -11 0.27 20.52
 31 8 11 3.2 36.25
 -31 -8 -11 11.99 82.09
 33 8 11 6.4 28.52
 -33 -8 -11 -14.13 55.17
 0 8 12 2.4 15.19
 2 8 12 1.33 11.19
 -2 -8 -12 0.27 13.33
 4 8 12 0.8 8.53
 -4 -8 -12 0.8 5.6
 6 8 12 10.66 10.39
 -6 -8 -12 11.73 7.73
 8 8 12 -0.53 11.19
 -8 -8 -12 2.67 2.93
 10 8 12 -1.07 7.73
 -10 -8 -12 1.07 6.13
 12 8 12 0.8 10.13
 -12 -8 -12 3.46 6.93
 14 8 12 3.2 11.73
 -14 -8 -12 -3.73 9.33
 16 8 12 -0.27 12.79
 -16 -8 -12 6.4 9.86
 18 8 12 -5.06 12.79
 -18 -8 -12 2.67 10.93
 20 8 12 -3.46 14.93
 -20 -8 -12 -0.8 14.13
 22 8 12 5.86 15.46
 -22 -8 -12 5.6 14.13
 24 8 12 -2.67 17.59
 -24 -8 -12 1.33 15.46
 26 8 12 -2.93 19.19
 -26 -8 -12 9.06 18.39
 28 8 12 -6.13 22.39
 -28 -8 -12 2.13 20.26
 30 8 12 -2.4 27.45
 -30 -8 -12 -1.87 48.78
 32 8 12 5.6 87.16
 -32 -8 -12 -2.67 91.95
 -34 -8 -12 -22.39 61.3
 1 8 13 8.26 17.32
 -1 -8 -13 6.4 14.66
 3 8 13 -3.2 14.93
 -3 -8 -13 -5.06 12.79
 5 8 13 3.73 9.6
 -5 -8 -13 8.53 7.2
 7 8 13 4 10.66
 -7 -8 -13 2.13 7.73
 9 8 13 3.73 8.26
 -9 -8 -13 1.33 4.8
 11 8 13 3.2 9.06
 -11 -8 -13 0 6.66
 13 8 13 2.4 10.13
 -13 -8 -13 3.73 7.73
 15 8 13 6.93 13.06
 -15 -8 -13 2.93 9.6
 17 8 13 4.26 13.59
 -17 -8 -13 -0.27 10.93
 19 8 13 5.06 14.39
 -19 -8 -13 0.27 11.99
 21 8 13 0.53 17.32
 -21 -8 -13 3.46 13.59
 23 8 13 2.13 18.12
 -23 -8 -13 6.93 16.53
 25 8 13 9.33 19.72
 -25 -8 -13 9.33 18.12
 27 8 13 8 23.45
 -27 -8 -13 2.4 26.12
 29 8 13 1.07 31.72
 -29 -8 -13 -18.12 28.52
 -31 -8 -13 10.39 49.31
 0 8 14 9.86 13.06
 2 8 14 -5.6 16.53
 -2 -8 -14 -1.33 14.93
 4 8 14 6.93 8
 -4 -8 -14 1.07 5.86
 6 8 14 3.73 10.66
 -6 -8 -14 3.73 8.26
 8 8 14 -1.6 11.73
 -8 -8 -14 3.73 8.53
 10 8 14 3.46 9.06
 -10 -8 -14 2.4 5.86
 12 8 14 -6.4 12.79
 -12 -8 -14 -4.53 8.26
 14 8 14 0.8 12.26
 -14 -8 -14 2.13 7.73
 16 8 14 -1.07 12.53
 -16 -8 -14 -0.27 10.13
 18 8 14 2.93 15.99
 -18 -8 -14 3.46 12.53
 20 8 14 2.93 15.73
 -20 -8 -14 -1.87 12.53
 22 8 14 2.4 17.06
 -22 -8 -14 0.8 16.26
 24 8 14 -7.46 18.12
 -24 -8 -14 -0.27 18.12
 26 8 14 -0.53 24.25
 -26 -8 -14 11.73 36.52
 28 8 14 -6.4 28.25
 -28 -8 -14 -2.4 26.39
 30 8 14 0.27 34.65
 -30 -8 -14 -5.06 45.04
 1 8 15 -3.46 17.32
 -1 -8 -15 1.33 17.59
 3 8 15 -0.8 7.46
 -3 -8 -15 1.6 5.33
 5 8 15 1.87 9.33
 -5 -8 -15 3.2 8.26
 7 8 15 8.26 12.79
 -7 -8 -15 7.46 9.86
 9 8 15 5.33 8.8
 -9 -8 -15 2.93 4.8
 11 8 15 1.87 10.66
 -11 -8 -15 3.73 7.46
 13 8 15 8.26 11.73
 -13 -8 -15 5.6 8
 15 8 15 6.66 11.73
 -15 -8 -15 1.07 9.33
 17 8 15 2.93 13.86
 -17 -8 -15 6.93 9.86
 19 8 15 2.13 13.33
 -19 -8 -15 -3.73 12.53
 21 8 15 7.73 17.59
 -21 -8 -15 -1.33 13.59
 23 8 15 9.33 18.66
 -23 -8 -15 0.53 21.86
 25 8 15 -1.33 22.39
 -25 -8 -15 -6.4 42.38
 27 8 15 7.2 26.39
 -27 -8 -15 -26.12 78.63
 29 8 15 15.73 36.25
 0 8 16 -2.4 17.86
 2 8 16 -3.2 19.19
 -2 -8 -16 1.6 19.72
 4 8 16 -3.2 8
 -4 -8 -16 -1.07 11.19
 6 8 16 1.07 10.39
 -6 -8 -16 -2.4 8.8
 8 8 16 6.13 12.26
 -8 -8 -16 8 11.99
 10 8 16 4 9.6
 -10 -8 -16 1.33 6.13
 12 8 16 1.07 11.73
 -12 -8 -16 0.8 8
 14 8 16 5.06 12.79
 -14 -8 -16 -0.53 10.13
 16 8 16 8.26 14.66
 -16 -8 -16 5.86 13.86
 18 8 16 2.4 18.66
 -18 -8 -16 3.73 13.59
 20 8 16 0 17.06
 -20 -8 -16 9.86 15.73
 22 8 16 0.27 16.79
 -22 -8 -16 -0.27 15.73
 24 8 16 5.86 25.05
 -24 -8 -16 6.93 22.92
 26 8 16 4.53 21.32
 28 8 16 -2.93 26.65
 -28 -8 -16 -6.4 75.7
 1 8 17 4.26 19.46
 -1 -8 -17 6.4 22.92
 3 8 17 3.73 8.8
 -3 -8 -17 0.27 6.93
 5 8 17 -0.8 9.86
 -5 -8 -17 -1.33 9.06
 7 8 17 4.26 12.26
 -7 -8 -17 2.4 9.6
 9 8 17 3.2 10.93
 -9 -8 -17 -0.53 6.66
 11 8 17 3.46 11.73
 -11 -8 -17 2.67 7.73
 13 8 17 8 12.53
 -13 -8 -17 1.87 9.6
 15 8 17 2.13 14.13
 -15 -8 -17 0 10.93
 17 8 17 8.53 19.19
 -17 -8 -17 3.73 14.39
 19 8 17 -4.26 19.72
 -19 -8 -17 -5.6 15.19
 21 8 17 -5.6 25.05
 -21 -8 -17 -1.07 17.32
 23 8 17 -1.6 27.19
 -23 -8 -17 3.46 23.19
 25 8 17 -4.8 46.38
 27 8 17 6.4 55.17
 0 8 18 8.53 23.99
 2 8 18 -0.53 8.53
 -2 -8 -18 2.67 8.53
 4 8 18 2.67 10.13
 -4 -8 -18 -1.6 9.86
 6 8 18 0 10.66
 -6 -8 -18 7.46 8.26
 8 8 18 0 9.06
 -8 -8 -18 4 5.06
 10 8 18 -5.33 12.53
 -10 -8 -18 1.33 8
 12 8 18 -3.2 13.59
 -12 -8 -18 1.87 8.53
 14 8 18 2.13 13.33
 -14 -8 -18 2.13 12.26
 16 8 18 2.67 14.66
 -16 -8 -18 -2.4 11.46
 18 8 18 -1.6 19.19
 -18 -8 -18 1.87 11.73
 20 8 18 -8 21.86
 -20 -8 -18 5.06 15.19
 22 8 18 3.46 23.19
 -22 -8 -18 10.13 16.79
 24 8 18 1.07 54.64
 -24 -8 -18 -3.2 19.99
 26 8 18 -10.93 55.17
 1 8 19 0.53 6.66
 -1 -8 -19 1.6 8.8
 3 8 19 5.86 9.6
 -3 -8 -19 5.6 9.33
 5 8 19 3.2 10.39
 -5 -8 -19 2.67 15.19
 7 8 19 0.8 11.46
 -7 -8 -19 0.27 10.13
 9 8 19 5.33 9.6
 -9 -8 -19 -1.07 6.93
 11 8 19 3.46 12.79
 -11 -8 -19 0.8 8
 13 8 19 0.53 15.19
 -13 -8 -19 -1.33 11.46
 15 8 19 0.53 13.86
 -15 -8 -19 2.13 14.39
 17 8 19 6.4 14.13
 -17 -8 -19 -1.07 14.66
 19 8 19 0.27 26.92
 -19 -8 -19 4.53 15.46
 21 8 19 -9.6 27.19
 -21 -8 -19 8 26.92
 -23 -8 -19 -39.71 85.02
 0 8 20 -0.53 6.13
 2 8 20 4.26 10.39
 -2 -8 -20 -1.87 8.8
 4 8 20 -2.93 10.66
 -4 -8 -20 -2.93 9.33
 6 8 20 2.13 11.99
 -6 -8 -20 -0.53 11.19
 8 8 20 5.6 8.8
 -8 -8 -20 -5.86 9.06
 10 8 20 1.07 14.13
 -10 -8 -20 3.73 9.6
 12 8 20 5.06 14.39
 -12 -8 -20 -1.87 10.66
 14 8 20 -1.6 15.73
 -14 -8 -20 -0.27 15.46
 16 8 20 -15.46 22.66
 -16 -8 -20 4 22.12
 18 8 20 -5.86 38.11
 -18 -8 -20 2.93 15.73
 -20 -8 -20 2.4 24.25
 22 8 20 12.26 53.84
 -22 -8 -20 -9.33 35.45
 1 8 21 2.13 9.06
 -1 -8 -21 1.33 9.6
 3 8 21 -4 12.79
 -3 -8 -21 -0.27 7.2
 5 8 21 -0.27 8
 -5 -8 -21 0.27 6.93
 7 8 21 6.4 17.59
 -7 -8 -21 3.2 31.45
 9 8 21 5.33 14.66
 -9 -8 -21 10.13 13.33
 11 8 21 -0.53 25.32
 -11 -8 -21 1.07 12.26
 13 8 21 -18.66 52.77
 -13 -8 -21 22.12 42.11
 15 8 21 -1.6 21.06
 -15 -8 -21 -14.39 28.79
 17 8 21 8.8 29.85
 -17 -8 -21 -1.6 22.12
 -19 -8 -21 15.19 62.1
 0 8 22 3.46 16.53
 2 8 22 6.66 18.92
 -2 -8 -22 2.67 18.12
 4 8 22 -1.07 33.05
 -4 -8 -22 1.87 15.99
 6 8 22 3.46 17.86
 -6 -8 -22 1.6 11.46
 8 8 22 7.73 17.86
 -8 -8 -22 -14.13 48.78
 10 8 22 -3.2 29.85
 -10 -8 -22 -3.46 17.59
 12 8 22 -8 118.87
 -12 -8 -22 1.6 13.59
 16 8 22 24.25 39.71
 -16 -8 -22 -1.07 23.72
 1 8 23 -6.93 18.12
 -1 -8 -23 0.53 18.66
 -3 -8 -23 8 19.99
 5 8 23 2.4 33.58
 -5 -8 -23 3.2 16.26
 7 8 23 10.39 64.23
 -7 -8 -23 21.59 39.98
 9 8 23 -34.92 65.83
 -9 -8 -23 -39.71 104.21
 -11 -8 -23 -5.86 21.59
 13 8 23 -10.66 92.49
 -13 -8 -23 3.2 51.44
 0 8 24 -5.06 19.99
 2 8 24 -11.46 53.57
 -2 -8 -24 -4.8 39.45
 6 8 24 15.73 39.71
 8 8 24 -9.33 65.57
 -8 -8 -24 35.18 98.35
 1 9 0 3.2 6.93
 3 9 0 -1.07 6.4
 5 9 0 49.31 22.39
 7 9 0 53.04 8.8
 9 9 0 4.53 7.2
 11 9 0 0.27 8.53
 13 9 0 -5.86 10.13
 15 9 0 1.33 9.6
 17 9 0 0.53 10.13
 19 9 0 4.26 12.26
 21 9 0 4.8 11.73
 23 9 0 -1.87 17.32
 25 9 0 1.87 14.93
 27 9 0 -2.13 15.19
 29 9 0 -1.07 19.99
 31 9 0 2.4 20.52
 33 9 0 0.8 23.45
 35 9 0 3.2 18.39
 0 9 1 293.99 17.59
 2 9 1 403 18.92
 -2 -9 -1 384.07 22.66
 4 9 1 5.33 7.46
 -4 -9 -1 -0.53 7.2
 6 9 1 328.37 19.99
 -6 -9 -1 317.97 19.72
 8 9 1 49.31 9.6
 -8 -9 -1 42.38 8
 10 9 1 77.83 10.66
 -10 -9 -1 73.03 11.46
 12 9 1 3.46 9.06
 -12 -9 -1 3.46 8.8
 14 9 1 16.26 10.13
 -14 -9 -1 26.12 11.73
 16 9 1 126.07 14.39
 -16 -9 -1 124.2 14.13
 18 9 1 8.26 11.73
 -18 -9 -1 9.86 11.73
 20 9 1 53.31 13.86
 -20 -9 -1 63.7 14.39
 22 9 1 29.05 14.66
 -22 -9 -1 31.72 16.53
 24 9 1 20.79 16.79
 -24 -9 -1 33.05 15.73
 26 9 1 8.26 16.79
 -26 -9 -1 5.06 17.86
 28 9 1 11.99 17.06
 -28 -9 -1 11.99 16.53
 30 9 1 9.86 18.92
 -30 -9 -1 2.13 19.19
 32 9 1 9.6 19.72
 -32 -9 -1 -0.27 19.99
 34 9 1 6.66 27.19
 -34 -9 -1 -7.2 21.86
 36 9 1 12.26 29.05
 -36 -9 -1 -18.92 45.84
 1 9 2 52.24 8.26
 -1 -9 -2 53.57 7.73
 3 9 2 43.44 7.73
 -3 -9 -2 43.98 6.93
 5 9 2 -0.8 9.33
 -5 -9 -2 2.93 11.99
 7 9 2 631.15 30.65
 -7 -9 -2 620.49 32.52
 9 9 2 135.93 13.59
 -9 -9 -2 145.53 13.86
 11 9 2 33.58 12.53
 -11 -9 -2 14.93 12.26
 13 9 2 57.3 10.39
 -13 -9 -2 58.64 10.66
 15 9 2 0.8 10.93
 -15 -9 -2 0 10.93
 17 9 2 133.8 16.53
 -17 -9 -2 148.19 17.32
 19 9 2 103.95 16.53
 -19 -9 -2 97.82 15.99
 21 9 2 26.92 13.59
 -21 -9 -2 27.72 12.79
 23 9 2 17.59 15.46
 -23 -9 -2 26.39 16.79
 25 9 2 -8.26 17.06
 -25 -9 -2 -10.13 17.32
 27 9 2 49.58 19.19
 -27 -9 -2 40.25 18.39
 29 9 2 14.39 18.92
 -29 -9 -2 0 19.19
 31 9 2 6.13 22.92
 -31 -9 -2 23.72 20.26
 33 9 2 8 24.79
 -33 -9 -2 2.93 25.05
 35 9 2 9.06 34.92
 -35 -9 -2 1.87 23.19
 37 9 2 -9.33 69.57
 -37 -9 -2 -5.06 23.99
 0 9 3 42.38 7.2
 2 9 3 322.24 16.79
 -2 -9 -3 323.3 15.73
 4 9 3 453.91 19.72
 -4 -9 -3 452.04 21.32
 6 9 3 232.15 27.99
 -6 -9 -3 297.18 29.32
 8 9 3 222.56 31.45
 -8 -9 -3 251.07 29.05
 10 9 3 85.29 11.73
 -10 -9 -3 84.76 11.99
 12 9 3 178.58 18.12
 -12 -9 -3 172.45 19.46
 14 9 3 136.47 15.99
 -14 -9 -3 124.74 14.39
 16 9 3 2.13 9.86
 -16 -9 -3 5.33 10.13
 18 9 3 60.5 13.33
 -18 -9 -3 65.57 12.53
 20 9 3 15.73 13.33
 -20 -9 -3 18.92 12.79
 22 9 3 137.53 19.99
 -22 -9 -3 134.6 18.39
 24 9 3 8.53 16.53
 -24 -9 -3 7.2 17.59
 26 9 3 11.73 16.26
 -26 -9 -3 20.26 17.06
 28 9 3 42.91 19.99
 -28 -9 -3 49.84 20.79
 30 9 3 -4.26 22.66
 -30 -9 -3 -8.8 18.66
 32 9 3 9.33 22.66
 -32 -9 -3 3.2 25.32
 34 9 3 -11.73 22.12
 -34 -9 -3 -10.66 41.05
 36 9 3 48.51 60.77
 -36 -9 -3 -6.93 27.72
 1 9 4 190.3 13.33
 -1 -9 -4 209.76 14.66
 3 9 4 77.03 8.53
 -3 -9 -4 84.49 10.39
 5 9 4 9.6 8
 -5 -9 -4 4 7.2
 7 9 4 62.9 10.93
 -7 -9 -4 65.57 9.86
 9 9 4 1.87 11.73
 -9 -9 -4 6.93 10.93
 11 9 4 203.63 16.79
 -11 -9 -4 217.76 15.73
 13 9 4 760.42 32.25
 -13 -9 -4 728.97 29.32
 15 9 4 19.19 14.13
 -15 -9 -4 18.12 13.86
 17 9 4 49.58 13.06
 -17 -9 -4 44.51 12.26
 19 9 4 18.66 12.53
 -19 -9 -4 17.59 12.26
 21 9 4 16.79 14.66
 -21 -9 -4 17.32 14.39
 23 9 4 28.25 15.99
 -23 -9 -4 25.59 14.93
 25 9 4 0.53 17.06
 -25 -9 -4 5.06 16.26
 27 9 4 56.77 19.46
 -27 -9 -4 48.51 16.53
 29 9 4 4.26 23.45
 -29 -9 -4 4.26 19.72
 31 9 4 -1.87 29.59
 -31 -9 -4 3.46 24.52
 33 9 4 6.4 26.92
 -33 -9 -4 -1.07 24.25
 35 9 4 -7.2 31.18
 -35 -9 -4 11.99 65.03
 0 9 5 304.38 42.65
 2 9 5 32.78 6.93
 -2 -9 -5 39.71 8.53
 4 9 5 17.06 6.13
 -4 -9 -5 17.32 6.93
 6 9 5 43.71 7.73
 -6 -9 -5 41.05 8.26
 8 9 5 94.35 9.6
 -8 -9 -5 87.69 9.33
 10 9 5 59.97 9.86
 -10 -9 -5 57.04 8.8
 12 9 5 145.26 17.59
 -12 -9 -5 135.93 19.46
 14 9 5 57.57 16.79
 -14 -9 -5 43.18 14.66
 16 9 5 24.79 11.73
 -16 -9 -5 18.12 9.86
 18 9 5 12.26 11.99
 -18 -9 -5 3.73 10.66
 20 9 5 10.39 14.13
 -20 -9 -5 17.06 14.13
 22 9 5 -5.06 14.66
 -22 -9 -5 -0.27 14.39
 24 9 5 11.73 13.86
 -24 -9 -5 1.87 13.06
 26 9 5 2.67 18.12
 -26 -9 -5 0 15.46
 28 9 5 13.86 22.66
 -28 -9 -5 10.66 19.19
 30 9 5 3.2 21.32
 -30 -9 -5 8.8 19.19
 32 9 5 13.06 29.85
 -32 -9 -5 8.53 25.32
 34 9 5 8.8 53.84
 -34 -9 -5 27.99 62.64
 -36 -9 -5 4.8 74.1
 1 9 6 271.6 19.99
 -1 -9 -6 257.74 16.53
 3 9 6 100.75 9.33
 -3 -9 -6 100.22 9.06
 5 9 6 -4.53 5.6
 -5 -9 -6 -0.8 5.33
 7 9 6 21.06 7.2
 -7 -9 -6 24.52 6.93
 9 9 6 7.73 6.66
 -9 -9 -6 -3.2 6.66
 11 9 6 78.89 15.99
 -11 -9 -6 67.17 13.06
 13 9 6 211.63 16.53
 -13 -9 -6 203.9 15.19
 15 9 6 -4.53 10.93
 -15 -9 -6 -9.86 9.6
 17 9 6 18.39 12.26
 -17 -9 -6 29.05 11.99
 19 9 6 3.2 12.26
 -19 -9 -6 9.86 11.46
 21 9 6 6.4 13.59
 -21 -9 -6 6.4 11.99
 23 9 6 13.59 15.73
 -23 -9 -6 9.33 15.19
 25 9 6 -0.8 17.06
 -25 -9 -6 -2.93 15.46
 27 9 6 9.06 19.72
 -27 -9 -6 11.46 17.59
 29 9 6 4.8 21.86
 -29 -9 -6 2.4 16.53
 31 9 6 3.2 25.85
 -31 -9 -6 6.93 21.32
 33 9 6 5.33 31.18
 -33 -9 -6 10.93 32.25
 35 9 6 7.73 39.98
 -35 -9 -6 -14.39 45.84
 0 9 7 143.39 9.33
 2 9 7 169.78 10.39
 -2 -9 -7 161.52 9.6
 4 9 7 107.68 8.26
 -4 -9 -7 114.08 8.53
 6 9 7 -1.33 6.13
 -6 -9 -7 0.27 5.06
 8 9 7 70.36 9.06
 -8 -9 -7 65.3 7.73
 10 9 7 -5.86 10.39
 -10 -9 -7 -7.46 8.26
 12 9 7 126.07 13.33
 -12 -9 -7 120.74 12.26
 14 9 7 21.86 9.86
 -14 -9 -7 23.72 9.06
 16 9 7 43.44 11.99
 -16 -9 -7 39.45 11.19
 18 9 7 62.1 11.99
 -18 -9 -7 58.37 11.46
 20 9 7 2.93 13.33
 -20 -9 -7 13.59 12.79
 22 9 7 42.91 14.93
 -22 -9 -7 27.99 13.86
 24 9 7 9.06 14.66
 -24 -9 -7 17.32 14.93
 26 9 7 -0.27 18.66
 -26 -9 -7 -3.2 15.73
 28 9 7 6.66 23.45
 -28 -9 -7 12.26 19.99
 30 9 7 -5.86 23.19
 -30 -9 -7 3.46 19.99
 32 9 7 19.99 29.59
 -32 -9 -7 -1.33 23.45
 34 9 7 1.33 58.37
 -34 -9 -7 6.93 34.92
 1 9 8 309.18 11.73
 -1 -9 -8 286.52 11.46
 3 9 8 9.06 5.33
 -3 -9 -8 1.33 4.26
 5 9 8 -1.07 5.33
 -5 -9 -8 1.87 4.53
 7 9 8 662.87 25.32
 -7 -9 -8 676.73 24.52
 9 9 8 221.22 14.39
 -9 -9 -8 218.82 14.13
 11 9 8 0 8.8
 -11 -9 -8 1.6 7.46
 13 9 8 126.34 12.79
 -13 -9 -8 124.47 12.53
 15 9 8 1.07 9.86
 -15 -9 -8 6.66 9.33
 17 9 8 42.38 13.59
 -17 -9 -8 41.31 11.46
 19 9 8 103.95 17.06
 -19 -9 -8 91.15 14.39
 21 9 8 45.04 15.99
 -21 -9 -8 54.37 13.33
 23 9 8 12.79 14.39
 -23 -9 -8 5.86 12.53
 25 9 8 -9.6 16.53
 -25 -9 -8 -2.67 14.39
 27 9 8 13.33 18.92
 -27 -9 -8 2.93 15.99
 29 9 8 1.07 24.52
 -29 -9 -8 -1.33 18.39
 31 9 8 13.33 28.52
 -31 -9 -8 13.33 18.12
 33 9 8 16.26 28.52
 -33 -9 -8 -0.8 19.72
 35 9 8 -13.59 87.69
 2 9 9 383.27 19.72
 -2 -9 -9 366.75 16.53
 4 9 9 90.09 22.39
 -4 -9 -9 85.29 15.46
 6 9 9 83.42 8
 -6 -9 -9 81.29 6.4
 8 9 9 77.56 9.86
 -8 -9 -9 69.03 7.73
 10 9 9 94.09 11.99
 -10 -9 -9 110.61 11.73
 12 9 9 36.52 10.13
 -12 -9 -9 42.65 9.33
 14 9 9 10.66 10.66
 -14 -9 -9 5.86 10.13
 16 9 9 93.82 15.19
 -16 -9 -9 85.02 11.99
 18 9 9 68.23 14.66
 -18 -9 -9 50.37 12.26
 20 9 9 15.19 14.66
 -20 -9 -9 15.19 11.73
 22 9 9 21.06 15.46
 -22 -9 -9 10.13 11.73
 24 9 9 15.99 18.92
 -24 -9 -9 13.33 11.99
 26 9 9 -0.27 19.19
 -26 -9 -9 -5.6 15.19
 28 9 9 15.46 22.92
 -28 -9 -9 4.53 21.59
 30 9 9 1.87 26.92
 -30 -9 -9 2.13 31.45
 32 9 9 -10.93 37.31
 -32 -9 -9 1.6 45.84
 34 9 9 -0.8 55.97
 1 9 10 110.34 21.86
 -1 -9 -10 119.67 24.25
 3 9 10 90.09 9.33
 -3 -9 -10 102.88 8
 5 9 10 -7.46 10.93
 -5 -9 -10 5.86 6.93
 7 9 10 28.52 11.73
 -7 -9 -10 31.45 9.6
 9 9 10 2.93 8.8
 -9 -9 -10 2.67 5.6
 11 9 10 39.18 11.46
 -11 -9 -10 34.12 8.8
 13 9 10 107.95 14.13
 -13 -9 -10 110.08 11.73
 15 9 10 -0.27 12.79
 -15 -9 -10 -4 10.13
 17 9 10 30.38 15.73
 -17 -9 -10 16.79 13.33
 19 9 10 4.53 14.39
 -19 -9 -10 2.93 10.39
 21 9 10 -3.46 16.26
 -21 -9 -10 1.33 11.19
 23 9 10 2.93 16.26
 -23 -9 -10 -2.93 13.33
 25 9 10 0.8 17.59
 -25 -9 -10 -3.73 16.26
 27 9 10 5.06 23.99
 -27 -9 -10 9.33 18.12
 29 9 10 3.2 26.39
 -29 -9 -10 1.87 25.59
 31 9 10 7.46 50.91
 -31 -9 -10 -11.73 43.18
 33 9 10 -11.99 95.15
 -33 -9 -10 -2.4 42.65
 0 9 11 41.31 14.66
 2 9 11 -1.87 15.73
 -2 -9 -11 6.4 15.99
 4 9 11 26.12 8.8
 -4 -9 -11 26.65 5.6
 6 9 11 51.97 13.06
 -6 -9 -11 48.24 9.06
 8 9 11 1.87 11.19
 -8 -9 -11 2.67 8.53
 10 9 11 55.17 10.93
 -10 -9 -11 57.57 8.26
 12 9 11 19.19 11.46
 -12 -9 -11 18.92 8.26
 14 9 11 -1.33 13.06
 -14 -9 -11 5.33 9.6
 16 9 11 16.53 14.13
 -16 -9 -11 20.52 9.86
 18 9 11 10.13 14.93
 -18 -9 -11 9.06 10.13
 20 9 11 4 16.26
 -20 -9 -11 -1.87 11.19
 22 9 11 11.46 16.26
 -22 -9 -11 0.8 13.33
 24 9 11 6.93 17.32
 -24 -9 -11 6.13 13.06
 26 9 11 9.33 21.32
 -26 -9 -11 -0.8 13.86
 28 9 11 1.33 24.52
 -28 -9 -11 3.73 17.59
 30 9 11 11.73 23.99
 -30 -9 -11 -0.53 28.79
 32 9 11 -11.73 58.37
 -32 -9 -11 -6.13 31.45
 1 9 12 31.98 17.32
 -1 -9 -12 20.26 17.59
 3 9 12 -5.33 17.06
 -3 -9 -12 -2.4 15.46
 5 9 12 -1.33 10.66
 -5 -9 -12 0.27 6.4
 7 9 12 63.43 13.33
 -7 -9 -12 61.3 10.93
 9 9 12 2.93 12.26
 -9 -9 -12 4.53 10.13
 11 9 12 23.72 10.13
 -11 -9 -12 17.32 6.93
 13 9 12 63.17 14.13
 -13 -9 -12 69.3 11.73
 15 9 12 -3.73 11.46
 -15 -9 -12 0.8 9.6
 17 9 12 2.13 13.59
 -17 -9 -12 -2.4 8.8
 19 9 12 1.87 13.86
 -19 -9 -12 4 11.46
 21 9 12 0.8 18.66
 -21 -9 -12 3.2 12.26
 23 9 12 16.53 19.46
 -23 -9 -12 4.53 15.46
 25 9 12 -4.26 21.86
 -25 -9 -12 -6.66 17.06
 27 9 12 8.8 29.32
 -27 -9 -12 10.13 23.19
 29 9 12 6.93 34.92
 -29 -9 -12 6.66 21.59
 31 9 12 27.99 63.97
 -31 -9 -12 14.93 31.98
 0 9 13 37.31 24.25
 2 9 13 60.77 18.92
 -2 -9 -13 57.04 19.72
 4 9 13 117.27 22.66
 -4 -9 -13 138.6 24.79
 6 9 13 35.45 11.99
 -6 -9 -13 33.58 8.26
 8 9 13 71.96 15.19
 -8 -9 -13 72.76 11.99
 10 9 13 28.79 11.46
 -10 -9 -13 31.98 7.73
 12 9 13 55.97 11.19
 -12 -9 -13 54.64 8.26
 14 9 13 41.58 12.79
 -14 -9 -13 48.51 10.13
 16 9 13 4 13.06
 -16 -9 -13 0.27 9.33
 18 9 13 34.65 15.19
 -18 -9 -13 35.45 12.26
 20 9 13 21.06 16.79
 -20 -9 -13 23.99 12.79
 22 9 13 37.31 20.26
 -22 -9 -13 30.92 16.26
 24 9 13 6.4 19.19
 -24 -9 -13 0 15.73
 26 9 13 6.66 30.38
 -26 -9 -13 2.93 23.99
 28 9 13 11.19 30.92
 -28 -9 -13 17.32 61.84
 30 9 13 -1.87 42.65
 -30 -9 -13 -13.59 119.94
 1 9 14 32.52 20.52
 -1 -9 -14 25.05 21.32
 3 9 14 -8 18.12
 -3 -9 -14 2.13 15.99
 5 9 14 41.31 12.26
 -5 -9 -14 43.71 9.06
 7 9 14 111.41 17.59
 -7 -9 -14 95.15 13.59
 9 9 14 8.8 15.46
 -9 -9 -14 7.73 12.26
 11 9 14 16.26 10.93
 -11 -9 -14 17.06 7.73
 13 9 14 167.12 16.79
 -13 -9 -14 163.65 13.86
 15 9 14 -1.07 10.93
 -15 -9 -14 4.26 7.73
 17 9 14 10.39 15.73
 -17 -9 -14 -2.93 13.06
 19 9 14 6.4 15.73
 -19 -9 -14 8 11.19
 21 9 14 4.8 20.26
 -21 -9 -14 8 13.86
 23 9 14 -6.13 20.52
 -23 -9 -14 2.93 15.99
 25 9 14 2.93 18.92
 -25 -9 -14 -2.13 18.12
 27 9 14 3.46 25.05
 -27 -9 -14 1.87 39.71
 -29 -9 -14 -3.73 94.35
 0 9 15 45.31 22.39
 2 9 15 76.23 24.25
 -2 -9 -15 110.88 24.52
 4 9 15 -3.46 19.46
 -4 -9 -15 -1.33 19.19
 6 9 15 26.65 11.99
 -6 -9 -15 28.52 9.06
 8 9 15 46.38 15.19
 -8 -9 -15 50.91 13.06
 10 9 15 16.79 15.99
 -10 -9 -15 8.26 11.99
 12 9 15 7.2 10.93
 -12 -9 -15 7.46 8.53
 14 9 15 2.93 11.99
 -14 -9 -15 2.93 8
 16 9 15 34.38 14.66
 -16 -9 -15 34.92 9.6
 18 9 15 8.26 16.79
 -18 -9 -15 17.32 11.99
 20 9 15 8 19.72
 -20 -9 -15 5.86 11.99
 22 9 15 0.8 23.72
 -22 -9 -15 -0.27 34.92
 24 9 15 6.66 21.06
 -24 -9 -15 0 25.32
 26 9 15 -1.33 20.26
 28 9 15 29.05 62.9
 1 9 16 -2.93 15.46
 -1 -9 -16 8.53 22.66
 3 9 16 16.53 21.59
 -3 -9 -16 5.33 21.59
 5 9 16 10.39 9.6
 -5 -9 -16 8.26 5.6
 7 9 16 18.12 13.59
 -7 -9 -16 13.86 9.06
 9 9 16 8.53 15.73
 -9 -9 -16 3.2 12.53
 11 9 16 -5.33 14.66
 -11 -9 -16 -3.2 4.26
 13 9 16 -0.53 11.73
 -13 -9 -16 1.07 6.93
 15 9 16 3.2 14.13
 -15 -9 -16 5.06 9.06
 17 9 16 10.13 19.19
 -17 -9 -16 0.27 14.66
 19 9 16 -1.33 25.59
 -19 -9 -16 -4.8 18.92
 21 9 16 0.8 16.79
 -21 -9 -16 -3.46 14.93
 23 9 16 -1.33 21.32
 -23 -9 -16 4.8 74.36
 25 9 16 18.92 54.91
 0 9 17 -0.8 23.99
 2 9 17 16.53 18.12
 -2 -9 -17 7.2 17.59
 4 9 17 2.67 21.59
 -4 -9 -17 -13.59 26.12
 6 9 17 -5.6 11.99
 -6 -9 -17 -4 7.73
 8 9 17 0.8 13.59
 -8 -9 -17 6.4 10.66
 10 9 17 22.92 15.99
 -10 -9 -17 17.86 11.99
 12 9 17 5.86 13.33
 -12 -9 -17 3.46 5.86
 14 9 17 13.06 23.45
 -14 -9 -17 1.87 11.19
 16 9 17 11.19 21.86
 -16 -9 -17 11.46 14.13
 18 9 17 -3.73 19.19
 -18 -9 -17 13.86 17.06
 20 9 17 0 24.52
 -20 -9 -17 3.46 17.32
 22 9 17 -1.87 36.25
 24 9 17 25.59 27.45
 1 9 18 -0.53 24.52
 -1 -9 -18 13.06 23.45
 3 9 18 8.8 20.79
 -3 -9 -18 1.6 23.19
 5 9 18 -0.27 9.86
 -5 -9 -18 1.33 8
 7 9 18 33.05 13.86
 -7 -9 -18 33.85 9.86
 9 9 18 8.53 18.92
 -9 -9 -18 11.46 12.79
 11 9 18 0.27 19.19
 -11 -9 -18 4.26 17.59
 13 9 18 11.99 21.59
 -13 -9 -18 4.53 7.46
 15 9 18 0.8 24.79
 -15 -9 -18 -5.6 29.59
 17 9 18 21.86 21.06
 -17 -9 -18 6.13 33.85
 19 9 18 10.39 26.39
 -19 -9 -18 8.8 20.26
 21 9 18 10.93 33.32
 -21 -9 -18 -1.87 26.12
 -23 -9 -18 -13.59 28.79
 -25 -9 -18 11.46 66.37
 0 9 19 5.6 25.59
 2 9 19 39.71 30.12
 -2 -9 -19 49.04 29.59
 4 9 19 26.92 29.32
 -4 -9 -19 18.12 8.8
 6 9 19 -1.87 9.86
 -6 -9 -19 -8.53 29.59
 8 9 19 9.06 15.19
 -8 -9 -19 2.4 9.33
 10 9 19 -4 19.72
 -10 -9 -19 -0.8 13.06
 12 9 19 8.53 21.86
 -12 -9 -19 10.66 15.73
 14 9 19 5.06 25.32
 -14 -9 -19 3.2 20.79
 16 9 19 14.39 23.72
 -16 -9 -19 -7.46 30.12
 18 9 19 -7.73 18.66
 -18 -9 -19 9.06 25.59
 20 9 19 31.72 40.51
 -20 -9 -19 0.8 24.25
 22 9 19 -0.8 83.42
 1 9 20 16.79 31.98
 -1 -9 -20 11.99 26.92
 3 9 20 2.93 24.25
 -3 -9 -20 1.07 33.85
 5 9 20 -8.53 27.45
 -5 -9 -20 -0.27 10.66
 7 9 20 10.13 29.85
 -7 -9 -20 7.73 13.33
 9 9 20 0.53 18.92
 -9 -9 -20 -0.53 10.93
 11 9 20 7.73 21.86
 -11 -9 -20 1.33 9.33
 13 9 20 86.62 49.58
 -13 -9 -20 20.79 22.92
 15 9 20 8 27.45
 -15 -9 -20 -5.33 21.32
 17 9 20 26.92 55.44
 -17 -9 -20 -11.73 30.12
 -19 -9 -20 -5.86 56.24
 -21 -9 -20 5.33 31.45
 0 9 21 12.26 26.65
 2 9 21 2.13 30.12
 -2 -9 -21 -5.86 29.59
 4 9 21 20.52 45.84
 -4 -9 -21 -5.06 39.18
 6 9 21 1.33 33.85
 -6 -9 -21 -1.07 21.06
 8 9 21 6.66 24.25
 -8 -9 -21 -2.67 41.31
 10 9 21 -2.93 19.46
 -10 -9 -21 -4.53 14.39
 12 9 21 6.13 78.36
 -12 -9 -21 -1.87 15.19
 14 9 21 -6.66 54.37
 -14 -9 -21 6.93 52.51
 16 9 21 5.86 25.32
 -16 -9 -21 5.06 51.71
 18 9 21 -5.06 24.25
 -18 -9 -21 -17.86 53.84
 1 9 22 -3.73 33.32
 -1 -9 -22 4.26 33.32
 3 9 22 -2.13 19.72
 -3 -9 -22 14.93 45.58
 5 9 22 14.66 41.85
 -5 -9 -22 -12.53 52.24
 7 9 22 5.06 32.52
 -7 -9 -22 0.53 29.85
 -11 -9 -22 3.46 18.92
 13 9 22 23.45 91.42
 -13 -9 -22 -6.93 42.11
 15 9 22 17.06 65.3
 -15 -9 -22 -2.93 127.94
 0 9 23 -1.6 28.79
 2 9 23 27.72 51.97
 -2 -9 -23 15.73 28.25
 -4 -9 -23 6.66 74.9
 6 9 23 -1.07 38.65
 8 9 23 10.66 29.59
 -8 -9 -23 -6.66 59.17
 1 9 24 -10.13 72.76
 -1 -9 -24 -4.53 54.91
 0 10 0 5861.6 190.04
 2 10 0 159.12 23.99
 4 10 0 6.93 6.93
 6 10 0 61.3 9.33
 8 10 0 6.4 8
 10 10 0 83.16 10.39
 12 10 0 59.7 11.73
 14 10 0 304.38 20.26
 16 10 0 35.18 13.06
 18 10 0 14.13 12.79
 20 10 0 75.7 15.99
 22 10 0 5.6 13.33
 24 10 0 42.38 17.59
 26 10 0 108.21 21.59
 28 10 0 20.26 18.12
 30 10 0 5.33 17.32
 32 10 0 -5.33 23.99
 34 10 0 4 40.51
 36 10 0 -0.27 70.9
 1 10 1 243.61 15.73
 -1 -10 -1 268.13 18.92
 3 10 1 13.86 6.4
 -3 -10 -1 9.86 6.93
 5 10 1 164.98 15.19
 -5 -10 -1 168.18 14.93
 7 10 1 0.8 7.73
 -7 -10 -1 3.46 7.73
 9 10 1 132.73 13.59
 -9 -10 -1 126.34 13.33
 11 10 1 74.63 14.93
 -11 -10 -1 70.1 15.99
 13 10 1 18.92 10.39
 -13 -10 -1 18.66 11.73
 15 10 1 151.92 16.79
 -15 -10 -1 194.57 20.79
 17 10 1 25.05 13.86
 -17 -10 -1 20.79 13.59
 19 10 1 5.86 13.33
 -19 -10 -1 5.86 13.86
 21 10 1 86.89 18.66
 -21 -10 -1 74.36 17.06
 23 10 1 9.33 17.06
 -23 -10 -1 1.07 15.19
 25 10 1 14.66 16.26
 -25 -10 -1 13.86 16.79
 27 10 1 17.32 16.79
 -27 -10 -1 2.93 18.92
 29 10 1 22.39 23.45
 -29 -10 -1 29.05 18.92
 31 10 1 4 22.12
 -31 -10 -1 15.19 27.19
 33 10 1 -1.87 23.99
 -33 -10 -1 11.73 40.51
 35 10 1 -0.8 46.91
 -35 -10 -1 10.66 46.11
 0 10 2 2.93 7.2
 2 10 2 8.53 6.93
 -2 -10 -2 12.79 7.73
 4 10 2 179.64 14.13
 -4 -10 -2 164.98 12.79
 6 10 2 354.76 20.26
 -6 -10 -2 368.62 20.26
 8 10 2 8.53 10.66
 -8 -10 -2 22.66 10.93
 10 10 2 75.16 10.66
 -10 -10 -2 81.29 11.99
 12 10 2 2.13 10.13
 -12 -10 -2 4.26 9.06
 14 10 2 12.26 10.93
 -14 -10 -2 25.05 13.06
 16 10 2 77.56 13.86
 -16 -10 -2 75.96 12.79
 18 10 2 7.2 14.39
 -18 -10 -2 1.87 13.33
 20 10 2 134.33 19.46
 -20 -10 -2 140.46 19.19
 22 10 2 8.8 16.26
 -22 -10 -2 1.33 12.79
 24 10 2 1.33 14.93
 -24 -10 -2 -4.26 16.53
 26 10 2 5.86 16.79
 -26 -10 -2 1.07 16.53
 28 10 2 9.6 18.39
 -28 -10 -2 10.39 21.59
 30 10 2 0.27 22.92
 -30 -10 -2 6.4 22.66
 32 10 2 6.93 23.72
 -32 -10 -2 13.33 31.18
 34 10 2 4.26 25.32
 -34 -10 -2 26.39 39.71
 36 10 2 -3.73 34.92
 -36 -10 -2 4.8 46.38
 1 10 3 34.38 10.13
 -1 -10 -3 43.98 12.53
 3 10 3 47.18 9.06
 -3 -10 -3 34.65 9.33
 5 10 3 33.58 10.66
 -5 -10 -3 33.85 9.33
 7 10 3 137.26 13.86
 -7 -10 -3 156.19 14.93
 9 10 3 9.6 8
 -9 -10 -3 1.6 8.26
 11 10 3 91.42 11.46
 -11 -10 -3 81.56 11.99
 13 10 3 66.1 11.99
 -13 -10 -3 49.31 10.39
 15 10 3 -0.8 10.39
 -15 -10 -3 2.4 10.13
 17 10 3 50.11 12.53
 -17 -10 -3 51.17 12.26
 19 10 3 42.65 16.26
 -19 -10 -3 34.92 13.59
 21 10 3 -4.53 13.06
 -21 -10 -3 -1.6 13.06
 23 10 3 14.66 15.73
 -23 -10 -3 11.19 14.93
 25 10 3 0 17.06
 -25 -10 -3 6.13 18.12
 27 10 3 15.46 17.86
 -27 -10 -3 0.53 19.72
 29 10 3 2.93 18.92
 -29 -10 -3 -2.13 20.79
 31 10 3 5.6 23.99
 -31 -10 -3 1.33 20.52
 33 10 3 -9.06 33.85
 -33 -10 -3 6.93 38.65
 35 10 3 23.19 42.65
 -35 -10 -3 43.44 110.88
 0 10 4 116.74 13.06
 2 10 4 9.06 8.53
 -2 -10 -4 8.8 7.46
 4 10 4 46.38 7.73
 -4 -10 -4 44.24 7.73
 6 10 4 227.62 19.46
 -6 -10 -4 224.42 19.99
 8 10 4 15.73 8.53
 -8 -10 -4 18.66 8.26
 10 10 4 117.27 11.46
 -10 -10 -4 118.61 12.53
 12 10 4 65.03 16.26
 -12 -10 -4 53.31 14.93
 14 10 4 32.78 14.13
 -14 -10 -4 19.99 10.93
 16 10 4 10.66 11.73
 -16 -10 -4 10.66 10.13
 18 10 4 5.6 12.53
 -18 -10 -4 0.53 10.93
 20 10 4 96.49 18.12
 -20 -10 -4 95.95 15.73
 22 10 4 17.86 17.06
 -22 -10 -4 11.46 15.46
 24 10 4 2.13 18.66
 -24 -10 -4 2.4 16.26
 26 10 4 3.46 17.86
 -26 -10 -4 8.53 20.52
 28 10 4 7.46 20.26
 -28 -10 -4 4.26 18.12
 30 10 4 8.8 21.59
 -30 -10 -4 5.06 20.26
 32 10 4 -2.13 28.25
 -32 -10 -4 0.27 23.99
 34 10 4 12.53 33.85
 -34 -10 -4 10.13 36.52
 36 10 4 -5.6 37.58
 -36 -10 -4 10.93 21.06
 1 10 5 49.31 9.06
 -1 -10 -5 51.97 9.6
 3 10 5 211.89 15.46
 -3 -10 -5 226.55 17.06
 5 10 5 244.68 14.39
 -5 -10 -5 260.67 16.79
 7 10 5 73.3 10.93
 -7 -10 -5 79.96 10.39
 9 10 5 99.42 10.93
 -9 -10 -5 92.49 10.13
 11 10 5 373.41 22.12
 -11 -10 -5 383.54 22.12
 13 10 5 29.59 10.13
 -13 -10 -5 35.18 10.13
 15 10 5 126.6 15.73
 -15 -10 -5 109.55 13.59
 17 10 5 0.8 13.06
 -17 -10 -5 -6.66 11.46
 19 10 5 38.65 17.32
 -19 -10 -5 37.85 14.93
 21 10 5 71.43 18.12
 -21 -10 -5 79.16 15.99
 23 10 5 2.13 14.93
 -23 -10 -5 2.4 15.99
 25 10 5 15.99 16.79
 -25 -10 -5 18.39 16.53
 27 10 5 7.73 22.12
 -27 -10 -5 3.46 17.32
 29 10 5 27.19 25.85
 -29 -10 -5 19.46 29.05
 31 10 5 1.07 27.19
 -31 -10 -5 -4.53 32.52
 33 10 5 29.32 37.85
 -33 -10 -5 1.87 28.79
 -35 -10 -5 6.66 30.12
 0 10 6 514.41 21.06
 2 10 6 -1.07 9.86
 -2 -10 -6 -5.6 9.06
 4 10 6 23.45 9.33
 -4 -10 -6 18.12 8.26
 6 10 6 335.03 16.79
 -6 -10 -6 335.83 17.32
 8 10 6 20.26 8.53
 -8 -10 -6 9.86 8
 10 10 6 4 10.66
 -10 -10 -6 8.53 9.06
 12 10 6 69.83 12.79
 -12 -10 -6 65.83 12.53
 14 10 6 122.87 14.93
 -14 -10 -6 114.61 13.06
 16 10 6 3.73 11.99
 -16 -10 -6 13.33 11.99
 18 10 6 2.93 13.06
 -18 -10 -6 4 11.99
 20 10 6 141.8 19.46
 -20 -10 -6 138.33 18.66
 22 10 6 -1.07 13.86
 -22 -10 -6 -0.27 14.13
 24 10 6 14.93 17.59
 -24 -10 -6 3.46 15.19
 26 10 6 30.92 19.46
 -26 -10 -6 20.79 17.32
 28 10 6 5.86 18.12
 -28 -10 -6 -1.07 15.46
 30 10 6 12.79 37.05
 -30 -10 -6 1.6 22.66
 32 10 6 22.12 59.44
 -32 -10 -6 4.26 32.78
 34 10 6 19.99 82.89
 -34 -10 -6 12.79 32.52
 1 10 7 129.8 9.6
 -1 -10 -7 128.47 10.93
 3 10 7 -0.53 6.13
 -3 -10 -7 -5.06 5.86
 5 10 7 56.77 8.26
 -5 -10 -7 56.51 8.26
 7 10 7 32.25 8
 -7 -10 -7 29.32 6.93
 9 10 7 139.13 14.93
 -9 -10 -7 137.8 13.33
 11 10 7 14.39 10.13
 -11 -10 -7 13.33 8.8
 13 10 7 53.31 12.79
 -13 -10 -7 58.1 11.46
 15 10 7 34.92 12.53
 -15 -10 -7 44.24 10.93
 17 10 7 66.63 14.93
 -17 -10 -7 53.84 12.53
 19 10 7 0.27 13.06
 -19 -10 -7 1.87 12.26
 21 10 7 7.2 15.99
 -21 -10 -7 -1.07 13.86
 23 10 7 15.19 17.86
 -23 -10 -7 9.86 16.53
 25 10 7 3.46 15.46
 -25 -10 -7 6.93 15.46
 27 10 7 2.67 19.19
 -27 -10 -7 25.32 19.46
 29 10 7 1.87 15.99
 -29 -10 -7 -10.13 20.26
 31 10 7 -33.32 80.76
 -31 -10 -7 -1.07 27.45
 33 10 7 34.65 68.23
 -33 -10 -7 6.4 34.38
 0 10 8 45.58 6.4
 2 10 8 4.8 5.33
 -2 -10 -8 5.86 5.33
 4 10 8 8.26 5.86
 -4 -10 -8 10.39 5.86
 6 10 8 126.87 17.32
 -6 -10 -8 130.07 17.59
 8 10 8 105.28 19.72
 -8 -10 -8 56.77 13.86
 10 10 8 40.51 10.13
 -10 -10 -8 43.71 9.86
 12 10 8 8.53 9.86
 -12 -10 -8 7.2 9.33
 14 10 8 6.66 10.39
 -14 -10 -8 2.67 8.26
 16 10 8 12.79 11.73
 -16 -10 -8 14.66 10.13
 18 10 8 -1.33 12.53
 -18 -10 -8 0 11.99
 20 10 8 1.87 13.33
 -20 -10 -8 4.26 12.53
 22 10 8 -2.93 15.19
 -22 -10 -8 4.26 11.73
 24 10 8 4 16.53
 -24 -10 -8 0.8 12.79
 26 10 8 4.26 18.12
 -26 -10 -8 18.12 17.86
 28 10 8 -0.53 20.26
 -28 -10 -8 4 17.06
 30 10 8 9.33 31.45
 -30 -10 -8 5.33 37.05
 32 10 8 2.13 96.75
 34 10 8 17.86 74.9
 1 10 9 51.44 9.6
 -1 -10 -9 47.71 6.13
 3 10 9 9.86 10.93
 -3 -10 -9 18.66 13.86
 5 10 9 96.75 8
 -5 -10 -9 123.94 10.39
 7 10 9 12.53 7.73
 -7 -10 -9 10.93 7.73
 9 10 9 128.47 12.26
 -9 -10 -9 125 10.93
 11 10 9 23.72 10.66
 -11 -10 -9 26.12 8.53
 13 10 9 25.32 11.46
 -13 -10 -9 25.85 9.86
 15 10 9 56.24 15.19
 -15 -10 -9 46.11 12.79
 17 10 9 65.03 14.93
 -17 -10 -9 55.97 13.59
 19 10 9 -5.6 14.93
 -19 -10 -9 4.53 12.26
 21 10 9 9.33 15.19
 -21 -10 -9 4.53 11.46
 23 10 9 2.93 16.79
 -23 -10 -9 -1.6 13.86
 25 10 9 0.53 17.59
 -25 -10 -9 5.33 17.06
 27 10 9 25.85 24.79
 -27 -10 -9 11.46 19.46
 29 10 9 9.33 27.99
 -29 -10 -9 -12.26 30.12
 31 10 9 4 26.92
 -31 -10 -9 -4.53 71.16
 33 10 9 24.25 95.95
 0 10 10 490.15 42.65
 2 10 10 26.39 17.59
 -2 -10 -10 1.6 17.86
 4 10 10 32.78 11.73
 -4 -10 -10 34.65 8.26
 6 10 10 55.44 13.86
 -6 -10 -10 52.51 10.39
 8 10 10 2.13 7.73
 -8 -10 -10 5.06 5.33
 10 10 10 75.96 10.93
 -10 -10 -10 65.3 8.53
 12 10 10 74.36 14.39
 -12 -10 -10 78.63 12.53
 14 10 10 176.98 18.12
 -14 -10 -10 182.84 15.99
 16 10 10 46.11 13.86
 -16 -10 -10 36.52 11.99
 18 10 10 1.07 14.39
 -18 -10 -10 2.93 11.46
 20 10 10 15.46 17.86
 -20 -10 -10 8 11.46
 22 10 10 4.53 18.12
 -22 -10 -10 1.87 13.33
 24 10 10 0.53 20.52
 -24 -10 -10 17.32 14.93
 26 10 10 32.52 21.32
 -26 -10 -10 46.11 23.19
 28 10 10 5.06 31.45
 -28 -10 -10 -11.99 25.85
 30 10 10 10.93 29.59
 -30 -10 -10 -5.06 48.51
 32 10 10 -20.26 50.11
 -32 -10 -10 8 42.38
 1 10 11 34.65 18.12
 -1 -10 -11 36.25 21.06
 3 10 11 54.37 18.12
 -3 -10 -11 70.1 21.59
 5 10 11 136.47 13.86
 -5 -10 -11 132.47 10.66
 7 10 11 22.12 11.99
 -7 -10 -11 20.26 10.39
 9 10 11 81.03 12.26
 -9 -10 -11 77.56 7.73
 11 10 11 218.82 17.32
 -11 -10 -11 190.3 14.66
 13 10 11 -5.86 11.73
 -13 -10 -11 0 8.53
 15 10 11 82.63 16.26
 -15 -10 -11 81.56 12.53
 17 10 11 1.07 14.39
 -17 -10 -11 5.06 9.86
 19 10 11 18.39 15.19
 -19 -10 -11 14.93 11.46
 21 10 11 29.05 18.12
 -21 -10 -11 20.26 13.59
 23 10 11 1.6 19.72
 -23 -10 -11 4.26 13.86
 25 10 11 11.73 17.59
 -25 -10 -11 8 18.66
 27 10 11 10.93 37.05
 -27 -10 -11 6.93 22.66
 29 10 11 18.39 43.98
 -29 -10 -11 16.26 32.25
 31 10 11 2.67 49.84
 -31 -10 -11 -25.85 43.18
 0 10 12 55.44 22.12
 2 10 12 5.33 14.13
 -2 -10 -12 4.8 18.39
 4 10 12 83.16 20.26
 -4 -10 -12 85.82 23.72
 6 10 12 300.38 22.39
 -6 -10 -12 293.99 17.32
 8 10 12 6.4 13.06
 -8 -10 -12 6.93 9.86
 10 10 12 25.32 6.93
 -10 -10 -12 27.19 5.33
 12 10 12 7.73 10.66
 -12 -10 -12 5.86 7.73
 14 10 12 23.45 13.33
 -14 -10 -12 19.72 10.13
 16 10 12 2.93 14.39
 -16 -10 -12 3.2 9.86
 18 10 12 3.73 16.26
 -18 -10 -12 7.2 9.6
 20 10 12 103.15 24.52
 -20 -10 -12 86.36 14.66
 22 10 12 7.73 18.66
 -22 -10 -12 4 13.33
 24 10 12 3.46 25.85
 -24 -10 -12 0 23.72
 26 10 12 -3.2 19.99
 -26 -10 -12 10.13 19.46
 28 10 12 -3.2 31.45
 -28 -10 -12 5.33 26.92
 30 10 12 38.11 129.54
 1 10 13 19.19 15.73
 -1 -10 -13 30.38 22.12
 3 10 13 -8.26 18.66
 -3 -10 -13 -6.93 19.19
 5 10 13 21.59 8.8
 -5 -10 -13 25.05 6.66
 7 10 13 0 12.79
 -7 -10 -13 0 7.73
 9 10 13 11.46 14.39
 -9 -10 -13 9.6 9.86
 11 10 13 0.53 8.26
 -11 -10 -13 9.06 5.6
 13 10 13 -1.87 11.19
 -13 -10 -13 0.53 7.2
 15 10 13 2.93 13.06
 -15 -10 -13 13.06 9.33
 17 10 13 -3.2 16.26
 -17 -10 -13 -1.87 9.86
 19 10 13 -1.07 18.12
 -19 -10 -13 -1.87 13.06
 21 10 13 4.53 19.46
 -21 -10 -13 -0.8 12.53
 23 10 13 10.66 17.06
 -23 -10 -13 7.46 31.98
 25 10 13 -2.67 43.44
 -25 -10 -13 -11.99 35.72
 -27 -10 -13 11.99 79.69
 0 10 14 195.9 34.92
 2 10 14 -2.67 19.72
 -2 -10 -14 2.13 19.99
 4 10 14 30.65 20.79
 -4 -10 -14 37.31 22.39
 6 10 14 48.51 12.53
 -6 -10 -14 49.58 8.53
 8 10 14 6.66 14.13
 -8 -10 -14 -0.27 10.39
 10 10 14 17.06 14.93
 -10 -10 -14 19.19 12.53
 12 10 14 8 12.26
 -12 -10 -14 -1.33 6.93
 14 10 14 4.8 11.99
 -14 -10 -14 6.4 8
 16 10 14 20.26 13.33
 -16 -10 -14 15.99 9.06
 18 10 14 15.46 20.26
 -18 -10 -14 2.4 10.93
 20 10 14 5.86 20.26
 -20 -10 -14 11.99 12.26
 22 10 14 -1.33 24.52
 -22 -10 -14 -2.4 25.05
 24 10 14 -0.53 26.39
 -24 -10 -14 -1.87 26.92
 26 10 14 13.33 40.25
 -26 -10 -14 -6.4 51.97
 -28 -10 -14 -21.32 55.44
 1 10 15 -2.93 27.72
 -1 -10 -15 -0.8 18.39
 3 10 15 9.06 19.99
 -3 -10 -15 6.93 22.39
 5 10 15 33.85 22.66
 -5 -10 -15 24.25 22.12
 7 10 15 10.93 12.79
 -7 -10 -15 12.53 8.26
 9 10 15 -2.13 15.19
 -9 -10 -15 0 9.86
 11 10 15 40.51 18.12
 -11 -10 -15 43.44 13.86
 13 10 15 -3.46 13.33
 -13 -10 -15 1.6 9.06
 15 10 15 11.73 13.33
 -15 -10 -15 15.99 8.8
 17 10 15 1.33 15.19
 -17 -10 -15 -0.8 9.86
 19 10 15 -1.33 18.39
 -19 -10 -15 -2.13 15.19
 21 10 15 4.26 20.26
 -21 -10 -15 -5.06 25.85
 23 10 15 1.6 24.52
 -23 -10 -15 4 23.99
 25 10 15 8.53 45.58
 27 10 15 -17.32 87.42
 -27 -10 -15 2.67 33.32
 0 10 16 197.5 33.58
 2 10 16 18.92 21.59
 -2 -10 -16 22.12 18.92
 4 10 16 -13.59 17.32
 -4 -10 -16 11.46 26.92
 6 10 16 23.45 24.79
 -6 -10 -16 19.46 8.53
 8 10 16 2.13 13.59
 -8 -10 -16 0.53 9.6
 10 10 16 26.39 17.86
 -10 -10 -16 24.79 12.26
 12 10 16 21.86 19.72
 -12 -10 -16 21.59 15.19
 14 10 16 35.45 16.53
 -14 -10 -16 30.12 10.66
 16 10 16 -3.46 15.73
 -16 -10 -16 7.73 9.06
 18 10 16 12.26 20.26
 -18 -10 -16 5.86 17.06
 20 10 16 1.87 30.65
 -20 -10 -16 9.6 17.59
 22 10 16 7.2 26.92
 24 10 16 23.99 51.71
 26 10 16 -13.33 61.57
 1 10 17 19.19 22.12
 -1 -10 -17 21.32 23.45
 3 10 17 9.33 22.66
 -3 -10 -17 -6.13 27.45
 5 10 17 7.73 22.66
 -5 -10 -17 20.26 29.85
 7 10 17 0.8 10.66
 -7 -10 -17 1.87 6.66
 9 10 17 36.52 15.73
 -9 -10 -17 41.05 14.13
 11 10 17 14.13 18.92
 -11 -10 -17 21.32 13.86
 13 10 17 1.6 16.53
 -13 -10 -17 10.66 14.39
 15 10 17 16.26 17.06
 -15 -10 -17 15.19 8.26
 17 10 17 10.39 15.46
 -17 -10 -17 1.07 14.13
 19 10 17 2.4 17.59
 -19 -10 -17 -9.6 35.45
 21 10 17 13.06 34.38
 -21 -10 -17 17.06 34.92
 -23 -10 -17 -4.53 25.32
 25 10 17 3.73 73.56
 0 10 18 6.4 24.52
 2 10 18 4.8 28.52
 -2 -10 -18 4.53 23.99
 4 10 18 10.66 22.39
 -4 -10 -18 12.26 26.92
 6 10 18 5.06 17.59
 -6 -10 -18 29.32 33.32
 8 10 18 5.33 17.32
 -8 -10 -18 11.99 10.66
 10 10 18 6.93 15.73
 -10 -10 -18 9.6 18.66
 12 10 18 -2.4 16.53
 -12 -10 -18 0.27 15.73
 14 10 18 9.33 16.79
 -14 -10 -18 4 15.73
 16 10 18 15.73 20.79
 -16 -10 -18 9.33 23.72
 18 10 18 -7.2 17.32
 -18 -10 -18 3.46 27.19
 20 10 18 20.79 23.19
 -20 -10 -18 13.59 21.86
 22 10 18 11.19 29.32
 -22 -10 -18 -1.33 24.25
 1 10 19 -8.26 27.45
 -1 -10 -19 5.33 24.25
 3 10 19 27.45 27.45
 -3 -10 -19 14.13 28.79
 5 10 19 4.53 25.32
 -5 -10 -19 6.66 28.52
 7 10 19 1.07 10.93
 -7 -10 -19 9.33 13.06
 9 10 19 3.46 13.59
 -9 -10 -19 2.93 9.33
 11 10 19 -4 16.26
 -11 -10 -19 1.07 17.32
 13 10 19 -8.8 18.12
 -13 -10 -19 -4.53 17.06
 15 10 19 -2.67 29.85
 -15 -10 -19 4.26 26.92
 17 10 19 1.33 17.86
 -17 -10 -19 5.6 28.52
 19 10 19 -1.6 45.58
 -19 -10 -19 5.86 36.52
 21 10 19 19.99 54.64
 -21 -10 -19 -2.67 25.85
 0 10 20 23.45 31.45
 2 10 20 13.86 29.85
 -2 -10 -20 11.99 40.51
 4 10 20 8.53 36.78
 -4 -10 -20 6.13 42.91
 6 10 20 13.06 25.85
 -6 -10 -20 3.2 23.45
 8 10 20 0.8 37.31
 -8 -10 -20 5.6 43.18
 10 10 20 0.27 19.72
 -10 -10 -20 5.33 12.53
 12 10 20 7.2 66.1
 -12 -10 -20 -4 19.19
 14 10 20 19.19 34.92
 -14 -10 -20 -1.33 21.86
 18 10 20 -5.86 23.72
 1 10 21 -4.8 29.85
 -1 -10 -21 4.26 28.79
 3 10 21 14.66 30.12
 -3 -10 -21 11.19 37.05
 5 10 21 12.53 38.11
 -5 -10 -21 2.13 54.37
 7 10 21 1.07 20.26
 -7 -10 -21 1.87 34.92
 -9 -10 -21 11.73 53.84
 11 10 21 8.8 18.12
 -11 -10 -21 17.06 14.93
 -13 -10 -21 0.53 82.89
 15 10 21 -10.13 43.44
 -15 -10 -21 2.4 62.1
 0 10 22 23.72 27.99
 2 10 22 5.6 26.39
 -2 -10 -22 10.93 35.98
 4 10 22 -23.99 60.5
 -4 -10 -22 47.71 86.89
 6 10 22 23.72 60.77
 -6 -10 -22 55.97 124.2
 8 10 22 17.32 39.45
 -8 -10 -22 -13.06 55.71
 1 10 23 -7.46 29.59
 -1 -10 -23 1.6 27.99
 5 10 23 16.26 36.78
 1 11 0 4.26 6.66
 3 11 0 0.53 8
 5 11 0 -1.33 7.73
 7 11 0 0.53 8.53
 9 11 0 7.73 9.6
 11 11 0 1.87 9.86
 13 11 0 -5.6 9.6
 15 11 0 2.67 12.53
 17 11 0 3.2 12.53
 19 11 0 4.53 13.06
 21 11 0 7.46 14.66
 23 11 0 2.13 14.39
 25 11 0 -0.27 16.53
 27 11 0 -1.87 19.19
 29 11 0 6.4 20.79
 31 11 0 2.13 35.18
 33 11 0 -2.13 33.58
 35 11 0 -14.66 114.88
 0 11 1 4.8 6.66
 2 11 1 -2.13 8
 -2 -11 -1 2.4 7.73
 4 11 1 13.06 8.26
 -4 -11 -1 11.99 8
 6 11 1 26.12 8.26
 -6 -11 -1 27.99 9.06
 8 11 1 17.06 10.66
 -8 -11 -1 13.86 10.39
 10 11 1 8.8 9.6
 -10 -11 -1 6.4 9.33
 12 11 1 3.46 9.6
 -12 -11 -1 1.33 10.13
 14 11 1 3.46 11.19
 -14 -11 -1 -1.87 10.66
 16 11 1 3.73 12.53
 -16 -11 -1 0.53 10.93
 18 11 1 6.4 13.59
 -18 -11 -1 -5.86 13.06
 20 11 1 3.73 14.39
 -20 -11 -1 9.06 14.39
 22 11 1 0.8 14.66
 -22 -11 -1 8.53 14.13
 24 11 1 2.93 18.39
 -24 -11 -1 2.4 14.39
 26 11 1 -1.6 19.19
 -26 -11 -1 -1.07 14.66
 28 11 1 0 17.06
 -28 -11 -1 0.53 21.06
 30 11 1 2.13 25.05
 -30 -11 -1 -8.26 23.19
 32 11 1 -0.8 33.58
 -32 -11 -1 13.59 36.25
 34 11 1 -11.73 38.65
 -34 -11 -1 3.2 27.99
 1 11 2 15.19 8
 -1 -11 -2 15.73 8
 3 11 2 1.33 7.73
 -3 -11 -2 4.26 7.46
 5 11 2 9.33 8
 -5 -11 -2 7.2 7.73
 7 11 2 48.78 10.66
 -7 -11 -2 48.24 9.6
 9 11 2 6.4 8.8
 -9 -11 -2 0.27 8.8
 11 11 2 6.13 8.8
 -11 -11 -2 2.13 9.6
 13 11 2 1.87 9.6
 -13 -11 -2 -0.27 11.46
 15 11 2 1.87 11.99
 -15 -11 -2 1.07 11.46
 17 11 2 0.8 12.79
 -17 -11 -2 -1.33 12.79
 19 11 2 5.06 15.73
 -19 -11 -2 2.4 14.39
 21 11 2 11.19 13.33
 -21 -11 -2 4.26 13.33
 23 11 2 2.4 17.59
 -23 -11 -2 -1.07 13.33
 25 11 2 -0.27 16.26
 -25 -11 -2 0.27 14.93
 27 11 2 10.13 20.79
 -27 -11 -2 -3.46 16.26
 29 11 2 -4.8 21.32
 -29 -11 -2 8.53 19.72
 31 11 2 4 27.19
 -31 -11 -2 1.87 22.39
 33 11 2 -0.8 53.57
 -33 -11 -2 -13.06 45.84
 -35 -11 -2 20.79 77.56
 0 11 3 23.99 8
 2 11 3 16.79 7.46
 -2 -11 -3 23.19 7.73
 4 11 3 41.05 9.06
 -4 -11 -3 35.72 9.06
 6 11 3 8.8 8.8
 -6 -11 -3 10.39 9.06
 8 11 3 3.2 8.26
 -8 -11 -3 2.93 8.53
 10 11 3 2.4 9.06
 -10 -11 -3 -1.33 8.26
 12 11 3 -2.93 9.86
 -12 -11 -3 1.33 10.13
 14 11 3 4.8 11.73
 -14 -11 -3 0 10.39
 16 11 3 4.8 12.26
 -16 -11 -3 2.13 12.53
 18 11 3 8.8 13.33
 -18 -11 -3 0.53 11.99
 20 11 3 6.13 14.66
 -20 -11 -3 12.79 13.06
 22 11 3 -2.13 14.13
 -22 -11 -3 7.2 14.13
 24 11 3 1.6 15.19
 -24 -11 -3 0.53 13.06
 26 11 3 2.4 21.32
 -26 -11 -3 0.8 18.39
 28 11 3 1.07 19.99
 -28 -11 -3 3.73 17.32
 30 11 3 12.79 25.05
 -30 -11 -3 6.66 23.72
 32 11 3 13.06 46.38
 -32 -11 -3 -12.79 37.05
 34 11 3 -23.19 52.77
 1 11 4 34.12 8.26
 -1 -11 -4 35.18 8.26
 3 11 4 -2.67 7.46
 -3 -11 -4 1.33 6.93
 5 11 4 22.39 8.8
 -5 -11 -4 19.19 8.53
 7 11 4 2.93 8.8
 -7 -11 -4 4 7.73
 9 11 4 9.6 9.06
 -9 -11 -4 4.53 8.8
 11 11 4 -5.6 9.6
 -11 -11 -4 2.13 8.26
 13 11 4 -2.4 10.39
 -13 -11 -4 4.8 9.33
 15 11 4 3.73 11.99
 -15 -11 -4 2.93 10.93
 17 11 4 10.13 13.33
 -17 -11 -4 8.8 11.99
 19 11 4 8.26 14.13
 -19 -11 -4 5.6 12.53
 21 11 4 3.73 13.86
 -21 -11 -4 1.07 13.86
 23 11 4 2.93 14.93
 -23 -11 -4 4.26 13.06
 25 11 4 3.2 15.99
 -25 -11 -4 1.33 14.93
 27 11 4 11.46 20.26
 -27 -11 -4 -0.53 17.59
 29 11 4 -1.07 23.45
 -29 -11 -4 6.93 22.92
 31 11 4 2.93 32.52
 -31 -11 -4 6.66 50.91
 33 11 4 24.52 47.71
 -33 -11 -4 -4 99.95
 0 11 5 11.19 8.26
 2 11 5 16.79 8.53
 -2 -11 -5 19.99 8
 4 11 5 9.33 8.53
 -4 -11 -5 8.8 7.73
 6 11 5 3.73 8.8
 -6 -11 -5 7.2 8.8
 8 11 5 -2.13 8.53
 -8 -11 -5 1.87 8.53
 10 11 5 3.46 9.06
 -10 -11 -5 -1.33 8.53
 12 11 5 0.8 9.33
 -12 -11 -5 -2.13 10.66
 14 11 5 4.53 11.46
 -14 -11 -5 2.13 10.13
 16 11 5 2.93 11.99
 -16 -11 -5 -2.4 11.99
 18 11 5 1.33 13.06
 -18 -11 -5 4 11.46
 20 11 5 4 14.93
 -20 -11 -5 1.33 12.53
 22 11 5 -5.86 14.39
 -22 -11 -5 -1.33 13.86
 24 11 5 5.33 16.26
 -24 -11 -5 0.8 15.99
 26 11 5 2.67 18.66
 -26 -11 -5 -0.8 15.46
 28 11 5 0 26.65
 -28 -11 -5 1.6 24.79
 30 11 5 10.93 29.05
 -30 -11 -5 2.13 28.79
 32 11 5 12.53 71.43
 -32 -11 -5 0.27 45.31
 34 11 5 -19.19 60.24
 -34 -11 -5 3.73 38.91
 1 11 6 4.8 8.8
 -1 -11 -6 -2.13 7.46
 3 11 6 -2.93 7.2
 -3 -11 -6 3.46 6.66
 5 11 6 5.6 8
 -5 -11 -6 3.46 7.46
 7 11 6 0.53 7.73
 -7 -11 -6 -2.93 7.73
 9 11 6 -2.13 9.06
 -9 -11 -6 -0.8 9.06
 11 11 6 5.86 10.66
 -11 -11 -6 3.2 9.86
 13 11 6 5.86 11.46
 -13 -11 -6 5.86 10.39
 15 11 6 -2.13 12.53
 -15 -11 -6 2.4 10.93
 17 11 6 6.4 13.33
 -17 -11 -6 2.13 10.39
 19 11 6 2.4 15.46
 -19 -11 -6 9.6 13.59
 21 11 6 5.33 14.93
 -21 -11 -6 6.93 13.33
 23 11 6 4.53 14.66
 -23 -11 -6 5.86 14.39
 25 11 6 4.53 19.46
 -25 -11 -6 0.53 17.59
 27 11 6 -2.93 20.26
 -27 -11 -6 3.73 17.06
 29 11 6 9.6 22.92
 -29 -11 -6 0.27 21.06
 31 11 6 5.86 58.9
 -33 -11 -6 -1.6 49.04
 0 11 7 4 7.73
 2 11 7 1.87 6.93
 -2 -11 -7 1.07 7.46
 4 11 7 2.13 6.93
 -4 -11 -7 0 6.66
 6 11 7 9.86 6.93
 -6 -11 -7 4 7.2
 8 11 7 6.93 8
 -8 -11 -7 9.33 6.93
 10 11 7 4.53 9.86
 -10 -11 -7 5.33 7.73
 12 11 7 2.93 10.66
 -12 -11 -7 1.07 9.33
 14 11 7 9.06 12.53
 -14 -11 -7 5.06 11.19
 16 11 7 -0.53 12.79
 -16 -11 -7 -0.27 11.19
 18 11 7 4.8 13.59
 -18 -11 -7 -3.73 12.26
 20 11 7 -1.07 13.33
 -20 -11 -7 -1.07 11.99
 22 11 7 -0.27 14.66
 -22 -11 -7 1.33 13.86
 24 11 7 5.86 18.39
 -24 -11 -7 0.27 15.46
 26 11 7 -0.27 20.79
 -26 -11 -7 5.86 19.46
 28 11 7 -0.27 21.86
 -28 -11 -7 9.6 17.86
 30 11 7 -8 35.45
 -30 -11 -7 -2.4 43.18
 1 11 8 0.8 6.66
 -1 -11 -8 0.53 6.13
 3 11 8 14.13 6.4
 -3 -11 -8 10.93 6.13
 5 11 8 4 7.2
 -5 -11 -8 8.53 6.13
 7 11 8 -3.46 9.06
 -7 -11 -8 0.27 6.4
 9 11 8 6.4 8.8
 -9 -11 -8 1.33 8
 11 11 8 -0.27 9.6
 -11 -11 -8 1.87 8.53
 13 11 8 5.33 12.26
 -13 -11 -8 10.39 10.39
 15 11 8 4.8 11.73
 -15 -11 -8 9.33 10.66
 17 11 8 -6.4 11.99
 -17 -11 -8 3.2 10.66
 19 11 8 -7.46 14.66
 -19 -11 -8 -1.33 12.53
 21 11 8 3.2 14.39
 -21 -11 -8 -2.67 13.86
 23 11 8 -3.2 16.79
 -23 -11 -8 0.27 15.19
 25 11 8 10.13 20.26
 -25 -11 -8 -2.67 18.39
 27 11 8 1.33 24.25
 -27 -11 -8 2.4 18.92
 29 11 8 16.53 28.52
 -29 -11 -8 -0.27 29.85
 -31 -11 -8 18.92 83.96
 0 11 9 0.8 5.06
 2 11 9 2.67 4.53
 -2 -11 -9 5.33 5.06
 4 11 9 4 5.6
 -4 -11 -9 0 5.6
 6 11 9 1.87 6.4
 -6 -11 -9 1.6 7.46
 8 11 9 8.26 9.06
 -8 -11 -9 12.26 6.4
 10 11 9 0 9.33
 -10 -11 -9 1.33 8
 12 11 9 0 10.13
 -12 -11 -9 0.8 8.26
 14 11 9 5.33 10.39
 -14 -11 -9 -1.33 10.66
 16 11 9 0.27 13.86
 -16 -11 -9 -1.07 9.86
 18 11 9 11.73 13.33
 -18 -11 -9 8.26 10.66
 20 11 9 -0.8 16.26
 -20 -11 -9 -2.67 12.26
 22 11 9 2.67 16.79
 -22 -11 -9 -0.27 14.13
 24 11 9 -4.8 17.59
 -24 -11 -9 9.06 15.19
 26 11 9 -14.13 22.39
 -26 -11 -9 4.53 16.53
 28 11 9 13.86 31.18
 -28 -11 -9 -18.39 65.57
 30 11 9 11.19 40.78
 -32 -11 -9 -39.18 93.29
 1 11 10 -1.07 17.86
 -1 -11 -10 -9.06 19.46
 3 11 10 8.26 9.86
 -3 -11 -10 4.8 6.13
 5 11 10 0.27 11.46
 -5 -11 -10 1.33 7.73
 7 11 10 -4.8 11.73
 -7 -11 -10 -0.8 9.86
 9 11 10 2.67 8.8
 -9 -11 -10 0.8 6.4
 11 11 10 1.87 9.33
 -11 -11 -10 3.2 7.46
 13 11 10 1.6 11.73
 -13 -11 -10 1.33 8.8
 15 11 10 3.2 13.59
 -15 -11 -10 -3.2 10.39
 17 11 10 0 13.59
 -17 -11 -10 3.2 10.66
 19 11 10 -1.07 15.46
 -19 -11 -10 0 12.26
 21 11 10 2.67 15.73
 -21 -11 -10 0.27 12.79
 23 11 10 -5.33 19.19
 -23 -11 -10 3.73 15.46
 25 11 10 -1.6 22.39
 -25 -11 -10 10.93 16.79
 27 11 10 1.87 19.72
 -27 -11 -10 7.46 31.72
 29 11 10 -1.6 133.53
 -29 -11 -10 -22.92 99.95
 0 11 11 -12.26 18.66
 2 11 11 -5.33 17.32
 -2 -11 -11 3.46 17.59
 4 11 11 -1.07 9.86
 -4 -11 -11 0.27 5.33
 6 11 11 8 10.39
 -6 -11 -11 11.46 8.8
 8 11 11 4 12.79
 -8 -11 -11 5.6 9.06
 10 11 11 5.33 8.26
 -10 -11 -11 3.2 5.86
 12 11 11 3.73 11.19
 -12 -11 -11 1.6 7.2
 14 11 11 5.06 11.99
 -14 -11 -11 -1.87 9.33
 16 11 11 6.93 15.19
 -16 -11 -11 1.6 10.66
 18 11 11 5.6 14.66
 -18 -11 -11 2.93 11.19
 20 11 11 -5.6 17.32
 -20 -11 -11 -0.27 12.53
 22 11 11 -8.8 18.12
 -22 -11 -11 6.66 14.39
 24 11 11 5.33 19.99
 -24 -11 -11 -8.26 21.32
 26 11 11 6.66 28.79
 -26 -11 -11 0 29.59
 -28 -11 -11 7.2 63.43
 30 11 11 1.6 121.81
 1 11 12 5.86 20.52
 -1 -11 -12 5.6 21.86
 3 11 12 1.07 16.53
 -3 -11 -12 -1.87 15.99
 5 11 12 11.19 9.6
 -5 -11 -12 11.73 5.33
 7 11 12 -1.07 13.86
 -7 -11 -12 -2.13 8.53
 9 11 12 -4.8 14.13
 -9 -11 -12 -1.87 11.19
 11 11 12 3.46 8.53
 -11 -11 -12 -1.33 6.4
 13 11 12 -1.6 12.26
 -13 -11 -12 0.53 8.8
 15 11 12 9.33 15.99
 -15 -11 -12 5.86 9.33
 17 11 12 3.46 15.46
 -17 -11 -12 1.33 10.93
 19 11 12 5.33 16.26
 -19 -11 -12 5.33 12.53
 21 11 12 6.66 19.46
 -21 -11 -12 1.87 11.46
 23 11 12 9.86 21.86
 -23 -11 -12 -5.86 15.46
 25 11 12 4.8 49.31
 -25 -11 -12 3.73 20.26
 -27 -11 -12 0 29.32
 -29 -11 -12 1.07 21.06
 0 11 13 62.9 21.59
 2 11 13 0.27 17.86
 -2 -11 -13 -6.4 20.52
 4 11 13 19.72 22.12
 -4 -11 -13 23.19 21.06
 6 11 13 2.4 10.93
 -6 -11 -13 1.87 5.86
 8 11 13 9.86 14.39
 -8 -11 -13 -4.53 9.06
 10 11 13 -4 16.26
 -10 -11 -13 -2.67 10.13
 12 11 13 4.53 11.99
 -12 -11 -13 2.93 8
 14 11 13 9.86 13.06
 -14 -11 -13 5.06 9.33
 16 11 13 9.33 15.99
 -16 -11 -13 2.4 11.46
 18 11 13 9.33 16.79
 -18 -11 -13 1.07 12.26
 20 11 13 4.26 22.12
 -20 -11 -13 5.6 11.99
 22 11 13 -5.33 24.79
 -22 -11 -13 9.33 28.79
 24 11 13 2.93 46.11
 -24 -11 -13 11.73 94.09
 -26 -11 -13 13.86 27.72
 -28 -11 -13 -13.33 33.32
 1 11 14 5.33 21.59
 -1 -11 -14 21.32 22.39
 3 11 14 0 20.79
 -3 -11 -14 14.39 24.25
 5 11 14 -4 20.26
 -5 -11 -14 -0.8 22.66
 7 11 14 0.53 12.79
 -7 -11 -14 -2.13 7.46
 9 11 14 6.13 14.66
 -9 -11 -14 1.33 8.8
 11 11 14 2.13 15.73
 -11 -11 -14 1.6 13.59
 13 11 14 -1.87 10.66
 -13 -11 -14 -0.8 5.86
 15 11 14 0.8 12.26
 -15 -11 -14 4.8 7.2
 17 11 14 13.06 15.99
 -17 -11 -14 0 10.66
 19 11 14 -6.66 20.26
 -19 -11 -14 -1.07 11.99
 21 11 14 -5.86 37.05
 -21 -11 -14 4 13.59
 23 11 14 -0.53 34.65
 -23 -11 -14 3.2 50.91
 25 11 14 -4.8 24.25
 -25 -11 -14 -1.87 20.26
 27 11 14 6.13 23.45
 -27 -11 -14 8.53 44.78
 0 11 15 -6.4 21.86
 2 11 15 7.73 20.52
 -2 -11 -15 1.87 27.19
 4 11 15 -2.93 19.46
 -4 -11 -15 3.73 24.79
 6 11 15 -8 22.12
 -6 -11 -15 5.06 23.72
 8 11 15 2.13 18.66
 -8 -11 -15 0.27 8.8
 10 11 15 3.46 15.73
 -10 -11 -15 -6.4 12.79
 12 11 15 3.2 16.79
 -12 -11 -15 1.87 11.99
 14 11 15 1.87 19.46
 -14 -11 -15 4.53 8.26
 16 11 15 -2.4 15.46
 -16 -11 -15 -6.4 8.53
 18 11 15 5.06 14.13
 -18 -11 -15 -2.13 11.73
 20 11 15 11.99 27.99
 -20 -11 -15 5.06 13.59
 22 11 15 8.8 25.05
 -22 -11 -15 6.66 26.65
 24 11 15 8 43.18
 -24 -11 -15 13.59 37.85
 26 11 15 -9.33 29.05
 1 11 16 6.4 23.19
 -1 -11 -16 6.93 18.39
 3 11 16 -1.87 20.52
 -3 -11 -16 3.2 28.25
 5 11 16 0.27 23.99
 -5 -11 -16 5.86 25.32
 7 11 16 4.53 22.92
 -7 -11 -16 -8 29.85
 9 11 16 -4 15.19
 -9 -11 -16 -3.73 10.93
 11 11 16 8 18.66
 -11 -11 -16 -1.07 12.79
 13 11 16 -0.8 18.39
 -13 -11 -16 0.8 16.26
 15 11 16 -8.26 23.45
 -15 -11 -16 5.6 14.13
 17 11 16 4.8 20.26
 -17 -11 -16 -1.07 11.46
 19 11 16 -2.13 17.86
 -19 -11 -16 -3.46 14.39
 21 11 16 -4 29.59
 -21 -11 -16 -18.39 87.42
 23 11 16 14.66 51.71
 -23 -11 -16 -9.6 87.42
 0 11 17 -10.39 25.59
 2 11 17 -15.19 26.39
 -2 -11 -17 -1.87 27.19
 4 11 17 -1.6 23.45
 -4 -11 -17 8.26 27.99
 6 11 17 -7.2 22.39
 -6 -11 -17 7.46 30.38
 8 11 17 1.33 15.46
 -8 -11 -17 -0.27 6.66
 10 11 17 1.87 15.19
 -10 -11 -17 -0.8 11.19
 12 11 17 -3.2 21.06
 -12 -11 -17 0.8 15.99
 14 11 17 -8.26 32.25
 -14 -11 -17 -7.73 38.91
 16 11 17 -5.06 21.32
 -16 -11 -17 7.2 16.79
 18 11 17 -1.33 24.52
 -18 -11 -17 6.13 11.99
 20 11 17 9.33 28.52
 -20 -11 -17 17.86 38.11
 22 11 17 -8.26 48.24
 -22 -11 -17 -42.91 124.47
 1 11 18 20.79 26.12
 -1 -11 -18 7.2 20.26
 3 11 18 8 15.19
 -3 -11 -18 -7.2 32.25
 5 11 18 1.33 20.79
 -5 -11 -18 -2.67 31.72
 7 11 18 1.87 21.32
 -7 -11 -18 7.2 27.99
 9 11 18 0.27 12.79
 -9 -11 -18 20.79 54.64
 11 11 18 1.07 21.86
 -11 -11 -18 4.53 16.53
 13 11 18 -0.27 18.39
 -13 -11 -18 -5.33 19.19
 15 11 18 -15.19 77.83
 -15 -11 -18 -15.99 71.43
 17 11 18 8.26 19.19
 -17 -11 -18 -43.44 118.61
 19 11 18 2.67 55.44
 -19 -11 -18 1.33 15.46
 0 11 19 -7.73 33.32
 2 11 19 -3.73 37.58
 -2 -11 -19 5.86 26.65
 4 11 19 0.53 31.18
 -4 -11 -19 5.33 36.78
 6 11 19 8.26 24.25
 -6 -11 -19 14.93 32.52
 8 11 19 12.53 29.05
 -8 -11 -19 0.27 34.65
 10 11 19 0.27 13.33
 -10 -11 -19 28.52 54.64
 12 11 19 3.46 34.92
 -12 -11 -19 2.93 17.59
 14 11 19 -15.73 63.17
 -14 -11 -19 3.2 23.99
 18 11 19 8.53 24.79
 1 11 20 13.59 41.05
 -1 -11 -20 9.06 28.79
 3 11 20 -0.27 28.25
 -3 -11 -20 10.66 30.65
 5 11 20 -5.06 43.71
 -5 -11 -20 0 114.61
 7 11 20 -6.93 56.77
 -7 -11 -20 11.99 32.52
 9 11 20 14.13 27.99
 -9 -11 -20 -12.53 55.71
 13 11 20 -7.73 76.76
 -13 -11 -20 5.86 51.71
 15 11 20 6.93 26.39
 -15 -11 -20 -18.66 63.43
 0 11 21 4.26 27.45
 2 11 21 2.4 27.72
 -2 -11 -21 1.87 39.45
 4 11 21 -2.93 53.57
 -4 -11 -21 10.39 73.56
 6 11 21 10.13 48.51
 -6 -11 -21 16.26 111.94
 8 11 21 10.93 60.77
 -10 -11 -21 28.25 87.16
 12 11 21 11.73 85.02
 -1 -11 -22 -8 32.52
 3 11 22 -7.73 50.64
 5 11 22 10.39 35.72
 0 12 0 1151.69 74.1
 2 12 0 42.38 10.39
 4 12 0 8.8 9.06
 6 12 0 12.53 8.53
 8 12 0 23.19 11.19
 10 12 0 43.44 11.99
 12 12 0 22.66 11.46
 14 12 0 151.39 18.66
 16 12 0 13.86 14.13
 18 12 0 26.65 16.26
 20 12 0 33.85 18.12
 22 12 0 -1.07 17.59
 24 12 0 21.32 17.06
 26 12 0 44.78 24.79
 28 12 0 13.06 26.12
 30 12 0 -17.59 49.84
 32 12 0 9.86 63.17
 1 12 1 31.72 10.39
 -1 -12 -1 21.06 9.06
 3 12 1 26.92 9.6
 -3 -12 -1 15.99 10.13
 5 12 1 36.52 10.39
 -5 -12 -1 23.72 9.6
 7 12 1 4.53 8.53
 -7 -12 -1 2.13 9.33
 9 12 1 99.42 14.39
 -9 -12 -1 78.63 14.13
 11 12 1 22.12 11.46
 -11 -12 -1 27.72 11.46
 13 12 1 8 11.46
 -13 -12 -1 12.53 12.26
 15 12 1 86.62 16.79
 -15 -12 -1 81.83 15.19
 17 12 1 10.66 15.19
 -17 -12 -1 13.86 17.32
 19 12 1 6.13 15.46
 -19 -12 -1 4 12.79
 21 12 1 37.31 17.86
 -21 -12 -1 31.72 17.32
 23 12 1 1.87 16.26
 -23 -12 -1 3.2 15.46
 25 12 1 12.26 18.39
 -25 -12 -1 6.66 21.59
 27 12 1 8 26.92
 -27 -12 -1 19.19 21.32
 29 12 1 2.13 27.99
 -29 -12 -1 10.66 20.52
 31 12 1 -8.53 47.44
 33 12 1 19.19 67.7
 0 12 2 11.46 9.06
 2 12 2 14.39 8.8
 -2 -12 -2 13.86 8.53
 4 12 2 52.24 11.19
 -4 -12 -2 37.58 10.66
 6 12 2 97.55 13.33
 -6 -12 -2 86.89 11.73
 8 12 2 9.06 11.99
 -8 -12 -2 8.8 12.26
 10 12 2 15.46 11.46
 -10 -12 -2 11.99 11.73
 12 12 2 5.33 10.39
 -12 -12 -2 -2.93 10.66
 14 12 2 21.59 15.19
 -14 -12 -2 21.06 12.79
 16 12 2 23.99 15.73
 -16 -12 -2 25.59 14.93
 18 12 2 16.53 17.06
 -18 -12 -2 7.46 14.66
 20 12 2 71.43 19.46
 -20 -12 -2 57.84 18.12
 22 12 2 -2.67 15.46
 -22 -12 -2 -0.27 16.26
 24 12 2 -5.06 17.32
 -24 -12 -2 -3.2 16.79
 26 12 2 7.73 24.52
 -26 -12 -2 2.4 18.39
 28 12 2 2.4 20.52
 -28 -12 -2 11.73 18.39
 30 12 2 -2.67 38.11
 -30 -12 -2 -4.53 39.98
 32 12 2 0.8 39.98
 1 12 3 8 9.33
 -1 -12 -3 13.33 9.33
 3 12 3 17.32 9.86
 -3 -12 -3 18.12 9.06
 5 12 3 7.46 10.66
 -5 -12 -3 2.67 10.39
 7 12 3 37.85 13.86
 -7 -12 -3 48.51 12.79
 9 12 3 11.73 10.39
 -9 -12 -3 5.33 10.93
 11 12 3 11.73 11.99
 -11 -12 -3 17.86 10.66
 13 12 3 18.12 11.73
 -13 -12 -3 20.26 12.26
 15 12 3 3.46 13.59
 -15 -12 -3 4.53 13.59
 17 12 3 22.92 17.06
 -17 -12 -3 28.79 15.19
 19 12 3 23.19 16.53
 -19 -12 -3 36.25 16.53
 21 12 3 5.06 14.93
 -21 -12 -3 3.2 14.66
 23 12 3 15.73 16.26
 -23 -12 -3 1.07 14.93
 25 12 3 1.6 15.46
 -25 -12 -3 7.73 16.79
 27 12 3 5.33 21.86
 -27 -12 -3 -7.2 17.59
 29 12 3 -6.13 29.32
 -29 -12 -3 15.19 23.72
 31 12 3 15.46 36.52
 -31 -12 -3 2.67 38.65
 33 12 3 29.59 86.89
 0 12 4 37.85 10.39
 2 12 4 -4 9.86
 -2 -12 -4 -0.53 8.8
 4 12 4 84.76 11.46
 -4 -12 -4 78.36 11.19
 6 12 4 114.61 15.46
 -6 -12 -4 110.88 14.13
 8 12 4 4.26 9.86
 -8 -12 -4 12.79 9.6
 10 12 4 31.45 10.93
 -10 -12 -4 30.12 12.26
 12 12 4 20.79 13.33
 -12 -12 -4 20.79 13.06
 14 12 4 15.99 12.79
 -14 -12 -4 15.46 12.53
 16 12 4 7.73 13.59
 -16 -12 -4 14.66 14.66
 18 12 4 6.4 15.73
 -18 -12 -4 2.93 15.19
 20 12 4 41.31 17.59
 -20 -12 -4 41.31 15.19
 22 12 4 9.06 15.99
 -22 -12 -4 10.93 12.79
 24 12 4 8.8 17.32
 -24 -12 -4 5.33 16.26
 26 12 4 1.07 18.12
 -26 -12 -4 5.33 14.93
 28 12 4 -2.93 18.92
 -28 -12 -4 -6.93 31.98
 30 12 4 0.8 31.18
 -30 -12 -4 0.53 60.5
 32 12 4 7.46 28.52
 -32 -12 -4 14.39 41.85
 1 12 5 3.73 9.33
 -1 -12 -5 9.33 7.73
 3 12 5 83.42 13.33
 -3 -12 -5 88.76 12.79
 5 12 5 111.41 14.39
 -5 -12 -5 107.95 13.86
 7 12 5 29.32 10.93
 -7 -12 -5 25.05 9.33
 9 12 5 39.18 11.73
 -9 -12 -5 37.31 11.46
 11 12 5 143.13 15.46
 -11 -12 -5 146.06 14.66
 13 12 5 19.19 12.53
 -13 -12 -5 24.25 11.46
 15 12 5 107.95 17.06
 -15 -12 -5 107.95 16.53
 17 12 5 7.73 15.99
 -17 -12 -5 10.66 15.19
 19 12 5 19.46 17.59
 -19 -12 -5 16.26 14.66
 21 12 5 10.39 15.99
 -21 -12 -5 26.39 14.13
 23 12 5 2.67 15.99
 -23 -12 -5 1.33 16.53
 25 12 5 3.2 20.52
 -25 -12 -5 12.26 20.52
 27 12 5 1.87 22.66
 -27 -12 -5 0 15.99
 29 12 5 11.19 18.66
 0 12 6 209.76 17.06
 2 12 6 9.33 9.86
 -2 -12 -6 17.06 11.19
 4 12 6 -1.07 9.33
 -4 -12 -6 -1.33 8.8
 6 12 6 81.03 11.73
 -6 -12 -6 76.5 10.66
 8 12 6 3.2 9.86
 -8 -12 -6 2.67 9.06
 10 12 6 7.2 11.19
 -10 -12 -6 13.33 11.99
 12 12 6 25.85 13.33
 -12 -12 -6 20.26 12.53
 14 12 6 104.48 17.59
 -14 -12 -6 104.21 16.26
 16 12 6 4.8 15.19
 -16 -12 -6 1.07 13.33
 18 12 6 -5.06 15.19
 -18 -12 -6 -1.87 14.13
 20 12 6 28.79 17.59
 -20 -12 -6 37.31 13.86
 22 12 6 -2.13 19.19
 -22 -12 -6 -4.26 17.32
 24 12 6 7.46 14.93
 -24 -12 -6 6.93 17.59
 26 12 6 -2.67 19.99
 -26 -12 -6 8.8 14.93
 28 12 6 8 30.92
 -28 -12 -6 -22.39 67.97
 1 12 7 47.71 9.86
 -1 -12 -7 37.31 9.86
 3 12 7 6.4 8.53
 -3 -12 -7 0.8 8.8
 5 12 7 29.32 9.6
 -5 -12 -7 32.25 9.06
 7 12 7 36.25 9.6
 -7 -12 -7 34.38 13.59
 9 12 7 115.68 14.93
 -9 -12 -7 110.08 13.59
 11 12 7 7.46 11.99
 -11 -12 -7 10.39 11.19
 13 12 7 46.11 16.26
 -13 -12 -7 45.31 11.99
 15 12 7 13.59 13.33
 -15 -12 -7 22.66 13.06
 17 12 7 27.19 15.73
 -17 -12 -7 13.06 14.13
 19 12 7 -4 15.46
 -19 -12 -7 -2.67 12.79
 21 12 7 -4.26 13.59
 -21 -12 -7 5.33 16.53
 23 12 7 13.86 18.92
 -23 -12 -7 -9.06 16.79
 25 12 7 7.73 17.59
 -25 -12 -7 4.8 14.93
 27 12 7 -2.67 32.52
 -27 -12 -7 -1.07 28.25
 0 12 8 2.93 7.46
 2 12 8 3.2 7.73
 -2 -12 -8 1.6 7.46
 4 12 8 3.46 7.73
 -4 -12 -8 3.2 7.73
 6 12 8 49.31 13.86
 -6 -12 -8 49.31 13.06
 8 12 8 29.32 14.93
 -8 -12 -8 19.99 12.53
 10 12 8 7.46 11.46
 -10 -12 -8 -2.13 8.8
 12 12 8 -0.53 12.79
 -12 -12 -8 -2.93 11.19
 14 12 8 -5.06 13.59
 -14 -12 -8 4 11.19
 16 12 8 -3.46 11.99
 -16 -12 -8 2.67 11.73
 18 12 8 6.13 15.46
 -18 -12 -8 1.33 11.99
 20 12 8 6.93 18.92
 -20 -12 -8 -3.2 14.39
 22 12 8 -1.07 18.12
 -22 -12 -8 -0.27 15.19
 24 12 8 3.73 26.12
 -24 -12 -8 0.8 15.73
 26 12 8 1.33 25.85
 -26 -12 -8 3.73 16.79
 28 12 8 1.07 42.91
 -28 -12 -8 -0.53 52.24
 1 12 9 33.32 7.73
 -1 -12 -9 33.85 8
 3 12 9 6.13 7.46
 -3 -12 -9 7.46 7.73
 5 12 9 46.91 9.33
 -5 -12 -9 47.44 9.33
 7 12 9 33.58 9.6
 -7 -12 -9 42.11 11.46
 9 12 9 139.66 16.26
 -9 -12 -9 138.6 14.39
 11 12 9 8.26 10.39
 -11 -12 -9 9.33 10.93
 13 12 9 18.12 11.19
 -13 -12 -9 21.86 10.39
 15 12 9 12.79 13.33
 -15 -12 -9 10.39 10.66
 17 12 9 28.79 14.39
 -17 -12 -9 27.72 12.79
 19 12 9 6.13 15.73
 -19 -12 -9 7.73 13.59
 21 12 9 2.93 17.59
 -21 -12 -9 -0.27 12.53
 23 12 9 2.93 17.59
 -23 -12 -9 2.13 15.19
 25 12 9 -4 21.06
 -25 -12 -9 -4 14.93
 27 12 9 6.93 61.57
 -27 -12 -9 27.99 49.04
 0 12 10 324.9 36.78
 2 12 10 22.92 10.66
 -2 -12 -10 21.32 7.46
 4 12 10 11.73 13.86
 -4 -12 -10 14.66 9.06
 6 12 10 33.32 15.73
 -6 -12 -10 23.19 9.86
 8 12 10 1.87 8.8
 -8 -12 -10 5.33 6.93
 10 12 10 42.91 14.93
 -10 -12 -10 42.91 9.86
 12 12 10 27.45 13.06
 -12 -12 -10 23.99 11.19
 14 12 10 83.42 16.79
 -14 -12 -10 85.82 12.79
 16 12 10 13.86 14.66
 -16 -12 -10 21.86 11.99
 18 12 10 5.86 15.73
 -18 -12 -10 -2.13 10.93
 20 12 10 19.19 18.39
 -20 -12 -10 11.73 13.59
 22 12 10 -2.93 18.92
 -22 -12 -10 -6.66 14.39
 24 12 10 3.46 33.58
 -24 -12 -10 -0.53 19.19
 26 12 10 25.05 56.24
 1 12 11 -0.8 22.12
 -1 -12 -11 -0.8 24.25
 3 12 11 50.64 14.66
 -3 -12 -11 55.71 6.4
 5 12 11 71.7 13.86
 -5 -12 -11 77.56 10.13
 7 12 11 6.13 11.99
 -7 -12 -11 7.2 13.33
 9 12 11 39.98 16.79
 -9 -12 -11 38.65 13.33
 11 12 11 67.7 12.53
 -11 -12 -11 50.91 8.8
 13 12 11 -2.13 12.53
 -13 -12 -11 4.53 8.53
 15 12 11 39.98 15.99
 -15 -12 -11 45.84 12.79
 17 12 11 2.13 20.52
 -17 -12 -11 2.93 11.19
 19 12 11 15.19 18.66
 -19 -12 -11 12.53 12.79
 21 12 11 19.99 18.92
 -21 -12 -11 6.4 13.86
 23 12 11 0.53 20.79
 -23 -12 -11 6.93 13.86
 25 12 11 13.06 43.44
 -25 -12 -11 18.92 33.85
 0 12 12 74.63 26.12
 2 12 12 1.07 15.73
 -2 -12 -12 -8.8 19.72
 4 12 12 36.25 21.32
 -4 -12 -12 31.45 25.05
 6 12 12 131.4 15.99
 -6 -12 -12 129.54 12.26
 8 12 12 3.46 12.26
 -8 -12 -12 -1.33 9.6
 10 12 12 2.93 16.26
 -10 -12 -12 8.8 9.33
 12 12 12 2.4 10.13
 -12 -12 -12 4.8 7.46
 14 12 12 5.6 15.19
 -14 -12 -12 11.99 9.86
 16 12 12 4 23.19
 -16 -12 -12 1.6 12.26
 18 12 12 -1.87 18.66
 -18 -12 -12 4.26 13.06
 20 12 12 43.71 18.12
 -20 -12 -12 32.78 13.06
 22 12 12 -2.4 18.12
 -22 -12 -12 -5.6 19.19
 24 12 12 -1.33 48.51
 -24 -12 -12 -4 59.44
 1 12 13 19.99 18.92
 -1 -12 -13 31.72 26.92
 3 12 13 1.6 19.99
 -3 -12 -13 5.06 25.85
 5 12 13 19.72 23.19
 -5 -12 -13 -2.67 27.72
 7 12 13 7.2 14.66
 -7 -12 -13 2.4 7.73
 9 12 13 -5.33 17.32
 -9 -12 -13 -2.4 9.86
 11 12 13 -2.93 25.85
 -11 -12 -13 -8 14.39
 13 12 13 4.26 13.86
 -13 -12 -13 4 8.8
 15 12 13 3.73 18.66
 -15 -12 -13 4.53 9.86
 17 12 13 3.46 17.06
 -17 -12 -13 -3.2 15.46
 19 12 13 -18.39 27.19
 -19 -12 -13 0.8 20.52
 21 12 13 1.07 22.39
 -21 -12 -13 -1.33 17.32
 23 12 13 6.4 38.65
 -23 -12 -13 0.53 14.93
 25 12 13 15.73 57.84
 0 12 14 48.24 26.65
 2 12 14 7.73 25.85
 -2 -12 -14 -5.6 24.52
 4 12 14 26.65 21.32
 -4 -12 -14 34.38 28.25
 6 12 14 9.86 25.59
 -6 -12 -14 16.26 25.59
 8 12 14 4.8 13.59
 -8 -12 -14 -1.33 8.53
 10 12 14 0.53 18.12
 -10 -12 -14 3.73 11.99
 12 12 14 6.4 19.99
 -12 -12 -14 -1.07 10.66
 14 12 14 9.86 18.92
 -14 -12 -14 1.87 8
 16 12 14 10.66 16.53
 -16 -12 -14 2.4 10.39
 18 12 14 -5.6 17.06
 -18 -12 -14 4.26 18.12
 20 12 14 10.66 22.12
 -20 -12 -14 4.26 14.66
 22 12 14 12.53 30.65
 -22 -12 -14 -13.59 42.91
 24 12 14 -27.99 69.83
 1 12 15 5.33 26.12
 -1 -12 -15 -7.2 16.53
 3 12 15 6.13 20.26
 -3 -12 -15 21.59 27.19
 5 12 15 8.26 23.45
 -5 -12 -15 8.8 25.05
 7 12 15 -0.8 24.25
 -7 -12 -15 4.53 30.38
 9 12 15 7.46 15.46
 -9 -12 -15 7.46 10.13
 11 12 15 25.05 25.05
 -11 -12 -15 15.73 13.59
 13 12 15 14.93 21.59
 -13 -12 -15 11.19 14.39
 15 12 15 26.12 26.65
 -15 -12 -15 22.12 18.12
 17 12 15 0.8 22.12
 -17 -12 -15 -0.27 17.06
 19 12 15 -10.39 26.92
 -19 -12 -15 10.39 22.92
 21 12 15 -2.13 53.31
 -21 -12 -15 -3.46 142.6
 23 12 15 7.46 115.41
 -23 -12 -15 -0.27 98.35
 0 12 16 103.95 28.25
 2 12 16 17.59 27.19
 -2 -12 -16 9.6 29.85
 4 12 16 -12.26 20.79
 -4 -12 -16 8.26 33.32
 6 12 16 7.73 27.72
 -6 -12 -16 9.6 27.19
 8 12 16 3.73 26.12
 -8 -12 -16 3.46 27.19
 10 12 16 19.19 20.79
 -10 -12 -16 15.46 10.13
 12 12 16 1.87 16.53
 -12 -12 -16 3.2 17.32
 14 12 16 8.26 24.79
 -14 -12 -16 45.84 30.38
 16 12 16 15.99 38.38
 -16 -12 -16 -14.93 37.05
 18 12 16 -10.66 23.19
 -18 -12 -16 -4.8 55.17
 20 12 16 -2.13 80.76
 22 12 16 -1.07 75.96
 -22 -12 -16 26.39 138.06
 1 12 17 5.6 25.59
 -1 -12 -17 -7.2 29.85
 3 12 17 2.93 15.99
 -3 -12 -17 17.06 41.85
 5 12 17 8 19.99
 -5 -12 -17 -5.06 29.59
 7 12 17 4 26.65
 -7 -12 -17 5.6 28.52
 9 12 17 19.72 16.53
 -9 -12 -17 17.86 9.06
 11 12 17 24.79 29.85
 -11 -12 -17 17.59 14.39
 13 12 17 -17.32 37.05
 -13 -12 -17 -1.07 25.59
 -15 -12 -17 9.6 20.52
 17 12 17 -8.8 33.85
 -17 -12 -17 -28.52 114.34
 -19 -12 -17 -10.66 51.17
 0 12 18 3.73 22.66
 2 12 18 2.13 38.65
 -2 -12 -18 -1.33 30.92
 4 12 18 -5.33 34.12
 -4 -12 -18 -2.67 32.78
 6 12 18 2.93 32.25
 -6 -12 -18 5.06 39.45
 8 12 18 -4.53 29.32
 -8 -12 -18 24.52 107.41
 10 12 18 -0.27 20.52
 -10 -12 -18 6.93 13.33
 12 12 18 -14.66 26.12
 -12 -12 -18 1.6 18.92
 -14 -12 -18 0.53 11.99
 1 12 19 6.66 43.44
 -1 -12 -19 4.26 26.12
 3 12 19 15.19 39.45
 -3 -12 -19 6.93 45.31
 5 12 19 16.79 38.38
 -5 -12 -19 3.2 47.18
 7 12 19 8.26 42.38
 9 12 19 -2.13 33.58
 -9 -12 -19 -50.11 121.54
 -11 -12 -19 -0.53 82.63
 13 12 19 -22.66 109.55
 -13 -12 -19 7.46 32.25
 -15 -12 -19 4.26 43.44
 2 12 20 17.32 42.11
 -2 -12 -20 1.33 51.71
 4 12 20 1.87 23.99
 -4 -12 -20 2.67 112.21
 6 12 20 -7.46 41.31
 8 12 20 -1.87 45.31
 10 12 20 4.53 33.05
 -10 -12 -20 -26.65 111.94
 -1 -12 -21 -4.8 27.19
 3 12 21 40.25 62.64
 5 12 21 4.26 32.52
 -5 -12 -21 -16.26 144.73
 1 13 0 1.87 9.6
 3 13 0 -4.26 10.66
 5 13 0 2.93 12.26
 7 13 0 19.46 9.86
 9 13 0 1.07 12.26
 11 13 0 0.8 12.26
 13 13 0 1.87 13.06
 15 13 0 -2.67 13.59
 17 13 0 2.13 14.66
 19 13 0 1.87 17.32
 21 13 0 -1.07 16.79
 23 13 0 6.13 20.26
 25 13 0 -9.06 22.39
 27 13 0 5.6 19.72
 29 13 0 -19.99 41.31
 31 13 0 13.06 33.85
 0 13 1 46.38 10.93
 2 13 1 87.42 13.59
 -2 -13 -1 69.57 11.99
 4 13 1 1.07 11.19
 -4 -13 -1 4.26 9.86
 6 13 1 137.26 15.19
 -6 -13 -1 87.42 13.86
 8 13 1 49.31 12.79
 -8 -13 -1 32.78 13.86
 10 13 1 29.05 13.59
 -10 -13 -1 24.52 14.39
 12 13 1 9.33 12.53
 -12 -13 -1 4.53 11.99
 14 13 1 2.4 14.39
 -14 -13 -1 4 13.59
 16 13 1 63.97 17.06
 -16 -13 -1 51.17 15.99
 18 13 1 5.86 14.39
 -18 -13 -1 11.73 17.59
 20 13 1 17.86 18.12
 -20 -13 -1 25.32 17.32
 22 13 1 6.4 20.26
 -22 -13 -1 14.39 19.19
 24 13 1 4.53 16.79
 -24 -13 -1 2.93 20.52
 26 13 1 4.8 23.19
 -26 -13 -1 1.33 18.66
 28 13 1 0 28.25
 -28 -13 -1 1.87 39.98
 30 13 1 20.26 72.76
 -30 -13 -1 -2.13 40.78
 1 13 2 51.71 10.93
 -1 -13 -2 50.91 12.53
 3 13 2 8.53 10.93
 -3 -13 -2 -0.27 10.93
 5 13 2 4 12.53
 -5 -13 -2 0.27 11.46
 7 13 2 317.97 25.32
 -7 -13 -2 307.31 21.32
 9 13 2 36.78 13.06
 -9 -13 -2 33.85 13.06
 11 13 2 19.19 16.79
 -11 -13 -2 9.06 15.73
 13 13 2 86.89 15.46
 -13 -13 -2 74.1 13.59
 15 13 2 10.93 13.33
 -15 -13 -2 0 13.33
 17 13 2 32.25 15.73
 -17 -13 -2 40.78 16.53
 19 13 2 79.43 18.92
 -19 -13 -2 80.49 20.52
 21 13 2 13.06 17.59
 -21 -13 -2 18.92 17.06
 23 13 2 9.06 17.86
 -23 -13 -2 15.19 18.66
 25 13 2 -13.86 24.25
 -25 -13 -2 0.8 18.66
 27 13 2 27.72 26.39
 -27 -13 -2 28.25 23.19
 29 13 2 20.52 71.7
 -29 -13 -2 -1.07 42.91
 31 13 2 -9.86 68.5
 -31 -13 -2 -11.99 42.11
 0 13 3 78.36 12.79
 2 13 3 102.88 14.66
 -2 -13 -3 113.54 14.39
 4 13 3 199.9 17.06
 -4 -13 -3 211.36 18.12
 6 13 3 59.44 18.66
 -6 -13 -3 57.04 20.52
 8 13 3 58.1 13.33
 -8 -13 -3 67.7 14.13
 10 13 3 65.3 14.39
 -10 -13 -3 46.38 14.39
 12 13 3 110.88 19.72
 -12 -13 -3 129.27 16.79
 14 13 3 44.24 14.39
 -14 -13 -3 52.77 13.86
 16 13 3 16.26 14.93
 -16 -13 -3 6.13 13.59
 18 13 3 62.9 19.46
 -18 -13 -3 60.5 18.12
 20 13 3 3.2 16.53
 -20 -13 -3 6.13 17.59
 22 13 3 54.91 21.86
 -22 -13 -3 67.43 19.99
 24 13 3 1.6 19.19
 -24 -13 -3 3.2 21.06
 26 13 3 26.65 24.79
 -26 -13 -3 26.39 25.05
 -28 -13 -3 78.63 99.95
 -30 -13 -3 19.19 42.91
 1 13 4 139.66 16.79
 -1 -13 -4 155.12 19.99
 3 13 4 38.11 12.53
 -3 -13 -4 38.11 11.46
 5 13 4 13.86 11.99
 -5 -13 -4 9.6 11.19
 7 13 4 37.58 13.06
 -7 -13 -4 35.18 12.53
 9 13 4 -0.53 13.33
 -9 -13 -4 -1.87 13.86
 11 13 4 43.71 14.93
 -11 -13 -4 32.52 14.39
 13 13 4 274.8 21.86
 -13 -13 -4 262.54 20.52
 15 13 4 5.6 13.86
 -15 -13 -4 9.06 14.93
 17 13 4 31.72 17.32
 -17 -13 -4 27.99 14.66
 19 13 4 8.53 17.86
 -19 -13 -4 4.53 15.73
 21 13 4 20.52 20.79
 -21 -13 -4 15.99 17.06
 23 13 4 1.87 19.46
 -23 -13 -4 -1.07 17.59
 25 13 4 10.13 19.46
 -25 -13 -4 -2.93 21.06
 27 13 4 24.25 23.72
 -27 -13 -4 2.13 29.85
 -29 -13 -4 -4.53 106.35
 0 13 5 106.35 27.45
 2 13 5 37.31 12.79
 -2 -13 -5 48.24 13.06
 4 13 5 5.6 10.93
 -4 -13 -5 0 10.13
 6 13 5 21.32 11.73
 -6 -13 -5 27.45 11.99
 8 13 5 13.86 10.93
 -8 -13 -5 21.32 10.66
 10 13 5 5.6 13.86
 -10 -13 -5 10.13 13.06
 12 13 5 55.17 17.32
 -12 -13 -5 45.84 15.19
 14 13 5 29.85 15.19
 -14 -13 -5 25.05 14.39
 16 13 5 23.45 14.39
 -16 -13 -5 22.66 14.13
 18 13 5 6.93 17.06
 -18 -13 -5 2.4 15.46
 20 13 5 17.86 19.99
 -20 -13 -5 6.93 15.46
 22 13 5 13.86 20.26
 -22 -13 -5 -4.53 17.32
 24 13 5 0.27 17.86
 -24 -13 -5 2.13 22.39
 26 13 5 -7.2 20.52
 -26 -13 -5 6.66 37.58
 -28 -13 -5 -25.32 74.1
 1 13 6 59.44 12.79
 -1 -13 -6 67.17 12.53
 3 13 6 34.38 11.73
 -3 -13 -6 26.65 11.99
 5 13 6 1.33 10.13
 -5 -13 -6 1.33 9.86
 7 13 6 2.67 10.93
 -7 -13 -6 3.2 11.99
 9 13 6 9.33 10.66
 -9 -13 -6 10.13 9.6
 11 13 6 42.91 15.73
 -11 -13 -6 47.71 15.99
 13 13 6 102.08 16.26
 -13 -13 -6 101.28 15.19
 15 13 6 2.4 15.19
 -15 -13 -6 -5.33 12.79
 17 13 6 15.99 15.19
 -17 -13 -6 18.12 14.39
 19 13 6 0.27 19.19
 -19 -13 -6 -7.2 15.19
 21 13 6 13.06 22.39
 -21 -13 -6 -1.33 16.26
 23 13 6 6.93 19.72
 -23 -13 -6 16.53 17.59
 25 13 6 2.4 19.46
 -25 -13 -6 1.6 18.92
 27 13 6 8.8 36.25
 -27 -13 -6 -3.73 58.9
 0 13 7 41.05 12.53
 2 13 7 113.28 14.13
 -2 -13 -7 109.81 13.59
 4 13 7 25.59 10.39
 -4 -13 -7 17.59 10.93
 6 13 7 4 9.86
 -6 -13 -7 2.67 9.6
 8 13 7 60.5 12.53
 -8 -13 -7 52.77 12.53
 10 13 7 -1.33 13.06
 -10 -13 -7 -3.2 11.99
 12 13 7 47.71 15.73
 -12 -13 -7 45.58 14.13
 14 13 7 37.05 14.93
 -14 -13 -7 29.05 13.06
 16 13 7 2.13 15.99
 -16 -13 -7 14.13 11.99
 18 13 7 8.53 16.26
 -18 -13 -7 7.2 15.46
 20 13 7 -0.27 20.52
 -20 -13 -7 0.8 15.73
 22 13 7 22.12 18.39
 -22 -13 -7 20.79 17.32
 24 13 7 9.06 23.99
 -24 -13 -7 -1.87 17.86
 26 13 7 13.33 21.59
 -26 -13 -7 5.06 19.19
 -28 -13 -7 59.44 109.55
 1 13 8 24.25 10.13
 -1 -13 -8 21.59 12.26
 3 13 8 55.44 11.99
 -3 -13 -8 50.64 10.66
 5 13 8 4 9.86
 -5 -13 -8 9.33 10.66
 7 13 8 309.18 18.92
 -7 -13 -8 332.37 19.72
 9 13 8 13.59 13.06
 -9 -13 -8 17.86 10.93
 11 13 8 5.6 13.59
 -11 -13 -8 2.4 10.93
 13 13 8 85.56 16.26
 -13 -13 -8 81.03 14.66
 15 13 8 4.26 12.53
 -15 -13 -8 -4.53 14.13
 17 13 8 18.92 17.06
 -17 -13 -8 27.19 14.13
 19 13 8 17.06 14.66
 -19 -13 -8 14.93 13.86
 21 13 8 35.98 17.59
 -21 -13 -8 36.25 18.12
 23 13 8 7.73 21.06
 -23 -13 -8 8.26 14.66
 25 13 8 -17.32 31.98
 -25 -13 -8 11.19 24.52
 27 13 8 -13.86 46.91
 -27 -13 -8 8 121.27
 0 13 9 33.05 25.85
 2 13 9 149.53 14.39
 -2 -13 -9 161.52 13.33
 4 13 9 10.39 9.33
 -4 -13 -9 12.79 12.53
 6 13 9 17.06 9.33
 -6 -13 -9 20.26 9.6
 8 13 9 99.42 13.59
 -8 -13 -9 105.01 12.53
 10 13 9 30.12 13.06
 -10 -13 -9 32.78 11.99
 12 13 9 28.52 13.86
 -12 -13 -9 22.66 13.33
 14 13 9 11.46 14.39
 -14 -13 -9 2.93 11.99
 16 13 9 38.91 15.73
 -16 -13 -9 36.25 14.13
 18 13 9 28.52 17.86
 -18 -13 -9 26.92 14.13
 20 13 9 13.06 17.59
 -20 -13 -9 1.33 13.86
 22 13 9 18.92 20.52
 -22 -13 -9 20.52 19.46
 24 13 9 -1.87 25.05
 -24 -13 -9 -3.2 22.66
 26 13 9 8.53 33.85
 28 13 9 1.07 58.37
 -28 -13 -9 99.42 110.34
 1 13 10 51.44 6.66
 -1 -13 -10 54.64 9.33
 3 13 10 39.45 15.73
 -3 -13 -10 31.45 11.73
 5 13 10 8 7.73
 -5 -13 -10 5.33 6.93
 7 13 10 18.12 9.33
 -7 -13 -10 9.6 8
 9 13 10 4 10.13
 -9 -13 -10 1.33 8.26
 11 13 10 16.79 13.86
 -11 -13 -10 18.92 10.39
 13 13 10 41.58 14.13
 -13 -13 -10 44.24 13.06
 15 13 10 6.66 14.66
 -15 -13 -10 1.87 11.99
 17 13 10 21.06 14.93
 -17 -13 -10 12.79 13.06
 19 13 10 -1.6 17.06
 -19 -13 -10 2.67 10.66
 21 13 10 3.73 22.66
 -21 -13 -10 7.73 18.12
 23 13 10 18.92 37.85
 -23 -13 -10 -8.8 31.45
 25 13 10 -22.12 85.82
 0 13 11 38.91 24.52
 2 13 11 0.27 22.12
 -2 -13 -11 9.33 24.79
 4 13 11 28.25 13.33
 -4 -13 -11 15.99 8.8
 6 13 11 23.99 15.99
 -6 -13 -11 25.05 11.99
 8 13 11 -1.33 15.99
 -8 -13 -11 2.93 11.19
 10 13 11 12.79 10.39
 -10 -13 -11 21.86 8.26
 12 13 11 -1.07 12.53
 -12 -13 -11 -2.13 8.26
 14 13 11 12.26 14.39
 -14 -13 -11 2.13 11.46
 16 13 11 8.8 15.19
 -16 -13 -11 5.06 11.46
 18 13 11 2.4 14.93
 -18 -13 -11 2.93 11.73
 20 13 11 -3.2 20.26
 -20 -13 -11 2.13 16.26
 22 13 11 11.73 33.32
 -22 -13 -11 7.46 26.12
 24 13 11 12.26 58.1
 26 13 11 17.86 33.32
 -26 -13 -11 15.46 87.16
 1 13 12 10.39 19.99
 -1 -13 -12 31.72 30.12
 3 13 12 9.06 22.39
 -3 -13 -12 15.19 29.59
 5 13 12 3.46 11.19
 -5 -13 -12 1.6 6.4
 7 13 12 29.05 13.33
 -7 -13 -12 22.92 9.33
 9 13 12 0.8 16.26
 -9 -13 -12 0.53 11.73
 11 13 12 6.66 19.19
 -11 -13 -12 4.8 13.33
 13 13 12 26.65 17.32
 -13 -13 -12 17.86 9.6
 15 13 12 1.07 23.45
 -15 -13 -12 1.6 11.46
 17 13 12 0.27 17.32
 -17 -13 -12 3.2 11.19
 19 13 12 -8.53 35.72
 -19 -13 -12 -4.8 25.59
 21 13 12 9.86 30.12
 -21 -13 -12 -7.73 24.25
 23 13 12 -0.8 34.92
 -23 -13 -12 1.33 41.31
 25 13 12 -15.46 89.56
 0 13 13 41.85 27.19
 2 13 13 20.52 23.19
 -2 -13 -13 44.24 29.05
 4 13 13 99.15 27.99
 -4 -13 -13 107.95 35.45
 6 13 13 30.92 12.53
 -6 -13 -13 17.32 6.13
 8 13 13 34.92 16.26
 -8 -13 -13 28.79 10.13
 10 13 13 -0.53 14.66
 -10 -13 -13 8.53 10.13
 12 13 13 21.86 22.39
 -12 -13 -13 22.39 16.53
 14 13 13 23.72 15.19
 -14 -13 -13 14.39 7.46
 16 13 13 4.8 16.53
 -16 -13 -13 3.73 11.46
 18 13 13 17.32 21.86
 -18 -13 -13 2.13 13.06
 20 13 13 10.93 49.58
 -20 -13 -13 19.72 35.18
 22 13 13 23.45 42.38
 -22 -13 -13 23.45 46.11
 24 13 13 9.86 35.45
 1 13 14 34.12 29.85
 -1 -13 -14 37.85 28.52
 3 13 14 2.4 30.92
 -3 -13 -14 11.46 33.05
 5 13 14 15.46 26.12
 -5 -13 -14 4 26.65
 7 13 14 49.84 31.18
 -7 -13 -14 61.84 34.38
 9 13 14 -6.13 18.12
 -9 -13 -14 3.46 12.79
 11 13 14 4.53 19.72
 -11 -13 -14 3.2 10.39
 13 13 14 60.24 24.52
 -13 -13 -14 40.51 16.53
 15 13 14 2.4 26.39
 -15 -13 -14 1.87 8.26
 17 13 14 22.12 23.99
 -17 -13 -14 6.4 21.32
 19 13 14 7.73 24.79
 -19 -13 -14 -0.53 22.92
 21 13 14 5.33 34.92
 -21 -13 -14 69.3 127.14
 0 13 15 34.92 34.12
 2 13 15 66.9 27.45
 -2 -13 -15 63.43 36.78
 4 13 15 -5.06 20.26
 -4 -13 -15 -9.86 31.45
 6 13 15 39.98 27.72
 -6 -13 -15 16.26 31.18
 8 13 15 14.13 13.06
 -8 -13 -15 18.92 31.72
 10 13 15 16.53 28.79
 -10 -13 -15 11.19 13.33
 12 13 15 9.06 27.72
 -12 -13 -15 6.66 11.46
 14 13 15 -6.66 35.98
 -14 -13 -15 1.6 17.32
 16 13 15 22.66 22.12
 -16 -13 -15 26.12 22.92
 18 13 15 3.73 18.39
 -18 -13 -15 1.6 21.86
 1 13 16 -2.13 28.79
 -1 -13 -16 -0.27 22.12
 3 13 16 6.66 25.05
 -3 -13 -16 10.39 36.25
 5 13 16 -9.33 35.72
 -5 -13 -16 6.13 29.32
 7 13 16 17.06 31.72
 -7 -13 -16 24.25 31.72
 9 13 16 1.33 28.52
 -9 -13 -16 -1.33 6.4
 11 13 16 -4 28.25
 -11 -13 -16 -9.33 19.72
 13 13 16 -15.19 92.49
 -13 -13 -16 -9.33 17.32
 15 13 16 7.46 21.32
 -15 -13 -16 -23.45 23.72
 17 13 16 28.79 39.45
 19 13 16 4 23.99
 0 13 17 22.39 18.92
 2 13 17 6.93 38.11
 -2 -13 -17 3.73 41.58
 4 13 17 -1.07 23.72
 -4 -13 -17 14.93 55.44
 6 13 17 13.33 33.58
 -6 -13 -17 -14.13 34.65
 8 13 17 13.86 36.25
 -8 -13 -17 -13.59 114.08
 10 13 17 12.53 25.59
 -10 -13 -17 4 47.71
 12 13 17 9.6 41.58
 -12 -13 -17 4.26 16.79
 -14 -13 -17 15.46 57.57
 16 13 17 -1.33 30.65
 -16 -13 -17 6.93 21.32
 1 13 18 9.06 63.17
 -1 -13 -18 5.06 38.91
 3 13 18 14.13 37.58
 -3 -13 -18 1.07 41.58
 5 13 18 2.13 33.32
 -5 -13 -18 3.46 62.1
 7 13 18 47.98 19.72
 -7 -13 -18 27.19 59.7
 9 13 18 -0.8 34.65
 -9 -13 -18 2.67 120.74
 -11 -13 -18 -9.33 35.72
 13 13 18 -4 38.38
 0 13 19 -2.4 72.5
 2 13 19 42.11 47.44
 -2 -13 -19 28.79 45.04
 6 13 19 -9.33 35.72
 8 13 19 11.99 45.31
 10 13 19 13.33 37.31
 -10 -13 -19 -5.86 105.28
 1 13 20 33.32 89.56
 3 13 20 14.13 62.64
 0 14 0 228.95 28.25
 2 14 0 7.2 12.26
 4 14 0 5.06 13.59
 6 14 0 7.2 11.99
 8 14 0 -9.86 13.06
 10 14 0 4 12.79
 12 14 0 8.8 14.39
 14 14 0 22.39 15.46
 16 14 0 14.93 16.79
 18 14 0 14.66 18.39
 20 14 0 1.6 14.13
 22 14 0 -8.53 24.79
 24 14 0 4.8 18.39
 26 14 0 2.93 38.91
 28 14 0 4.53 23.19
 1 14 1 13.59 12.26
 -1 -14 -1 15.46 13.06
 3 14 1 0 11.73
 -3 -14 -1 2.13 11.73
 5 14 1 20.79 11.46
 -5 -14 -1 19.46 13.33
 7 14 1 0 12.26
 -7 -14 -1 1.6 13.33
 9 14 1 15.73 13.33
 -9 -14 -1 14.13 11.99
 11 14 1 12.26 12.79
 -11 -14 -1 7.2 13.06
 13 14 1 9.6 15.99
 -13 -14 -1 12.79 15.73
 15 14 1 5.33 15.46
 -15 -14 -1 -0.8 12.79
 17 14 1 4 16.79
 -17 -14 -1 7.46 17.86
 19 14 1 6.66 17.59
 -19 -14 -1 6.4 15.19
 21 14 1 6.4 16.53
 -21 -14 -1 7.46 20.79
 23 14 1 -1.33 20.79
 -23 -14 -1 6.66 22.12
 25 14 1 1.07 18.39
 -25 -14 -1 4 22.12
 27 14 1 -2.67 21.32
 -27 -14 -1 0 35.18
 -29 -14 -1 21.59 70.36
 0 14 2 4 11.46
 2 14 2 -7.46 12.79
 -2 -14 -2 1.33 11.46
 4 14 2 2.4 11.19
 -4 -14 -2 4.53 13.06
 6 14 2 9.33 13.06
 -6 -14 -2 4.53 11.73
 8 14 2 5.6 11.99
 -8 -14 -2 10.13 10.39
 10 14 2 17.06 12.53
 -10 -14 -2 12.79 13.59
 12 14 2 -0.53 12.53
 -12 -14 -2 2.93 14.93
 14 14 2 5.33 16.53
 -14 -14 -2 3.46 13.59
 16 14 2 4.26 15.46
 -16 -14 -2 5.6 14.93
 18 14 2 3.2 19.19
 -18 -14 -2 1.33 16.26
 20 14 2 5.06 18.92
 -20 -14 -2 2.4 18.12
 22 14 2 4 16.79
 -22 -14 -2 4 19.19
 24 14 2 1.6 22.66
 -24 -14 -2 -1.07 18.92
 26 14 2 -8.26 20.26
 -26 -14 -2 6.93 25.05
 28 14 2 -2.67 31.72
 -28 -14 -2 3.46 25.32
 1 14 3 2.13 10.39
 -1 -14 -3 -1.6 11.73
 3 14 3 2.93 11.46
 -3 -14 -3 1.07 11.46
 5 14 3 1.6 12.53
 -5 -14 -3 -2.4 12.53
 7 14 3 1.07 12.53
 -7 -14 -3 0.27 14.13
 9 14 3 11.19 11.19
 -9 -14 -3 7.73 12.26
 11 14 3 3.73 12.79
 -11 -14 -3 -0.53 13.59
 13 14 3 10.39 15.46
 -13 -14 -3 8 15.46
 15 14 3 1.87 13.06
 -15 -14 -3 2.13 13.59
 17 14 3 2.13 14.93
 -17 -14 -3 8 15.19
 19 14 3 -7.2 17.86
 -19 -14 -3 7.73 16.79
 21 14 3 -5.6 18.12
 -21 -14 -3 -1.33 20.26
 23 14 3 13.59 22.12
 -23 -14 -3 -5.06 18.12
 25 14 3 0.53 26.92
 -25 -14 -3 -5.6 27.99
 27 14 3 0.53 25.32
 -27 -14 -3 2.4 21.06
 0 14 4 -2.67 11.73
 2 14 4 8.53 12.53
 -2 -14 -4 8 12.53
 4 14 4 11.99 12.26
 -4 -14 -4 13.33 11.46
 6 14 4 14.93 14.39
 -6 -14 -4 15.19 13.59
 8 14 4 14.93 14.66
 -8 -14 -4 23.99 11.99
 10 14 4 -1.33 11.73
 -10 -14 -4 6.93 11.99
 12 14 4 5.06 13.86
 -12 -14 -4 13.33 14.93
 14 14 4 1.33 15.19
 -14 -14 -4 5.06 13.33
 16 14 4 5.86 15.99
 -16 -14 -4 5.33 14.39
 18 14 4 7.46 15.99
 -18 -14 -4 4 14.93
 20 14 4 7.46 16.53
 -20 -14 -4 13.06 21.06
 22 14 4 0.27 21.86
 -22 -14 -4 -1.07 18.66
 24 14 4 -6.13 26.92
 -24 -14 -4 3.46 24.52
 26 14 4 2.67 32.52
 -26 -14 -4 7.2 29.05
 28 14 4 -5.86 57.3
 -28 -14 -4 14.13 35.72
 1 14 5 9.86 12.26
 -1 -14 -5 3.2 11.73
 3 14 5 18.12 10.93
 -3 -14 -5 21.86 11.46
 5 14 5 9.06 13.33
 -5 -14 -5 6.4 12.26
 7 14 5 18.12 12.79
 -7 -14 -5 25.32 13.59
 9 14 5 15.99 12.79
 -9 -14 -5 10.39 12.26
 11 14 5 23.19 13.06
 -11 -14 -5 18.66 13.06
 13 14 5 -4.26 15.19
 -13 -14 -5 11.73 14.39
 15 14 5 9.6 15.99
 -15 -14 -5 5.33 12.53
 17 14 5 -1.07 14.93
 -17 -14 -5 5.06 16.26
 19 14 5 -1.87 17.06
 -19 -14 -5 11.73 17.59
 21 14 5 5.6 23.99
 -21 -14 -5 13.06 17.06
 23 14 5 9.06 20.52
 -23 -14 -5 1.33 16.79
 25 14 5 4.8 24.25
 -25 -14 -5 8.26 25.05
 27 14 5 -9.86 34.92
 -27 -14 -5 -1.6 33.58
 0 14 6 67.43 13.86
 2 14 6 4 10.66
 -2 -14 -6 2.4 11.99
 4 14 6 0.53 11.73
 -4 -14 -6 1.6 12.26
 6 14 6 21.86 13.33
 -6 -14 -6 17.32 11.99
 8 14 6 6.66 12.79
 -8 -14 -6 -2.67 14.93
 10 14 6 3.46 12.26
 -10 -14 -6 5.6 13.59
 12 14 6 10.93 15.19
 -12 -14 -6 5.86 14.93
 14 14 6 13.86 14.93
 -14 -14 -6 11.99 15.46
 16 14 6 7.46 17.06
 -16 -14 -6 8.53 15.73
 18 14 6 -2.13 15.19
 -18 -14 -6 -1.07 14.13
 20 14 6 11.99 20.79
 -20 -14 -6 14.39 17.86
 22 14 6 4.26 23.72
 -22 -14 -6 2.93 16.26
 24 14 6 -3.46 22.12
 -24 -14 -6 0.27 18.12
 26 14 6 10.66 40.51
 -26 -14 -6 -5.33 22.92
 28 14 6 -19.72 41.05
 -28 -14 -6 -3.2 39.45
 1 14 7 19.46 11.99
 -1 -14 -7 18.92 12.53
 3 14 7 3.2 11.19
 -3 -14 -7 0.27 10.66
 5 14 7 13.86 12.26
 -5 -14 -7 11.46 10.66
 7 14 7 7.2 11.46
 -7 -14 -7 6.13 10.66
 9 14 7 9.06 12.26
 -9 -14 -7 3.73 11.19
 11 14 7 10.13 14.39
 -11 -14 -7 6.93 11.99
 13 14 7 11.46 14.93
 -13 -14 -7 -4.8 14.66
 15 14 7 8.53 14.93
 -15 -14 -7 6.93 12.53
 17 14 7 2.4 16.79
 -17 -14 -7 4 14.39
 19 14 7 -0.8 15.46
 -19 -14 -7 4.8 14.93
 21 14 7 -0.53 20.26
 -21 -14 -7 6.93 18.92
 23 14 7 11.46 20.79
 -23 -14 -7 2.13 21.32
 25 14 7 11.46 39.98
 -25 -14 -7 -5.86 32.78
 27 14 7 13.06 41.85
 -27 -14 -7 2.4 42.65
 0 14 8 13.59 10.66
 2 14 8 0.8 11.19
 -2 -14 -8 2.13 10.39
 4 14 8 0.53 10.93
 -4 -14 -8 0 10.39
 6 14 8 7.2 9.86
 -6 -14 -8 6.13 11.19
 8 14 8 8.8 10.93
 -8 -14 -8 1.87 11.19
 10 14 8 11.73 13.33
 -10 -14 -8 7.46 12.79
 12 14 8 0 14.66
 -12 -14 -8 0 12.26
 14 14 8 10.66 15.19
 -14 -14 -8 4.8 11.99
 16 14 8 4.8 13.86
 -16 -14 -8 0 14.93
 18 14 8 7.73 17.06
 -18 -14 -8 -3.46 14.39
 20 14 8 4 22.39
 -20 -14 -8 -1.87 18.12
 22 14 8 5.33 31.98
 -22 -14 -8 10.66 18.12
 24 14 8 9.86 37.31
 -24 -14 -8 20.79 54.37
 26 14 8 -0.27 83.96
 1 14 9 -1.87 10.93
 -1 -14 -9 4.53 9.6
 3 14 9 1.33 9.6
 -3 -14 -9 8.26 9.06
 5 14 9 -1.6 10.13
 -5 -14 -9 2.93 10.13
 7 14 9 0.27 10.93
 -7 -14 -9 2.4 9.6
 9 14 9 8.53 11.99
 -9 -14 -9 0.8 10.13
 11 14 9 2.4 14.13
 -11 -14 -9 5.06 11.73
 13 14 9 2.4 14.13
 -13 -14 -9 8.26 13.06
 15 14 9 -0.8 17.32
 -15 -14 -9 -0.53 12.53
 17 14 9 12.53 22.92
 -17 -14 -9 -4.26 16.79
 19 14 9 -5.6 25.85
 -19 -14 -9 -4.8 14.93
 21 14 9 0.8 19.19
 -21 -14 -9 4.8 18.92
 23 14 9 0 18.92
 -23 -14 -9 4.8 22.39
 -25 -14 -9 -13.59 81.03
 0 14 10 15.46 9.6
 2 14 10 3.46 6.93
 -2 -14 -10 -1.6 8.8
 4 14 10 4.53 7.73
 -4 -14 -10 2.67 6.93
 6 14 10 2.4 9.6
 -6 -14 -10 1.33 9.06
 8 14 10 5.06 11.19
 -8 -14 -10 -0.53 11.99
 10 14 10 8 12.26
 -10 -14 -10 6.93 12.26
 12 14 10 5.06 12.79
 -12 -14 -10 -1.07 10.39
 14 14 10 4 14.13
 -14 -14 -10 6.93 12.26
 16 14 10 2.67 17.32
 -16 -14 -10 4.8 11.73
 18 14 10 1.6 18.92
 -18 -14 -10 3.73 15.46
 20 14 10 0.27 22.66
 -20 -14 -10 0.8 15.99
 22 14 10 9.6 19.19
 -22 -14 -10 6.13 16.79
 24 14 10 5.33 44.51
 1 14 11 20.79 26.65
 -1 -14 -11 0 26.65
 3 14 11 -2.93 11.46
 -3 -14 -11 4.26 8
 5 14 11 2.4 13.59
 -5 -14 -11 -0.53 8.26
 7 14 11 5.06 18.92
 -7 -14 -11 -5.86 11.99
 9 14 11 5.6 8.8
 -9 -14 -11 6.13 8.26
 11 14 11 5.86 12.53
 -11 -14 -11 5.6 9.33
 13 14 11 -4 14.39
 -13 -14 -11 0.53 9.6
 15 14 11 3.73 17.06
 -15 -14 -11 6.13 11.46
 17 14 11 5.86 27.72
 -17 -14 -11 -6.13 20.79
 19 14 11 0.27 32.25
 -19 -14 -11 -6.4 21.59
 21 14 11 -3.46 42.11
 -21 -14 -11 -2.67 27.72
 23 14 11 -20.79 27.19
 -23 -14 -11 7.2 33.05
 0 14 12 -10.13 25.59
 2 14 12 1.87 24.52
 -2 -14 -12 -9.06 27.72
 4 14 12 3.46 23.45
 -4 -14 -12 13.86 34.12
 6 14 12 5.33 14.13
 -6 -14 -12 11.46 7.73
 8 14 12 2.67 16.79
 -8 -14 -12 -3.46 10.13
 10 14 12 -0.8 20.26
 -10 -14 -12 1.6 17.32
 12 14 12 1.33 25.59
 -12 -14 -12 9.6 14.13
 14 14 12 -4.8 19.99
 -14 -14 -12 3.73 8.26
 16 14 12 2.67 24.79
 -16 -14 -12 2.67 15.99
 18 14 12 -8.8 23.99
 -18 -14 -12 5.06 21.32
 20 14 12 4.26 35.18
 -20 -14 -12 3.73 19.46
 22 14 12 -4.26 31.18
 -22 -14 -12 -0.8 26.65
 1 14 13 8 24.79
 -1 -14 -13 -0.53 27.19
 3 14 13 3.2 24.52
 -3 -14 -13 2.67 28.79
 5 14 13 3.46 24.79
 -5 -14 -13 2.93 26.39
 7 14 13 8.26 16.53
 -7 -14 -13 1.07 7.46
 9 14 13 9.86 24.52
 -9 -14 -13 2.93 9.86
 11 14 13 5.6 25.59
 -11 -14 -13 -6.13 17.59
 13 14 13 -5.33 24.25
 -13 -14 -13 4.8 20.26
 15 14 13 -7.46 33.32
 -15 -14 -13 2.13 9.86
 17 14 13 0.53 23.45
 -17 -14 -13 -1.33 15.46
 19 14 13 -1.87 24.25
 -19 -14 -13 -15.99 33.58
 21 14 13 -18.92 37.31
 0 14 14 17.06 27.19
 2 14 14 9.33 23.72
 -2 -14 -14 5.6 33.58
 4 14 14 -5.6 18.39
 -4 -14 -14 -6.66 31.45
 6 14 14 1.6 24.52
 -6 -14 -14 9.06 35.18
 8 14 14 14.13 16.79
 -8 -14 -14 2.13 7.73
 10 14 14 12.53 26.39
 -10 -14 -14 0.53 11.99
 12 14 14 0 22.39
 -12 -14 -14 -2.4 20.26
 14 14 14 -4.53 26.92
 -14 -14 -14 -0.27 16.79
 16 14 14 -3.46 39.71
 -16 -14 -14 -4 8.53
 18 14 14 -28.25 38.38
 -18 -14 -14 5.6 30.38
 1 14 15 -10.13 35.45
 -1 -14 -15 12.79 27.99
 3 14 15 -1.07 30.92
 -3 -14 -15 3.73 39.45
 5 14 15 1.33 19.19
 -5 -14 -15 -0.27 36.52
 7 14 15 -9.33 34.12
 -7 -14 -15 22.66 35.45
 9 14 15 2.67 28.79
 -9 -14 -15 1.07 7.2
 11 14 15 -8.53 39.18
 -11 -14 -15 -15.19 67.7
 13 14 15 10.93 47.71
 -13 -14 -15 11.46 23.19
 -15 -14 -15 0 53.04
 -17 -14 -15 4.26 27.19
 0 14 16 28.25 67.17
 2 14 16 -7.46 31.72
 -2 -14 -16 12.53 41.85
 4 14 16 2.67 27.19
 -4 -14 -16 -38.11 66.9
 6 14 16 -0.53 51.71
 8 14 16 17.59 38.65
 -8 -14 -16 0 142.6
 10 14 16 2.4 23.99
 -10 -14 -16 -2.13 53.57
 12 14 16 3.73 38.65
 -12 -14 -16 10.93 18.66
 -14 -14 -16 5.86 35.72
 1 14 17 23.45 59.44
 -1 -14 -17 43.18 47.71
 3 14 17 -2.93 35.72
 -3 -14 -17 -5.6 32.78
 5 14 17 22.66 156.46
 -5 -14 -17 2.4 49.04
 7 14 17 13.06 47.44
 -7 -14 -17 -4.53 42.11
 9 14 17 10.13 23.99
 -9 -14 -17 21.06 139.66
 11 14 17 -6.13 61.04
 -11 -14 -17 0.53 41.05
 0 14 18 10.93 34.12
 2 14 18 8 47.71
 -2 -14 -18 -6.93 40.51
 8 14 18 -3.73 25.59
 1 15 0 11.19 13.59
 3 15 0 -3.2 13.06
 5 15 0 4.53 15.19
 7 15 0 0.27 13.59
 9 15 0 1.6 12.79
 11 15 0 -6.66 15.46
 13 15 0 0.27 19.46
 15 15 0 0.27 15.73
 17 15 0 -0.27 17.06
 19 15 0 12.26 19.72
 21 15 0 4.26 23.72
 23 15 0 3.73 25.32
 25 15 0 -8.53 25.32
 0 15 1 10.66 14.13
 2 15 1 9.06 14.39
 -2 -15 -1 1.33 13.33
 4 15 1 -1.33 13.06
 -4 -15 -1 2.4 14.13
 6 15 1 8.8 14.66
 -6 -15 -1 22.39 14.93
 8 15 1 6.13 14.66
 -8 -15 -1 6.66 15.99
 10 15 1 13.06 14.39
 -10 -15 -1 6.93 14.13
 12 15 1 4.26 15.46
 -12 -15 -1 -4.8 16.53
 14 15 1 -4 19.19
 -14 -15 -1 5.06 19.99
 16 15 1 18.39 16.79
 -16 -15 -1 15.73 18.12
 18 15 1 7.73 16.79
 -18 -15 -1 2.93 19.46
 20 15 1 7.73 21.06
 -20 -15 -1 6.93 22.66
 22 15 1 0.53 23.19
 -22 -15 -1 0 15.46
 24 15 1 -8 27.72
 -24 -15 -1 7.2 24.79
 26 15 1 -3.46 37.85
 -26 -15 -1 0.8 19.99
 1 15 2 14.93 15.19
 -1 -15 -2 4.53 13.86
 3 15 2 -1.87 15.73
 -3 -15 -2 -1.6 12.79
 5 15 2 0.8 14.93
 -5 -15 -2 6.66 17.59
 7 15 2 52.24 16.53
 -7 -15 -2 40.51 15.19
 9 15 2 7.73 15.46
 -9 -15 -2 7.46 13.59
 11 15 2 2.93 15.46
 -11 -15 -2 9.06 17.32
 13 15 2 13.06 15.99
 -13 -15 -2 14.39 17.59
 15 15 2 5.6 17.86
 -15 -15 -2 -2.13 17.59
 17 15 2 11.46 18.66
 -17 -15 -2 21.32 16.26
 19 15 2 -0.8 21.86
 -19 -15 -2 7.73 20.79
 21 15 2 -3.2 25.85
 -21 -15 -2 -2.4 14.13
 23 15 2 -3.73 35.45
 -23 -15 -2 -3.73 26.39
 25 15 2 16.53 27.72
 -25 -15 -2 2.93 19.99
 27 15 2 8.26 29.85
 -27 -15 -2 13.06 93.29
 0 15 3 9.86 14.66
 2 15 3 -1.87 15.19
 -2 -15 -3 13.33 14.13
 4 15 3 12.53 13.59
 -4 -15 -3 20.26 14.93
 6 15 3 3.2 13.86
 -6 -15 -3 18.12 14.13
 8 15 3 2.13 15.73
 -8 -15 -3 5.06 14.13
 10 15 3 4 15.99
 -10 -15 -3 1.87 15.73
 12 15 3 11.46 15.99
 -12 -15 -3 16.26 16.26
 14 15 3 0 15.19
 -14 -15 -3 9.6 18.39
 16 15 3 19.46 16.26
 -16 -15 -3 14.13 16.26
 18 15 3 2.13 21.59
 -18 -15 -3 -2.4 17.86
 20 15 3 -9.6 21.86
 -20 -15 -3 0.8 14.13
 22 15 3 8.26 21.59
 -22 -15 -3 4.26 19.72
 24 15 3 -0.53 30.38
 -24 -15 -3 4.26 22.66
 26 15 3 -1.07 42.65
 -26 -15 -3 0.8 62.1
 1 15 4 10.39 13.86
 -1 -15 -4 8.53 14.39
 3 15 4 0.27 12.53
 -3 -15 -4 1.07 15.19
 5 15 4 8.53 14.66
 -5 -15 -4 0 14.93
 7 15 4 -3.2 16.26
 -7 -15 -4 -2.93 13.86
 9 15 4 -5.86 14.93
 -9 -15 -4 3.46 14.66
 11 15 4 6.13 15.99
 -11 -15 -4 5.86 14.66
 13 15 4 31.18 18.66
 -13 -15 -4 32.52 19.19
 15 15 4 -8.53 18.92
 -15 -15 -4 14.13 15.46
 17 15 4 -2.13 18.39
 -17 -15 -4 -5.06 16.53
 19 15 4 -4.8 20.52
 -19 -15 -4 4 18.12
 21 15 4 1.87 21.59
 -21 -15 -4 18.39 19.19
 23 15 4 5.6 24.52
 -23 -15 -4 3.2 19.46
 25 15 4 -5.06 41.58
 -25 -15 -4 3.2 105.01
 0 15 5 9.06 16.26
 2 15 5 6.93 13.86
 -2 -15 -5 12.26 12.79
 4 15 5 -2.67 14.13
 -4 -15 -5 -0.8 13.06
 6 15 5 3.46 13.86
 -6 -15 -5 0.8 13.59
 8 15 5 -0.27 13.86
 -8 -15 -5 1.6 15.73
 10 15 5 -0.53 15.19
 -10 -15 -5 8 15.73
 12 15 5 15.99 16.79
 -12 -15 -5 5.06 18.66
 14 15 5 -1.07 21.86
 -14 -15 -5 9.6 16.79
 16 15 5 5.86 15.99
 -16 -15 -5 5.6 16.79
 18 15 5 -1.07 17.06
 -18 -15 -5 4.26 18.12
 20 15 5 -0.53 17.06
 -20 -15 -5 2.4 18.92
 22 15 5 -0.53 25.59
 -22 -15 -5 10.66 25.59
 24 15 5 5.6 31.72
 -24 -15 -5 0.53 23.19
 26 15 5 9.06 68.23
 1 15 6 11.99 14.13
 -1 -15 -6 10.93 15.46
 3 15 6 -0.8 13.59
 -3 -15 -6 7.46 13.86
 5 15 6 2.93 13.06
 -5 -15 -6 1.6 14.13
 7 15 6 8.26 13.59
 -7 -15 -6 -8 14.93
 9 15 6 -1.87 13.33
 -9 -15 -6 3.46 15.73
 11 15 6 14.93 14.39
 -11 -15 -6 5.6 13.59
 13 15 6 38.38 19.19
 -13 -15 -6 17.59 16.79
 15 15 6 9.6 17.32
 -15 -15 -6 21.06 18.66
 17 15 6 2.13 14.66
 -17 -15 -6 1.33 15.19
 19 15 6 -0.8 20.52
 -19 -15 -6 -4 16.53
 21 15 6 -4.8 14.93
 -21 -15 -6 3.2 15.19
 23 15 6 1.6 25.85
 -23 -15 -6 -2.13 23.99
 25 15 6 -4.26 37.31
 -25 -15 -6 4.26 57.3
 0 15 7 9.86 13.33
 2 15 7 19.99 14.39
 -2 -15 -7 9.86 14.13
 4 15 7 4.26 12.53
 -4 -15 -7 0 11.99
 6 15 7 1.87 12.79
 -6 -15 -7 2.67 14.13
 8 15 7 2.13 13.33
 -8 -15 -7 5.86 13.86
 10 15 7 0.53 15.99
 -10 -15 -7 5.33 10.93
 12 15 7 11.99 17.59
 -12 -15 -7 8.8 14.93
 14 15 7 -8.8 16.53
 -14 -15 -7 -4 17.59
 16 15 7 14.13 17.59
 -16 -15 -7 2.4 17.59
 18 15 7 2.4 21.32
 -18 -15 -7 0.8 14.13
 20 15 7 -7.2 21.32
 -20 -15 -7 4.26 23.19
 22 15 7 6.4 19.19
 -22 -15 -7 -20.79 58.64
 24 15 7 8.53 53.04
 -24 -15 -7 12.53 47.98
 1 15 8 -0.8 13.59
 -1 -15 -8 4.53 12.79
 3 15 8 9.6 12.53
 -3 -15 -8 5.06 12.53
 5 15 8 -1.6 11.99
 -5 -15 -8 2.4 11.73
 7 15 8 33.32 13.59
 -7 -15 -8 33.58 14.39
 9 15 8 6.4 13.59
 -9 -15 -8 12.53 12.26
 11 15 8 2.67 14.66
 -11 -15 -8 8 13.33
 13 15 8 17.59 17.86
 -13 -15 -8 2.13 13.86
 15 15 8 10.13 16.79
 -15 -15 -8 4.8 14.13
 17 15 8 8.26 17.59
 -17 -15 -8 0.27 13.06
 19 15 8 8 26.65
 -19 -15 -8 4 29.05
 21 15 8 -18.39 85.82
 -21 -15 -8 3.73 40.51
 23 15 8 3.46 33.05
 -23 -15 -8 10.13 29.32
 0 15 9 -4.8 11.73
 2 15 9 13.59 11.73
 -2 -15 -9 13.59 13.86
 4 15 9 5.6 12.53
 -4 -15 -9 10.13 11.46
 6 15 9 4.53 11.99
 -6 -15 -9 11.46 12.26
 8 15 9 5.06 11.99
 -8 -15 -9 6.13 9.86
 10 15 9 1.6 15.73
 -10 -15 -9 8 14.66
 12 15 9 5.6 15.73
 -12 -15 -9 2.93 11.46
 14 15 9 5.06 15.19
 -14 -15 -9 6.4 11.73
 16 15 9 2.67 22.39
 -16 -15 -9 9.33 17.32
 18 15 9 -0.53 24.79
 -18 -15 -9 8.53 18.66
 20 15 9 -19.46 111.94
 -20 -15 -9 -5.6 58.9
 22 15 9 3.73 87.16
 -22 -15 -9 -17.59 53.31
 1 15 10 0 9.6
 -1 -15 -10 0.8 12.79
 3 15 10 19.72 9.06
 -3 -15 -10 15.99 9.6
 5 15 10 2.4 10.13
 -5 -15 -10 -0.53 8.53
 7 15 10 -2.13 12.26
 -7 -15 -10 5.06 10.93
 9 15 10 1.07 14.13
 -9 -15 -10 6.4 9.06
 11 15 10 2.4 14.13
 -11 -15 -10 12.26 20.79
 13 15 10 10.93 23.19
 -13 -15 -10 11.73 14.93
 15 15 10 1.87 17.86
 -15 -15 -10 1.6 14.66
 17 15 10 0 20.26
 -17 -15 -10 7.2 15.19
 19 15 10 0.27 27.99
 -19 -15 -10 2.93 24.25
 21 15 10 1.33 32.78
 -21 -15 -10 -0.8 31.45
 0 15 11 5.6 26.39
 2 15 11 6.4 15.46
 -2 -15 -11 7.46 9.6
 4 15 11 -3.46 16.26
 -4 -15 -11 4.53 11.46
 6 15 11 -4 15.99
 -6 -15 -11 1.07 11.19
 8 15 11 -3.2 24.25
 -8 -15 -11 9.86 13.59
 10 15 11 5.6 13.33
 -10 -15 -11 2.13 12.53
 12 15 11 5.6 14.66
 -12 -15 -11 1.33 10.66
 14 15 11 -6.13 21.06
 -14 -15 -11 1.33 12.53
 16 15 11 -5.33 23.99
 -16 -15 -11 -3.2 15.73
 18 15 11 4 23.72
 -18 -15 -11 -2.93 13.86
 20 15 11 3.46 27.99
 -20 -15 -11 -2.93 23.99
 1 15 12 15.99 33.32
 -1 -15 -12 20.26 35.18
 3 15 12 5.86 30.12
 -3 -15 -12 10.39 33.05
 5 15 12 6.66 12.79
 -5 -15 -12 4.26 8
 7 15 12 0.27 16.26
 -7 -15 -12 1.33 10.13
 9 15 12 12.53 23.99
 -9 -15 -12 -0.27 15.19
 11 15 12 0.53 31.72
 -11 -15 -12 18.39 19.99
 13 15 12 1.33 35.72
 -13 -15 -12 1.33 19.99
 15 15 12 1.33 19.46
 -15 -15 -12 1.6 16.26
 17 15 12 3.46 31.98
 -17 -15 -12 3.46 12.26
 19 15 12 -0.8 34.65
 -19 -15 -12 9.86 71.7
 0 15 13 -0.27 24.25
 2 15 13 17.06 33.05
 -2 -15 -13 -10.66 45.58
 4 15 13 21.32 25.05
 -4 -15 -13 25.32 29.85
 6 15 13 13.59 31.18
 -6 -15 -13 0.8 29.05
 8 15 13 18.12 34.92
 -8 -15 -13 5.33 11.46
 10 15 13 11.46 23.19
 -10 -15 -13 1.6 11.46
 12 15 13 -5.33 36.52
 -12 -15 -13 4.8 17.06
 14 15 13 8.53 37.31
 -14 -15 -13 7.46 20.52
 16 15 13 -22.39 50.64
 -16 -15 -13 -6.4 30.92
 -18 -15 -13 27.45 50.64
 1 15 14 -5.6 41.31
 -1 -15 -14 16.53 39.18
 3 15 14 -3.2 29.05
 -3 -15 -14 -11.19 32.52
 5 15 14 1.6 28.25
 -5 -15 -14 -21.06 61.3
 7 15 14 3.46 21.32
 -7 -15 -14 -4 39.98
 9 15 14 -4.26 37.31
 -9 -15 -14 -4.8 14.39
 11 15 14 4 35.72
 -11 -15 -14 4.8 8.53
 13 15 14 12.79 74.1
 -13 -15 -14 31.98 106.88
 15 15 14 -1.6 41.05
 -15 -15 -14 -2.13 52.77
 0 15 15 2.67 37.31
 2 15 15 3.2 39.98
 -2 -15 -15 21.06 47.44
 4 15 15 17.32 51.71
 -4 -15 -15 8.53 23.99
 6 15 15 44.24 69.03
 8 15 15 14.13 34.38
 -8 -15 -15 23.72 94.35
 10 15 15 1.07 24.52
 -10 -15 -15 -4.8 63.97
 12 15 15 -15.99 36.52
 1 15 16 -8.26 62.37
 -1 -15 -16 17.06 46.38
 3 15 16 -10.93 37.58
 -3 -15 -16 -17.06 33.85
 5 15 16 89.56 129.54
 -7 -15 -16 -8 51.97
 9 15 16 -0.27 33.58
 -9 -15 -16 48.51 152.19
 0 15 17 2.93 30.92
 2 15 17 66.37 55.97
 -2 -15 -17 -13.06 51.17
 4 15 17 3.46 14.13
 0 16 0 519.21 49.84
 2 16 0 8 16.79
 4 16 0 12.79 14.39
 6 16 0 8.26 18.39
 8 16 0 3.46 16.79
 10 16 0 10.39 15.19
 12 16 0 14.66 18.66
 14 16 0 54.37 20.52
 16 16 0 -3.73 23.72
 18 16 0 10.39 21.59
 20 16 0 4.53 19.72
 22 16 0 2.4 22.66
 24 16 0 24.52 44.78
 1 16 1 25.32 17.59
 -1 -16 -1 30.92 17.86
 3 16 1 -3.46 14.66
 -3 -16 -1 5.33 17.06
 5 16 1 31.18 17.86
 -5 -16 -1 38.91 15.99
 7 16 1 3.2 16.26
 -7 -16 -1 7.46 13.86
 9 16 1 27.45 18.39
 -9 -16 -1 32.25 17.59
 11 16 1 7.73 17.32
 -11 -16 -1 9.33 16.26
 13 16 1 5.86 17.59
 -13 -16 -1 2.93 18.92
 15 16 1 21.06 19.72
 -15 -16 -1 16.26 26.39
 17 16 1 8.8 21.86
 -17 -16 -1 -5.06 18.66
 19 16 1 6.4 18.12
 -19 -16 -1 0.53 20.26
 21 16 1 2.93 29.32
 -21 -16 -1 9.86 26.65
 23 16 1 -11.99 37.05
 -23 -16 -1 10.93 38.91
 0 16 2 3.2 17.32
 2 16 2 -2.4 15.46
 -2 -16 -2 -1.07 17.32
 4 16 2 6.4 13.86
 -4 -16 -2 23.45 17.59
 6 16 2 27.72 17.86
 -6 -16 -2 35.98 17.06
 8 16 2 9.33 17.06
 -8 -16 -2 3.73 14.66
 10 16 2 8.8 15.73
 -10 -16 -2 -0.53 15.46
 12 16 2 5.86 14.13
 -12 -16 -2 -3.73 17.06
 14 16 2 -0.8 21.59
 -14 -16 -2 2.93 23.45
 16 16 2 10.93 19.72
 -16 -16 -2 1.07 20.26
 18 16 2 -8.53 18.39
 -18 -16 -2 10.39 19.46
 20 16 2 10.66 18.66
 -20 -16 -2 12.53 21.06
 22 16 2 -2.4 27.19
 -22 -16 -2 -2.93 40.25
 24 16 2 14.39 51.71
 -24 -16 -2 6.13 50.64
 1 16 3 -2.13 16.26
 -1 -16 -3 6.13 17.06
 3 16 3 -4.8 14.39
 -3 -16 -3 7.73 17.59
 5 16 3 -7.2 16.53
 -5 -16 -3 9.6 17.06
 7 16 3 5.6 15.46
 -7 -16 -3 15.46 18.92
 9 16 3 15.73 14.66
 -9 -16 -3 3.73 16.79
 11 16 3 3.73 13.86
 -11 -16 -3 3.46 15.73
 13 16 3 2.13 15.99
 -13 -16 -3 4 18.92
 15 16 3 3.73 18.39
 -15 -16 -3 7.2 19.46
 17 16 3 4 25.85
 -17 -16 -3 5.6 21.32
 19 16 3 12.53 22.39
 -19 -16 -3 4.26 20.26
 21 16 3 1.6 27.45
 -21 -16 -3 4 23.19
 23 16 3 28.25 52.24
 -23 -16 -3 1.33 6.93
 0 16 4 9.6 15.73
 2 16 4 -4 15.73
 -2 -16 -4 1.6 16.26
 4 16 4 20.26 16.26
 -4 -16 -4 15.19 16.79
 6 16 4 39.18 17.86
 -6 -16 -4 29.85 16.79
 8 16 4 9.86 15.73
 -8 -16 -4 10.93 14.93
 10 16 4 6.13 18.66
 -10 -16 -4 6.93 17.59
 12 16 4 0 15.73
 -12 -16 -4 -1.33 14.39
 14 16 4 9.06 18.92
 -14 -16 -4 9.33 20.52
 16 16 4 16.53 22.12
 -16 -16 -4 2.93 21.32
 18 16 4 -2.13 19.72
 -18 -16 -4 -3.73 21.06
 20 16 4 35.72 26.92
 -20 -16 -4 30.38 21.86
 22 16 4 7.46 35.45
 -22 -16 -4 2.4 24.25
 1 16 5 4 17.32
 -1 -16 -5 -2.4 15.73
 3 16 5 22.92 15.46
 -3 -16 -5 25.85 15.99
 5 16 5 28.25 16.53
 -5 -16 -5 14.13 17.06
 7 16 5 23.45 15.46
 -7 -16 -5 24.52 16.26
 9 16 5 14.93 17.06
 -9 -16 -5 17.59 18.12
 11 16 5 33.32 17.86
 -11 -16 -5 29.05 15.19
 13 16 5 -3.46 19.19
 -13 -16 -5 -2.4 17.32
 15 16 5 54.64 25.85
 -15 -16 -5 62.37 21.86
 17 16 5 -13.33 19.99
 -17 -16 -5 0.53 20.79
 19 16 5 20.79 20.52
 -19 -16 -5 13.33 16.53
 21 16 5 -6.66 57.57
 -21 -16 -5 12.53 21.59
 23 16 5 6.93 40.78
 -23 -16 -5 -1.07 26.92
 0 16 6 74.9 18.12
 2 16 6 -2.4 15.73
 -2 -16 -6 12.53 15.99
 4 16 6 4.8 14.13
 -4 -16 -6 -6.93 15.73
 6 16 6 24.25 17.06
 -6 -16 -6 34.65 18.39
 8 16 6 3.2 13.06
 -8 -16 -6 3.2 14.93
 10 16 6 7.73 15.73
 -10 -16 -6 0.8 13.86
 12 16 6 -1.33 18.92
 -12 -16 -6 3.73 13.33
 14 16 6 26.65 21.32
 -14 -16 -6 34.38 17.59
 16 16 6 -9.06 21.59
 -16 -16 -6 -3.73 19.19
 18 16 6 -6.66 18.39
 -18 -16 -6 6.13 26.92
 20 16 6 13.06 31.98
 -20 -16 -6 8 23.72
 22 16 6 39.98 70.36
 -22 -16 -6 -8.8 51.71
 1 16 7 21.32 14.39
 -1 -16 -7 16.79 13.86
 3 16 7 7.73 15.46
 -3 -16 -7 8.26 15.46
 5 16 7 11.46 13.86
 -5 -16 -7 6.66 14.13
 7 16 7 8 16.26
 -7 -16 -7 10.39 15.19
 9 16 7 35.45 19.72
 -9 -16 -7 28.79 15.19
 11 16 7 -0.27 16.79
 -11 -16 -7 -5.06 27.72
 13 16 7 18.66 15.99
 -13 -16 -7 14.13 14.66
 15 16 7 0.8 15.46
 -15 -16 -7 1.07 15.19
 17 16 7 4 20.52
 -17 -16 -7 1.87 18.66
 19 16 7 9.33 25.59
 -19 -16 -7 14.66 22.12
 -21 -16 -7 4.26 7.73
 0 16 8 4.53 13.06
 2 16 8 1.6 13.33
 -2 -16 -8 9.33 16.53
 4 16 8 2.67 14.66
 -4 -16 -8 4.8 16.53
 6 16 8 15.73 19.19
 -6 -16 -8 12.53 19.99
 8 16 8 5.86 16.26
 -8 -16 -8 -0.8 15.46
 10 16 8 9.06 17.86
 -10 -16 -8 -0.8 10.93
 12 16 8 5.33 14.39
 -12 -16 -8 -1.87 13.86
 14 16 8 7.73 21.32
 -14 -16 -8 4 13.86
 16 16 8 -4 18.12
 -16 -16 -8 1.07 18.66
 18 16 8 3.46 17.86
 -18 -16 -8 11.99 20.26
 20 16 8 11.46 37.31
 -20 -16 -8 -0.53 6.66
 1 16 9 12.26 20.79
 -1 -16 -9 6.13 13.59
 3 16 9 11.99 12.26
 -3 -16 -9 5.33 14.13
 5 16 9 0.27 10.13
 -5 -16 -9 1.87 12.53
 7 16 9 2.93 13.86
 -7 -16 -9 14.93 22.66
 9 16 9 15.19 16.79
 -9 -16 -9 5.86 15.46
 11 16 9 -1.33 14.66
 -11 -16 -9 -3.46 16.53
 13 16 9 4.53 17.06
 -13 -16 -9 3.2 9.6
 15 16 9 1.33 18.92
 -15 -16 -9 4.8 11.99
 17 16 9 10.93 34.38
 -17 -16 -9 3.46 19.99
 19 16 9 18.92 34.38
 -19 -16 -9 10.66 30.65
 0 16 10 59.97 13.86
 2 16 10 1.6 11.46
 -2 -16 -10 2.93 10.13
 4 16 10 0.8 9.86
 -4 -16 -10 1.07 15.19
 6 16 10 6.93 12.79
 -6 -16 -10 8.26 12.26
 8 16 10 5.06 15.99
 -8 -16 -10 3.46 12.53
 10 16 10 14.39 15.19
 -10 -16 -10 7.46 10.66
 12 16 10 -9.06 20.79
 -12 -16 -10 -1.6 26.12
 14 16 10 13.86 31.72
 -14 -16 -10 14.39 32.78
 16 16 10 17.32 43.18
 -16 -16 -10 -6.93 42.91
 18 16 10 20.79 31.45
 -18 -16 -10 13.59 29.59
 1 16 11 -2.67 28.79
 -1 -16 -11 -0.53 9.6
 3 16 11 14.93 17.32
 -3 -16 -11 19.99 13.33
 5 16 11 16.53 17.59
 -5 -16 -11 20.79 21.32
 7 16 11 1.87 29.05
 -7 -16 -11 2.93 13.33
 9 16 11 14.66 14.39
 -9 -16 -11 9.6 13.06
 11 16 11 8 23.72
 -11 -16 -11 23.45 33.85
 13 16 11 -4.53 18.12
 -13 -16 -11 -6.4 18.12
 15 16 11 8.53 32.52
 -15 -16 -11 11.73 23.19
 17 16 11 5.06 50.11
 -17 -16 -11 -11.19 33.32
 0 16 12 -0.8 35.98
 2 16 12 -4.26 27.45
 -2 -16 -12 -3.73 53.04
 4 16 12 11.99 37.31
 -4 -16 -12 10.93 9.06
 6 16 12 13.59 33.58
 -6 -16 -12 18.39 21.06
 8 16 12 -4.26 19.99
 -8 -16 -12 3.2 12.26
 10 16 12 5.06 29.05
 -10 -16 -12 -1.07 15.99
 12 16 12 -10.13 38.11
 -12 -16 -12 2.4 11.46
 14 16 12 14.13 36.25
 -14 -16 -12 -2.93 18.92
 1 16 13 7.73 25.85
 -1 -16 -13 16.53 42.11
 3 16 13 0 24.25
 -3 -16 -13 14.66 45.31
 5 16 13 1.07 42.38
 -5 -16 -13 5.6 65.3
 7 16 13 4.26 32.78
 -7 -16 -13 -7.46 45.04
 9 16 13 16.79 45.84
 -9 -16 -13 19.46 41.05
 11 16 13 4.53 23.99
 -11 -16 -13 6.4 21.59
 -13 -16 -13 1.6 21.06
 0 16 14 18.92 51.97
 2 16 14 -1.07 43.18
 -2 -16 -14 -4.53 50.91
 4 16 14 26.92 64.77
 -4 -16 -14 -4.53 24.25
 6 16 14 9.86 61.04
 8 16 14 7.2 33.58
 -8 -16 -14 2.67 70.36
 10 16 14 -10.39 46.38
 1 16 15 21.06 27.99
 -1 -16 -15 -9.33 54.64
 3 16 15 3.73 43.44
 1 17 0 -5.06 17.59
 3 17 0 4 14.93
 5 17 0 1.6 13.86
 7 17 0 -3.73 21.86
 9 17 0 2.93 18.92
 11 17 0 5.06 17.32
 13 17 0 6.13 19.46
 15 17 0 9.06 19.46
 17 17 0 -10.13 30.92
 19 17 0 27.72 98.08
 0 17 1 -4 18.39
 2 17 1 -0.8 15.46
 -2 -17 -1 -2.13 18.66
 4 17 1 -5.33 16.79
 -4 -17 -1 -5.86 15.19
 6 17 1 1.07 19.46
 -6 -17 -1 -4.8 17.86
 8 17 1 -11.46 16.79
 -8 -17 -1 12.53 29.85
 10 17 1 -0.53 19.99
 -10 -17 -1 1.07 21.32
 12 17 1 -7.46 47.44
 -12 -17 -1 1.33 33.32
 14 17 1 4 27.99
 -14 -17 -1 11.46 23.72
 16 17 1 11.73 21.86
 -16 -17 -1 -11.19 25.85
 18 17 1 -1.6 98.88
 -18 -17 -1 -8.8 61.57
 20 17 1 -2.4 29.32
[truncated: 291,556 more chars]
