# Supplementary material for: Data-Driven Search Algorithm for Discovery of Synthesizable Zeolitic Imidazolate Frameworks
Source: JACS Au. 2025 Mar 7;5(3):1460–70. doi: 10.1021/jacsau.5c00077 (PMC11938011; doi:10.1021/jacsau.5c00077)
Supplement: Supplementary file 3 — au5c00077_si_003.cif [file au5c00077_si_003.cif]

data_cmmm_a
_audit_creation_date               2024-03-26
_audit_creation_method
;
Olex2 1.2
(compiled 2018.05.29 svn.r3508 for OlexSys, GUI svn.r5506)
;
_audit_contact_author_address      ?
_audit_contact_author_email        ?
_audit_contact_author_name         ''
_audit_contact_author_phone        ?
_publ_contact_author_id_orcid      ?
_publ_section_references
;
Bourhis, L.J., Dolomanov, O.V., Gildea, R.J., Howard, J.A.K., Puschmann, H.
 (2015). Acta Cryst. A71, 59-75.

Dolomanov, O.V., Bourhis, L.J., Gildea, R.J, Howard, J.A.K. & Puschmann, H.
 (2009), J. Appl. Cryst. 42, 339-341.
;
_chemical_formula_moiety          
 '0.25(C396 H284 N208 Zn48), 0.75(C4 N4 O4), C2 N3, 5(N)'
_chemical_formula_sum              'C104 H71 N63 O3 Zn12'
_chemical_formula_weight           3035.89
loop_
  _atom_type_symbol
  _atom_type_scat_dispersion_real
  _atom_type_scat_dispersion_imag
  _atom_type_scat_Cromer_Mann_a1
  _atom_type_scat_Cromer_Mann_a2
  _atom_type_scat_Cromer_Mann_a3
  _atom_type_scat_Cromer_Mann_a4
  _atom_type_scat_Cromer_Mann_b1
  _atom_type_scat_Cromer_Mann_b2
  _atom_type_scat_Cromer_Mann_b3
  _atom_type_scat_Cromer_Mann_b4
  _atom_type_scat_Cromer_Mann_c
  _atom_type_scat_source
  _atom_type_scat_dispersion_source
 H 0.00000 0.00000 0.49300 0.32291 0.14019 0.04081 10.51090 26.12570 3.14236
 57.79970 0.0030380000826
 'International Tables Volume C Table 6.1.1.4 (pp. 500-502)' custom
 C 0.00270 0.00130 2.31000 1.02000 1.58860 0.86500 20.84390 10.20750 0.56870
 51.65120 0.215599998832
 'International Tables Volume C Table 6.1.1.4 (pp. 500-502)' custom
 Zn 0.34230 1.26120 14.07430 7.03180 5.16520 2.41000 3.26550 0.23330 10.31630
 58.70970 1.30410003662
 'International Tables Volume C Table 6.1.1.4 (pp. 500-502)' custom
 O 0.00940 0.00510 3.04850 2.28680 1.54630 0.86700 13.27710 5.70110 0.32390
 32.90890 0.250800013542
 'International Tables Volume C Table 6.1.1.4 (pp. 500-502)' custom
 N 0.00520 0.00270 12.21260 3.13220 2.01250 1.16630 0.00570 9.89330 28.99750
 0.58260 -11.5290002823
 'International Tables Volume C Table 6.1.1.4 (pp. 500-502)' custom

_space_group_crystal_system        'orthorhombic'
_space_group_IT_number             65
_space_group_name_H-M_alt          'C m m m'
_space_group_name_Hall             '-C 2 2'
loop_
  _space_group_symop_id
  _space_group_symop_operation_xyz
 1 x,y,z
 2 x,-y,-z
 3 -x,y,-z
 4 -x,-y,z
 5 -x,-y,-z
 6 -x,y,z
 7 x,-y,z
 8 x,y,-z
 9 x+1/2,y+1/2,z
 10 x+1/2,-y+1/2,-z
 11 -x+1/2,y+1/2,-z
 12 -x+1/2,-y+1/2,z
 13 -x+1/2,-y+1/2,-z
 14 -x+1/2,y+1/2,z
 15 x+1/2,-y+1/2,z
 16 x+1/2,y+1/2,-z

_symmetry_Int_Tables_number        65
_cell_length_a                     26.899(5)
_cell_length_b                     43.436(9)
_cell_length_c                     16.964(3)
_cell_angle_alpha                  90
_cell_angle_beta                   90
_cell_angle_gamma                  90
_cell_volume                       19820(7)
_cell_formula_units_Z              4
_cell_measurement_reflns_used      19609
_cell_measurement_theta_max        25.47
_cell_measurement_theta_min        0.86
_cell_measurement_temperature      100(2)
_exptl_absorpt_coefficient_mu      1.169
_exptl_absorpt_correction_T_max    0.883
_exptl_absorpt_correction_T_min    0.740
_exptl_absorpt_correction_type     empirical
_exptl_crystal_colour              colourless
_exptl_crystal_colour_primary      colourless
_exptl_crystal_density_diffrn      1.0173
_exptl_crystal_description         hexagonal
_exptl_crystal_F_000               6096.8752
_exptl_crystal_size_max            0.2
_exptl_crystal_size_mid            0.06
_exptl_crystal_size_min            0.05
_diffrn_reflns_av_R_equivalents    0.0466
_diffrn_reflns_av_unetI/netI       0.0365
_diffrn_reflns_limit_h_max         33
_diffrn_reflns_limit_h_min         -33
_diffrn_reflns_limit_k_max         53
_diffrn_reflns_limit_k_min         -54
_diffrn_reflns_limit_l_max         19
_diffrn_reflns_limit_l_min         -19
_diffrn_reflns_number              67731
_diffrn_reflns_theta_full          25.4711
_diffrn_reflns_theta_max           25.47
_diffrn_reflns_theta_min           0.86
_diffrn_ambient_temperature        100.15
_diffrn_measured_fraction_theta_full  0.9550
_diffrn_measured_fraction_theta_max  0.9550
_diffrn_measurement_device_type    Synchrotron
_diffrn_radiation_type             synchrotron
_diffrn_radiation_wavelength       0.6888
_reflns_Friedel_coverage           0.0
_reflns_limit_h_max                33
_reflns_limit_h_min                0
_reflns_limit_k_max                54
_reflns_limit_k_min                0
_reflns_limit_l_max                19
_reflns_limit_l_min                0
_reflns_number_gt                  5317
_reflns_number_total               10347
_reflns_threshold_expression       I>=2u(I)
_computing_molecular_graphics      'Olex2 (Dolomanov et al., 2009)'
_computing_publication_material    'Olex2 (Dolomanov et al., 2009)'
_computing_structure_refinement    'olex2.refine (Bourhis et al., 2015)'
_refine_diff_density_max           1.4090
_refine_diff_density_min           -1.0414
_refine_diff_density_rms           0.1441
_refine_ls_d_res_high              0.8008
_refine_ls_d_res_low               22.8687
_refine_ls_goodness_of_fit_ref     1.1461
_refine_ls_hydrogen_treatment      constr
_refine_ls_matrix_type             full
_refine_ls_number_constraints      73
_refine_ls_number_parameters       471
_refine_ls_number_reflns           10347
_refine_ls_number_restraints       453
_refine_ls_R_factor_all            0.1353
_refine_ls_R_factor_gt             0.1066
_refine_ls_restrained_S_all        1.1207
_refine_ls_shift/su_max            0.0000
_refine_ls_shift/su_mean           0.0000
_refine_ls_structure_factor_coef   Fsqd
_refine_ls_weighting_details      
 'w=1/[\s^2^(Fo^2^)+(0.2P)^2^] where P=(Fo^2^+2Fc^2^)/3'
_refine_ls_weighting_scheme        calc
_refine_ls_wR_factor_gt            0.3100
_refine_ls_wR_factor_ref           0.3346
_olex2_refinement_description
;
1. Fixed Uiso
 At 1.2 times of:
  All C(H) groups, All C(H,H) groups
2. Shared sites
{C23, N23a}
{C22, N22a}
{C35, N35a}
{C11, N11a}
{N10a, C10}
{C31, N31a}
{C16, N16a}
3. Restrained distances
 C29-C30
 1.35 with sigma of 0.02
 C9-C8
 1.35 with sigma of 0.02
 C12-C7
 1.35 with sigma of 0.02
 C34-C33
 1.35 with sigma of 0.02
 C20-C21
 1.35 with sigma of 0.02
 C25-C24
 1.35 with sigma of 0.02
 C14-C15
 1.35 with sigma of 0.02
 O7s-C4s
 1.2 with sigma of 0.02
 C12-C11
 1.4 with sigma of 0.02
 C10-C9
 1.4 with sigma of 0.02
 C15-C15_$1
 2.8 with sigma of 0.02
 C22-C23
 1.4 with sigma of 0.02
 C22-C21
 1.4 with sigma of 0.02
 C24-C23
 1.4 with sigma of 0.02
 C16_$1-C16
 1.4 with sigma of 0.02
 C16-C15_$1
 1.4 with sigma of 0.02
 C16-C16_$1
 1.4 with sigma of 0.02
 C15-C16
 1.4 with sigma of 0.02
 C15-C14
 1.4 with sigma of 0.02
 C20-C23
 2.7 with sigma of 0.02
 C34-C35
 1.4 with sigma of 0.02
 C25-C22
 2.7 with sigma of 0.02
 C16-C15
 1.4 with sigma of 0.02
4. Rigid bond restraints
 C30
 with sigma for 1-2 distances of 0.01 and sigma for 1-3 distances of 0.01
 C34
 with sigma for 1-2 distances of 0.01 and sigma for 1-3 distances of 0.01
 C15
 with sigma for 1-2 distances of 0.01 and sigma for 1-3 distances of 0.01
 C21, C24
 with sigma for 1-2 distances of 0.01 and sigma for 1-3 distances of 0.01
 C20, C21, C24, C25
 with sigma for 1-2 distances of 0.01 and sigma for 1-3 distances of 0.01
 C14, C15
 with sigma for 1-2 distances of 0.01 and sigma for 1-3 distances of 0.01
 N8s, C3s
 with sigma for 1-2 distances of 0.01 and sigma for 1-3 distances of 0.01
 C7, C8, C9, C10, C11, C12
 with sigma for 1-2 distances of 0.01 and sigma for 1-3 distances of 0.01
 C14, C15
 with sigma for 1-2 distances of 0.01 and sigma for 1-3 distances of 0.01
 N4, C13, C14, C15
 with sigma for 1-2 distances of 0.01 and sigma for 1-3 distances of 0.01
 C14, C15, C16
 with sigma for 1-2 distances of 0.01 and sigma for 1-3 distances of 0.01
 C14, C15, C16
 with sigma for 1-2 distances of 0.01 and sigma for 1-3 distances of 0.01
 C20, C21, C22, C23, C24, C25
 with sigma for 1-2 distances of 0.01 and sigma for 1-3 distances of 0.01
 C33, C34, C35
 with sigma for 1-2 distances of 0.01 and sigma for 1-3 distances of 0.01
 C7, C8, C9, C10, C11, C12
 with sigma for 1-2 distances of 0.01 and sigma for 1-3 distances of 0.01
 C14, C15, C16
 with sigma for 1-2 distances of 0.01 and sigma for 1-3 distances of 0.01
 C29, C30, C31
 with sigma for 1-2 distances of 0.01 and sigma for 1-3 distances of 0.01
5. Uiso/Uaniso restraints and constraints
C30: within 1.7A with sigma of 0.04 and sigma for terminal atoms of 0.08
C9 \\sim C12: within 1.7A with sigma of 0.04 and sigma for terminal atoms of
0.08
C34: within 1.7A with sigma of 0.04 and sigma for terminal atoms of 0.08
C15: within 1.7A with sigma of 0.04 and sigma for terminal atoms of 0.08
C21 \\sim C24: within 1.7A with sigma of 0.04 and sigma for terminal atoms of
0.08
C20 \\sim C21 \\sim C24 \\sim C25: within 1.7A with sigma of 0.04 and sigma for
terminal atoms of 0.08
O7s \\sim N10s \\sim C4s: within 1.7A with sigma of 0.04 and sigma for terminal
atoms of 0.08
O5s \\sim N9s \\sim C1s: within 1.7A with sigma of 0.04 and sigma for terminal
atoms of 0.08
N8s \\sim C3s: within 1.7A with sigma of 0.04 and sigma for terminal atoms of
0.08
C7 \\sim C8 \\sim C9 \\sim C12: within 1.7A with sigma of 0.04 and sigma for
terminal atoms of 0.08
C14 \\sim C15: within 1.7A with sigma of 0.04 and sigma for terminal atoms of
0.08
C7 \\sim C8 \\sim C9 \\sim C10 \\sim C11 \\sim C12: within 1.7A with sigma of
0.04 and sigma for terminal atoms of 0.08
N4 \\sim C13 \\sim C14 \\sim C15: within 1.7A with sigma of 0.04 and sigma for
terminal atoms of 0.08
C20 \\sim C21 \\sim C22 \\sim C23 \\sim C24 \\sim C25: within 1.7A with sigma
of 0.04 and sigma for terminal atoms of 0.08
C2 \\sim C3: within 1.7A with sigma of 0.04 and sigma for terminal atoms of 0.08
C4: within 1.7A with sigma of 0.04 and sigma for terminal atoms of 0.08
C14 \\sim C15: within 1.7A with sigma of 0.04 and sigma for terminal atoms of
0.08
C14 \\sim C15 \\sim C16: within 1.7A with sigma of 0.04 and sigma for terminal
atoms of 0.08
C20 \\sim C21 \\sim C22 \\sim C23 \\sim C24 \\sim C25: within 1.7A with sigma
of 0.04 and sigma for terminal atoms of 0.08
C33 \\sim C34 \\sim C35: within 1.7A with sigma of 0.04 and sigma for terminal
atoms of 0.08
C7 \\sim C8 \\sim C9 \\sim C10 \\sim C11 \\sim C12: within 1.7A with sigma of
0.04 and sigma for terminal atoms of 0.08
C14 \\sim C15 \\sim C16: within 1.7A with sigma of 0.04 and sigma for terminal
atoms of 0.08
C29 \\sim C30 \\sim C31: within 1.7A with sigma of 0.04 and sigma for terminal
atoms of 0.08
Uanis(C3s) \\sim Ueq, Uanis(N8s) \\sim Ueq: with sigma of 0.1 and sigma for
terminal atoms of 0.2
Uanis(O5s) \\sim Ueq, Uanis(C1s) \\sim Ueq, Uanis(N9s) \\sim Ueq: with sigma of
0.1 and sigma for terminal atoms of 0.2
Uanis(N10s) \\sim Ueq, Uanis(C4s) \\sim Ueq, Uanis(O7s) \\sim Ueq: with sigma
of 0.1 and sigma for terminal atoms of 0.2
Uanis(N11s) \\sim Ueq: with sigma of 0.1 and sigma for terminal atoms of 0.2
Uanis(N11s) \\sim Ueq, Uanis(C3s) \\sim Ueq, Uanis(N8s) \\sim Ueq: with sigma
of 0.1 and sigma for terminal atoms of 0.2
Uanis(C23) = Uanis(N23a)
Uanis(C22) = Uanis(N22a)
Uanis(C35) = Uanis(N35a)
Uanis(C10) = Uanis(N10a)
Uanis(C11) = Uanis(N11a)
Uanis(N10a) = Uanis(C10)
Uanis(C31) = Uanis(N31a)
Uanis(C16) = Uanis(N16a)
6. Rigid body (RIGU) restrains
 C9, C12
 with sigma for 1-2 distances of 0.004 and sigma for 1-3 distances of 0.004
 C21, C24
 with sigma for 1-2 distances of 0.004 and sigma for 1-3 distances of 0.004
7. Others
 Fixed Sof: C34(0.5) H34(0.5) H30(0.5) H30a(0.5) C12(0.5) H12(0.5) C9(0.5)
 H9(0.5) C24(0.5) H24(0.5) C21(0.5) H21(0.5) C35(0.25) H35(0.25) C31(0.5)
 H31(0.5) C11(0.25) H11(0.25) C10(0.25) H10(0.25) C23(0.25) H23(0.25) C22(0.25)
 H22(0.25) C16(0.5) H16(0.5) N11s(0.25) N23a(0.25) N22a(0.25) N35a(0.25)
 N11a(0.25) N10a(0.25) N16a(0.5) N31a(0.5) H35(0.25)
8.a Aromatic/amide H refined with riding coordinates:
 C27(H27), C5(H5), C32(H32), C6(H6), C17(H17), C1(H1), C19(H19), C13(H13),
 C28(H28), C4(H4), C3(H3), C2(H2), C26(H26), C34(H34), C30(H30), C30(H30a),
 C15(H15), C12(H12), C9(H9), C24(H24), C21(H21), C31(H31), C11(H11), C10(H10),
 C23(H23), C22(H22), C18(H18), C16(H16), C35(H35)
;
loop_
  _atom_site_label
  _atom_site_type_symbol
  _atom_site_fract_x
  _atom_site_fract_y
  _atom_site_fract_z
  _atom_site_U_iso_or_equiv
  _atom_site_adp_type
  _atom_site_occupancy
  _atom_site_site_symmetry_order
  _atom_site_refinement_flags_posn
  _atom_site_refinement_flags_adp
  _atom_site_refinement_flags_occupancy
  _atom_site_disorder_group
 Zn1 Zn 0.73045(3) 0.664305(17) 0.17414(3) 0.0920(3) Uani 1.000000 1 . . . .
 Zn2 Zn 0.61019(2) 0.76310(2) 0.32485(4) 0.0986(3) Uani 1.000000 1 . . . .
 Zn3 Zn 0.60771(3) 0.569071(17) 0.32541(4) 0.1032(3) Uani 1.000000 1 . . . .
 N1 N 0.65400(17) 0.79850(13) 0.3054(3) 0.0987(14) Uani 1.000000 1 . . . .
 N2 N 0.71545(18) 0.82557(12) 0.2489(3) 0.0942(13) Uani 1.000000 1 . . . .
 N3 N 0.54138(19) 0.77628(13) 0.3026(3) 0.1087(16) Uani 1.000000 1 . . . .
 N4 N 0.61312(15) 0.74675(15) 0.4333(3) 0.1041(14) Uani 1.000000 1 . U . 1
 N5 N 0.62852(17) 0.72996(12) 0.2513(3) 0.0994(14) Uani 1.000000 1 . . . 1
 N6 N 0.67384(17) 0.69219(11) 0.1937(3) 0.0907(13) Uani 1.000000 1 . . . 1
 N7 N 0.75716(17) 0.66632(11) 0.0656(3) 0.0896(13) Uani 1.000000 1 . . . .
 N8 N 0.70512(19) 0.62230(12) 0.1954(3) 0.0961(13) Uani 1.000000 1 . . . 1
 N9 N 0.6573(2) 0.58688(12) 0.2516(3) 0.1080(15) Uani 1.000000 1 . . . 1
 N10 N 0.63594(19) 0.56988(10) 0.4336(3) 0.1022(14) Uani 1.000000 1 . . . .
 N10a N 0.5230(5) 0.6920(5) 0.1346(10) 0.181483333333 Uani 0.250000 1 . . . 11
 N11 N 0.5408(2) 0.58852(13) 0.3173(3) 0.1181(19) Uani 1.000000 1 . . . .
 N11a N 0.5498(5) 0.6685(5) 0.1038(11) 0.188(5) Uani 0.250000 1 . . . 10
 N12 N 0.59604(19) 0.52590(12) 0.2945(4) 0.1017(14) Uani 1.000000 1 . . . 1
 N31a N 0.7685(4) 0.5821(5) 0.4614(7) 0.299(8) Uani 0.500000 1 . . . 14
 C1 C 0.6914(2) 0.79981(15) 0.2536(3) 0.0993(17) Uani 1.000000 1 . . . .
 H1 H 0.7000(2) 0.78263(15) 0.2217(3) 0.119(2) Uiso 1.000000 1 R . . .
 C2 C 0.6524(4) 0.8283(2) 0.3347(5) 0.154(3) Uani 1.000000 1 . U . .
 H2 H 0.6298(4) 0.8356(2) 0.3734(5) 0.184(4) Uiso 1.000000 1 R . . .
 C3 C 0.6891(4) 0.8456(2) 0.2983(5) 0.159(3) Uani 1.000000 1 . U . .
 H3 H 0.6952(4) 0.8670(2) 0.3055(5) 0.191(4) Uiso 1.000000 1 R . . .
 C4 C 0.5248(2) 0.7954(2) 0.2407(4) 0.138(3) Uani 1.000000 1 . U . .
 H4 H 0.5455(2) 0.8064(2) 0.2050(4) 0.165(3) Uiso 1.000000 1 R . . .
 C5 C 0.5 0.7668(2) 0.3378(5) 0.091(2) Uani 1.000000 2 S T P .
 H5 H 0.5 0.7544(2) 0.3839(5) 0.109(3) Uiso 1.000000 2 RS T P .
 C6 C 0.6722(2) 0.71494(14) 0.2462(3) 0.0974(16) Uani 1.000000 1 . . . 1
 H6 H 0.7000(2) 0.72024(14) 0.2779(3) 0.117(2) Uiso 1.000000 1 R . . .
 C7 C 0.6272(3) 0.6901(2) 0.1641(4) 0.124(2) Uani 1.000000 1 D U . 1
 C8 C 0.5989(3) 0.7135(2) 0.1989(5) 0.134(2) Uani 1.000000 1 D U . 1
 C9 C 0.5486(5) 0.7145(5) 0.1815(10) 0.175(5) Uani 0.500000 1 D U . 1
 H9 H 0.5298(5) 0.7312(5) 0.2021(10) 0.210(6) Uiso 0.500000 1 R . . 1
 C10 C 0.5230(5) 0.6920(5) 0.1346(10) 0.181483 Uani 0.250000 1 D U . 1
 H10 H 0.4882(5) 0.6936(5) 0.1254(10) 0.217780 Uiso 0.250000 1 R . . 1
 C11 C 0.5498(5) 0.6685(5) 0.1038(11) 0.188(5) Uani 0.250000 1 D U . 1
 H11 H 0.5345(5) 0.6526(5) 0.0740(11) 0.225(6) Uiso 0.250000 1 R . . 1
 C12 C 0.6010(5) 0.6687(4) 0.1178(9) 0.141(4) Uani 0.500000 1 D U . 1
 H12 H 0.6199(5) 0.6528(4) 0.0938(9) 0.169(5) Uiso 0.500000 1 R . . 1
 C13 C 0.6107(3) 0.7642(3) 0.5 0.103(2) Uani 1.000000 2 S TU P 1
 H13 H 0.6077(3) 0.7860(3) 0.5 0.124(3) Uiso 1.000000 2 RS T P .
 C14 C 0.6206(3) 0.7158(2) 0.4576(5) 0.146(3) Uani 1.000000 1 D U . 1
 C15 C 0.6222(5) 0.6838(2) 0.4255(5) 0.252(5) Uani 1.000000 1 D U . 1
 H15 H 0.6213(5) 0.6821(2) 0.3697(5) 0.303(6) Uiso 1.000000 1 R . . 1
 C16 C 0.6247(7) 0.6581(3) 0.4635(4) 0.336(9) Uani 0.500000 1 D U . 1
 H16 H 0.6265(7) 0.6392(3) 0.4356(4) 0.403(10) Uiso 0.500000 1 R . . 1
 C17 C 0.7311(3) 0.66525(19) 0.0 0.094(2) Uani 1.000000 2 S T P .
 H17 H 0.6959(3) 0.66381(19) 0.0 0.112(3) Uiso 1.000000 2 RS T P .
 C18 C 0.8039(2) 0.66907(18) 0.0403(4) 0.128(3) Uani 1.000000 1 . . . .
 H18 H 0.8325(2) 0.67076(18) 0.0729(4) 0.154(3) Uiso 1.000000 1 R . . .
 C19 C 0.6688(2) 0.61611(14) 0.2469(3) 0.0986(17) Uani 1.000000 1 . . . 1
 H19 H 0.6528(2) 0.63155(14) 0.2774(3) 0.118(2) Uiso 1.000000 1 R . . .
 C20 C 0.6885(4) 0.57319(18) 0.1969(6) 0.154(3) Uani 1.000000 1 D U . 1
 C21 C 0.6918(9) 0.5426(4) 0.1672(14) 0.221(6) Uani 0.500000 1 D U . 1
 H21 H 0.6652(9) 0.5285(4) 0.1740(14) 0.265(7) Uiso 0.500000 1 R . . 1
 C22 C 0.7349(9) 0.5339(3) 0.1282(16) 0.255(7) Uani 0.250000 1 D U . 1
 H22 H 0.7505(9) 0.5145(3) 0.1353(16) 0.306(9) Uiso 0.250000 1 R . . 1
 C23 C 0.7534(9) 0.5572(5) 0.0758(14) 0.255(7) Uani 0.250000 1 D U . 1
 H23 H 0.7645(9) 0.5534(5) 0.0236(14) 0.306(8) Uiso 0.250000 1 R . . 1
 C24 C 0.7532(7) 0.5870(4) 0.1125(13) 0.196(6) Uani 0.500000 1 D U . 1
 H24 H 0.7784(7) 0.6015(4) 0.0998(13) 0.236(7) Uiso 0.500000 1 R . . 1
 C25 C 0.7173(4) 0.59454(18) 0.1650(5) 0.144(3) Uani 1.000000 1 D U . 1
 C26 C 0.5239(3) 0.6139(2) 0.2770(8) 0.198(4) Uani 1.000000 1 . . . .
 H26 H 0.5443(3) 0.6291(2) 0.2530(8) 0.238(5) Uiso 1.000000 1 R . . .
 C27 C 0.5 0.5744(2) 0.3362(5) 0.100(2) Uani 1.000000 2 S T P .
 H27 H 0.5 0.5550(2) 0.3620(5) 0.120(3) Uiso 1.000000 2 RS T P .
 C28 C 0.6092(3) 0.56748(18) 0.5 0.096(2) Uani 1.000000 2 S T P .
 H28 H 0.5742(3) 0.56436(18) 0.5 0.115(3) Uiso 1.000000 2 RS T P .
 C29 C 0.6830(3) 0.57703(19) 0.4594(4) 0.134(3) Uani 1.000000 1 D U . .
 C30 C 0.7270(4) 0.5817(4) 0.4239(8) 0.231(6) Uani 1.000000 1 D U . .
 H30 H 0.7275(4) 0.5848(4) 0.3685(8) 0.277(7) Uiso 0.500000 1 R . . 13
 H30a H 0.7275(4) 0.5848(4) 0.3685(8) 0.277(7) Uiso 0.500000 1 R . . 14
 C31 C 0.7685(4) 0.5821(5) 0.4614(7) 0.299(8) Uani 0.500000 1 . U . 13
 H31 H 0.7991(4) 0.5824(5) 0.4333(7) 0.359(9) Uiso 0.500000 1 R . . 13
 C32 C 0.6087(3) 0.5 0.3324(6) 0.107(3) Uani 1.000000 2 S T P 1
 H32 H 0.6252(3) 0.5 0.3818(6) 0.128(3) Uiso 1.000000 2 RS T P .
 C33 C 0.5728(3) 0.51614(15) 0.2241(5) 0.118(2) Uani 1.000000 1 D U . 1
 C34 C 0.5523(5) 0.5334(4) 0.1598(8) 0.120(4) Uani 0.500000 1 D U . 1
 H34 H 0.5532(5) 0.5553(4) 0.1587(8) 0.144(5) Uiso 0.500000 1 R . . 1
 C35 C 0.5314(6) 0.5167(4) 0.1008(8) 0.158(6) Uani 0.250000 1 D U . 1
 H35 H 0.5163(6) 0.5273(4) 0.0580(8) 0.190(7) Uiso 0.250000 1 R . . 1
 O7s O 0.75 0.25 0.6350(9) 0.257(6) Uani 1.000000 2 DS TU P .
 N10s N 0.7539(6) 0.2787(8) 0.5 0.365(15) Uani 1.000000 2 S TU P .
 C4s C 0.75 0.25 0.5648(13) 0.269(12) Uani 1.000000 2 DS TU P .
 O5s O 0.5 0.7184(4) 0.5 0.182(5) Uani 1.000000 4 S TU P .
 N9s N 0.5 0.6385(7) 0.5 0.375(17) Uani 1.000000 4 S TU P .
 C1s C 0.5 0.6772(10) 0.5 0.330(15) Uani 1.000000 4 S TU P .
 N8s N 0.75 0.75 0.1343(8) 0.196(5) Uani 1.000000 2 S TU P .
 N11s N 0.7279(15) 0.7522(9) 0.0 0.19(2) Uani 0.500000 2 S TU P .
 C3s C 0.75 0.75 0.0629(9) 0.167(5) Uani 1.000000 2 S TU P .
 N22a N 0.7349(9) 0.5339(3) 0.1282(16) 0.255(7) Uani 0.250000 1 . . . 6
 N35a N 0.5314(6) 0.5167(4) 0.1008(8) 0.158(6) Uani 0.250000 1 . . . 8
 N23a N 0.7534(9) 0.5572(5) 0.0758(14) 0.255(7) Uani 0.250000 1 . . . 4
 N16a N 0.6247(7) 0.6581(3) 0.4635(4) 0.336(9) Uani 0.500000 1 . . . 16

loop_
  _atom_site_aniso_label
  _atom_site_aniso_U_11
  _atom_site_aniso_U_22
  _atom_site_aniso_U_33
  _atom_site_aniso_U_12
  _atom_site_aniso_U_13
  _atom_site_aniso_U_23
 Zn1 0.0798(5) 0.1047(6) 0.0916(5) -0.0221(3) 0.0015(3) 0.0012(3)
 Zn2 0.0638(4) 0.1284(7) 0.1035(5) -0.0136(4) 0.0102(3) -0.0051(4)
 Zn3 0.0924(6) 0.0804(5) 0.1369(7) -0.0078(4) 0.0079(4) 0.0176(3)
 N1 0.072(3) 0.125(4) 0.100(3) -0.008(3) 0.019(2) -0.009(3)
 N2 0.088(3) 0.101(3) 0.093(3) -0.023(3) 0.004(2) -0.010(3)
 N3 0.078(3) 0.130(5) 0.118(4) -0.015(3) 0.006(3) 0.009(3)
 N4 0.059(3) 0.145(4) 0.108(3) -0.018(3) 0.013(2) -0.010(3)
 N5 0.065(3) 0.125(4) 0.108(3) -0.018(3) 0.004(2) -0.009(3)
 N6 0.076(3) 0.105(3) 0.091(3) -0.016(3) 0.002(2) -0.004(2)
 N7 0.066(3) 0.107(4) 0.095(3) -0.010(2) -0.005(2) -0.002(2)
 N8 0.087(3) 0.098(3) 0.103(3) -0.009(3) 0.011(2) -0.011(3)
 N9 0.111(4) 0.086(3) 0.127(4) -0.014(3) 0.017(3) -0.002(3)
 N10 0.086(3) 0.077(3) 0.144(4) -0.010(2) 0.003(3) 0.012(3)
 N10a 0.091810 0.290130 0.162510 0.007400 -0.015410 -0.063430
 N11 0.102(4) 0.089(3) 0.163(5) -0.006(3) 0.021(3) 0.038(3)
 N11a 0.105(6) 0.268(11) 0.191(12) -0.017(6) -0.013(7) -0.082(8)
 N12 0.087(3) 0.090(3) 0.129(4) -0.004(3) -0.006(3) 0.011(3)
 N31a 0.118(6) 0.55(2) 0.227(14) -0.052(10) -0.007(6) 0.018(10)
 C1 0.091(4) 0.116(5) 0.090(4) -0.009(4) 0.014(3) -0.014(3)
 C2 0.140(7) 0.141(7) 0.181(7) -0.038(5) 0.081(5) -0.049(5)
 C3 0.182(9) 0.132(6) 0.164(6) -0.046(6) 0.075(6) -0.040(5)
 C4 0.093(4) 0.193(7) 0.127(5) -0.017(4) 0.001(3) 0.052(5)
 C5 0.054(4) 0.115(6) 0.103(5) -0.000000 -0.000000 0.011(4)
 C6 0.068(3) 0.113(4) 0.112(4) -0.022(3) 0.002(3) -0.006(3)
 C7 0.091(4) 0.157(6) 0.125(5) -0.002(4) -0.013(3) -0.034(4)
 C8 0.097(4) 0.176(7) 0.129(5) 0.008(4) -0.014(4) -0.041(4)
 C9 0.098(6) 0.249(11) 0.177(12) 0.014(6) -0.009(6) -0.061(7)
 C10 0.091810 0.290130 0.162510 0.007400 -0.015410 -0.063430
 C11 0.105(6) 0.268(11) 0.191(12) -0.017(6) -0.013(7) -0.082(8)
 C12 0.102(6) 0.183(10) 0.137(10) -0.004(6) -0.006(6) -0.044(6)
 C13 0.063(5) 0.151(7) 0.097(5) -0.006(4) -0.000000 0.000000
 C14 0.119(5) 0.139(4) 0.180(7) -0.022(5) 0.018(4) -0.010(4)
 C15 0.252(10) 0.144(5) 0.360(12) -0.017(7) 0.018(7) -0.036(6)
 C16 0.356(16) 0.142(5) 0.51(2) -0.035(9) 0.006(12) 0.003(9)
 C17 0.071(5) 0.115(7) 0.094(5) -0.016(4) -0.000000 0.000000
 C18 0.063(4) 0.228(9) 0.092(4) -0.018(4) 0.002(3) 0.001(4)
 C19 0.099(4) 0.084(4) 0.113(4) -0.019(3) 0.015(3) -0.005(3)
 C20 0.158(7) 0.097(5) 0.207(7) -0.007(4) 0.069(5) -0.006(5)
 C21 0.255(15) 0.109(7) 0.298(16) -0.023(8) 0.101(9) -0.028(8)
 C22 0.260(16) 0.127(9) 0.377(19) 0.010(9) 0.119(11) -0.042(9)
 C23 0.246(16) 0.152(11) 0.367(17) 0.017(9) 0.136(10) -0.037(9)
 C24 0.185(12) 0.146(9) 0.258(14) -0.007(8) 0.107(8) -0.013(8)
 C25 0.152(7) 0.101(5) 0.179(7) -0.009(4) 0.060(5) -0.004(4)
 C26 0.106(6) 0.129(6) 0.359(12) 0.009(5) 0.016(7) 0.123(8)
 C27 0.102(7) 0.073(5) 0.124(6) -0.000000 -0.000000 0.017(4)
 C28 0.088(6) 0.075(5) 0.125(7) -0.002(4) -0.000000 0.000000
 C29 0.087(4) 0.155(6) 0.161(6) -0.015(4) 0.001(4) -0.011(4)
 C30 0.112(6) 0.342(15) 0.238(11) -0.064(8) 0.001(6) 0.028(9)
 C31 0.118(6) 0.55(2) 0.227(14) -0.052(10) -0.007(6) 0.018(10)
 C32 0.093(7) 0.084(6) 0.144(8) -0.000000 -0.015(5) 0.000000
 C33 0.097(5) 0.119(5) 0.139(5) -0.004(3) -0.008(4) 0.023(4)
 C34 0.104(10) 0.127(11) 0.130(9) -0.001(7) 0.010(6) 0.036(6)
 C35 0.148(12) 0.187(14) 0.140(10) 0.019(8) -0.018(7) 0.015(8)
 O7s 0.251(14) 0.332(17) 0.188(10) 0.014(11) -0.000000 0.000000
 N10s 0.100(10) 0.66(5) 0.33(3) 0.03(2) -0.000000 0.000000
 C4s 0.107(12) 0.47(4) 0.23(2) -0.051(15) -0.000000 0.000000
 O5s 0.107(8) 0.227(14) 0.212(11) -0.000000 -0.000000 0.000000
 N9s 0.29(3) 0.20(2) 0.64(5) -0.000000 -0.000000 0.000000
 C1s 0.088(14) 0.28(3) 0.63(4) -0.000000 -0.000000 0.000000
 N8s 0.192(11) 0.246(14) 0.150(8) -0.057(10) -0.000000 0.000000
 N11s 0.40(7) 0.090(14) 0.087(11) 0.01(3) -0.000000 0.000000
 C3s 0.269(16) 0.122(9) 0.111(7) -0.038(9) -0.000000 0.000000
 N22a 0.260(16) 0.127(9) 0.377(19) 0.010(9) 0.119(11) -0.042(9)
 N35a 0.148(12) 0.187(14) 0.140(10) 0.019(8) -0.018(7) 0.015(8)
 N23a 0.246(16) 0.152(11) 0.367(17) 0.017(9) 0.136(10) -0.037(9)
 N16a 0.356(16) 0.142(5) 0.51(2) -0.035(9) 0.006(12) 0.003(9)

loop_
  _geom_bond_atom_site_label_1
  _geom_bond_atom_site_label_2
  _geom_bond_distance
  _geom_bond_site_symmetry_2
  _geom_bond_publ_flag
 Zn1 N2 1.980(5) 12_665 ?
 Zn1 N6 1.974(5) . ?
 Zn1 N7 1.979(5) . ?
 Zn1 N8 1.980(5) . ?
 Zn2 N1 1.965(5) . ?
 Zn2 N3 1.974(5) . ?
 Zn2 N4 1.974(5) . ?
 Zn2 N5 1.967(5) . ?
 Zn3 N9 1.986(5) . ?
 Zn3 N10 1.986(6) . ?
 Zn3 N11 1.992(6) . ?
 Zn3 N12 1.972(5) . ?
 N1 C1 1.337(6) . ?
 N1 C2 1.386(9) . ?
 N2 C1 1.295(7) . ?
 N2 C3 1.400(9) . ?
 N3 C4 1.412(8) . ?
 N3 C5 1.328(6) . ?
 N4 C13 1.363(8) . ?
 N4 C14 1.421(9) . ?
 N5 C6 1.347(7) . ?
 N5 C8 1.393(8) . ?
 N6 C6 1.331(7) . ?
 N6 C7 1.355(8) . ?
 N7 C17 1.315(6) . ?
 N7 C18 1.334(7) . ?
 N8 C19 1.339(7) . ?
 N8 C25 1.351(9) . ?
 N9 C19 1.309(7) . ?
 N9 C20 1.386(9) . ?
 N10 C28 1.342(6) . ?
 N10 C29 1.375(8) . ?
 N11 C26 1.374(8) . ?
 N11 C27 1.299(6) . ?
 N12 C32 1.339(7) . ?
 N12 C33 1.412(9) . ?
 N31a N31a 1.31(2) 8_556 ?
 N31a C30 1.286(15) . ?
 C1 H1 0.9500 . ?
 C2 H2 0.9500 . ?
 C2 C3 1.386(11) . ?
 C3 H3 0.9500 . ?
 C4 C4 1.334(12) 6_655 ?
 C4 H4 0.9500 . ?
 C5 H5 0.9500 . ?
 C6 H6 0.9500 . ?
 C7 C8 1.399(10) . ?
 C7 C12 1.408(12) . ?
 C8 C9 1.384(13) . ?
 C9 H9 0.9500 . ?
 C9 C10 1.435(15) . ?
 C10 H10 0.3470 6_655 ?
 C10 H10 0.9500 . ?
 C10 C11 1.36(2) . ?
 H10 H10 0.63(3) 6_655 ?
 C11 H11 0.9500 . ?
 C11 C12 1.396(14) . ?
 C12 H12 0.9500 . ?
 C13 H13 0.9500 . ?
 C14 C14 1.438(16) 8_556 ?
 C14 C15 1.495(10) . ?
 C15 H15 0.9500 . ?
 C15 C16 1.289(10) . ?
 C16 C16 1.237(12) 8_556 ?
 C16 H16 0.9500 . ?
 C17 H17 0.9500 . ?
 C18 C18 1.367(12) 8 ?
 C18 H18 0.9500 . ?
 C19 H19 0.9500 . ?
 C20 C21 1.423(14) . ?
 C20 C25 1.323(11) . ?
 C21 H21 0.9500 . ?
 C21 C22 1.387(16) . ?
 C22 H22 0.9500 . ?
 C22 C23 1.437(16) . ?
 C23 H23 0.9500 . ?
 C23 C24 1.435(16) . ?
 H23 H23 0.80(5) 8 ?
 C24 H24 0.9500 . ?
 C24 C25 1.355(14) . ?
 C26 C26 1.287(15) 6_655 ?
 C26 H26 0.9500 . ?
 C27 H27 0.9500 . ?
 C28 H28 0.9500 . ?
 C29 C29 1.379(15) 8_556 ?
 C29 C30 1.343(10) . ?
 C30 H30 0.9500 . ?
 C30 H30a 0.9500 . ?
 C30 C31 1.286(15) . ?
 C31 C31 1.31(2) 8_556 ?
 C31 H31 0.9500 . ?
 C32 H32 0.9500 . ?
 C33 C33 1.402(13) 7_565 ?
 C33 C34 1.434(12) . ?
 C34 H34 0.9500 . ?
 C34 C35 1.358(13) . ?
 C35 C35 1.45(3) 7_565 ?
 C35 H35 0.9500 . ?
 H35 H35 0.88(3) 6_655 ?
 O7s C4s 1.191(16) . ?
 N10s C4s 1.67(2) 8_556 ?
 N10s C4s 1.67(2) . ?
 O5s C1s 1.79(4) . ?
 N9s C1s 1.68(4) . ?
 N8s C3s 1.212(16) . ?
 N11s N11s 1.20(7) 12_665 ?
 N11s C3s 1.23(2) 13_665 ?
 N11s C3s 1.23(2) 12_665 ?
 N35a N35a 1.45(3) 7_565 ?
 N16a N16a 1.237(12) 8_556 ?

loop_
  _geom_angle_atom_site_label_1
  _geom_angle_atom_site_label_2
  _geom_angle_atom_site_label_3
  _geom_angle
  _geom_angle_site_symmetry_1
  _geom_angle_site_symmetry_3
  _geom_angle_publ_flag
 N7 Zn1 N2 108.65(18) . 12_665 ?
 N8 Zn1 N6 105.6(2) . . ?
 N3 Zn2 N1 107.7(2) . . ?
 N5 Zn2 N4 108.5(2) . . ?
 N11 Zn3 N10 113.7(2) . . ?
 N12 Zn3 N9 108.0(2) . . ?
 C1 N1 Zn2 126.5(5) . . ?
 C2 N1 Zn2 130.7(4) . . ?
 C2 N1 C1 102.7(6) . . ?
 C1 N2 Zn1 126.7(4) . 12_665 ?
 C3 N2 Zn1 128.1(5) . 12_665 ?
 C3 N2 C1 104.3(5) . . ?
 C4 N3 Zn2 127.5(4) . . ?
 C5 N3 Zn2 127.6(5) . . ?
 C5 N3 C4 104.6(6) . . ?
 C14 N4 C13 107.0(7) . . ?
 C8 N5 C6 102.1(5) . . ?
 C7 N6 C6 105.5(5) . . ?
 C17 N7 Zn1 126.3(4) . . ?
 C18 N7 Zn1 130.2(4) . . ?
 C18 N7 C17 103.5(5) . . ?
 C25 N8 C19 104.2(6) . . ?
 C20 N9 C19 103.4(5) . . ?
 C28 N10 Zn3 124.7(4) . . ?
 C29 N10 Zn3 130.5(5) . . ?
 C29 N10 C28 104.2(6) . . ?
 C26 N11 Zn3 132.3(5) . . ?
 C27 N11 Zn3 123.1(4) . . ?
 C27 N11 C26 102.9(6) . . ?
 C33 N12 C32 105.4(6) . . ?
 N2 C1 N1 116.9(6) . . ?
 H1 C1 N1 121.5(4) . . ?
 H1 C1 N2 121.5(3) . . ?
 H2 C2 N1 125.5(4) . . ?
 C3 C2 N1 109.0(6) . . ?
 C3 C2 H2 125.5(5) . . ?
 C2 C3 N2 106.9(7) . . ?
 H3 C3 N2 126.6(4) . . ?
 H3 C3 C2 126.6(5) . . ?
 C4 C4 N3 108.4(3) 6_655 . ?
 H4 C4 N3 125.8(3) . . ?
 N3 C5 N3 113.8(8) 6_655 . ?
 H5 C5 N3 123.1(4) . . ?
 H5 C5 N3 123.1(4) . 6_655 ?
 N6 C6 N5 115.6(5) . . ?
 C8 C7 N6 107.5(6) . . ?
 C12 C7 N6 135.6(9) . . ?
 C12 C7 C8 116.3(9) . . ?
 C7 C8 N5 109.3(7) . . ?
 C9 C8 N5 132.7(10) . . ?
 C9 C8 C7 117.7(10) . . ?
 H9 C9 C8 117.8(9) . . ?
 C10 C9 C8 124.4(15) . . ?
 C10 C9 H9 117.8(9) . . ?
 H10 C10 C9 122.2(10) 6_655 . ?
 H10 C10 C9 120.9(9) . . ?
 C11 C10 C9 118.1(14) . . ?
 C11 C10 H10 120.9(9) . . ?
 C11 C10 H10 116.0(9) . 6_655 ?
 H10 H10 C10 10.3(4) 6_655 . ?
 H10 H10 C10 151(2) 6_655 6_655 ?
 H11 C11 C10 121.5(9) . . ?
 C12 C11 C10 117.0(15) . . ?
 C12 C11 H11 121.5(10) . . ?
 C11 C12 C7 126.4(14) . . ?
 H12 C12 C7 116.8(7) . . ?
 H12 C12 C11 116.8(10) . . ?
 N4 C13 N4 112.2(10) 8_556 . ?
 C14 C14 N4 106.8(4) 8_556 . ?
 C15 C14 N4 141.2(8) . . ?
 H15 C15 C14 115.7(5) . . ?
 C16 C15 C14 128.5(8) . . ?
 C16 C15 H15 115.7(5) . . ?
 C16 C16 C15 120.1(5) 8_556 . ?
 H16 C16 C15 120.0(5) . . ?
 N7 C17 N7 115.5(7) 8 . ?
 H17 C17 N7 122.2(4) . 8 ?
 H17 C17 N7 122.2(4) . . ?
 C18 C18 N7 108.7(3) 8 . ?
 H18 C18 N7 125.6(3) . . ?
 N9 C19 N8 114.0(5) . . ?
 C21 C20 N9 132.5(11) . . ?
 C25 C20 N9 109.1(7) . . ?
 C25 C20 C21 118.2(11) . . ?
 H21 C21 C20 120.8(9) . . ?
 C22 C21 C20 118.3(16) . . ?
 C22 C21 H21 120.8(10) . . ?
 H22 C22 C21 123.4(12) . . ?
 C23 C22 C21 113.2(17) . . ?
 C23 C22 H22 123.4(11) . . ?
 H23 C23 C22 124.3(11) . . ?
 C24 C23 C22 111.5(16) . . ?
 C24 C23 H23 124.3(11) . . ?
 H23 H23 C23 159.0 8 . ?
 H24 C24 C23 119.8(10) . . ?
 C25 C24 C23 120.4(15) . . ?
 C25 C24 H24 119.8(9) . . ?
 C20 C25 N8 109.2(7) . . ?
 C24 C25 N8 129.6(10) . . ?
 C24 C25 C20 121.1(11) . . ?
 C26 C26 N11 109.3(2) 6_655 . ?
 H26 C26 N11 125.3(4) . . ?
 N11 C27 N11 115.5(8) 6_655 . ?
 H27 C27 N11 122.3(4) . 6_655 ?
 H27 C27 N11 122.3(4) . . ?
 N10 C28 N10 114.3(8) 8_556 . ?
 H28 C28 N10 122.9(4) . . ?
 H28 C28 N10 122.9(4) . 8_556 ?
 C29 C29 N10 108.6(4) 8_556 . ?
 C30 C29 N10 134.7(9) . . ?
 H30a C30 N31a 118.5(8) . . ?
 C31 C30 H30 118.5(8) . . ?
 N12 C32 N12 114.3(9) 7_565 . ?
 C33 C33 N12 107.5(3) 7_565 . ?
 C34 C33 N12 131.0(9) . . ?
 H34 C34 C33 121.9(7) . . ?
 C35 C34 C33 116.2(13) . . ?
 C35 C34 H34 121.9(8) . . ?
 C35 C35 C34 122.2(8) 7_565 . ?
 H35 C35 C34 118.9(8) . . ?
 H35 H35 C35 115.3(3) 6_655 . ?
 C4s N10s C4s 83(2) 8_556 . ?
 N10s C4s O7s 131.3(11) . . ?
 N10s C4s O7s 131.3(11) 12_655 . ?
 N10s C4s N10s 97(2) 12_655 . ?
 N9s C1s O5s 180.0 . . ?
 C3s N11s C3s 121(3) 13_665 12_665 ?
 N11s C3s N8s 150.6(16) . . ?
 N11s C3s N8s 150.6(16) 12_665 . ?
 N11s C3s N11s 59(3) . 12_665 ?

_smtbx_masks_special_details       ?
loop_
  _smtbx_masks_void_nr
  _smtbx_masks_void_average_x
  _smtbx_masks_void_average_y
  _smtbx_masks_void_average_z
  _smtbx_masks_void_volume
  _smtbx_masks_void_count_electrons
  _smtbx_masks_void_content
 1 -0.485 0.000 -0.116 4091.0 1312.1 ?
 2 0.000 0.185 0.329 18.5 8.3 ?
 3 0.000 0.185 0.671 18.5 8.4 ?
 4 -0.240 0.500 -0.697 4091.0 1312.1 ?
 5 0.000 0.815 0.329 18.5 7.6 ?
 6 0.000 0.815 0.671 18.5 7.7 ?
 7 0.500 0.315 0.329 18.5 7.6 ?
 8 0.500 0.315 0.671 18.5 7.7 ?
 9 0.500 0.685 0.329 18.5 8.3 ?
 10 0.500 0.685 0.671 18.5 8.4 ?

_shelx_fab_file
;
0 0 3 -142.1170 -5.1462
0 0 4 107.6653 6.4629
0 2 0 920.2995 6.3819
0 2 1 -160.4551 3.0453
0 2 2 -139.9539 -0.6102
0 2 3 16.1888 -9.1404
0 2 4 93.2041 0.4480
0 2 5 -20.7545 6.1388
0 2 6 8.6692 -0.2130
0 2 7 -3.5850 0.9755
0 2 8 -15.7913 0.5521
0 4 0 -50.5768 2.5319
0 4 1 -83.5875 0.4243
0 4 2 3.5978 -1.4306
0 4 3 52.4804 -1.5072
0 4 4 -17.0488 -1.0160
0 4 5 -38.5703 1.3007
0 4 6 10.5864 2.2972
0 4 7 2.9849 0.6856
0 4 8 -2.0233 -1.1457
0 4 9 5.9901 -1.7413
0 4 10 17.5299 -0.5831
0 6 0 69.2633 3.8737
0 6 1 -455.1715 -8.9264
0 6 2 141.5899 -1.7066
0 6 3 -112.0259 11.2577
0 6 4 61.2244 -0.2981
0 6 5 -82.2867 -7.1825
0 6 6 59.1497 1.7252
0 6 7 -68.8113 -1.6434
0 6 8 -0.4678 -1.4291
0 6 9 -21.1110 6.2789
0 6 10 -3.9910 0.6586
0 6 11 -5.6476 -4.3617
0 6 12 -10.1720 -0.0569
0 8 0 202.8339 11.2713
0 8 1 -21.5551 -2.7763
0 8 2 105.2526 -5.8520
0 8 3 7.7515 7.1508
0 8 4 43.3510 -2.5182
0 8 5 25.3176 -4.7755
0 8 6 4.3349 7.5394
0 8 7 18.9565 -0.7984
0 8 8 15.0291 -5.2937
0 8 9 -0.9022 3.4451
0 8 10 4.1212 0.2023
0 8 11 -4.7753 -2.1729
0 8 12 7.8576 2.3572
0 8 13 -4.2420 0.0492
0 8 14 -3.4551 -1.8746
0 10 0 79.0833 6.6160
0 10 1 77.7465 0.1060
0 10 2 -24.9849 -3.2530
0 10 3 18.0539 0.7546
0 10 4 -50.1710 -1.7355
0 10 5 -15.3951 -0.7860
0 10 6 -16.9172 4.3063
0 10 7 -2.3713 0.8460
0 10 8 1.6589 -2.9955
0 10 9 -12.0665 -0.4195
0 10 10 -7.1555 0.1791
0 10 11 -3.0522 -0.1453
0 10 12 -6.7953 1.5308
0 10 13 -1.0782 0.4577
0 10 14 0.6121 -1.2897
0 10 15 -1.7210 -0.4228
0 12 0 107.0052 -7.5609
0 12 1 -4.1468 0.0631
0 12 2 69.9057 4.6621
0 12 3 -59.7645 -0.0099
0 12 4 33.4601 2.3852
0 12 5 -37.8774 -0.1219
0 12 6 11.3733 -6.1791
0 12 7 -10.6336 -0.0529
0 12 8 19.6721 3.8192
0 12 9 -5.5009 0.1123
0 12 10 1.1019 0.4912
0 12 11 -1.3207 -0.3138
0 12 12 -3.7802 -2.4346
0 12 13 -0.9189 0.1844
0 12 14 0.8175 1.6592
0 12 15 -5.4511 0.1766
0 12 16 1.0049 -0.1694
0 14 0 -58.7655 -7.4981
0 14 1 -18.7604 4.3985
0 14 2 2.7391 3.5874
0 14 3 -28.2468 -8.2196
0 14 4 22.2923 2.0986
0 14 5 -9.1170 5.1368
0 14 6 -23.9514 -4.5719
0 14 7 -2.7096 0.7906
0 14 8 -7.2520 3.1515
0 14 9 -4.0675 -3.8396
0 14 10 2.7455 -0.2945
0 14 11 1.3499 2.8176
0 14 12 8.4139 -1.2776
0 14 13 -9.3407 -0.3201
0 14 14 -0.6249 1.0740
0 14 15 -0.4195 -0.9081
0 14 16 0.3002 -0.3654
0 14 17 0.1438 0.6961
0 16 0 20.4972 -3.4793
0 16 1 -3.0301 4.0539
0 16 2 5.2684 2.2566
0 16 3 33.8449 -8.5113
0 16 4 -22.2057 0.5128
0 16 5 -21.3324 5.7062
0 16 6 -15.9800 -1.9162
0 16 7 -11.7490 0.7445
0 16 8 8.4939 1.2672
0 16 9 -0.2427 -4.3721
0 16 10 7.6780 -0.3070
0 16 11 0.7866 3.2706
0 16 12 -7.0021 0.0005
0 16 13 -2.6576 -0.3590
0 16 14 -2.9135 0.0791
0 16 15 0.6944 -1.1684
0 16 16 3.2036 -0.1936
0 16 17 1.7897 0.8865
0 16 18 3.6382 0.2011
0 18 1 -32.0884 -1.4248
0 18 2 12.3637 2.5876
0 18 3 -21.9941 2.9512
0 18 4 10.4043 0.9064
0 18 5 -6.1007 -1.0972
0 18 6 15.7883 -3.2696
0 18 7 -7.4280 -1.2119
0 18 8 -3.5377 2.7856
0 18 9 -6.4054 1.8684
0 18 10 2.1624 -0.2924
0 18 11 2.3226 -0.9812
0 18 12 4.8476 -1.5238
0 18 13 6.1592 -0.3613
0 18 14 2.6698 1.3412
0 18 15 0.2979 0.8842
0 18 16 -1.3375 -0.2931
0 18 17 -0.9451 -0.4885
0 18 18 -1.2328 -0.3939
0 18 19 -2.7863 -0.1256
0 20 0 -16.1221 5.5274
0 20 1 0.5839 -2.0965
0 20 2 -0.3237 -3.2903
0 20 3 -16.4222 4.8125
0 20 4 1.9790 -1.6949
0 20 5 -1.5729 -3.0148
0 20 6 -11.7855 3.9259
0 20 7 10.2968 -0.7267
0 20 8 -3.6672 -2.3933
0 20 9 6.9993 2.5354
0 20 10 1.3311 -0.3602
0 20 11 0.0248 -1.5649
0 20 12 7.8621 1.4994
0 20 13 -5.5562 -0.0060
0 20 14 1.5809 -0.8756
0 20 15 -1.0220 0.6760
0 20 16 -0.0518 -0.0288
0 20 17 4.0945 -0.4813
0 20 18 0.4984 0.3141
0 22 0 13.6458 9.3482
0 22 1 -14.7109 -1.4815
0 22 2 14.3648 -5.3131
0 22 3 8.0029 2.4118
0 22 4 6.1153 -2.5373
0 22 5 15.6762 -1.6799
0 22 6 13.6585 6.7229
0 22 7 2.7300 0.2342
0 22 8 0.5820 -4.5302
0 22 9 -5.5782 0.5824
0 22 10 4.2934 -0.0306
0 22 11 -0.9845 -0.5976
0 22 12 4.9197 2.4029
0 22 13 -2.4704 0.3939
0 22 14 -1.4452 -1.7994
0 22 15 0.1094 -0.2723
0 22 16 -3.4194 0.3767
0 22 17 0.1275 0.1508
0 22 18 -0.6804 0.5092
0 24 0 41.9932 0.8913
0 24 1 -20.3234 -2.7404
0 24 2 6.1296 -0.6166
0 24 3 -13.7526 5.9458
0 24 4 -3.7787 0.2749
0 24 5 -7.7718 -3.9253
0 24 6 9.6840 0.0788
0 24 7 -1.3024 -0.4594
0 24 8 -0.7494 -0.3963
0 24 9 -2.2243 2.8799
0 24 10 -2.9440 0.6877
0 24 11 -14.1248 -2.1378
0 24 12 -3.7266 -0.5308
0 24 13 -3.2811 0.2720
0 24 14 0.0338 0.0050
0 24 15 1.8596 0.6325
0 24 16 -3.4145 0.2451
0 24 17 3.1113 -0.6648
0 24 18 0.7074 -0.3001
0 26 0 4.8938 -1.7403
0 26 1 -8.4367 0.7314
0 26 2 -2.6654 0.7943
0 26 3 -9.3927 -1.0683
0 26 4 -2.8684 0.9377
0 26 5 -14.4689 0.2288
0 26 6 -7.1274 -1.4836
0 26 7 -0.6040 0.6981
0 26 8 -3.7490 0.4735
0 26 9 2.5603 -0.7078
0 26 10 1.8439 0.5791
0 26 11 -1.8374 -0.0128
0 26 12 4.6287 -0.7422
0 26 13 -0.3534 0.3699
0 26 14 -0.8964 0.2704
0 26 15 -0.7408 -0.1780
0 26 16 -5.7142 0.2010
0 26 17 1.2058 -0.0796
0 28 0 8.3741 -1.9008
0 28 1 -9.9476 3.1149
0 28 2 1.6572 1.1623
0 28 3 -3.2634 -6.3476
0 28 4 -2.1632 0.4184
0 28 5 -5.8809 3.6587
0 28 6 2.8039 -1.1204
0 28 7 0.8660 1.0172
0 28 8 4.5908 0.6639
0 28 9 0.9833 -3.2839
0 28 10 6.9415 -0.0692
0 28 11 -2.9907 2.1842
0 28 12 -2.3137 -0.0827
0 28 13 -0.6611 -0.0349
0 28 14 -0.0309 0.0204
0 28 15 5.7397 -0.9744
0 28 16 4.4982 -0.0437
0 28 17 -0.6279 0.6873
0 30 1 -6.9432 0.8925
0 30 2 10.3093 3.2925
0 30 3 -4.0963 -2.0480
0 30 4 12.0612 1.6474
0 30 5 2.8745 1.5093
0 30 6 -2.5417 -4.1516
0 30 7 -5.7452 -0.1873
0 30 8 -2.8162 2.9403
0 30 9 -7.2227 -0.6024
0 30 10 9.4664 -0.2375
0 30 11 -2.4107 0.7142
0 30 13 2.3260 -0.4072
0 30 14 -1.6334 1.2374
0 30 15 0.6279 0.1230
0 30 16 5.9385 -0.3802
0 30 17 1.2010 0.0946
0 32 0 -2.5519 -1.4908
0 32 1 -3.1971 0.2280
0 32 2 10.9003 1.0723
0 32 3 -9.0116 -0.6653
0 32 4 1.9386 0.0759
0 32 5 -0.6377 0.8521
0 32 6 -7.0717 -0.9542
0 32 7 -3.7858 -0.5441
0 32 8 -0.4107 1.0101
0 32 9 -4.4970 -0.0643
0 32 10 -1.6574 -0.4252
0 32 11 -4.5187 0.4403
0 32 12 -3.3385 -0.1670
0 32 13 -3.3140 -0.4187
0 32 14 -1.2649 0.2809
0 32 15 1.7083 0.1590
0 32 16 5.9135 -0.1719
0 32 17 4.0322 -0.0642
0 34 0 -5.5250 3.6694
0 34 1 -0.0590 -0.1976
0 34 2 3.2422 -1.9005
0 34 3 -10.4807 0.3909
0 34 4 -1.2657 -1.4399
0 34 5 -3.2438 0.0150
0 34 6 3.6025 2.9545
0 34 7 -0.4645 -0.3555
0 34 8 2.4349 -1.6525
0 34 9 -4.3240 0.1902
0 34 10 2.1809 -0.5087
0 34 11 0.7826 0.1618
0 34 12 5.3736 1.2691
0 34 13 2.9291 -0.1986
0 34 14 1.6804 -0.7743
0 34 15 -2.2382 -0.0807
0 34 16 3.4657 -0.1491
0 36 0 2.3589 1.8397
0 36 1 1.7659 -1.8167
0 36 2 0.6083 -1.0625
0 36 3 -3.4829 3.8055
0 36 4 7.4473 -0.4473
0 36 5 -1.1379 -2.4781
0 36 6 6.2819 1.0881
0 36 7 1.6537 -0.4082
0 36 8 7.1219 -0.7661
0 36 9 -2.3816 2.0817
0 36 10 6.9801 0.1087
0 36 11 -4.8112 -1.4662
0 36 12 2.1307 0.1932
0 36 13 0.9696 0.1488
0 36 14 0.4669 -0.1865
0 36 15 -1.6559 0.7959
0 38 0 4.3909 1.9721
0 38 1 -7.3121 -1.0720
0 38 2 7.7768 -1.2872
0 38 3 1.6566 2.1319
0 38 4 10.4933 -0.2475
0 38 5 1.4715 -1.5668
0 38 6 -0.9446 1.2928
0 38 7 -8.3135 0.1761
0 38 8 -0.8039 -1.0580
0 38 9 -7.5492 0.8659
0 38 10 -0.7114 0.2561
0 38 11 3.2446 -0.9122
0 38 12 -4.2457 0.3150
0 38 13 -1.5702 0.4629
0 38 14 0.2637 -0.3975
0 40 0 -3.4049 0.8180
0 40 1 -2.8299 0.6985
0 40 2 1.5063 -0.6384
0 40 3 -3.7752 -1.1561
0 40 4 0.4874 0.0037
0 40 5 -2.5230 0.4366
0 40 6 0.1571 0.5875
0 40 7 -2.6385 0.5522
0 40 8 -2.7387 -0.7277
0 40 9 -4.0516 -0.8380
0 40 10 -0.0118 0.3228
0 40 11 3.1564 0.3977
0 40 12 -0.9599 0.1453
0 40 13 -2.8663 0.2307
0 40 14 2.2456 -0.5739
0 42 0 3.3648 -2.2895
0 42 1 -1.0772 0.4468
0 42 2 -0.4035 1.2001
0 42 3 -5.1131 -0.8009
0 42 4 1.9940 0.8387
0 42 5 1.3398 0.4388
0 42 6 5.7013 -1.8088
0 42 7 -0.8765 0.1555
0 42 8 6.1410 0.9593
0 42 9 0.4475 -0.3627
0 42 10 4.4049 0.2800
0 42 11 4.2900 0.1283
0 42 12 2.3315 -0.8912
0 42 13 -1.3352 0.0032
0 44 0 1.5172 -2.1904
0 44 1 -2.2539 0.7313
0 44 2 0.9779 1.3122
0 44 3 0.2627 -1.6249
0 44 4 6.3678 0.4176
0 44 5 7.2481 1.0298
0 44 6 6.4840 -1.5037
0 44 7 -0.4075 0.1560
0 44 8 6.0947 1.3091
0 44 9 -1.1088 -0.7663
0 44 10 -6.9738 -0.1798
0 44 11 2.0168 0.5458
0 44 12 -1.8217 -0.5626
0 46 0 -4.5444 -0.0191
0 46 1 -3.6236 0.5123
0 46 2 -0.1740 0.1271
0 46 3 -0.3601 -1.2176
0 46 4 2.3155 -0.2505
0 46 5 -5.5089 0.9779
0 46 6 -3.3885 0.2133
0 46 7 -0.4753 -0.1866
0 46 8 -7.3843 0.0653
0 46 9 -2.7570 -0.6263
0 46 10 -10.3509 -0.2338
0 46 11 -0.7186 0.6875
0 48 0 1.0686 0.0999
0 48 1 -1.5635 -0.3974
0 48 2 0.2720 0.0641
0 48 3 -5.0192 0.7561
0 48 4 -0.7594 -0.1008
0 48 5 -8.9693 -0.2676
0 48 6 -3.2027 0.0319
0 48 7 -1.2264 -0.3673
0 48 8 -4.8547 0.1737
0 48 9 2.5217 0.4398
0 50 0 0.7350 0.9045
0 50 1 6.0575 -0.6174
0 50 2 -6.3140 -0.4270
0 50 3 4.7524 1.2192
0 50 4 -4.2314 -0.3494
0 50 5 2.7073 -0.7193
0 50 6 0.7092 0.5803
0 50 7 0.8919 -0.2830
0 50 8 4.3934 -0.1201
0 52 0 8.6921 1.3057
0 52 1 1.3621 -0.2347
0 52 2 1.6148 -0.7411
0 52 3 5.2469 0.3979
0 52 4 3.6658 -0.3395
0 52 5 4.3112 -0.3018
1 1 0 -1031.8122 -5.9285
1 1 1 131.8915 -3.7449
1 1 2 189.2582 -4.2331
1 1 3 155.7180 9.2736
1 1 4 -42.3475 -3.1043
1 1 5 11.7682 -6.3799
1 1 6 9.0421 6.2856
1 1 7 -9.5464 -0.3670
1 1 8 8.4007 -3.6895
1 3 0 -13.9862 -2.3356
1 3 1 -32.7688 -0.8529
1 3 2 159.4745 2.5995
1 3 3 -137.7905 1.0110
1 3 4 44.6515 1.1558
1 3 5 -47.4374 -1.5188
1 3 6 6.6757 -0.2253
1 3 7 -23.3415 -0.8539
1 3 8 19.6074 0.1782
1 3 9 -16.3875 1.9529
1 3 10 2.2862 0.0511
1 5 0 37.9886 2.0362
1 5 1 -167.5562 4.0549
1 5 2 -164.6884 -0.8841
1 5 3 57.2381 -4.6611
1 5 4 31.5356 0.3008
1 5 5 48.0892 3.8004
1 5 6 15.3989 -1.2409
1 5 7 -36.9788 0.1614
1 5 8 -13.9636 0.7192
1 5 9 -13.2135 -2.5978
1 5 10 7.3986 0.0117
1 5 11 8.0885 2.0861
1 5 12 -1.8509 -0.3402
1 7 0 -49.2415 -3.8839
1 7 1 71.6341 2.0731
1 7 2 -43.0611 1.4390
1 7 3 -5.7731 -0.8556
1 7 4 -2.7677 0.0612
1 7 5 3.4187 0.1338
1 7 6 9.0592 -0.8466
1 7 7 16.6475 0.2314
1 7 8 8.9971 0.0370
1 7 9 -1.0454 -0.6710
1 7 10 8.7292 0.6793
1 7 11 -0.6539 0.0844
1 7 12 5.5394 -0.1409
1 7 13 -3.2764 0.1813
1 9 0 16.8632 -2.8590
1 9 1 -19.8065 -1.6544
1 9 2 93.3167 4.5284
1 9 3 -77.7561 0.8621
1 9 4 41.5107 1.0706
1 9 5 -35.8633 -1.3559
1 9 6 13.3187 -1.6919
1 9 7 -6.2272 -0.0866
1 9 8 9.4977 0.7986
1 9 9 -3.1079 1.2496
1 9 10 0.7220 0.4140
1 9 11 -8.9546 -0.6795
1 9 12 -0.5714 -0.9281
1 9 13 -0.3099 0.0861
1 9 14 -0.5341 0.4619
1 9 15 -1.0402 0.3276
1 11 0 131.3679 1.1967
1 11 1 -37.0915 0.6775
1 11 2 5.2726 -1.1401
1 11 3 32.9058 1.2542
1 11 4 -43.7263 -1.1133
1 11 5 -15.6173 -0.6374
1 11 6 22.0356 1.0381
1 11 7 1.4468 -0.0170
1 11 8 8.4778 -0.4414
1 11 9 -0.5732 0.4659
1 11 10 -4.1102 -0.3000
1 11 11 -0.9828 -0.1899
1 11 12 2.8328 0.6091
1 11 13 5.0162 -0.0714
1 11 14 -0.5255 -0.3006
1 11 15 -4.8883 0.0644
1 11 16 -4.7661 -0.1185
1 13 0 -14.6344 3.9798
1 13 1 -42.3250 1.3494
1 13 2 -9.7242 -3.4548
1 13 3 11.9338 -1.3244
1 13 4 -13.7685 -1.3991
1 13 5 -6.5765 1.0768
1 13 6 -17.3873 2.1207
1 13 7 -4.9937 -0.0529
1 13 8 -9.2398 -0.9663
1 13 9 9.9909 -1.0693
1 13 10 10.6918 -0.2464
1 13 11 -1.3457 0.7129
1 13 12 1.5829 0.8153
1 13 13 -6.4409 0.0166
1 13 14 -3.2287 -0.2506
1 13 15 -2.5839 -0.5386
1 13 16 -2.2562 -0.2376
1 13 17 3.2666 0.4007
1 15 0 15.4962 -1.7031
1 15 1 -21.0586 -4.7647
1 15 2 22.3318 -0.2133
1 15 3 -23.2139 3.8389
1 15 4 27.8520 0.3552
1 15 5 18.3821 -2.1039
1 15 6 13.5558 0.0142
1 15 7 1.4566 -1.1000
1 15 8 0.5619 0.2157
1 15 9 2.5339 2.2738
1 15 10 0.9367 -0.0100
1 15 11 -4.6611 -1.0182
1 15 12 -3.7301 -0.3470
1 15 13 2.0566 -0.2427
1 15 14 0.2815 0.2669
1 15 15 0.7010 0.6338
1 15 16 1.6528 -0.1932
1 15 17 1.0289 -0.3283
1 15 18 0.9515 -0.0433
1 17 0 -6.5233 2.4019
1 17 1 -4.3262 0.3734
1 17 2 -7.3804 -1.6853
1 17 3 22.4848 0.1647
1 17 4 -5.4234 -0.1635
1 17 5 2.2194 -0.0402
1 17 6 -14.3866 0.6469
1 17 7 -12.1534 -0.0453
1 17 8 -7.8695 -0.5570
1 17 9 5.0238 -0.0301
1 17 10 -0.0412 -0.0438
1 17 11 4.6238 0.0745
1 17 12 -0.5775 0.2504
1 17 13 -6.8575 0.0270
1 17 14 -3.1486 -0.1265
1 17 15 -3.9060 0.0031
1 17 16 4.4006 0.0657
1 17 17 -2.4236 -0.0797
1 17 18 2.9547 0.0588
1 19 0 -8.3189 -0.8726
1 19 1 7.2614 1.0036
1 19 2 6.6426 0.2083
1 19 3 -1.2337 -1.5984
1 19 4 -7.2674 -0.3538
1 19 5 0.2491 1.2209
1 19 6 -1.6817 0.0057
1 19 7 7.9949 0.8635
1 19 8 -0.6665 0.2996
1 19 9 -1.8783 -1.6215
1 19 10 -0.3622 0.1444
1 19 11 -2.1094 0.5929
1 19 12 5.6060 -0.0614
1 19 13 0.1206 0.1776
1 19 14 3.0878 -0.0277
1 19 15 -0.8753 -0.3954
1 19 16 -1.6952 0.0389
1 19 17 0.3958 0.0848
1 19 18 2.0274 0.0515
1 19 19 2.8743 0.1504
1 21 0 5.9013 -0.9454
1 21 1 -17.1608 0.1308
1 21 2 0.4022 3.3019
1 21 3 -12.8622 -0.2446
1 21 4 7.4593 0.9417
1 21 5 7.1944 -0.4038
1 21 6 4.4782 -2.1793
1 21 7 0.7573 0.1602
1 21 8 -0.7392 1.0153
1 21 9 -2.8356 0.0650
1 21 10 0.5932 0.4693
1 21 11 4.1994 -0.2200
1 21 12 0.4240 -0.9358
1 21 13 5.8549 0.0963
1 21 14 0.1981 0.3691
1 21 15 -1.9556 0.1713
1 21 16 1.5635 0.1059
1 21 17 -0.2308 0.0037
1 21 18 3.3115 -0.1877
1 23 0 2.7200 -2.5692
1 23 1 4.5311 0.6631
1 23 2 -2.1869 1.2180
1 23 3 16.1086 -0.7551
1 23 4 4.1953 0.7920
1 23 5 0.5260 0.2958
1 23 6 1.4199 -1.0545
1 23 7 4.1111 0.3912
1 23 8 1.9824 0.5461
1 23 9 2.1682 -0.1706
1 23 10 -6.7671 0.0530
1 23 11 0.0072 -0.0000
1 23 12 0.4183 -0.2313
1 23 13 -0.0375 -0.0257
1 23 14 5.1321 0.0040
1 23 15 -1.2719 0.0165
1 23 16 4.8169 0.1635
1 23 17 -1.4842 -0.0547
1 23 18 0.7851 -0.0294
1 25 0 -11.4787 2.4827
1 25 1 4.8575 1.5532
1 25 2 9.1268 -1.2226
1 25 3 -12.2182 -1.5010
1 25 4 -5.9599 -0.8390
1 25 5 -6.7305 0.9732
1 25 6 -14.5481 1.2272
1 25 7 -2.8316 -0.0314
1 25 8 -0.6341 -0.4598
1 25 9 -3.1866 -0.8678
1 25 10 0.5908 -0.1831
1 25 11 -6.1504 0.8709
1 25 12 -3.4312 0.5675
1 25 13 -5.9680 -0.3596
1 25 14 4.4230 -0.3247
1 25 15 1.9716 -0.2863
1 25 16 4.7527 0.0092
1 25 17 -0.7419 0.3448
1 25 18 1.0934 0.1685
1 27 0 7.1209 -1.2986
1 27 1 -5.7159 -2.1013
1 27 2 7.5125 0.5357
1 27 3 -15.4103 1.9261
1 27 4 -2.1576 0.2132
1 27 5 4.4262 -1.1402
1 27 6 -2.0015 -0.3348
1 27 7 1.1726 -0.4689
1 27 8 4.9157 0.3834
1 27 9 -1.3045 1.2371
1 27 10 -0.7395 -0.0245
1 27 11 -2.6412 -0.6560
1 27 12 3.6621 -0.4079
1 27 13 1.2687 -0.1411
1 27 14 4.0836 0.2994
1 27 15 -1.5150 0.4248
1 27 16 -0.7598 -0.1397
1 27 17 -2.1120 -0.1799
1 29 0 6.1830 1.2238
1 29 1 -6.8029 -0.5853
1 29 2 4.7547 -1.6765
1 29 3 8.4114 0.7998
1 29 4 9.0547 -0.4317
1 29 5 0.8213 -0.5538
1 29 6 1.7405 0.9889
1 29 7 -1.9887 -0.1375
1 29 8 3.1906 -0.6573
1 29 9 4.7140 0.5639
1 29 10 5.1349 -0.1515
1 29 11 4.8496 -0.4443
1 29 12 2.6676 0.5342
1 29 13 -7.1283 0.2512
1 29 14 -2.9755 -0.4036
1 29 15 -7.1235 0.0361
1 29 16 -4.1400 0.0125
1 29 17 -0.4726 -0.2180
1 31 0 2.7840 1.2506
1 31 1 -2.8912 0.4306
1 31 2 6.2624 -1.8387
1 31 3 -2.4804 -0.4336
1 31 4 7.6105 -0.3384
1 31 5 -3.7916 0.4268
1 31 6 4.4982 1.3537
1 31 7 -1.6548 -0.0492
1 31 8 -2.3859 -0.7154
1 31 9 -5.3222 -0.3684
1 31 10 1.2895 -0.3134
1 31 11 -4.2448 0.4011
1 31 12 1.6022 0.6196
1 31 13 -6.4961 -0.1186
1 31 14 -0.3521 -0.2093
1 31 15 -4.4879 -0.1510
1 31 16 -5.9984 -0.0556
1 31 17 -1.5324 0.2448
1 33 0 9.8700 -0.5675
1 33 1 -7.0467 -0.6196
1 33 2 0.2993 1.0470
1 33 3 -9.7562 0.6127
1 33 4 -1.2990 0.5387
1 33 5 -7.9792 -0.6646
1 33 6 -2.1734 -0.7830
1 33 7 -6.8989 -0.0098
1 33 8 0.6066 0.1387
1 33 9 -3.0603 0.5039
1 33 10 2.4470 0.2971
1 33 11 -6.0445 -0.3422
1 33 12 2.7540 -0.4052
1 33 13 -3.4592 -0.0342
1 33 14 -0.6568 0.0083
1 33 15 0.1694 0.3449
1 33 16 -3.9340 -0.0383
1 35 0 6.5729 -1.3166
1 35 1 -6.1693 0.6702
1 35 2 0.2474 1.0968
1 35 3 -3.5076 -0.5016
1 35 4 3.0049 0.3546
1 35 5 1.4004 0.3630
1 35 6 5.5641 -1.0823
1 35 7 2.8594 0.3163
1 35 8 3.6684 0.6086
1 35 9 -1.5182 -0.3512
1 35 10 -2.7318 0.1638
1 35 11 -2.1824 -0.0449
1 35 12 0.1149 -0.5690
1 35 13 3.3137 0.3815
1 35 14 3.2919 0.3347
1 35 15 3.5971 0.0546
1 35 16 0.0176 0.0879
1 37 0 0.0707 0.4127
1 37 1 -3.2356 1.1000
1 37 2 5.6260 -0.0494
1 37 3 -2.5101 -0.9984
1 37 4 4.7306 -0.3448
1 37 5 -0.0103 0.5317
1 37 6 7.9513 0.5057
1 37 7 1.3444 0.2167
1 37 8 2.0178 -0.1273
1 37 9 -0.0530 -0.6524
1 37 10 -1.7281 -0.2626
1 37 11 -2.8875 0.5624
1 37 12 -0.5018 0.3460
1 37 13 -2.6203 -0.0920
1 37 14 0.6931 -0.2668
1 37 15 -2.4976 -0.2333
1 39 0 4.2123 -0.5512
1 39 1 -0.6144 -0.5163
1 39 2 4.0719 0.7705
1 39 3 -4.2092 0.3995
1 39 4 2.1427 0.3496
1 39 5 -3.0761 -0.2133
1 39 6 1.1976 -0.5848
1 39 7 -4.8399 -0.1127
1 39 8 1.9319 0.2783
1 39 9 -1.2193 0.3958
1 39 10 -0.7039 0.1573
1 39 11 -9.8609 -0.1500
1 39 12 -1.3142 -0.4549
1 39 13 -1.2535 -0.0341
1 39 14 -2.1494 -0.0237
1 41 0 2.0144 -0.1050
1 41 1 -5.3128 -0.3818
1 41 2 -0.0693 -0.2195
1 41 3 -6.0714 0.3042
1 41 4 -1.6563 -0.1115
1 41 5 -8.3783 0.0328
1 41 6 -3.1816 -0.0784
1 41 7 -3.9908 -0.1527
1 41 8 2.9904 0.1347
1 41 9 2.5727 0.1224
1 41 10 -0.3688 -0.1707
1 41 11 -1.8829 -0.0962
1 41 12 -5.5745 -0.0030
1 41 13 3.1338 0.1026
1 43 0 0.1288 1.0526
1 43 1 -0.6161 0.1255
1 43 2 4.1548 -0.9962
1 43 3 -0.8053 -0.1088
1 43 4 -0.1510 -0.3344
1 43 5 0.6831 0.0669
1 43 6 2.5944 0.8615
1 43 7 3.8010 -0.0755
1 43 8 1.7416 -0.3580
1 43 9 1.6301 -0.0493
1 43 10 1.2064 -0.0932
1 43 11 3.3128 0.1121
1 43 12 0.0289 0.3619
1 45 0 6.8449 -0.1594
1 45 1 -2.3039 -0.5796
1 45 2 3.3769 0.0378
1 45 3 -0.3299 0.3129
1 45 4 -0.4295 0.0573
1 45 5 -0.0951 -0.3021
1 45 6 2.4699 -0.0819
1 45 7 -4.4272 -0.0638
1 45 8 -0.1756 0.0399
1 45 9 1.9296 0.2226
1 45 10 7.3719 0.2098
1 45 11 2.2764 0.0218
1 47 0 -0.8336 0.0072
1 47 1 -3.6650 -0.0476
1 47 2 -1.6336 0.2688
1 47 3 -2.8263 0.1271
1 47 4 -1.6044 0.0726
1 47 5 0.5094 -0.0982
1 47 6 -5.4917 -0.2093
1 47 7 -9.4129 0.1001
1 47 8 -1.2970 0.1130
1 47 9 -4.0859 0.0148
1 47 10 -2.0670 -0.1532
1 49 0 8.2692 -0.1286
1 49 1 -0.2318 0.3572
1 49 2 8.0369 0.2168
1 49 3 -0.3503 -0.5395
1 49 4 2.0309 0.1802
1 49 5 0.5866 0.4001
1 49 6 -1.4024 -0.0837
1 49 7 1.3406 0.0297
1 49 8 5.7538 0.1953
1 51 0 1.1858 -0.0524
1 51 1 -3.3757 0.1310
1 51 2 0.6910 0.2848
1 51 3 -0.7704 0.1445
1 51 4 2.9037 0.1244
1 51 5 0.9319 -0.0578
1 51 6 10.2048 -0.1978
1 51 7 6.7957 -0.1808
1 53 0 -8.1973 -0.2452
1 53 1 6.4321 0.0818
1 53 2 -0.3608 0.0888
1 53 3 -4.7604 0.0282
1 53 4 -2.9269 0.0271
2 0 0 652.3066 4.4571
2 0 1 85.3177 0.6415
2 0 2 45.3896 0.4216
2 0 3 -113.0779 -6.1238
2 0 4 -40.6371 -0.7638
2 0 5 -21.7984 3.6869
2 0 6 -3.6320 0.8319
2 0 7 0.5710 0.1981
2 0 8 27.6403 -0.5173
2 0 9 21.4228 -2.9742
2 2 0 -25.4524 1.0606
2 2 1 -15.5211 0.7408
2 2 2 -11.0249 -0.7419
2 2 3 -156.2132 -0.9799
2 2 4 11.2901 0.3749
2 2 5 14.9912 -0.2515
2 2 6 -40.6885 -0.3532
2 2 7 -9.2297 0.1513
2 2 8 -7.6130 -0.8174
2 2 9 -13.6532 0.5456
2 2 10 -1.1114 0.6166
2 2 11 -8.7939 -0.3630
2 4 0 -288.7422 -7.1326
2 4 1 30.2756 1.7175
2 4 2 65.9755 0.8927
2 4 3 -65.0239 1.1345
2 4 4 38.1723 0.3979
2 4 5 8.7548 -0.7231
2 4 6 10.4850 -0.4845
2 4 7 0.2711 0.3089
2 4 8 5.1084 0.5525
2 4 9 -2.1892 0.0038
2 4 10 7.2172 0.1162
2 4 11 -1.0273 -0.3967
2 4 12 11.2847 -0.2154
2 6 0 -113.7269 2.8438
2 6 1 -40.8645 -0.6638
2 6 2 -23.4794 0.2032
2 6 3 -10.4061 -1.4843
2 6 4 -22.5185 -0.9232
2 6 5 -19.9812 0.7923
2 6 6 7.2943 1.0378
2 6 7 -17.0588 -0.5422
2 6 8 -7.5349 -0.5922
2 6 9 0.3191 -0.3972
2 6 10 -7.2742 -0.1855
2 6 11 -3.4775 0.6449
2 6 12 -6.1506 0.4403
2 6 13 0.3031 -0.1280
2 8 0 -9.4833 -2.9088
2 8 1 35.6703 3.9608
2 8 2 -16.3290 2.3551
2 8 3 15.3984 -3.4042
2 8 4 19.2567 0.9744
2 8 5 35.1485 2.3016
2 8 6 -2.1390 -3.6757
2 8 7 18.5260 0.0882
2 8 8 5.6603 2.3836
2 8 9 2.6959 -1.3293
2 8 10 8.8839 -0.0589
2 8 11 -3.0557 1.3783
2 8 12 12.5624 -1.0687
2 8 13 -1.4205 -0.4785
2 8 14 -1.9538 0.9354
2 8 15 0.0302 -0.2938
2 10 0 37.9515 -2.5424
2 10 1 38.8028 2.9686
2 10 2 -5.6184 0.9994
2 10 3 -14.8627 -1.5194
2 10 4 -27.5904 -0.0172
2 10 5 -15.5093 0.5963
2 10 6 0.8387 -1.8988
2 10 7 1.2785 0.1272
2 10 8 6.1339 1.9226
2 10 9 3.1984 -0.6497
2 10 10 0.2658 -0.1166
2 10 11 -1.4719 0.3326
2 10 12 -0.0520 -0.7535
2 10 13 -3.2404 -0.1072
2 10 14 3.2406 0.8363
2 10 15 -3.2759 -0.0397
2 10 16 3.8406 -0.3957
2 12 0 -17.6415 1.7710
2 12 1 32.4686 -3.4120
2 12 2 -10.9410 0.2010
2 12 3 -25.1752 1.8954
2 12 4 -16.5395 -1.0168
2 12 5 3.9815 -1.1247
2 12 6 3.7247 2.3143
2 12 7 8.1842 -0.2793
2 12 8 2.6368 -1.5267
2 12 9 3.1929 0.8817
2 12 10 -1.6953 0.1096
2 12 11 2.0968 -0.4505
2 12 12 -2.3841 0.6408
2 12 13 0.5659 0.0944
2 12 14 1.1535 -0.6793
2 12 15 2.2436 0.0597
2 12 16 -0.1809 0.1176
2 12 17 -0.7747 -0.0971
2 14 0 -68.5794 1.7435
2 14 1 12.8843 -1.7211
2 14 2 -18.1583 -2.7591
2 14 3 -4.5417 1.7236
2 14 4 3.4474 -0.5650
2 14 5 12.7889 -1.2996
2 14 6 -12.2040 2.0907
2 14 7 0.4505 0.0556
2 14 8 -8.4377 -1.6830
2 14 9 -2.6139 1.0132
2 14 10 -0.6417 0.2299
2 14 11 2.4803 -0.8129
2 14 12 0.9378 0.8152
2 14 13 -6.2822 0.1228
2 14 14 -1.6506 -0.7536
2 14 15 1.6855 0.2184
2 14 16 -3.0076 0.2212
2 14 17 -1.7441 -0.3070
2 14 18 -1.1882 0.1209
2 16 0 -1.7915 -0.1554
2 16 1 -6.8865 -0.9553
2 16 2 -13.2581 -2.2334
2 16 3 23.0042 1.7546
2 16 4 -19.1911 0.2639
2 16 5 -9.1094 -1.0840
2 16 6 -9.1646 0.6784
2 16 7 -1.5536 0.0714
2 16 8 0.3099 -0.6478
2 16 9 4.0699 0.5710
2 16 10 1.7444 0.3476
2 16 11 4.3382 -0.7005
2 16 12 -5.6612 0.2581
2 16 13 -4.0962 0.1356
2 16 14 -0.8101 -0.0962
2 16 15 -0.9005 0.1663
2 16 16 2.8383 -0.0535
2 16 17 -1.2332 -0.1286
2 16 18 0.2091 0.0415
2 18 0 10.8525 1.1732
2 18 1 6.6876 -1.7756
2 18 2 -7.5741 0.7839
2 18 3 -0.2955 0.2105
2 18 4 -1.7934 -0.1449
2 18 5 6.0194 0.0858
2 18 6 2.0220 0.5871
2 18 7 8.7493 0.0769
2 18 8 -7.8787 -0.2722
2 18 9 1.9674 -0.3007
2 18 10 -5.6154 0.1574
2 18 11 0.0387 0.2681
2 18 12 0.0043 -0.0887
2 18 13 4.6062 0.0317
2 18 14 0.8642 -0.1415
2 18 15 0.2791 -0.1985
2 18 16 -2.7336 0.0942
2 18 17 -0.9118 0.3337
2 18 18 -0.4686 -0.0645
2 20 0 -28.9956 0.4102
2 20 1 21.1571 1.5886
2 20 2 -6.9702 0.4817
2 20 3 -4.9035 -0.8824
2 20 4 2.5858 0.1168
2 20 5 10.8364 0.3999
2 20 6 -9.0853 -0.5217
2 20 7 3.6408 0.0390
2 20 8 -4.6264 0.4490
2 20 9 3.0072 -0.2829
2 20 10 -2.2452 -0.2042
2 20 11 2.3389 0.1802
2 20 12 2.5544 -0.1906
2 20 13 -0.2505 0.0115
2 20 14 0.6600 0.1057
2 20 15 -0.4931 -0.0805
2 20 16 0.2151 0.0595
2 20 17 1.5268 -0.0941
2 20 18 1.5137 0.0640
2 22 0 -7.5267 -1.9851
2 22 1 4.8064 2.5466
2 22 2 -5.7099 1.4227
2 22 3 15.7072 -1.9158
2 22 4 -6.3126 0.2748
2 22 5 15.0366 1.2158
2 22 6 1.9550 -1.9810
2 22 7 4.8709 0.3039
2 22 8 2.0249 1.8188
2 22 9 -3.8678 -1.0973
2 22 10 -2.7068 -0.2264
2 22 11 -0.5743 0.6009
2 22 12 -0.3309 -0.6704
2 22 13 1.5189 -0.2366
2 22 14 0.7287 0.6554
2 22 15 1.1100 -0.0895
2 22 16 2.3534 -0.2039
2 22 17 -3.3414 0.2290
2 22 18 0.8469 -0.0673
2 24 0 12.7343 0.6635
2 24 1 1.9594 -0.4855
2 24 2 -6.5029 1.3969
2 24 3 -0.8215 -0.8739
2 24 4 -5.4442 -0.0849
2 24 5 -0.0977 0.8438
2 24 6 0.8552 -0.6258
2 24 7 8.1631 -0.3367
2 24 8 -3.0896 0.4555
2 24 9 1.8063 -0.2536
2 24 10 -2.3916 0.3050
2 24 11 -1.3648 0.5709
2 24 12 -3.3751 -0.4385
2 24 13 -0.0029 -0.4072
2 24 14 -0.3555 -0.0011
2 24 15 0.9267 0.2150
2 24 16 2.8915 0.0569
2 24 17 1.0864 0.2163
2 24 18 2.5844 -0.0069
2 26 0 -9.1958 -0.8017
2 26 1 12.2811 -0.0491
2 26 2 -1.4016 -0.1999
2 26 3 -3.8534 0.1752
2 26 4 2.5046 0.1469
2 26 5 -5.8566 -0.3491
2 26 6 -3.2669 0.3439
2 26 7 2.7161 0.0899
2 26 8 -0.9192 -0.0497
2 26 9 1.8306 0.3291
2 26 10 0.4770 -0.4039
2 26 11 -0.0539 -0.2968
2 26 12 0.9091 0.2521
2 26 13 -3.9576 0.1883
2 26 14 1.5956 -0.1058
2 26 15 -2.1807 -0.0563
2 26 16 -1.5834 -0.0417
2 26 17 1.2955 -0.0530
2 26 18 -1.1852 0.1004
2 28 0 -2.2964 0.5910
2 28 1 3.6924 -0.1133
2 28 2 1.3015 -1.8362
2 28 3 6.5667 0.7784
2 28 4 -3.7277 -0.2349
2 28 5 0.4236 -0.7146
2 28 6 3.0010 1.0534
2 28 7 0.6413 -0.1321
2 28 8 5.4798 -0.6542
2 28 9 0.0855 0.6342
2 28 10 3.5143 -0.0729
2 28 11 0.0401 -0.3714
2 28 12 -0.4073 0.5775
2 28 13 -3.6071 -0.1446
2 28 14 0.3700 -0.3282
2 28 15 1.5094 0.2010
2 28 16 2.0979 -0.0771
2 28 17 1.3172 -0.1039
2 30 0 2.8407 0.4075
2 30 1 -0.4924 -1.9931
2 30 2 2.4048 -0.2316
2 30 3 2.3043 1.2317
2 30 4 8.0036 -0.1663
2 30 5 3.3054 -0.7368
2 30 6 3.5140 0.8356
2 30 7 -2.4049 0.0686
2 30 8 -0.9127 -0.8465
2 30 9 -0.6374 0.2176
2 30 10 1.2118 0.3229
2 30 11 2.6567 -0.2569
2 30 12 1.3984 0.1573
2 30 13 0.8109 0.2503
2 30 14 0.4495 -0.2918
2 30 15 -1.4043 -0.0130
2 30 16 0.3623 0.0143
2 30 17 -2.7428 0.0367
2 32 0 0.1279 0.2575
2 32 1 5.3004 -0.1332
2 32 2 0.5223 -0.4918
2 32 3 4.2203 0.3261
2 32 4 4.1223 0.1906
2 32 5 -0.4467 -0.1972
2 32 6 0.4959 0.2051
2 32 7 -4.5121 0.0172
2 32 8 0.7901 -0.3414
2 32 9 0.2428 0.2222
2 32 10 -3.1910 0.1750
2 32 11 2.1428 -0.2839
2 32 12 -1.2110 -0.1500
2 32 13 -2.9999 0.3651
2 32 14 3.3891 -0.0437
2 32 15 -1.0325 -0.0794
2 32 16 2.5222 0.1628
2 34 0 4.0728 -0.4329
2 34 1 -7.9391 1.0442
2 34 2 5.5889 -0.1484
2 34 3 -3.1567 -0.1598
2 34 4 -0.1326 0.1764
2 34 5 -4.5703 -0.0744
2 34 6 3.4985 -0.0877
2 34 7 -2.9786 0.1472
2 34 8 3.3903 0.0459
2 34 9 -8.1437 -0.1669
2 34 10 -0.1982 -0.2517
2 34 11 2.0813 0.0562
2 34 12 0.3556 0.2210
2 34 13 0.3368 0.0535
2 34 14 1.5935 0.0474
2 34 15 -1.8167 -0.0035
2 34 16 0.2542 -0.0085
2 36 0 2.7012 0.3207
2 36 1 -7.0438 0.3655
2 36 2 4.8456 1.1666
2 36 3 -6.4451 -0.7995
2 36 4 4.6994 0.0898
2 36 5 -3.9877 0.5321
2 36 6 3.5602 -0.8507
2 36 7 0.8939 -0.0119
2 36 8 2.4491 0.4678
2 36 9 -2.9493 -0.3617
2 36 10 1.3956 0.1305
2 36 11 0.2813 0.3712
2 36 12 0.0337 -0.4962
2 36 13 -1.2874 -0.2642
2 36 14 1.1565 0.1800
2 36 15 -0.5039 0.2048
2 38 0 -2.8688 -0.5280
2 38 1 -4.5486 0.3766
2 38 2 1.4767 0.6616
2 38 3 -3.6974 -0.5390
2 38 4 2.0718 -0.0746
2 38 5 -1.0944 0.5640
2 38 6 -0.0129 -0.5479
2 38 7 -1.4835 0.0249
2 38 8 2.1946 0.6658
2 38 9 1.1724 -0.2738
2 38 10 -0.9755 -0.2840
2 38 11 5.6685 0.1284
2 38 12 2.0081 -0.1704
2 38 13 -2.1666 0.1922
2 38 14 1.9332 0.2853
2 38 15 -0.7453 -0.2707
2 40 0 4.2334 -0.2452
2 40 1 -4.7617 0.4338
2 40 2 5.3079 -0.2470
2 40 3 -2.4578 -0.4928
2 40 4 0.4493 -0.0348
2 40 5 -5.0389 0.2003
2 40 6 -0.3421 0.2093
2 40 7 0.6266 -0.0415
2 40 8 -0.4871 -0.0487
2 40 9 0.1545 -0.0716
2 40 10 0.2324 -0.1336
2 40 11 3.7546 0.2527
2 40 12 0.9258 0.1242
2 40 13 -2.3478 -0.2516
2 40 14 -1.1885 -0.0432
2 42 0 6.6253 0.3639
2 42 1 -0.9463 -0.9897
2 42 2 2.7592 -0.1944
2 42 3 -2.1847 0.6646
2 42 4 6.1431 -0.0223
2 42 5 -2.9410 -0.3325
2 42 6 3.6870 0.3831
2 42 7 3.6802 -0.1120
2 42 8 -1.4963 -0.4262
2 42 9 1.4745 0.4014
2 42 10 0.4824 0.1409
2 42 11 2.7574 -0.2207
2 42 12 1.4535 0.0280
2 42 13 -2.6975 -0.0471
2 44 0 -0.6214 0.1309
2 44 1 -3.1511 -0.4201
2 44 2 1.3278 -0.2017
2 44 3 -1.1673 0.2680
2 44 4 5.9123 -0.1185
2 44 5 -1.1934 -0.2056
2 44 6 0.8742 0.0681
2 44 7 3.4477 0.0607
2 44 8 -1.9898 -0.0227
2 44 9 1.0913 0.1751
2 44 10 -8.4471 -0.0021
2 44 11 -3.5333 -0.0830
2 44 12 -6.1166 0.0299
2 46 0 -0.6859 0.1462
2 46 1 -1.3737 0.0765
2 46 2 2.3073 -0.4576
2 46 3 2.9433 0.1822
2 46 4 2.5930 -0.0278
2 46 5 -0.8702 -0.2195
2 46 6 0.4618 0.3505
2 46 7 5.7928 0.0180
2 46 8 -3.0828 -0.2851
2 46 9 0.3999 0.0266
2 46 10 -0.4305 -0.0497
2 46 11 -0.0972 -0.0605
2 48 0 -3.5315 -0.0174
2 48 1 5.4248 0.0657
2 48 2 -1.0057 0.2396
2 48 3 0.7984 0.1298
2 48 4 -0.5219 0.1720
2 48 5 0.9002 -0.0523
2 48 6 1.5160 -0.1168
2 48 7 4.8816 -0.0430
2 48 8 -2.4763 -0.1177
2 48 9 0.0983 0.0391
2 50 0 -0.0576 -0.0782
2 50 1 2.1067 0.1987
2 50 2 -0.8589 0.3756
2 50 3 0.3500 -0.2083
2 50 4 -3.3479 0.0387
2 50 5 2.5875 0.1390
2 50 6 1.3254 -0.2581
2 50 7 1.7845 -0.0061
2 50 8 -1.6219 -0.0051
2 52 0 7.9746 -0.0790
2 52 1 -2.0700 0.3077
2 52 2 6.9706 0.1043
2 52 3 3.6983 -0.3006
2 52 4 3.4983 0.0664
2 52 5 5.4615 0.2006
2 54 0 0.1719 -0.0883
3 1 0 97.1139 0.5504
3 1 1 -19.7711 0.9590
3 1 2 -79.4286 0.6801
3 1 3 -40.6942 -0.6463
3 1 4 -21.9772 0.1287
3 1 5 -71.2557 0.9993
3 1 6 15.8829 -2.2517
3 1 7 -31.1441 -0.2560
3 1 8 3.0956 1.6770
3 1 9 -11.5509 -0.6787
3 1 10 -0.9653 0.2317
3 1 11 -6.5947 0.5273
3 1 12 -1.6327 -1.0198
3 3 0 160.4491 0.0468
3 3 1 -60.8793 1.9276
3 3 2 15.1501 -1.2734
3 3 3 -20.8934 -2.5778
3 3 4 23.6609 -0.5066
3 3 5 -8.7719 1.4107
3 3 6 -25.5130 1.8117
3 3 7 5.7699 0.5452
3 3 8 1.5791 -1.2936
3 3 9 1.0240 -1.7966
3 3 10 8.4152 0.0567
3 3 11 -14.7222 1.3278
3 3 12 3.2088 0.8343
3 3 13 -8.1478 -0.0138
3 5 0 72.1244 1.5857
3 5 1 -100.2171 -3.6440
3 5 2 -37.7713 0.6764
3 5 3 49.2575 0.2819
3 5 4 15.2177 0.7889
3 5 5 16.9351 0.1146
3 5 6 33.7196 -1.8714
3 5 7 -16.3345 -0.0462
3 5 8 2.1628 0.7786
3 5 9 -4.8182 0.2153
3 5 10 7.3882 0.3404
3 5 11 4.0572 -0.0149
3 5 12 4.1637 -0.6688
3 5 13 1.3439 -0.3830
3 5 14 -6.4820 0.3478
3 7 0 -47.4171 1.0189
3 7 1 -23.0033 -0.7239
3 7 2 53.7654 -1.1254
3 7 3 -26.8435 2.3925
3 7 4 47.6981 -0.7575
3 7 5 3.2495 -1.6832
3 7 6 15.0681 0.2184
3 7 7 -2.5685 -0.1863
3 7 8 8.7902 0.7383
3 7 9 4.4147 1.0850
3 7 10 0.0199 -0.5286
3 7 11 0.2432 -0.8884
3 7 12 -3.1045 0.0035
3 7 13 5.0719 0.0688
3 7 14 4.6125 0.4038
3 7 15 4.5748 0.1278
3 9 0 -16.1083 -0.6659
3 9 1 1.9003 0.7682
3 9 2 33.1785 -2.1029
3 9 3 -67.4977 -1.6221
3 9 4 -24.2223 -0.4070
3 9 5 -5.5025 0.6990
3 9 6 -20.6768 2.1530
3 9 7 12.4833 0.0999
3 9 8 1.7564 -1.3075
3 9 9 3.2763 -0.5279
3 9 10 -0.4822 -0.1186
3 9 11 -0.1651 0.5679
3 9 12 5.6451 0.7735
3 9 13 8.1778 -0.0890
3 9 14 6.0547 -0.6140
3 9 15 5.6008 -0.3330
3 9 16 2.9156 0.0530
3 11 0 -5.0790 2.8564
3 11 1 -2.7158 0.4088
3 11 2 -24.5646 0.7619
3 11 3 63.4251 -0.4073
3 11 4 -0.4460 -0.0308
3 11 5 14.4133 0.1373
3 11 6 14.7004 -1.1389
3 11 7 -11.4575 0.2056
3 11 8 4.9585 0.7996
3 11 9 -1.0032 -0.0786
3 11 10 -3.4128 0.0443
3 11 11 2.9159 -0.0977
3 11 12 -0.1738 -0.3316
3 11 13 7.5140 -0.1441
3 11 14 1.6833 0.1609
3 11 15 0.4505 0.2087
3 11 16 2.5786 0.0968
3 11 17 -1.4429 -0.1490
3 13 0 -29.8395 -3.7611
3 13 1 35.1356 -0.1591
3 13 2 -4.9297 2.3761
3 13 3 15.0339 -0.2016
3 13 4 3.0443 1.3824
3 13 5 -2.7603 0.4609
3 13 6 -15.1065 -3.0421
3 13 7 -1.7168 0.0791
3 13 8 -6.8476 1.8414
3 13 9 3.9407 -0.3893
3 13 10 -6.7329 0.3258
3 13 11 0.2391 0.2158
3 13 12 -0.4680 -1.1746
3 13 13 1.0360 0.0213
3 13 14 -1.9744 0.8798
3 13 15 -0.9273 -0.1990
3 13 16 0.9185 -0.1597
3 13 17 3.6437 -0.0320
3 13 18 -0.0342 -0.2866
3 15 0 -21.5068 -0.0483
3 15 1 -3.6262 1.5920
3 15 2 2.4073 0.5068
3 15 3 -2.3822 -1.9567
3 15 4 -4.4440 -0.6753
3 15 5 21.1318 0.6333
3 15 6 -14.0661 1.5555
3 15 7 13.1519 0.5418
3 15 8 -0.4072 -1.3910
3 15 9 -0.3315 -1.0281
3 15 10 -1.9396 0.4087
3 15 11 -4.6545 0.4811
3 15 12 -1.3401 0.6710
3 15 13 2.7994 0.2141
3 15 14 0.7542 -0.9538
3 15 15 1.0738 -0.2705
3 15 16 -1.2776 0.3412
3 15 17 1.7698 0.1994
3 15 18 -2.3651 0.1565
3 17 0 5.5346 -0.6345
3 17 1 7.1224 -0.4845
3 17 2 -13.9320 0.2629
3 17 3 24.7928 0.4612
3 17 4 -12.3568 0.5819
3 17 5 6.2279 0.3596
3 17 6 -0.7058 -0.2939
3 17 7 -5.9062 -0.2557
3 17 8 -5.2904 -0.0409
3 17 9 -2.1526 0.1402
3 17 10 0.4295 0.1366
3 17 11 5.2205 -0.0714
3 17 12 1.2471 0.0211
3 17 13 4.7483 0.0111
3 17 14 0.5796 -0.1420
3 17 15 0.9521 -0.0392
3 17 16 0.1559 0.0735
3 17 17 -1.8429 0.0233
3 19 0 -18.5216 0.9706
3 19 1 9.0832 -0.4292
3 19 2 -7.0392 0.1389
3 19 3 16.6146 0.9443
3 19 4 -0.8780 -0.0870
3 19 5 1.9544 -0.7349
3 19 6 2.4408 -0.6892
3 19 7 10.2919 -0.0763
3 19 8 -4.7002 0.9682
3 19 9 5.7535 0.7098
3 19 10 -0.7042 -0.5372
3 19 11 0.4320 -0.6302
3 19 12 -1.3808 -0.1054
3 19 13 -0.1305 -0.0213
3 19 14 0.7060 0.5523
3 19 15 0.4636 0.2864
3 19 16 -2.0828 -0.4327
3 19 17 -3.4539 -0.1039
3 19 18 -0.5159 0.0994
3 21 0 2.6150 0.1691
3 21 1 1.1720 -0.1953
3 21 2 5.4995 -2.0258
3 21 3 -0.3190 0.2414
3 21 4 -0.0175 -0.5243
3 21 5 6.7023 0.0719
3 21 6 -3.5140 2.2016
3 21 7 9.8388 -0.4898
3 21 8 -6.6872 -1.3468
3 21 9 -1.0461 0.0006
3 21 10 0.7242 0.0341
3 21 11 -0.8932 0.2816
3 21 12 2.8879 0.5031
3 21 13 0.5901 -0.2891
3 21 14 1.3477 -0.5789
3 21 15 -0.2898 0.0719
3 21 16 -2.4394 0.1098
3 21 17 0.3978 0.3104
3 21 18 1.4624 0.0589
3 23 0 -6.7948 1.8724
3 23 1 -1.9182 -0.0093
3 23 2 -9.8468 -1.3181
3 23 3 3.3532 0.4583
3 23 4 -0.5170 -0.6214
3 23 5 1.0565 -0.5853
3 23 6 0.3176 0.8556
3 23 7 -0.9049 -0.0783
3 23 8 -3.3159 0.0503
3 23 9 4.1252 0.6732
3 23 10 1.2520 -0.3975
3 23 11 -2.4721 -0.4329
3 23 12 -2.0330 0.0530
3 23 13 -4.5024 0.0875
3 23 14 -0.3460 0.1316
3 23 15 2.4027 0.1264
3 23 16 -3.3072 -0.0280
3 23 17 0.9857 -0.1038
3 23 18 -2.7234 0.0447
3 25 0 -8.0179 -0.3794
3 25 1 9.5350 -1.4043
3 25 2 1.7411 0.3789
3 25 3 1.4898 0.9348
3 25 4 -0.1295 0.3927
3 25 5 -1.4029 -0.3216
3 25 6 -1.2684 -1.0175
3 25 7 7.0388 -0.0643
3 25 8 4.2307 0.6669
3 25 9 3.7243 0.3811
3 25 10 0.7566 0.1403
3 25 11 -0.7302 -0.3932
3 25 12 -0.1721 -0.3585
3 25 13 2.5185 -0.0477
3 25 14 0.5251 0.1669
3 25 15 3.5527 0.2785
3 25 16 -1.0015 -0.0126
3 25 17 -1.1900 -0.1302
3 25 18 0.1337 -0.0342
3 27 0 7.6061 -0.1743
3 27 1 -2.1217 1.3425
3 27 2 0.9276 0.3817
3 27 3 -0.0710 -1.5256
3 27 4 4.1611 -0.1610
3 27 5 2.5221 0.6418
3 27 6 2.7260 0.3911
3 27 7 1.2816 0.4169
3 27 8 0.4403 -0.3330
3 27 9 -2.5493 -0.9708
3 27 10 0.8641 0.3105
3 27 11 -2.5176 0.5856
3 27 12 2.0870 -0.0843
3 27 13 1.2038 0.0495
3 27 14 -0.5415 -0.2833
3 27 15 -0.0193 -0.3606
3 27 16 0.6494 0.1162
3 27 17 -4.0643 0.2409
3 29 0 0.4536 -0.7769
3 29 1 -4.0628 0.3582
3 29 2 -4.8707 0.7334
3 29 3 1.5986 -0.4851
3 29 4 -0.2533 0.3673
3 29 5 -0.8185 0.0721
3 29 6 -3.1746 -0.6132
3 29 7 -2.8647 0.0672
3 29 8 -3.1117 0.1560
3 29 9 -3.6485 -0.1248
3 29 10 3.5890 0.0479
3 29 11 -0.5268 0.1055
3 29 12 2.7846 -0.0895
3 29 13 0.2650 0.2329
3 29 14 -2.1049 0.0643
3 29 15 -5.8129 -0.2023
3 29 16 -3.7845 -0.0140
3 29 17 -1.4626 -0.0266
3 31 0 -10.5670 -0.3293
3 31 1 2.6575 -0.1635
3 31 2 6.2920 1.1170
3 31 3 -5.0882 0.0761
3 31 4 0.8118 0.2409
3 31 5 0.0171 0.0245
3 31 6 -0.1045 -1.0574
3 31 7 5.4050 0.0533
3 31 8 3.4691 0.6838
3 31 9 -1.0958 -0.1095
3 31 10 6.3642 -0.0258
3 31 11 0.5252 0.0229
3 31 12 3.1861 -0.1950
3 31 13 0.7198 0.0024
3 31 14 -0.1677 0.2407
3 31 15 -1.9582 0.0528
3 31 16 -1.8404 -0.0795
3 33 0 2.4466 -0.2276
3 33 1 4.7462 -0.0902
3 33 2 6.0547 -0.3360
3 33 3 -5.2176 0.1205
3 33 4 1.3060 0.0000
3 33 5 1.5984 0.2039
3 33 6 0.8371 0.7745
3 33 7 -0.5519 -0.2014
3 33 8 2.7947 -0.7649
3 33 9 -1.6105 -0.0829
3 33 10 2.9439 0.2038
3 33 11 -3.8993 0.3005
3 33 12 1.7485 0.2493
3 33 13 -1.7919 -0.1417
3 33 14 0.2700 -0.1893
3 33 15 -1.0510 0.0014
3 33 16 -1.0408 0.1181
3 35 0 1.7913 0.3124
3 35 1 -0.1652 -0.0091
3 35 2 -5.8199 -0.3590
3 35 3 -2.9755 0.1816
3 35 4 -1.4899 -0.0782
3 35 5 -1.4998 -0.1751
3 35 6 -4.2125 0.0859
3 35 7 -3.4173 -0.0650
3 35 8 0.4191 0.0555
3 35 9 -1.5598 0.2552
3 35 10 0.6833 -0.3524
3 35 11 -4.7466 -0.3730
3 35 12 0.3834 0.0087
3 35 13 1.5608 0.2257
3 35 14 5.3177 0.2580
3 35 15 2.8318 -0.0693
3 35 16 5.9199 -0.0710
3 37 0 -0.7708 0.7836
3 37 1 -2.8924 -0.5013
3 37 2 -1.8772 -0.5228
3 37 3 -0.8108 0.4590
3 37 4 3.5514 -0.0838
3 37 5 -7.1935 -0.3250
3 37 6 0.1114 0.2684
3 37 7 -4.3038 -0.1123
3 37 8 -1.1612 -0.0931
3 37 9 -2.4392 0.3208
3 37 10 0.6533 -0.1627
3 37 11 0.7119 -0.1690
3 37 12 -0.4108 0.2163
3 37 13 0.7633 -0.1633
3 37 14 2.8969 -0.1537
3 37 15 1.9483 0.1704
3 39 0 1.9244 0.0443
3 39 1 0.4834 0.1040
3 39 2 -0.8954 -0.4059
3 39 3 -0.6329 -0.2346
3 39 4 2.6168 -0.1105
3 39 5 1.9630 0.0209
3 39 6 2.9167 0.3846
3 39 7 1.3961 0.2367
3 39 8 2.1363 -0.3572
3 39 9 0.1858 0.0121
3 39 10 3.2160 0.1478
3 39 11 3.2910 -0.0104
3 39 12 1.6047 -0.0101
3 39 13 4.4226 -0.0646
3 39 14 1.2549 0.1290
3 41 0 7.9919 -0.1660
3 41 1 1.3088 0.0700
3 41 2 3.3162 0.2343
3 41 3 -0.2116 -0.3553
3 41 4 1.0691 -0.0222
3 41 5 1.9649 0.2663
3 41 6 -0.9155 -0.2296
3 41 7 -3.2439 0.0945
3 41 8 2.2251 0.2030
3 41 9 -3.6942 -0.1554
3 41 10 -2.9988 -0.0392
3 41 11 -2.8656 0.0626
3 41 12 -1.9677 -0.0436
3 41 13 1.5050 0.0212
3 43 0 -1.4255 -0.1910
3 43 1 -2.0371 0.0538
3 43 2 0.6598 0.4703
3 43 3 -2.6045 -0.0614
3 43 4 -0.9122 0.0299
3 43 5 -0.5034 -0.0583
3 43 6 -1.9675 -0.3327
3 43 7 -5.0432 0.0813
3 43 8 -0.5163 0.1855
3 43 9 -5.0656 -0.0351
3 43 10 -2.4882 -0.0050
3 43 11 -0.1112 0.1196
3 43 12 1.0376 -0.0459
3 45 0 -3.0755 -0.3205
3 45 1 -5.8869 0.1861
3 45 2 -4.3187 0.1788
3 45 3 -1.2048 -0.1183
3 45 4 -0.4424 0.0788
3 45 5 1.7216 0.0698
3 45 6 1.8813 -0.1148
3 45 7 -3.9486 -0.0484
3 45 8 -2.3452 -0.2239
3 45 9 0.1078 0.0230
3 45 10 0.4203 0.1837
3 45 11 3.2948 0.0663
3 47 0 0.3098 -0.0227
3 47 1 -3.3086 0.0712
3 47 2 0.5310 0.0779
3 47 3 -1.5589 0.2644
3 47 4 -1.0802 -0.0857
3 47 5 -0.1122 -0.1204
3 47 6 0.7834 -0.0145
3 47 7 -0.9593 -0.1013
3 47 8 5.6063 0.0589
3 47 9 6.8942 0.1735
3 47 10 -4.1072 -0.1385
3 49 0 4.6035 0.0450
3 49 1 -2.4163 -0.0663
3 49 2 3.7544 -0.1460
3 49 3 -1.5243 0.0623
3 49 4 -1.7223 0.0122
3 49 5 -3.5822 0.1099
3 49 6 -2.2213 0.0891
3 49 7 -2.8418 -0.0834
3 49 8 0.9953 -0.0944
3 51 0 3.6164 0.1338
3 51 1 1.2103 -0.1857
3 51 2 -4.1227 -0.2070
3 51 3 1.6530 0.1717
3 51 4 -3.9330 -0.0835
3 51 5 -4.7539 -0.1964
3 51 6 -1.0096 0.0557
3 53 0 -5.8193 0.0585
3 53 1 2.0685 0.0596
3 53 2 -6.5070 -0.0178
3 53 3 -1.9283 -0.2484
4 0 0 -135.4299 4.1814
4 0 1 -320.9597 0.2831
4 0 2 -22.2924 -5.5265
4 0 3 80.8099 11.9233
4 0 4 -1.8867 -3.4214
4 0 5 -41.2773 -7.8213
4 0 6 20.1572 6.7773
4 0 7 -29.8163 -0.7635
4 0 8 11.3934 -4.3645
4 0 9 3.7813 4.8438
4 0 10 -2.3944 -0.4244
4 0 11 5.0421 -3.5357
4 0 12 -4.0265 3.0196
4 2 0 -61.4864 0.8602
4 2 1 -86.7509 -3.8932
4 2 2 -10.7848 0.4779
4 2 3 -24.7644 3.5939
4 2 4 -9.2571 0.4978
4 2 5 -20.1949 -1.2246
4 2 6 3.3705 0.2695
4 2 7 -2.3751 -0.9228
4 2 8 -6.0524 -0.1309
4 2 9 -13.6927 1.3581
4 2 10 -10.3719 -0.2768
4 2 11 -3.1020 -0.5248
4 2 12 7.2108 0.0919
4 2 13 -1.7751 -0.1192
4 4 0 101.0186 5.4213
4 4 1 39.9834 1.9254
4 4 2 68.0683 0.9822
4 4 3 26.3778 -3.6866
4 4 4 66.3603 -0.3841
4 4 5 28.3634 1.9416
4 4 6 34.8267 -2.8354
4 4 7 5.0335 0.1033
4 4 8 11.0233 2.4027
4 4 9 -2.6512 -1.2944
4 4 10 -11.6386 -0.0036
4 4 11 -1.8414 1.0007
4 4 12 -4.0484 -1.4121
4 4 13 -1.9838 -0.3421
4 4 14 9.9117 1.1217
4 6 0 199.7795 -5.4207
4 6 1 24.5764 -2.9265
4 6 2 48.0122 -3.8996
4 6 3 11.5958 1.1640
4 6 4 -20.9433 0.6380
4 6 5 -16.5078 -0.3027
4 6 6 17.5324 2.5451
4 6 7 -2.1872 0.5255
4 6 8 18.1945 -1.8974
4 6 9 -4.0277 -0.0682
4 6 10 -6.5895 0.1331
4 6 11 5.0339 -0.2819
4 6 12 -2.2416 0.9881
4 6 13 -2.0514 0.0627
4 6 15 1.3636 0.0406
4 8 0 -8.0109 1.2833
4 8 1 -16.6822 -3.2491
4 8 2 -8.2659 -0.7144
4 8 3 -4.9672 0.4050
4 8 4 11.0353 -0.2800
4 8 5 8.1762 -0.9044
4 8 6 -8.6973 0.6650
4 8 7 1.0077 0.6253
4 8 8 -4.6156 -0.2321
4 8 9 -5.8386 0.4740
4 8 10 5.7586 0.1605
4 8 11 -7.0936 -0.7871
4 8 12 9.9719 -0.2756
4 8 13 -7.3332 0.1600
4 8 14 1.6599 0.1236
4 8 15 3.9564 0.1959
4 8 16 -5.0259 0.1594
4 10 0 51.7328 -3.5699
4 10 1 -32.5358 -4.8732
4 10 2 10.4328 0.4313
4 10 3 15.6601 2.2724
4 10 4 9.0552 0.4977
4 10 5 -8.5429 -0.6643
4 10 6 7.4591 -0.8727
4 10 7 5.1599 0.0633
4 10 8 8.1404 0.5668
4 10 9 7.0072 0.4866
4 10 10 2.3581 -0.0922
4 10 11 -0.5857 -0.6834
4 10 12 -3.1941 -0.0772
4 10 13 -1.1080 0.3003
4 10 14 -2.3628 0.0655
4 10 15 0.0026 0.0257
4 10 16 -1.5658 -0.0551
4 10 17 -3.4710 -0.1908
4 12 0 59.7964 3.9154
4 12 1 -38.1278 5.6756
4 12 2 11.1917 -0.7572
4 12 3 2.6908 -2.4503
4 12 4 -8.7550 -0.3016
4 12 5 -1.8118 0.5790
4 12 6 9.5449 0.8076
4 12 7 6.9219 0.4345
4 12 8 -5.6121 -0.7534
4 12 9 -4.8668 -0.8074
4 12 10 -0.5933 0.1443
4 12 11 -0.5155 0.6028
4 12 12 -0.0958 0.3565
4 12 13 -0.3886 -0.1520
4 12 14 1.9579 -0.3549
4 12 15 1.0495 -0.2269
4 12 16 2.7205 0.1021
4 12 17 -2.2223 0.2829
4 12 18 0.3820 0.0204
4 14 0 9.4757 0.9066
4 14 1 -1.0253 2.2580
4 14 2 6.4334 2.2363
4 14 3 2.3677 -0.6591
4 14 4 2.6893 0.5136
4 14 5 4.6697 0.9605
4 14 6 4.5028 -2.2432
4 14 7 -0.7551 -0.8207
4 14 8 -11.8531 1.4509
4 14 9 -0.5761 -0.3545
4 14 10 0.9225 0.0573
4 14 11 -10.1314 0.8637
4 14 12 3.1522 -0.7406
4 14 13 -2.3303 -0.4986
4 14 14 -0.0265 0.5691
4 14 15 1.3290 -0.0289
4 14 16 -4.4001 -0.0848
4 14 17 -1.8975 0.3043
4 14 18 -2.2052 -0.2371
4 16 0 11.4451 2.7863
4 16 1 -12.8512 1.0714
4 16 2 -14.1566 3.2377
4 16 3 0.0320 0.2628
4 16 4 -12.5073 -0.0668
4 16 5 -2.8478 0.2699
4 16 6 0.8612 -2.2381
4 16 7 -8.8204 -0.3901
4 16 8 -2.7876 1.7107
4 16 9 1.2707 -0.0233
4 16 10 -2.3351 -0.4729
4 16 11 4.4897 0.1121
4 16 12 -1.6314 -0.5118
4 16 13 1.2532 0.0852
4 16 14 -2.8620 0.6455
4 16 15 0.2067 -0.1253
4 16 16 2.9815 -0.4129
4 16 17 -4.5695 -0.0988
4 16 18 -0.4857 0.0625
4 18 0 1.8213 -1.9346
4 18 1 1.0910 1.8712
4 18 2 -5.0124 -1.2095
4 18 3 1.5678 -1.3196
4 18 4 -6.2197 -0.1218
4 18 5 9.0630 0.7278
4 18 6 -0.6134 1.4452
4 18 7 9.3444 0.2221
4 18 8 5.3876 -1.0741
4 18 9 -1.2682 -0.8849
4 18 10 -7.7283 0.2059
4 18 11 -2.7535 0.5658
4 18 12 -0.2366 0.5581
4 18 13 -0.2600 -0.0052
4 18 14 3.5195 -0.6396
4 18 15 -0.2900 -0.1405
4 18 16 1.8113 0.1402
4 18 17 0.4979 0.1611
4 18 18 -0.3434 0.0439
4 20 0 -7.2478 -1.9550
4 20 1 10.1261 -2.0447
4 20 2 1.9305 -1.0106
4 20 3 3.0358 1.4272
4 20 4 6.2103 0.1205
4 20 5 17.1107 -0.9768
4 20 6 -9.8839 0.5387
4 20 7 -4.6023 -0.0755
4 20 8 -4.0699 -0.4174
4 20 9 -8.1573 0.9542
4 20 10 1.8948 -0.0156
4 20 11 1.3880 -0.9791
4 20 12 0.6768 0.1667
4 20 13 -0.4391 0.2627
4 20 14 -1.6341 -0.0466
4 20 15 -0.6648 0.3753
4 20 16 -1.5344 -0.0562
4 20 17 3.1673 -0.3172
4 20 18 -3.9258 0.0072
4 20 19 2.0300 -0.0286
4 22 0 10.5378 -0.7842
4 22 1 -17.0492 -3.9327
4 22 2 0.5343 -0.5548
4 22 3 1.3001 0.7455
4 22 4 -12.6696 0.3894
4 22 5 -6.2950 -0.3558
4 22 6 -5.2688 -0.0729
4 22 7 -0.8762 0.0931
4 22 8 8.5069 0.1550
4 22 9 -2.0517 0.5974
4 22 10 -4.4778 -0.1342
4 22 11 1.1566 -0.6773
4 22 12 -4.6836 -0.0873
4 22 13 4.5267 0.1571
4 22 14 1.1498 0.1185
4 22 15 0.7715 0.2091
4 22 16 6.3218 -0.0322
4 22 17 -0.5712 -0.0983
4 22 18 -0.6834 -0.1529
4 24 1 -7.2406 -0.2641
4 24 2 2.6090 -2.5523
4 24 3 -1.5150 0.0461
4 24 4 -4.8072 -0.1456
4 24 5 0.6356 -0.3835
4 24 6 -0.2006 1.9700
4 24 7 3.4466 0.2383
4 24 8 0.9302 -1.1864
4 24 9 4.2047 -0.0553
4 24 10 5.0321 0.1676
4 24 11 4.5375 -0.0215
4 24 12 3.4845 0.4564
4 24 13 -2.8133 0.0224
4 24 14 3.8480 -0.5379
4 24 15 -5.3892 0.0144
4 24 16 6.0056 0.2567
4 24 17 1.9786 0.0186
4 24 18 1.3986 0.1417
4 26 0 3.0311 2.4257
4 26 1 1.6386 1.3610
4 26 2 12.3097 -0.0808
4 26 3 -9.2600 -0.5626
4 26 4 7.0705 -0.3340
4 26 5 12.4198 0.0302
4 26 6 -3.2813 0.0855
4 26 7 0.2846 0.0635
4 26 8 -1.0047 0.1065
4 26 9 -0.3942 -0.0332
4 26 10 4.2117 0.0219
4 26 11 -3.7123 -0.0039
4 26 12 -0.6569 -0.2745
4 26 13 -3.7930 -0.0014
4 26 14 2.6776 0.2022
4 26 15 -1.1750 -0.1228
4 26 16 -0.4675 -0.0018
4 26 17 5.8206 0.0181
4 26 18 -1.4472 -0.0492
4 28 0 6.3589 0.9626
4 28 1 -8.8219 -0.5521
4 28 2 8.7098 2.3707
4 28 3 -0.6762 0.8725
4 28 4 0.8505 -0.1752
4 28 5 -1.2027 -0.1970
4 28 6 -3.9782 -1.5536
4 28 7 -2.1100 -0.2910
4 28 8 1.7308 1.2358
4 28 9 -2.0859 0.2437
4 28 10 1.1268 -0.1014
4 28 11 1.4682 0.0643
4 28 12 -0.9775 -0.3869
4 28 13 -1.8226 -0.0915
4 28 14 -3.7134 0.2827
4 28 15 -3.3309 -0.0254
4 28 16 -2.0205 -0.1058
4 28 17 0.2604 -0.0451
4 30 0 7.0411 2.4152
4 30 1 -7.0991 3.2898
4 30 2 -0.3529 -0.0493
4 30 3 -6.4856 -1.5989
4 30 4 7.6250 -0.2970
4 30 5 -6.9690 0.5730
4 30 6 3.7345 0.3364
4 30 7 0.3880 -0.0770
4 30 8 -0.5394 -0.4850
4 30 9 -2.7542 -0.7699
4 30 10 4.2142 0.1576
4 30 11 -0.3810 0.8450
4 30 12 3.7304 0.1871
4 30 13 -0.0095 -0.2171
4 30 14 3.0377 -0.2044
4 30 15 -0.7417 -0.2263
4 30 16 -1.4238 0.2113
4 30 17 -10.9286 -0.0153
4 32 0 12.5209 -1.6717
4 32 1 -7.7369 -0.0078
4 32 2 1.9901 0.9150
4 32 3 -3.5448 0.3859
4 32 4 8.1091 0.4762
4 32 5 -4.3860 0.0313
4 32 6 4.2687 -0.9467
4 32 7 -1.5303 -0.1590
4 32 8 1.7899 0.5955
4 32 9 3.0311 0.2662
4 32 10 4.9774 -0.1151
4 32 11 -0.6880 -0.0904
4 32 12 2.5077 -0.1359
4 32 13 0.0502 0.0263
4 32 14 -0.3665 0.3305
4 32 15 2.4033 -0.0365
4 32 16 0.2835 -0.2684
4 34 0 2.9115 0.7362
4 34 1 -6.1779 -1.2832
4 34 2 4.0663 0.2481
4 34 3 2.0806 0.2226
4 34 4 4.0322 0.0361
4 34 5 -3.8160 0.1392
4 34 6 4.6706 -0.0073
4 34 7 -3.3053 -0.1419
4 34 8 1.5599 -0.0282
4 34 9 -4.1218 0.0395
4 34 10 0.2371 -0.0787
4 34 11 -1.8881 -0.0141
4 34 12 0.0905 0.1709
4 34 13 0.8269 -0.0834
4 34 14 -3.1753 0.0496
4 34 15 4.0290 0.1202
4 36 0 -4.2325 -2.7649
4 36 1 -4.3078 -1.0750
4 36 2 -0.3521 -1.0397
4 36 3 -4.9183 0.0519
4 36 4 -2.2101 0.3812
4 36 5 -4.3781 -0.0102
4 36 6 0.1104 0.6001
4 36 7 -5.0217 0.2414
4 36 8 -2.1969 -0.7239
4 36 9 -3.4005 -0.0624
4 36 10 0.8579 0.1879
4 36 11 -1.7661 -0.1727
4 36 12 -0.2888 0.0261
4 36 13 -1.9702 0.0377
4 36 14 -2.9298 -0.0639
4 36 15 0.6840 -0.0704
4 38 0 4.9428 0.3099
4 38 1 -6.4247 -0.2716
4 38 2 2.2893 -0.8205
4 38 3 -8.9947 -0.1143
4 38 4 -5.1210 -0.2001
4 38 5 -2.8045 -0.1734
4 38 6 1.2404 0.4990
4 38 7 -1.6510 0.2895
4 38 8 8.7872 -0.2236
4 38 9 5.5472 0.1541
4 38 10 5.2576 -0.0769
4 38 11 3.0226 -0.3201
4 38 12 4.9668 0.1536
4 38 13 5.6742 0.1873
4 38 14 4.2594 -0.0196
4 40 0 6.2244 -0.0974
4 40 1 4.0624 -0.7693
4 40 2 5.9756 0.1894
4 40 3 -0.7394 0.4031
4 40 4 -1.1034 0.0582
4 40 5 -3.8234 -0.2089
4 40 6 2.7140 -0.1863
4 40 7 1.1830 0.0167
4 40 8 5.9036 0.2675
4 40 9 3.1226 0.2538
4 40 10 7.5196 -0.1048
4 40 11 1.4077 -0.1504
4 40 12 0.2839 -0.0329
4 40 13 1.1461 -0.1665
4 40 14 -0.7417 -0.0252
4 42 0 0.5531 1.2287
4 42 1 0.9178 1.2806
4 42 2 3.2861 -0.2072
4 42 3 0.3929 -0.4110
4 42 4 2.0666 -0.2984
4 42 5 1.1181 0.0851
4 42 6 1.9143 0.1911
4 42 7 -1.4328 0.1674
4 42 8 -3.1936 -0.2084
4 42 9 -2.5962 -0.1620
4 42 10 1.4148 0.1374
4 42 11 5.2287 0.0765
4 42 12 -3.4605 0.1804
4 42 13 1.9281 0.0080
4 44 0 -2.3614 -0.1656
4 44 1 -4.1508 0.7283
4 44 2 1.4315 0.7223
4 44 3 -1.9819 -0.0945
4 44 4 -2.4236 -0.0060
4 44 5 -1.9867 0.0606
4 44 6 -4.2819 -0.6144
4 44 7 -5.1908 -0.1615
4 44 8 -1.2453 0.4246
4 44 9 -1.2119 -0.0266
4 44 10 -6.4408 -0.0448
4 44 11 -1.4517 0.0748
4 44 12 -10.6572 -0.2069
4 46 0 1.4594 0.6686
4 46 1 0.8368 0.0320
4 46 2 0.7786 0.4987
4 46 3 1.9284 0.1576
4 46 4 1.2609 -0.1838
4 46 5 1.2659 -0.0131
4 46 6 0.0818 -0.1572
4 46 7 4.3257 -0.1314
4 46 8 1.8603 0.0479
4 46 9 2.2835 0.1008
4 46 10 4.7180 0.0439
4 48 0 4.7009 -0.7688
4 48 1 4.1783 -0.2702
4 48 2 1.3269 -0.1057
4 48 3 0.3819 0.1513
4 48 4 5.4773 0.2453
4 48 5 3.9296 0.1252
4 48 6 1.3541 -0.1419
4 48 7 7.0889 -0.0157
4 48 8 2.1080 -0.1409
4 48 9 -1.6355 -0.1174
4 50 0 -2.9721 -0.3744
4 50 1 1.1440 -0.2467
4 50 2 -4.9206 -0.2455
4 50 3 -2.0639 -0.1114
4 50 4 -1.3502 -0.0499
4 50 5 -4.5888 0.0820
4 50 6 -2.7599 0.1434
4 50 7 -3.0009 0.0348
4 52 0 -1.2234 0.1142
4 52 1 -1.2793 -0.4324
4 52 2 4.4197 -0.3021
4 52 3 0.8160 0.0501
4 52 4 5.0612 -0.0589
4 52 5 -0.1253 0.1697
5 1 0 51.5079 3.2875
5 1 1 -35.3022 4.2553
5 1 2 34.0748 1.9130
5 1 3 -91.5629 -5.3282
5 1 4 -1.8179 2.5850
5 1 5 -4.5119 3.4952
5 1 6 18.3745 -4.5998
5 1 7 6.2417 -0.0649
5 1 8 6.7013 2.1022
5 1 9 -8.5391 -1.7817
5 1 10 11.7603 0.5683
5 1 11 -5.8383 1.6399
5 1 12 -1.6780 -1.5452
5 1 13 -5.9006 -0.4491
5 1 14 2.3273 0.9373
5 3 0 -90.2802 2.9036
5 3 1 -11.4937 -0.9139
5 3 2 58.0568 -0.0397
5 3 3 0.4387 1.9611
5 3 4 29.3118 -1.6939
5 3 5 -8.1715 -1.4236
5 3 6 15.7860 1.3148
5 3 7 12.7888 0.3404
5 3 8 11.9809 -0.8591
5 3 9 9.5172 0.7540
5 3 10 18.1559 -0.1061
5 3 11 -2.5410 -0.9140
5 3 12 3.1664 0.7470
5 3 13 0.9713 0.1829
5 3 14 0.3257 -0.4000
5 3 15 4.5268 0.0770
5 5 0 118.3777 -5.0805
5 5 1 -32.0036 -3.0926
5 5 2 54.2319 -2.8854
5 5 3 65.9980 1.0881
5 5 4 9.5092 0.1157
5 5 5 4.5377 -0.6030
5 5 6 40.3534 2.1321
5 5 7 -3.5203 -0.0697
5 5 8 3.0683 -1.1090
5 5 9 -11.2623 0.9003
5 5 10 5.7814 -0.0593
5 5 11 -1.8219 -0.9528
5 5 12 3.3329 0.3593
5 5 13 2.7651 0.2919
5 5 14 -4.7626 -0.1367
5 5 15 -3.0818 0.4581
5 7 0 98.0066 -3.1856
5 7 1 -49.7245 0.3766
5 7 2 50.9659 -0.6618
5 7 3 12.3460 -2.5766
5 7 4 48.6061 0.6158
5 7 5 -12.3539 1.3069
5 7 6 12.9833 -0.0004
5 7 7 -7.8919 0.9581
5 7 8 11.4460 0.5376
5 7 9 -1.4092 -1.1738
5 7 10 9.5230 -0.5333
5 7 11 -7.7568 0.4224
5 7 12 -0.4436 -0.2398
5 7 13 -3.3603 0.1530
5 7 14 -0.5285 0.2453
5 7 15 -1.7516 -0.3338
5 7 16 -2.5357 0.0923
5 9 0 0.8473 -6.4723
5 9 1 23.3797 -6.1562
5 9 2 -5.6288 0.1282
5 9 3 -17.2373 -0.1675
5 9 4 -3.0996 0.2851
5 9 5 -2.8922 1.6833
5 9 6 4.1164 -1.6662
5 9 7 3.0057 0.1544
5 9 8 0.8751 0.9104
5 9 9 -3.6883 -0.8667
5 9 10 2.5445 0.2462
5 9 11 3.7694 0.2853
5 9 12 3.1278 -0.6731
5 9 13 3.7917 0.0554
5 9 14 1.6893 0.5961
5 9 15 1.6051 -0.1784
5 9 16 2.0983 -0.0238
5 9 17 0.8516 0.0454
5 11 0 17.6492 4.4856
5 11 1 -10.6237 2.1502
5 11 2 9.7617 -0.7991
5 11 3 19.2088 0.4813
5 11 4 5.0834 -0.8754
5 11 5 15.5656 -0.9960
5 11 6 -1.7998 1.5480
5 11 7 -14.6110 -0.0179
5 11 8 8.7167 -0.7701
5 11 9 -1.3928 0.4142
5 11 10 5.9751 0.2238
5 11 11 6.7559 -0.3882
5 11 12 -2.3510 0.2017
5 11 13 1.6337 -0.0033
5 11 14 3.4421 -0.3320
5 11 15 -0.4599 0.3132
5 11 16 0.2199 0.1828
5 11 17 -1.3195 -0.0203
5 11 18 -0.7798 0.0099
5 13 0 16.1047 -2.4242
5 13 1 -2.2075 0.7709
5 13 2 24.7206 1.0217
5 13 3 -20.9150 2.1448
5 13 4 36.2601 0.9196
5 13 5 4.8116 -1.5990
5 13 6 0.2506 -0.4119
5 13 7 -2.3444 -0.5703
5 13 8 2.3164 0.0692
5 13 9 -9.2461 1.2001
5 13 10 -3.8081 -0.2432
5 13 11 -2.8556 -0.1501
5 13 12 0.9129 0.1426
5 13 13 -5.5483 -0.1351
5 13 14 0.8769 -0.0113
5 13 15 -0.9570 0.0283
5 13 16 -2.1098 -0.2212
5 13 17 3.8540 0.0077
5 13 18 -2.1747 0.1779
5 15 0 -28.8476 14.2236
5 15 1 11.1983 4.2226
5 15 2 -13.7033 0.0386
5 15 3 -11.5027 -0.6812
5 15 4 -5.5686 -2.2842
5 15 5 -3.0725 0.1824
5 15 6 -8.3874 0.8107
5 15 7 11.2197 -0.2705
5 15 8 1.7802 -0.6687
5 15 9 -5.0877 -0.1389
5 15 10 -3.9014 -0.0038
5 15 11 1.2496 0.2396
5 15 12 -2.3580 0.6177
5 15 13 1.5191 -0.3419
5 15 14 -0.4658 -0.2819
5 15 15 0.5212 0.1375
5 15 16 -2.2943 -0.0470
5 15 17 0.2808 0.1223
5 15 18 -2.0360 0.0991
5 17 0 7.6495 -4.4776
5 17 1 -12.5568 0.0185
5 17 2 0.9580 1.0210
5 17 3 10.1760 1.4793
5 17 4 -1.7090 1.3423
5 17 5 8.5013 -0.5869
5 17 6 4.9993 -1.4737
5 17 7 -0.7260 -0.3911
5 17 8 -3.3716 0.7460
5 17 9 -3.8996 0.1459
5 17 10 -0.3310 0.2514
5 17 11 -0.6887 0.0841
5 17 12 0.4196 -0.5559
5 17 13 2.5535 -0.0227
5 17 14 0.2782 0.4135
5 17 15 -1.9611 -0.0069
5 17 16 -3.2507 -0.1562
5 17 17 -2.0731 0.0039
5 17 18 -1.3247 -0.2203
5 17 19 -1.2697 -0.0238
5 19 0 20.8364 0.5949
5 19 1 -5.6483 1.2557
5 19 2 21.1018 -0.1471
5 19 3 -4.1876 -1.5221
5 19 4 8.1545 0.0807
5 19 5 -12.0101 0.2485
5 19 6 -0.1913 0.4539
5 19 7 -2.8913 0.4010
5 19 8 -4.1453 -0.0968
5 19 9 9.6209 -0.5347
5 19 10 2.6903 -0.4028
5 19 11 -5.5348 0.3708
5 19 12 3.0561 0.2337
5 19 13 -3.8622 0.3211
5 19 14 0.2947 -0.0594
5 19 15 -0.5673 -0.2398
5 19 16 -2.3323 -0.1017
5 19 17 -0.6277 -0.0443
5 19 18 1.5812 0.1595
5 19 19 0.5122 0.0902
5 21 0 -5.3747 -6.1242
5 21 1 8.9548 -5.3307
5 21 2 -5.5791 -0.3526
5 21 3 -2.5221 0.4321
5 21 4 -7.9082 0.3643
5 21 5 -2.2678 1.2916
5 21 6 -5.1515 -0.3533
5 21 7 1.0121 0.1391
5 21 8 -8.0777 0.0543
5 21 9 0.9145 -0.5751
5 21 10 -7.6643 0.2880
5 21 11 -7.2216 -0.0169
5 21 12 -0.4193 -0.2058
5 21 13 0.4537 0.1031
5 21 14 0.0114 -0.0149
5 21 15 2.7456 0.0300
5 21 16 0.1012 0.2274
5 21 17 -2.5957 -0.1997
5 21 18 4.1444 -0.3078
5 23 0 7.8935 -0.8436
5 23 1 -13.9575 0.0309
5 23 2 -15.0818 -0.5719
5 23 3 -3.0971 -1.9882
5 23 4 -6.5006 0.2910
5 23 5 -4.4812 0.7190
5 23 6 0.4914 -0.1024
5 23 7 -11.8257 0.5880
5 23 8 -2.7185 0.1837
5 23 9 -0.8681 -0.6265
5 23 10 4.4305 0.1384
5 23 11 -2.6992 -0.0431
5 23 12 0.1207 -0.2618
5 23 13 -2.1899 0.2237
5 23 14 -2.8362 0.1440
5 23 15 3.6524 -0.0404
5 23 16 0.3704 -0.0057
5 23 17 -1.7212 -0.1207
5 23 18 -1.1302 -0.0669
5 25 0 7.8958 -4.4252
5 25 1 -7.1086 -1.3608
5 25 2 4.7179 -0.1319
5 25 3 2.2537 0.8150
5 25 4 4.7833 0.6684
5 25 5 -3.4344 -0.5525
5 25 6 6.1145 -0.1113
5 25 7 10.7097 -0.1408
5 25 8 7.8157 0.1466
5 25 9 2.3184 0.4720
5 25 10 4.1233 -0.2885
5 25 11 0.3544 -0.2001
5 25 12 5.8516 0.0112
5 25 13 2.6637 0.0596
5 25 14 -0.2215 0.0347
5 25 15 3.2321 0.1786
5 25 16 -0.0188 -0.0433
5 25 17 0.3103 -0.0797
5 25 18 0.7272 0.0467
5 27 0 1.5405 6.5409
5 27 1 3.1694 2.1039
5 27 2 3.7072 -0.3986
5 27 3 6.1036 -0.5196
5 27 4 0.2946 -1.4156
5 27 5 0.4327 -0.0255
5 27 6 2.2119 1.1458
5 27 7 0.6118 0.0378
5 27 8 -2.0415 -0.4378
5 27 9 0.0749 0.0678
5 27 10 0.0021 -0.2001
5 27 11 -0.2312 0.2150
5 27 12 3.1943 0.5452
5 27 13 -1.6945 -0.3185
5 27 14 -1.1745 -0.2502
5 27 15 0.1275 -0.1012
5 27 16 -0.5058 0.1085
5 27 17 -1.9438 0.1292
5 29 0 10.2567 1.4992
5 29 1 -6.3995 1.1546
5 29 2 3.3650 0.6315
5 29 3 -10.1651 1.3113
5 29 4 -6.1052 0.1250
5 29 5 -2.1746 -1.1608
5 29 6 0.8893 -0.5040
5 29 7 -10.1442 -0.4746
5 29 8 0.0282 0.0862
5 29 9 -4.9379 0.9788
5 29 10 -4.9087 0.2920
5 29 11 -5.1192 -0.4310
5 29 12 1.7421 -0.1024
5 29 13 1.1263 -0.1951
5 29 14 1.2762 0.0609
5 29 15 -0.1051 0.2851
5 29 16 -0.0281 -0.0466
5 31 0 -0.7630 1.4962
5 31 1 -6.5583 1.8032
5 31 2 7.5345 0.5631
5 31 3 -8.5660 0.3171
5 31 4 -7.3211 -0.2951
5 31 5 -1.2675 -0.5737
5 31 6 -5.6578 -0.0190
5 31 7 -1.2833 -0.1008
5 31 8 6.2968 0.0449
5 31 9 -0.7091 0.0572
5 31 10 -0.5228 -0.2164
5 31 11 -0.7243 0.1942
5 31 12 4.9399 0.1147
5 31 13 1.0911 -0.0054
5 31 14 2.8673 -0.1250
5 31 15 -1.0619 -0.3128
5 31 16 0.1492 -0.0506
5 33 0 4.9796 0.1442
5 33 1 -0.3980 -1.0644
5 33 2 10.9472 -0.3335
5 33 3 -1.7639 0.2487
5 33 4 2.7562 0.2098
5 33 5 5.0126 0.4667
5 33 6 2.6856 0.1926
5 33 7 0.7293 -0.2671
5 33 8 3.4886 -0.4413
5 33 9 -3.1749 0.0745
5 33 10 1.0801 0.2356
5 33 11 0.8873 0.0797
5 33 12 3.7937 0.0956
5 33 13 0.8132 -0.0859
5 33 14 4.9071 0.0798
5 33 15 -1.8299 -0.0342
5 35 0 0.1623 -2.2325
5 35 1 -6.4286 -0.7477
5 35 2 8.6846 0.0372
5 35 3 -5.3651 -0.4799
5 35 4 6.5083 0.3627
5 35 5 -1.8420 0.4188
5 35 6 -3.0262 -0.4314
5 35 7 -4.4020 0.3540
5 35 8 1.9738 0.2777
5 35 9 -0.6548 -0.5607
5 35 10 3.7001 -0.0930
5 35 11 -1.5615 0.0208
5 35 12 -2.6719 -0.0318
5 35 13 1.6702 0.1727
5 35 14 1.7874 0.0798
5 37 0 -0.3167 -2.5520
5 37 1 -9.5431 -1.2716
5 37 2 3.1327 -0.3493
5 37 3 -8.9012 -0.2642
5 37 4 0.6658 0.4569
5 37 5 -4.6555 0.4494
5 37 6 0.2270 -0.0391
5 37 7 -2.1372 -0.0260
5 37 8 2.1332 0.0112
5 37 9 -3.2958 -0.1016
5 37 10 2.5837 -0.0151
5 37 11 0.4024 0.1670
5 37 12 -0.8234 -0.1151
5 37 13 -0.5436 -0.1804
5 37 14 0.8171 0.1298
5 39 0 5.0412 -0.0457
5 39 1 -4.9958 -0.5786
5 39 2 4.5067 -0.0915
5 39 3 -6.0797 -0.4654
5 39 4 5.4735 -0.3491
5 39 5 -0.0735 0.3255
5 39 6 6.5684 0.2077
5 39 7 0.2884 0.4114
5 39 8 2.5988 0.0320
5 39 9 -0.6181 -0.3619
5 39 10 2.7731 -0.0837
5 39 11 2.9078 -0.1478
5 39 12 4.0926 0.0938
5 39 13 0.2238 0.1390
5 39 14 -0.7496 0.2204
5 41 0 5.9588 0.9982
5 41 1 -1.3334 0.7353
5 41 2 1.0495 -0.0205
5 41 3 -1.0714 -0.0996
5 41 4 4.4529 -0.0805
5 41 5 -1.6647 -0.1565
5 41 6 3.2726 0.0035
5 41 7 -3.1107 -0.0144
5 41 8 -1.7784 0.1940
5 41 9 -0.4678 0.2205
5 41 10 -8.6880 0.0235
5 41 11 -3.9980 -0.2397
5 41 12 1.3449 -0.0918
5 41 13 3.7819 -0.0336
5 43 0 1.8126 0.7574
5 43 1 -4.1551 0.8304
5 43 2 -1.0575 0.2346
5 43 3 0.2276 0.3766
5 43 4 -0.6524 -0.1450
5 43 5 -3.4796 -0.6126
5 43 6 -2.5119 0.0296
5 43 7 -5.2479 0.0188
5 43 8 -2.3395 -0.1194
5 43 9 -4.1220 0.3285
5 43 10 -4.6828 -0.1044
5 43 11 -5.3249 -0.1079
5 43 12 -1.0518 0.1896
5 45 0 3.0294 1.4391
5 45 1 -6.7346 0.4167
5 45 2 2.4223 0.1639
5 45 3 -2.2649 0.1409
5 45 4 4.8467 -0.1874
5 45 5 -1.5792 0.1344
5 45 6 4.3797 -0.2332
5 45 7 -1.5151 -0.1603
5 45 8 2.0471 0.0077
5 45 9 -2.5897 0.0007
5 45 10 4.2550 0.3720
5 45 11 -2.4675 -0.1740
5 47 0 4.1420 -0.4823
5 47 1 2.2688 -0.0551
5 47 2 3.0586 0.2266
5 47 3 -1.3644 0.2244
5 47 4 0.6791 0.0643
5 47 5 -0.7441 -0.0663
5 47 6 3.1739 -0.1968
5 47 7 -0.4038 -0.0730
5 47 8 7.8941 0.1589
5 47 9 4.8272 0.0322
5 47 10 1.3269 0.0419
5 49 0 5.2970 -0.6440
5 49 1 -1.5688 -0.2692
5 49 2 2.6178 -0.0951
5 49 3 -0.2340 -0.1893
5 49 4 -2.3250 0.2170
5 49 5 2.5763 0.3103
5 49 6 0.7475 0.0364
5 49 7 -2.5854 0.0147
5 49 8 1.8310 -0.0319
5 51 0 1.0762 -0.5022
5 51 1 -3.0229 -0.7000
5 51 2 -4.3226 -0.2330
5 51 3 -1.7969 0.1050
5 51 4 -5.9062 -0.0480
5 51 5 0.6678 0.2147
5 51 6 -4.6001 -0.2097
5 53 0 -2.9212 -0.1621
5 53 1 1.7674 0.0653
5 53 2 -4.3327 -0.0713
6 0 0 13.2454 4.5301
6 0 1 -43.5874 -1.9296
6 0 2 -24.7113 -0.5183
6 0 3 38.4256 6.2608
6 0 4 -10.2699 -3.0685
6 0 5 -2.1139 -3.9098
6 0 6 8.3213 3.1942
6 0 7 -30.6090 -0.9619
6 0 8 18.4680 -2.9302
6 0 9 2.3955 2.9759
6 0 10 7.6798 0.8132
6 0 11 2.2159 -1.8929
6 0 12 -7.8459 0.9526
6 0 13 1.0829 -0.1032
6 0 14 -3.5401 -1.1878
6 0 15 -1.7193 0.8039
6 2 0 88.3512 -3.6405
6 2 1 10.8305 0.9961
6 2 2 31.4095 -0.6317
6 2 3 -42.1577 -1.8596
6 2 4 46.9988 -0.2333
6 2 5 -6.9436 0.7111
6 2 6 23.0286 1.5727
6 2 7 -22.2352 0.4780
6 2 8 9.4748 -1.4984
6 2 9 -10.9352 -0.7868
6 2 10 9.4344 0.4914
6 2 11 -1.9480 0.1868
6 2 12 10.8358 0.3888
6 2 13 2.4889 0.3219
6 2 14 1.9641 -0.6026
6 2 15 0.3402 -0.2803
6 4 0 113.9749 -1.2128
6 4 1 57.1962 2.9737
6 4 2 61.6108 -0.2764
6 4 3 -47.8556 -3.9324
6 4 4 52.5382 0.9448
6 4 5 -25.4533 2.0014
6 4 6 21.6082 -0.8540
6 4 7 -14.6194 0.7424
6 4 8 14.1619 0.8851
6 4 9 -11.6307 -1.4337
6 4 10 6.0204 -0.2733
6 4 11 -11.5992 0.9317
6 4 12 -0.5676 -0.3672
6 4 13 -6.6054 0.0616
6 4 14 -0.2302 0.3246
6 4 15 -3.6265 -0.3186
6 4 16 3.2846 -0.0824
6 6 0 -35.2669 -3.0043
6 6 1 34.6585 -6.0703
6 6 2 -3.1680 0.4279
6 6 3 -16.0680 2.6902
6 6 4 -23.5071 -0.1992
6 6 5 -8.4072 0.0062
6 6 6 0.1760 -0.5662
6 6 7 4.8047 -0.0293
6 6 8 -1.5926 0.5344
6 6 9 -2.3919 0.3960
6 6 10 3.4509 -0.5361
6 6 11 5.9300 -0.7581
6 6 12 1.7940 0.0514
6 6 13 4.3913 0.2349
6 6 14 2.8849 0.3962
6 6 15 2.4754 0.1873
6 6 16 7.7754 -0.1787
6 8 0 -26.2719 -2.3485
6 8 1 0.5226 1.8791
6 8 2 31.0590 -1.2218
6 8 3 -28.6946 -1.7915
6 8 4 6.0306 -0.2828
6 8 5 -24.3335 1.0076
6 8 6 -1.1836 1.4191
6 8 7 -13.4940 -0.1003
6 8 8 -12.7900 -0.3939
6 8 9 -1.1439 -0.4173
6 8 10 -1.6490 -0.2477
6 8 11 -7.3787 0.1076
6 8 12 3.3155 -0.0344
6 8 13 -3.1711 0.0753
6 8 14 1.0300 0.2531
6 8 15 -0.3258 0.0358
6 8 16 -4.3635 -0.1276
6 8 17 1.6139 0.0513
6 10 0 0.5799 -5.1283
6 10 1 -58.8255 0.1717
6 10 2 6.1027 -1.2889
6 10 3 8.5528 -0.4483
6 10 4 21.9282 0.7741
6 10 5 -16.0519 0.1240
6 10 6 21.4432 0.7138
6 10 7 -18.5283 -0.5413
6 10 8 11.5538 -0.4384
6 10 9 -1.1662 0.2684
6 10 10 9.3589 -0.4209
6 10 11 -3.1209 0.4316
6 10 12 1.9348 0.4269
6 10 13 -3.0446 -0.3209
6 10 14 -0.1472 -0.1930
6 10 15 -0.7325 0.1302
6 10 16 2.6796 -0.0115
6 10 17 0.3320 0.1396
6 10 18 3.0748 0.1976
6 12 0 0.4810 6.3276
6 12 1 7.7798 -1.4980
6 12 2 -3.5664 1.4132
6 12 3 18.2505 0.8940
6 12 4 -24.2668 -0.8000
6 12 5 5.5408 0.2563
6 12 6 -5.7149 -1.2497
6 12 7 5.6185 0.1412
6 12 8 -4.3527 0.7559
6 12 9 -4.1539 0.1350
6 12 10 1.7020 0.2884
6 12 11 -0.9546 -0.0783
6 12 12 0.3903 -0.5561
6 12 13 2.9234 -0.1405
6 12 14 -3.3512 0.4181
6 12 15 1.8323 0.0322
6 12 16 0.6381 0.0290
6 12 17 -1.8473 -0.0739
6 12 18 -2.0416 -0.2340
6 12 19 -1.8847 0.1102
6 14 0 -8.3655 0.3133
6 14 1 -7.8795 0.9923
6 14 2 8.9084 0.3968
6 14 3 -15.8481 1.2148
6 14 4 -8.7170 -0.5635
6 14 5 -4.0463 -1.6273
6 14 6 -6.9913 0.6303
6 14 7 -0.2697 0.1318
6 14 8 -5.3209 -0.6992
6 14 9 5.5283 0.2815
6 14 10 3.9796 0.7440
6 14 11 -2.8475 -0.3058
6 14 12 6.1196 0.0465
6 14 13 0.9946 0.2446
6 14 14 1.7821 -0.4544
6 14 15 0.2594 0.0303
6 14 16 2.3840 0.1885
6 14 17 1.7554 -0.0836
6 14 18 2.9266 0.0743
6 14 19 0.5790 0.0205
6 16 0 15.9881 1.5535
6 16 1 -7.4710 2.8772
6 16 2 -6.7803 -0.4823
6 16 3 -5.5290 0.3816
6 16 4 -4.7341 -0.3573
6 16 5 -5.0415 -1.9431
6 16 6 0.0109 1.6921
6 16 7 -6.6759 0.3250
6 16 8 7.0848 -1.5833
6 16 9 -4.8463 0.7271
6 16 10 5.8317 -0.0722
6 16 11 1.0058 -0.4800
6 16 12 7.5030 0.8974
6 16 13 0.5880 0.2273
6 16 14 2.6839 -0.7899
6 16 15 -0.5580 0.0553
6 16 16 5.3700 0.0912
6 16 17 -1.2277 -0.0529
6 16 18 3.2677 0.2622
6 16 19 2.1371 -0.1037
6 18 0 -10.4004 3.6122
6 18 1 3.3607 -2.2487
6 18 2 -16.0522 0.3844
6 18 3 7.0656 0.5681
6 18 4 -4.6087 -0.1387
6 18 5 6.8180 0.7149
6 18 6 2.5726 -1.0799
6 18 7 15.9664 -0.1667
6 18 8 4.8606 0.5380
6 18 9 1.0707 -0.0197
6 18 10 0.9512 0.1244
6 18 11 2.1316 0.1591
6 18 12 0.3079 -0.2454
6 18 13 4.2935 -0.1958
6 18 14 0.2852 0.4206
6 18 15 2.8042 0.0991
6 18 16 1.0565 -0.0191
6 18 17 2.3072 -0.0613
6 18 18 0.5490 -0.2790
6 18 19 1.2450 0.0881
6 20 0 -13.0163 -2.9173
6 20 1 4.8754 -0.7813
6 20 2 10.3899 -0.1837
6 20 3 -6.3145 -0.1680
6 20 4 14.1787 0.6961
6 20 5 -2.3604 0.7620
6 20 6 -3.6891 -0.4205
6 20 7 -0.4960 -0.1312
6 20 8 -4.9044 0.5845
6 20 9 -0.0439 -0.7349
6 20 10 4.4097 -0.1309
6 20 11 0.6091 0.4984
6 20 12 0.1796 -0.3485
6 20 13 -3.3237 0.0142
6 20 14 1.5283 0.4484
6 20 15 -2.8118 -0.1879
6 20 16 -1.2949 -0.2189
6 20 17 2.1388 0.0565
6 20 18 -2.4636 -0.0620
6 22 0 -9.2137 -3.8099
6 22 1 2.2088 0.7498
6 22 2 3.4744 -0.9352
6 22 3 -5.9851 -1.6887
6 22 4 -4.5635 0.6828
6 22 5 -7.5795 1.3651
6 22 6 -9.5009 0.6039
6 22 7 1.3709 -0.0249
6 22 8 5.0727 -0.2281
6 22 9 2.0575 -0.8586
6 22 10 4.5080 -0.3608
6 22 11 -0.9697 0.7078
6 22 12 1.9079 0.0748
6 22 13 -5.8026 -0.0424
6 22 14 3.3940 -0.0312
6 22 15 -2.5443 -0.1972
6 22 16 1.0282 -0.1108
6 22 17 3.0644 0.1079
6 22 18 1.7995 0.0084
6 24 0 -13.5210 0.5052
6 24 1 9.2285 -2.5192
6 24 2 -2.0961 0.2860
6 24 3 0.9600 0.6985
6 24 4 1.1831 -0.4926
6 24 5 4.9844 0.2991
6 24 6 -3.3020 -0.4873
6 24 7 3.6170 -0.0148
6 24 8 -0.2173 0.5032
6 24 9 0.8825 0.1292
6 24 10 1.3057 -0.3631
6 24 11 2.4034 -0.2324
6 24 12 0.2285 0.0784
6 24 13 -0.9906 0.0177
6 24 14 3.2843 0.2349
6 24 15 0.2730 0.1648
6 24 16 -2.9445 0.0625
6 24 17 1.0224 -0.2386
6 24 18 1.7837 -0.0075
6 26 0 -2.4205 1.1628
6 26 1 2.3701 0.8234
6 26 2 3.4832 0.3330
6 26 3 -7.8451 -0.9384
6 26 4 18.0196 0.2539
6 26 5 4.6035 0.2270
6 26 6 6.8342 -0.3867
6 26 7 -4.3681 0.1420
6 26 8 -0.7434 0.2059
6 26 9 -1.9245 -0.1573
6 26 10 1.3530 0.3032
6 26 11 -1.2828 0.0877
6 26 12 2.6302 -0.2202
6 26 13 -3.1029 -0.1173
6 26 14 2.9559 0.0788
6 26 15 -0.5906 0.0613
6 26 16 0.5783 0.0475
6 26 17 1.6617 0.0216
6 26 18 1.9733 -0.0663
6 28 0 5.9969 -1.4467
6 28 1 -2.8668 1.9194
6 28 2 -1.8870 0.2449
6 28 3 5.3327 0.1786
6 28 4 0.4567 -0.1879
6 28 5 -4.0984 -1.0116
6 28 6 -2.6450 0.2848
6 28 7 -0.8740 0.3361
6 28 8 1.3820 -0.2584
6 28 9 -3.7376 0.3136
6 28 10 1.3304 -0.0174
6 28 11 -2.4968 -0.2566
6 28 12 1.4742 0.3293
6 28 13 -4.0292 0.2447
6 28 14 -1.9886 -0.4545
6 28 15 -4.0659 -0.0548
6 28 16 -1.8904 0.0324
6 28 17 -2.2328 0.0235
6 30 0 -1.0882 4.1272
6 30 1 5.9876 0.3715
6 30 2 -0.4274 -0.0836
6 30 3 -3.1169 0.6089
6 30 4 2.6310 -0.3891
6 30 5 -6.7766 -0.6937
6 30 6 -0.9664 0.1881
6 30 7 0.0721 -0.1636
6 30 8 -2.1289 -0.4155
6 30 9 -7.6555 0.6945
6 30 10 4.3154 0.2400
6 30 11 -0.4075 -0.3262
6 30 12 -0.2894 0.0501
6 30 13 0.8395 -0.2299
6 30 14 2.4066 -0.0841
6 30 15 3.0601 0.0740
6 30 16 -2.5982 0.2237
6 30 17 -2.7163 -0.1056
6 32 0 -0.3378 -0.8379
6 32 1 4.8497 -0.4163
6 32 2 -0.7458 0.5774
6 32 3 -6.0467 0.8596
6 32 4 8.4943 0.0378
6 32 5 -2.3433 -0.6575
6 32 6 4.1049 -0.3210
6 32 7 -1.1798 -0.0519
6 32 8 0.6268 0.0756
6 32 9 -0.9313 0.2077
6 32 10 3.0260 0.0504
6 32 11 -3.4133 -0.1785
6 32 12 -2.3009 0.0442
6 32 13 -3.2754 -0.0234
6 32 14 2.3421 0.0589
6 32 15 2.0505 -0.0220
6 34 0 10.1108 -0.8739
6 34 1 -2.1893 0.5207
6 34 2 4.2266 -0.7405
6 34 3 3.1879 -0.3253
6 34 4 12.3422 0.1922
6 34 5 2.2983 0.5027
6 34 6 2.7002 0.6171
6 34 7 0.0054 -0.1098
6 34 8 2.8906 -0.5301
6 34 9 -1.4653 -0.2971
6 34 10 1.0302 0.0039
6 34 11 0.4578 0.3202
6 34 12 -0.1198 0.1906
6 34 13 -2.0518 0.0605
6 34 14 1.3872 -0.2385
6 34 15 3.3769 -0.2057
6 36 0 6.2034 -0.8027
6 36 1 0.0702 -1.3899
6 36 2 1.3903 -0.3169
6 36 3 -2.4773 0.1319
6 36 4 9.4744 0.2498
6 36 5 -6.2630 0.4368
6 36 6 1.4492 -0.1530
6 36 7 -1.0341 -0.1422
6 36 8 -0.9532 0.2802
6 36 9 -1.2836 -0.0674
6 36 10 -2.4664 -0.2654
6 36 11 1.4422 -0.0229
6 36 12 -0.0276 0.0096
6 36 13 -5.9018 -0.0017
6 36 14 -1.4755 0.2946
6 38 0 1.3399 0.2290
6 38 1 5.3345 -0.1867
6 38 2 0.5857 -0.1714
6 38 3 1.7933 -0.3615
6 38 4 2.9851 -0.0365
6 38 5 -4.2457 0.4597
6 38 6 -2.7021 0.0627
6 38 7 1.5270 -0.0525
6 38 8 3.2032 0.1395
6 38 9 3.7978 -0.2796
6 38 10 -1.2060 -0.1148
6 38 11 1.2876 0.1242
6 38 12 1.5624 0.0912
6 38 13 -0.5814 -0.1975
6 38 14 4.1513 -0.0098
6 40 0 7.7374 -1.2230
6 40 1 1.2642 0.2787
6 40 2 5.8666 0.2800
6 40 3 -4.0308 -0.4882
6 40 4 2.4888 -0.0040
6 40 5 -1.1019 0.1790
6 40 6 2.1566 -0.1206
6 40 7 6.0707 0.2738
6 40 8 3.0908 0.1483
6 40 9 -1.0605 -0.1530
6 40 10 0.2149 -0.0837
6 40 11 1.7201 -0.0154
6 40 12 -2.2370 -0.1409
6 40 13 -1.1104 0.0597
6 42 0 -0.7096 1.5104
6 42 1 -3.3111 0.1426
6 42 2 6.5381 0.2900
6 42 3 -4.3125 -0.0683
6 42 4 8.9223 -0.3601
6 42 5 -2.3228 -0.1270
6 42 6 2.5126 -0.0675
6 42 7 0.0774 0.1660
6 42 8 -0.4785 0.1217
6 42 9 -4.2667 -0.0020
6 42 10 2.0601 0.1817
6 42 11 4.4898 -0.1602
6 42 12 0.6007 -0.0716
6 44 0 -0.8091 0.3139
6 44 1 2.4211 0.1879
6 44 2 -1.7639 0.3025
6 44 3 0.8518 0.1920
6 44 4 -0.1056 -0.0028
6 44 5 -0.0894 -0.3230
6 44 6 -2.1282 -0.2590
6 44 7 0.2150 -0.0457
6 44 8 -2.7492 0.1692
6 44 9 -0.0800 0.1995
6 44 10 -2.9422 0.1129
6 44 11 1.6694 -0.0705
6 46 0 -1.4902 0.0059
6 46 1 -2.1067 0.4111
6 46 2 -3.0090 -0.0949
6 46 3 2.9181 0.1040
6 46 4 -3.8049 0.0877
6 46 5 -1.3226 -0.1686
6 46 6 1.0253 0.1082
6 46 7 2.7160 -0.0448
6 46 8 -4.6448 -0.3182
6 46 9 4.7774 0.2154
6 46 10 -4.9519 0.1785
6 48 0 -6.2789 -0.0928
6 48 1 1.4199 -0.2961
6 48 2 2.3094 -0.0670
6 48 3 2.7922 0.1096
6 48 4 -1.4822 0.1168
6 48 5 0.8421 0.1971
6 48 6 1.4863 -0.1343
6 48 7 1.6881 -0.0625
6 48 8 -3.5288 -0.0154
6 48 9 2.6590 -0.2840
6 50 0 -2.8680 -0.2462
6 50 1 0.4569 -0.1623
6 50 2 2.4661 -0.0081
6 50 3 4.2278 0.0567
6 50 4 -2.8856 -0.0189
6 50 5 -0.4670 0.2097
6 50 6 -2.0091 0.2334
6 50 7 -3.7325 -0.0049
6 52 0 4.4425 -0.4088
6 52 1 -2.2050 -0.1511
6 52 2 4.4459 -0.2039
6 52 3 3.8585 -0.0637
6 52 4 0.0994 0.1300
7 1 0 14.3156 1.4750
7 1 1 -38.7572 -2.2037
7 1 2 24.7314 0.0010
7 1 3 -3.6031 1.7481
7 1 4 53.4891 -0.4404
7 1 5 -16.3629 -0.7356
7 1 6 24.3957 0.1141
7 1 7 1.3934 -0.3377
7 1 8 17.3206 0.5537
7 1 9 4.0432 0.3523
7 1 10 6.2186 -0.7252
7 1 11 -1.7218 -0.0671
7 1 12 2.5675 0.2437
7 1 13 -1.6183 0.0174
7 1 14 1.9678 0.0075
7 1 15 -1.4178 -0.1290
7 1 16 -0.2320 -0.2277
7 3 0 -24.5075 -5.9239
7 3 1 -46.3238 2.0132
7 3 2 7.6010 -0.2215
7 3 3 -24.3365 0.0337
7 3 4 -11.6843 1.1894
7 3 5 0.2493 -0.2792
7 3 6 -15.4588 -0.6120
7 3 7 -1.2936 0.1762
7 3 8 1.3052 0.6491
7 3 9 2.7459 -0.1101
7 3 10 4.8327 -0.2826
7 3 11 -4.9356 0.2193
7 3 12 6.0009 -0.5591
7 3 13 -2.8731 -0.0282
7 3 14 -0.6049 0.6736
7 3 15 -2.0656 -0.0614
7 3 16 -3.9228 -0.1530
7 5 0 65.0865 3.0440
7 5 1 -27.9614 -0.1445
7 5 2 20.3301 0.8928
7 5 3 -6.0492 -0.9710
7 5 4 -10.5409 -0.8424
7 5 5 -16.9657 1.3689
7 5 6 -5.7069 0.2571
7 5 7 -36.6300 0.0491
7 5 8 3.3425 -0.0514
7 5 9 -17.3475 -0.8335
7 5 10 -6.8999 -0.0035
7 5 11 -1.3643 0.2499
7 5 12 -0.6013 -0.0333
7 5 13 2.5614 0.2083
7 5 14 1.3775 -0.0517
7 5 15 -1.8934 -0.1776
7 5 16 -2.0482 0.0315
7 5 17 -4.4368 0.1055
7 7 0 28.7989 2.0361
7 7 1 -1.8266 -0.8408
7 7 2 7.9595 0.1758
7 7 3 -32.8188 0.4451
7 7 4 9.7127 0.3253
7 7 5 -19.5505 0.5890
7 7 6 -4.8272 0.2397
7 7 7 -17.2495 -0.7267
7 7 8 8.2223 -0.1104
7 7 9 -8.0367 -0.0313
7 7 10 6.6480 -0.1427
7 7 11 -1.1510 0.3456
7 7 12 2.2106 0.0714
7 7 13 -0.4423 -0.2314
7 7 14 -2.0774 0.0088
7 7 15 -2.6339 0.1300
7 7 16 -0.9575 0.0177
7 7 17 -4.0888 0.0143
7 9 0 -12.3179 -3.8246
7 9 1 17.9168 1.5807
7 9 2 4.8306 0.0297
7 9 3 -14.2725 0.8789
7 9 4 -0.1974 1.5365
7 9 5 5.2116 -1.4245
7 9 6 -12.4341 -0.5902
7 9 7 8.4338 0.2328
7 9 8 -4.5929 -0.1925
7 9 9 0.2501 0.9301
7 9 10 4.2480 -0.2034
7 9 11 -5.3308 -0.5588
7 9 12 1.8519 0.1601
7 9 13 -0.8179 -0.0451
7 9 14 -2.2736 0.1072
7 9 15 0.8749 0.4376
7 9 16 -2.5028 -0.0991
7 9 17 2.0658 -0.2755
7 9 18 -0.5669 0.1790
7 11 0 13.3527 1.3983
7 11 1 10.3458 -0.8082
7 11 2 2.5411 -0.1677
7 11 3 0.9286 0.1803
7 11 4 -3.1738 -0.4570
7 11 5 -18.7598 0.4109
7 11 6 -3.0237 0.7248
7 11 7 -13.6174 -0.1335
7 11 8 -0.2571 -0.4692
7 11 9 0.4418 0.0225
7 11 10 -1.2026 0.2100
7 11 11 2.5254 -0.0646
7 11 12 -1.1668 0.1519
7 11 13 -0.4810 0.0866
7 11 14 -0.4329 -0.2710
7 11 15 -0.8115 -0.0904
7 11 16 -2.2971 0.0130
7 11 17 -4.3950 0.0027
7 11 18 -0.5822 0.0122
7 11 19 1.9361 -0.0010
7 13 0 -20.7345 2.0793
7 13 1 6.9535 0.0012
7 13 2 -25.7007 0.3538
7 13 3 12.8480 -1.7536
7 13 4 -0.2280 -1.0591
7 13 5 -12.3477 1.1246
7 13 6 11.1166 0.1312
7 13 7 -5.0545 0.0728
7 13 8 -0.8706 0.1550
7 13 9 5.7504 -0.8022
7 13 10 0.3308 -0.0488
7 13 11 -1.1080 0.7582
7 13 12 0.6115 -0.0170
7 13 13 -4.9691 -0.0552
7 13 14 0.2637 -0.1482
7 13 15 -2.1808 -0.4469
7 13 16 -2.5906 0.1815
7 13 17 0.4883 0.4073
7 13 18 0.9649 -0.0187
7 13 19 2.0810 0.0108
7 15 0 -9.4168 -4.1885
7 15 1 14.2124 0.1515
7 15 2 -11.8881 0.5842
7 15 3 3.7544 0.5182
7 15 4 -16.0685 0.9591
7 15 5 6.1949 -1.1757
7 15 6 8.1876 -1.4856
7 15 7 9.8316 0.4153
7 15 8 -3.0576 0.6032
7 15 9 3.5595 0.7038
7 15 10 -3.1566 0.1973
7 15 11 0.0595 -0.6266
7 15 12 -1.2749 -0.5415
7 15 13 1.3475 0.1257
7 15 14 0.2075 0.2644
7 15 15 2.4125 0.2691
7 15 16 -5.7672 0.0525
7 15 17 1.9713 -0.4556
7 15 18 -1.1896 -0.0955
7 15 19 0.8874 0.1341
7 17 0 -14.3460 0.5472
7 17 1 0.1019 -0.5190
7 17 2 0.6071 0.2510
7 17 3 1.6698 -0.3321
7 17 4 -1.7399 -0.9350
7 17 5 9.8081 0.1757
7 17 6 -0.4784 0.1794
7 17 7 1.2565 0.2055
7 17 8 2.2888 0.0963
7 17 9 5.1789 -0.5730
7 17 10 0.3362 0.0544
7 17 11 3.2947 0.2804
7 17 12 -3.2915 -0.1321
7 17 13 -3.1580 0.1749
7 17 14 -2.6083 0.1331
7 17 15 0.3731 -0.2779
7 17 16 -0.5163 -0.0534
7 17 17 -1.6106 0.1878
7 17 18 1.9524 0.0068
7 19 0 -3.1360 2.4858
7 19 1 13.4352 -1.1616
7 19 2 -8.8989 -0.4256
7 19 3 7.5691 0.8051
7 19 4 -8.2571 -0.7541
7 19 5 3.5418 0.2561
7 19 6 -11.9967 1.4045
7 19 7 0.2174 -0.4056
7 19 8 0.9673 -0.9444
7 19 9 -0.8174 0.3826
7 19 10 3.7804 0.0033
7 19 11 0.2305 -0.2162
7 19 12 1.5725 0.4866
7 19 13 -6.2268 -0.0727
7 19 14 -0.4396 -0.3745
7 19 15 -1.9969 0.2332
7 19 16 0.0851 0.0797
7 19 17 -1.3991 -0.1123
7 19 18 4.6129 -0.0338
7 19 19 4.5362 -0.1214
7 21 0 -3.3654 -1.0456
7 21 1 5.2635 1.3519
7 21 2 -8.6520 -0.7773
7 21 3 4.1471 0.9904
7 21 4 -10.2762 1.2602
7 21 5 4.2598 -1.0421
7 21 6 -5.7265 -0.4003
7 21 7 3.8590 -0.1616
7 21 8 3.0406 -0.1657
7 21 9 -2.3340 0.8357
7 21 10 0.0088 -0.2431
7 21 11 -0.6067 -0.5658
7 21 12 -2.3990 0.1816
7 21 13 -0.1394 -0.0135
7 21 14 -2.6172 0.1428
7 21 15 3.0039 0.2982
7 21 16 0.3172 -0.1459
7 21 17 -1.3692 -0.2227
7 21 18 1.8065 0.1283
7 23 0 1.3005 0.4555
7 23 1 -3.4746 -0.2397
7 23 2 -0.2841 -0.2324
7 23 3 -1.5606 0.4102
7 23 4 -2.0789 0.3014
7 23 5 -0.5740 0.4166
7 23 6 2.7180 0.0332
7 23 7 0.6893 -0.3166
7 23 8 -2.1607 0.0632
7 23 9 1.0773 -0.3194
7 23 10 -0.7295 -0.2192
7 23 11 3.1866 0.5346
7 23 12 1.9727 0.1050
7 23 13 2.5410 -0.3695
7 23 14 -2.7955 0.2325
7 23 15 -1.9338 -0.0885
7 23 16 4.2656 -0.1629
7 23 17 -3.3539 0.3533
7 23 18 -2.3181 0.0243
7 25 0 -7.0510 2.5027
7 25 1 2.3674 -0.1907
7 25 2 4.9493 0.0772
7 25 3 -4.8721 -0.5223
7 25 4 1.6673 -1.0695
7 25 5 3.0070 0.5608
7 25 6 -1.4790 0.7140
7 25 7 10.6439 0.0320
7 25 8 -0.0369 -0.2277
7 25 9 1.6184 -0.4844
7 25 10 3.3474 0.0542
7 25 11 -1.0977 0.2621
7 25 12 2.4012 0.1306
7 25 13 -2.1419 0.1706
7 25 14 0.8200 -0.2136
7 25 15 -1.4237 -0.2312
7 25 16 3.0770 0.1064
7 25 17 1.6263 0.1623
7 25 18 -1.1099 0.1487
7 27 0 -8.8823 -2.8502
7 27 1 0.0887 0.4779
7 27 2 4.2465 0.2722
7 27 3 -2.8683 0.0598
7 27 4 1.7609 0.8128
7 27 5 0.4819 -0.5437
7 27 6 0.5349 -0.9757
7 27 7 1.1737 0.2120
7 27 8 0.4960 0.4774
7 27 9 -2.6865 0.4145
7 27 10 3.6279 0.2005
7 27 11 -1.1216 -0.3576
7 27 12 0.0312 -0.4702
7 27 13 -0.0082 0.1222
7 27 14 -0.2131 0.1964
7 27 15 -0.2722 0.0926
7 27 16 -3.8519 0.2114
7 27 17 -1.0240 -0.3361
7 29 0 7.0142 0.2182
7 29 1 0.9709 -0.1654
7 29 2 2.0315 0.3759
7 29 3 -4.9165 -0.5539
7 29 4 0.2978 -0.3147
7 29 5 -1.9585 0.1984
7 29 6 2.6191 -0.3497
7 29 7 -0.0585 0.2721
7 29 8 1.4705 0.2030
7 29 9 -0.6640 -0.3929
7 29 10 -2.9284 0.0592
7 29 11 -3.7366 0.1835
7 29 12 -3.9219 -0.0513
7 29 13 -1.1961 -0.1030
7 29 14 2.5856 0.0335
7 29 15 -0.7545 -0.0691
7 29 16 5.1821 -0.0591
7 31 0 2.3126 0.2892
7 31 1 -5.1950 -0.3868
7 31 2 2.0820 0.4520
7 31 3 -2.4559 -0.6521
7 31 4 0.9029 -0.4553
7 31 5 -9.8539 0.6937
7 31 6 -0.2052 -0.0174
7 31 7 -2.3101 0.0340
7 31 8 0.8463 0.0592
7 31 9 1.5936 -0.5093
7 31 10 -2.3189 0.1455
7 31 11 -2.7062 0.2799
7 31 12 1.0571 -0.0863
7 31 13 -5.0720 0.1360
7 31 14 -1.5856 -0.0992
7 31 15 -4.2284 -0.1111
7 33 0 -0.3528 -1.0636
7 33 1 -5.0684 0.6072
7 33 2 2.4622 -0.3853
7 33 3 0.5806 0.2869
7 33 4 -3.9061 0.5167
7 33 5 -5.6238 -0.8636
7 33 6 6.9903 -0.0867
7 33 7 -3.2819 0.0148
7 33 8 0.8622 -0.1056
7 33 9 -3.2313 0.6587
7 33 10 -1.6406 -0.0845
7 33 11 -0.3185 -0.4937
7 33 12 2.7872 0.0947
7 33 13 1.6580 0.0217
7 33 14 -2.7580 -0.0084
7 33 15 0.9083 0.1949
7 35 0 -5.5215 0.1285
7 35 1 -1.3923 -0.1408
7 35 2 5.2627 -0.1292
7 35 3 3.5266 0.4317
7 35 4 -2.1421 0.1650
7 35 5 4.2816 0.0874
7 35 6 2.9677 0.3045
7 35 7 -4.6268 -0.0597
7 35 8 2.1945 -0.3053
7 35 9 -0.0188 0.0485
7 35 10 6.6694 -0.0216
7 35 11 -1.9285 0.1108
7 35 12 1.0132 0.3029
7 35 13 -0.9167 -0.2235
7 35 14 -4.1557 -0.0755
7 35 15 -1.7630 0.1163
7 37 0 0.0429 1.4247
7 37 1 -7.1034 -0.3426
7 37 2 2.1064 -0.2303
7 37 3 -7.0675 0.1065
7 37 4 -0.7786 -0.3571
7 37 5 0.8847 0.2914
7 37 6 10.1150 0.5561
7 37 7 -1.7566 -0.2101
7 37 8 4.6361 -0.2604
7 37 9 -0.0484 -0.0408
7 37 10 4.4238 -0.0773
7 37 11 -1.8272 -0.0999
7 37 12 -1.2033 0.0717
7 37 13 -0.6547 0.0910
7 37 14 -1.9141 -0.1184
7 39 0 2.8710 -0.7109
7 39 1 1.0868 0.5097
7 39 2 3.4199 -0.1725
7 39 3 0.3656 0.2424
7 39 4 -1.2359 0.4141
7 39 5 0.4789 -0.3907
7 39 6 2.3712 -0.2392
7 39 7 -1.3535 -0.0231
7 39 8 0.3391 0.0553
7 39 9 -1.0857 0.2725
7 39 10 1.5104 0.0425
7 39 11 -2.0643 -0.1596
7 39 12 -4.6711 -0.0883
7 39 13 0.6553 0.0026
7 41 0 0.3614 0.1882
7 41 1 -0.0667 0.0223
7 41 2 -0.7582 0.1108
7 41 3 3.2414 -0.0692
7 41 4 -1.6420 -0.2277
7 41 5 4.8852 -0.0292
7 41 6 1.5857 -0.0396
7 41 7 -0.2759 0.0837
7 41 8 0.8306 0.2334
7 41 9 1.1803 -0.0392
7 41 10 -0.8395 -0.1077
7 41 11 -4.1585 0.0981
7 41 12 2.0164 0.0895
7 41 13 3.1697 -0.2145
7 43 0 3.0420 0.3357
7 43 1 -0.2625 -0.4499
7 43 2 4.6872 0.2312
7 43 3 -1.0487 -0.2429
7 43 4 1.5137 -0.3388
7 43 5 2.0728 0.3509
7 43 6 0.6023 -0.0545
7 43 7 -3.1476 -0.0064
7 43 8 -2.0434 0.1413
7 43 9 0.1099 -0.1518
7 43 10 -4.7044 0.2211
7 43 11 -1.4822 0.2428
7 43 12 -1.2915 0.1117
7 45 0 0.5653 -0.7523
7 45 1 0.4104 0.0859
7 45 2 5.5039 0.2503
7 45 3 -0.6215 -0.2548
7 45 4 1.4629 0.1397
7 45 5 0.2362 -0.0513
7 45 6 -2.5611 -0.2974
7 45 7 -1.2633 0.0958
7 45 8 0.7518 0.2366
7 45 9 0.0993 -0.1415
7 45 10 3.9481 0.0615
7 47 0 12.8223 -0.0315
7 47 1 7.8237 0.0053
7 47 2 2.9508 -0.0461
7 47 3 -0.7860 0.0971
7 47 4 -2.1344 0.0677
7 47 5 -2.8826 -0.0732
7 47 6 -7.9456 0.0694
7 47 7 -6.5012 -0.1223
7 47 8 0.5383 -0.1468
7 47 9 -5.0850 0.1629
7 49 0 8.3325 0.2980
7 49 1 3.1844 -0.0910
7 49 2 -1.0133 -0.0564
7 49 3 -1.4045 0.0797
7 49 4 3.3964 0.0174
7 49 5 -2.8154 0.1434
7 49 6 -2.7553 0.2455
7 49 7 -0.8059 0.0099
7 51 1 0.6023 0.1150
7 51 2 -5.2100 0.0916
7 51 3 -2.3660 0.0818
7 51 4 2.4447 0.1410
7 51 5 -2.6790 0.0155
8 0 0 -13.9906 -4.5809
8 0 1 18.1929 1.3581
8 0 2 -5.2845 0.8885
8 0 3 7.3932 -5.8683
8 0 4 -28.7752 3.5115
8 0 5 0.9804 3.8818
8 0 6 21.0203 -3.7452
8 0 7 -14.1586 1.0227
8 0 8 22.9773 2.8001
8 0 9 -15.4698 -3.0807
8 0 10 0.7292 -0.1502
8 0 11 8.1118 1.9127
8 0 12 0.4669 -1.4417
8 0 13 -1.7009 -0.0037
8 0 14 -2.3917 1.2152
8 0 15 -4.6465 -0.6291
8 0 16 0.5219 -0.3968
8 0 17 -2.0468 0.4423
8 2 0 10.3427 5.0291
8 2 1 -3.2310 0.9481
8 2 2 44.1307 0.4017
8 2 3 7.0659 -0.1471
8 2 4 12.2127 -0.0789
8 2 5 -11.8431 0.1167
8 2 6 -0.5988 -0.9692
8 2 7 -2.2415 0.0540
8 2 8 1.5787 1.1331
8 2 9 -0.0870 -0.0342
8 2 10 2.7366 -0.4042
8 2 11 -4.3190 -0.0868
8 2 12 5.5000 -0.4386
8 2 13 -2.6822 0.0108
8 2 14 -0.6556 0.5510
8 2 15 -0.8078 -0.0404
8 2 16 -1.1154 -0.1677
8 2 17 -0.8954 0.1541
8 4 0 -5.6203 -1.1955
8 4 1 -51.2109 -2.8983
8 4 2 -5.8695 0.6006
8 4 3 -34.2458 2.9775
8 4 4 -5.5973 -0.0798
8 4 5 -34.1302 -1.2926
8 4 6 -5.5924 1.2030
8 4 7 -5.7109 -0.4637
8 4 8 -8.3696 -0.7747
8 4 9 1.9790 0.8119
8 4 10 5.2221 -0.4434
8 4 11 0.4162 -0.4914
8 4 12 6.0994 0.7818
8 4 13 -2.4248 0.0402
8 4 14 -2.5150 -0.3344
8 4 15 -3.6767 0.1340
8 4 16 1.4665 -0.2094
8 4 17 -2.8617 -0.1560
8 6 0 -19.6574 4.5962
8 6 1 -4.4658 4.4436
8 6 2 -20.0575 -0.4121
8 6 3 9.7214 -0.5011
8 6 4 -2.0281 0.1084
8 6 5 -6.7836 -1.1279
8 6 6 5.7539 0.5596
8 6 7 -18.1969 -0.0998
8 6 8 11.4307 -0.5857
8 6 9 -6.0371 0.4376
8 6 10 3.1057 0.1914
8 6 11 3.6695 0.0296
8 6 12 -2.0728 -0.0030
8 6 13 -3.1301 -0.1936
8 6 14 -2.1545 -0.1315
8 6 15 -4.5361 0.2506
8 6 16 3.7412 0.0544
8 6 17 2.7416 -0.1888
8 6 18 1.3032 0.0591
8 8 0 22.4483 -0.1798
8 8 1 -11.6225 -0.4789
8 8 2 12.8017 2.2942
8 8 3 11.3683 0.3784
8 8 4 4.4429 0.6457
8 8 5 7.9888 0.3125
8 8 6 2.2118 -2.1453
8 8 7 -3.4386 0.0654
8 8 8 4.4961 0.8714
8 8 9 -4.3272 -0.4895
8 8 10 -1.2897 0.5422
8 8 11 -3.8007 0.5652
8 8 12 4.4258 -0.7476
8 8 13 1.2470 0.0407
8 8 14 1.6976 0.2210
8 8 15 -0.4451 -0.3761
8 8 16 -3.7297 0.2121
8 8 17 0.2412 0.1887
8 8 18 -6.7135 -0.3129
8 10 0 20.5969 6.9316
8 10 1 -22.2709 0.4527
8 10 2 3.7559 0.6054
8 10 3 -0.2235 -0.2494
8 10 4 -1.6876 -0.8793
8 10 5 15.2654 0.2215
8 10 6 -6.9911 0.4604
8 10 7 4.3664 0.0988
8 10 8 0.4092 -0.5122
8 10 9 0.0457 -0.1456
8 10 10 3.2401 0.3200
8 10 11 5.1063 -0.0968
8 10 12 -0.5707 0.1972
8 10 13 -1.5943 0.1132
8 10 14 -1.2859 -0.4368
8 10 15 -3.1129 0.0013
8 10 16 1.3363 0.1599
8 10 17 0.1334 -0.1160
8 10 18 2.7990 0.0308
8 10 19 -0.4283 0.2109
8 12 0 -19.3791 -7.3050
8 12 1 10.6579 -0.4339
8 12 2 -12.4875 -0.5705
8 12 3 -17.1432 0.5413
8 12 4 -0.6875 1.3521
8 12 5 11.8617 -0.6980
8 12 6 -3.7778 -0.4882
8 12 7 11.5215 0.0666
8 12 8 8.4425 0.3398
8 12 9 -2.3259 0.2318
8 12 10 -1.6866 -0.4172
8 12 11 -1.8156 -0.1128
8 12 12 -5.1939 0.0394
8 12 13 0.3485 0.0928
8 12 14 1.9501 0.0297
8 12 15 -0.6600 0.0019
8 12 16 0.6952 -0.0670
8 12 17 0.2341 -0.0166
8 12 18 -1.5334 0.1068
8 12 19 -4.3492 -0.1544
8 14 0 6.5705 0.1290
8 14 1 3.4500 -0.4530
8 14 2 1.8316 -0.7352
8 14 3 2.5795 -1.5214
8 14 4 6.4339 -0.0800
8 14 5 7.6124 1.3464
8 14 6 -8.4679 0.2306
8 14 7 5.9931 0.0031
8 14 8 1.4995 0.2667
8 14 9 1.2412 -0.3822
8 14 10 5.2159 -0.6445
8 14 11 -0.0990 0.3430
8 14 12 -2.7053 0.0897
8 14 13 -2.4449 -0.1016
8 14 14 -5.0552 0.3080
8 14 15 2.1660 -0.2257
8 14 16 0.6678 -0.3504
8 14 17 4.9700 0.1600
8 14 18 -0.9600 0.1362
8 16 0 9.8862 -0.4738
8 16 1 -6.9561 -2.4132
8 16 2 -7.1293 -0.1748
8 16 3 12.1902 -0.8054
8 16 4 -7.2619 -0.3950
8 16 5 6.2770 1.6283
8 16 6 -0.1769 -0.0131
8 16 7 8.2474 -0.2644
8 16 8 2.9453 0.2493
8 16 9 -0.0065 -0.2064
8 16 10 -3.6581 -0.0220
8 16 11 -0.0905 0.2571
8 16 12 -3.4806 -0.1891
8 16 13 0.0561 -0.2964
8 16 14 -1.1151 0.1906
8 16 15 -1.5582 0.0644
8 16 16 0.1845 0.0924
8 16 17 1.5227 0.1132
8 16 18 2.3067 -0.2668
8 18 0 -12.0051 -3.1662
8 18 1 13.6112 1.3368
8 18 2 -8.2943 -0.0588
8 18 3 9.8413 0.4255
8 18 4 -7.5249 0.6006
8 18 5 -2.7521 -0.9060
8 18 6 5.1864 -0.7809
8 18 7 -0.8341 0.0161
8 18 8 -5.9188 0.7506
8 18 9 6.2372 0.3555
8 18 10 -3.1333 -0.3060
8 18 11 1.1676 -0.4585
8 18 12 -3.8408 -0.4034
8 18 13 -2.1152 0.2553
8 18 14 -2.2710 0.3588
8 18 15 -6.7826 0.1706
8 18 16 -3.7815 -0.1070
8 18 17 1.2113 -0.3300
8 18 18 -1.4720 0.0831
8 18 19 -0.1201 0.1342
8 20 0 -10.9533 2.1986
8 20 1 5.5440 0.3620
8 20 2 -0.7007 -0.0875
8 20 3 3.6803 0.2958
8 20 4 -5.5867 -0.5165
8 20 5 -1.0305 -0.4464
8 20 6 -5.4163 0.8534
8 20 7 -1.2742 0.2205
8 20 8 -8.8820 -1.0725
8 20 9 3.7267 0.1162
8 20 10 -1.0879 0.1917
8 20 11 0.2224 -0.0610
8 20 12 2.3828 0.4988
8 20 13 4.1081 -0.0563
8 20 14 -0.7271 -0.5165
8 20 15 0.6865 -0.0314
8 20 16 -1.3653 0.1792
8 20 17 3.0848 0.0947
8 20 18 -1.0309 0.1499
8 22 0 24.2536 3.6218
8 22 1 -1.5975 0.0628
8 22 2 3.8766 1.4266
8 22 3 10.4065 0.6426
8 22 4 -0.7193 -1.0731
8 22 5 4.3282 -0.5881
8 22 6 -2.6428 0.0104
8 22 7 -3.4950 0.0292
8 22 8 -2.3196 -0.3626
8 22 9 1.1051 0.4004
8 22 10 2.3394 0.4481
8 22 11 -1.5166 -0.4926
8 22 12 -0.8619 0.1565
8 22 13 -2.7521 0.1554
8 22 14 -3.4323 -0.2548
8 22 15 -0.4934 0.0283
8 22 16 -0.6725 0.1974
8 22 17 -0.0099 0.0664
8 22 18 2.1223 0.0174
8 24 0 6.1159 0.4633
8 24 1 -1.5339 1.8023
8 24 2 -7.2474 -0.7336
8 24 3 11.2265 1.0600
8 24 4 -1.9208 0.7298
8 24 5 1.9789 -1.0762
8 24 6 2.3453 -0.1462
8 24 7 -5.3297 -0.3595
8 24 8 -2.0293 -0.2946
8 24 9 -7.1173 0.6878
8 24 10 -2.0972 0.2815
8 24 11 -3.3934 -0.2962
8 24 12 -0.1862 -0.0298
8 24 13 2.5649 0.0613
8 24 14 4.8717 -0.2350
8 24 15 1.1895 0.1207
8 24 16 -1.3847 0.1216
8 24 17 -3.1812 -0.1336
8 24 18 0.0585 0.1402
8 26 0 -4.3781 -1.8065
8 26 1 -4.0066 -0.3555
8 26 2 -5.8199 0.1488
8 26 3 -0.4594 0.1085
8 26 4 -3.2037 0.0548
8 26 5 0.7411 -0.0765
8 26 6 2.2064 -0.1017
8 26 7 -0.6043 0.2491
8 26 8 -1.5808 0.2129
8 26 9 -1.8896 -0.3369
8 26 10 -2.6907 -0.2817
8 26 11 -2.5219 0.3204
8 26 12 1.3139 0.0651
8 26 13 1.1960 -0.1004
8 26 14 0.2816 0.3067
8 26 15 -1.1358 -0.1614
8 26 16 1.7331 -0.2581
8 26 17 -3.0956 0.2383
8 28 0 5.1300 1.8775
8 28 1 -6.2802 -1.2846
8 28 2 1.8841 -0.5996
8 28 3 -2.3265 -0.7660
8 28 4 0.4764 -0.5850
8 28 5 -0.1765 1.3063
8 28 6 2.5315 0.6492
8 28 7 -0.8166 -0.4351
8 28 8 2.3256 -0.3065
8 28 9 0.8091 -0.3840
8 28 10 2.8998 0.0546
8 28 11 -2.2305 0.3787
8 28 12 2.6151 0.0092
8 28 13 -1.4708 -0.1926
8 28 14 -1.0901 0.0851
8 28 15 0.3974 -0.0127
8 28 16 3.2960 0.0140
8 28 17 -1.9415 0.0029
8 30 0 -0.4384 -4.0663
8 30 1 3.4001 -0.7733
8 30 2 8.2648 -0.0574
8 30 3 -5.4479 0.5714
8 30 4 2.9843 0.8716
8 30 5 -0.3865 -0.2755
8 30 6 -3.8022 -0.7421
8 30 7 0.9299 0.0523
8 30 8 0.2606 0.7651
8 30 9 -4.3022 0.1869
8 30 10 1.8142 -0.2459
8 30 11 -3.9954 -0.3079
8 30 12 -1.6659 -0.3587
8 30 13 -0.8989 0.2992
8 30 14 -1.6310 0.3568
8 30 15 3.7298 0.0337
8 30 16 0.2599 -0.0408
8 32 0 6.3973 0.6773
8 32 1 4.3044 0.4350
8 32 2 4.1600 -0.4648
8 32 3 -4.0155 -1.3288
8 32 4 3.9970 -0.1402
8 32 5 2.5043 0.9119
8 32 6 -1.0912 0.3054
8 32 7 0.2614 0.2046
8 32 8 -1.4644 -0.1944
8 32 9 -2.3394 -0.6800
8 32 10 1.8827 -0.0125
8 32 11 -1.8924 0.5591
8 32 12 -0.7918 0.1701
8 32 13 2.6701 -0.1866
8 32 14 3.2620 -0.1443
8 32 15 1.5016 0.0047
8 32 16 -0.9477 0.1679
8 34 0 2.5735 0.5396
8 34 1 -7.4638 -0.4639
8 34 2 0.7720 0.6479
8 34 3 -3.7413 -0.0005
8 34 4 7.8441 -0.4265
8 34 5 -1.1716 -0.0626
8 34 6 -0.0908 -0.1682
8 34 7 -3.4124 0.1303
8 34 8 2.8985 0.2543
8 34 9 -3.0583 0.1340
8 34 10 5.7421 0.0037
8 34 11 0.6761 -0.3804
8 34 12 2.0658 -0.1334
8 34 13 1.7739 0.1527
8 34 14 1.5217 0.1872
8 34 15 -3.1822 0.0289
8 36 0 -1.3374 0.7584
8 36 1 -1.9363 1.2715
8 36 2 1.3616 0.1809
8 36 3 -0.8468 0.0053
8 36 4 3.5267 0.3043
8 36 5 0.7392 -0.4064
8 36 6 -1.3210 -0.2614
8 36 7 7.6205 0.1581
8 36 8 2.3887 -0.0890
8 36 9 2.4571 0.1607
8 36 10 -2.1468 0.2448
8 36 11 3.7332 -0.1305
8 36 12 2.4554 -0.0836
8 36 13 2.8456 -0.0366
8 36 14 -0.0117 -0.2317
8 38 0 2.4529 -0.3293
8 38 1 -6.1325 0.1049
8 38 2 0.2431 0.3771
8 38 3 -1.6036 0.6233
8 38 4 1.9904 -0.0657
8 38 5 -1.5657 -0.6194
8 38 6 -3.3819 -0.0055
8 38 7 -0.9483 0.0286
8 38 8 0.3951 -0.1635
8 38 9 -0.7265 0.2234
8 38 10 -3.7660 0.0763
8 38 11 -0.4277 -0.1357
8 38 12 -1.4763 0.0880
8 38 13 -3.6969 -0.0696
8 38 14 0.3513 -0.0839
8 40 0 3.0083 1.3553
8 40 1 -10.4238 -0.0144
8 40 2 -5.4749 -0.0742
8 40 3 -6.6558 -0.1254
8 40 4 -2.3409 -0.2366
8 40 5 -2.0642 0.1401
8 40 6 2.5331 0.2516
8 40 7 -3.3200 -0.2250
8 40 8 -1.6216 -0.2131
8 40 9 -6.4608 0.0957
8 40 10 -3.5976 0.1814
8 40 11 -4.3238 -0.0033
8 40 12 -0.3023 0.1503
8 40 13 -0.5821 -0.0602
8 42 0 -1.5785 -1.3946
8 42 1 -2.8371 -0.2528
8 42 2 -0.7431 -0.3244
8 42 3 3.3000 0.5226
8 42 4 -2.2765 0.3216
8 42 5 1.2149 -0.2954
8 42 6 0.9643 -0.1756
8 42 7 2.3866 -0.1447
8 42 8 0.7387 0.2684
8 42 9 1.5960 0.2955
8 42 10 2.9452 0.0355
8 42 11 2.7878 -0.1504
8 42 12 -0.8301 -0.0821
8 44 0 3.0369 -0.2466
8 44 1 -1.3172 -0.0332
8 44 2 -1.1508 -0.3179
8 44 3 -2.2585 -0.3530
8 44 4 -0.4871 0.0252
8 44 5 0.2421 0.3296
8 44 6 1.6106 0.4079
8 44 7 3.9161 -0.0239
8 44 8 2.2882 -0.2366
8 44 9 -0.8307 -0.3401
8 44 10 2.7028 -0.1586
8 44 11 1.4341 0.3288
8 46 0 -2.2867 0.0153
8 46 1 -4.3092 -0.7010
8 46 2 -3.7347 0.0195
8 46 3 -1.2397 0.0453
8 46 4 2.3861 -0.1789
8 46 5 0.4205 0.2778
8 46 6 3.2603 0.0150
8 46 7 5.9147 -0.1147
8 46 8 1.3873 0.1160
8 46 9 3.6049 -0.0691
8 48 0 -10.4098 0.0926
8 48 1 -6.2180 0.2097
8 48 2 -2.0959 0.1630
8 48 3 -2.5921 -0.2191
8 48 4 1.0835 -0.0926
8 48 5 -0.0963 0.0315
8 48 6 -0.0409 -0.1230
8 48 7 1.6575 0.0852
8 48 8 -2.6048 0.1820
8 50 0 3.1695 0.1505
8 50 1 2.4933 0.2300
8 50 2 6.1829 0.1174
8 50 3 5.5607 -0.0064
8 50 4 6.3495 0.0344
8 50 5 4.3626 -0.2513
8 50 6 2.8171 -0.0128
8 52 0 6.3875 0.4629
8 52 1 4.3739 0.0701
8 52 2 0.5997 0.1329
8 52 3 3.6413 0.1225
9 1 0 72.3924 -2.6437
9 1 1 -13.6792 0.4176
9 1 2 29.1400 -2.6286
9 1 3 -36.6163 4.0801
9 1 4 8.1944 -2.7232
9 1 5 -4.9319 -3.4683
9 1 6 8.8784 6.6157
9 1 7 8.3817 0.8375
9 1 8 10.1637 -4.1001
9 1 9 5.5425 1.4308
9 1 10 5.5902 -0.4675
9 1 11 -2.1953 -1.4927
9 1 12 -1.5031 2.5906
9 1 13 -1.7605 0.3986
9 1 14 4.5293 -1.9256
9 1 15 -2.4115 0.3373
9 1 16 0.3982 0.4984
9 1 17 -1.0651 -0.2264
9 3 0 -13.4952 4.3605
9 3 1 17.7519 -3.8357
9 3 2 -21.6454 2.1790
9 3 3 -23.5697 -2.7948
9 3 4 5.3271 0.7292
9 3 5 -6.4589 2.6581
9 3 6 18.4552 -1.8031
9 3 7 -13.0752 -0.5797
9 3 8 4.7227 1.0855
9 3 9 -9.9064 -1.1687
9 3 10 2.6611 0.4987
9 3 11 -7.2649 0.7663
9 3 12 1.2974 -0.9408
9 3 13 -6.6595 0.0578
9 3 14 -1.3308 0.5095
9 3 15 -1.9542 -0.1805
9 3 16 -0.6637 -0.1570
9 3 17 1.6135 0.0263
9 3 18 0.6786 -0.1599
9 5 0 -26.9690 1.6494
9 5 1 -37.3766 3.7609
9 5 2 -2.3002 0.7858
9 5 3 -6.1619 0.5131
9 5 4 -3.1354 0.5286
9 5 5 -8.6004 -1.6102
9 5 6 -6.0203 -1.4567
9 5 7 -7.0238 0.6216
9 5 8 6.6864 0.5748
9 5 9 -2.1259 0.1368
9 5 10 -4.3294 0.0499
9 5 11 2.1544 0.0005
9 5 12 -1.1796 0.1382
9 5 13 -2.1408 -0.0056
9 5 14 3.4409 -0.2922
9 5 15 0.9242 -0.1539
9 5 16 -4.9060 0.0968
9 5 17 -2.6942 0.2295
9 5 18 -5.4685 0.1900
9 7 0 -18.5852 -1.4451
9 7 1 -28.4611 1.5872
9 7 2 3.7792 -0.1186
9 7 3 -16.9521 1.1920
9 7 4 11.5614 0.0681
9 7 5 -3.0522 -2.1934
9 7 6 6.7452 0.1386
9 7 7 7.3393 -0.1293
9 7 8 -13.0492 -0.6619
9 7 9 6.1292 1.3247
9 7 10 1.1143 0.5702
9 7 11 4.0911 -0.4758
9 7 12 6.6758 0.0322
9 7 13 -1.3404 -0.1661
9 7 14 1.7512 -0.1656
9 7 15 0.9111 0.1459
9 7 16 -0.2031 -0.0796
9 7 17 2.8065 -0.2064
9 7 18 0.4275 0.0797
9 7 19 -2.7253 0.2461
9 9 0 -29.5258 12.3166
9 9 1 2.0979 1.6902
9 9 2 -23.0380 1.8738
9 9 3 0.2541 -1.4459
9 9 4 0.1249 -2.6297
9 9 5 -12.7966 1.3650
9 9 6 19.3383 0.7727
9 9 7 0.3201 -0.4879
9 9 8 1.9418 0.4483
9 9 9 4.4431 -0.9279
9 9 10 0.5074 0.0288
9 9 11 -9.5611 1.0445
9 9 12 3.6319 -0.2718
9 9 13 -0.0208 -0.2191
9 9 14 -1.0898 -0.1388
9 9 15 -0.7261 -0.4133
9 9 16 -1.9579 0.1718
9 9 17 -0.6257 0.3518
9 9 18 2.1504 -0.1795
9 9 19 -3.9608 -0.0326
9 11 0 2.6148 -6.0627
9 11 1 -16.6265 -1.5776
9 11 2 -4.5786 0.0793
9 11 3 15.0368 0.7580
9 11 4 -7.6229 1.4941
9 11 5 4.7108 -0.5374
9 11 6 10.1310 -1.7587
9 11 7 -10.4925 0.1174
9 11 8 4.6921 0.7985
9 11 9 -11.2358 0.1354
9 11 10 -6.8653 -0.1917
9 11 11 -0.9253 -0.0650
9 11 12 -1.6957 -0.3507
9 11 13 2.8444 0.1490
9 11 14 -1.6401 0.4110
9 11 15 3.9418 -0.1351
9 11 16 2.0816 -0.1449
9 11 17 0.3934 -0.1153
9 11 18 -3.5577 -0.0050
9 11 19 0.7360 0.1429
9 13 0 -0.6382 -0.5940
9 13 1 -6.4482 1.3010
9 13 2 -0.3941 -1.7158
9 13 3 0.9656 -1.7002
9 13 4 -11.7490 0.7705
9 13 5 -2.0641 0.6645
9 13 6 1.5521 1.0875
9 13 7 4.7499 0.5685
9 13 8 1.3987 -1.1318
9 13 9 5.0975 -0.6060
9 13 10 2.8518 -0.1227
9 13 11 -1.5090 0.1753
9 13 12 0.4855 0.5519
9 13 13 2.7121 -0.0610
9 13 14 -1.9955 -0.1222
9 13 15 -1.8059 0.0635
9 13 16 -0.5417 -0.1642
9 13 17 1.2590 0.0370
9 13 18 -0.5173 0.1414
9 15 0 -6.5711 -4.7929
9 15 1 23.4530 -6.7123
9 15 2 0.8109 -0.2659
9 15 3 4.4137 3.1544
9 15 4 5.0564 0.2092
9 15 5 7.6703 0.3231
9 15 6 -0.6920 0.5066
9 15 7 8.4478 -0.7092
9 15 8 1.3290 0.5559
9 15 9 2.2122 0.5024
9 15 10 2.3811 -0.5840
9 15 11 -12.9267 -0.5093
9 15 12 -1.9389 0.0031
9 15 13 0.0082 0.1836
9 15 14 -1.6051 0.1779
9 15 15 0.3698 0.2565
9 15 16 0.0770 -0.0988
9 15 17 -3.9137 -0.1886
9 15 18 1.1138 -0.1031
9 15 19 -2.5834 -0.2120
9 17 0 8.7334 2.6448
9 17 1 3.3291 2.1864
9 17 2 -1.7385 -1.7455
9 17 3 5.5568 -2.6508
9 17 4 1.4581 0.5263
9 17 5 4.2870 1.1913
9 17 6 -8.9945 0.7234
9 17 7 -0.5124 0.4468
9 17 8 3.2203 -0.7388
9 17 9 -2.7948 -0.4561
9 17 10 3.2257 -0.2475
9 17 11 -3.4580 0.3440
9 17 12 0.1446 0.3507
9 17 13 -1.9250 -0.1808
9 17 14 -5.0080 -0.1943
9 17 15 1.9082 -0.0396
9 17 16 3.1956 0.0364
9 17 17 -0.4807 0.0445
9 17 18 -0.0489 0.1192
9 19 0 2.1862 -4.6850
9 19 1 -16.2603 0.3290
9 19 2 -12.1379 0.6268
9 19 3 -1.6075 0.3530
9 19 4 -0.9570 0.4717
9 19 5 -3.4647 -0.9886
9 19 6 -2.5200 -1.1927
9 19 7 -2.2812 0.2279
9 19 8 -4.6800 0.4031
9 19 9 -5.6356 0.5246
9 19 10 -1.8788 0.2066
9 19 11 -1.5730 -0.5568
9 19 12 -5.2074 -0.3247
9 19 13 -0.4540 -0.1571
9 19 14 0.3911 0.2360
9 19 15 1.0545 0.3562
9 19 16 0.9474 0.1290
9 19 17 -0.4616 -0.0838
9 19 18 -0.7535 -0.1052
9 21 0 -9.3584 8.3323
9 21 1 14.2361 1.9084
9 21 2 1.8329 1.1638
9 21 3 7.9324 -1.1329
9 21 4 3.5953 -1.9148
9 21 5 4.7247 0.8266
9 21 6 -2.4881 0.0498
9 21 7 -0.0701 -0.1773
9 21 8 0.3500 0.7123
9 21 9 3.6744 -0.7536
9 21 10 5.4449 0.1525
9 21 11 4.6835 0.8599
9 21 12 -2.1781 -0.3822
9 21 13 0.3707 0.0754
9 21 14 3.0393 -0.0617
9 21 15 -0.2187 -0.6420
9 21 16 1.6172 0.0780
9 21 17 0.4636 0.3998
9 21 18 3.1884 0.1020
9 23 0 -9.1175 -1.8681
9 23 1 11.8538 0.5198
9 23 2 5.6972 1.6281
9 23 3 0.9726 0.5778
9 23 4 5.4268 -0.3111
9 23 5 4.4273 -1.1915
9 23 6 -0.4663 -0.7598
9 23 7 4.7031 0.2755
9 23 8 0.7479 0.0253
9 23 9 -3.3247 0.4254
9 23 10 -4.1722 0.2575
9 23 11 1.5174 -0.2104
9 23 12 2.9781 -0.0468
9 23 13 2.9154 0.0488
9 23 14 4.4002 -0.2852
9 23 15 -3.4002 0.0883
9 23 16 -2.8661 0.3015
9 23 17 -1.8294 -0.1506
9 25 0 -0.3718 1.9013
9 25 1 2.0101 2.5324
9 25 2 -0.5087 -0.4200
9 25 3 -9.4742 -0.1370
9 25 4 4.5744 -0.0574
9 25 5 2.2958 -0.5114
9 25 6 -6.5878 0.4794
9 25 7 5.7247 0.1061
9 25 8 -2.4814 -0.8142
9 25 9 -2.7313 0.4434
9 25 10 -2.9869 0.3739
9 25 11 -1.4136 -0.4565
9 25 12 -4.6930 0.3613
9 25 13 -3.0150 -0.0735
9 25 14 -0.9439 -0.3830
9 25 15 -0.6298 0.1137
9 25 16 -3.8607 0.0486
9 25 17 -0.6274 -0.1860
9 27 0 -2.3041 -2.1581
9 27 1 -8.6405 -3.2672
9 27 2 -7.3514 -0.1201
9 27 3 0.9514 1.5842
9 27 4 -4.3054 0.5834
9 27 5 2.2256 0.2742
9 27 6 -1.6259 -0.5527
9 27 7 0.7810 -0.8170
9 27 8 0.3483 0.4027
9 27 9 -3.1606 0.2673
9 27 10 -4.9443 -0.2399
9 27 11 -2.3230 -0.0258
9 27 12 -1.7941 -0.1183
9 27 13 3.3429 0.0674
9 27 14 1.0297 0.4605
9 27 15 0.5594 0.1289
9 27 16 -2.4257 -0.3124
9 27 17 -2.1451 0.0246
9 29 0 6.0206 -0.3499
9 29 1 -2.1696 -0.3770
9 29 2 1.3810 -1.2675
9 29 3 2.5676 -0.4869
9 29 4 -3.0769 0.3144
9 29 5 0.9549 0.5677
9 29 6 1.9117 1.3056
9 29 7 -1.4304 0.3500
9 29 8 6.5747 -0.7926
9 29 9 0.8978 -0.6348
9 29 10 -2.7191 -0.4178
9 29 11 -2.8802 0.2586
9 29 12 -1.2769 0.6926
9 29 13 2.2458 0.1825
9 29 14 5.5304 -0.2859
9 29 15 3.6383 -0.1571
9 29 16 4.8888 -0.1047
9 31 0 4.5452 -3.1376
9 31 1 -4.3636 -0.5412
9 31 2 4.1364 -1.0563
9 31 3 1.0016 0.3947
9 31 4 1.5974 0.8222
9 31 5 1.6002 0.0421
9 31 6 -2.1799 0.1052
9 31 7 -5.0982 -0.1799
9 31 8 -0.2805 -0.2222
9 31 9 -0.5635 0.5372
9 31 10 1.6762 0.1852
9 31 11 -1.4174 -0.3997
9 31 12 1.3090 -0.2443
9 31 13 -5.4367 -0.1470
9 31 14 -0.4247 0.3219
9 31 15 -2.4844 0.2560
9 31 16 2.1760 0.0248
9 33 0 3.7386 2.2776
9 33 1 -8.5666 -0.5852
9 33 2 1.5692 0.3779
9 33 3 -0.2478 -0.0349
9 33 4 -2.4758 -0.7979
9 33 5 -4.1703 0.1384
9 33 6 -3.2314 0.1341
9 33 7 -0.3521 0.1921
9 33 8 -3.1274 0.4330
9 33 9 -0.5582 -0.4168
9 33 10 -2.2023 -0.4266
9 33 11 0.3859 0.0772
9 33 12 0.0149 0.0684
9 33 13 -0.8131 0.1187
9 33 14 0.6803 0.0745
9 33 15 0.1417 -0.2228
9 35 0 5.1928 0.8134
9 35 1 -2.5737 0.9140
9 35 2 -1.4777 0.4044
9 35 3 -4.2475 -0.8936
9 35 4 2.4152 -0.2656
9 35 5 -2.7269 0.2880
9 35 6 2.4949 -0.3595
9 35 7 -1.6970 0.1403
9 35 8 -2.8560 0.3745
9 35 9 1.4665 -0.4101
9 35 10 4.7396 0.2573
9 35 11 3.2600 0.2761
9 35 12 1.7823 -0.4931
9 35 13 0.1316 -0.1068
9 35 14 -2.4219 0.0078
9 35 15 1.3120 -0.0178
9 37 0 5.4808 0.3290
9 37 1 -5.8215 1.7682
9 37 2 0.3940 0.6828
9 37 3 -0.0291 -0.2276
9 37 4 3.1756 -0.2468
9 37 5 -1.1224 -0.6506
9 37 6 5.2064 -0.2990
9 37 7 -4.9882 0.3033
9 37 8 1.4807 0.2393
9 37 9 -0.6770 0.1846
9 37 10 5.1810 0.0183
9 37 11 -0.3796 -0.2716
9 37 12 -0.6432 0.0885
9 37 13 0.1590 0.0838
9 37 14 1.5261 0.1229
9 39 0 -1.3440 0.8590
9 39 1 -2.2053 -0.4166
9 39 2 4.5304 0.5079
9 39 3 -3.2053 0.3183
9 39 4 -0.4877 0.0432
9 39 5 -7.1766 0.0041
9 39 6 -1.9890 -0.6120
9 39 7 -1.4111 -0.4024
9 39 8 0.9623 0.1486
9 39 9 -3.4359 0.2013
9 39 10 -1.3354 0.4313
9 39 11 -3.2205 0.1256
9 39 12 -5.5134 -0.1724
9 39 13 -0.8059 -0.2845
9 41 0 0.6749 -0.8627
9 41 1 0.0542 -0.2697
9 41 2 5.6154 0.1778
9 41 3 -3.3744 0.0352
9 41 4 8.0809 -0.0566
9 41 5 -3.2857 -0.0105
9 41 6 0.2691 0.2412
9 41 7 -1.3500 0.0818
9 41 8 0.5487 -0.1460
9 41 9 -2.1300 -0.3047
9 41 10 -4.1018 -0.0121
9 41 11 -1.5723 0.1138
9 41 12 -1.6134 0.3012
9 43 0 4.9444 -1.0257
9 43 1 -0.1138 -0.2207
9 43 2 0.4973 -0.7560
9 43 3 0.1877 0.1272
9 43 4 5.5859 0.6395
9 43 5 2.9888 0.1177
9 43 6 2.8084 0.2150
9 43 7 -0.2684 -0.2781
9 43 8 4.9559 -0.4933
9 43 9 -0.2972 0.3115
9 43 10 -3.4845 0.2973
9 43 11 1.6049 -0.3666
9 45 0 -2.5442 -0.2605
9 45 1 -2.9483 -0.7028
9 45 2 -2.0434 -0.2911
9 45 3 1.3850 0.3681
9 45 4 -1.2625 0.0408
9 45 5 -2.8652 0.0895
9 45 6 1.8497 0.3403
9 45 7 -3.6266 0.0012
9 45 8 2.1107 0.0012
9 45 9 -1.4272 -0.3639
9 45 10 3.3008 -0.4435
9 47 0 5.7945 0.6032
9 47 1 1.2787 0.0733
9 47 2 3.1256 -0.3904
9 47 3 1.6084 -0.3056
9 47 4 -7.2600 -0.1856
9 47 5 -2.3642 0.2036
9 47 6 -0.7205 0.3335
9 47 7 -5.7941 -0.0719
9 47 8 0.7683 -0.2263
9 49 0 -1.4957 -0.1255
9 49 1 -2.9199 0.2847
9 49 2 -0.4280 0.2331
9 49 3 1.7968 -0.1133
9 49 4 -6.1520 -0.2798
9 49 5 2.4267 -0.2284
9 49 6 -3.3917 -0.3000
9 49 7 -4.4788 -0.0051
9 51 0 -0.6429 0.8914
9 51 1 0.6664 0.0432
9 51 2 1.3881 0.1045
9 51 3 3.1804 0.1235
9 51 4 0.6732 -0.4120
10 0 0 28.9484 -2.7514
10 0 1 -26.1536 -1.2712
10 0 2 2.7261 4.6189
10 0 3 -8.0252 -7.3450
10 0 4 17.5874 3.5677
10 0 5 2.8690 5.5392
10 0 6 25.8026 -6.3786
10 0 7 -10.4231 0.0464
10 0 8 12.5301 4.4837
10 0 9 -23.1005 -3.2508
10 0 10 3.2754 -0.3025
10 0 11 -0.6882 2.1333
10 0 12 5.9653 -2.4824
10 0 13 -4.6190 -0.1991
10 0 14 1.7240 2.2248
10 0 15 -2.8124 -0.4603
10 0 16 2.8732 -0.5919
10 0 17 -1.7179 0.4326
10 0 18 2.6362 -0.5023
10 2 0 7.2010 -1.5170
10 2 1 4.2820 0.3247
10 2 2 6.2324 0.4186
10 2 3 18.0911 0.0401
10 2 4 17.6941 0.0336
10 2 5 -13.5405 0.0565
10 2 6 17.2642 -0.8908
10 2 7 -1.5336 0.4147
10 2 8 -0.6655 0.7583
10 2 9 -1.9074 -0.6273
10 2 10 -0.4905 0.0260
10 2 11 -8.6595 0.3126
10 2 12 0.0193 -0.2984
10 2 13 -0.9660 0.2475
10 2 14 1.6421 0.1712
10 2 15 0.3844 -0.2661
10 2 16 -1.5234 0.0428
10 2 17 -0.9183 -0.1332
10 2 18 -1.0628 -0.1755
10 4 0 5.7033 -4.5094
10 4 1 -15.2970 -0.5936
10 4 2 -9.6473 0.7049
10 4 3 -0.6169 2.6552
10 4 4 -2.4549 -1.0762
10 4 5 -18.2473 -2.2421
10 4 6 1.4200 1.1814
10 4 7 -8.0671 -0.1701
10 4 8 -5.5273 -1.2042
10 4 9 4.6473 1.0259
10 4 10 18.3456 0.4720
10 4 11 2.6667 -0.5947
10 4 12 5.0249 0.4714
10 4 13 3.4405 0.1156
10 4 14 1.7770 -0.6949
10 4 15 3.5563 0.0021
10 4 16 2.4920 0.3826
10 4 17 -1.4389 -0.0270
10 4 18 2.3166 0.1679
10 4 19 -1.5081 0.0086
10 6 0 61.4649 9.0080
10 6 1 -8.0742 2.6260
10 6 2 26.6156 0.8386
10 6 3 -2.9095 -2.4754
10 6 4 9.0467 -0.7767
10 6 5 0.4878 1.1364
10 6 6 1.4297 -0.1760
10 6 7 -9.7609 -0.5322
10 6 8 11.9394 0.4988
10 6 9 -15.8687 0.0609
10 6 10 12.9198 0.7088
10 6 11 -7.1533 0.4885
10 6 12 -0.1539 -0.4963
10 6 13 -2.3147 -0.4012
10 6 14 2.3923 -0.1555
10 6 15 -0.5428 0.0411
10 6 16 2.6754 0.1281
10 6 17 -6.6229 0.2520
10 6 18 2.7134 -0.1527
10 6 19 0.2183 0.0211
10 8 0 -6.5513 -1.7351
10 8 1 -3.2490 0.4636
10 8 2 -7.5231 1.1432
10 8 3 -6.1079 0.5094
10 8 4 2.7475 0.5572
10 8 5 -11.9348 -0.7960
10 8 6 6.4239 -2.0614
10 8 7 -4.0767 -0.0514
10 8 8 3.0323 1.3917
10 8 9 -5.5921 0.2321
10 8 10 2.7947 -0.2099
10 8 11 -2.2422 0.2907
10 8 12 1.1216 -0.2835
10 8 13 0.6320 -0.3442
10 8 14 3.9575 0.1766
10 8 15 4.1705 -0.0609
10 8 16 2.2261 -0.1030
10 8 17 -0.0753 0.1791
10 8 18 -1.3240 0.1335
10 8 19 2.7804 -0.1051
10 10 0 -23.0119 3.8964
10 10 1 23.8775 2.6608
10 10 2 -10.5267 -0.9275
10 10 3 -7.8683 -0.3154
10 10 4 -3.3304 -0.7236
10 10 5 0.4499 -0.7934
10 10 6 -3.3233 1.8324
10 10 7 -2.6829 0.1659
10 10 8 -6.4953 -1.2219
10 10 9 -7.5773 0.5379
10 10 10 -1.6787 -0.0405
10 10 11 2.0486 -0.3347
10 10 12 1.7072 0.5868
10 10 13 -1.0508 -0.1206
10 10 14 -1.0142 -0.1346
10 10 15 0.6421 0.1129
10 10 16 -3.0985 -0.3637
10 10 17 -0.7926 -0.1220
10 10 18 -0.1075 0.2728
10 10 19 0.2085 0.1483
10 12 0 -11.2952 -1.5847
10 12 1 0.4161 -2.5996
10 12 2 6.2619 -0.0155
10 12 3 -6.8541 -0.1048
10 12 4 5.3563 -0.4355
10 12 5 7.0018 0.5174
10 12 6 -5.6339 0.6652
10 12 7 3.8659 -0.2438
10 12 8 5.1907 -0.3347
10 12 9 -2.5906 -0.4289
10 12 10 -0.0414 0.0137
10 12 11 -4.6793 0.2808
10 12 12 1.4838 0.1684
10 12 13 -4.5942 0.1613
10 12 14 2.5290 -0.0421
10 12 15 1.8024 -0.1467
10 12 16 -0.7748 0.0073
10 12 17 0.1020 0.1516
10 12 18 2.4464 -0.1892
10 12 19 -1.4432 -0.0683
10 14 0 1.1216 -1.7236
10 14 1 9.8562 -2.2647
10 14 2 3.8486 -0.5323
10 14 3 13.8374 0.9444
10 14 4 4.6046 1.0407
10 14 5 -1.7251 0.2266
10 14 6 10.9370 -0.3375
10 14 7 0.7267 0.1921
10 14 8 1.2607 -0.0604
10 14 9 0.7671 -0.2776
10 14 10 -3.4225 -0.1866
10 14 11 2.3563 -0.1703
10 14 12 0.3898 -0.0626
10 14 13 -5.5286 0.3609
10 14 14 1.5608 0.1448
10 14 15 1.7694 0.0649
10 14 16 -0.9232 0.0721
10 14 17 -0.4997 -0.3114
10 14 18 -1.3923 -0.0167
10 14 19 -3.4039 0.1650
10 16 0 -22.2454 -4.5172
10 16 1 6.3952 -1.7512
10 16 2 -10.8441 -0.7718
10 16 3 -3.1036 0.7675
10 16 4 -15.0253 1.0948
10 16 5 -2.5954 -0.1767
10 16 6 1.0876 0.0051
10 16 7 -2.3970 0.4973
10 16 8 3.1856 -0.5221
10 16 9 -1.4798 -0.1878
10 16 10 -8.2979 0.3315
10 16 11 2.5055 -0.2513
10 16 12 -4.2824 -0.0819
10 16 13 1.1866 0.0472
10 16 14 0.8687 0.0118
10 16 15 0.9480 0.1725
10 16 16 -0.8840 0.1295
10 16 17 -0.9193 -0.1607
10 16 18 1.5159 -0.1707
10 18 0 -14.8196 1.6664
10 18 1 1.2115 -0.4611
10 18 2 -3.0247 0.0275
10 18 3 -9.5231 -0.4486
10 18 4 -7.1458 -0.6150
10 18 5 0.6160 0.1715
10 18 6 -15.2847 0.5054
10 18 7 -1.9538 0.0271
10 18 8 0.4006 0.0700
10 18 9 0.6687 -0.2114
10 18 10 3.1171 -0.1934
10 18 11 -0.1461 -0.0793
10 18 12 1.6258 -0.0012
10 18 13 1.2458 0.1440
10 18 14 -2.7655 0.0329
10 18 15 -0.0070 -0.0035
10 18 16 0.1146 -0.0190
10 18 17 -0.1265 0.0817
10 18 18 0.9990 0.0650
10 20 0 -6.3206 3.5713
10 20 1 -0.0936 1.6609
10 20 2 -0.2016 -0.3933
10 20 3 -1.5362 -0.7978
10 20 4 8.5460 -0.4022
10 20 5 -1.0231 0.2110
10 20 6 -5.9294 0.0950
10 20 7 2.7334 -0.1129
10 20 8 -4.6453 0.0894
10 20 9 -2.9859 0.3778
10 20 10 5.1903 -0.0769
10 20 11 0.8932 0.2925
10 20 12 18.5288 -0.0231
10 20 13 3.7835 -0.4523
10 20 14 -0.2755 -0.1357
10 20 15 2.0023 0.1234
10 20 16 1.5066 0.1316
10 20 17 1.1074 0.0597
10 20 18 2.4466 0.0216
10 22 0 11.7289 -0.4523
10 22 1 1.7284 2.7422
10 22 2 -0.4450 1.2083
10 22 3 10.7896 -0.4621
10 22 4 1.5810 -0.2222
10 22 5 4.0124 -0.6038
10 22 6 6.1117 -1.2783
10 22 7 0.5521 0.2982
10 22 8 -2.0438 1.2125
10 22 9 3.7879 0.1337
10 22 10 0.8665 -0.1024
10 22 11 -0.7003 0.1471
10 22 12 5.2964 -0.2745
10 22 13 -0.2984 -0.3426
10 22 14 -5.7689 0.3280
10 22 15 -0.2270 -0.0302
10 22 16 3.1607 -0.0903
10 22 17 -3.7845 0.1522
10 24 0 4.8377 2.9485
10 24 1 -2.0307 0.7120
10 24 2 -0.0498 0.3347
10 24 3 4.4666 -0.6716
10 24 4 -5.7333 -0.3523
10 24 5 -1.2848 0.7137
10 24 6 4.5210 0.0271
10 24 7 -5.5683 -0.4167
10 24 8 2.0579 0.0390
10 24 9 -0.7415 -0.2662
10 24 10 2.2123 0.2053
10 24 11 -0.7602 0.5098
10 24 12 3.6674 -0.2058
10 24 13 2.9898 -0.3144
10 24 14 -1.0348 -0.1678
10 24 15 -1.2222 -0.1335
10 24 16 2.3712 0.0672
10 24 17 -2.3485 0.1399
10 26 0 -1.6952 -2.1113
10 26 1 -6.6666 -0.9097
10 26 2 1.1295 0.8687
10 26 3 -10.2661 0.6432
10 26 4 0.8718 -0.2118
10 26 5 -10.2734 -0.4737
10 26 6 6.9693 -0.2171
10 26 7 1.0957 0.2321
10 26 8 2.1159 0.1043
10 26 9 -1.7869 0.0803
10 26 10 -0.8961 -0.2334
10 26 11 -7.5711 -0.2187
10 26 12 5.1964 0.2038
10 26 13 -2.1405 0.3649
10 26 14 5.5322 -0.1055
10 26 15 -0.5564 -0.1111
10 26 16 -0.0509 0.0465
10 28 0 3.1947 -1.3947
10 28 1 -3.8800 -0.6286
10 28 2 -2.3282 -1.2445
10 28 3 0.2633 0.4833
10 28 4 5.6063 0.9767
10 28 5 1.5752 0.2564
10 28 6 4.0602 0.2980
10 28 7 4.1354 -0.3391
10 28 8 -1.5822 -0.9965
10 28 9 4.2996 0.3203
10 28 10 8.5736 0.4671
10 28 11 4.7103 -0.3561
10 28 12 1.9656 0.2702
10 28 13 -3.2324 0.0864
10 28 14 1.8001 -0.2481
10 28 15 0.2045 0.2401
10 28 16 3.4446 0.2324
10 30 0 0.5204 -2.2777
10 30 1 1.3998 -1.7529
10 30 2 4.5594 -0.0208
10 30 3 0.5244 0.5904
10 30 4 8.5318 0.4216
10 30 5 -2.5956 0.1104
10 30 6 0.6023 0.1493
10 30 7 0.0885 0.3135
10 30 8 1.5830 -0.0228
10 30 9 -2.3380 -0.4135
10 30 10 2.1448 -0.3250
10 30 11 0.6183 -0.1867
10 30 12 -3.7535 0.2228
10 30 13 -2.2982 0.3807
10 30 14 -1.3353 0.0839
10 30 15 -0.0238 -0.1950
10 30 16 1.9814 -0.3792
10 32 0 7.2385 1.6332
10 32 1 4.6302 0.0500
10 32 2 3.2844 -0.8809
10 32 3 -4.0475 -0.4560
10 32 4 2.4481 -0.2268
10 32 5 -5.8047 0.4554
10 32 6 2.8974 0.8561
10 32 7 -2.2785 -0.0377
10 32 8 5.9424 -0.5433
10 32 9 1.5558 -0.2376
10 32 10 1.3732 -0.0646
10 32 11 1.4398 0.2223
10 32 12 1.8558 0.1373
10 32 13 0.5345 -0.2064
10 32 14 1.4473 -0.1841
10 32 15 0.2773 0.1154
10 34 0 3.1659 -0.6173
10 34 1 -3.4839 0.5653
10 34 2 2.6052 0.1092
10 34 3 -6.8248 0.6065
10 34 4 -2.2722 -0.1656
10 34 5 -0.1461 -1.0439
10 34 6 -2.2922 -0.1262
10 34 7 -5.0800 0.1457
10 34 8 3.8084 0.3729
10 34 9 -2.6920 0.6067
10 34 10 -0.1359 -0.1731
10 34 11 2.8638 -0.6655
10 34 12 3.3202 -0.1735
10 34 13 1.4456 0.0173
10 34 14 -2.3673 0.3164
10 36 0 -2.7663 2.5216
10 36 1 -0.6470 1.0658
10 36 2 7.4410 0.1819
10 36 3 -6.4472 -0.6532
10 36 4 2.1892 -0.4024
10 36 5 -2.2949 0.3216
10 36 6 1.4252 0.1273
10 36 7 3.4734 -0.0290
10 36 8 5.7406 0.2372
10 36 9 0.0007 -0.2164
10 36 10 -3.3358 -0.0077
10 36 11 0.4316 0.3545
10 36 12 2.9252 -0.0092
10 36 13 0.5299 -0.2549
10 36 14 -0.6638 -0.1983
10 38 0 3.9063 0.3071
10 38 1 4.9312 0.3262
10 38 2 2.2230 0.5132
10 38 3 -3.0357 0.0121
10 38 4 3.0618 -0.4250
10 38 5 0.5959 -0.0759
10 38 6 -2.3611 -0.3314
10 38 7 0.6080 -0.0721
10 38 8 -5.9182 0.5156
10 38 9 -5.3757 -0.0186
10 38 10 -3.8320 0.0105
10 38 11 -1.5996 0.0809
10 38 12 0.6232 -0.1606
10 38 13 -0.2300 0.0098
10 40 0 5.5049 -0.4735
10 40 1 -2.1968 0.4404
10 40 2 -1.6067 0.2098
10 40 3 0.1276 -0.0666
10 40 4 -1.1824 0.3342
10 40 5 -0.4385 0.0387
10 40 6 -2.7530 -0.5001
10 40 7 -1.0018 -0.2782
10 40 8 -5.8727 0.0073
10 40 9 0.5607 -0.0096
10 40 10 -1.5011 0.4022
10 40 11 -3.2063 0.1143
10 40 12 -1.6040 -0.0556
10 42 0 4.8662 -1.1266
10 42 1 1.8714 -0.9777
10 42 2 3.4025 0.1148
10 42 3 2.4956 0.2733
10 42 4 -0.2978 0.3152
10 42 5 -2.1437 0.0835
10 42 6 5.4002 -0.1945
10 42 7 -0.9763 -0.0910
10 42 8 -1.4109 0.0268
10 42 9 0.9135 -0.1737
10 42 10 2.4407 0.0256
10 42 11 2.3431 0.0767
10 44 0 3.4804 -0.0867
10 44 1 -0.4247 -0.5185
10 44 2 3.0793 -0.1749
10 44 3 -0.0997 -0.2830
10 44 4 -0.8152 -0.0044
10 44 5 0.9283 0.5776
10 44 6 -1.8927 0.3823
10 44 7 3.1444 0.1154
10 44 8 -0.4339 -0.3636
10 44 9 -0.2957 -0.6063
10 44 10 2.1957 -0.0240
10 46 0 6.6709 -0.5871
10 46 1 -2.0964 -0.1100
10 46 2 1.4220 -0.2508
10 46 3 0.5055 0.1588
10 46 4 4.7851 0.2388
10 46 5 0.7849 -0.1189
10 46 6 -0.2227 -0.0289
10 46 7 1.6094 -0.0682
10 46 8 -1.1646 0.0431
10 46 9 4.2328 0.1592
10 48 0 1.1329 0.4802
10 48 1 0.8931 0.2969
10 48 2 -0.6860 -0.2426
10 48 3 -1.0537 -0.2180
10 48 4 4.1563 -0.1450
10 48 5 -5.2586 -0.2122
10 48 6 2.9012 0.2793
10 48 7 -2.9889 0.1155
10 50 0 7.1516 0.6180
10 50 1 3.2424 0.2044
10 50 2 3.4582 -0.0675
10 50 3 0.2493 0.0341
10 50 4 3.5255 -0.4228
10 50 5 -0.7434 -0.3137
11 1 0 -18.9433 1.8486
11 1 1 -13.0629 -2.3764
11 1 2 -6.1153 0.5220
11 1 3 -7.2069 1.2588
11 1 4 -5.7587 -0.7914
11 1 5 -5.3727 -0.9942
11 1 6 -8.6380 0.5086
11 1 7 -2.3587 0.0445
11 1 8 -1.8118 -0.0480
11 1 9 -5.0345 0.4993
11 1 10 -1.3217 -0.1462
11 1 11 -5.0769 -0.5676
11 1 12 1.4534 0.0919
11 1 13 2.8445 0.4308
11 1 14 0.7497 0.1664
11 1 15 1.1047 -0.1436
11 1 16 0.9096 -0.1302
11 1 17 -0.7476 -0.1155
11 1 18 6.7793 0.0062
11 1 19 1.2051 0.1269
11 3 0 40.0944 -5.0985
11 3 1 -22.1646 4.6090
11 3 2 28.0993 -0.6386
11 3 3 -5.6271 -0.5597
11 3 4 26.4108 1.2606
11 3 5 -12.8888 -0.6157
11 3 6 21.6675 -1.2030
11 3 7 -14.6996 -0.2413
11 3 8 11.0895 0.8139
11 3 9 -10.7874 0.6354
11 3 10 2.1867 -0.0801
11 3 11 -8.6371 -0.0168
11 3 12 4.4634 -0.3469
11 3 13 -1.5413 -0.4164
11 3 14 6.4409 0.5061
11 3 15 -0.8109 0.2283
11 3 16 3.3909 -0.4399
11 3 17 0.5743 0.1325
11 3 18 0.7812 0.0218
11 3 19 -1.5953 -0.1678
11 5 0 -21.6707 1.9859
11 5 1 0.4568 -1.3248
11 5 2 7.9112 1.4507
11 5 3 4.1757 0.5922
11 5 4 19.0637 -0.9244
11 5 5 1.8136 0.2315
11 5 6 3.4653 -0.1176
11 5 7 -4.9339 -0.2932
11 5 8 14.1668 0.6854
11 5 9 -0.2335 -0.0452
11 5 10 -2.2368 -0.1650
11 5 11 -2.1638 0.5343
11 5 12 -5.2592 -0.2663
11 5 13 -3.1960 -0.3746
11 5 14 1.6043 0.1048
11 5 15 -1.0435 -0.0620
11 5 16 -0.1562 0.1603
11 5 17 -2.2732 0.1231
11 5 18 -3.4587 -0.1979
11 5 19 -5.8019 -0.0357
11 7 0 -8.5039 3.1089
11 7 1 14.1498 -1.7570
11 7 2 3.2711 1.0667
11 7 3 3.3658 0.3806
11 7 4 4.7118 -0.9747
11 7 5 2.8317 0.3298
11 7 6 -10.3522 0.3727
11 7 7 -0.6616 -0.3683
11 7 8 -7.2684 0.0725
11 7 9 -2.8200 0.1578
11 7 10 0.0733 0.3503
11 7 11 -1.5342 0.0335
11 7 12 0.3349 -0.2896
11 7 13 2.2095 -0.0973
11 7 14 0.6735 -0.1477
11 7 15 -0.0492 -0.0193
11 7 16 0.9797 0.2578
11 7 17 2.5423 0.1050
11 7 18 -0.2136 0.0482
11 7 19 -3.3978 -0.0128
11 9 0 26.1668 -2.0446
11 9 1 -25.8493 4.1384
11 9 2 4.1612 -1.3902
11 9 3 0.8726 -1.2365
11 9 4 8.1641 1.1617
11 9 5 -6.7144 -0.7434
11 9 6 9.9874 0.2971
11 9 7 -2.3396 0.4746
11 9 8 -0.7149 -0.9274
11 9 9 -8.6968 0.5946
11 9 10 4.2115 0.4016
11 9 11 -5.5782 -0.6996
11 9 12 4.6016 0.4366
11 9 13 -0.5078 0.0075
11 9 14 0.1464 -0.4100
11 9 15 -5.9400 0.4579
11 9 16 -2.7572 -0.0866
11 9 17 -0.7901 -0.1345
11 9 18 1.4768 0.1415
11 9 19 -1.0722 -0.0443
11 11 0 10.0344 0.0858
11 11 1 -2.5325 -2.0264
11 11 2 -7.8135 0.4463
11 11 3 -0.5196 0.8873
11 11 4 -0.2684 -0.0194
11 11 5 0.3535 -0.2268
11 11 6 7.8749 -0.2989
11 11 7 2.0584 0.0386
11 11 8 1.6319 0.5186
11 11 9 -4.8846 -0.0853
11 11 10 0.8681 -0.3829
11 11 11 1.8812 -0.0019
11 11 12 2.9786 0.1861
11 11 13 4.2874 0.1986
11 11 14 2.9890 0.0441
11 11 15 2.3086 -0.1379
11 11 16 5.8983 -0.1180
11 11 17 1.3272 -0.0396
11 11 18 2.9774 0.0658
11 11 19 0.6129 0.0590
11 13 0 5.1266 2.4633
11 13 1 10.5177 -2.0280
11 13 2 -6.2250 0.2891
11 13 3 3.7357 0.4753
11 13 4 4.4429 -1.1514
11 13 5 4.4294 0.6557
11 13 6 -0.3718 0.4441
11 13 7 4.3387 -0.3458
11 13 8 -6.8569 -0.1100
11 13 9 3.5976 -0.4898
11 13 10 1.9512 0.0247
11 13 11 -2.4785 0.3279
11 13 12 0.3675 -0.0693
11 13 13 3.8527 0.1351
11 13 14 1.0580 0.1120
11 13 15 -0.5856 -0.1743
11 13 16 0.7194 -0.0015
11 13 17 -0.5263 -0.0080
11 13 18 -2.8971 -0.1088
11 13 19 4.3352 0.0902
11 15 0 3.9933 -5.2477
11 15 1 2.8615 1.5318
11 15 2 -1.2451 -0.5787
11 15 3 -1.1332 -0.4614
11 15 4 -2.9464 1.1814
11 15 5 -8.2617 -0.6574
11 15 6 -8.0724 0.2025
11 15 7 -3.2190 0.2982
11 15 8 -0.0209 -0.9853
11 15 9 3.2111 0.2105
11 15 10 2.6220 0.4199
11 15 11 -8.4390 -0.5042
11 15 12 -1.7239 0.0596
11 15 13 -3.7798 0.1290
11 15 14 2.0449 -0.0552
11 15 15 4.3526 0.1220
11 15 16 0.9367 0.0450
11 15 17 2.3055 -0.0905
11 15 18 -2.4458 -0.0703
11 17 0 -10.3200 1.0214
11 17 1 10.8065 -1.1378
11 17 2 -2.0758 0.2942
11 17 3 4.3835 0.2472
11 17 4 -9.9045 -0.0861
11 17 5 -1.6358 0.2531
11 17 6 -0.7213 -0.6262
11 17 7 -3.6709 -0.2974
11 17 8 -3.3672 0.5615
11 17 9 -4.9269 -0.1420
11 17 10 1.4341 -0.1483
11 17 11 1.0149 0.2567
11 17 12 1.5678 -0.3434
11 17 13 -2.7767 -0.0249
11 17 14 0.6484 0.4289
11 17 15 0.5128 -0.0055
11 17 16 0.4496 -0.0320
11 17 17 0.7962 -0.0053
11 17 18 0.5022 -0.1640
11 19 0 -11.8355 2.7450
11 19 1 3.7538 -1.8547
11 19 2 -0.8410 0.3877
11 19 3 -2.7058 1.3532
11 19 4 -7.5122 -0.9788
11 19 5 0.2148 -0.1399
11 19 6 2.0805 0.2110
11 19 7 -1.4738 0.0439
11 19 8 -6.1765 0.3871
11 19 9 -1.3754 -0.1674
11 19 10 2.6215 -0.2387
11 19 11 5.7468 0.0904
11 19 12 -4.2936 0.0093
11 19 13 -0.2945 -0.0040
11 19 14 5.6194 -0.0279
11 19 15 0.8513 -0.1114
11 19 16 1.2004 0.0658
11 19 17 1.1177 0.0042
11 19 18 -1.6314 0.1385
11 21 0 -6.7974 -1.3589
11 21 1 5.9434 3.1299
11 21 2 5.9990 -0.7926
11 21 3 4.1861 -1.3636
11 21 4 2.6899 0.8072
11 21 5 4.8147 -0.4832
11 21 6 -3.3965 0.4541
11 21 7 -6.6036 0.6749
11 21 8 -1.2643 -0.6461
11 21 9 0.7743 0.3208
11 21 10 6.8060 0.3553
11 21 11 5.3421 -0.3996
11 21 12 -0.5718 0.1901
11 21 13 -1.6409 -0.1724
11 21 14 2.9645 -0.3340
11 21 15 1.4116 0.2236
11 21 16 -1.4708 0.0270
11 21 17 2.6683 -0.0859
11 21 18 -3.1200 0.1280
11 23 0 0.8620 1.3842
11 23 1 0.6231 0.2397
11 23 2 5.9134 -0.0431
11 23 3 -3.3188 0.5833
11 23 4 1.9706 -0.0961
11 23 5 1.8581 -0.2708
11 23 6 -2.0762 -0.1211
11 23 7 1.9399 -0.3135
11 23 8 2.8079 0.3353
11 23 9 -6.2873 0.6424
11 23 10 1.4372 -0.3160
11 23 11 -0.4821 -0.2139
11 23 12 3.1998 0.1062
11 23 13 5.3165 -0.3199
11 23 14 5.8462 0.0206
11 23 15 3.2639 0.2577
11 23 16 -3.0655 -0.1034
11 23 17 -2.4120 0.0414
11 25 0 -6.5783 1.7495
11 25 1 -1.2881 -1.1698
11 25 2 0.2645 0.3869
11 25 3 -11.2295 0.3101
11 25 4 -0.4364 -0.2361
11 25 5 0.3762 0.3687
11 25 6 -3.1781 -0.4486
11 25 7 3.7046 -0.3190
11 25 8 0.0095 0.6481
11 25 9 -1.5501 -0.2581
11 25 10 4.1133 -0.1370
11 25 11 2.1378 0.5232
11 25 12 -0.7390 -0.2700
11 25 13 -1.5093 -0.1395
11 25 14 -1.7253 0.2554
11 25 15 -0.0614 -0.1759
11 25 16 -2.6223 0.1017
11 25 17 -4.1826 0.0850
11 27 0 -2.8394 -3.5465
11 27 1 0.2936 1.1077
11 27 2 0.1326 0.0247
11 27 3 -3.0047 -1.2222
11 27 4 -2.3289 0.6159
11 27 5 -0.6460 0.3004
11 27 6 5.6916 -0.2681
11 27 7 -1.9334 0.4351
11 27 8 5.5621 -0.1692
11 27 9 -2.9499 -0.5944
11 27 10 -0.2976 0.2785
11 27 11 -2.2994 0.2093
11 27 12 1.8854 -0.0854
11 27 13 0.9735 0.1810
11 27 14 0.2425 -0.0038
11 27 15 0.3344 -0.1336
11 27 16 1.3661 -0.0735
11 29 0 2.3691 -0.4312
11 29 1 -2.1948 -0.7491
11 29 2 8.9645 0.0420
11 29 3 -4.6315 0.4518
11 29 4 4.0670 -0.2451
11 29 5 -4.1637 0.1016
11 29 6 2.4573 0.2415
11 29 7 0.2182 -0.1738
11 29 8 9.6232 -0.1763
11 29 9 -0.0823 0.0320
11 29 10 1.6334 -0.0520
11 29 11 -2.3574 -0.0227
11 29 12 0.2256 0.1513
11 29 13 2.5299 0.0876
11 29 14 2.7679 -0.1822
11 29 15 6.5826 -0.0727
11 29 16 5.3731 0.0876
11 31 0 2.6288 1.0309
11 31 1 -1.7431 -1.3224
11 31 2 6.0037 0.2252
11 31 3 -5.1919 0.3338
11 31 4 6.0711 0.0318
11 31 5 -4.2684 0.2509
11 31 6 2.3483 -0.1228
11 31 7 -0.5004 -0.3643
11 31 8 -3.2907 0.0607
11 31 9 -2.0481 -0.0166
11 31 10 4.9054 -0.0436
11 31 11 -0.1444 0.0170
11 31 12 0.3169 -0.0967
11 31 13 -1.4194 0.0131
11 31 14 -0.4248 -0.0417
11 31 15 4.7260 -0.0401
11 33 0 -0.4721 -1.0595
11 33 1 -2.7979 1.1831
11 33 2 5.5223 -0.2947
11 33 3 3.5982 -0.5678
11 33 4 3.5542 0.2106
11 33 5 -4.6196 -0.1891
11 33 6 2.5282 0.1472
11 33 7 -0.5172 0.5254
11 33 8 -2.4632 -0.2482
11 33 9 0.3600 -0.1834
11 33 10 8.8829 0.0442
11 33 11 0.8298 -0.2908
11 33 12 -2.7443 0.1893
11 33 13 -0.2940 0.2276
11 33 14 -0.1804 -0.1193
11 33 15 0.4893 0.3214
11 35 0 -5.1884 0.9182
11 35 1 -6.0496 0.5412
11 35 2 -0.5258 -0.2652
11 35 3 -3.6729 0.0409
11 35 4 1.6078 -0.2437
11 35 5 1.1495 -0.1853
11 35 6 2.1333 0.2523
11 35 7 -1.6018 0.0052
11 35 8 -3.6480 -0.0091
11 35 9 -1.7735 0.3530
11 35 10 4.1907 -0.1218
11 35 11 -0.5920 -0.2010
11 35 12 0.1405 0.0194
11 35 13 1.7125 -0.1119
11 35 14 -1.6071 0.0993
11 37 0 6.0773 1.1842
11 37 1 -6.4822 -0.6202
11 37 2 5.3902 0.2087
11 37 3 0.1894 0.8626
11 37 4 2.9895 -0.2241
11 37 5 -1.1218 -0.4442
11 37 6 -1.9647 0.1939
11 37 7 -7.0732 -0.2190
11 37 8 0.0067 0.1208
11 37 9 2.5593 0.4876
11 37 10 1.7699 -0.0218
11 37 11 2.5469 -0.1691
11 37 12 0.0351 0.0674
11 37 13 -1.0379 -0.1929
11 39 0 2.3829 -0.5908
11 39 1 -7.8696 0.6470
11 39 2 1.8951 -0.2098
11 39 3 -1.8315 -0.1718
11 39 4 -1.0978 0.2300
11 39 5 -0.9773 0.0336
11 39 6 2.1895 -0.1277
11 39 7 -0.8177 0.0339
11 39 8 2.9848 -0.0606
11 39 9 -2.2724 -0.1677
11 39 10 -3.0330 0.1304
11 39 11 1.5709 0.0019
11 39 12 -2.0549 -0.1624
11 41 0 4.6951 -0.3554
11 41 1 -0.8357 -0.1611
11 41 2 4.3754 0.0256
11 41 3 -2.4336 -0.0414
11 41 4 -3.3046 -0.0325
11 41 5 -0.3319 0.1802
11 41 6 -1.8200 -0.0908
11 41 7 -2.5907 -0.1897
11 41 8 -4.3361 0.1342
11 41 9 -2.7416 -0.1418
11 41 10 -5.0910 -0.0808
11 41 11 -4.3819 0.0932
11 43 0 -3.4414 0.1797
11 43 1 -6.0140 -0.5143
11 43 2 3.5558 0.1174
11 43 3 -4.9951 0.1453
11 43 4 1.5508 0.0174
11 43 5 4.8301 0.2264
11 43 6 0.8603 -0.2521
11 43 7 2.9839 -0.2470
11 43 8 1.8279 0.1955
11 43 9 5.5413 -0.2044
11 43 10 -1.4747 0.0593
11 45 0 -5.2911 -0.7631
11 45 1 -3.1371 0.0199
11 45 2 0.6010 0.0782
11 45 3 -4.5160 -0.2950
11 45 4 -1.3613 0.1267
11 45 5 -1.6912 0.1538
11 45 6 0.3537 -0.0269
11 45 7 -0.4222 0.2571
11 45 8 -0.5462 0.0943
11 45 9 -0.4775 -0.3958
11 47 0 -3.8873 0.2516
11 47 1 -3.2240 -0.0141
11 47 2 -1.4873 0.0457
11 47 3 0.6026 -0.3144
11 47 4 -2.3379 -0.1794
11 47 5 4.9449 0.1550
11 47 6 2.3945 -0.0377
11 47 7 6.1177 0.1486
11 49 1 -4.0301 -0.0487
11 49 2 -3.1991 0.1059
11 49 3 -1.3541 0.0136
11 49 4 -0.7821 -0.0668
11 49 5 4.4835 -0.1127
12 0 0 46.5721 1.4299
12 0 1 6.7860 1.2413
12 0 2 34.8092 -1.4523
12 0 3 -32.0146 1.8276
12 0 4 8.4344 -1.9436
12 0 5 -26.7202 -1.3910
12 0 6 14.2423 2.4627
12 0 7 -22.7316 -0.2100
12 0 8 12.8343 -1.5093
12 0 9 -22.6133 1.0152
12 0 10 -1.2842 -0.2289
12 0 11 -1.6737 -0.2341
12 0 12 3.2738 1.2785
12 0 13 -3.2437 -0.2691
12 0 14 3.0566 -0.9179
12 0 15 -6.9940 0.1546
12 0 16 1.2839 0.1887
12 0 17 -0.6773 -0.0314
12 0 18 0.2290 0.2560
12 2 0 10.8879 -0.3427
12 2 1 -24.7807 -0.2961
12 2 2 9.8826 -1.0943
12 2 3 -13.8335 -0.4612
12 2 4 2.2733 -0.4295
12 2 5 -2.0750 -0.1563
12 2 6 1.2972 1.2196
12 2 7 -2.4532 0.0743
12 2 8 -1.9713 -0.5794
12 2 9 -2.5267 0.0501
12 2 10 2.7658 -0.2166
12 2 11 -0.8313 0.1793
12 2 12 1.1657 0.5962
12 2 13 -2.2695 -0.2702
12 2 14 1.8364 -0.3079
12 2 15 -1.9215 0.1422
12 2 16 5.3985 -0.1400
12 2 17 3.7585 0.0492
12 2 18 1.9154 0.1936
12 2 19 1.1952 -0.0536
12 4 0 29.6549 3.1686
12 4 1 -2.4241 0.6771
12 4 2 27.9191 -0.1795
12 4 3 3.5450 -1.4543
12 4 4 3.1462 0.6821
12 4 5 7.4277 0.9557
12 4 6 -4.5915 -0.5494
12 4 7 6.8010 0.2628
12 4 8 -1.1712 0.3427
12 4 9 3.4712 -0.2323
12 4 10 0.5474 0.2196
12 4 11 -3.2000 0.0284
12 4 12 0.8095 -0.2813
12 4 13 -2.1254 -0.1028
12 4 14 -0.1287 0.1078
12 4 15 -1.9018 0.1257
12 4 16 0.2832 -0.1414
12 4 17 -3.0941 0.1420
12 4 18 -1.1740 0.1367
12 4 19 -2.4742 -0.1602
12 6 0 -15.2481 -4.0310
12 6 1 -23.8233 -0.8550
12 6 2 5.4906 -0.1816
12 6 3 -14.9720 1.2319
12 6 4 8.5490 0.6384
12 6 5 -8.1046 -0.4526
12 6 6 15.8019 -0.6298
12 6 7 -10.0412 0.0810
12 6 8 12.9560 0.2999
12 6 9 -3.7320 0.1714
12 6 10 1.6722 -0.3677
12 6 11 -2.1920 -0.3334
12 6 12 3.4616 -0.0524
12 6 13 -2.2301 0.1038
12 6 14 4.6917 0.2606
12 6 15 -0.2367 -0.0187
12 6 16 2.0312 -0.1659
12 6 17 -2.6222 0.0032
12 6 18 0.5450 -0.1225
12 6 19 -0.3676 -0.1000
12 8 0 2.9809 0.9361
12 8 1 -13.3817 -0.0659
12 8 2 -5.8651 -0.5402
12 8 3 -3.8343 -0.0419
12 8 4 -7.4474 -0.4059
12 8 5 -6.2199 0.1107
12 8 6 11.4909 1.4217
12 8 7 -3.4094 0.1343
12 8 8 1.0702 -0.6372
12 8 9 6.3516 -0.1883
12 8 10 -0.9417 -0.2226
12 8 11 -1.7343 -0.0236
12 8 12 -2.5326 0.3097
12 8 13 -1.6217 0.0392
12 8 14 0.7050 -0.0316
12 8 15 -1.1868 0.1438
12 8 16 2.6556 0.0492
12 8 17 2.5541 -0.1834
12 8 18 -0.3141 0.0038
12 8 19 0.0671 0.1819
12 10 0 -1.4017 -1.2983
12 10 1 -19.5979 -1.8252
12 10 2 3.4956 0.3335
12 10 3 -1.6031 0.3598
12 10 4 3.4538 -0.2161
12 10 5 12.0073 0.2971
12 10 6 1.1332 -0.1865
12 10 7 1.3532 0.0982
12 10 8 -4.0782 0.1873
12 10 9 1.3836 -0.4063
12 10 10 -1.0283 0.1441
12 10 11 1.8171 0.0152
12 10 12 2.0048 -0.1457
12 10 13 1.2061 0.3617
12 10 14 -0.7165 -0.1396
12 10 15 -1.3444 -0.1451
12 10 16 -2.0920 0.2469
12 10 17 0.0526 0.0966
12 10 18 -2.0316 -0.0880
12 12 0 2.2258 0.6193
12 12 1 5.3650 1.6632
12 12 2 13.4508 0.0228
12 12 3 9.5961 -0.6693
12 12 4 10.6184 0.3673
12 12 5 1.2722 0.4761
12 12 6 4.5880 -0.8354
12 12 7 -1.7225 -0.0541
12 12 8 5.3245 0.5131
12 12 9 -4.8956 0.0413
12 12 10 7.7085 0.0462
12 12 11 0.1866 -0.0129
12 12 12 0.8498 -0.3754
12 12 13 -3.4684 -0.0706
12 12 14 -1.7102 0.2538
12 12 15 -2.1858 -0.1163
12 12 16 -3.4481 -0.0210
12 12 17 -0.4164 -0.0820
12 12 18 0.4071 -0.1290
12 14 0 2.4058 -0.5817
12 14 1 0.1071 0.2189
12 14 2 -11.1284 0.0195
12 14 3 4.8444 0.3438
12 14 4 -12.4040 -0.0858
12 14 5 -6.4067 -0.6530
12 14 6 1.2768 0.1357
12 14 7 6.9208 -0.2359
12 14 8 -0.9983 -0.0484
12 14 9 -2.8430 0.4952
12 14 10 4.7742 -0.1262
12 14 11 1.9105 -0.1781
12 14 12 -0.2900 0.4072
12 14 13 4.9242 -0.2458
12 14 14 1.2215 -0.1313
12 14 15 -0.2284 0.2555
12 14 16 -5.6877 -0.1158
12 14 17 0.8433 -0.0445
12 16 0 20.2036 2.3615
12 16 1 -6.0083 0.9415
12 16 2 1.7634 0.1729
12 16 3 -7.3833 -0.3823
12 16 4 -2.0307 -0.8369
12 16 5 -5.8123 0.1445
12 16 6 -8.3386 0.2575
12 16 7 -0.1137 -0.2895
12 16 8 -5.3549 0.0062
12 16 9 3.1643 -0.0454
12 16 10 -3.9117 -0.0743
12 16 11 -2.6101 0.2781
12 16 12 -1.1945 0.1289
12 16 13 3.5035 -0.1152
12 16 14 2.4787 -0.0603
12 16 15 0.6090 -0.1401
12 16 16 -3.3522 -0.1211
12 16 17 -0.5214 0.2153
12 16 18 0.3401 0.1486
12 18 0 6.3349 -0.4905
12 18 1 -7.5844 0.3290
12 18 2 -5.4706 0.0256
12 18 3 3.4270 -0.0129
12 18 4 5.9671 0.1254
12 18 5 2.2545 0.0878
12 18 6 -2.2289 -0.0733
12 18 7 1.8241 -0.2394
12 18 8 3.4757 -0.1839
12 18 9 4.8671 0.2835
12 18 10 0.9977 0.1895
12 18 11 -0.8166 0.0299
12 18 12 5.1245 -0.0143
12 18 13 1.9446 -0.1714
12 18 14 1.9432 0.0684
12 18 15 1.0659 -0.0565
12 18 16 1.0263 0.1142
12 18 17 1.6386 -0.0068
12 18 18 -0.0821 -0.0512
12 20 0 5.0503 -0.6194
12 20 1 6.9426 -0.5173
12 20 2 -0.3222 0.0380
12 20 3 12.6430 0.6473
12 20 4 4.6568 0.2366
12 20 5 3.6696 -0.4386
12 20 6 2.8692 0.0162
12 20 7 2.4524 0.3243
12 20 8 2.8684 -0.0703
12 20 9 0.1155 -0.0913
12 20 10 -0.7013 0.0223
12 20 11 1.9839 -0.4884
12 20 12 1.1127 0.1184
12 20 13 2.9534 0.3452
12 20 14 -0.0415 -0.0860
12 20 15 1.6783 -0.0950
12 20 16 -2.0263 -0.1238
12 20 17 -0.7556 -0.0895
12 20 18 2.0975 0.0489
12 22 0 -3.5678 0.0461
12 22 1 0.7593 -1.3379
12 22 2 1.0980 -0.3342
12 22 3 -2.7583 0.3243
12 22 4 6.5111 0.1792
12 22 5 -3.3544 0.3514
12 22 6 4.4594 0.5491
12 22 7 -3.3307 0.0686
12 22 8 -1.9375 -0.4002
12 22 9 1.9348 -0.5610
12 22 10 -0.4235 0.0920
12 22 11 5.0635 0.2037
12 22 12 -2.2939 0.0150
12 22 13 -0.5910 0.1224
12 22 14 -3.0622 -0.2373
12 22 15 -4.9156 -0.1120
12 22 16 0.5747 0.1627
12 22 17 -1.6848 -0.0274
12 24 0 -3.3280 -0.5997
12 24 1 7.5225 -0.3038
12 24 2 -1.3491 -0.1193
12 24 3 -4.1055 0.3952
12 24 4 3.8847 -0.0949
12 24 5 0.1362 -0.5416
12 24 6 -4.2575 0.3024
12 24 7 4.5937 0.3066
12 24 8 1.8360 -0.1995
12 24 9 -0.4409 0.3943
12 24 10 2.1025 -0.0281
12 24 11 -2.0538 -0.5208
12 24 12 -0.5034 0.0080
12 24 13 -1.5628 0.2186
12 24 14 -0.3575 0.2208
12 24 15 -4.4711 0.2372
12 24 16 0.4047 0.0229
12 24 17 1.0272 -0.2323
12 26 0 -1.0970 0.0519
12 26 1 -2.6527 0.5091
12 26 2 -0.8168 -0.4971
12 26 3 -3.6932 -0.2368
12 26 4 3.0972 0.4394
12 26 5 -2.4557 0.1095
12 26 6 -0.5038 -0.1298
12 26 7 5.7748 -0.1924
12 26 8 0.1546 0.0840
12 26 9 -1.1002 0.1880
12 26 10 -3.5884 0.1360
12 26 11 -6.6117 -0.0935
12 26 12 -4.1608 -0.0352
12 26 13 1.9687 -0.1421
12 26 14 -2.3337 0.0360
12 26 15 -0.8977 0.1788
12 26 16 -4.0481 -0.1754
12 28 0 0.9288 0.4794
12 28 1 -5.3246 0.1448
12 28 2 5.3609 0.1876
12 28 3 -2.3537 -0.1344
12 28 4 4.5789 -0.2499
12 28 5 1.3100 -0.0974
12 28 6 6.2646 -0.0328
12 28 7 -0.5280 0.0248
12 28 8 0.3597 0.5069
12 28 9 2.3699 -0.2878
12 28 10 5.4718 -0.4126
12 28 11 -0.7571 0.4697
12 28 12 -1.9297 0.0334
12 28 13 0.8575 -0.1293
12 28 14 -4.2523 -0.0331
12 28 15 -3.2153 -0.1761
12 28 16 -0.9668 -0.2755
12 30 0 -2.3538 0.6310
12 30 1 -2.9131 0.6953
12 30 2 4.9840 0.2404
12 30 3 -6.0161 -0.8915
12 30 4 -1.1396 -0.1420
12 30 5 3.8824 0.4875
12 30 6 -4.9256 -0.2748
12 30 7 -3.4204 -0.1356
12 30 8 -3.0179 0.1843
12 30 9 -0.1871 -0.1209
12 30 10 1.0983 0.2047
12 30 11 -4.6449 0.4391
12 30 12 2.7133 -0.3401
12 30 13 -2.5925 -0.2794
12 30 14 -1.6015 0.1029
12 30 15 -6.6045 0.0347
12 32 0 1.5308 -0.8493
12 32 1 -4.7906 0.2168
12 32 2 -0.2116 0.3822
12 32 3 -2.8826 0.2774
12 32 4 1.0980 -0.0490
12 32 5 -1.2766 -0.3886
12 32 6 -1.1948 -0.3250
12 32 7 -0.0105 -0.1368
12 32 8 4.7416 0.2054
12 32 9 3.2391 0.3227
12 32 10 -4.5785 -0.0023
12 32 11 -1.0207 -0.3168
12 32 12 2.9513 0.0010
12 32 13 0.6320 0.2583
12 32 14 -0.3800 -0.0702
12 32 15 -3.7392 -0.0316
12 34 1 -3.2557 -0.2495
12 34 2 2.2725 -0.1037
12 34 3 -5.1292 -0.1214
12 34 4 0.5670 0.1915
12 34 5 -7.3035 0.3318
12 34 6 1.5042 0.1123
12 34 7 -2.6905 -0.0603
12 34 8 3.4279 -0.2894
12 34 9 -4.2984 -0.2164
12 34 10 -2.6942 0.1626
12 34 11 0.5837 0.3044
12 34 12 2.9314 0.0908
12 34 13 0.8125 0.0889
12 34 14 -2.8888 -0.3440
12 36 0 3.9953 -0.8733
12 36 1 -5.8058 -0.3314
12 36 2 -1.2091 0.2163
12 36 3 -4.0086 0.0139
12 36 4 -3.4607 -0.0935
12 36 5 -6.5718 0.0037
12 36 6 1.6320 -0.2390
12 36 7 1.4982 0.2352
12 36 8 -1.7022 0.1570
12 36 9 0.9227 -0.1253
12 36 10 -0.8414 -0.1168
12 36 11 -1.4031 -0.2563
12 36 12 -0.3144 -0.1115
12 36 13 -3.4370 0.2585
12 38 0 -1.4241 -0.0120
12 38 1 4.9459 -0.0200
12 38 2 1.6943 -0.3825
12 38 3 -5.0812 0.1708
12 38 4 -1.5195 0.2745
12 38 5 -2.1697 -0.1113
12 38 6 0.8764 0.3492
12 38 7 1.0424 -0.0535
12 38 8 -0.9881 -0.4723
12 38 9 -3.0755 0.0919
12 38 10 0.0257 0.0719
12 38 11 -0.7950 -0.1552
12 38 12 1.6880 0.1437
12 38 13 3.8160 0.0502
12 40 0 -1.3915 -0.2517
12 40 1 -0.7222 -0.3583
12 40 2 1.3269 -0.0340
12 40 3 -2.1115 0.3535
12 40 4 0.4616 0.0056
12 40 5 0.0720 -0.2195
12 40 6 -2.3804 0.1362
12 40 7 1.7831 0.1018
12 40 8 9.1391 -0.1129
12 40 9 4.2546 0.1583
12 40 10 8.6565 -0.1685
12 40 11 0.5131 -0.1194
12 40 12 1.2175 0.0652
12 42 0 4.2592 0.7249
12 42 1 1.3796 0.2304
12 42 2 -2.6787 -0.2294
12 42 3 2.6840 -0.0744
12 42 4 1.8763 -0.2833
12 42 5 -1.5283 0.0986
12 42 6 0.0861 0.2063
12 42 7 -0.7572 -0.0649
12 42 8 2.5418 -0.0304
12 42 9 -2.3565 0.0254
12 42 10 1.0329 -0.1056
12 42 11 3.7679 0.0727
12 44 0 1.2366 -0.1036
12 44 1 2.3984 0.2950
12 44 2 -5.3203 -0.0662
12 44 3 2.9536 -0.1448
12 44 4 1.1295 0.0129
12 44 5 -1.6183 -0.0738
12 44 6 -2.5653 -0.0837
12 44 7 2.1959 0.0069
12 44 8 0.6503 0.2457
12 44 9 -1.5295 0.0773
12 46 0 1.6223 0.2607
12 46 1 1.2009 0.1430
12 46 2 -4.3742 0.0795
12 46 3 2.7598 0.0369
12 46 4 -2.2832 -0.0949
12 46 5 -0.5419 0.0178
12 46 6 -2.5431 -0.0628
12 46 7 -0.5685 -0.0944
12 46 8 -2.8652 -0.0126
12 48 0 0.7727 -0.1817
12 48 1 2.5055 -0.2098
12 48 2 4.6709 0.1969
12 48 3 3.1202 0.0191
12 48 4 2.9108 -0.0362
12 48 5 -2.4516 0.0935
12 48 6 1.9676 -0.0844
12 50 2 -1.0199 0.1147
12 50 3 -4.4822 0.0988
13 1 0 -16.7509 -1.5376
13 1 1 2.3932 2.0070
13 1 2 -1.3675 -0.3553
13 1 3 -13.6590 -3.4550
13 1 4 10.6299 2.3807
13 1 5 5.1334 2.7111
13 1 6 6.5595 -3.7015
13 1 7 -3.7797 -0.0684
13 1 8 -1.4867 1.6349
13 1 9 -0.3187 -1.0480
13 1 10 -0.1069 1.0168
13 1 11 1.4753 0.9834
13 1 12 2.0329 -1.5066
13 1 13 -1.1264 -0.2951
13 1 14 -1.7222 0.6767
13 1 15 -0.3015 -0.1869
13 1 16 5.5348 -0.1057
13 1 17 0.7877 0.0395
13 1 18 0.1016 -0.0887
13 3 0 24.3570 4.7333
13 3 1 -14.3901 -3.6001
13 3 2 9.6809 0.9221
13 3 3 -16.2949 1.3229
13 3 4 5.3896 -2.2513
13 3 5 -24.1359 -0.2200
13 3 6 21.3189 1.6893
13 3 7 -6.1193 0.4329
13 3 8 4.3759 -0.5586
13 3 9 -3.1236 -0.5245
13 3 10 5.9325 -0.2658
13 3 11 -4.4798 0.2070
13 3 12 5.8351 0.6335
13 3 13 3.2837 0.2970
13 3 14 2.8128 -0.8788
13 3 15 -1.8737 -0.2718
13 3 16 2.8686 0.6597
13 3 17 -3.9654 0.0943
13 3 18 0.9826 0.0205
13 3 19 1.4290 -0.0914
13 5 0 8.3270 -3.4181
13 5 1 4.3211 -0.1716
13 5 2 2.0895 -2.7866
13 5 3 -8.8984 0.4393
13 5 4 3.7028 0.9120
13 5 5 -8.7063 -0.4044
13 5 6 5.4951 1.3306
13 5 7 -3.0376 -0.1197
13 5 8 5.2933 -1.5334
13 5 9 3.8598 0.6394
13 5 10 3.6970 0.1548
13 5 11 -0.9012 -0.8807
13 5 12 -1.8777 0.4455
13 5 13 -5.4442 0.1893
13 5 14 -0.7183 -0.1100
13 5 15 0.3777 0.4567
13 5 16 2.6110 -0.1988
13 5 17 0.5741 -0.4942
13 5 18 -1.0441 0.0562
13 5 19 2.2087 0.2102
13 7 0 5.8822 -2.4550
13 7 1 10.1265 1.9214
13 7 2 -1.7999 -0.9460
13 7 3 -7.3014 -1.6717
13 7 4 -3.2417 1.4081
13 7 5 -4.4023 0.9846
13 7 6 -6.9682 -0.7200
13 7 7 2.2054 0.6721
13 7 8 1.2909 0.0735
13 7 9 -5.1210 -1.1668
13 7 10 -3.1531 -0.2472
13 7 11 -4.4451 0.2771
13 7 12 -0.0889 0.2802
13 7 13 -1.4333 0.2337
13 7 14 -2.2259 0.0326
13 7 15 -1.6885 -0.0944
13 7 16 -3.8510 -0.1717
13 7 17 -2.9378 0.1939
13 7 18 -3.6964 0.0150
13 9 0 10.7211 -1.8527
13 9 1 -1.6586 -5.7057
13 9 2 11.1484 0.9078
13 9 3 -4.2578 2.3939
13 9 4 6.9472 -0.3102
13 9 5 -4.6061 0.4801
13 9 6 0.8235 -1.0332
13 9 7 -3.4345 -0.6620
13 9 8 6.3997 1.3229
13 9 9 -2.3879 -0.1744
13 9 10 9.3772 -0.7084
13 9 11 0.3318 0.2987
13 9 12 2.9099 -0.5633
13 9 13 -4.3497 0.2243
13 9 14 -2.2040 0.9180
13 9 15 -1.4157 -0.3225
13 9 16 -0.3429 -0.2031
13 9 17 -2.4987 -0.0191
13 9 18 2.0412 -0.2019
13 11 0 -13.5312 2.0925
13 11 1 16.2594 3.0003
13 11 2 4.2572 -0.9878
13 11 3 -8.6573 -1.4892
13 11 4 -0.4365 -0.6022
13 11 5 4.7090 0.2727
13 11 6 -2.3841 1.7351
13 11 7 0.1158 0.1730
13 11 8 5.9707 -1.1781
13 11 9 6.0351 -0.0478
13 11 10 -2.4146 0.1501
13 11 11 5.8787 0.0809
13 11 12 3.0040 0.3052
13 11 13 -0.5779 -0.3980
13 11 14 -0.5519 -0.2045
13 11 15 -3.5983 0.1766
13 11 16 0.8620 0.1275
13 11 17 3.3319 -0.0330
13 11 18 1.4019 -0.0694
13 13 0 -15.0398 -3.5063
13 13 1 7.2185 1.5618
13 13 2 -0.0575 0.2671
13 13 3 4.1441 0.1255
13 13 4 3.2907 0.6714
13 13 5 5.8243 -0.9504
13 13 6 -8.5222 -0.8630
13 13 7 -3.2367 0.3180
13 13 8 0.5473 0.4063
13 13 9 2.7385 0.6602
13 13 10 -6.2934 0.1003
13 13 11 1.2534 -0.5505
13 13 12 -2.6891 0.0660
13 13 13 0.5633 -0.1616
13 13 14 -1.1985 -0.3194
13 13 15 -2.0359 0.2826
13 13 16 2.4392 0.0260
13 13 17 -1.0561 0.0900
13 13 18 -6.3984 0.2345
13 15 0 -1.8916 9.0636
13 15 1 -10.3119 0.4885
13 15 2 -2.7314 0.3661
13 15 3 -0.4468 -0.4273
13 15 4 -5.7393 -1.5446
13 15 5 0.7102 0.5677
13 15 6 -1.9712 -0.3635
13 15 7 -1.7132 -0.5098
13 15 8 3.5178 0.8440
13 15 9 -5.9551 0.0874
13 15 10 -1.3806 0.0217
13 15 11 -1.5403 0.6813
13 15 12 0.7103 -0.3753
13 15 13 -2.0778 -0.4327
13 15 14 -2.8479 0.1275
13 15 15 0.5551 -0.2201
13 15 16 5.6040 0.2661
13 15 17 -0.7701 0.1054
13 17 0 -7.5298 -3.8366
13 17 1 6.5877 0.4833
13 17 2 -3.8659 0.8295
13 17 3 -1.1379 0.6681
13 17 4 -6.4840 0.1157
13 17 5 -1.9212 -0.9451
13 17 6 -0.3606 -0.4400
13 17 7 4.9620 0.3478
13 17 8 2.6651 0.2812
13 17 9 1.2935 0.3363
13 17 10 1.1872 0.0728
13 17 11 -0.4566 -0.5027
13 17 12 0.0774 0.2873
13 17 13 -0.0655 0.1947
13 17 14 -1.4745 -0.2712
13 17 15 -0.5456 -0.0278
13 17 16 2.0408 -0.1100
13 17 17 -0.1642 -0.0859
13 19 0 -1.1255 0.6948
13 19 1 10.8634 2.4373
13 19 2 2.3257 -1.5727
13 19 3 4.4180 -1.3263
13 19 4 14.4175 0.6466
13 19 5 4.5041 0.5206
13 19 6 2.5172 1.2385
13 19 7 8.3081 -0.0791
13 19 8 -0.4806 -1.3783
13 19 9 2.6283 -0.1487
13 19 10 5.7074 0.3741
13 19 11 0.9718 0.0457
13 19 12 -0.2160 0.6600
13 19 13 -0.2647 -0.0532
13 19 14 -4.8121 -0.6390
13 19 15 -1.6594 -0.0299
13 19 16 -0.1920 -0.0871
13 19 17 -1.0191 0.0186
13 21 0 7.5557 -2.3725
13 21 1 -9.7815 -4.2006
13 21 2 -3.5614 1.1533
13 21 3 5.5490 1.7336
13 21 4 -0.7925 -0.0951
13 21 5 1.9242 0.3071
13 21 6 -0.7545 -0.7547
13 21 7 1.6958 -0.8422
13 21 8 -1.1563 0.6222
13 21 9 -0.1231 -0.0676
13 21 10 1.7565 -0.4251
13 21 11 -8.6804 0.2538
13 21 12 4.4684 -0.4405
13 21 13 -3.5993 0.1124
13 21 14 -4.0698 0.8607
13 21 15 -0.3308 -0.1720
13 21 16 -1.2253 -0.0945
13 21 17 -1.8034 0.0665
13 23 0 8.5995 0.2561
13 23 1 -6.2968 -0.3390
13 23 2 0.1293 -0.7181
13 23 3 3.9563 -0.5061
13 23 4 -8.3026 0.2882
13 23 5 -1.1325 0.8721
13 23 6 3.8480 0.6552
13 23 7 -0.3831 0.1402
13 23 8 1.5439 -0.4721
13 23 9 2.0019 -0.7431
13 23 10 -3.6397 0.2205
13 23 11 -8.6162 -0.0306
13 23 12 1.8376 0.1104
13 23 13 -0.4662 0.4565
13 23 14 2.7949 -0.0686
13 23 15 3.3927 -0.0800
13 23 16 -0.4423 -0.0015
13 23 17 -0.8497 -0.1577
13 25 0 2.5623 -3.8558
13 25 1 -0.7886 0.1914
13 25 2 1.9945 -0.5545
13 25 3 -1.9580 0.0415
13 25 4 -0.7204 0.6131
13 25 5 -4.7105 -0.5412
13 25 6 2.2244 0.3102
13 25 7 -8.5653 0.5576
13 25 8 0.0438 -0.3038
13 25 9 -1.5239 -0.1155
13 25 10 0.7713 0.1268
13 25 11 2.4030 -0.3558
13 25 12 2.8361 0.1459
13 25 13 -3.1785 0.2397
13 25 14 -0.3684 -0.2675
13 25 15 0.3650 0.1709
13 25 16 0.8308 -0.0241
13 27 1 0.4861 0.0417
13 27 2 0.8151 0.3141
13 27 3 3.3830 0.0994
13 27 4 3.1408 -1.0733
13 27 5 -1.6841 -0.1911
13 27 6 5.2549 0.6450
13 27 7 -4.8164 -0.0573
13 27 8 3.1201 0.1666
13 27 9 -3.1046 0.4915
13 27 10 -1.0543 -0.3653
13 27 11 -0.7674 -0.1899
13 27 12 1.8608 -0.0691
13 27 13 -5.7744 -0.2671
13 27 14 0.9208 0.0126
13 27 15 -2.8503 0.1560
13 27 16 0.9234 -0.1599
13 29 0 7.5759 0.4361
13 29 1 2.0177 0.4307
13 29 2 -2.5348 0.0516
13 29 3 2.8400 0.2263
13 29 4 2.9829 0.1318
13 29 5 -6.1752 -0.5987
13 29 6 -1.0511 -0.5743
13 29 7 -1.1509 -0.0916
13 29 8 2.6703 0.4131
13 29 9 -2.9074 0.5842
13 29 10 -3.0699 0.3084
13 29 11 -1.6958 -0.4464
13 29 12 -5.0574 -0.3178
13 29 13 -5.9562 0.0182
13 29 14 -5.1795 -0.0943
13 29 15 0.2368 0.1833
13 31 1 0.8690 2.3518
13 31 2 1.8503 -0.1336
13 31 3 -1.7277 -1.0879
13 31 4 1.8775 -0.0292
13 31 5 -5.0271 -0.1188
13 31 6 5.7611 -0.0054
13 31 7 -1.2318 0.5169
13 31 8 4.4857 -0.0614
13 31 9 -3.3800 -0.5023
13 31 10 3.4292 0.0330
13 31 11 -0.3190 0.5905
13 31 12 -2.4292 0.3206
13 31 13 -0.6965 0.0065
13 31 14 -1.6998 -0.3774
13 31 15 7.5106 0.1056
13 33 1 -5.1339 -1.3630
13 33 2 3.5412 0.5335
13 33 3 -3.8949 0.8304
13 33 4 2.5442 -0.0945
13 33 5 0.2341 -0.0841
13 33 6 2.0924 -0.4537
13 33 7 -4.4863 -0.6841
13 33 8 0.6042 0.3766
13 33 9 0.0242 0.6522
13 33 10 5.5303 0.1203
13 33 11 -0.1826 0.1838
13 33 12 -5.4086 -0.6337
13 33 13 -4.5447 -0.3525
13 33 14 -0.6315 0.2679
13 35 1 -3.1467 -0.3997
13 35 2 -1.3026 0.3034
13 35 3 0.7725 -0.0826
13 35 4 7.3039 0.1889
13 35 5 4.1589 0.3141
13 35 6 -1.9586 -0.0868
13 35 7 -3.3739 -0.0629
13 35 8 -1.6596 -0.0876
13 35 9 -1.2294 -0.5050
13 35 10 -1.9418 -0.0882
13 35 11 -2.2903 0.2830
13 35 12 -1.3431 0.2179
13 35 13 2.5751 0.4908
13 37 0 5.6927 -1.7469
13 37 1 -1.3567 -0.0764
13 37 2 -0.3698 -0.5836
13 37 3 1.4719 -0.4444
13 37 4 3.8016 0.6063
13 37 5 -0.5895 0.5375
13 37 6 -2.0282 -0.0514
13 37 7 -2.6345 -0.0585
13 37 8 1.5299 -0.5880
13 37 9 0.5473 -0.4300
13 37 10 1.8064 0.0707
13 37 11 2.4795 0.1547
13 37 12 0.0258 -0.0127
13 37 13 1.6224 0.1203
13 39 0 8.5572 0.2798
13 39 1 -2.9715 -0.4523
13 39 2 -1.1928 0.2849
13 39 3 3.1485 0.0071
13 39 4 5.3945 -0.3178
13 39 5 -0.6472 0.0868
13 39 6 5.0614 0.2183
13 39 7 2.0913 0.2428
13 39 8 -3.9663 0.2027
13 39 9 0.4885 -0.1402
13 39 10 -0.2514 -0.3979
13 39 11 3.5145 0.1321
13 39 12 0.2137 0.0598
13 41 0 0.8124 0.5973
13 41 1 -2.1151 -0.0405
13 41 2 -2.9790 -0.2559
13 41 3 -2.3168 -0.0123
13 41 4 -4.3518 0.0076
13 41 5 -2.4041 -0.0558
13 41 6 4.1257 0.1205
13 41 7 3.1123 -0.0760
13 41 8 -6.8845 -0.1369
13 41 9 3.8341 0.2783
13 41 10 -3.3859 0.1167
13 41 11 1.5879 -0.3428
13 43 0 -7.6510 0.0194
13 43 1 -5.6785 0.7943
13 43 2 -0.3477 -0.0348
13 43 3 -4.1178 -0.1842
13 43 4 -2.8413 -0.2664
13 43 5 1.9877 -0.4205
13 43 6 -1.7036 0.2846
13 43 7 -0.5659 0.5749
13 43 8 -1.6154 -0.0495
13 43 9 1.4891 0.1512
13 45 0 0.6021 1.0656
13 45 1 -0.4453 -0.0148
13 45 2 5.8885 -0.0872
13 45 3 0.5978 0.2383
13 45 4 3.5463 -0.1760
13 45 5 -3.4266 -0.2157
13 45 6 -2.3333 0.0856
13 45 7 -4.0147 -0.3806
13 45 8 -0.7485 0.0064
13 47 0 7.8869 -0.0911
13 47 1 3.1819 0.1067
13 47 2 5.7558 0.0429
13 47 3 4.7035 0.3831
13 47 4 2.0609 -0.0781
13 47 5 5.0410 -0.0744
13 47 6 3.5975 -0.1209
13 49 1 6.6451 0.1177
13 49 2 2.0962 -0.0258
13 49 3 1.2297 0.0280
14 0 0 5.8521 2.9928
14 0 1 -24.5670 0.2291
14 0 2 15.1302 -3.3434
14 0 3 -10.8419 7.1670
14 0 4 6.5794 -3.1263
14 0 5 -13.7109 -5.8470
14 0 6 -7.9730 5.2133
14 0 7 -6.8426 -0.0562
14 0 8 7.2304 -3.2573
14 0 9 -5.0482 3.7721
14 0 10 3.1424 0.2169
14 0 11 -2.4604 -2.7316
14 0 12 7.6107 1.6871
14 0 13 2.0361 0.2582
14 0 14 7.4305 -1.6947
14 0 15 -0.7403 0.8166
14 0 16 -6.5134 0.4722
14 0 17 0.1237 -0.6214
14 0 18 2.5311 0.4065
14 2 0 -10.0294 -1.1435
14 2 1 5.3126 -1.3975
14 2 2 -6.1547 0.6492
14 2 3 7.7502 1.8435
14 2 4 8.4134 0.0588
14 2 5 -4.8463 -0.5842
14 2 6 -14.8792 -0.0965
14 2 7 -7.1699 -0.6465
14 2 8 -1.8781 0.0429
14 2 9 3.5547 1.1075
14 2 10 9.5729 0.0657
14 2 11 1.4051 -0.6204
14 2 12 1.8260 -0.3445
14 2 13 -7.1102 0.0924
14 2 14 0.2931 0.2311
14 2 15 1.5230 0.1510
14 2 16 -0.7105 0.0095
14 2 17 5.1578 -0.1399
14 2 18 3.3227 -0.1158
14 4 0 -15.9264 3.9374
14 4 1 12.8883 0.6332
14 4 2 -9.4491 -0.8312
14 4 3 0.2026 -2.8896
14 4 4 8.5425 0.2231
14 4 5 10.4678 2.3504
14 4 6 -4.4564 -0.8724
14 4 7 4.3630 -0.0160
14 4 8 1.6024 0.6110
14 4 9 -7.3531 -1.5194
14 4 10 -4.5327 -0.1217
14 4 11 -3.7903 1.1485
14 4 12 0.2882 -0.4066
14 4 13 -0.7553 -0.0488
14 4 14 1.7307 0.5004
14 4 15 1.6872 -0.4280
14 4 16 -2.6822 -0.0502
14 4 17 -1.6584 0.1159
14 4 18 -2.4660 -0.2679
14 6 0 4.4365 -8.2656
14 6 1 -5.6181 -3.0679
14 6 2 18.0187 -0.2895
14 6 3 -18.3342 1.8598
14 6 4 7.9545 0.4439
14 6 5 -6.5962 -0.5460
14 6 6 -5.0365 0.1981
14 6 7 -6.7016 0.3357
14 6 8 5.3185 -0.4585
14 6 9 -5.9557 -0.5665
14 6 10 4.5599 -0.3749
14 6 11 -1.4929 0.0454
14 6 12 -0.7545 0.4950
14 6 13 -1.9878 0.5408
14 6 14 -0.7696 -0.1370
14 6 15 -1.1446 -0.1482
14 6 16 2.4601 0.1145
14 6 17 0.0588 -0.1721
14 6 18 1.1201 -0.0772
14 6 19 -0.0341 -0.1232
14 8 0 0.1501 1.7200
14 8 1 10.0954 -0.3202
14 8 2 0.4216 -1.3293
14 8 3 3.9794 -0.3189
14 8 4 6.4832 -0.2127
14 8 5 -3.2788 0.6260
14 8 6 4.9312 1.0822
14 8 7 6.8646 -0.6273
14 8 8 -2.9641 -0.9730
14 8 9 0.4222 0.6144
14 8 10 3.4734 0.1926
14 8 11 -5.7948 -0.4703
14 8 12 -0.5480 0.1563
14 8 13 -1.1010 0.0527
14 8 14 -1.6329 0.1420
14 8 15 -1.8506 0.4093
14 8 16 0.1617 -0.2194
14 8 17 -0.4545 -0.4337
14 8 18 0.8339 -0.0116
14 10 0 4.4082 -3.8843
14 10 1 18.5347 -1.6498
14 10 2 -2.4692 -0.2354
14 10 3 20.0733 0.5395
14 10 4 1.9755 0.9527
14 10 5 3.3792 0.2048
14 10 6 1.0129 -1.0640
14 10 7 6.1814 -0.0399
14 10 8 0.4428 0.6379
14 10 9 3.9320 -0.2134
14 10 10 3.3158 -0.3571
14 10 11 -1.9571 0.1253
14 10 12 1.7887 0.1406
14 10 13 -1.2942 -0.0690
14 10 14 -2.1606 0.1087
14 10 15 1.2347 -0.0206
14 10 16 -1.1645 -0.1519
14 10 17 0.3351 0.2593
14 10 18 1.9477 0.0285
14 12 0 8.9530 2.3417
14 12 1 -5.3168 2.2845
14 12 2 -1.9661 0.2128
14 12 3 -3.8851 -0.4564
14 12 4 -1.1030 -0.0694
14 12 5 -2.6458 -0.4585
14 12 6 5.6865 -0.3988
14 12 7 -3.0904 0.4731
14 12 8 0.9195 0.1746
14 12 9 -0.9002 0.0437
14 12 10 6.5909 0.0786
14 12 11 -1.2857 -0.0645
14 12 12 2.7834 -0.2892
14 12 13 -2.3169 -0.2759
14 12 14 -0.2453 0.1190
14 12 15 1.8053 0.2678
14 12 16 -1.2045 0.1578
14 12 17 -1.4412 -0.0506
14 12 18 0.6116 0.1302
14 14 0 -5.6496 2.8961
14 14 1 9.8776 0.8060
14 14 2 -6.0334 0.3698
14 14 3 -6.8611 0.2043
14 14 4 -5.3758 -1.4752
14 14 5 -7.7972 -0.5610
14 14 6 -6.3772 0.9611
14 14 7 -0.2824 0.1423
14 14 8 -5.3307 -0.3075
14 14 9 1.5180 0.3549
14 14 10 5.9486 0.3948
14 14 11 -3.8360 -0.1326
14 14 12 3.3358 -0.1503
14 14 13 -2.2038 -0.3029
14 14 14 -0.1015 -0.3324
14 14 15 -0.4265 0.0053
14 14 16 -4.0619 0.3296
14 14 17 1.0379 0.1443
14 16 0 -18.0893 2.8408
14 16 1 12.3968 1.8224
14 16 2 -6.6352 0.4751
14 16 3 1.8630 -0.3402
14 16 4 -2.1732 -0.3884
14 16 5 4.6985 -0.3639
14 16 6 -2.9751 -0.5318
14 16 7 -0.0812 0.1902
14 16 8 -2.4049 0.6684
14 16 9 1.0752 0.1793
14 16 10 -0.6985 0.0590
14 16 11 -0.7254 -0.0578
14 16 12 1.8513 -0.2040
14 16 13 1.3810 0.0819
14 16 14 1.2734 -0.0031
14 16 15 0.1405 -0.2738
14 16 16 -2.4295 0.0580
14 16 17 -2.0149 0.1621
14 18 0 -5.9882 -1.5061
14 18 1 4.1805 -0.0591
14 18 2 -0.0869 0.3173
14 18 3 1.9092 0.3151
14 18 4 -4.3397 0.8150
14 18 5 5.3828 -0.1067
14 18 6 4.5313 -0.7137
14 18 7 -0.7843 0.1178
14 18 8 3.6393 0.1312
14 18 9 -4.8223 -0.0585
14 18 10 1.8703 0.1928
14 18 11 1.9773 0.0797
14 18 12 0.5679 0.0454
14 18 13 0.8567 -0.1289
14 18 14 -1.0532 -0.1923
14 18 15 -1.5884 0.0711
14 18 16 -0.6951 0.0349
14 18 17 1.1603 -0.2806
14 20 0 -6.9964 -2.0668
14 20 1 3.1902 -1.1842
14 20 2 -0.2692 0.0163
14 20 3 -2.7742 0.5741
14 20 4 -5.7460 -0.1341
14 20 5 1.6093 0.1505
14 20 6 -1.1338 0.1213
14 20 7 4.8789 -0.2755
14 20 8 2.8154 0.0855
14 20 9 -1.0746 -0.2318
14 20 10 0.5577 -0.2686
14 20 11 -2.4858 0.0824
14 20 12 -2.4478 0.3327
14 20 13 -0.3045 0.2603
14 20 14 6.9722 0.2040
14 20 15 4.1512 -0.1737
14 20 16 1.4460 -0.3848
14 20 17 0.5083 -0.0239
14 22 0 -9.7629 -1.1880
14 22 1 -0.6969 -0.9019
14 22 2 -5.7757 -1.4454
14 22 3 -1.0074 -0.5955
14 22 4 0.9117 0.9229
14 22 5 -1.5302 1.2544
14 22 6 -5.3935 0.4774
14 22 7 -4.4197 -1.0314
14 22 8 -4.4933 -0.8242
14 22 9 -2.3604 0.0032
14 22 10 1.6463 0.1177
14 22 11 7.0620 0.3924
14 22 12 -1.2074 0.2496
14 22 13 -0.5058 -0.2577
14 22 14 0.1024 0.0396
14 22 15 -2.1644 0.2113
14 22 16 4.6314 -0.0461
14 22 17 0.7554 -0.1021
14 24 0 -1.1388 -3.1499
14 24 1 -2.4170 -0.8309
14 24 2 -0.4764 0.4097
14 24 3 -4.5200 0.5440
14 24 4 7.0049 0.2882
14 24 5 -0.9073 -0.3722
14 24 6 1.6114 -0.2574
14 24 7 -0.9426 0.3368
14 24 8 3.5840 0.4146
14 24 9 -8.1162 0.0273
14 24 10 1.5679 -0.2995
14 24 11 0.4537 -0.3855
14 24 12 -0.2250 0.1502
14 24 13 1.7914 0.3301
14 24 14 0.8485 0.0247
14 24 15 2.6392 0.1164
14 24 16 2.1279 -0.2423
14 26 0 -6.9507 2.6237
14 26 1 -2.8935 0.1207
14 26 2 2.3945 -0.4765
14 26 3 -1.6746 -0.8125
14 26 4 -1.2698 -0.2905
14 26 5 -1.6495 0.8052
14 26 6 -1.1013 0.4333
14 26 7 1.9188 -0.1114
14 26 8 -0.3454 -0.0858
14 26 9 0.7588 -0.4509
14 26 10 -0.0787 0.1346
14 26 11 -2.7721 0.1335
14 26 12 -1.9195 -0.2853
14 26 13 -4.3008 -0.0325
14 26 14 -2.0200 0.0123
14 26 15 -0.7186 0.0560
14 26 16 -1.5981 0.1640
14 28 0 -6.1593 0.7761
14 28 1 0.2660 0.7420
14 28 2 5.5117 0.7565
14 28 3 2.6486 0.1025
14 28 4 0.2835 -0.8442
14 28 5 3.0692 -0.9129
14 28 6 2.5572 0.4146
14 28 7 1.5356 0.8289
14 28 8 0.9359 0.2220
14 28 9 0.6515 -0.0201
14 28 10 -0.8290 -0.2083
14 28 11 -0.9054 -0.4007
14 28 12 -0.2524 -0.0544
14 28 13 -0.2469 0.2279
14 28 14 2.9978 -0.3539
14 28 15 -1.5094 -0.0664
14 30 0 5.2327 2.0912
14 30 1 -4.9725 1.3220
14 30 2 4.0849 0.0247
14 30 3 -6.8317 -0.1317
14 30 4 5.6017 -0.1398
14 30 5 -3.4136 -0.6068
14 30 6 3.8171 -0.2072
14 30 7 -4.3626 -0.1002
14 30 8 2.2979 -0.1439
14 30 9 -0.5667 0.6770
14 30 10 -1.0926 0.6468
14 30 11 -2.0521 -0.2671
14 30 12 0.4347 -0.3423
14 30 13 -2.2190 -0.0558
14 30 14 1.1244 -0.2615
14 30 15 -4.0855 0.6617
14 32 0 0.1178 -0.2031
14 32 1 -0.7286 -0.5006
14 32 2 2.4800 0.3906
14 32 3 5.8990 0.8949
14 32 4 7.2182 -0.0427
14 32 5 0.1367 -0.6294
14 32 6 4.2745 -0.1796
14 32 7 2.1158 0.0719
14 32 8 0.6395 0.2667
14 32 9 2.6230 0.3844
14 32 10 -3.7919 -0.1640
14 32 11 3.1633 -0.2223
14 32 12 4.9742 0.1041
14 32 13 4.8632 0.1518
14 32 14 3.9765 0.0187
14 34 1 1.4201 0.1655
14 34 2 5.2926 -0.4503
14 34 3 1.6183 -0.5638
14 34 4 -1.0645 0.3464
14 34 5 -1.6832 0.6414
14 34 6 3.2895 0.0279
14 34 7 2.5068 -0.2343
14 34 8 -0.2571 -0.3524
14 34 9 -0.1624 -0.4619
14 34 10 -1.0752 0.2499
14 34 11 1.6768 0.8311
14 34 12 2.9683 -0.0630
14 34 13 3.3128 -0.3037
14 36 0 7.9393 -3.0384
14 36 1 -4.8708 -0.8471
14 36 2 4.9133 0.2190
14 36 3 -2.6040 0.6202
14 36 4 -1.0612 0.4576
14 36 5 -3.5058 -0.2053
14 36 6 6.9543 -0.4583
14 36 7 -1.7339 -0.3318
14 36 8 -0.6751 0.0845
14 36 9 1.2589 0.2492
14 36 10 -0.5632 -0.2540
14 36 11 -1.0846 -0.0432
14 36 12 0.4990 -0.1856
14 36 13 -2.1118 0.2005
14 38 0 -2.1202 0.5980
14 38 1 -4.0133 -0.4622
14 38 2 3.9006 -0.5288
14 38 3 -2.2798 -0.2946
14 38 4 0.3987 0.1487
14 38 5 -1.7732 0.6081
14 38 6 1.8319 0.4706
14 38 7 3.9761 -0.1914
14 38 8 5.4040 -0.4692
14 38 9 1.9007 -0.2678
14 38 10 -2.7509 -0.0639
14 38 11 0.4653 0.4316
14 38 12 -0.1679 0.2917
14 40 0 1.4636 -0.3168
14 40 1 -5.5824 0.0311
14 40 2 0.3492 -0.0145
14 40 3 -4.1917 -0.4163
14 40 4 2.0885 -0.1381
14 40 5 -2.6488 0.3073
14 40 6 2.5244 0.0221
14 40 7 3.6469 0.2756
14 40 8 5.5849 0.4532
14 40 9 2.5196 -0.3959
14 40 10 2.4608 -0.2474
14 40 11 1.9162 0.1363
14 42 0 2.1711 0.6545
14 42 1 -3.1349 0.7285
14 42 2 0.8049 0.2284
14 42 3 1.9985 -0.4147
14 42 4 3.6611 -0.2333
14 42 5 -6.3553 -0.2047
14 42 6 1.7737 0.0414
14 42 7 -4.6911 0.1996
14 42 8 1.2082 0.2210
14 42 9 0.3905 0.2096
14 44 0 1.2417 0.4091
14 44 1 0.8031 0.0670
14 44 2 -0.0773 0.2620
14 44 3 -1.4014 0.2902
14 44 4 -2.2616 -0.1064
14 44 5 -1.9926 -0.3858
14 44 6 -1.0469 -0.1633
14 44 7 -0.2878 0.1110
14 44 8 -0.6766 0.2676
14 46 0 0.5281 0.5293
14 46 1 0.7244 0.1578
14 46 2 -1.9088 -0.0490
14 46 3 -2.6016 0.1566
14 46 4 -0.5278 -0.1428
14 46 5 -2.2087 -0.1967
14 46 6 1.5722 0.3034
14 48 0 -3.3840 -0.5288
14 48 1 -2.0352 -0.0642
14 48 2 -1.8921 0.1759
14 48 3 2.4268 0.2192
14 48 4 5.5688 0.5048
15 1 0 21.3282 4.3449
15 1 1 1.6913 -0.2326
15 1 2 11.6247 1.0931
15 1 3 -0.9350 -2.8828
15 1 4 2.5516 0.5608
15 1 5 -3.7650 2.4407
15 1 6 7.6675 -1.8795
15 1 7 2.9768 -0.2813
15 1 8 4.6003 1.3986
15 1 9 0.4601 -1.4006
15 1 10 3.4408 -0.3632
15 1 11 -1.6173 1.3886
15 1 12 0.2945 -0.5748
15 1 13 -2.1768 -0.4152
15 1 14 0.3398 0.6024
15 1 15 0.6477 -0.3863
15 1 16 2.1093 -0.1287
15 1 17 -1.4690 0.4250
15 1 18 1.3558 0.0539
15 3 0 -5.6237 -3.0653
15 3 1 -11.2194 3.0738
15 3 2 -5.0668 -2.4900
15 3 3 -0.9450 0.8008
15 3 4 -6.4311 -0.1246
15 3 5 -17.7923 -1.2571
15 3 6 11.3905 1.6592
15 3 7 -5.9026 0.6649
15 3 8 3.1295 -1.6228
15 3 9 -4.3242 0.3479
15 3 10 1.9262 0.0248
15 3 11 -5.1661 -0.5457
15 3 12 1.2128 1.0532
15 3 13 3.1206 -0.0701
15 3 14 1.3314 -0.5953
15 3 15 -0.5756 0.3919
15 3 16 -4.2997 -0.1285
15 3 17 2.7377 -0.0185
15 3 18 1.0805 0.1368
15 5 0 -6.6514 -0.3395
15 5 1 -3.9442 -2.9426
15 5 2 0.9612 0.1006
15 5 3 0.4066 0.4269
15 5 4 0.8477 0.1796
15 5 5 2.4757 0.6427
15 5 6 4.6853 -0.0804
15 5 7 0.5160 -0.9700
15 5 8 -1.3505 0.0919
15 5 9 1.0687 0.5244
15 5 10 1.9626 -0.0906
15 5 11 -0.8341 -0.0547
15 5 12 3.1935 -0.2425
15 5 13 -2.1479 0.2783
15 5 14 2.2094 0.6001
15 5 15 -0.5994 -0.1908
15 5 16 -0.1674 -0.4168
15 5 17 4.8413 -0.1032
15 5 18 2.8713 -0.0787
15 7 0 2.0656 1.5462
15 7 1 -5.2772 -1.8225
15 7 2 0.6318 0.2789
15 7 3 1.3039 -0.6267
15 7 4 3.3531 -0.8370
15 7 5 8.3221 1.0917
15 7 6 4.4701 0.0661
15 7 7 5.7099 -0.2469
15 7 8 0.8467 0.5420
15 7 9 -2.4997 -0.8858
15 7 10 -3.9026 -0.6349
15 7 11 -2.9833 0.8193
15 7 12 0.7714 0.0788
15 7 13 -2.7525 0.1267
15 7 14 2.1134 0.2241
15 7 15 -2.7043 -0.3474
15 7 16 -4.0524 -0.0622
15 7 17 -1.7598 -0.0493
15 9 0 -4.6856 -7.7193
15 9 1 7.0082 0.0238
15 9 2 -2.5711 -0.9058
15 9 3 2.8813 0.9641
15 9 4 3.3667 1.0074
15 9 5 -2.2557 -1.3296
15 9 6 4.5171 -0.0681
15 9 7 -4.0337 0.9028
15 9 8 5.1787 -0.8412
15 9 9 0.0058 0.3581
15 9 10 3.6898 0.4021
15 9 11 1.6672 -0.8074
15 9 12 0.4135 0.4393
15 9 13 -1.6469 0.1596
15 9 14 0.6184 -0.4364
15 9 15 2.4253 0.4413
15 9 16 0.1029 0.0449
15 9 17 1.1927 -0.3760
15 9 18 -2.2762 0.0911
15 11 0 -12.2793 3.9394
15 11 1 5.1980 0.3566
15 11 2 1.9289 0.1037
15 11 3 -3.0256 -0.3560
15 11 4 -0.1503 -0.6164
15 11 5 -0.7331 0.1478
15 11 6 -5.5077 0.1691
15 11 7 1.0347 -0.4311
15 11 8 0.0842 -0.0507
15 11 9 -1.3922 0.3075
15 11 10 -0.4289 0.4018
15 11 11 -2.9880 -0.2068
15 11 12 -0.0168 -0.5040
15 11 13 2.3185 0.0179
15 11 14 -1.2492 0.1097
15 11 15 1.5507 0.1972
15 11 16 3.3841 0.3494
15 11 17 -0.1495 0.0350
15 11 18 -0.5023 -0.1810
15 13 0 -2.0929 1.9631
15 13 1 -9.0362 -1.0740
15 13 2 -0.7957 0.5995
15 13 3 -5.0294 1.0811
15 13 4 -3.1057 -0.2757
15 13 5 -2.2169 0.1400
15 13 6 -6.2517 -0.6152
15 13 7 2.8488 -0.2685
15 13 8 -4.5145 1.0403
15 13 9 -4.5217 0.0368
15 13 10 0.6183 -0.3894
15 13 11 -1.0206 0.1659
15 13 12 -0.5947 -0.3752
15 13 13 3.0005 0.0329
15 13 14 -0.4674 0.1780
15 13 15 4.0259 -0.2806
15 13 16 4.5963 0.1163
15 13 17 0.0923 0.1654
15 15 0 1.6503 0.8402
15 15 1 4.7319 3.9340
15 15 2 -4.5723 -0.2450
15 15 3 4.9984 -1.5412
15 15 4 -3.6546 0.1805
15 15 5 0.3202 -0.5659
15 15 6 4.6822 0.1844
15 15 7 -5.4331 1.0943
15 15 8 -6.3251 -0.7816
15 15 9 -3.6705 -0.3396
15 15 10 -3.8772 0.4916
15 15 11 1.0099 -0.1782
15 15 12 0.5083 0.1847
15 15 13 -1.1835 -0.2878
15 15 14 0.0757 -0.2491
15 15 15 2.4016 0.3063
15 15 16 -1.9935 0.0742
15 15 17 2.3415 -0.0069
15 17 0 -1.2610 -0.5241
15 17 1 3.3450 -0.5879
15 17 2 1.4920 1.0030
15 17 3 4.9756 0.9149
15 17 4 -1.2999 -0.5658
15 17 5 3.4958 -0.2348
15 17 6 -0.5288 0.3847
15 17 7 -1.8913 -0.1835
15 17 8 0.2162 0.1863
15 17 9 4.6342 0.0823
15 17 10 -0.5708 -0.0815
15 17 11 0.1102 0.0696
15 17 12 -1.0460 -0.1203
15 17 13 0.7487 -0.0885
15 17 14 3.6360 0.1226
15 17 15 2.5402 -0.2010
15 17 16 2.1338 -0.1691
15 17 17 0.4383 0.2135
15 19 0 -0.9043 2.9598
15 19 1 0.2463 -1.2212
15 19 2 4.5890 -0.4187
15 19 3 0.9337 0.2248
15 19 4 7.6248 -0.2687
15 19 5 5.4073 0.4713
15 19 6 -2.1217 -0.1396
15 19 7 2.8965 -0.6028
15 19 8 1.4209 0.3721
15 19 9 -0.8678 0.1079
15 19 10 0.6047 -0.1888
15 19 11 1.5482 0.3984
15 19 12 -1.2827 -0.1060
15 19 13 -0.1535 0.0238
15 19 14 -0.8568 0.2458
15 19 15 0.8114 -0.2468
15 19 16 2.1263 0.0506
15 19 17 -3.3958 -0.1241
15 21 0 -5.5425 -6.1678
15 21 1 3.9432 -0.3072
15 21 2 -6.7821 -0.1304
15 21 3 -1.0934 0.1782
15 21 4 -4.9390 1.5499
15 21 5 -2.6025 -0.3612
15 21 6 5.2398 -1.0006
15 21 7 -2.0107 0.6350
15 21 8 2.0837 -0.1209
15 21 9 -2.4651 -0.2816
15 21 10 -2.5964 0.3217
15 21 11 -5.0351 -0.2616
15 21 12 -0.1595 0.4798
15 21 13 -0.9727 0.1576
15 21 14 -0.6179 -0.4870
15 21 15 2.4845 0.2343
15 21 16 0.4654 -0.1539
15 23 0 -9.3386 0.6289
15 23 1 3.9193 -0.2770
15 23 2 -3.0073 -0.9366
15 23 3 -3.1333 -0.3607
15 23 4 -6.5697 -0.1965
15 23 5 -1.6697 0.3046
15 23 6 -2.1188 0.6418
15 23 7 -0.4913 -0.3022
15 23 8 -2.2462 -0.2420
15 23 9 -0.6330 0.0247
15 23 10 -2.6453 -0.1371
15 23 11 -7.6395 0.0845
15 23 12 -5.5298 0.2306
15 23 13 -1.5369 -0.0159
15 23 14 -1.6933 0.0023
15 23 15 -0.7554 0.1053
15 23 16 0.7575 -0.2397
15 25 0 -5.2901 0.5891
15 25 1 4.4314 -1.1930
15 25 2 -2.2875 0.1495
15 25 3 -0.0852 0.0605
15 25 4 1.9303 -0.0081
15 25 5 0.1669 0.4729
15 25 6 -6.8242 -0.0489
15 25 7 0.5487 -0.5440
15 25 8 -6.3136 0.2814
15 25 9 -3.5963 0.2212
15 25 10 0.3891 -0.3308
15 25 11 -1.9843 0.2129
15 25 12 1.4546 -0.2189
15 25 13 0.2964 -0.1407
15 25 14 -0.4232 0.3274
15 25 15 0.2942 -0.0469
15 25 16 3.0696 -0.0458
15 27 0 10.3263 -0.1700
15 27 1 -2.5842 1.8277
15 27 2 -2.6936 0.1585
15 27 3 -0.2219 -0.6036
15 27 4 2.9521 -0.1106
15 27 5 -4.0873 -0.2865
15 27 6 3.4171 -0.0971
15 27 7 -2.7583 0.5881
15 27 8 2.5975 -0.0169
15 27 9 -3.0775 -0.3553
15 27 10 6.4063 0.0769
15 27 11 -1.7530 -0.3502
15 27 12 2.7535 0.1196
15 27 13 1.7255 0.2856
15 27 14 -0.6220 -0.2706
15 27 15 -0.4990 0.5053
15 29 0 1.8193 0.9061
15 29 1 1.8819 0.3733
15 29 2 3.3989 0.2124
15 29 3 -4.7116 -0.0532
15 29 4 -2.1554 -0.3136
15 29 5 -1.8511 -0.0337
15 29 6 -0.9725 0.1366
15 29 7 -0.5964 0.0692
15 29 8 -1.3219 0.2243
15 29 9 -4.4792 -0.0600
15 29 10 2.2521 0.0030
15 29 11 -2.6296 0.2018
15 29 12 -1.2219 -0.3118
15 29 13 0.9069 -0.0101
15 29 14 -4.3632 0.1261
15 29 15 -3.0232 -0.0463
15 31 0 -2.1585 1.7904
15 31 1 3.0191 -0.1981
15 31 2 6.2282 0.7224
15 31 3 -0.8569 -0.0365
15 31 4 0.5337 -0.6608
15 31 5 4.8944 -0.1697
15 31 6 2.2374 0.1127
15 31 7 6.6166 -0.0391
15 31 8 1.6794 0.2327
15 31 9 0.4053 0.1137
15 31 10 6.0057 -0.1400
15 31 11 -0.8875 0.0903
15 31 12 5.0992 -0.1856
15 31 13 1.3808 -0.0650
15 31 14 1.3168 -0.2353
15 33 0 1.3599 -1.4132
15 33 1 -9.0470 0.1353
15 33 2 -1.1084 -0.2058
15 33 3 -5.6254 0.7400
15 33 4 2.3181 0.5834
15 33 5 0.3613 -0.3811
15 33 6 0.8164 -0.2486
15 33 7 -2.3207 -0.1433
15 33 8 1.4213 -0.3781
15 33 9 -5.5566 0.4872
15 33 10 4.3452 0.6033
15 33 11 -3.7366 -0.5041
15 33 12 -1.6518 -0.1474
15 33 13 -2.8168 0.1815
15 35 0 -3.7089 -0.7848
15 35 1 -3.2122 -0.4203
15 35 2 0.5442 -0.3959
15 35 3 0.7211 0.0586
15 35 4 6.4014 0.1851
15 35 5 -1.2951 -0.0892
15 35 6 0.1600 0.1382
15 35 7 0.4454 0.0225
15 35 8 5.0434 -0.2910
15 35 9 4.8448 -0.1117
15 35 10 7.9378 -0.2342
15 35 11 3.5345 0.1672
15 35 12 4.2645 0.2940
15 35 13 4.1415 0.1439
15 37 0 -3.0349 0.5894
15 37 1 -2.2313 -0.8564
15 37 2 -1.4774 -0.3608
15 37 3 -8.6124 0.0382
15 37 4 -0.0830 0.0800
15 37 5 1.9511 0.3057
15 37 6 -1.8373 0.0911
15 37 7 1.2169 -0.3231
15 37 8 -0.8276 0.0331
15 37 9 2.0758 0.0009
15 37 10 4.3779 -0.0105
15 37 11 0.8084 0.3131
15 37 12 3.4111 0.0005
15 39 0 1.4663 -1.1985
15 39 1 0.7964 0.1335
15 39 2 0.3953 -0.0421
15 39 3 -3.8431 -0.0180
15 39 4 -3.7303 0.1076
15 39 5 5.4765 -0.0815
15 39 6 -4.5326 0.0169
15 39 7 -3.9691 0.2705
15 39 8 -0.8773 0.1279
15 39 9 -1.8409 -0.0540
15 39 10 3.6894 -0.0095
15 39 11 -2.7995 0.0405
15 41 0 -5.9720 0.8549
15 41 1 -7.0752 0.2943
15 41 2 -5.4320 -0.2047
15 41 3 -1.3120 -0.3155
15 41 4 -6.2931 -0.0365
15 41 5 6.2520 0.1012
15 41 6 -0.4826 0.3398
15 41 7 -0.3648 0.0545
15 41 8 -0.0724 -0.0524
15 41 9 -0.4990 0.0829
15 41 10 0.9313 -0.2121
15 43 0 3.3601 0.6942
15 43 1 -5.0249 0.2593
15 43 2 -2.5417 0.3672
15 43 3 -5.5106 -0.1561
15 43 4 -3.5379 -0.2462
15 43 5 3.2094 0.1168
15 43 6 -2.7642 -0.1500
15 43 7 1.6079 0.1335
15 43 8 -2.8409 0.5392
15 45 0 7.2823 -0.3027
15 45 1 -3.1176 0.3201
15 45 2 -0.6714 0.3682
15 45 3 2.9254 0.0100
15 45 4 0.1381 0.1581
15 45 5 2.1840 -0.1194
15 45 6 -1.9071 -0.3696
15 45 7 2.0826 -0.0446
15 47 0 10.1880 -0.4003
15 47 1 2.9585 -0.1257
15 47 2 3.4944 0.1989
15 47 3 4.6761 0.1969
15 47 4 -3.5219 0.1922
16 0 0 -17.7138 1.1415
16 0 1 -0.7918 -0.6311
16 0 2 2.3979 0.2205
16 0 3 -9.1300 0.0358
16 0 4 4.9419 -0.4631
16 0 5 3.8393 -0.1120
16 0 6 2.5354 0.0380
16 0 7 5.8236 -0.1578
16 0 8 5.4630 -0.4265
16 0 9 0.6900 -0.1001
16 0 10 -0.4179 0.4797
16 0 11 -5.8098 -0.0411
16 0 12 -2.0371 -0.5128
16 0 13 -0.4229 -0.0271
16 0 14 -1.4359 0.0860
16 0 15 -2.6675 0.0362
16 0 16 0.0231 0.4551
16 0 17 0.6939 0.1656
16 0 18 -4.0061 -0.2688
16 2 0 23.4383 -0.5301
16 2 1 0.5410 0.8468
16 2 2 14.8784 -0.5409
16 2 3 -3.6399 -0.5310
16 2 4 9.4790 0.7168
16 2 5 1.0179 0.2960
16 2 6 8.0118 -0.0821
16 2 7 -0.5156 -0.1089
16 2 8 0.9981 -0.5142
16 2 9 -5.1112 -0.1169
16 2 10 2.6067 0.2140
16 2 11 0.7988 0.1547
16 2 12 -0.4814 0.3692
16 2 13 -4.6896 -0.0830
16 2 14 -1.6629 -0.3791
16 2 15 -4.0105 0.0872
16 2 16 3.5158 -0.0124
16 2 17 -0.0003 0.0486
16 2 18 -0.4582 0.1658
16 4 0 14.4659 -0.6659
16 4 1 -22.1292 0.6248
16 4 2 -1.0072 -1.0303
16 4 3 -16.4667 -0.5630
16 4 4 -2.3818 0.0097
16 4 5 -11.9513 0.2188
16 4 6 6.1148 0.4124
16 4 7 -4.6992 0.0808
16 4 8 3.4997 -0.3872
16 4 9 -4.4908 -0.3152
16 4 10 4.1134 -0.1217
16 4 11 1.4745 0.2793
16 4 12 2.8835 0.4804
16 4 13 -2.7243 -0.0923
16 4 14 0.9293 -0.3344
16 4 15 -1.7582 0.0266
16 4 16 1.5722 -0.1829
16 4 17 -4.2938 0.0190
16 4 18 -0.1153 0.2778
16 6 0 4.1030 1.5770
16 6 1 4.2702 -1.1249
16 6 2 4.4691 -0.1807
16 6 3 2.7586 0.3448
16 6 4 3.7363 -0.4897
16 6 5 -4.3295 0.2059
16 6 6 0.3692 0.5950
16 6 7 -6.3421 -0.1502
16 6 8 -3.7715 -0.0936
16 6 9 -1.7513 0.1173
16 6 10 1.9710 0.0470
16 6 11 -0.5858 0.0598
16 6 12 2.8051 0.1178
16 6 13 -0.4747 -0.0419
16 6 14 -3.5910 -0.0111
16 6 15 -1.8907 -0.0724
16 6 16 -0.2626 -0.1776
16 6 17 -0.5491 0.0990
16 6 18 -0.9897 -0.0315
16 8 0 5.4071 -1.6508
16 8 1 -4.0615 0.0107
16 8 2 1.9409 0.2148
16 8 3 -1.0424 0.2177
16 8 4 1.1461 0.3054
16 8 5 -3.5078 -0.6354
16 8 6 1.8600 -0.5166
16 8 7 -1.4961 0.2584
16 8 8 0.0967 0.1909
16 8 9 -1.2088 0.2579
16 8 10 0.3421 0.0397
16 8 11 -1.2129 -0.5061
16 8 12 -3.1312 -0.0601
16 8 13 0.9889 0.2433
16 8 14 1.4772 0.0126
16 8 15 0.2272 -0.0473
16 8 16 -1.0821 -0.1343
16 8 17 -0.4896 -0.0262
16 8 18 -0.6816 0.2077
16 10 0 12.8085 -0.6161
16 10 1 -4.8631 0.5018
16 10 2 9.1327 0.0241
16 10 3 -2.5637 -0.2789
16 10 4 5.7707 -0.2230
16 10 5 -1.4915 -0.0511
16 10 6 5.2640 0.0970
16 10 7 -4.3577 0.2421
16 10 8 3.4001 0.2367
16 10 9 -3.1603 -0.2461
16 10 10 -0.8531 -0.1161
16 10 11 -2.3657 0.2215
16 10 12 -4.6436 -0.2645
16 10 13 -3.6223 0.0787
16 10 14 4.2726 0.1282
16 10 15 0.6019 -0.1754
16 10 16 -0.8124 0.1070
16 10 17 3.4987 -0.1501
16 10 18 1.2542 -0.0826
16 12 0 -15.5312 1.5300
16 12 1 -0.9944 -1.1512
16 12 2 -9.4831 0.3088
16 12 3 -3.6068 0.3725
16 12 4 -3.8685 -0.8788
16 12 5 -3.7513 0.1783
16 12 6 -7.2660 0.6314
16 12 7 -3.8972 -0.3109
16 12 8 -3.9737 -0.1272
16 12 9 -1.7945 0.0944
16 12 10 -2.5764 -0.0089
16 12 11 -0.9285 0.1943
16 12 12 -1.4288 0.0301
16 12 13 -2.6713 -0.2168
16 12 14 2.5693 0.0567
16 12 15 -2.6295 0.0613
16 12 16 -1.9740 0.2340
16 12 17 3.6596 0.1459
16 12 18 -0.9520 -0.2589
16 14 0 -7.6021 0.3511
16 14 1 5.7643 0.9044
16 14 2 -0.2209 -0.1279
16 14 3 5.4419 -0.2074
16 14 4 5.6939 0.5135
16 14 5 1.5336 -0.0043
16 14 6 -6.0600 -0.3382
16 14 7 2.8158 -0.0663
16 14 8 2.6361 -0.1814
16 14 9 -2.6409 0.1876
16 14 10 -0.8649 0.2587
16 14 11 0.2156 -0.3595
16 14 12 -3.6470 0.0042
16 14 13 -0.9095 0.1341
16 14 14 -1.8438 -0.1542
16 14 15 -2.3847 0.1892
16 14 16 -0.2020 0.0197
16 14 17 -1.0048 -0.0469
16 16 0 2.8293 -1.0841
16 16 1 -5.6519 0.6697
16 16 2 0.1549 -0.1294
16 16 3 -0.2550 -0.2470
16 16 4 7.2615 0.5210
16 16 5 1.5513 0.1092
16 16 6 5.6891 -0.4185
16 16 7 2.4941 0.0759
16 16 8 4.4226 0.2207
16 16 9 -1.0355 -0.2552
16 16 10 3.1108 -0.2579
16 16 11 3.6660 0.1119
16 16 12 3.4310 0.0319
16 16 13 5.3670 0.0873
16 16 14 -2.2539 0.0935
16 16 15 -0.8181 -0.0815
16 16 16 3.9473 -0.0622
16 16 17 -0.8571 -0.1542
16 18 0 1.6663 1.9016
16 18 1 4.0228 -0.7498
16 18 2 -1.9421 -0.0815
16 18 3 -0.8566 0.0901
16 18 4 -1.1316 -0.6731
16 18 5 0.6239 0.2440
16 18 6 -0.9616 0.9055
16 18 7 4.6740 -0.0642
16 18 8 -1.7868 -0.4030
16 18 9 2.5896 -0.1505
16 18 10 -0.2047 -0.1075
16 18 11 -4.4677 0.2843
16 18 12 2.9959 0.3224
16 18 13 3.4003 -0.2462
16 18 14 -1.4993 -0.0622
16 18 15 1.4454 0.0041
16 18 16 -1.1627 -0.0206
16 20 0 -4.6145 -1.3049
16 20 1 -2.9849 -0.0016
16 20 2 0.4080 0.0214
16 20 3 -0.5328 0.0028
16 20 4 1.2017 0.2219
16 20 5 0.0274 -0.2239
16 20 6 0.1259 -0.0558
16 20 7 1.3472 0.2036
16 20 8 1.6425 -0.1549
16 20 9 4.9350 0.1074
16 20 10 -1.1933 0.3983
16 20 11 -0.1995 -0.1704
16 20 12 0.7551 -0.2450
16 20 13 1.7600 0.1551
16 20 14 0.7434 -0.1265
16 20 15 2.6715 0.0048
16 20 16 -3.5194 0.0408
16 22 0 2.8387 -0.5674
16 22 1 -7.9952 0.0021
16 22 2 -0.0052 -0.0799
16 22 3 1.6539 0.0594
16 22 4 -0.1410 0.3118
16 22 5 -1.9880 -0.2573
16 22 6 3.5546 -0.3800
16 22 7 -3.2534 0.2498
16 22 8 2.2888 0.2826
16 22 9 -0.9294 0.0558
16 22 10 -2.0232 0.0958
16 22 11 1.5619 -0.1088
16 22 12 -3.5771 -0.1228
16 22 13 0.9416 0.2056
16 22 14 -2.1697 -0.0151
16 22 15 -5.8406 -0.1026
16 22 16 -1.7311 -0.0045
16 24 0 4.5237 0.8248
16 24 1 -4.3764 -0.8867
16 24 2 3.4457 0.0509
16 24 3 -2.4297 0.2151
16 24 4 -1.0195 -0.2211
16 24 5 -0.8238 0.0725
16 24 6 -1.8878 0.1081
16 24 7 -5.5433 0.0815
16 24 8 -0.0201 0.0896
16 24 9 -3.9750 -0.3295
16 24 10 2.5672 -0.1311
16 24 11 -1.5530 0.2557
16 24 12 -0.3466 0.0741
16 24 13 1.4688 -0.1436
16 24 14 -1.0049 -0.1087
16 24 15 -1.0447 -0.0560
16 24 16 -2.1942 -0.0877
16 26 0 -1.4445 -0.0763
16 26 1 -1.4958 1.0138
16 26 2 4.3655 -0.1427
16 26 3 -3.9857 -0.5326
16 26 4 -1.8337 0.0546
16 26 5 -3.0604 -0.0953
16 26 6 0.5480 0.0596
16 26 7 -6.9616 0.1407
16 26 8 -1.2463 -0.1160
16 26 9 -0.2481 -0.0153
16 26 10 -2.0334 -0.0617
16 26 11 -0.1692 0.0189
16 26 12 -4.2710 0.0885
16 26 13 1.6576 0.1686
16 26 14 -0.0516 0.0393
16 26 15 1.9768 0.0716
16 28 0 1.3217 -0.4110
16 28 1 1.7647 0.3889
16 28 2 3.7727 -0.1401
16 28 3 0.8489 0.0778
16 28 4 1.8633 0.2875
16 28 5 -1.8476 -0.0409
16 28 6 0.9876 -0.3108
16 28 7 -2.0197 -0.3086
16 28 8 0.0519 0.0799
16 28 9 -2.3833 0.4091
16 28 10 -1.2631 -0.0032
16 28 11 0.5386 -0.1432
16 28 12 -3.2234 -0.0407
16 28 13 4.3651 0.0079
16 28 14 2.8206 0.1366
16 28 15 3.0545 0.2149
16 30 0 9.1083 0.8051
16 30 1 -3.7819 -0.1258
16 30 2 2.1306 0.2557
16 30 3 1.7445 -0.1483
16 30 4 7.7507 -0.2949
16 30 5 -1.5883 0.3865
16 30 6 3.0759 0.0362
16 30 7 0.2145 -0.2113
16 30 8 0.8294 0.2364
16 30 9 -2.3645 -0.3333
16 30 10 -0.2552 -0.4090
16 30 11 -4.2140 0.3108
16 30 12 -3.9300 0.1641
16 30 13 -1.8074 -0.1450
16 30 14 -3.8199 -0.0078
16 32 0 3.4082 -0.7315
16 32 1 3.9101 0.1506
16 32 2 -0.2663 0.0164
16 32 3 -0.8506 -0.0813
16 32 4 2.1304 0.0975
16 32 5 -3.9638 0.0597
16 32 6 -0.5318 -0.0425
16 32 7 -3.1205 0.0370
16 32 8 0.0081 -0.1040
16 32 9 -1.3926 -0.0478
16 32 10 -0.1050 0.0704
16 32 11 5.4495 0.0983
16 32 12 -1.1326 -0.1693
16 32 13 3.2024 -0.0213
16 34 0 -2.7080 -0.7152
16 34 1 -2.0107 -0.0394
16 34 2 -0.9926 0.1961
16 34 3 -4.8780 0.1026
16 34 4 -2.0415 0.0261
16 34 5 1.7053 -0.1532
16 34 6 -2.9379 -0.2623
16 34 7 0.5571 0.0124
16 34 8 -0.4856 0.1156
16 34 9 -3.7227 0.0610
16 34 10 0.2115 0.1475
16 34 11 3.5469 -0.1499
16 34 12 -1.9404 -0.2837
16 36 0 9.7419 0.5834
16 36 1 0.7658 -0.6590
16 36 2 1.5145 -0.1616
16 36 3 2.0518 0.3409
16 36 4 -3.1842 -0.1496
16 36 5 -0.7610 -0.0167
16 36 6 0.0037 0.3954
16 36 7 -0.5366 -0.2242
16 36 8 -1.4528 -0.2701
16 36 9 -5.3247 0.2010
16 36 10 -5.1265 0.0364
16 36 11 -5.8510 -0.0954
16 36 12 -6.6690 0.3039
16 38 0 -3.3792 0.1021
16 38 1 2.4945 0.1749
16 38 2 1.8872 -0.2894
16 38 3 7.8221 -0.2402
16 38 4 3.5487 -0.0005
16 38 5 -2.2591 -0.0870
16 38 6 1.3896 0.2147
16 38 7 1.5029 0.4999
16 38 8 1.1172 -0.0621
16 38 9 -3.9954 -0.1442
16 38 10 -6.2289 0.0053
16 38 11 -1.3278 -0.0014
16 40 0 1.3964 0.0097
16 40 1 3.5540 0.1815
16 40 2 2.7006 -0.0597
16 40 3 4.3945 -0.0193
16 40 4 4.4380 0.1268
16 40 5 -1.6245 -0.0481
16 40 6 0.7291 -0.1745
16 40 7 2.0548 0.0646
16 40 8 -6.7216 0.0604
16 40 9 -4.8569 0.0534
16 40 10 -7.2880 0.0498
16 42 0 -5.8528 0.4123
16 42 1 2.2899 -0.2002
16 42 2 -0.5543 0.0884
16 42 3 3.1149 0.2234
16 42 4 2.8778 -0.0335
16 42 5 -2.9355 -0.0881
16 42 6 -1.7825 0.2325
16 42 7 -2.7265 -0.0881
16 42 8 -2.7499 -0.0977
16 44 0 -6.7056 -0.0311
16 44 1 6.3895 0.2555
16 44 2 2.5785 -0.0430
16 44 3 3.4257 -0.2357
16 44 4 0.4635 0.0753
16 44 5 -3.6605 0.1731
16 44 6 -1.9597 -0.0228
16 44 7 -2.4780 -0.0236
16 46 0 -3.6354 -0.2352
16 46 1 2.3697 0.0575
16 46 2 2.8009 0.1133
16 46 3 2.9676 0.1014
16 46 4 0.5350 0.1337
17 1 0 -0.4409 -2.8852
17 1 1 -9.4817 0.9303
17 1 2 -0.8914 -0.2960
17 1 3 -3.5434 2.4117
17 1 4 5.7886 -1.1037
17 1 5 -8.8945 -2.1262
17 1 6 6.2542 1.6205
17 1 7 -9.1795 -0.0156
17 1 8 5.0026 -0.9841
17 1 9 -3.5546 1.1174
17 1 10 5.1614 -0.1478
17 1 11 -3.5935 -0.9899
17 1 12 2.7424 0.7028
17 1 13 0.5035 0.1367
17 1 14 5.2820 -0.4451
17 1 15 2.3834 0.5094
17 1 16 -1.9380 0.1078
17 1 17 -0.5917 -0.3339
17 1 18 -2.3616 -0.0954
17 3 0 2.0089 2.7353
17 3 1 -11.8740 -2.6958
17 3 2 3.8962 1.1801
17 3 3 -2.8584 -0.0479
17 3 4 6.9368 0.4616
17 3 5 -1.2545 0.6512
17 3 6 -5.5755 -0.9775
17 3 7 -5.3373 -0.9574
17 3 8 0.9600 0.8032
17 3 9 -1.4119 0.1305
17 3 10 -0.7093 0.2947
17 3 11 -1.3430 0.2406
17 3 12 -2.1386 -0.9169
17 3 13 4.2246 0.0272
17 3 14 1.0209 0.4181
17 3 15 -0.0060 -0.1900
17 3 16 0.5993 0.1050
17 3 17 -1.8386 -0.0760
17 3 18 -0.2421 -0.0242
17 5 0 9.4681 -0.1698
17 5 1 2.8396 1.8745
17 5 2 6.8925 0.2915
17 5 3 -8.4386 -0.6792
17 5 4 4.5939 0.2901
17 5 5 -0.2629 -0.0775
17 5 6 0.8381 -0.7639
17 5 7 -4.2069 0.8839
17 5 8 0.3251 0.1660
17 5 9 -6.6071 -0.8147
17 5 10 1.0762 0.2042
17 5 11 -2.2061 0.3373
17 5 12 2.9719 0.1089
17 5 13 0.5976 -0.1224
17 5 14 -1.4880 -0.5469
17 5 15 -2.0269 -0.2094
17 5 16 -0.5857 0.3185
17 5 17 0.6910 0.2771
17 5 18 -2.1237 0.0245
17 7 0 10.6790 -2.0142
17 7 1 1.0375 1.3597
17 7 2 4.6957 -0.4001
17 7 3 -4.7666 0.5898
17 7 4 0.9823 0.4523
17 7 5 -8.0241 -0.8747
17 7 6 3.4051 0.1981
17 7 7 -4.8541 0.2148
17 7 8 6.1885 -0.2915
17 7 9 -5.3733 0.6200
17 7 10 7.1747 0.2604
17 7 11 -2.7604 -0.6423
17 7 12 3.5666 -0.0118
17 7 13 0.4816 -0.1001
17 7 14 1.6596 -0.1865
17 7 15 1.7784 0.3560
17 7 16 -0.9867 -0.0428
17 7 17 0.3609 -0.0814
17 9 0 10.3390 6.2849
17 9 1 -3.0092 -0.0760
17 9 2 9.1561 0.2264
17 9 3 7.1815 -0.4510
17 9 4 3.7414 -1.0947
17 9 5 -0.0510 0.5913
17 9 6 -2.8398 0.8758
17 9 7 -0.8136 -0.7134
17 9 8 -2.0310 0.1852
17 9 9 -3.6906 0.1639
17 9 10 -1.1310 -0.1686
17 9 11 -0.4440 0.4204
17 9 12 2.3620 -0.1639
17 9 13 0.7446 -0.3222
17 9 14 -2.9493 0.1746
17 9 15 -3.7413 -0.1447
17 9 16 -1.6305 -0.0434
17 9 17 -2.4843 0.2271
17 11 0 10.3327 -2.9205
17 11 1 -0.2740 -0.3002
17 11 2 1.1806 0.5475
17 11 3 0.9177 0.3865
17 11 4 -8.1459 0.6352
17 11 5 -2.8883 -0.0960
17 11 6 -0.4163 -1.0344
17 11 7 0.7535 0.3300
17 11 8 2.5752 0.5580
17 11 9 2.2203 -0.1158
17 11 10 1.1964 -0.2096
17 11 11 -3.4785 -0.0936
17 11 12 2.7728 0.1104
17 11 13 3.2848 0.1486
17 11 14 3.1915 0.0749
17 11 15 0.9675 -0.1245
17 11 16 0.4991 -0.2857
17 11 17 -1.3862 0.1008
17 13 0 7.8522 -0.9387
17 13 1 -2.0410 1.4730
17 13 2 -3.2608 -0.7214
17 13 3 -1.6588 -1.0975
17 13 4 -0.5225 0.1542
17 13 5 3.0175 -0.1305
17 13 6 10.4644 0.5030
17 13 7 -1.6691 0.2023
17 13 8 4.4614 -0.8010
17 13 9 -1.9774 -0.1245
17 13 10 6.0801 0.2233
17 13 11 1.0545 0.0411
17 13 12 2.3077 0.3509
17 13 13 1.5827 -0.1029
17 13 14 0.4477 -0.1809
17 13 15 2.8801 0.2321
17 13 16 -0.5863 0.0008
17 13 17 3.8883 -0.2950
17 15 0 5.2388 -0.4515
17 15 1 0.3436 -3.0495
17 15 2 0.7409 0.2117
17 15 3 -0.1732 1.2892
17 15 4 -2.2380 -0.3210
17 15 5 -1.8259 0.2466
17 15 6 -0.8706 0.5097
17 15 7 -1.3794 -0.8431
17 15 8 -1.6705 0.0874
17 15 9 0.1947 0.1664
17 15 10 -2.7070 -0.4102
17 15 11 0.6326 0.2123
17 15 12 0.7347 0.1011
17 15 13 -0.1601 0.0902
17 15 14 2.2473 0.1091
17 15 15 0.6447 -0.2665
17 15 16 -6.3382 -0.0074
17 15 17 3.3751 0.2375
17 17 0 -5.2259 1.1879
17 17 1 0.1538 0.3505
17 17 2 -0.1416 -0.7590
17 17 3 5.3658 -0.5463
17 17 4 3.5198 0.4496
17 17 5 0.2009 0.4026
17 17 6 0.9478 -0.3901
17 17 7 0.4061 -0.1487
17 17 8 -0.7234 -0.1771
17 17 9 -3.7832 0.0665
17 17 10 3.0915 0.1979
17 17 11 -0.9843 -0.1723
17 17 12 -0.3517 -0.0247
17 17 13 -3.9725 0.3371
17 17 14 0.5681 -0.1129
17 17 15 -1.6869 0.2171
17 17 16 -4.3707 0.1993
17 17 17 0.2419 -0.1989
17 19 0 -4.9013 -3.6501
17 19 1 0.5362 0.6566
17 19 2 -5.5729 0.4481
17 19 3 -3.7277 -0.1215
17 19 4 -1.6662 0.6764
17 19 5 -2.7045 -0.5870
17 19 6 -0.2279 -0.5110
17 19 7 0.3145 0.7751
17 19 8 3.4886 0.1599
17 19 9 -7.6973 -0.1464
17 19 10 6.7292 0.0171
17 19 11 0.9066 -0.4234
17 19 12 0.7674 -0.0069
17 19 13 1.3269 0.2244
17 19 14 -0.7552 -0.0274
17 19 15 0.7165 0.0642
17 19 16 -0.4674 -0.0182
17 21 0 4.5530 4.7109
17 21 1 0.5774 0.2871
17 21 2 -0.2304 -0.1481
17 21 3 -1.0520 -0.3608
17 21 4 -1.1539 -1.1617
17 21 5 -0.2862 0.4596
17 21 6 -1.7285 1.2117
17 21 7 -1.2745 -0.4444
17 21 8 -0.4349 -0.0908
17 21 9 0.1446 0.1099
17 21 10 1.7877 -0.0872
17 21 11 -1.6976 0.4159
17 21 12 0.3718 -0.3445
17 21 13 0.2507 -0.4696
17 21 14 -0.5914 0.1340
17 21 15 1.3265 0.0075
17 21 16 0.1520 0.0010
17 23 0 -4.4624 -0.6331
17 23 1 -2.1369 -0.1987
17 23 2 1.1482 0.6393
17 23 3 -4.9455 0.8041
17 23 4 3.3912 -0.1550
17 23 5 -0.3427 -0.5993
17 23 6 -0.5070 -0.1487
17 23 7 0.0543 0.1160
17 23 8 -0.8820 0.1417
17 23 9 -0.5019 0.3496
17 23 10 1.8888 0.1630
17 23 11 -2.1533 -0.2017
17 23 12 1.0404 -0.3548
17 23 13 -3.8981 0.1410
17 23 14 -3.6059 -0.0050
17 23 15 2.2838 -0.1006
17 25 0 -2.8829 -0.2787
17 25 1 -3.0325 1.3521
17 25 2 -1.7311 0.0276
17 25 3 -4.1366 -0.7582
17 25 4 1.5977 0.4046
17 25 5 -2.4468 -0.0722
17 25 6 1.4586 -0.5891
17 25 7 -0.6099 0.4942
17 25 8 3.0712 -0.0065
17 25 9 -4.5723 -0.2802
17 25 10 1.7899 0.3541
17 25 11 -2.2461 -0.0575
17 25 12 3.4610 0.0487
17 25 13 -3.2090 0.2341
17 25 14 -3.7828 -0.2038
17 25 15 3.8461 0.1993
17 27 0 2.7750 0.2117
17 27 1 -8.0163 -1.3511
17 27 2 -2.3948 -0.3264
17 27 3 -2.8276 0.6267
17 27 4 -0.8037 -0.1159
17 27 5 -3.1694 0.0476
17 27 6 0.8741 0.3546
17 27 7 -3.0168 -0.3980
17 27 8 4.2782 -0.0188
17 27 9 -0.6866 0.0525
17 27 10 1.3547 -0.2310
17 27 11 -1.0024 0.3043
17 27 12 3.4177 0.1835
17 27 13 -2.0998 -0.0981
17 27 14 -0.4778 -0.1117
17 29 0 1.4427 0.0190
17 29 1 4.9792 0.1855
17 29 2 1.9490 -0.1732
17 29 3 1.3815 -0.3582
17 29 4 0.5208 0.0740
17 29 5 2.4123 0.0755
17 29 6 1.2276 -0.0421
17 29 7 -3.5156 -0.0100
17 29 8 1.5013 -0.2675
17 29 9 -0.4934 -0.1624
17 29 10 -0.5224 -0.0185
17 29 11 0.1289 0.1671
17 29 12 7.3598 0.0415
17 29 13 4.0209 0.0693
17 29 14 4.2062 0.0203
17 31 0 1.6852 -2.2880
17 31 1 -0.2079 -0.0168
17 31 2 2.8094 -0.1352
17 31 3 6.2544 0.1751
17 31 4 0.6409 0.7718
17 31 5 3.6910 0.0811
17 31 6 5.0467 -0.6818
17 31 7 -4.7006 -0.1521
17 31 8 2.1299 -0.0414
17 31 9 -0.2560 0.2654
17 31 10 1.0439 0.0915
17 31 11 -2.6695 -0.4590
17 31 12 5.9990 -0.0282
17 31 13 1.8609 0.1223
17 33 0 3.9060 1.4397
17 33 1 -7.4510 -0.0004
17 33 2 3.4327 -0.2112
17 33 3 3.1023 -0.2725
17 33 4 -0.2238 -0.5084
17 33 5 -4.3346 0.2636
17 33 6 0.2826 0.6262
17 33 7 -6.9514 0.0289
17 33 8 -1.7858 -0.0459
17 33 9 -0.3712 -0.3563
17 33 10 -2.8357 -0.5343
17 33 11 -5.0501 0.5288
17 33 12 1.4396 0.4738
17 35 0 2.5736 -0.0898
17 35 1 -1.6179 0.0803
17 35 2 -1.0943 0.4030
17 35 3 0.7682 -0.2614
17 35 4 -2.3940 -0.0848
17 35 5 -7.8149 0.1645
17 35 6 2.4972 -0.4084
17 35 7 -0.5978 0.1239
17 35 8 1.3259 0.3577
17 35 9 8.9533 0.0360
17 35 10 3.2977 0.0245
17 35 11 3.4006 0.0909
17 37 0 -0.1182 -0.3026
17 37 1 -1.9505 0.6386
17 37 2 -3.6492 0.2818
17 37 3 -5.1696 -0.0217
17 37 4 -3.9448 -0.0845
17 37 5 -6.2005 -0.1407
17 37 6 -2.2856 -0.0160
17 37 7 -2.5281 0.3386
17 37 8 -2.4699 0.0487
17 37 9 1.9365 0.1912
17 37 10 -0.6282 0.1611
17 37 11 2.2210 -0.2410
17 39 0 7.8498 0.6606
17 39 1 -0.1851 -0.1400
17 39 2 0.5954 -0.1222
17 39 3 -0.7889 0.1194
17 39 4 0.2108 0.0603
17 39 5 -0.0649 0.0145
17 39 6 0.9287 0.2754
17 39 7 -2.0826 -0.2096
17 39 8 -0.2187 -0.3372
17 39 9 -0.6489 0.1843
17 39 10 -1.0263 -0.1015
17 41 0 6.4980 0.1099
17 41 1 -4.2744 -0.1011
17 41 2 4.5822 0.0301
17 41 3 3.9915 0.0696
17 41 4 1.0024 -0.1243
17 41 5 -1.1912 -0.0974
17 41 6 0.8345 0.0448
17 41 7 -3.6383 0.1655
17 41 8 -3.3630 0.0092
17 43 0 3.1290 -0.7902
17 43 1 2.5128 -0.1025
17 43 2 3.9978 -0.0561
17 43 3 -2.1775 0.0499
17 43 4 1.7081 0.4018
17 43 5 1.7251 -0.1734
17 43 6 1.9483 -0.4734
17 45 0 4.2251 0.0990
17 45 1 4.6650 -0.2167
17 45 2 -5.1143 -0.1391
17 45 3 -7.8402 0.0077
17 45 4 -2.0392 -0.1313
18 0 0 1.9516 -3.6973
18 0 1 0.5328 1.1584
18 0 2 12.5139 1.5234
18 0 3 -1.6438 -4.4081
18 0 4 10.8917 3.2906
18 0 5 -2.5362 3.3336
18 0 6 -4.0412 -3.7855
18 0 7 -7.0493 0.7826
18 0 8 1.9108 2.4703
18 0 9 1.8282 -2.6186
18 0 10 -3.1923 -0.1761
18 0 11 -4.1891 1.4980
18 0 12 -1.7769 -0.8677
18 0 13 -3.4780 0.3634
18 0 14 -3.5997 1.0809
18 0 15 -0.1616 -0.8669
18 0 16 2.2746 -0.7585
18 0 17 -2.9346 0.2834
18 2 0 4.0170 3.4912
18 2 1 -9.3672 -0.0944
18 2 2 4.2689 0.7110
18 2 3 -11.7180 -0.8647
18 2 4 0.0964 -0.6353
18 2 5 -0.7641 0.5170
18 2 6 0.3613 -0.5392
18 2 7 1.9061 0.3885
18 2 8 2.1460 0.5269
18 2 9 -2.6147 -0.8864
18 2 10 3.4926 -0.0770
18 2 11 -3.4344 0.4384
18 2 12 6.5752 -0.2758
18 2 13 -2.6995 0.0789
18 2 14 0.1622 0.1960
18 2 15 1.9884 -0.3076
18 2 16 -0.4222 0.1401
18 2 17 -1.3215 0.1136
18 4 0 0.1276 -3.0498
18 4 1 -4.4542 -1.8552
18 4 2 2.8722 1.4995
18 4 3 -7.6698 3.0715
18 4 4 0.7617 -0.4514
18 4 5 -4.4117 -1.9133
18 4 6 0.0456 0.4102
18 4 7 0.3080 -0.3386
18 4 8 1.8252 0.0901
18 4 9 -0.6538 1.2620
18 4 10 5.7657 -0.1284
18 4 11 -4.0517 -0.9038
18 4 12 2.1470 -0.1372
18 4 13 -6.5542 -0.0695
18 4 14 0.9057 0.0988
18 4 15 0.0708 0.2706
18 4 16 -2.8303 0.1614
18 4 17 0.0297 0.1713
18 6 0 -16.3469 4.0122
18 6 1 -3.6722 3.8196
18 6 2 -1.9444 -0.1974
18 6 3 2.0152 -1.7938
18 6 4 13.0570 0.4206
18 6 5 1.5640 0.0280
18 6 6 6.0218 -0.2388
18 6 7 0.2684 -0.2008
18 6 8 1.4151 -0.1460
18 6 9 1.7892 0.4725
18 6 10 -0.3840 0.4087
18 6 11 3.3989 -0.3226
18 6 12 1.9209 -0.4933
18 6 13 0.0344 -0.2610
18 6 14 1.2856 -0.0844
18 6 15 -3.7598 0.2415
18 6 16 -0.0172 0.1092
18 6 17 -0.4621 -0.4026
18 8 0 4.6510 -0.0256
18 8 1 1.8980 -0.6500
18 8 2 4.4937 1.2486
18 8 3 -1.7876 0.1097
18 8 4 3.5056 -0.0994
18 8 5 3.3152 0.3249
18 8 6 -2.2673 -0.7261
18 8 7 1.1937 0.4119
18 8 8 2.7126 0.7539
18 8 9 -3.6288 -0.8505
18 8 10 3.4717 -0.3547
18 8 11 -2.3427 0.6764
18 8 12 2.3591 0.0707
18 8 13 -2.1093 -0.1882
18 8 14 0.7620 -0.1272
18 8 15 2.1109 -0.2016
18 8 16 1.6671 0.3067
18 8 17 -1.1284 0.4509
18 10 0 -4.7454 4.3017
18 10 1 -6.9452 1.5355
18 10 2 -1.0517 -0.1386
18 10 3 -7.4626 -0.2285
18 10 4 3.0377 -0.5534
18 10 5 1.3574 -0.1751
18 10 6 2.6757 0.4593
18 10 7 -1.2301 -0.3346
18 10 8 3.7102 -0.1861
18 10 9 -2.5391 0.3809
18 10 10 4.5751 0.1646
18 10 11 -2.8749 -0.1478
18 10 12 2.8842 -0.1330
18 10 13 -1.7011 -0.2249
18 10 14 1.4036 0.1369
18 10 15 5.5236 0.3032
18 10 16 1.7953 -0.0780
18 10 17 -0.1591 0.0286
18 12 0 -4.3312 -4.1885
18 12 1 7.7355 -0.2117
18 12 2 6.7298 -0.6339
18 12 3 2.2505 0.1810
18 12 4 9.1764 1.1627
18 12 5 -5.8226 -0.3432
18 12 6 0.9045 0.0606
18 12 7 -1.3418 0.0438
18 12 8 -1.1384 -0.5923
18 12 9 -0.2129 0.3148
18 12 10 -3.5471 0.1702
18 12 11 -1.7459 -0.5128
18 12 12 -0.1117 0.4651
18 12 13 -2.3527 0.3041
18 12 14 -3.7834 -0.5670
18 12 15 -0.4436 -0.0377
18 12 16 -1.5355 -0.1796
18 12 17 -1.3930 -0.1931
18 14 0 -1.1057 -0.1947
18 14 1 0.2853 -1.3838
18 14 2 2.3453 -0.0438
18 14 3 -2.9563 0.2090
18 14 4 -1.6863 0.2845
18 14 5 3.5146 0.3650
18 14 6 -1.4750 -0.4837
18 14 7 3.9898 -0.1009
18 14 8 4.5862 0.4114
18 14 9 -2.1216 -0.3722
18 14 10 6.9028 -0.3583
18 14 11 -2.3637 0.3761
18 14 12 4.0215 0.0761
18 14 13 -1.1618 0.2074
18 14 14 0.4661 0.3530
18 14 15 4.9515 -0.2982
18 14 16 -0.4587 -0.2620
18 16 0 10.0530 -1.7011
18 16 1 -2.6430 -1.9476
18 16 2 0.9870 0.0258
18 16 3 -0.8214 0.4135
18 16 4 -6.4854 -0.0594
18 16 5 4.0183 0.3675
18 16 6 0.5659 0.5377
18 16 7 -4.5785 -0.2285
18 16 8 0.8146 -0.3388
18 16 9 -1.3356 -0.2841
18 16 10 6.0972 0.0357
18 16 11 1.4872 0.4593
18 16 12 1.0054 -0.0026
18 16 13 0.9422 -0.2001
18 16 14 0.7685 0.1733
18 16 15 1.3036 -0.0339
18 16 16 5.5866 0.0590
18 18 0 -1.7154 -1.0495
18 18 1 1.1312 0.9709
18 18 2 -1.5269 -0.3488
18 18 3 -0.7701 -0.1612
18 18 4 -0.3489 0.0874
18 18 5 -4.5267 -0.5576
18 18 6 -3.6513 0.1367
18 18 7 -3.0324 0.1178
18 18 8 -3.3052 -0.1784
18 18 9 0.5885 0.3950
18 18 10 -7.2499 0.1803
18 18 11 -1.2123 -0.6985
18 18 12 -1.7546 0.0181
18 18 13 2.1181 0.5280
18 18 14 2.8988 -0.2233
18 18 15 1.9772 0.2550
18 18 16 0.6351 0.0272
18 20 0 1.6915 2.1019
18 20 1 3.1528 0.3215
18 20 2 1.2374 -0.0676
18 20 3 2.0632 -0.2033
18 20 4 1.5229 0.0385
18 20 5 -2.6219 0.2536
18 20 6 -1.5240 -0.3228
18 20 7 0.9613 -0.3231
18 20 8 3.2881 0.4244
18 20 9 0.1672 0.1342
18 20 10 2.6817 -0.2732
18 20 11 0.7443 0.0756
18 20 12 1.8964 -0.2710
18 20 13 -7.3704 -0.2779
18 20 14 -3.6427 0.1634
18 20 15 1.8605 0.1087
18 20 16 -2.2633 0.1081
18 22 0 3.8296 1.4995
18 22 1 -0.6952 0.6667
18 22 2 -4.4732 1.1337
18 22 3 1.0241 0.0419
18 22 4 -1.6977 -0.8918
18 22 5 -2.3261 -0.5807
18 22 6 5.6704 0.0494
18 22 7 1.8722 0.4731
18 22 8 5.7160 0.5174
18 22 9 -1.8664 0.0200
18 22 10 5.0385 -0.4997
18 22 11 -0.0053 -0.1225
18 22 12 1.7877 0.0129
18 22 13 -3.8440 -0.0688
18 22 14 -3.1952 -0.0421
18 22 15 -5.6746 -0.0287
18 24 0 -1.2265 0.6840
18 24 1 1.9753 1.6538
18 24 2 -4.0092 -0.6118
18 24 3 -0.4039 -0.7178
18 24 4 0.3377 0.1920
18 24 5 -5.9326 0.2700
18 24 6 -1.0499 0.0871
18 24 7 -1.1046 -0.3709
18 24 8 0.4310 -0.4790
18 24 9 3.7654 0.2506
18 24 10 2.0769 0.7209
18 24 11 0.2237 -0.0497
18 24 12 3.2143 -0.4181
18 24 13 -3.7085 0.1377
18 24 14 -0.3495 -0.1636
18 24 15 -2.9891 0.5607
18 26 0 -1.2058 -1.1082
18 26 1 -0.7515 -0.8520
18 26 2 -2.5130 0.6935
18 26 3 1.0219 0.9027
18 26 4 -0.2087 -0.2530
18 26 5 -1.2560 -0.5592
18 26 6 2.0253 -0.0728
18 26 7 -0.7005 -0.0248
18 26 8 -1.1524 0.1783
18 26 9 -0.3627 0.2523
18 26 10 -3.1329 -0.2520
18 26 11 -0.4929 0.0078
18 26 12 2.9966 0.1674
18 26 13 -2.3371 0.0201
18 26 14 4.9971 0.1203
18 28 0 1.1063 0.6893
18 28 1 -0.8923 -1.3269
18 28 2 1.4543 -0.4630
18 28 3 -3.1704 0.0474
18 28 4 -0.1760 0.2923
18 28 5 -3.1451 0.4386
18 28 6 2.4972 -0.0997
18 28 7 -0.0646 -0.2692
18 28 8 3.2382 -0.4487
18 28 9 -1.1592 -0.1790
18 28 10 4.1900 0.3559
18 28 11 1.5404 0.3548
18 28 12 0.9845 -0.1208
18 28 13 -1.6874 0.0273
18 30 0 3.7637 -2.9654
18 30 1 -3.3228 -0.1999
18 30 2 5.5088 -0.1597
18 30 3 -2.6363 0.0278
18 30 4 5.0447 0.4684
18 30 5 -1.7265 0.0715
18 30 6 4.0715 -0.1031
18 30 7 4.1255 0.4605
18 30 8 2.3425 -0.1056
18 30 9 2.8115 -0.5153
18 30 10 2.2016 -0.0517
18 30 11 1.6582 -0.0046
18 30 12 1.2856 -0.0351
18 30 13 -3.3492 0.4133
18 32 0 -1.0664 1.2855
18 32 1 0.1565 -0.0295
18 32 2 1.1589 -0.4940
18 32 3 -7.3097 -0.1998
18 32 4 1.7369 0.0349
18 32 5 -2.0724 0.0911
18 32 6 -0.0605 0.2907
18 32 7 -0.6225 -0.1317
18 32 8 0.8416 -0.4580
18 32 9 -0.2695 0.3026
18 32 10 1.7251 0.0171
18 32 11 6.4916 0.0258
18 32 12 2.7066 0.1779
18 34 0 -4.8239 -0.1948
18 34 1 2.6081 -0.2171
18 34 2 -3.4748 0.2722
18 34 3 -5.9400 0.1662
18 34 4 -1.8511 -0.1554
18 34 5 -0.3762 -0.2044
18 34 6 0.5575 -0.1661
18 34 7 -1.7476 0.1962
18 34 8 2.2762 0.3511
18 34 9 -0.9802 0.0863
18 34 10 3.7596 -0.4066
18 34 11 2.4593 -0.1653
18 36 0 2.1140 1.2282
18 36 1 -1.4443 1.4742
18 36 2 -1.9896 -0.2807
18 36 3 -0.8660 -0.8532
18 36 4 -4.4795 -0.1218
18 36 5 1.7965 0.3137
18 36 6 0.4851 0.1790
18 36 7 -1.4030 0.3795
18 36 8 0.2150 -0.0383
18 36 9 -0.5816 -0.0197
18 36 10 -1.0099 -0.1432
18 36 11 -9.1541 -0.0762
18 38 0 2.1564 -0.5289
18 38 1 1.3642 0.0474
18 38 2 4.0984 0.7883
18 38 3 -2.4230 0.2326
18 38 4 2.4671 0.0345
18 38 5 3.6515 -0.2633
18 38 6 0.2759 -0.5244
18 38 7 1.2755 0.0393
18 38 8 0.6748 0.4985
18 38 9 1.2006 0.3070
18 40 0 -3.1055 0.3299
18 40 1 7.1561 -0.0956
18 40 2 -0.1365 0.0365
18 40 3 3.9850 0.1745
18 40 4 4.1272 0.0281
18 40 5 0.7774 0.1201
18 40 6 -3.0182 0.1956
18 40 7 -0.4230 -0.4341
18 40 8 -4.4231 -0.3200
18 42 0 2.8830 -0.9519
18 42 1 5.6619 -0.1895
18 42 2 -5.3449 -0.0472
18 42 3 2.9990 0.0409
18 42 4 -0.6086 0.1898
18 42 5 3.5772 -0.0982
18 42 6 -0.7318 -0.2221
18 42 7 0.2690 0.0712
18 44 0 5.4233 -0.1638
18 44 1 -1.8342 -0.2407
18 44 2 2.6937 -0.0624
18 44 3 4.6395 -0.1227
18 44 4 0.9971 -0.0247
19 1 0 5.8135 0.1747
19 1 1 -3.4329 -0.9418
19 1 2 4.0655 -0.5465
19 1 3 -7.0084 2.5524
19 1 4 1.2566 -1.3583
19 1 5 -2.6419 -1.7713
19 1 6 4.9789 2.8907
19 1 7 4.9100 0.0770
19 1 8 1.9480 -1.4461
19 1 9 -3.9167 0.8316
19 1 10 -0.9196 -0.2611
19 1 11 0.2751 -0.5871
19 1 12 -1.4657 1.0941
19 1 13 2.7460 0.0462
19 1 14 1.8850 -0.8384
19 1 15 0.3798 -0.0040
19 1 16 3.1678 0.1650
19 1 17 6.1929 0.1888
19 3 0 1.5653 -1.8627
19 3 1 0.5864 1.5005
19 3 2 8.8755 -0.2535
19 3 3 5.3118 -1.3630
19 3 4 7.6708 1.3121
19 3 5 5.6994 0.6472
19 3 6 1.5915 -1.1327
19 3 7 4.1318 -0.0475
19 3 8 4.0644 0.4344
19 3 9 -1.0639 -0.0394
19 3 10 -1.5871 -0.0802
19 3 11 1.0943 -0.0635
19 3 12 -0.2230 -0.2065
19 3 13 1.5127 -0.0534
19 3 14 -1.9844 0.3821
19 3 15 1.9217 0.1211
19 3 16 -0.8557 -0.3935
19 3 17 2.2215 -0.0002
19 5 0 10.9467 2.5861
19 5 1 -2.4168 1.0759
19 5 2 10.3212 1.2890
19 5 3 -7.6857 -0.7890
19 5 4 -2.9626 -1.0064
19 5 5 -1.8655 0.2396
19 5 6 2.0135 -0.2120
19 5 7 -1.4831 0.3057
19 5 8 3.3828 0.5951
19 5 9 -1.3162 -0.6589
19 5 10 -0.6109 -0.2057
19 5 11 -0.4719 0.4664
19 5 12 -0.2910 -0.2153
19 5 13 2.3693 -0.3523
19 5 14 -2.4682 0.0837
19 5 15 -1.8728 0.0313
19 5 16 -0.3002 0.2225
19 5 17 -0.5231 0.1823
19 7 0 -2.0901 0.8917
19 7 1 -12.7816 -0.8055
19 7 2 1.5137 0.6163
19 7 3 -11.4099 1.5058
19 7 4 0.0302 -0.5760
19 7 5 0.2716 -1.0517
19 7 6 3.1932 0.2680
19 7 7 -1.9248 -0.5776
19 7 8 2.1922 0.0316
19 7 9 1.3448 1.0404
19 7 10 4.3936 0.0336
19 7 11 -0.2573 -0.5456
19 7 12 1.5083 -0.2449
19 7 13 2.9223 -0.0432
19 7 14 0.2514 0.2106
19 7 15 3.1193 0.1949
19 7 16 0.6556 0.0520
19 7 17 1.5803 0.0248
19 9 0 -6.6563 2.7313
19 9 1 0.6754 3.2872
19 9 2 2.9932 -0.2065
19 9 3 -0.2298 -1.6771
19 9 4 7.5381 0.3481
19 9 5 1.2893 0.1022
19 9 6 -3.7390 0.1045
19 9 7 -0.3840 0.3598
19 9 8 -4.9113 -0.5871
19 9 9 -0.3882 -0.2227
19 9 10 -3.2422 0.2060
19 9 11 -0.4000 -0.1199
19 9 12 -0.2755 0.1995
19 9 13 -1.2703 0.0905
19 9 14 -3.8713 -0.4254
19 9 15 -0.5555 -0.0306
19 9 16 -2.3191 0.2413
19 9 17 1.3692 -0.5552
19 11 0 1.7567 -2.4742
19 11 1 -1.9812 -1.7210
19 11 2 -1.3226 0.3642
19 11 3 1.7292 0.4214
19 11 4 1.9634 0.2314
19 11 5 1.5507 -0.0270
19 11 6 2.2163 -0.4822
19 11 7 -1.1524 0.2389
19 11 8 -1.2908 0.5453
19 11 9 -1.3932 -0.5868
19 11 10 0.9058 -0.3175
19 11 11 -0.6084 0.3926
19 11 12 -2.6153 0.0541
19 11 13 0.6437 0.1319
19 11 14 0.0563 -0.0176
19 11 15 -2.6331 -0.3537
19 11 16 4.7127 0.0289
19 13 0 4.9987 2.0117
19 13 1 -1.5057 -0.7248
19 13 2 1.2833 -0.4362
19 13 3 0.5688 0.1470
19 13 4 1.6150 -0.2709
19 13 5 3.0288 0.3927
19 13 6 1.8175 0.7461
19 13 7 0.2803 -0.4830
19 13 8 0.7257 -0.4859
19 13 9 -2.0016 0.0363
19 13 10 2.1806 0.1894
19 13 11 -2.9251 0.2417
19 13 12 0.6059 -0.1153
19 13 13 1.6489 -0.1342
19 13 14 -1.5539 0.2049
19 13 15 -0.8723 -0.0576
19 13 16 4.8499 0.0278
19 15 0 -12.2666 -5.8065
19 15 1 -0.0373 -1.1717
19 15 2 -1.9209 0.0602
19 15 3 0.4606 0.6584
19 15 4 5.8141 1.3346
19 15 5 0.8857 -0.2145
19 15 6 0.5874 -0.6667
19 15 7 5.1052 0.3161
19 15 8 -2.8401 0.1259
19 15 9 0.3776 0.2227
19 15 10 -9.2569 0.1810
19 15 11 -4.6779 -0.5270
19 15 12 2.9376 0.1566
19 15 13 1.2779 0.5058
19 15 14 -0.8020 -0.1886
19 15 15 -1.0817 -0.0299
19 15 16 -0.3833 -0.3436
19 17 0 -1.5369 1.9921
19 17 1 1.8823 0.3992
19 17 2 0.0421 -0.8001
19 17 3 -2.4706 -0.7726
19 17 4 -0.0227 -0.1141
19 17 5 -4.9660 0.4787
19 17 6 1.2085 0.5118
19 17 7 -1.7474 -0.0471
19 17 8 -0.9425 -0.1202
19 17 9 0.8916 -0.3233
19 17 10 -0.0105 -0.1251
19 17 11 -1.6776 0.4786
19 17 12 0.3673 0.0841
19 17 13 -1.8133 -0.2950
19 17 14 -1.3159 0.0990
19 17 15 -2.4642 0.1279
19 17 16 -0.0809 -0.0229
19 19 0 -0.2559 -0.3009
19 19 1 -3.6628 -1.0296
19 19 2 3.1500 0.7231
19 19 3 -4.6448 0.5343
19 19 4 -0.3723 -0.7748
19 19 5 1.8442 -0.2630
19 19 6 -0.0763 0.2901
19 19 7 -3.5335 -0.0741
19 19 8 -0.7201 0.1072
19 19 9 0.6385 -0.1435
19 19 10 3.3929 -0.2375
19 19 11 -0.5155 0.3072
19 19 12 1.4759 -0.0499
19 19 13 -0.0357 -0.3297
19 19 14 -1.2876 0.1131
19 19 15 -1.1716 -0.1265
19 21 0 -3.7814 2.5876
19 21 1 0.8351 2.2503
19 21 2 3.0620 -0.2848
19 21 3 3.3839 -0.9888
19 21 4 0.0672 -0.0792
19 21 5 0.6484 -0.0832
19 21 6 -4.4223 -0.1854
19 21 7 -1.9917 0.1313
19 21 8 -0.9588 -0.0399
19 21 9 3.8838 0.2582
19 21 10 -1.9240 0.1667
19 21 11 2.4837 -0.6195
19 21 12 0.3302 -0.0514
19 21 13 4.7981 0.4977
19 21 14 5.3581 -0.3490
19 21 15 -2.0862 0.6326
19 23 0 -3.0335 -0.6458
19 23 1 -1.5953 0.2408
19 23 2 0.6989 0.3653
19 23 3 -0.1882 0.4513
19 23 4 2.1235 0.1070
19 23 5 1.0460 -0.6088
19 23 6 0.6540 -0.4555
19 23 7 1.7425 0.0584
19 23 8 2.6211 0.3886
19 23 9 2.6006 0.1197
19 23 10 0.3135 -0.3766
19 23 11 6.2632 -0.1220
19 23 12 -3.3902 0.1428
19 23 13 5.0662 0.0781
19 23 14 4.8764 -0.0194
19 25 0 2.4769 2.1697
19 25 1 -1.3474 0.3610
19 25 2 1.4970 0.3364
19 25 3 -5.3426 -0.4348
19 25 4 0.1129 -0.6126
19 25 5 -0.8635 0.2489
19 25 6 -0.7720 0.2283
19 25 7 -1.9608 -0.0301
19 25 8 0.0703 0.0271
19 25 9 0.7202 -0.2415
19 25 10 1.0988 -0.2492
19 25 11 2.2490 0.3353
19 25 12 -2.4498 -0.0286
19 25 13 4.2872 -0.1892
19 25 14 -0.5227 -0.1237
19 27 0 1.1489 -2.3995
19 27 1 3.1410 -0.7937
19 27 2 2.1060 -0.2035
19 27 3 -3.7989 0.5745
19 27 4 1.0252 0.5814
19 27 5 -0.5091 -0.0192
19 27 6 -1.2544 -0.3448
19 27 7 1.3306 -0.4385
19 27 8 0.3751 -0.2805
19 27 9 -1.2214 0.5394
19 27 10 -3.4212 0.5356
19 27 11 -1.9492 -0.2163
19 27 12 -4.3394 -0.4421
19 27 13 3.9531 0.2069
19 29 0 -0.1246 -0.9023
19 29 1 0.7027 -0.3566
19 29 2 -0.3237 -0.0391
19 29 3 0.2171 0.1844
19 29 4 3.3623 0.1143
19 29 5 -3.4054 0.0927
19 29 6 2.0050 0.1584
19 29 7 -0.2521 0.0842
19 29 8 -0.9138 -0.2791
19 29 9 -1.7517 -0.1999
19 29 10 -1.4136 -0.1847
19 29 11 1.1008 0.2599
19 29 12 2.1636 0.0696
19 29 13 8.4233 0.0487
19 31 0 0.4899 -0.0230
19 31 1 -2.5899 -1.2964
19 31 2 -2.6617 -0.2023
19 31 3 2.2337 0.3080
19 31 4 2.3648 0.0842
19 31 5 -4.5536 0.3336
19 31 6 0.6962 0.2137
19 31 7 -2.6982 -0.0647
19 31 8 -3.8447 -0.1452
19 31 9 2.0075 0.0536
19 31 10 1.9706 0.0487
19 31 11 -1.3903 0.3217
19 31 12 -0.0102 0.0478
19 33 0 -1.3902 0.1621
19 33 1 -4.0166 0.5501
19 33 2 0.2056 -0.2179
19 33 3 -1.3486 -0.5642
19 33 4 2.6252 -0.1752
19 33 5 -2.9868 -0.1484
19 33 6 -4.9016 0.1182
19 33 7 1.7911 0.5219
19 33 8 -1.3721 -0.0691
19 33 9 2.9022 -0.3650
19 33 10 0.7565 -0.0710
19 33 11 -1.9897 -0.0044
19 35 0 4.7622 0.4508
19 35 1 -3.4132 0.6129
19 35 2 0.3349 -0.0269
19 35 3 -2.0812 -0.0568
19 35 4 4.0780 0.1309
19 35 5 -4.2414 -0.2147
19 35 6 2.8231 -0.0469
19 35 7 3.9247 0.1023
19 35 8 0.1623 0.0349
19 35 9 -0.1649 0.4766
19 35 10 0.1743 0.0000
19 37 0 1.2486 1.1113
19 37 1 1.7199 0.2084
19 37 2 0.4479 0.1851
19 37 3 -1.1123 0.1012
19 37 4 -0.3962 -0.2661
19 37 5 -6.4855 -0.2175
19 37 6 0.7500 0.3711
19 37 7 3.3157 0.1337
19 37 8 0.2069 -0.1170
19 37 9 1.3219 -0.0081
19 39 0 -0.6240 0.0141
19 39 1 -3.5775 0.3587
19 39 2 0.0564 0.0869
19 39 3 4.3708 -0.2172
19 39 4 2.9813 0.2797
19 39 5 3.4615 0.0773
19 39 6 7.4323 -0.4759
19 39 7 2.8534 -0.0612
19 39 8 2.1869 0.1402
19 41 0 1.3344 -1.0267
19 41 1 -7.0608 -0.1111
19 41 2 2.4399 0.3683
19 41 3 4.1085 0.2772
19 41 4 2.2119 0.1348
19 41 5 -2.0020 -0.2444
19 41 6 2.7321 -0.3365
19 43 0 -5.4303 -0.0105
19 43 1 -1.6470 -0.3742
19 43 2 0.9113 -0.2179
19 43 3 2.5269 -0.2692
19 43 4 1.7803 0.0529
20 0 0 2.3807 -0.2905
20 0 1 -14.0648 -1.5429
20 0 2 12.6123 1.9771
20 0 3 -0.5083 -2.1152
20 0 4 12.0968 0.3877
20 0 5 7.0694 1.9797
20 0 6 -1.4899 -1.5976
20 0 7 0.3567 -0.7484
20 0 8 -8.0649 1.4552
20 0 9 3.3356 -0.7300
20 0 10 6.4123 -0.5184
20 0 11 6.9009 1.0539
20 0 12 0.5311 -0.6543
20 0 13 3.1443 -0.5254
20 0 14 3.0130 0.6718
20 0 15 0.6456 -0.0634
20 0 16 -1.7511 -0.2113
20 0 17 0.1076 0.5195
20 2 0 4.3861 -1.6544
20 2 1 -0.0391 1.1030
20 2 2 5.1080 -0.5610
20 2 3 -6.4683 0.0703
20 2 4 2.2870 0.2308
20 2 5 -4.7035 -0.2457
20 2 6 3.8373 0.2377
20 2 7 -6.4141 0.1856
20 2 8 2.0231 -0.2830
20 2 9 0.0193 0.2716
20 2 10 3.8939 0.2283
20 2 11 2.5779 -0.3857
20 2 12 -1.6776 -0.0072
20 2 13 0.9761 -0.0614
20 2 14 0.2116 -0.1351
20 2 15 -1.0327 0.3249
20 2 16 -5.3603 -0.0566
20 2 17 -0.8368 -0.4371
20 4 0 1.4706 -1.8896
20 4 1 0.3261 0.8237
20 4 2 -0.5403 -0.0111
20 4 3 -6.0321 0.6863
20 4 4 5.5248 0.0663
20 4 5 -0.9167 -1.1443
20 4 6 7.8293 0.1554
20 4 7 -1.2582 0.2938
20 4 8 3.2618 -0.3545
20 4 9 -2.5123 0.4505
20 4 10 1.1631 0.0786
20 4 11 -1.3290 -0.5095
20 4 12 -0.5085 0.2767
20 4 13 2.2994 0.2179
20 4 14 3.6613 -0.2772
20 4 15 3.1241 0.2587
20 4 16 0.4049 0.1277
20 6 0 14.0880 3.7959
20 6 1 -6.0525 -0.3644
20 6 2 5.9618 0.2997
20 6 3 -2.0895 -0.3012
20 6 4 1.5761 -0.5304
20 6 5 -2.3046 0.5827
20 6 6 -3.1507 -0.0736
20 6 7 10.1866 -0.4382
20 6 8 -2.2674 0.5389
20 6 9 3.1524 -0.1296
20 6 10 -1.3863 -0.2644
20 6 11 -2.0760 0.4947
20 6 12 -1.4999 -0.1812
20 6 13 -0.3828 -0.1845
20 6 14 2.1353 0.3087
20 6 15 -2.0826 -0.1735
20 6 16 -0.7853 0.0245
20 8 0 0.0941 -0.8803
20 8 1 -4.2891 0.8188
20 8 2 -0.0541 -0.2295
20 8 3 -3.2438 -0.2063
20 8 4 -5.3401 -0.0203
20 8 5 -6.2505 -0.2645
20 8 6 -1.0529 -0.0702
20 8 7 -2.5261 0.2548
20 8 8 1.4234 -0.2043
20 8 9 -1.5088 -0.0459
20 8 10 0.3897 0.3140
20 8 11 -0.5877 -0.0362
20 8 12 -0.2420 -0.0020
20 8 13 -2.4162 -0.0349
20 8 14 1.3027 -0.1261
20 8 15 -1.1622 0.0671
20 8 16 -0.8294 0.0787
20 10 0 -2.4535 -0.3094
20 10 1 6.1022 0.4165
20 10 2 4.7207 0.0013
20 10 3 -1.7842 -0.1552
20 10 4 -2.8145 0.2819
20 10 5 -1.2679 -0.1209
20 10 6 -0.3019 0.3188
20 10 7 -3.1546 0.0510
20 10 8 5.7158 -0.6069
20 10 9 0.8386 0.1396
20 10 10 5.5107 0.3171
20 10 11 0.6140 -0.1167
20 10 12 -0.1697 0.1566
20 10 13 -0.6863 0.1339
20 10 14 1.5497 -0.1691
20 10 15 -4.0283 -0.1909
20 10 16 -2.7495 -0.0207
20 12 0 0.8891 1.0877
20 12 1 -0.4502 -1.6510
20 12 2 7.3387 0.3047
20 12 3 -0.7570 0.3726
20 12 4 5.4338 -0.6879
20 12 5 5.0841 0.3601
20 12 6 -2.7040 0.1580
20 12 7 7.8948 -0.4280
20 12 8 -1.9039 0.4026
20 12 9 3.2208 -0.2893
20 12 10 -2.3718 -0.5055
20 12 11 -0.4636 0.5241
20 12 12 -3.3295 0.0759
20 12 13 -1.8883 -0.0312
20 12 14 1.9971 0.3238
20 12 15 -4.2346 -0.4210
20 12 16 -3.5736 -0.0655
20 14 0 0.6855 -2.0156
20 14 1 4.9568 0.1880
20 14 2 1.4022 -0.1727
20 14 3 -4.4490 -0.3548
20 14 4 0.2819 0.4282
20 14 5 -0.7108 0.1328
20 14 6 -0.6378 -0.1288
20 14 7 -0.4179 0.4264
20 14 8 2.2748 0.0589
20 14 9 2.7201 -0.2608
20 14 10 0.3527 0.0716
20 14 11 3.6269 0.0339
20 14 12 -0.7767 -0.1153
20 14 13 -2.4007 0.0011
20 14 14 2.9116 -0.0748
20 14 15 1.6215 0.0783
20 14 16 -2.1121 0.0827
20 16 0 -9.3792 -1.2005
20 16 1 -3.1556 0.0919
20 16 2 -8.0287 -0.2859
20 16 3 -4.2560 -0.2433
20 16 4 -5.2777 0.5186
20 16 5 1.6599 -0.0019
20 16 6 1.8049 0.0886
20 16 7 -1.2879 0.0975
20 16 8 3.2536 -0.3500
20 16 9 -1.9836 0.2609
20 16 10 -0.1111 0.4401
20 16 11 1.7473 -0.3132
20 16 12 -4.5095 0.0740
20 16 13 2.8623 -0.0288
20 16 14 0.3608 -0.2190
20 16 15 -2.2982 0.2448
20 18 0 -3.9050 1.7311
20 18 1 2.8874 -0.9606
20 18 2 -1.1207 0.1101
20 18 3 2.5582 0.4806
20 18 4 -1.5655 -0.3001
20 18 5 1.9701 0.0425
20 18 6 -2.9974 -0.1765
20 18 7 3.9253 -0.3555
20 18 8 -1.1965 0.4829
20 18 9 -2.3022 0.1972
20 18 10 -3.4792 -0.4480
20 18 11 -1.8632 0.0255
20 18 12 -2.1550 -0.1290
20 18 13 3.8340 0.0079
20 18 14 -0.6025 0.1657
20 18 15 -3.4218 -0.0709
20 20 0 0.6988 0.3486
20 20 1 0.8337 1.1351
20 20 2 -0.6664 -0.0934
20 20 3 0.1398 -0.9412
20 20 4 -2.4350 0.1189
20 20 5 0.5826 0.2332
20 20 6 2.1099 0.0349
20 20 7 0.3728 0.4151
20 20 8 2.2843 -0.1978
20 20 9 3.6136 -0.4811
20 20 10 -0.4821 0.2062
20 20 11 -0.0475 0.3949
20 20 12 -1.6020 -0.0086
20 20 13 -1.5874 -0.0098
20 20 14 -1.5492 -0.0734
20 20 15 1.5599 0.2053
20 22 0 5.5405 -0.4610
20 22 1 -0.0088 0.6449
20 22 2 4.2041 0.2487
20 22 3 -0.6819 0.1734
20 22 4 -1.0462 -0.3406
20 22 5 1.9280 -0.4630
20 22 6 0.6012 0.2234
20 22 7 -3.1647 0.2673
20 22 8 -0.9582 -0.3632
20 22 9 1.1363 -0.1416
20 22 10 3.2729 0.2745
20 22 11 1.9841 -0.1613
20 22 12 -2.7887 0.1744
20 22 13 1.2496 0.1375
20 22 14 -3.4049 -0.2571
20 24 0 -2.5954 2.0134
20 24 1 -1.9257 -0.5864
20 24 2 0.3213 0.0373
20 24 3 1.3715 0.3776
20 24 4 0.8801 -0.1405
20 24 5 0.4375 0.0535
20 24 6 3.7891 -0.1245
20 24 7 3.3492 -0.4307
20 24 8 -0.7560 0.3156
20 24 9 -3.0722 0.2970
20 24 10 0.9998 -0.3702
20 24 11 -3.7421 0.0909
20 24 12 1.3271 -0.1764
20 24 13 1.0298 -0.0063
20 24 14 -3.6387 0.0416
20 26 0 5.4433 -1.5552
20 26 1 -3.1741 0.0781
20 26 2 -0.9124 0.1365
20 26 3 4.7214 -0.1099
20 26 4 -0.7759 0.3557
20 26 5 -0.9373 -0.1388
20 26 6 6.2731 -0.4318
20 26 7 0.5101 0.2872
20 26 8 0.0727 0.1224
20 26 9 -2.4715 -0.1674
20 26 10 2.0037 -0.2212
20 26 11 -2.5731 -0.0952
20 26 12 1.1949 0.1235
20 26 13 -1.4288 0.0618
20 28 0 4.3716 -0.6210
20 28 1 -2.2318 0.4680
20 28 2 1.7151 -0.3859
20 28 3 2.5468 -0.2622
20 28 4 3.4165 0.1439
20 28 5 4.1607 0.3302
20 28 6 -0.4782 0.1604
20 28 7 -3.5763 -0.0118
20 28 8 -2.8334 -0.3279
20 28 9 -0.8104 -0.1628
20 28 10 3.4787 0.1904
20 28 11 -0.3318 -0.0076
20 28 12 -0.6648 -0.2391
20 28 13 -1.4837 -0.1354
20 30 0 3.1898 -0.1506
20 30 1 3.2108 -0.9051
20 30 2 0.5063 0.2062
20 30 3 0.6093 0.5588
20 30 4 -0.4114 -0.0414
20 30 5 1.6052 -0.1618
20 30 6 -1.0326 0.0216
20 30 7 1.2754 -0.5387
20 30 8 1.2755 0.2744
20 30 9 1.2031 0.7160
20 30 10 -0.6503 -0.1816
20 30 11 -0.0218 0.2190
20 30 12 0.1784 -0.0955
20 32 0 0.1167 0.1874
20 32 1 2.1300 0.1180
20 32 2 1.5266 -0.1298
20 32 3 2.8470 -0.2214
20 32 4 -2.3429 -0.0729
20 32 5 1.4517 0.1895
20 32 6 -0.7040 0.1968
20 32 7 -2.3157 0.2156
20 32 8 2.3950 -0.1973
20 32 9 -6.6612 -0.1647
20 32 10 -1.0639 -0.0682
20 32 11 3.1488 0.0988
20 34 0 7.2205 -0.1239
20 34 1 4.8302 0.2864
20 34 2 5.2195 0.0443
20 34 3 2.8056 -0.2854
20 34 4 -3.5137 -0.1781
20 34 5 -1.4363 0.0218
20 34 6 -1.4338 0.0947
20 34 7 -2.8375 0.4122
20 34 8 1.1334 0.0418
20 34 9 -1.4023 -0.2259
20 34 10 0.4500 0.0425
20 36 0 -3.1275 1.2809
20 36 1 -4.2650 -0.1403
20 36 2 -0.6855 0.0884
20 36 3 -0.5289 0.2895
20 36 4 1.3251 0.0906
20 36 5 0.1287 -0.1495
20 36 6 0.6427 0.3541
20 36 7 -0.8629 -0.0905
20 36 8 0.1427 -0.1799
20 36 9 2.5512 0.2165
20 38 0 -2.5393 -0.3885
20 38 1 2.0023 0.1367
20 38 2 0.2116 0.2254
20 38 3 -0.6527 0.2069
20 38 4 1.7807 0.1406
20 38 5 4.7410 -0.1486
20 38 6 -0.3393 -0.3102
20 38 7 2.5393 0.0576
20 38 8 2.3237 -0.0921
20 40 0 -1.3453 -0.0521
20 40 1 1.8845 0.0633
20 40 2 -1.6344 -0.1434
20 40 3 -4.6133 -0.0594
20 40 4 -6.8127 0.0981
20 40 5 -3.0589 -0.2209
20 40 6 -6.5804 0.1818
20 42 0 4.0090 0.1370
20 42 1 7.0762 -0.2172
20 42 2 4.7425 -0.0553
20 42 3 -3.9354 -0.1764
20 42 4 0.5648 0.0725
21 1 0 6.0084 -0.5777
21 1 1 -0.6386 -0.0815
21 1 2 0.3599 0.0682
21 1 3 -0.8851 -0.6659
21 1 4 0.7108 0.7965
21 1 5 -7.5492 0.1976
21 1 6 -3.8168 -0.7980
21 1 7 -5.1192 0.3990
21 1 8 2.5889 0.2269
21 1 9 1.5603 -0.3255
21 1 10 1.5298 0.1577
21 1 11 -2.9368 -0.1287
21 1 12 4.0786 -0.2956
21 1 13 -5.0724 0.3030
21 1 14 -3.7481 0.1172
21 1 15 0.0123 -0.0932
21 1 16 3.0288 -0.0597
21 3 0 2.0239 0.4872
21 3 1 -5.9284 -0.6657
21 3 2 -1.3341 1.0001
21 3 3 -1.1086 0.4114
21 3 4 0.3488 -0.6442
21 3 5 -3.4913 -0.1881
21 3 6 -0.1381 -0.2488
21 3 7 0.2648 0.1896
21 3 8 1.1492 0.5185
21 3 9 3.3034 -0.1537
21 3 10 -1.6353 -0.3214
21 3 11 2.3887 0.0661
21 3 12 2.1757 -0.1452
21 3 13 -3.7904 0.0914
21 3 14 0.6495 0.2600
21 3 15 4.1244 -0.0881
21 3 16 2.2313 0.0768
21 5 0 -3.1837 -0.7200
21 5 1 -0.0110 -0.0403
21 5 2 -1.5113 -0.4574
21 5 3 -4.1995 0.8881
21 5 4 0.9044 0.2358
21 5 5 -3.9615 -0.5873
21 5 6 1.4581 0.2590
21 5 7 -2.0925 -0.1768
21 5 8 2.0294 -0.1236
21 5 9 -2.3958 0.7329
21 5 10 2.9382 0.1738
21 5 11 1.9877 -0.5328
21 5 12 2.5346 -0.0653
21 5 13 2.0246 0.2463
21 5 14 1.7681 0.0781
21 5 15 3.1700 0.2055
21 5 16 -0.2863 -0.0926
21 7 0 -4.0309 0.1830
21 7 1 1.2189 0.4808
21 7 2 -3.0859 -0.3331
21 7 3 -3.3230 -0.6666
21 7 4 3.8306 0.3932
21 7 5 -0.1874 0.0320
21 7 6 4.1106 0.1214
21 7 7 -3.5310 0.3443
21 7 8 1.4370 -0.4039
21 7 9 -3.2701 -0.1370
21 7 10 1.2290 0.1761
21 7 11 2.9073 0.1468
21 7 12 1.7735 0.2151
21 7 13 -0.5941 0.0363
21 7 14 -0.8874 -0.3046
21 7 15 1.1633 -0.0370
21 7 16 -0.4074 0.0368
21 9 0 1.1441 -0.1197
21 9 1 0.0769 -1.1147
21 9 2 0.0679 0.1486
21 9 3 0.6177 0.3404
21 9 4 5.2433 -0.0866
21 9 5 0.9352 0.5694
21 9 6 3.0037 -0.3975
21 9 7 0.1707 -0.3058
21 9 8 2.8931 0.3900
21 9 9 1.6149 -0.2781
21 9 10 -2.5201 -0.0479
21 9 11 4.9005 0.5955
21 9 12 -1.3324 -0.0458
21 9 13 -2.3729 -0.2465
21 9 14 -2.2323 0.3377
21 9 15 2.8940 -0.1977
21 9 16 -0.6656 0.0850
21 11 0 3.4115 0.5440
21 11 1 1.2119 0.4000
21 11 2 -1.3977 -0.3308
21 11 3 4.4605 0.0452
21 11 4 -0.5872 -0.1956
21 11 5 -2.7016 0.0064
21 11 6 1.3539 0.3470
21 11 7 -4.1601 -0.2253
21 11 8 2.6368 -0.2958
21 11 9 -3.1836 0.3676
21 11 10 2.5289 0.2099
21 11 11 0.4329 -0.1562
21 11 12 -4.8935 -0.0413
21 11 13 -3.6401 -0.1178
21 11 14 -4.9316 -0.0493
21 11 15 4.1299 0.2244
21 13 0 -0.2502 -1.5308
21 13 1 -0.3223 -0.0394
21 13 2 -2.6068 0.2328
21 13 3 0.4036 0.1192
21 13 4 -6.2505 0.4592
21 13 5 -2.2764 -0.2691
21 13 6 0.2292 -0.0395
21 13 7 -2.1724 0.2196
21 13 8 2.0405 -0.2451
21 13 9 -3.1512 0.2065
21 13 10 0.8203 -0.0153
21 13 11 1.4922 -0.3950
21 13 12 1.3481 0.2546
21 13 13 3.0451 0.2066
21 13 14 0.6555 -0.1475
21 13 15 4.0137 -0.0230
21 15 0 2.4613 1.7285
21 15 1 -0.4737 0.2300
21 15 2 -0.1284 0.0976
21 15 3 1.7772 -0.3389
21 15 4 -3.0927 -0.5784
21 15 5 -0.2970 0.2965
21 15 6 -0.8915 -0.1924
21 15 7 -1.1119 0.0088
21 15 8 -0.4305 0.5240
21 15 9 -3.9526 -0.3614
21 15 10 -1.9277 -0.4205
21 15 11 2.8515 0.2053
21 15 12 -0.1644 -0.1296
21 15 13 1.4596 -0.0921
21 15 14 2.1418 0.3090
21 15 15 0.5330 -0.1481
21 17 0 8.8680 -0.6491
21 17 1 2.0027 -0.2253
21 17 2 -1.3546 0.2078
21 17 3 4.2723 0.2280
21 17 4 -1.5204 0.0120
21 17 5 -1.7908 -0.1645
21 17 6 -1.3464 -0.0513
21 17 7 -0.4664 0.0839
21 17 8 0.1110 0.0286
21 17 9 -1.4677 0.1038
21 17 10 5.4371 0.0467
21 17 11 5.3849 -0.1591
21 17 12 2.8116 -0.2480
21 17 13 2.0382 -0.0797
21 17 14 2.8363 -0.0679
21 17 15 3.2801 0.0084
21 19 0 5.3316 0.2185
21 19 1 5.0726 0.6883
21 19 2 0.4708 -0.1331
21 19 3 3.2429 -0.3273
21 19 4 1.9767 0.4158
21 19 5 0.3645 -0.0448
21 19 6 -1.0069 -0.1929
21 19 7 0.1738 -0.0159
21 19 8 -2.1751 -0.2723
21 19 9 1.7973 0.2025
21 19 10 1.4456 0.4062
21 19 11 1.9324 -0.2809
21 19 12 0.7801 -0.0411
21 19 13 -4.1179 0.2841
21 19 14 -4.6096 -0.0748
21 21 0 -2.1655 -0.5196
21 21 1 5.2257 -0.6331
21 21 2 -1.0754 0.1746
21 21 3 4.4014 0.6188
21 21 4 1.4803 0.0522
21 21 5 0.1379 0.0372
21 21 6 2.6252 -0.2165
21 21 7 0.8422 -0.0897
21 21 8 1.6998 0.3070
21 21 9 -1.9632 0.0379
21 21 10 0.9090 -0.1695
21 21 11 -0.5073 0.2775
21 21 12 2.2939 0.0002
21 21 13 0.5080 -0.0388
21 21 14 -0.1865 0.0496
21 23 0 -3.7688 0.7579
21 23 1 -2.1380 0.1008
21 23 2 -3.9163 -0.1121
21 23 3 2.1781 -0.5247
21 23 4 -1.0106 -0.1575
21 23 5 0.7054 0.2188
21 23 6 0.4647 0.2488
21 23 7 -2.2453 0.0753
21 23 8 0.7022 -0.2829
21 23 9 0.1446 -0.3804
21 23 10 2.0056 0.1581
21 23 11 -3.3657 0.4152
21 23 12 0.3975 -0.0861
21 23 13 -2.6343 -0.1213
21 25 0 -1.7965 -1.5829
21 25 1 -0.8212 -0.1206
21 25 2 -0.1331 0.0529
21 25 3 3.3687 0.2476
21 25 4 0.1182 0.2310
21 25 5 4.7861 -0.0502
21 25 6 -1.3711 -0.0029
21 25 7 -5.0568 0.0358
21 25 8 -1.8524 -0.2265
21 25 9 3.0959 0.0480
21 25 10 -1.3198 0.1970
21 25 11 0.2967 -0.1243
21 25 12 2.3234 -0.1828
21 25 13 -3.2640 0.0569
21 27 0 0.4652 0.9773
21 27 1 5.0385 0.0434
21 27 2 4.5883 -0.2316
21 27 3 0.7598 0.1468
21 27 4 -1.0488 -0.1666
21 27 5 3.9070 -0.1578
21 27 6 2.2453 -0.0159
21 27 7 6.4747 -0.0871
21 27 8 5.9548 0.0456
21 27 9 -1.2575 0.1156
21 27 10 -3.7587 -0.3739
21 27 11 1.6211 -0.0596
21 27 12 -1.7393 0.2121
21 29 0 4.9044 -0.2848
21 29 1 -4.0582 -0.0102
21 29 2 0.3266 0.1732
21 29 3 -1.5471 -0.2739
21 29 4 -6.8985 0.2613
21 29 5 -4.2156 0.1842
21 29 6 4.0404 -0.2618
21 29 7 4.3356 0.1438
21 29 8 3.9291 0.3830
21 29 9 -2.4830 -0.1914
21 29 10 1.8348 -0.0568
21 29 11 -1.0980 -0.0948
21 29 12 -0.3129 0.1074
21 31 0 3.5603 0.3074
21 31 1 -3.9095 0.8262
21 31 2 1.0002 -0.1315
21 31 3 2.9196 -0.4464
21 31 4 0.5472 -0.1954
21 31 5 0.2104 -0.0253
21 31 6 3.0125 0.2134
21 31 7 -3.9438 0.1567
21 31 8 -2.0094 -0.1161
21 31 9 1.6782 0.1489
21 31 10 5.0106 0.0317
21 31 11 -4.7148 -0.3843
21 33 0 -3.6369 -0.2410
21 33 1 -3.6275 -0.2720
21 33 2 0.4470 0.1471
21 33 3 -2.4744 0.3892
21 33 4 4.9437 0.0925
21 33 5 6.9739 -0.0954
21 33 6 2.1063 -0.1345
21 33 7 3.3349 -0.2015
21 33 8 0.5357 0.0549
21 33 9 5.6302 0.4049
21 33 10 0.6632 -0.1530
21 35 0 2.5442 0.5017
21 35 1 2.7047 -0.1643
21 35 2 -0.1127 0.1367
21 35 3 8.5246 -0.0361
21 35 4 1.3753 -0.0592
21 35 5 9.4508 0.2584
21 35 6 3.7601 0.3080
21 35 7 4.5403 0.0406
21 35 8 0.5508 0.0679
21 35 9 0.7316 -0.3549
21 37 0 2.6472 -0.4386
21 37 1 4.7427 -0.0817
21 37 2 -3.6010 0.0727
21 37 3 -0.7146 0.0768
21 37 4 -7.6240 0.2118
21 37 5 2.4921 -0.0248
21 37 6 1.4708 -0.0595
21 37 7 2.4273 0.0182
21 39 0 -1.8131 -0.2229
21 39 1 -9.0585 -0.1671
21 39 2 -2.5800 0.0818
21 39 3 -1.6877 0.0287
21 39 4 1.6482 0.1138
21 39 5 2.2731 -0.0644
21 39 6 3.0318 -0.0752
21 41 0 -6.3609 0.3452
21 41 1 -11.3329 -0.2493
21 41 2 -7.3468 -0.1249
21 41 3 2.4717 0.1134
21 41 4 0.3456 -0.1280
22 0 0 5.1773 1.2297
22 0 1 3.4523 1.2419
22 0 2 -0.1959 -2.2652
22 0 3 -6.8279 2.6923
22 0 4 2.4563 -1.3482
22 0 5 -7.3928 -2.2345
22 0 6 4.9624 2.4489
22 0 7 -0.0127 0.2556
22 0 8 4.1620 -1.8736
22 0 9 -4.6480 1.4342
22 0 10 4.9994 0.0607
22 0 11 0.1614 -1.1145
22 0 12 -1.3776 1.1796
22 0 13 4.6978 0.0697
22 0 14 1.6567 -1.0051
22 0 15 6.2192 0.8775
22 0 16 -2.5807 0.3665
22 2 0 9.4548 -0.0703
22 2 1 -2.1477 -1.6310
22 2 2 9.3822 0.0485
22 2 3 -2.1866 0.7840
22 2 4 6.2028 -0.2092
22 2 5 -2.6207 -0.0016
22 2 6 1.4563 0.5785
22 2 7 -4.8518 -0.4096
22 2 8 0.9213 0.1535
22 2 9 -5.0558 0.1333
22 2 10 -2.5441 -0.2785
22 2 11 -2.3122 0.1453
22 2 12 -3.3081 -0.0073
22 2 13 1.5577 0.1872
22 2 14 -2.9444 0.1412
22 2 15 -0.5627 -0.5932
22 4 0 3.5646 4.0611
22 4 1 -6.1772 0.1280
22 4 2 7.6417 0.0457
22 4 3 -5.3219 -1.6980
22 4 4 1.7772 -0.0536
22 4 5 -2.3269 1.4108
22 4 6 -1.9912 -0.2149
22 4 7 -3.2278 0.1679
22 4 8 2.3092 0.2997
22 4 9 -0.9167 -0.7792
22 4 10 0.6615 -0.1980
22 4 11 2.1428 0.5494
22 4 12 3.5686 -0.1274
22 4 13 5.7955 -0.0297
22 4 14 1.9498 0.1946
22 4 15 -1.6966 -0.2689
22 6 0 -5.1291 -5.1725
22 6 1 -7.9925 -0.4994
22 6 2 -3.1565 0.1929
22 6 3 -1.5190 0.5043
22 6 4 1.0321 0.5781
22 6 5 -2.6968 -0.3713
22 6 6 3.2153 -0.4410
22 6 7 -1.1224 0.7890
22 6 8 3.0147 -0.1934
22 6 9 -3.1784 -0.2311
22 6 10 0.5303 0.1856
22 6 11 -3.9443 -0.1748
22 6 12 -2.7597 0.2897
22 6 13 2.8553 0.2741
22 6 14 0.1681 -0.1761
22 6 15 -1.0876 0.1412
22 8 0 1.7415 2.1061
22 8 1 -9.4811 -0.0198
22 8 2 -0.6850 -0.3106
22 8 3 -3.7949 0.2143
22 8 4 -1.2500 -0.1937
22 8 5 -3.9298 0.0386
22 8 6 0.2818 0.6599
22 8 7 -5.5651 -0.6354
22 8 8 0.9342 -0.1196
22 8 9 -1.6800 0.6132
22 8 10 -0.8668 -0.0905
22 8 11 -2.2320 -0.2498
22 8 12 -0.2615 -0.1863
22 8 13 3.7463 -0.0481
22 8 14 -1.6472 0.2519
22 8 15 2.2271 -0.0217
22 10 0 7.1954 -0.9301
22 10 1 -1.9585 -1.5416
22 10 2 7.2018 -0.0314
22 10 3 -0.8529 0.4677
22 10 4 5.3659 0.2702
22 10 5 4.0029 0.2961
22 10 6 1.4857 -0.1976
22 10 7 1.0994 -0.0132
22 10 8 0.6527 0.1483
22 10 9 -0.0323 -0.0541
22 10 10 -1.2240 -0.3232
22 10 11 -0.3276 0.2108
22 10 12 0.9921 0.2262
22 10 13 2.5001 -0.1830
22 10 14 -0.7200 -0.1959
22 10 15 -3.3478 0.0429
22 12 0 1.0261 -0.0187
22 12 1 -3.4941 1.8791
22 12 2 -3.1631 -0.1305
22 12 3 0.9502 -0.7538
22 12 4 2.0864 0.5350
22 12 5 -2.9151 -0.0493
22 12 6 2.3843 -0.6051
22 12 7 -2.3311 0.6684
22 12 8 0.4321 -0.0043
22 12 9 0.1175 -0.2197
22 12 10 0.2062 0.3905
22 12 11 -1.3710 -0.3120
22 12 12 -0.7513 -0.1437
22 12 13 1.7340 0.1244
22 12 14 -0.3176 -0.0087
22 12 15 -0.3859 0.3983
22 14 0 1.4379 0.3889
22 14 1 1.0454 -0.3181
22 14 2 0.1999 0.2761
22 14 3 3.1462 0.4839
22 14 4 2.7340 -0.3907
22 14 5 -0.0234 -0.1996
22 14 6 3.5212 0.2793
22 14 7 -4.9957 -0.3785
22 14 8 1.1249 -0.0304
22 14 9 2.1612 0.3853
22 14 10 -1.4262 -0.0412
22 14 11 -2.7670 -0.1488
22 14 12 0.8778 -0.1876
22 14 13 -0.5228 -0.1782
22 14 14 -6.2877 0.2356
22 14 15 5.3619 0.0296
22 16 0 -2.8703 2.5498
22 16 1 -1.3365 0.1762
22 16 2 1.8889 0.1675
22 16 3 -5.1190 0.2686
22 16 4 -0.5491 -0.7627
22 16 5 2.9435 -0.2307
22 16 6 -0.9984 0.2626
22 16 7 -0.2442 -0.0239
22 16 8 -0.2110 0.2123
22 16 9 1.1321 0.1682
22 16 10 -1.0130 -0.5041
22 16 11 0.2760 -0.2599
22 16 12 0.6238 0.1315
22 16 13 4.5337 0.1428
22 16 14 -2.8659 0.2184
22 18 0 5.2895 -1.9162
22 18 1 4.6041 0.8720
22 18 2 8.5185 -0.0363
22 18 3 1.3842 -0.4434
22 18 4 3.0851 0.4180
22 18 5 2.8166 0.1404
22 18 6 3.5849 -0.3532
22 18 7 2.9717 0.3899
22 18 8 4.9474 -0.2357
22 18 9 2.5746 -0.6080
22 18 10 3.9522 0.3568
22 18 11 0.8455 0.2338
22 18 12 -0.4724 -0.1453
22 18 13 3.7400 0.0147
22 18 14 1.1334 -0.2365
22 20 0 3.2324 -0.3345
22 20 1 -2.7046 -0.3983
22 20 2 4.2448 0.2681
22 20 3 3.2798 0.2729
22 20 4 1.7184 -0.1683
22 20 5 1.9424 -0.0154
22 20 6 1.5293 0.0402
22 20 7 -0.3309 -0.2456
22 20 8 3.4616 0.1285
22 20 9 1.5284 0.1677
22 20 10 -2.5435 -0.1328
22 20 11 0.0574 0.0079
22 20 12 -1.7721 0.0357
22 20 13 2.6551 -0.1565
22 22 0 0.4982 0.5816
22 22 1 3.0137 -1.1367
22 22 2 2.3656 -0.5559
22 22 3 -0.2094 0.4978
22 22 4 2.1248 0.3725
22 22 5 0.9793 0.2662
22 22 6 -7.6093 0.0432
22 22 7 1.9476 -0.7280
22 22 8 -0.5327 -0.1340
22 22 9 -2.6380 0.5563
22 22 10 -6.2268 0.0472
22 22 11 1.1358 -0.0292
22 22 12 -5.9972 0.0469
22 22 13 -0.3797 0.2440
22 24 0 2.6103 -2.3004
22 24 1 3.0416 0.6440
22 24 2 1.1576 0.2089
22 24 3 -0.1439 -0.4607
22 24 4 2.2497 0.2235
22 24 5 0.5287 -0.0510
22 24 6 -1.8488 -0.3133
22 24 7 7.0016 0.6893
22 24 8 -1.8123 0.0383
22 24 9 -3.6193 -0.6332
22 24 10 -5.6869 -0.1610
22 24 11 0.3104 -0.0229
22 24 12 -0.5126 -0.2301
22 26 0 6.3751 1.1472
22 26 1 -2.5087 -0.0622
22 26 2 0.7131 -0.3404
22 26 3 -2.2867 -0.2714
22 26 4 -0.6615 -0.0434
22 26 5 -0.7648 0.4418
22 26 6 2.3999 0.3239
22 26 7 0.4913 -0.2992
22 26 8 0.3405 -0.2674
22 26 9 3.2758 0.0418
22 26 10 0.8381 0.2668
22 26 11 -0.4903 0.2441
22 26 12 0.7192 0.0822
22 28 0 -7.0247 0.3931
22 28 1 4.3472 -0.3707
22 28 2 -0.9882 0.4839
22 28 3 -0.3418 0.5796
22 28 4 4.4323 -0.4202
22 28 5 3.7357 -0.4722
22 28 6 -2.4712 0.0993
22 28 7 -7.1148 0.0056
22 28 8 -4.5763 0.1647
22 28 9 1.0261 0.2092
22 28 10 -1.7382 -0.3349
22 28 11 -2.2425 0.1340
22 30 0 -1.3986 0.4981
22 30 1 0.0796 0.8859
22 30 2 0.5981 -0.2250
22 30 3 0.0697 -0.5790
22 30 4 1.1357 0.1779
22 30 5 2.9900 0.1566
22 30 6 -2.4796 -0.2193
22 30 7 2.9388 0.5709
22 30 8 -2.9403 -0.0359
22 30 9 1.9340 0.0030
22 30 10 -7.4735 0.2017
22 32 0 1.7407 -0.2356
22 32 1 -3.5028 -0.0267
22 32 2 0.9270 0.2146
22 32 3 -1.7574 0.0176
22 32 4 -5.5081 0.0233
22 32 5 -5.6832 -0.1585
22 32 6 -3.8495 -0.1832
22 32 7 0.2739 0.1165
22 32 8 -0.1596 0.1874
22 32 9 -1.7303 -0.1139
22 32 10 -2.9781 -0.1638
22 34 0 1.0447 0.5285
22 34 1 3.1215 0.0806
22 34 2 -0.0383 -0.1097
22 34 3 2.5699 -0.0502
22 34 4 0.8025 0.2034
22 34 5 -5.9403 0.1787
22 34 6 1.2014 0.1687
22 34 7 -1.5813 -0.2962
22 34 8 1.0642 -0.1213
22 36 0 1.5157 -1.5264
22 36 1 -11.4866 -0.1894
22 36 2 1.8864 0.1538
22 36 3 -4.0002 0.1601
22 36 4 7.2006 0.2761
22 36 5 -4.7314 -0.1701
22 36 6 0.9737 -0.5533
22 36 7 2.0192 -0.0249
22 38 0 -3.3678 0.4059
22 38 1 -4.9161 -0.1520
22 38 2 2.6948 -0.1340
22 38 3 3.9251 -0.5639
22 38 4 9.3508 0.0337
22 38 5 1.3572 0.3007
22 40 0 -2.5462 -0.0211
22 40 1 6.3037 -0.1835
22 40 2 -5.9459 0.1021
22 40 3 -4.8848 0.0655
23 1 0 -4.4666 0.9099
23 1 1 -1.8153 -0.1919
23 1 2 3.5144 0.2528
23 1 3 -0.1644 -1.9569
23 1 4 -0.3528 1.1420
23 1 5 0.1060 1.8450
23 1 6 0.5137 -2.1141
23 1 7 -2.5320 -0.2343
23 1 8 -0.7521 1.1010
23 1 9 -2.9407 -0.6557
23 1 10 -0.7166 0.3963
23 1 11 5.7099 0.7402
23 1 12 -1.9457 -0.9007
23 1 13 0.7288 -0.3193
23 1 14 -0.0915 0.5433
23 1 15 -8.1528 0.1768
23 3 0 9.4065 -0.4015
23 3 1 -14.6819 0.6531
23 3 2 3.0154 -0.5499
23 3 3 -7.7788 0.2113
23 3 4 -3.9712 -0.5907
23 3 5 -0.6982 -0.3499
23 3 6 2.2008 1.1746
23 3 7 0.3133 0.3191
23 3 8 2.3723 -0.8736
23 3 9 -1.9357 -0.0366
23 3 10 2.7477 0.0701
23 3 11 -2.3550 0.2062
23 3 12 1.3380 0.5340
23 3 13 -0.6932 -0.1925
23 3 14 1.0032 -0.5886
23 3 15 4.1083 0.1597
23 5 0 5.9210 -0.9596
23 5 1 -0.7539 -1.0448
23 5 2 4.8378 -0.7553
23 5 3 -4.2481 0.3101
23 5 4 5.3420 0.2980
23 5 5 -2.2645 0.1597
23 5 6 3.1724 0.5151
23 5 7 -2.2897 -0.5059
23 5 8 3.4009 -0.4636
23 5 9 -1.6192 0.3509
23 5 10 -0.3156 -0.1181
23 5 11 0.1441 -0.1742
23 5 12 -0.4996 0.4204
23 5 13 1.7197 0.1522
23 5 14 1.0900 -0.0141
23 5 15 3.2621 -0.3500
23 7 0 10.1343 0.8971
23 7 1 4.5228 -0.1128
23 7 2 5.3334 0.0740
23 7 3 1.3177 -0.8545
23 7 4 -0.5847 -0.0558
23 7 5 -1.4778 1.0861
23 7 6 -0.4336 -0.2746
23 7 7 -3.4486 0.2951
23 7 8 -0.3688 0.2120
23 7 9 -5.2130 -0.6762
23 7 10 -1.5200 -0.2274
23 7 11 -1.4419 0.4021
23 7 12 1.8738 -0.0019
23 7 13 -3.5585 -0.1458
23 7 14 -1.2523 -0.0276
23 7 15 -3.0471 -0.2525
23 9 0 7.9510 -4.2330
23 9 1 -4.7372 -1.4579
23 9 2 5.8519 0.2535
23 9 3 -1.6379 0.6500
23 9 4 -0.7627 0.4660
23 9 5 0.2909 -0.3991
23 9 6 1.3341 -0.5544
23 9 7 1.3208 0.2678
23 9 8 2.2918 0.2488
23 9 9 -0.6485 0.0083
23 9 10 4.9136 0.0057
23 9 11 -4.3725 -0.2906
23 9 12 1.5577 -0.0727
23 9 13 -6.5501 0.2334
23 9 14 -1.8921 0.1221
23 9 15 0.1688 -0.0548
23 11 0 -2.9327 2.1232
23 11 1 0.9236 1.1880
23 11 2 1.9302 -0.3588
23 11 3 -2.6799 -0.3259
23 11 4 3.3503 -0.1233
23 11 5 -4.2748 0.0432
23 11 6 -0.0721 0.7030
23 11 7 -1.1143 -0.1010
23 11 8 0.0636 -0.4817
23 11 9 -1.4287 0.2561
23 11 10 1.3969 0.1255
23 11 11 -2.0795 -0.2458
23 11 12 -3.5468 -0.0105
23 11 13 -4.8284 -0.0339
23 11 14 -1.4458 -0.1465
23 13 0 -1.2127 -0.1906
23 13 1 -1.1683 -0.4977
23 13 2 2.9849 0.2739
23 13 3 -0.3587 0.4191
23 13 4 1.7914 -0.3555
23 13 5 1.4130 -0.2999
23 13 6 -1.6609 -0.4165
23 13 7 1.8239 0.2562
23 13 8 -0.7606 0.5567
23 13 9 -1.0291 0.0038
23 13 10 0.3190 -0.2651
23 13 11 0.5088 0.0117
23 13 12 3.6501 -0.0109
23 13 13 -2.0887 -0.1072
23 13 14 2.3323 0.2310
23 15 0 1.8882 2.8068
23 15 1 -6.5753 1.6926
23 15 2 3.0475 -0.1292
23 15 3 -3.4686 -1.1064
23 15 4 -0.7912 -0.2313
23 15 5 -3.2372 0.2529
23 15 6 -1.7599 0.1768
23 15 7 -0.7721 0.1963
23 15 8 -0.0282 -0.1355
23 15 9 -2.2146 -0.2661
23 15 10 0.6071 0.3310
23 15 11 -0.7889 0.2562
23 15 12 1.7482 -0.2447
23 15 13 -2.5580 -0.2664
23 15 14 2.4055 -0.2040
23 17 0 -2.6159 -1.8604
23 17 1 -1.6805 -0.3192
23 17 2 -4.9796 0.4418
23 17 3 -0.4528 0.7688
23 17 4 2.4024 -0.1042
23 17 5 -3.0966 -0.5849
23 17 6 3.7557 -0.0017
23 17 7 1.7118 -0.0498
23 17 8 -0.6589 -0.1074
23 17 9 -1.2577 0.3342
23 17 10 -5.2662 -0.0085
23 17 11 0.7362 -0.2822
23 17 12 0.3760 0.1022
23 17 13 -1.3506 0.1649
23 19 0 -0.7806 2.0751
23 19 1 -1.5917 0.1596
23 19 2 -6.2291 -0.5749
23 19 3 -1.3872 -0.1187
23 19 4 -1.6708 -0.1671
23 19 5 -0.2748 0.4932
23 19 6 1.1723 0.3645
23 19 7 1.7083 -0.2890
23 19 8 -2.2879 -0.0161
23 19 9 1.2186 -0.0990
23 19 10 -6.4582 -0.2090
23 19 11 -0.9558 0.0979
23 19 12 2.5176 0.1831
23 19 13 -4.2553 0.0697
23 21 0 4.1367 -2.9110
23 21 1 -2.6022 -0.9985
23 21 2 1.3602 0.2641
23 21 3 -0.6754 0.1968
23 21 4 -1.4330 0.2506
23 21 5 0.6266 -0.0776
23 21 6 2.2643 -0.2430
23 21 7 -1.4917 0.0568
23 21 8 -1.1233 -0.0986
23 21 9 -0.5835 -0.2872
23 21 10 1.6678 -0.0396
23 21 11 -0.3815 0.2905
23 21 12 -1.2566 -0.0677
23 21 13 -1.7543 -0.1241
23 23 0 -0.1047 0.3619
23 23 1 -8.6555 0.2255
23 23 2 1.2914 -0.4783
23 23 3 -0.2491 -0.1958
23 23 4 1.3292 0.1937
23 23 5 -1.9915 0.4304
23 23 6 3.5228 0.1147
23 23 7 -5.5940 -0.1559
23 23 8 -2.8671 -0.2261
23 23 9 1.5005 -0.0052
23 23 10 0.8053 0.0288
23 23 11 -1.3976 -0.1455
23 23 12 -4.0418 0.0585
23 25 0 0.7345 -0.8341
23 25 1 -1.6701 -0.8335
23 25 2 0.7039 -0.1226
23 25 3 1.4978 0.6398
23 25 4 3.0569 0.1093
23 25 5 -3.2039 -0.1765
23 25 6 1.5803 -0.2052
23 25 7 -7.0130 -0.3216
23 25 8 -1.9502 0.3649
23 25 9 0.8472 0.4370
23 25 10 -2.5290 -0.2291
23 25 11 -0.3012 -0.2720
23 27 0 -1.4577 1.3532
23 27 1 -2.1168 0.9496
23 27 2 0.7075 0.1937
23 27 3 -2.1121 -0.8855
23 27 4 4.9901 -0.2226
23 27 5 -1.2964 0.1724
23 27 6 0.1614 0.4198
23 27 7 1.8084 0.6013
23 27 8 1.1524 -0.2722
23 27 9 -3.5305 -0.4521
23 27 10 -3.8104 -0.2672
23 27 11 2.0015 0.1265
23 29 0 9.1687 -0.2279
23 29 1 -2.7864 0.1964
23 29 2 -0.5398 0.0257
23 29 3 -2.7168 0.0334
23 29 4 -1.2036 -0.1284
23 29 5 -6.1517 -0.1127
23 29 6 2.1367 -0.2359
23 29 7 0.1698 0.0342
23 29 8 2.9793 0.1689
23 29 9 -0.0905 0.3732
23 29 10 1.5050 0.3686
23 31 0 -1.0377 0.9816
23 31 1 2.2832 0.1496
23 31 2 -3.8035 0.2724
23 31 3 0.3239 0.4468
23 31 4 2.2782 -0.2795
23 31 5 -2.1696 -0.4127
23 31 6 2.2833 0.2155
23 31 7 -6.4511 0.0237
23 31 8 -1.1176 0.0211
23 31 9 -1.2337 0.2939
23 33 0 1.3542 -0.4170
23 33 1 3.4138 -0.1571
23 33 2 4.3624 0.1327
23 33 3 -4.5543 -0.2423
23 33 4 5.8504 0.4178
23 33 5 0.9730 0.1060
23 33 6 1.8610 -0.3207
23 33 7 -1.3992 0.1443
23 33 8 -0.3292 0.0646
23 35 0 0.7768 -0.5696
23 35 1 2.8559 0.1607
23 35 2 2.8371 -0.1118
23 35 3 3.9384 -0.0749
23 35 4 -1.1888 0.1812
23 35 5 2.9412 0.2110
23 35 6 1.1102 -0.1453
23 35 7 -1.9149 -0.0391
23 37 0 -4.0442 -0.2699
23 37 1 8.4330 -0.3352
23 37 2 -5.1678 -0.1181
23 37 3 -3.1289 0.0394
23 37 4 -10.5319 0.2777
23 37 5 -0.4608 0.1785
23 39 0 0.8216 -0.3014
23 39 1 -3.1876 0.1054
23 39 2 1.0113 0.2457
24 0 0 9.2145 1.5412
24 0 1 -12.8904 -0.6174
24 0 2 9.4196 -0.4772
24 0 3 -10.4945 2.1660
24 0 4 4.5712 -1.3936
24 0 5 -0.1656 -1.4807
24 0 6 -2.1433 1.8188
24 0 7 -4.1901 -0.0647
24 0 8 0.8503 -0.8709
24 0 9 0.8468 1.2592
24 0 10 3.6225 0.2146
24 0 11 -4.1380 -0.9285
24 0 12 -2.0384 0.2449
24 0 13 0.4661 0.0589
24 0 14 -1.4309 -0.4833
24 2 0 4.6269 -2.0626
24 2 1 -3.2616 0.6205
24 2 2 2.3007 0.1788
24 2 3 -2.4578 -0.0656
24 2 4 -1.2148 0.4494
24 2 5 0.9338 -0.4991
24 2 6 0.0673 -0.4647
24 2 7 -3.3435 0.0445
24 2 8 2.8958 -0.1609
24 2 9 2.5091 0.2478
24 2 10 0.2987 0.1025
24 2 11 -3.2854 -0.1387
24 2 12 -3.4027 0.1209
24 2 13 -2.6618 -0.0129
24 2 14 -2.9692 0.1123
24 4 0 3.6859 -0.0767
24 4 1 5.1568 0.6318
24 4 2 4.3182 -0.3719
24 4 3 3.1711 -1.1088
24 4 4 -0.0815 0.5543
24 4 5 2.1058 0.6656
24 4 6 -1.6962 -0.8128
24 4 7 -2.0052 -0.0098
24 4 8 -3.4359 0.1592
24 4 9 -1.1185 -0.1278
24 4 10 -0.9099 0.3482
24 4 11 2.0648 0.1673
24 4 12 -2.4582 -0.3299
24 4 13 -3.6410 -0.1641
24 4 14 -3.3373 -0.0995
24 6 0 2.2732 -1.4399
24 6 1 -7.5518 -1.8704
24 6 2 0.4101 -0.1469
24 6 3 -6.9032 1.0039
24 6 4 -2.1264 -0.3775
24 6 5 -2.7792 -0.0758
24 6 6 0.5540 0.3994
24 6 7 2.3215 -0.2775
24 6 8 -1.4536 -0.0755
24 6 9 -0.3437 -0.0634
24 6 10 0.0233 -0.2536
24 6 11 0.0790 0.1725
24 6 12 -8.3281 0.3328
24 6 13 -2.0759 -0.0233
24 6 14 -0.5700 0.0634
24 8 0 4.5617 -0.5398
24 8 1 5.2277 0.2648
24 8 2 4.8126 -0.6469
24 8 3 4.8579 -0.3165
24 8 4 3.3641 0.2382
24 8 5 2.1876 0.0063
24 8 6 2.8815 0.3477
24 8 7 -2.7479 -0.0043
24 8 8 0.0475 -0.4893
24 8 9 0.4130 0.0808
24 8 10 -3.4994 0.0561
24 8 11 -2.0845 -0.1187
24 8 12 -1.4269 0.2239
24 8 13 2.3103 0.1281
24 8 14 0.5758 -0.0484
24 10 0 -3.7153 -2.2337
24 10 1 -0.0991 -0.2638
24 10 2 0.0231 0.3564
24 10 3 -4.0298 -0.2855
24 10 4 0.1984 0.0794
24 10 5 3.8535 0.0308
24 10 6 -0.0634 -0.7226
24 10 7 0.4837 0.2828
24 10 8 2.4370 0.2591
24 10 9 -0.4738 -0.2533
24 10 10 -1.9877 0.1049
24 10 11 -0.9449 0.0091
24 10 12 0.3957 -0.1082
24 10 13 3.9676 0.1108
24 10 14 2.3137 0.2682
24 12 0 7.2951 2.0256
24 12 1 -1.1380 -0.2783
24 12 2 0.9658 0.2048
24 12 3 -1.2977 0.3309
24 12 4 -1.4661 -0.7200
24 12 5 -2.8764 0.1075
24 12 6 -0.6946 0.3403
24 12 7 -2.7127 -0.2865
24 12 8 2.6845 0.3559
24 12 9 -0.0078 0.2060
24 12 10 3.7965 -0.0449
24 12 11 0.3777 0.0579
24 12 12 -5.1499 -0.2299
24 12 13 3.4001 -0.4040
24 12 14 0.8049 0.1263
24 14 0 -4.3433 0.4571
24 14 1 -2.2975 0.9995
24 14 2 -10.9363 -0.0343
24 14 3 -0.9679 -0.3682
24 14 4 -5.2233 -0.1281
24 14 5 -2.3560 -0.1953
24 14 6 1.0039 0.2308
24 14 7 -2.0594 0.1231
24 14 8 0.6672 -0.3290
24 14 9 4.2045 0.0835
24 14 10 1.8912 0.1267
24 14 11 -0.9533 0.0548
24 14 12 0.6514 0.1539
24 14 13 0.4468 0.1725
24 16 0 4.4037 0.0133
24 16 1 4.2283 1.0366
24 16 2 1.9176 0.0456
24 16 3 -0.3971 -0.4061
24 16 4 -2.0612 0.2215
24 16 5 -2.3856 -0.0625
24 16 6 -7.8549 -0.4687
24 16 7 -6.0576 0.3715
24 16 8 -3.5227 0.3108
24 16 9 -1.3567 -0.1799
24 16 10 2.3780 0.0644
24 16 11 2.9434 -0.1430
24 16 12 1.5318 0.0221
24 16 13 3.3734 0.0592
24 18 0 0.1176 1.1088
24 18 1 -2.9657 -0.7914
24 18 2 1.0536 -0.0102
24 18 3 -1.0074 0.3084
24 18 4 -1.3438 -0.1802
24 18 5 -2.3938 0.1949
24 18 6 0.9361 0.2124
24 18 7 -6.3739 -0.4168
24 18 8 2.1820 0.0577
24 18 9 -0.4879 0.1329
24 18 10 7.2260 0.0822
24 18 11 3.6042 0.4115
24 18 12 -1.4995 0.0246
24 18 13 4.6598 -0.2168
24 20 0 -2.3220 -1.3752
24 20 1 0.0412 -0.4810
24 20 2 -0.2842 0.1417
24 20 3 -0.9325 0.3871
24 20 4 -2.0753 0.1350
24 20 5 -2.9736 -0.2484
24 20 6 0.8059 -0.0827
24 20 7 -6.1716 0.0485
24 20 8 -1.7439 -0.1016
24 20 9 1.7116 0.1768
24 20 10 -2.2777 -0.0731
24 20 11 -2.4085 -0.2902
24 20 12 -1.3108 -0.0542
24 22 0 -5.9969 -0.8863
24 22 1 -1.7590 0.0401
24 22 2 -1.2132 -0.5837
24 22 3 -7.5632 -0.1271
24 22 4 3.3147 0.3226
24 22 5 -1.5671 0.2383
24 22 6 -1.3717 -0.0931
24 22 7 -1.9741 -0.0057
24 22 8 1.2403 -0.1025
24 22 9 -1.6457 -0.2198
24 22 10 -5.4297 0.1479
24 22 11 -0.7754 0.0140
24 22 12 -2.3049 -0.2965
24 24 0 0.3708 -0.0577
24 24 1 1.9014 -0.8640
24 24 2 -1.3439 0.2489
24 24 3 0.3523 0.3007
24 24 4 0.4029 -0.3638
24 24 5 -1.4130 -0.1015
24 24 6 0.8547 0.2839
24 24 7 -2.2973 -0.0617
24 24 8 1.1794 -0.0015
24 24 9 -2.3763 -0.0657
24 24 10 -0.3598 -0.2792
24 24 11 2.8981 0.6748
24 26 0 5.4479 0.8407
24 26 1 -4.0138 0.2388
24 26 2 1.8590 -0.3639
24 26 3 1.0639 -0.1534
24 26 4 -4.3364 0.1005
24 26 5 2.0472 0.1588
24 26 6 4.1375 0.0650
24 26 7 2.7735 -0.0973
24 26 8 1.1439 -0.1904
24 26 9 2.5582 0.2107
24 26 10 3.0682 0.0758
24 28 0 -1.3477 -0.6025
24 28 1 -3.3775 0.7396
24 28 2 1.3241 0.1573
24 28 3 -6.1604 -0.1164
24 28 4 -3.9174 -0.0860
24 28 5 -1.8867 -0.3475
24 28 6 0.1027 -0.1926
24 28 7 0.1739 0.3723
24 28 8 -1.2884 0.4817
24 28 9 1.1227 0.1641
24 28 10 0.2852 -0.1541
24 30 0 -0.3255 1.5801
24 30 1 0.2647 0.3367
24 30 2 3.1117 0.0021
24 30 3 0.1107 -0.4110
24 30 4 3.1269 -0.1367
24 30 5 -0.3359 0.1400
24 30 6 1.6438 0.5728
24 30 7 1.3740 -0.0948
24 30 8 -2.3410 -0.3084
24 30 9 -0.5831 0.0345
24 32 0 -0.2301 -0.7116
24 32 1 -4.3872 -0.1014
24 32 2 -0.0597 0.3623
24 32 3 -0.7817 0.2943
24 32 4 -2.6848 -0.0425
24 32 5 -2.4926 -0.2424
24 32 6 -4.0848 -0.2866
24 32 7 -0.0681 -0.0552
24 34 0 2.3555 -0.4895
24 34 1 -1.0640 -0.1511
24 34 2 -2.8806 0.1446
24 34 3 1.0681 0.3749
24 34 4 -1.6712 0.2646
24 34 5 -3.9043 -0.2084
24 34 6 -3.5694 -0.0790
24 36 0 2.7340 0.0394
24 36 1 -3.2607 -0.4429
24 36 2 -0.7598 -0.0910
24 36 3 -2.1626 -0.0386
24 36 4 4.4753 -0.0674
25 1 0 10.8214 0.2294
25 1 1 0.5402 0.3717
25 1 2 -1.3021 0.2382
25 1 3 1.0353 -0.2596
25 1 4 1.3203 -0.2191
25 1 5 -0.4763 0.1311
25 1 6 -0.7437 -0.2219
25 1 7 8.4046 -0.1031
25 1 8 -2.2885 0.3153
25 1 9 2.7685 0.0244
25 1 10 -5.4634 -0.0405
25 1 11 4.2006 0.0567
25 1 12 4.7309 -0.0495
25 1 13 -0.4312 0.0454
25 1 14 3.1545 0.0304
25 3 0 -2.4539 0.3604
25 3 1 0.0948 -0.1474
25 3 2 -0.4175 -0.4163
25 3 3 7.3986 0.2523
25 3 4 5.4015 -0.1677
25 3 5 0.5628 -0.0624
25 3 6 4.5371 0.2082
25 3 7 -3.4132 0.0915
25 3 8 -1.0196 -0.2429
25 3 9 0.2053 0.0944
25 3 10 -3.2027 0.1484
25 3 11 -1.8722 -0.2382
25 3 12 3.2388 0.0035
25 3 13 -0.2986 0.2308
25 5 0 -3.8778 -0.2486
25 5 1 0.1495 -0.2565
25 5 2 6.1716 0.0244
25 5 3 0.6184 -0.2180
25 5 4 5.7255 0.2427
25 5 5 5.3914 -0.0347
25 5 6 -3.2356 -0.2044
25 5 7 0.9341 0.0199
25 5 8 1.1490 -0.0115
25 5 9 0.3266 -0.2215
25 5 10 -1.2682 -0.0089
25 5 11 -5.7365 0.2300
25 5 12 2.0513 0.0334
25 5 13 -0.1496 -0.0035
25 5 14 0.7890 0.0607
25 7 0 -0.1855 -0.9891
25 7 1 -6.4348 0.0107
25 7 2 2.8999 0.1558
25 7 3 0.4737 -0.0334
25 7 4 6.2697 0.0074
25 7 5 6.7637 -0.0949
25 7 6 0.5357 -0.4391
25 7 7 2.3362 -0.0629
25 7 8 -3.0208 0.1563
25 7 9 -0.0311 -0.0379
25 7 10 -2.8177 0.1255
25 7 11 3.1206 0.0950
25 7 12 3.7218 -0.2042
25 7 13 -0.7629 0.0800
25 9 0 -2.5925 -0.2883
25 9 1 -2.9742 -0.1351
25 9 2 -6.3945 -0.2222
25 9 3 -2.0773 0.3089
25 9 4 -6.5991 -0.2607
25 9 5 -4.1119 -0.2240
25 9 6 2.5365 0.4183
25 9 7 -0.6358 0.0110
25 9 8 0.9961 -0.1688
25 9 9 0.3892 0.2157
25 9 10 -0.9508 -0.1160
25 9 11 5.0284 -0.3673
25 9 12 0.5891 0.1156
25 9 13 -1.3071 0.0244
25 11 0 -7.1049 0.6595
25 11 1 -1.9414 -0.0239
25 11 2 -2.2931 -0.0364
25 11 3 2.5148 -0.3320
25 11 4 -1.9620 -0.0792
25 11 5 3.8315 0.0483
25 11 6 0.7168 -0.0160
25 11 7 2.8324 -0.0227
25 11 8 1.1821 0.0803
25 11 9 -4.1976 0.0524
25 11 10 -1.7754 -0.0278
25 11 11 3.4167 0.1151
25 11 12 1.3363 0.1485
25 11 13 -1.5672 -0.0237
25 13 0 1.1653 -0.2892
25 13 1 -0.6225 0.3074
25 13 2 4.9011 0.2973
25 13 3 -0.0563 -0.0237
25 13 4 -2.6293 0.1477
25 13 5 -1.3565 0.1841
25 13 6 -0.4486 -0.4634
25 13 7 -0.7316 -0.0374
25 13 8 0.2915 0.2945
25 13 9 -1.0330 -0.0693
25 13 10 -5.9974 0.0395
25 13 11 3.5100 -0.0647
25 13 12 0.3947 -0.2798
25 13 13 -2.5206 -0.1405
25 15 0 -5.3536 0.0967
25 15 1 -1.0176 0.2061
25 15 2 2.6606 0.0607
25 15 3 0.5776 0.1524
25 15 4 0.8646 -0.1200
25 15 5 2.9705 -0.0485
25 15 6 5.3520 0.0927
25 15 7 -0.2796 -0.1999
25 15 8 3.7994 0.0083
25 15 9 -1.6100 0.2103
25 15 10 -1.0409 0.2137
25 15 11 2.1356 -0.1871
25 15 12 -3.1343 0.0612
25 17 0 -2.3199 0.6182
25 17 1 0.9156 0.0486
25 17 2 -2.6335 0.1073
25 17 3 -4.3109 -0.0203
25 17 4 -2.6201 -0.0648
25 17 5 1.4121 0.0825
25 17 6 -1.1253 0.0925
25 17 7 6.7842 0.1019
25 17 8 2.0170 -0.0199
25 17 9 -1.4735 -0.0952
25 17 10 -1.8475 -0.0612
25 17 11 -1.9062 0.1764
25 17 12 -3.3948 0.3287
25 19 0 -2.0216 -0.8004
25 19 1 -4.7921 0.0030
25 19 2 -3.7463 -0.1052
25 19 3 -2.5822 -0.0880
25 19 4 0.2290 0.1674
25 19 5 -2.1904 0.0014
25 19 6 -0.4367 -0.3565
25 19 7 4.1188 0.0649
25 19 8 -0.8159 0.2301
25 19 9 0.2965 -0.2002
25 19 10 -4.6066 0.0100
25 19 11 1.6997 0.2009
25 19 12 3.2501 -0.3270
25 21 0 -0.1891 -0.3699
25 21 1 0.5452 -0.1955
25 21 2 -1.5359 -0.0003
25 21 3 1.4395 0.1980
25 21 4 -4.3961 0.1469
25 21 5 -0.4283 -0.0714
25 21 6 -0.9636 0.0170
25 21 7 3.8759 -0.0713
25 21 8 1.2705 -0.0513
25 21 9 -0.7445 0.1697
25 21 10 5.0961 0.1568
25 21 11 3.7883 -0.0904
25 23 0 2.3892 0.0276
25 23 1 0.2456 -0.4896
25 23 2 2.9577 0.0957
25 23 3 -0.4529 0.2243
25 23 4 -2.7195 -0.1022
25 23 5 -0.5935 -0.1852
25 23 6 -0.7152 0.0619
25 23 7 8.7058 -0.0667
25 23 8 0.0216 -0.0939
25 23 9 4.5038 0.0455
25 23 10 5.5813 -0.1298
25 25 0 2.3050 0.1702
25 25 1 4.9106 0.3493
25 25 2 1.1163 -0.2275
25 25 3 0.9931 -0.2584
25 25 4 2.9731 -0.0971
25 25 5 -4.0629 -0.0183
25 25 6 0.5690 0.2514
25 25 7 3.0188 0.1674
25 25 8 0.4621 0.0212
25 25 9 4.6618 -0.1239
25 25 10 -0.1532 -0.0296
25 27 0 -4.9078 -0.1029
25 27 1 2.8966 0.0655
25 27 2 -3.8457 0.1407
25 27 3 4.7948 -0.0158
25 27 4 5.6045 -0.0030
25 27 5 1.4331 0.0024
25 27 6 -1.9607 -0.1191
25 27 7 0.3499 -0.0120
25 27 8 -0.3143 -0.1472
25 27 9 -2.4450 -0.0455
25 29 0 2.9842 0.8300
25 29 1 -7.0850 -0.1058
25 29 2 -0.8134 -0.1247
25 29 3 3.1090 0.0989
25 29 4 3.6544 -0.0137
25 29 5 -0.3564 0.1109
25 29 6 2.0899 0.2995
25 29 7 1.2098 -0.0782
25 29 8 0.5253 -0.0701
25 31 0 -0.3203 -0.3130
25 31 1 -6.5397 0.1915
25 31 2 -4.1439 -0.0371
25 31 3 -2.1381 0.0704
25 31 4 -5.1396 0.1146
25 31 5 -3.8385 -0.2475
25 31 6 -0.0967 0.0302
25 31 7 -0.0580 0.0653
25 33 0 1.5153 -0.2277
25 33 1 0.4364 0.0854
25 33 2 0.1068 0.1048
25 33 3 -0.7764 -0.3927
25 33 4 -4.6661 0.0624
25 33 5 -0.1927 0.1607
25 35 1 -0.6034 -0.5197
25 35 2 0.0624 -0.0214
25 35 3 -1.1835 0.2162
26 0 1 -3.4527 0.4929
26 0 2 -2.4246 -0.0868
26 0 3 -1.5409 -1.0941
26 0 4 0.7517 1.1452
26 0 5 2.2976 0.2565
26 0 6 0.2773 -1.1361
26 0 7 -5.8514 0.3179
26 0 8 -0.9868 0.2196
26 0 9 -5.3368 -0.6854
26 0 10 8.7860 0.2655
26 0 11 2.2896 0.1250
26 0 12 3.4773 -0.5100
26 0 13 4.0575 0.2557
26 2 0 -4.3880 2.2266
26 2 1 1.6240 -0.2583
26 2 2 -0.2412 -0.0253
26 2 3 -0.5821 -0.4240
26 2 4 -3.7936 -0.1815
26 2 5 0.4296 0.6501
26 2 6 2.8986 0.1164
26 2 7 3.1444 0.0008
26 2 8 4.4300 0.1124
26 2 9 2.8663 -0.4267
26 2 10 0.7588 -0.0832
26 2 11 1.5697 0.5404
26 2 12 -3.7888 0.1088
26 2 13 0.4920 -0.1521
26 4 0 -2.8486 -0.3371
26 4 1 -4.9818 -0.8968
26 4 2 -6.6167 -0.0846
26 4 3 -3.4218 0.9417
26 4 4 -3.6107 -0.6280
26 4 5 -2.3432 -0.2599
26 4 6 -0.7406 0.5190
26 4 7 0.2846 -0.4856
26 4 8 0.3809 -0.2513
26 4 9 -0.5470 0.2718
26 4 10 -4.5736 -0.0049
26 4 11 3.5612 0.1079
26 4 12 -5.4265 0.1622
26 4 13 -1.9880 -0.1211
26 6 0 1.4498 0.9531
26 6 1 3.1841 1.4394
26 6 2 -2.4987 -0.0999
26 6 3 -1.0841 -0.6399
26 6 4 -5.8018 0.4257
26 6 5 -5.2872 -0.0308
26 6 6 -1.6284 0.1195
26 6 7 -1.5224 0.2592
26 6 8 5.9285 -0.3230
26 6 9 -4.2055 0.0762
26 6 10 1.3116 0.1293
26 6 11 -0.4094 -0.2770
26 6 12 -5.4520 -0.1314
26 6 13 -1.0120 0.2528
26 8 0 -2.2451 -0.2310
26 8 1 0.3149 -0.7187
26 8 2 -0.4685 0.4861
26 8 3 1.2405 0.0738
26 8 4 -2.8177 -0.1243
26 8 5 -1.0309 0.0989
26 8 6 0.6217 -0.4767
26 8 7 -2.4632 0.1685
26 8 8 4.0837 0.4688
26 8 9 1.8352 -0.2989
26 8 10 2.2117 -0.1138
26 8 11 -0.4317 0.2661
26 8 12 1.3541 -0.0314
26 8 13 1.8034 -0.1529
26 10 0 -7.1264 1.5224
26 10 1 2.0670 0.4060
26 10 2 -0.9646 -0.0649
26 10 3 -4.7155 0.0984
26 10 4 2.4212 -0.3158
26 10 5 -0.0570 0.1917
26 10 6 -1.9025 0.1264
26 10 7 -3.7541 -0.0426
26 10 8 -0.2566 0.2247
26 10 9 2.9823 0.0127
26 10 10 1.7726 -0.1203
26 10 11 -0.4335 -0.0191
26 10 12 1.4817 -0.0735
26 12 0 -0.5910 -1.6579
26 12 1 1.1822 0.3468
26 12 2 1.0412 -0.2626
26 12 3 0.9635 -0.1575
26 12 4 8.5206 0.5252
26 12 5 3.6509 -0.4051
26 12 6 0.6210 0.1444
26 12 7 -3.5799 0.2074
26 12 8 -1.3982 -0.3291
26 12 9 -1.8148 0.0969
26 12 10 3.8532 0.0671
26 12 11 -1.0919 -0.5300
26 12 12 -2.4566 -0.1010
26 14 0 -1.8109 1.1017
26 14 1 -4.9376 -0.2505
26 14 2 -2.5395 -0.0233
26 14 3 -1.1391 0.0107
26 14 4 2.4729 -0.1746
26 14 5 1.1051 0.2105
26 14 6 0.5734 -0.0683
26 14 7 -2.1972 -0.0769
26 14 8 -1.6795 0.1611
26 14 9 3.4399 -0.0699
26 14 10 0.8682 -0.0420
26 14 11 -1.1695 0.1241
26 14 12 2.1435 0.0838
26 16 0 -2.7835 -0.4782
26 16 1 3.7728 -0.8228
26 16 2 3.6119 0.1882
26 16 3 2.8416 0.2555
26 16 4 3.5911 -0.0864
26 16 5 2.4404 0.2698
26 16 6 0.4587 -0.1843
26 16 7 -2.0578 -0.3509
26 16 8 1.6586 0.1677
26 16 9 1.2358 -0.0071
26 16 10 -0.1898 0.1896
26 16 11 1.8920 0.2022
26 18 0 -2.2014 -0.7907
26 18 1 -0.6562 0.6954
26 18 2 1.4058 -0.0070
26 18 3 2.9194 -0.3295
26 18 4 0.2919 0.1742
26 18 5 3.5118 -0.2143
26 18 6 3.5126 0.2147
26 18 7 -1.6127 0.1854
26 18 8 2.1539 -0.2047
26 18 9 -0.2304 0.0078
26 18 10 3.6151 0.1363
26 18 11 3.3467 -0.3141
26 20 0 6.0088 0.5189
26 20 1 -2.0883 -0.0362
26 20 2 2.7664 -0.2040
26 20 3 1.5909 -0.0186
26 20 4 -2.1334 -0.1528
26 20 5 -1.2943 0.1850
26 20 6 0.9023 0.2012
26 20 7 -3.0314 -0.0261
26 20 8 -1.3511 -0.0527
26 20 9 2.4027 -0.1672
26 20 10 0.2382 -0.1917
26 22 0 1.9756 0.5871
26 22 1 -0.4639 0.1423
26 22 2 0.4666 0.3402
26 22 3 3.6028 -0.1239
26 22 4 1.9625 -0.0917
26 22 5 -0.6269 0.0331
26 22 6 -0.0992 -0.0962
26 22 7 -6.4770 -0.0851
26 22 8 1.7963 0.1713
26 22 9 -0.1929 -0.4455
26 22 10 -0.9908 -0.3421
26 24 0 3.5783 -0.5279
26 24 1 -5.1531 0.4040
26 24 2 -1.9953 -0.0062
26 24 3 2.3465 -0.1437
26 24 4 -3.3614 0.3859
26 24 5 3.1527 -0.0613
26 24 6 1.3054 -0.2376
26 24 7 -4.5869 0.1395
26 24 8 0.4510 0.0658
26 24 9 0.0441 0.6822
26 26 0 11.7392 0.0876
26 26 1 -2.7924 -0.0237
26 26 2 9.8919 0.0794
26 26 3 0.5291 0.1230
26 26 4 -1.0446 -0.2774
26 26 5 5.6539 -0.1475
26 26 6 5.9293 0.2326
26 26 7 1.3985 0.1210
26 26 8 1.1661 -0.0838
26 28 0 -4.1102 0.5448
26 28 1 1.7846 -0.3757
26 28 2 -0.1935 -0.2304
26 28 3 -2.5638 -0.2646
26 28 4 -5.1169 0.0871
26 28 5 1.7533 0.3444
26 28 6 1.4227 0.3089
26 28 7 -1.1300 0.0907
26 30 0 1.3265 -0.8935
26 30 1 9.0739 -0.1774
26 30 2 1.7915 0.1856
26 30 3 4.3002 0.4484
26 30 4 0.3114 0.2405
26 30 5 3.9667 -0.1656
26 30 6 -2.8663 -0.7547
26 32 0 1.0234 0.4624
26 32 1 3.3392 -0.2202
26 32 2 2.2189 -0.3557
26 32 3 -0.8664 0.1652
26 32 4 3.8261 0.0912
26 34 0 3.2268 0.3166
26 34 1 5.2231 0.2876
27 1 0 9.6852 -0.6434
27 1 1 0.0631 0.2309
27 1 2 5.9666 -0.0161
27 1 3 -6.7039 1.1757
27 1 4 5.3004 -0.7665
27 1 5 2.8566 -0.9862
27 1 6 0.6914 1.1330
27 1 7 2.9842 -0.1296
27 1 8 6.9798 -0.5796
27 1 9 -0.4649 0.3366
27 1 10 -2.8415 0.0122
27 1 11 1.6517 -0.2319
27 1 12 -2.3062 0.2550
27 3 0 2.7298 0.2056
27 3 1 -0.5131 -0.4902
27 3 2 5.7048 0.2549
27 3 3 -2.7409 -0.0282
27 3 4 3.3314 0.6206
27 3 5 -0.1528 -0.0011
27 3 6 0.2792 -0.5369
27 3 7 -4.8721 -0.4736
27 3 8 -3.4115 0.2147
27 3 9 -4.4658 0.3023
27 3 10 -1.1950 -0.0964
27 3 11 -0.2033 -0.1218
27 3 12 -0.1622 -0.3125
27 5 0 -3.3925 0.5420
27 5 1 1.5254 0.5419
27 5 2 2.5860 0.4109
27 5 3 -6.0716 -0.4250
27 5 4 2.0464 -0.1846
27 5 5 -0.8640 0.2533
27 5 6 -0.7250 -0.4933
27 5 7 -0.6124 0.3387
27 5 8 -4.9188 0.2154
27 5 9 1.0188 -0.2515
27 5 10 -2.1273 0.1046
27 5 11 -1.8952 0.0739
27 5 12 1.2483 -0.0332
27 7 0 3.5050 -0.3612
27 7 1 -1.9650 -0.2685
27 7 2 -2.3899 -0.0438
27 7 3 -1.6349 0.5516
27 7 4 1.2228 -0.0293
27 7 5 -1.8519 -0.1567
27 7 6 -1.4175 0.2313
27 7 7 -2.2959 -0.2548
27 7 8 -2.8524 -0.0359
27 7 9 2.3306 0.2297
27 7 10 -0.1989 0.1312
27 7 11 3.0889 -0.0460
27 7 12 2.0397 0.2952
27 9 0 8.6539 2.5644
27 9 1 -1.3950 0.8503
27 9 2 1.0150 -0.0587
27 9 3 2.1783 -0.2813
27 9 4 0.5558 -0.1979
27 9 5 -1.8318 0.0019
27 9 6 1.4530 0.4684
27 9 7 -1.6198 -0.1245
27 9 8 0.0056 -0.2279
27 9 9 -0.4520 0.1193
27 9 10 -2.5469 -0.1110
27 9 11 2.0641 0.0439
27 9 12 0.5136 0.3556
27 11 0 5.4051 -1.7710
27 11 1 1.2278 -0.5705
27 11 2 2.2595 0.2933
27 11 3 -0.0026 0.1349
27 11 4 -4.7965 0.2363
27 11 5 -0.3282 0.1043
27 11 6 0.0787 -0.7137
27 11 7 5.0943 0.3735
27 11 8 4.1604 0.3716
27 11 9 2.2069 -0.4437
27 11 10 -1.9641 0.0602
27 11 11 0.7481 0.3214
27 13 0 1.8044 0.9053
27 13 1 -1.2149 0.3105
27 13 2 -5.0201 -0.2644
27 13 3 1.9723 -0.4258
27 13 4 -11.2750 -0.2205
27 13 5 -1.7466 0.2012
27 13 6 1.1966 0.3448
27 13 7 4.4323 -0.0500
27 13 8 4.9402 -0.1964
27 13 9 2.9349 -0.2541
27 13 10 -2.6422 0.1900
27 13 11 -2.1242 0.2054
27 15 0 3.7870 -1.5454
27 15 1 0.2448 -1.0294
27 15 2 -3.5004 -0.1100
27 15 3 3.7501 0.6885
27 15 4 -3.7675 0.1737
27 15 5 -2.4650 -0.3587
27 15 6 4.6208 0.3198
27 15 7 0.0696 -0.1352
27 15 8 0.6173 -0.1324
27 15 9 0.8486 0.2876
27 15 10 -1.4491 -0.1055
27 15 11 -0.1579 0.1266
27 17 0 3.7895 0.9106
27 17 1 -2.4137 0.3273
27 17 2 -3.2091 -0.4223
27 17 3 0.6446 -0.5440
27 17 4 -1.7200 0.1277
27 17 5 -3.9464 0.2584
27 17 6 -1.8160 -0.1327
27 17 7 -1.7868 0.0766
27 17 8 -2.5154 0.0775
27 17 9 0.3180 -0.0322
27 17 10 -1.5468 0.2819
27 19 0 5.2683 -1.0953
27 19 1 -2.7401 -0.5580
27 19 2 -1.7825 0.5173
27 19 3 1.3214 0.2660
27 19 4 -1.3098 -0.0209
27 19 5 -2.1401 -0.0839
27 19 6 -3.0385 -0.0935
27 19 7 -6.8319 -0.2814
27 19 8 -3.6034 0.0849
27 19 9 -0.7550 -0.2159
27 19 10 -5.8642 0.0355
27 21 0 -1.3796 1.8073
27 21 1 0.2933 0.7478
27 21 2 -1.3238 -0.1115
27 21 3 -4.9567 -0.3110
27 21 4 2.6890 -0.2458
27 21 5 2.4623 0.0728
27 21 6 1.9833 0.4085
27 21 7 0.0217 -0.0594
27 21 8 -0.5289 -0.0206
27 21 9 0.7103 0.4697
27 23 0 -1.0349 -0.7674
27 23 1 3.5894 0.2494
27 23 2 -0.1545 0.2069
27 23 3 -6.6302 -0.0707
27 23 4 0.4274 0.0362
27 23 5 -2.0644 -0.1184
27 23 6 -1.8473 -0.2818
27 23 7 1.5874 0.1200
27 23 8 0.5117 0.3100
27 25 0 -2.1086 0.9033
27 25 1 1.1687 0.2306
27 25 2 -2.5524 0.0111
27 25 3 1.4823 -0.2358
27 25 4 2.6183 0.1306
27 25 5 -1.9038 0.2936
27 25 6 -0.4955 0.1627
27 25 7 -1.8536 0.0605
27 27 0 -0.1332 -0.8774
27 27 1 0.4346 -0.5640
27 27 2 0.0110 -0.0304
27 27 3 -1.1694 0.2428
27 27 4 5.4725 0.0844
27 27 5 -1.2768 -0.3154
27 27 6 -1.6455 -0.5280
27 29 0 0.0606 -0.2507
27 29 1 -5.4195 0.3529
27 29 2 2.6252 0.0117
27 29 3 -2.2134 -0.3827
27 29 4 4.7039 0.0837
27 29 5 0.7864 0.0701
27 31 0 -0.8417 -0.4317
27 31 1 -3.4182 -0.1230
27 31 2 -0.3272 0.1081
27 31 3 -2.1793 -0.6005
28 0 0 5.1340 -0.8749
28 0 1 9.7384 -0.4513
28 0 2 -2.0867 1.4529
28 0 3 5.5913 -1.7909
28 0 4 -3.5916 0.6096
28 0 5 -6.7705 1.6697
28 0 6 0.1758 -1.6035
28 0 7 -8.0323 -0.2374
28 0 8 -8.9530 1.1788
28 0 9 5.5574 -1.1044
28 0 10 0.3913 -0.1901
28 0 11 7.0287 1.1714
28 2 0 11.1466 0.0069
28 2 1 -6.7564 0.8026
28 2 2 0.7360 0.1085
28 2 4 -0.7247 -0.0647
28 2 5 -0.2025 -0.0723
28 2 6 1.8361 -0.3499
28 2 7 -2.3101 0.4328
28 2 8 -1.5574 0.0844
28 2 9 4.2744 -0.0507
28 2 10 2.0781 -0.0796
28 2 11 1.5265 -0.4695
28 4 0 7.1742 -2.1982
28 4 1 -10.8897 -0.1388
28 4 2 0.0999 0.1612
28 4 3 -3.6327 0.8581
28 4 4 -2.7343 0.1554
28 4 5 -5.1995 -0.7821
28 4 6 -3.0446 0.3576
28 4 7 -4.1580 0.0162
28 4 8 2.2836 -0.0918
28 4 9 0.2732 0.0952
28 4 10 -0.4245 -0.1026
28 4 11 0.0299 -0.3959
28 6 1 2.3380 0.3485
28 6 2 -0.7392 0.2442
28 6 3 2.7769 -0.3601
28 6 4 2.2563 -0.3653
28 6 5 -0.4701 0.0385
28 6 6 0.1091 -0.5468
28 6 7 -3.4935 -0.3368
28 6 8 1.9681 0.2943
28 6 9 -4.7348 0.1754
28 6 10 -2.9385 -0.0641
28 6 11 2.1142 -0.1220
28 8 0 2.7628 -0.8463
28 8 1 3.9970 -0.0210
28 8 2 2.0179 0.3361
28 8 3 1.1534 0.1688
28 8 4 -4.6061 0.1209
28 8 5 -0.6539 -0.0776
28 8 6 0.4937 -0.2339
28 8 7 0.9295 0.1381
28 8 8 0.9391 -0.0391
28 8 9 -1.8348 -0.0378
28 8 10 1.9549 0.2093
28 8 11 1.5960 -0.0508
28 10 0 1.4311 0.7269
28 10 1 -0.6909 0.8326
28 10 2 1.4511 -0.0506
28 10 3 -2.6282 -0.3786
28 10 4 2.3955 -0.0983
28 10 5 -2.2377 -0.1382
28 10 6 2.7171 0.4550
28 10 7 0.4665 -0.1580
28 10 8 0.1188 -0.2813
28 10 9 1.9390 0.0688
28 10 10 1.3007 0.1316
28 10 11 -0.0681 -0.4522
28 12 0 1.8511 -0.0416
28 12 1 5.5448 -1.0696
28 12 2 1.2238 0.0907
28 12 3 2.4806 0.4164
28 12 4 10.5221 -0.1462
28 12 5 0.4615 0.2042
28 12 6 4.1977 -0.0008
28 12 7 -4.4408 -0.2898
28 12 8 -0.2637 -0.1218
28 12 9 -7.1983 -0.1779
28 12 10 -1.6007 -0.1710
28 14 0 -1.2859 -0.7867
28 14 1 -1.6395 -0.3430
28 14 2 0.0835 0.0114
28 14 3 -0.3793 0.0896
28 14 4 5.6491 0.2459
28 14 5 -0.1416 -0.0248
28 14 6 -2.4559 -0.3967
28 14 7 -6.5878 0.1360
28 14 8 -2.1535 0.3118
28 14 9 -5.7488 -0.1027
28 14 10 -2.0872 0.1700
28 16 0 0.5659 -1.2235
28 16 1 1.2252 0.0830
28 16 2 5.3184 -0.1541
28 16 3 -3.4316 -0.2011
28 16 4 5.8249 0.3210
28 16 5 2.8681 0.1420
28 16 6 -3.0282 0.2447
28 16 7 -0.8575 0.1133
28 16 8 -0.1336 0.0160
28 16 9 0.0293 -0.1281
28 18 0 -1.7791 0.9661
28 18 1 3.4114 -0.3624
28 18 2 2.9683 -0.0851
28 18 3 -2.6744 0.4885
28 18 4 2.2071 -0.2795
28 18 5 0.0798 -0.1870
28 18 6 -0.9075 0.0345
28 18 7 0.0229 -0.2856
28 18 8 2.1526 0.0894
28 18 9 -1.9901 -0.1331
28 20 0 1.1888 0.5937
28 20 1 3.9823 0.0320
28 20 2 2.3352 -0.0889
28 20 3 0.1464 -0.0877
28 20 4 -3.5180 0.1431
28 20 5 -4.2013 -0.0111
28 20 6 0.8098 -0.2067
28 20 7 0.4544 -0.0934
28 20 8 2.2263 0.0225
28 22 0 3.1391 -0.6302
28 22 1 0.6493 0.3658
28 22 2 4.9467 0.4988
28 22 3 0.2085 -0.0848
28 22 4 -3.1833 -0.1634
28 22 5 -3.8387 -0.3658
28 22 6 -1.2281 -0.1125
28 22 7 -0.4485 -0.0259
28 24 0 -0.5764 1.3907
28 24 1 -5.2959 -0.1105
28 24 2 1.2312 -0.3429
28 24 3 -4.2897 0.1204
28 24 4 -2.1779 -0.3525
28 24 5 0.0189 -0.0029
28 24 6 1.8873 0.8687
28 24 7 4.5268 -0.0250
28 26 0 0.6077 -0.6476
28 26 1 -2.8698 -0.0000
28 26 2 3.6382 0.3550
28 26 3 -0.0590 0.0209
28 26 4 2.4768 0.2255
28 26 5 0.5663 -0.1013
28 28 0 -3.6665 -0.3930
28 28 1 -5.6349 -0.1153
28 28 2 -3.4782 -0.0380
28 28 3 2.9765 -0.0051
28 28 4 -0.3169 0.5638
29 1 0 -0.5426 0.0609
29 1 1 -3.0953 -0.0883
29 1 2 3.6625 -0.2418
29 1 3 -1.3205 0.2423
29 1 4 1.7704 -0.0294
29 1 5 0.6418 -0.1154
29 1 6 3.1093 0.6061
29 1 7 5.7978 0.0940
29 1 8 4.3646 -0.3129
29 1 9 -1.4549 -0.3071
29 1 10 -4.1459 -0.1859
29 3 0 -5.7034 -0.1934
29 3 1 -1.5921 0.1774
29 3 2 -3.0517 0.0102
29 3 3 1.6361 -0.5239
29 3 4 -3.4103 0.0864
29 3 5 -1.7245 0.2977
29 3 6 1.6140 -0.1886
29 3 7 0.9347 0.1228
29 3 8 -0.4323 0.1255
29 3 9 0.7518 -0.3563
29 3 10 -2.1651 -0.2165
29 5 0 3.8609 0.4424
29 5 1 -5.2547 0.3940
29 5 2 3.4522 0.4003
29 5 3 1.7921 -0.2063
29 5 4 -1.9507 -0.2984
29 5 5 1.4958 -0.0206
29 5 6 0.6726 0.0537
29 5 7 -1.6697 0.0159
29 5 8 -2.9036 -0.0122
29 5 9 6.7175 -0.1909
29 5 10 1.7896 -0.1580
29 7 0 7.3218 0.0140
29 7 1 -7.3803 0.1164
29 7 2 3.3829 0.0444
29 7 3 -1.1753 0.1407
29 7 4 -1.8923 0.0109
29 7 5 -3.3039 -0.2748
29 7 6 -1.3597 0.1455
29 7 7 -4.6391 0.0223
29 7 8 -0.4199 -0.0511
29 7 9 5.6983 0.1416
29 7 10 1.6626 0.0385
29 9 0 6.2535 0.6441
29 9 1 2.5197 0.5935
29 9 2 6.4458 0.1351
29 9 3 6.8514 -0.3623
29 9 4 3.7591 0.0132
29 9 5 3.5464 0.0576
29 9 6 0.7930 -0.2685
29 9 7 -3.6133 0.0120
29 9 8 -1.8039 -0.0667
29 9 9 0.7654 -0.1823
29 9 10 0.6311 0.1885
29 11 0 -2.7433 -0.6117
29 11 1 -2.9157 -0.4576
29 11 2 0.6489 0.2524
29 11 3 -1.6416 0.2484
29 11 4 -3.9394 0.0880
29 11 5 1.4486 0.1283
29 11 6 -0.7999 0.0338
29 11 7 0.9662 -0.1934
29 11 8 -1.4430 0.0240
29 11 9 1.6684 -0.1734
29 13 0 -4.1126 0.2587
29 13 1 0.2139 0.0136
29 13 2 -1.8941 -0.2513
29 13 3 1.1010 -0.0659
29 13 4 -3.6609 -0.1756
29 13 5 -0.0388 -0.0772
29 13 6 4.5623 0.3281
29 13 7 5.3181 -0.0500
29 13 8 1.8981 -0.1429
29 13 9 7.4138 0.3472
29 15 0 0.2112 -1.0019
29 15 1 1.1484 -0.3472
29 15 2 0.4402 0.1358
29 15 3 2.5690 0.2124
29 15 4 -3.3050 0.2526
29 15 5 -1.2202 0.0737
29 15 6 3.8025 -0.2884
29 15 7 2.6915 -0.0772
29 15 8 -0.5917 0.2692
29 17 0 0.8827 0.2213
29 17 1 0.2781 -0.0988
29 17 2 3.5765 0.1241
29 17 3 2.6336 -0.1576
29 17 4 0.7719 0.0092
29 17 5 -1.0089 0.2925
29 17 6 1.1971 -0.1913
29 17 7 -0.9355 0.0075
29 17 8 -1.6151 0.2118
29 19 0 -1.7476 -0.0279
29 19 1 1.8978 0.0907
29 19 2 -1.0226 -0.0601
29 19 3 4.2714 0.1246
29 19 4 2.4744 -0.0756
29 19 5 0.9053 0.0102
29 19 6 1.8680 0.4107
29 19 7 -2.7156 -0.0124
29 21 0 -1.2274 0.6907
29 21 1 -2.0436 0.4052
29 21 2 -1.3972 -0.2772
29 21 3 3.4167 -0.0080
29 21 4 4.0909 -0.1281
29 21 5 3.2604 -0.3195
29 21 6 1.0779 0.0811
29 23 0 3.7445 0.1463
29 23 1 -1.0100 -0.3031
29 23 2 -0.9262 0.1508
29 23 3 0.7720 0.1684
29 23 4 2.6687 -0.1222
29 23 5 -1.2252 -0.0620
29 25 0 1.5097 0.0117
29 25 1 5.4605 0.0919
29 25 2 -4.2135 0.1493
29 25 3 4.3996 0.3547
29 25 4 -2.3497 -0.1105
29 27 0 -2.1301 -0.4075
29 27 1 4.8646 -0.0868
30 0 0 6.7028 -0.2749
30 0 1 -1.7951 0.2237
30 0 2 5.7693 -0.1849
30 0 3 -1.4270 0.0603
30 0 4 2.5834 0.0078
30 0 5 4.9631 -0.0138
30 0 6 3.8528 0.1807
30 0 7 -3.2620 -0.0631
30 0 8 2.0197 0.3080
30 0 9 -0.5316 0.2844
30 2 0 2.2288 0.0099
30 2 1 -1.4190 -0.5394
30 2 2 -2.3642 0.1487
30 2 3 -2.6014 0.4916
30 2 4 -2.3746 -0.0648
30 2 5 3.4169 -0.0014
30 2 6 -0.1498 0.1366
30 2 7 -1.4802 -0.1956
30 2 8 1.5611 -0.4237
30 2 9 -1.9549 0.0150
30 4 0 2.0178 1.1315
30 4 1 9.2851 0.0039
30 4 2 -2.3985 0.1530
30 4 3 1.0811 -0.1691
30 4 4 -0.7901 -0.0070
30 4 5 -0.9938 0.0090
30 4 6 -1.6156 0.1053
30 4 7 -0.1294 -0.0110
30 4 8 1.6319 -0.0025
30 4 9 -3.9616 -0.0551
30 6 0 -0.8050 -0.8772
30 6 1 5.1317 0.1442
30 6 2 -4.0734 -0.0565
30 6 3 -2.0805 -0.4492
30 6 4 0.3914 0.2170
30 6 5 -4.0009 0.3384
30 6 6 -2.7136 -0.1010
30 6 7 -0.2374 0.2604
30 6 8 1.7013 0.2668
30 6 9 -4.9449 -0.2079
30 8 0 6.7355 0.5987
30 8 1 5.3592 0.1783
30 8 2 -0.2941 -0.1133
30 8 3 3.4271 0.0602
30 8 4 2.0015 -0.1324
30 8 5 1.6826 0.0480
30 8 6 0.4035 0.1884
30 8 7 0.7492 -0.1927
30 8 8 0.1452 -0.0814
30 8 9 -4.7357 0.2128
30 10 0 -4.3427 0.0109
30 10 1 0.0702 -0.4189
30 10 2 -8.7331 0.0092
30 10 3 -2.3053 0.3902
30 10 4 -6.4158 0.1723
30 10 5 0.7090 0.0942
30 10 6 2.4290 0.0256
30 10 7 1.4042 0.0487
30 10 8 5.8313 -0.0125
30 12 0 2.7602 -0.2687
30 12 1 2.2454 0.6849
30 12 2 1.2533 -0.0678
30 12 3 -1.7485 -0.4565
30 12 4 -2.3738 -0.0024
30 12 5 4.5517 0.0768
30 12 6 -0.7155 -0.3633
30 12 7 -0.1305 0.1389
30 12 8 5.3309 0.1104
30 14 0 -1.7725 -0.3479
30 14 1 -6.4807 -0.0315
30 14 2 1.1006 0.0582
30 14 3 -3.9567 0.0025
30 14 4 -1.6844 -0.1737
30 14 5 0.9196 0.0521
30 14 6 -2.8385 0.5137
30 14 7 -4.3498 -0.1420
30 16 0 -3.4369 0.9129
30 16 1 1.8792 -0.2950
30 16 2 -1.2913 -0.0699
30 16 3 2.5338 0.0969
30 16 4 0.3637 -0.2071
30 16 5 1.3711 0.1623
30 16 6 -0.7364 0.6359
30 16 7 -5.3038 0.1213
30 18 0 -3.2064 -0.7174
30 18 1 -1.0541 0.1953
30 18 2 -3.9789 0.0596
30 18 3 -0.3722 -0.0371
30 18 4 -1.7746 0.2000
30 18 5 -1.5711 -0.0091
30 18 6 -1.7285 -0.4476
30 20 0 3.5905 -0.0439
30 20 1 -1.8750 0.3937
30 20 2 -2.1591 0.1846
30 20 3 -4.0779 -0.3822
30 20 4 -2.6246 -0.0082
30 20 5 -1.8837 0.1210
30 22 0 0.7294 0.5386
30 22 1 3.3059 0.1241
30 22 2 -1.9509 -0.0967
30 22 3 -4.5240 -0.5096
30 22 4 -3.9921 -0.3910
30 24 0 -5.6764 -0.2415
30 24 1 -0.1906 0.1466
31 1 0 -0.3954 -0.1985
31 1 1 -1.0298 -0.0504
31 1 2 -5.1237 0.3142
31 1 3 -2.0762 -0.5010
31 1 4 -4.6402 0.6455
31 1 5 -0.0085 0.2109
31 1 6 -4.5886 -0.7101
31 1 7 3.7353 -0.0693
31 1 8 -4.1120 0.3292
31 3 0 -5.0389 0.0355
31 3 1 -3.3667 -0.1838
31 3 2 0.2557 0.2717
31 3 3 2.3853 0.2750
31 3 4 0.7894 -0.3409
31 3 5 0.7057 0.0035
31 3 6 -0.7518 0.1769
31 3 7 0.7957 0.1849
31 3 8 0.6178 0.0196
31 5 0 0.3939 -0.5765
31 5 1 -5.2957 -0.2266
31 5 2 7.1234 -0.2426
31 5 3 3.9336 0.5290
31 5 4 -0.0124 0.0182
31 5 5 5.5338 -0.2592
31 5 6 -1.2279 -0.2141
31 5 7 -2.4646 -0.2608
31 7 0 -1.0331 0.5483
31 7 1 -1.9821 -0.0521
31 7 2 7.3702 -0.0526
31 7 3 3.6172 -0.1996
31 7 4 0.0494 0.2274
31 7 5 8.5502 -0.0595
31 7 6 -0.1768 -0.2969
31 7 7 4.3081 0.1398
31 9 0 -5.9093 -0.6578
31 9 1 5.6913 -0.6782
31 9 2 0.6814 -0.1121
31 9 3 1.0231 0.2149
31 9 4 -0.4564 -0.0749
31 9 5 1.0820 0.5296
31 9 6 1.0482 -0.2925
31 9 7 2.5681 0.2979
31 11 0 -4.5777 0.4596
31 11 1 -0.4644 0.7294
31 11 2 -0.9754 -0.0688
31 11 3 0.0872 -0.1580
31 11 4 3.8114 -0.0511
31 11 5 -2.8756 -0.0530
31 11 6 2.4765 0.2166
31 13 0 5.3727 -0.5507
31 13 1 1.0585 -0.4318
31 13 2 -1.7143 0.1381
31 13 3 2.6837 0.2758
31 13 4 1.9310 0.2771
31 13 5 -3.0991 -0.2029
31 13 6 -0.2357 -0.4343
31 15 0 4.4441 1.1387
31 15 1 6.6751 0.3158
31 15 2 -3.0520 -0.2874
31 15 3 6.6989 -0.0520
31 15 4 -0.4153 -0.6543
31 15 5 -1.8878 -0.0412
31 17 0 1.4169 -0.8172
31 17 1 1.5860 0.2137
31 17 2 -0.0135 0.1132
31 17 3 2.9021 0.3740
31 17 4 1.5130 0.3193
31 19 0 3.1961 0.7999
31 19 1 -3.7938 -0.1569
31 19 2 2.5464 -0.1866
31 19 3 -0.0917 0.3208
32 0 1 -3.7820 -0.1959
32 0 2 -1.8191 -0.4046
32 0 3 -2.5813 0.9888
32 0 4 0.6047 -0.7792
32 0 5 0.9344 -0.6888
32 0 6 4.9553 1.2653
32 2 0 -5.2657 -0.8490
32 2 1 1.5533 -0.0131
32 2 2 2.3216 -0.2922
32 2 3 -5.2004 0.1651
32 2 4 1.0132 0.2800
32 2 5 1.0048 -0.1384
32 2 6 -0.0679 0.3014
32 4 0 0.1865 0.7481
32 4 1 5.5138 0.6849
32 4 2 4.1386 -0.0552
32 4 3 -2.3016 -0.4740
32 4 4 4.2929 -0.0150
32 4 5 -0.0397 -0.0891
32 4 6 -2.3139 -0.2617
32 6 0 -2.0297 -0.8790
32 6 1 9.3746 -0.8811
32 6 2 -0.9604 0.1202
32 6 3 1.5060 0.4125
32 6 4 2.3400 -0.1359
32 6 5 0.4010 0.5105
32 8 0 -2.0199 0.4183
32 8 1 -1.2431 0.4287
32 8 2 -3.3356 0.0393
32 8 3 1.7465 -0.2250
32 8 4 3.4224 -0.1172
32 8 5 2.1859 -0.2936
32 10 0 4.0647 -0.7715
32 10 1 -4.6919 -0.5352
32 10 2 -2.6270 0.2258
32 10 3 0.5746 0.2912
32 10 4 -0.9223 0.4711
32 10 5 3.8470 0.2576
32 12 0 -1.2662 1.2603
32 12 1 -0.0427 -0.1066
32 12 2 -2.9126 -0.1167
32 12 3 1.7919 -0.0492
32 12 4 -7.3760 -0.5745
32 14 0 -3.7751 -0.0615
32 14 1 1.8752 0.0991
32 14 2 1.3625 -0.1801
32 14 3 0.6784 -0.0933
32 16 0 -1.4284 -0.0374
32 16 1 -0.1794 -0.1166
33 1 0 3.1965 0.4690
33 1 1 -1.3509 -0.2818
33 1 2 -7.3788 -0.1370
33 1 3 1.9657 0.0225
33 3 0 5.4193 -0.1135
33 3 1 -1.5000 0.5587
33 3 2 -1.5427 -0.1000
33 3 3 4.1357 0.2761
33 5 0 2.1350 0.0899
33 5 1 1.2202 -0.1400
33 5 2 -3.6665 -0.2105
33 5 3 4.8466 -0.2864
33 7 0 0.9280 0.1272
33 7 1 4.0730 0.1419
33 7 2 -1.4551 -0.0837
33 9 0 -4.7860 -1.6498
33 9 1 -1.8709 -0.2173
0 0 0 0.0 0.0
;
loop_
  _refln_index_h
  _refln_index_k
  _refln_index_l
  _refln_F_squared_meas
  _refln_F_squared_sigma
 -2 -2 0 512.97 14.79
 2 2 0 517.07 14.83
 -3 -3 0 168.63 5.51
 3 3 0 164.18 5.63
 -4 -4 0 2216.38 58.21
 4 4 0 2421.16 62.83
 -5 -5 0 355.8 12.03
 5 5 0 369.83 12.52
 -6 -6 0 22.3 1.49
 6 6 0 21.5 1.53
 -7 -7 0 550.82 16.68
 7 7 0 550.55 16.85
 -8 -8 0 10.1 0.93
 8 8 0 9.43 1
 -9 -9 0 3148.81 109.53
 9 9 0 3128.71 112.89
 -10 -10 0 497.37 15.48
 10 10 0 507.48 16.21
 -11 -11 0 0.42 0.75
 11 11 0 0 0.91
 -12 -12 0 34.11 1.96
 12 12 0 35.89 2.29
 -13 -13 0 223.63 9.9
 13 13 0 224.37 7.76
 -14 -14 0 197.51 6.67
 14 14 0 203.02 7.52
 -15 -15 0 0.91 1.07
 15 15 0 -0.8 1.25
 -16 -16 0 97.99 4.4
 16 16 0 88.47 6.18
 -17 -17 0 14.68 1.82
 17 17 0 14.83 2.09
 -18 -18 0 11.99 1.74
 18 18 0 14.61 2.22
 -19 -19 0 5 2.05
 19 19 0 3.85 1.98
 -20 -20 0 10.54 2.22
 20 20 0 8.69 2.29
 -21 -21 0 6.16 1.98
 21 21 0 6.67 2.4
 -22 -22 0 2.36 2.13
 22 22 0 0.71 2.62
 -23 -23 0 -0.18 2.29
 23 23 0 -0.53 3.69
 -24 -24 0 -0.33 2.49
 24 24 0 2.38 2.69
 -25 -25 0 1.34 2.42
 25 25 0 2.16 2.58
 -26 -26 0 2.78 2.11
 26 26 0 -0.55 2.38
 -27 -27 0 0.75 2.31
 27 27 0 -0.15 3.78
 -28 -28 0 2.47 1.76
 29 27 0 -2.11 3.76
 28 26 0 2.18 3.29
 -28 -26 0 2.09 2.07
 27 25 0 3.8 3.53
 -27 -25 0 1.47 2.58
 26 24 0 6.16 2.85
 -26 -24 0 2.65 2.6
 25 23 0 -0.25 2.91
 -25 -23 0 -2.49 2.44
 24 22 0 31.99 4.33
 -24 -22 0 35.55 5.92
 23 21 0 73.2 6.74
 -23 -21 0 88.92 6.71
 22 20 0 7.43 2.62
 -22 -20 0 8.11 2.29
 21 19 0 1.67 2.27
 -21 -19 0 -0.47 1.85
 20 18 0 19.88 2.8
 -20 -18 0 21.88 2.65
 19 17 0 94.72 6.16
 -19 -17 0 101.86 5.67
 18 16 0 59.54 4.16
 -18 -16 0 59.34 3.82
 17 15 0 62.83 3.94
 -17 -15 0 60.46 4.83
 16 14 0 2.16 1.34
 -16 -14 0 2.05 1.22
 15 13 0 47.23 2.67
 -15 -13 0 48.05 2.51
 14 12 0 181.7 6.43
 -14 -12 0 183.15 6.34
 13 11 0 110.1 4.6
 -13 -11 0 111.19 4.29
 12 10 0 71.35 3.31
 -12 -10 0 67.77 2.93
 11 9 0 162.78 6.02
 -11 -9 0 159 5.63
 10 8 0 17.76 1.33
 -10 -8 0 18.39 1.2
 9 7 0 2 0.85
 -9 -7 0 2.84 0.69
 8 6 0 1262.66 35.89
 -8 -6 0 1236.93 36.04
 7 5 0 3.43 0.73
 -7 -5 0 3.29 0.62
 6 4 0 644.53 20.14
 -6 -4 0 628.93 19.37
 5 3 0 584.92 18.68
 -5 -3 0 591.1 25.32
 4 2 0 8.09 0.71
 -4 -2 0 8.11 0.71
 3 1 0 850.31 24.19
 -3 -1 0 805.05 22.39
 2 0 0 697.74 19.52
 -2 0 0 794.97 21.83
 -1 1 0 521.51 21.24
 0 -2 0 887.67 32.55
 -1 -3 0 170.29 7.56
 1 3 0 181.95 7.32
 -2 -4 0 976.61 26.44
 2 4 0 977.12 26.28
 -3 -5 0 339.17 11.05
 3 5 0 336.97 11.05
 4 6 0 3667.74 138.83
 -5 -7 0 530.2 15.57
 5 7 0 510.51 15.19
 -6 -8 0 261.19 8.6
 6 8 0 265.1 12.69
 -7 -9 0 74.86 3.18
 7 9 0 72.15 3.29
 -8 -10 0 2048.07 75.13
 8 10 0 2088.13 55.7
 -9 -11 0 461.79 14.45
 9 11 0 445.29 20.63
 -10 -12 0 27.66 1.6
 10 12 0 26.46 1.8
 -11 -13 0 224.57 6.96
 11 13 0 226.97 7.65
 -12 -14 0 0.24 0.87
 12 14 0 1.04 1.24
 -13 -15 0 2121.24 54.56
 13 15 0 2043.35 75.38
 -14 -16 0 178.9 6.54
 14 16 0 171.58 6.78
 -15 -17 0 47.83 2.51
 15 17 0 44.89 3.38
 -16 -18 0 30.02 2.09
 16 18 0 29.04 2.44
 -17 -19 0 199.18 8.12
 17 19 0 191.19 8.49
 -18 -20 0 72.46 4.27
 18 20 0 64.53 6
 -19 -21 0 74.68 4.65
 19 21 0 73.13 5.11
 -20 -22 0 1.04 1.71
 20 22 0 0.8 2.16
 -21 -23 0 1.04 2.02
 21 23 0 0.29 2.24
 -22 -24 0 21.03 3.11
 22 24 0 18.92 3.74
 -23 -25 0 11.18 2.65
 23 25 0 10.01 3.07
 -24 -26 0 0.29 2.36
 24 26 0 1.38 2.84
 -25 -27 0 1.22 2.36
 25 27 0 -0.31 4.42
 -26 -28 0 4.25 2.38
 26 28 0 3.93 4.03
 -27 -29 0 0.09 2.05
 29 25 0 1.07 3.71
 -29 -25 0 -0.6 2.16
 28 24 0 4.33 2.64
 -28 -24 0 5.38 2.53
 27 23 0 3.27 2.78
 -27 -23 0 6.54 3.25
 26 22 0 4.38 2.85
 -26 -22 0 3.85 2.33
 25 21 0 5.56 2.8
 -25 -21 0 6.89 2.42
 24 20 0 1.82 2.91
 -24 -20 0 7.09 2.49
 23 19 0 26.12 3.69
 -23 -19 0 27.86 4.89
 22 18 0 28.11 3.62
 -22 -18 0 33.51 3.67
 21 17 0 -2.67 2.09
 -21 -17 0 1.05 2.22
 20 16 0 11.45 2.34
 -20 -16 0 13.03 2.14
 19 15 0 569.21 20.61
 -19 -15 0 585.35 19.7
 18 14 0 -0.73 1.64
 -18 -14 0 1.34 1.42
 17 13 0 35.46 2.42
 -17 -13 0 34.64 2.16
 16 12 0 0.4 1.34
 -16 -12 0 -0.16 1.07
 15 11 0 477.07 15.56
 -15 -11 0 475.18 14.7
 14 10 0 312.95 10.21
 -14 -10 0 306.81 9.76
 13 9 0 40.15 2.09
 -13 -9 0 41.27 2.04
 12 8 0 7.65 1.11
 -12 -8 0 7.76 0.91
 11 7 0 494.32 21.39
 -11 -7 0 484.47 14.83
 10 6 0 1193.64 34.46
 -10 -6 0 1209.4 34.09
 9 5 0 32.86 2.02
 -9 -5 0 31.89 1.91
 8 4 0 1040.46 30.37
 -8 -4 0 1029.97 29.7
 7 3 0 2.62 0.58
 -7 -3 0 4.42 0.58
 6 2 0 36.53 3.02
 -6 -2 0 35.89 2.07
 5 1 0 258.06 9.09
 -5 -1 0 259.1 9.07
 4 0 0 1227.92 34.62
 -4 0 0 1185.39 33.84
 3 -1 0 832.48 23.17
 -3 1 0 826.14 23.17
 2 -2 0 508.08 14.48
 -2 2 0 502.61 14.76
 1 -3 0 179.66 6.83
 -1 3 0 169.32 7.27
 0 -4 0 304.53 12.12
 0 4 0 301.5 9.01
 -1 -5 0 855.39 24.68
 1 5 0 699.41 29.08
 -2 -6 0 1727.45 46.45
 2 6 0 1663.5 62.39
 -3 -7 0 1146.79 31.42
 3 7 0 1130.09 30.48
 -4 -8 0 31.42 1.76
 4 8 0 31.19 1.78
 -5 -9 0 979.19 27.51
 5 9 0 970.58 27.53
 6 10 0 2820 106.41
 -7 -11 0 4.36 0.67
 7 11 0 3.27 1.14
 -8 -12 0 2424.77 62.04
 8 12 0 2498.16 92.16
 -9 -13 0 128.56 4.67
 9 13 0 126.16 4.89
 -10 -14 0 158.2 5.49
 10 14 0 162.71 5.91
 -11 -15 0 1116.46 30.17
 11 15 0 1122.13 43.62
 -12 -16 0 79.11 3.47
 12 16 0 79.26 3.78
 -13 -17 0 33.06 1.93
 13 17 0 32.57 2.29
 -14 -18 0 18.96 1.64
 14 18 0 19.68 2.6
 -15 -19 0 212.16 7.87
 15 19 0 214.32 8.71
 -16 -20 0 42.34 2.89
 16 20 0 42.04 3.22
 -17 -21 0 372.25 13.79
 17 21 0 369.54 14.81
 -18 -22 0 20.28 2.36
 18 22 0 23.06 3.53
 -19 -23 0 7.12 1.71
 19 23 0 5.18 2.42
 -20 -24 0 18.43 2.76
 20 24 0 17.36 3.05
 -21 -25 0 14.19 2.73
 21 25 0 14.47 3.16
 -22 -26 0 1.18 2.22
 22 26 0 3.82 2.76
 -23 -27 0 21.44 3.78
 23 27 0 15.68 4.6
 -24 -28 0 1.47 2.47
 24 28 0 -2.44 4.02
 -25 -29 0 4.76 2.56
 25 29 0 8.94 2.96
 -26 -30 0 5.89 2.42
 26 30 0 2.44 2.33
 -27 -31 0 1.58 1.96
 29 23 0 0.84 2.16
 -29 -23 0 -0.04 2.38
 28 22 0 2.38 2.69
 -28 -22 0 0.62 2.47
 27 21 0 22.24 3.73
 -27 -21 0 24.12 4.2
 26 20 0 0.22 4.02
 -26 -20 0 0.96 2.45
 25 19 0 -1.98 3.4
 -25 -19 0 2.09 2.34
 24 18 0 10.4 3.03
 -24 -18 0 8.16 2.56
 23 17 0 6.63 2.65
 -23 -17 0 4.98 2.29
 22 16 0 162.93 10.41
 -22 -16 0 177.85 10.2
 21 15 0 36.67 3.82
 -21 -15 0 38.8 3.65
 20 14 0 47.38 3.82
 -20 -14 0 48.94 3.34
 19 13 0 83.58 5.02
 -19 -13 0 82.62 4.43
 18 12 0 433.84 15.34
 -18 -12 0 436.06 14.78
 17 11 0 191.15 7.12
 -17 -11 0 191.91 7.32
 16 10 0 100.68 4.42
 -16 -10 0 98.56 4.36
 15 9 0 910.97 25.9
 -15 -9 0 907.75 25.08
 14 8 0 23.01 1.76
 -14 -8 0 24.88 1.6
 13 7 0 460.56 14.01
 -13 -7 0 448.67 13.78
 12 6 0 424.61 13.65
 -12 -6 0 413.79 12.85
 11 5 0 48.23 2.73
 -11 -5 0 44 2.38
 10 4 0 515.4 17.26
 -10 -4 0 510.11 16.41
 9 3 0 253.09 9.27
 -9 -3 0 248.09 8.74
 8 2 0 1584.85 45.16
 -8 -2 0 1570.67 44.38
 7 1 0 76.51 3.76
 -7 -1 0 76.69 3.69
 6 0 0 2037.31 55.85
 -6 0 0 1983.88 53.61
 5 -1 0 260.19 9.14
 -5 1 0 265.19 9.38
 4 -2 0 7.11 0.71
 -4 2 0 6.8 0.65
 3 -3 0 166.27 5.65
 -3 3 0 165.05 5.82
 2 -4 0 966.62 26.08
 -2 4 0 866.32 23.77
 1 -5 0 698.52 20.68
 -1 5 0 781.45 22.72
 0 -6 0 809.29 31.82
 0 6 0 1186.43 31.62
 -1 -7 0 275.38 8.87
 1 7 0 282.02 11.92
 -2 -8 0 887.98 33.6
 2 8 0 897.81 24.03
 -3 -9 0 9.32 0.82
 3 9 0 10.72 1.02
 -4 -10 0 104.81 4.27
 4 10 0 114.82 6.18
 -5 -11 0 61.54 3.07
 5 11 0 58.54 2.89
 -6 -12 0 2729.78 98.21
 6 12 0 2775.27 97.86
 -7 -13 0 24.13 1.36
 7 13 0 25.33 1.62
 -8 -14 0 1.22 0.73
 8 14 0 0.93 0.96
 -9 -15 0 610.58 17.19
 9 15 0 634.91 18.26
 -10 -16 0 709.08 20.66
 10 16 0 739.92 22.08
 -11 -17 0 30.2 1.74
 11 17 0 27.46 1.93
 -12 -18 0 10.58 1.22
 12 18 0 12.1 1.53
 -13 -19 0 15.08 1.54
 13 19 0 16.79 1.73
 -14 -20 0 4.13 1.16
 14 20 0 5.76 1.58
 -15 -21 0 589.17 19.25
 15 21 0 573.74 20.66
 -16 -22 0 -0.6 1.47
 16 22 0 -0.36 1.65
 -17 -23 0 4.69 1.64
 17 23 0 4.33 2.18
 -18 -24 0 2.6 1.82
 18 24 0 2.16 3.05
 -19 -25 0 58.19 6.29
 19 25 0 45.83 4.36
 -20 -26 0 8.92 2.47
 20 26 0 10.27 3.51
 -21 -27 0 5.82 2.18
 21 27 0 4.73 2.58
 -22 -28 0 3.8 2.36
 22 28 0 8.43 4.25
 -23 -29 0 1.44 2.42
 23 29 0 -0.69 2.69
 -24 -30 0 23.24 3.62
 24 30 0 16.99 3.62
 -25 -31 0 -0.76 2.29
 25 31 0 0.22 2.76
 -26 -32 0 -0.24 2
 26 32 0 -0.84 2.33
 30 22 0 3.38 2.82
 -30 -22 0 -0.76 2.6
 29 21 0 0.22 3.78
 -29 -21 0 -0.25 2.14
 28 20 0 0.33 2.64
 -28 -20 0 -0.24 2.45
 27 19 0 8.16 3.16
 -27 -19 0 9.25 2.93
 26 18 0 4.58 2.87
 -26 -18 0 4.56 2.53
 25 17 0 1.33 2.54
 -25 -17 0 1.47 2.27
 24 16 0 1.78 2.47
 -24 -16 0 -0.91 2.18
 23 15 0 95.18 7.2
 -23 -15 0 108.81 6.54
 22 14 0 -1.64 1.89
 -22 -14 0 -0.49 1.76
 21 13 0 63.01 4.36
 -21 -13 0 64.19 4.36
 20 12 0 7.89 1.74
 -20 -12 0 5.16 1.67
 19 11 0 69.66 4.23
 -19 -11 0 69.75 3.85
 18 10 0 289.76 11.12
 -18 -10 0 282.07 10.29
 17 9 0 708.01 21.68
 -17 -9 0 713.08 21.14
 16 8 0 62.52 3.11
 -16 -8 0 59.34 2.87
 15 7 0 84.76 3.62
 -15 -7 0 87.58 3.6
 14 6 0 1747.59 63.3
 13 5 0 599.33 25.62
 -13 -5 0 613.2 18.05
 12 4 0 33.11 2.18
 -12 -4 0 32.04 1.91
 11 3 0 945.92 27.5
 -11 -3 0 936.76 26.57
 10 2 0 -0.07 0.67
 -10 -2 0 0.56 0.89
 9 1 0 1451.32 40.6
 -9 -1 0 1451.27 40.4
 8 0 0 4321.08 156.82
 -8 0 0 4645.17 171.32
 7 -1 0 79.22 3.73
 -7 1 0 79.69 3.91
 6 -2 0 36.42 1.98
 -6 2 0 35.49 1.93
 5 -3 0 574.99 25.06
 -5 3 0 566.33 17.36
 4 -4 0 1898.25 50.52
 -4 4 0 2202.22 56.61
 3 -5 0 330.01 15.57
 -3 5 0 342.23 11.23
 2 -6 0 1378.5 38.62
 -2 6 0 2077.26 76.58
 1 -7 0 286.69 12.49
 -1 7 0 284.23 11.56
 0 -8 0 1182.28 30.79
 0 8 0 1223.74 31.39
 -1 -9 0 703.46 20.3
 1 9 0 706.72 20.54
 -2 -10 0 770.27 22.84
 2 10 0 769.36 23.19
 -3 -11 0 19.41 1.24
 3 11 0 17.48 1.25
 -4 -12 0 146.77 5.65
 4 12 0 143.81 5.4
 -5 -13 0 4.18 0.62
 5 13 0 3.78 0.84
 -6 -14 0 91.69 5.16
 6 14 0 90.9 4.18
 -7 -15 0 447.49 19.46
 7 15 0 445.49 19.25
 -8 -16 0 187.33 6.58
 8 16 0 189.31 6.87
 -9 -17 0 4.8 1.04
 9 17 0 3.13 1.42
 -10 -18 0 14.19 1.24
 10 18 0 13.67 1.44
 -11 -19 0 106.17 3.87
 11 19 0 111.51 6.49
 -12 -20 0 52.25 2.58
 12 20 0 53.45 2.91
 -13 -21 0 56.67 2.93
 13 21 0 57.45 3.09
 -14 -22 0 175.36 6.67
 14 22 0 183.9 7.56
 -15 -23 0 1 1.49
 15 23 0 1.22 2.34
 -16 -24 0 22.46 2.36
 16 24 0 20.01 3.71
 -17 -25 0 1.27 1.6
 17 25 0 0.07 3.14
 -18 -26 0 2.44 1.84
 18 26 0 2.71 2.29
 -19 -27 0 55.14 4.6
 19 27 0 41.04 4.83
 -20 -28 0 6.91 2.74
 20 28 0 5.23 2.93
 -21 -29 0 5.05 2.27
 21 29 0 7.94 3.63
 -22 -30 0 0.73 2.2
 22 30 0 2.89 2.69
 -23 -31 0 10.16 3.6
 23 31 0 11.49 4.34
 -24 -32 0 1.49 2.34
 24 32 0 2.67 3.07
 -25 -33 0 0.84 3.4
 25 33 0 0.78 2.34
 -26 -34 0 -0.62 3.11
 26 34 0 -0.55 3.78
 30 20 0 1.13 3.13
 -30 -20 0 -0.49 2.09
 29 19 0 -0.8 3.98
 -29 -19 0 -0.95 2.44
 28 18 0 1.78 2.89
 -28 -18 0 3.83 2.53
 27 17 0 2.51 2.58
 -27 -17 0 4.27 2.69
 26 16 0 -0.24 2.54
 -26 -16 0 0.62 2.34
 25 15 0 -0.4 2.47
 -25 -15 0 2.89 2.33
 24 14 0 2.31 2.05
 -24 -14 0 1.36 1.98
 23 13 0 -0.58 2.24
 -23 -13 0 -0.13 2
 22 12 0 1.56 2.02
 -22 -12 0 3.54 1.84
 21 11 0 1.76 1.71
 -21 -11 0 0.67 1.4
 20 10 0 14.03 2
 -20 -10 0 15.16 1.94
 19 9 0 30.44 2.49
 -19 -9 0 30.48 2.27
 18 8 0 0.96 1.49
 -18 -8 0 2.16 1.29
 17 7 0 1.24 1.22
 -17 -7 0 -1.44 1.49
 16 6 0 77.31 3.83
 -16 -6 0 78.26 3.51
 15 5 0 25.12 1.8
 -15 -5 0 27.37 1.67
 14 4 0 906.52 25.68
 -14 -4 0 902.28 24.64
 13 3 0 660.65 19.63
 -13 -3 0 665.73 19.83
 12 2 0 154.11 6.11
 -12 -2 0 151.68 5.91
 11 1 0 12.09 1.18
 -11 -1 0 12.41 1.09
 10 0 0 1506.79 44.05
 -10 0 0 1519.95 44.02
 9 -1 0 1463.03 40.62
 -9 1 0 1468.86 40.35
 8 -2 0 1568.45 43.96
 -8 2 0 1539.27 43.04
 7 -3 0 3.29 0.6
 -7 3 0 3.49 0.6
 -6 4 0 612.1 18.05
 5 -5 0 366.03 17.46
 -5 5 0 359.75 11.65
 -4 6 0 2753.93 105.53
 3 -7 0 1149.72 41.71
 -3 7 0 1161.24 30.55
 2 -8 0 916.62 32.4
 -2 8 0 844.38 31.08
 1 -9 0 718.77 27.84
 -1 9 0 704.79 27.61
 0 -10 0 850.34 24.57
 0 10 0 861.77 34.18
 -1 -11 0 1291.83 35.62
 1 11 0 1288.6 48.27
 -2 -12 0 2639.99 95.81
 2 12 0 2791.5 97.16
 -3 -13 0 307.06 9.3
 3 13 0 317.75 9.87
 -4 -14 0 1376.87 49.49
 4 14 0 1387.39 50.03
 -5 -15 0 2781.16 98.52
 5 15 0 2766.29 98.34
 -6 -16 0 77.49 3.45
 6 16 0 75.04 3.45
 -7 -17 0 10.29 1.05
 7 17 0 10.2 1.45
 -8 -18 0 80.65 3.25
 8 18 0 93.03 3.73
 -9 -19 0 513.91 21.59
 9 19 0 534.98 15.34
 -10 -20 0 286.25 12.99
 10 20 0 284.04 13.76
 -11 -21 0 18.65 1.53
 11 21 0 18.76 1.71
 -12 -22 0 25.13 1.89
 12 22 0 25.24 2.2
 -13 -23 0 6.52 1.27
 13 23 0 9.45 2.34
 -14 -24 0 70.28 4.76
 14 24 0 65.3 4.85
 -15 -25 0 22.39 2.14
 15 25 0 26.39 3.2
 -16 -26 0 22.81 3
 -17 -27 0 9.01 2.73
 17 27 0 10.6 2.49
 -18 -28 0 -1.05 2.27
 18 28 0 -0.76 3.73
 -19 -29 0 4.58 2.84
 19 29 0 4.25 2.85
 -20 -30 0 6.67 2.85
 -21 -31 0 0.09 2.29
 21 31 0 -1.93 4.33
 -22 -32 0 1.67 2.67
 -23 -33 0 0.2 2.29
 23 33 0 1.38 3.76
 31 19 0 0.13 3.53
 -31 -19 0 2.2 1.8
 30 18 0 3.22 2.71
 -30 -18 0 2.91 2.44
 29 17 0 1.89 2.98
 -29 -17 0 -1.62 2.58
 28 16 0 14.87 4.16
 -28 -16 0 17.86 3.67
 27 15 0 22.55 4.16
 -27 -15 0 30.73 4.58
 26 14 0 1.58 2.31
 -26 -14 0 2.25 2.24
 25 13 0 -2.04 2.51
 -25 -13 0 0.85 2.38
 24 12 0 131.96 8.18
 -24 -12 0 131.29 8.07
 23 11 0 22.68 2.94
 -23 -11 0 25.03 3.11
 22 10 0 25.72 2.85
 -22 -10 0 24.9 2.82
 21 9 0 48.94 3.54
 -21 -9 0 51.49 3.56
 20 8 0 12.07 2.02
 -20 -8 0 11.23 1.8
 19 7 0 34.2 2.54
 -19 -7 0 36.18 2.58
 18 6 0 408.81 19.32
 -18 -6 0 403.45 13.74
 17 5 0 120.44 5.25
 -17 -5 0 115.97 4.78
 16 4 0 168.76 6.63
 -16 -4 0 170.38 6.22
 15 3 0 140.83 5.62
 -15 -3 0 135.52 5.09
 14 2 0 476.86 20.81
 -14 -2 0 480.86 14.48
 13 1 0 66.68 3.47
 -13 -1 0 65.7 3
 12 0 0 557.64 17.48
 -12 0 0 554.46 16.87
 11 -1 0 11.67 1.09
 -11 1 0 12.5 1.05
 10 -2 0 1.44 1.05
 -10 2 0 0.64 0.6
 9 -3 0 254.48 9
 -9 3 0 249.52 12.41
 8 -4 0 1029.62 44.51
 -8 4 0 990.79 29.02
 7 -5 0 2.82 0.89
 -7 5 0 3.56 0.64
 6 -6 0 23.68 1.42
 -6 6 0 21.24 1.38
 5 -7 0 502.35 14.5
 -5 7 0 515.64 14.67
 4 -8 0 30.66 1.62
 -4 8 0 28.9 2.34
 3 -9 0 10.09 1.07
 -3 9 0 10.27 0.85
 2 -10 0 766.82 22.5
 -2 10 0 777.28 21.95
 1 -11 0 1272.95 34.69
 -1 11 0 1345.19 50.18
 0 -12 0 8563.98 298.61
 0 12 0 9999 334.09
 -1 -13 0 104.35 5.11
 1 13 0 105.53 4.05
 -2 -14 0 477.38 20.57
 -3 -15 0 634.68 25.42
 3 15 0 640.06 27.15
 -4 -16 0 1646.05 44.29
 4 16 0 1648.45 43.73
 -5 -17 0 251 8.69
 5 17 0 253.67 8.6
 -6 -18 0 253.99 7.74
 6 18 0 254.81 8.14
 -7 -19 0 72.42 2.8
 7 19 0 79.78 3.34
 -8 -20 0 44.38 2.2
 8 20 0 44.82 2.53
 -9 -21 0 2171 55.03
 9 21 0 2166.16 56.05
 -10 -22 0 103.9 4
 10 22 0 107.84 4.6
 -11 -23 0 8.52 1.31
 11 23 0 9.56 1.53
 -12 -24 0 22.41 1.73
 12 24 0 23.52 2.14
 -13 -25 0 231.1 11.52
 13 25 0 238.42 12.27
 14 26 0 115.42 8.21
 -15 -27 0 2.84 1.84
 -16 -28 0 3.91 2.38
 16 28 0 3.23 2.29
 -17 -29 0 3.25 2.34
 -18 -30 0 79.11 6.56
 -19 -31 0 1.47 2.74
 19 31 0 -1.51 4.38
 -20 -32 0 0.13 2.29
 20 32 0 -3.31 4.18
 -21 -33 0 -0.42 2.87
 -22 -34 0 6.2 3.11
 22 34 0 6.52 4.63
 -23 -35 0 1.73 2.67
 23 35 0 2.67 3.8
 -24 -36 0 1.36 2.54
 31 17 0 0.55 2.56
 -31 -17 0 -0.11 2.4
 30 16 0 2.11 4.33
 -30 -16 0 2.67 2.84
 29 15 0 19.65 3.91
 -29 -15 0 24.63 5.07
 28 14 0 3 2.74
 -28 -14 0 0.53 2.69
 27 13 0 1.02 3.73
 -27 -13 0 2.45 2.24
 26 12 0 86.43 6.69
 -26 -12 0 90.65 9.56
 25 11 0 2.65 3.16
 -25 -11 0 2.85 2.25
 24 10 0 75.87 6.74
 -24 -10 0 81.04 8.27
 23 9 0 169.65 9.23
 -23 -9 0 167.2 9.29
 22 8 0 129.69 9.56
 -22 -8 0 126.25 6.96
 21 7 0 6.43 1.67
 -21 -7 0 4.93 1.62
 20 6 0 232.62 9.32
 -20 -6 0 241.27 9.67
 19 5 0 360.33 13.01
 -19 -5 0 352.1 18.01
 18 4 0 148.97 6.22
 -18 -4 0 147.02 5.89
 17 3 0 331.61 11.32
 -17 -3 0 335.61 11.25
 16 2 0 59.55 3.02
 -16 -2 0 60.77 2.96
 15 1 0 449.74 14.01
 -15 -1 0 451.89 13.36
 14 0 0 3283.77 83.11
 -14 0 0 3281.35 80.13
 13 -1 0 69.28 3.42
 -13 1 0 66.35 3.2
 12 -2 0 149.57 5.62
 -12 2 0 145.95 5.56
 11 -3 0 926.91 27.04
 -11 3 0 916.93 37.55
 10 -4 0 510.66 24.08
 -10 4 0 499.32 15.92
 9 -5 0 31.68 1.82
 -9 5 0 32.04 1.91
 8 -6 0 1241.95 48.85
 -8 6 0 1217.45 35.49
 7 -7 0 542.32 16.47
 -7 7 0 539.7 17.01
 6 -8 0 267.37 12.67
 -6 8 0 258.16 8.65
 5 -9 0 970.69 26.9
 -5 9 0 967.94 26.84
 4 -10 0 108.33 6.32
 -4 10 0 108.48 6.02
 3 -11 0 18.26 1.27
 -3 11 0 17.56 1.47
 2 -12 0 2472.37 86.45
 -2 12 0 2826.83 100.25
 1 -13 0 105.26 4.87
 0 -14 0 120.35 6.14
 0 14 0 124.51 6.11
 -1 -15 0 1717.71 62.1
 1 15 0 1742.36 63.23
 -2 -16 0 156.22 5.67
 2 16 0 162.24 5.91
 -3 -17 0 0.89 0.64
 3 17 0 0.29 0.8
 -4 -18 0 556.66 15.56
 4 18 0 564.71 16.05
 -5 -19 0 36.66 2.04
 5 19 0 36.57 2.22
 -6 -20 0 104.33 4.02
 6 20 0 101.19 4.22
 -7 -21 0 123.25 4.71
 7 21 0 109.37 6.12
 -8 -22 0 240.64 7.74
 8 22 0 241.27 8.25
 -9 -23 0 0.71 0.98
 9 23 0 0.49 1.22
 -10 -24 0 228.73 7.54
 10 24 0 231.6 8.18
 -11 -25 0 174.41 6.47
 11 25 0 173.88 8.81
 -12 -26 0 0.2 1.14
 -14 -28 0 18.23 2.45
 14 28 0 14.12 4.14
 -15 -29 0 8.91 2.07
 15 29 0 0.18 3.94
 -16 -30 0 4.07 2.33
 16 30 0 5 3.74
 -17 -31 0 56.81 5.62
 17 31 0 40.33 7.49
 -18 -32 0 2.47 2.47
 18 32 0 4.6 4.03
 -19 -33 0 2.31 2.76
 19 33 0 -0.91 4.27
 -20 -34 0 1.25 2.93
 -21 -35 0 -1.29 3.05
 21 35 0 5.6 4.43
 -22 -36 0 8.03 2.78
 22 36 0 1.13 4.6
 -23 -37 0 0.53 2.42
 32 16 0 -1.33 3.51
 31 15 0 -1.62 4.45
 30 14 0 -0.75 3.63
 -30 -14 0 -0.85 3
 29 13 0 0.16 3.94
 -29 -13 0 5.6 3.78
 28 12 0 2.51 3.62
 -28 -12 0 1.67 2.33
 27 11 0 50.85 6.18
 -27 -11 0 63.57 8
 26 10 0 53.96 6.56
 -26 -10 0 59.39 7.07
 25 9 0 2.13 3.27
 -25 -9 0 2.98 1.94
 24 8 0 28.24 4.63
 -24 -8 0 27.44 4.83
 23 7 0 20.63 3.51
 -23 -7 0 19.37 3.87
 22 6 0 376.9 16.07
 -22 -6 0 377.77 16.19
 21 5 0 1.05 1.58
 -21 -5 0 1.02 1.36
 20 4 0 66.61 3.98
 -20 -4 0 66.7 4.05
 19 3 0 322.04 11.7
 -19 -3 0 317.49 11.74
 18 2 0 202.18 7.41
 -18 -2 0 196.6 7.52
 17 1 0 250.94 9.16
 -17 -1 0 241.93 8.51
 16 0 0 9.58 1.34
 -16 0 0 9.76 1.22
 15 -1 0 459.65 14.27
 -15 1 0 449.49 13.78
 14 -2 0 473.95 14.54
 -14 2 0 480.71 14.1
 13 -3 0 664.21 19.39
 -13 3 0 653.58 27.71
 12 -4 0 34.71 2.07
 -12 4 0 33.4 1.93
 11 -5 0 46.67 2.44
 -11 5 0 44.65 2.38
 10 -6 0 1213.72 32.79
 -10 6 0 1198.86 32.82
 9 -7 0 3.42 1.07
 -9 7 0 1.36 0.67
 8 -8 0 9.12 0.87
 -8 8 0 9.3 0.95
 7 -9 0 72.19 5.03
 -7 9 0 73.82 3.23
 6 -10 0 2788.97 105.86
 -6 10 0 2828.26 72.84
 5 -11 0 61.55 2.98
 -5 11 0 61.79 2.8
 4 -12 0 146.41 5.34
 -4 12 0 148.15 5.09
 3 -13 0 314.93 9.45
 -3 13 0 313.69 9.23
 1 -15 0 1700.81 43.67
 -1 15 0 1774.92 63.77
 0 -16 0 14.99 1.45
 0 16 0 12.98 1.53
 -1 -17 0 193.49 9.41
 1 17 0 195.37 8.8
 -2 -18 0 410.31 12.12
 2 18 0 417.21 12.09
 -3 -19 0 1.96 0.91
 3 19 0 2.34 1.05
 -4 -20 0 119.53 4.47
 4 20 0 115.22 6.02
 -5 -21 0 686.2 26.9
 5 21 0 668.64 19.39
 -6 -22 0 333.36 10.47
 6 22 0 335.98 10.6
 -7 -23 0 2.85 0.96
 7 23 0 2.51 1.09
 -8 -24 0 9.89 1.2
 8 24 0 11.09 1.62
 -9 -25 0 36.38 2.09
 9 25 0 35.84 2.85
 -10 -26 0 81.25 3.63
 10 26 0 74.78 3.63
 -11 -27 0 278.38 9.78
 11 27 0 279.96 10.7
 12 28 0 8.51 1.94
 -13 -29 0 18.85 2.67
 13 29 0 16.39 2.87
 -14 -30 0 35.27 4.11
 14 30 0 35.35 3.42
 -15 -31 0 49.38 5.02
 15 31 0 47.16 4.87
 -16 -32 0 3.23 2.6
 -17 -33 0 22.06 3.4
 -18 -34 0 -1.33 2.53
 -19 -35 0 1.73 2.78
 -20 -36 0 11.27 3.23
 20 36 0 7.92 4.76
 -21 -37 0 0.71 2.51
 21 37 0 -1.45 4.05
 -22 -38 0 -0.8 2.11
 22 38 0 -0.38 2.96
 -23 -39 0 -0.02 2.13
 23 39 0 1.62 2.76
 -32 -14 0 -0.24 2.85
 31 13 0 4.02 3.76
 -31 -13 0 2.4 3.94
 30 12 0 -2.65 3.67
 -30 -12 0 0.27 3.69
 29 11 0 -1.67 3.78
 -29 -11 0 2.16 3.89
 28 10 0 0.98 3.56
 27 9 0 74.31 8.38
 26 8 0 -1.13 3
 -26 -8 0 1.11 2.44
 25 7 0 9.81 2.49
 -25 -7 0 10.54 4.45
 24 6 0 -3.33 3.22
 -24 -6 0 -2.62 3.2
 23 5 0 125.63 10.54
 -23 -5 0 141.45 11.72
 22 4 0 186.17 13.47
 -22 -4 0 189.71 13.5
 21 3 0 3.69 2.24
 -21 -3 0 1.04 1.33
 20 2 0 12.78 2.49
 -20 -2 0 10.12 1.58
 19 1 0 25.5 2.18
 -19 -1 0 22.94 2.07
 18 0 0 1708.37 45.47
 -18 0 0 1644.16 44.09
 17 -1 0 246.6 8.74
 -17 1 0 246.47 8.34
 16 -2 0 62.92 3.09
 -16 2 0 60.3 2.82
 15 -3 0 136.41 5.14
 -15 3 0 140.72 7.74
 14 -4 0 892.54 25.26
 -14 4 0 880.69 25.3
 13 -5 0 605.02 18.48
 -13 5 0 591.37 17.5
 12 -6 0 417.9 13.18
 -12 6 0 414.65 13.3
 11 -7 0 493.78 14.47
 -11 7 0 488.83 14.68
 10 -8 0 15.37 1.69
 -10 8 0 18.83 1.25
 9 -9 0 3084.69 113.78
 -9 9 0 3074.81 114.08
 8 -10 0 2019.21 81.24
 -8 10 0 2056.98 53.76
 7 -11 0 3.23 0.93
 -7 11 0 4.03 0.67
 6 -12 0 2647.07 94.83
 -6 12 0 2778.36 99.06
 5 -13 0 4.2 0.67
 -5 13 0 4.51 0.67
 4 -14 0 1387.94 50.96
 -4 14 0 1427.95 53.63
 3 -15 0 638.86 27.3
 -3 15 0 653.38 19.01
 2 -16 0 156.26 8.38
 -2 16 0 164.73 5.92
 1 -17 0 185.32 8.85
 -1 17 0 196.53 9.14
 -1 -19 0 5.51 0.89
 1 19 0 4.71 0.89
 -2 -20 0 25.5 1.96
 2 20 0 26.33 1.65
 -3 -21 0 588.84 17.19
 3 21 0 601.06 24.48
 -4 -22 0 54.98 2.56
 4 22 0 52.92 2.67
 -5 -23 0 97.88 3.65
 5 23 0 102.01 5.18
 -6 -24 0 5.6 1.07
 6 24 0 5.56 1.34
 -7 -25 0 130.34 4.91
 7 25 0 128.23 5.25
 -8 -26 0 16.88 1.53
 8 26 0 16.79 2.31
 -9 -27 0 78.67 5.07
 9 27 0 83.09 5.02
 10 28 0 141.39 7.6
 11 29 0 10.54 2.27
 -12 -30 0 22.81 2.73
 12 30 0 18.48 2.73
 -14 -32 0 5.22 2.09
 14 32 0 4.54 4.45
 -15 -33 0 8.41 2.38
 15 33 0 9.1 2.47
 -16 -34 0 4.25 2.71
 16 34 0 7.78 4.34
 -17 -35 0 0.67 2.53
 17 35 0 1.45 4.6
 -18 -36 0 1.25 2.62
 18 36 0 0.29 4.27
 -19 -37 0 6.12 2.94
 19 37 0 7.36 4.87
 -20 -38 0 -0.96 2.45
 20 38 0 -3 4.49
 -21 -39 0 -0.96 1.67
 21 39 0 3.73 3.31
 -22 -40 0 -0.13 1.53
 32 12 0 6.45 3.23
 -32 -12 0 0.98 3.47
 -31 -11 0 -1.73 3.65
 -30 -10 0 -0.4 3.36
 -29 -9 0 -1.02 3.34
 -28 -8 0 3.89 3.96
 -27 -7 0 4.29 4.09
 26 6 0 2.74 2.31
 -26 -6 0 1.65 3.89
 25 5 0 3.74 3.43
 -25 -5 0 0.93 3.58
 24 4 0 3.45 2.96
 -24 -4 0 4.89 3.03
 23 3 0 56.19 6.85
 22 2 0 47.56 5.12
 -22 -2 0 47.05 4.8
 -21 -1 0 5.49 1.45
 20 0 0 9.89 2.49
 -20 0 0 10.94 1.6
 19 -1 0 23.63 1.98
 -19 1 0 22.04 2.04
 18 -2 0 193.53 7.18
 -18 2 0 184.59 9.61
 17 -3 0 337.23 11.25
 -17 3 0 343.52 15.36
 16 -4 0 165.83 6.12
 -16 4 0 168.61 6.11
 15 -5 0 25.15 1.6
 -15 5 0 26.19 1.62
 14 -6 0 1627.59 57.63
 -14 6 0 1624.77 59.86
 13 -7 0 447.56 20.14
 -13 7 0 452.52 13.25
 12 -8 0 8.54 0.93
 -12 8 0 8.12 0.93
 11 -9 0 156.73 7.16
 -11 9 0 155.67 5.31
 10 -10 0 485.42 22.41
 -10 10 0 498.25 15.63
 9 -11 0 449.07 19.88
 -9 11 0 447.51 13.87
 8 -12 0 2456.2 87.85
 -8 12 0 2449.58 89.11
 7 -13 0 22.72 1.4
 -7 13 0 24.59 1.38
 6 -14 0 94.39 3.96
 -6 14 0 93.18 4.93
 -5 15 0 2894.14 107.1
 4 -16 0 1621.9 43.89
 -4 16 0 1687.02 44.47
 3 -17 0 0.49 0.69
 -3 17 0 0.58 0.62
 2 -18 0 404.76 16.56
 -2 18 0 417.57 16.54
 1 -19 0 4.36 0.78
 -1 19 0 4.83 1.13
 0 -20 0 1650.09 58.3
 -1 -21 0 1509.04 40.47
 1 21 0 1585.3 58.14
 -2 -22 0 279.29 9.45
 2 22 0 282.8 12.36
 -3 -23 0 1.74 0.98
 3 23 0 1.16 1.24
 -5 -25 0 582.83 24.06
 5 25 0 585.59 17.28
 -6 -26 0 40.07 2.33
 6 26 0 41.15 2.67
 -7 -27 0 276.93 9.94
 7 27 0 281.65 13.1
 -8 -28 0 3.71 1.38
 8 28 0 3.38 1.51
 -9 -29 0 105.15 4.6
 9 29 0 105.03 8.71
 -10 -30 0 138.66 7.49
 10 30 0 147.19 8.29
 -11 -31 0 37.27 3.56
 11 31 0 31.29 3.22
 12 32 0 -0.25 2.29
 -15 -35 0 -0.15 2.53
 15 35 0 0.65 2.98
 -16 -36 0 5.89 2.47
 16 36 0 -0.82 4.67
 -17 -37 0 2.78 2.34
 17 37 0 -0.65 4.4
 -18 -38 0 0.36 2.25
 18 38 0 -3.94 4.25
 -19 -39 0 0.13 2.14
 19 39 0 -0.75 4.13
 -20 -40 0 2.13 2.13
 20 40 0 -0.98 4.07
 -21 -41 0 0.93 2.05
 -32 -10 0 5.18 3.11
 31 9 0 1.38 3.71
 -31 -9 0 1.14 3.51
 30 8 0 2.14 3.96
 -30 -8 0 0.85 3.71
 29 7 0 0.98 3.56
 -29 -7 0 0.69 4.05
 27 5 0 33.37 5.78
 -27 -5 0 32.35 5.78
 26 4 0 5.62 3.58
 -26 -4 0 3.82 3.76
 25 3 0 1 3.22
 -25 -3 0 3.05 3.03
 24 2 0 5.09 2.96
 -24 -2 0 5.89 2.74
 23 1 0 12.87 2.33
 -23 -1 0 9.8 2.73
 -22 0 0 63.84 6.23
 21 -1 0 2.62 1.58
 -21 1 0 5.05 2.29
 20 -2 0 10.47 2.25
 -20 2 0 14.1 2.25
 19 -3 0 322.13 16.88
 -19 3 0 326.16 11.56
 18 -4 0 153.64 6.4
 -18 4 0 146.53 5.74
 17 -5 0 116.71 4.76
 -17 5 0 117.86 4.74
 16 -6 0 77.15 3.4
 -16 6 0 74.64 3.33
 15 -7 0 80.25 4.91
 -15 7 0 83.43 3.25
 14 -8 0 23.08 1.58
 -14 8 0 23.72 1.54
 13 -9 0 39.53 1.93
 -13 9 0 42.84 2.13
 12 -10 0 67.5 3.63
 -12 10 0 65.08 2.76
 11 -11 0 0.73 0.73
 -11 11 0 0.82 0.73
 10 -12 0 27.71 1.53
 -10 12 0 26.92 1.54
 9 -13 0 131.63 5.03
 -9 13 0 127.02 4.71
 8 -14 0 1.05 0.76
 -8 14 0 1.25 0.84
 7 -15 0 449.52 20.1
 -7 15 0 445.94 18.81
 6 -16 0 72.48 4.6
 -6 16 0 78.36 3.22
 5 -17 0 251.56 8.25
 -5 17 0 256.52 8.51
 4 -18 0 551.22 16.05
 -4 18 0 566.29 20.65
 3 -19 0 1.69 0.8
 -3 19 0 1.56 0.91
 2 -20 0 26.42 1.96
 -2 20 0 25.62 2.05
 1 -21 0 1558.06 57.7
 -1 21 0 1565.76 40.87
 0 -22 0 1987.34 71.31
 0 22 0 2039.51 52.18
 -1 -23 0 7.41 1.05
 1 23 0 7.74 1.36
 -2 -24 0 952.75 35.37
 2 24 0 974.52 35
 -3 -25 0 1.14 0.87
 3 25 0 1.62 1.31
 -4 -26 0 301.05 9.65
 4 26 0 302.84 10.29
 -5 -27 0 397.4 17.25
 5 27 0 399.67 12.85
 -6 -28 0 6.22 1.27
 6 28 0 3.87 1.45
 -7 -29 0 8.54 1.85
 7 29 0 8.4 2.14
 -8 -30 0 322.27 11.43
 8 30 0 323.56 15.08
 -9 -31 0 438.18 19.99
 9 31 0 429.93 20.41
 -10 -32 0 11.74 2.13
 10 32 0 9.41 2.4
 11 33 0 6.96 2.56
 14 36 0 40.38 6.2
 -15 -37 0 5.56 2.71
 -16 -38 0 2.51 2.84
 16 38 0 0.95 3.36
 -17 -39 0 2.13 2.65
 17 39 0 4.27 2.53
 -18 -40 0 5.96 2.6
 18 40 0 1.84 2.85
 -19 -41 0 2.85 2.22
 19 41 0 6.74 4
 -20 -42 0 -0.98 3.16
 20 42 0 -0.13 3.05
 32 8 0 2.8 3.07
 -32 -8 0 -0.44 2.85
 31 7 0 1.69 3.73
 -31 -7 0 -0.11 3.56
 30 6 0 5.72 4.89
 -30 -6 0 7.14 4.96
 29 5 0 2.47 4.33
 -29 -5 0 5.83 4.45
 28 4 0 46 7.52
 -28 -4 0 49.74 8.38
 27 3 0 15.28 4.89
 -27 -3 0 14.78 4.94
 24 0 0 191.02 15.47
 23 -1 0 11.79 3.25
 -23 1 0 12.9 2.76
 21 -3 0 3.36 1.51
 -21 3 0 1.07 1.29
 20 -4 0 68.17 4.16
 -20 4 0 62.39 4.03
 19 -5 0 348.33 12.41
 -19 5 0 356.66 13.34
 18 -6 0 419.81 13.81
 -18 6 0 406.13 13.92
 17 -7 0 1.71 1.16
 -17 7 0 0.55 1.13
 16 -8 0 57.68 4.27
 -16 8 0 59.85 2.94
 15 -9 0 921.36 25.35
 -15 9 0 903.26 36.04
 14 -10 0 305.37 9.43
 -14 10 0 301.17 9.3
 -13 11 0 107.66 4
 12 -12 0 33.46 1.74
 -12 12 0 30.86 1.73
 11 -13 0 225.41 7.11
 -11 13 0 228.46 7.03
 10 -14 0 160.85 5.89
 -10 14 0 158.84 5.51
 9 -15 0 619.17 26.88
 -9 15 0 623.72 18.34
 8 -16 0 198.42 11.07
 -8 16 0 185.7 6.58
 7 -17 0 10.47 1.47
 -7 17 0 11.52 1.05
 6 -18 0 248.32 8.21
 5 -19 0 35.46 2.62
 -5 19 0 38.62 2.62
 4 -20 0 117.69 6.11
 -4 20 0 118.02 5.71
 3 -21 0 591.01 17.65
 -3 21 0 621.1 17.77
 2 -22 0 272.75 9.3
 1 -23 0 7 1.16
 -1 23 0 6.62 1.31
 0 -24 0 228.88 7.18
 0 24 0 233.2 7.58
 -1 -25 0 131.5 6.27
 1 25 0 133.34 7.4
 -2 -26 0 34.91 2.09
 2 26 0 34.22 2.82
 -3 -27 0 184.9 6.87
 3 27 0 186.97 6.82
 -4 -28 0 234.15 8.2
 4 28 0 236.15 8.16
 -5 -29 0 80.78 4.82
 5 29 0 84.67 4.03
 -6 -30 0 286.12 9.78
 6 30 0 296.28 12.5
 -7 -31 0 10.14 2.69
 7 31 0 10.4 2.49
 -8 -32 0 2.56 1.91
 8 32 0 7.56 2.18
 -9 -33 0 73.88 4.42
 9 33 0 85.33 6.6
 10 34 0 2.05 2.53
 -11 -35 0 12.25 3.96
 11 35 0 8.94 2.82
 -12 -36 0 24.88 4.73
 12 36 0 22.59 4.31
 -13 -37 0 59.55 7.85
 13 37 0 56.88 6.58
 14 38 0 1.58 2.85
 -15 -39 0 9.4 3.23
 15 39 0 10.6 4.16
 -16 -40 0 0.38 2.25
 16 40 0 0.11 3.67
 -17 -41 0 -1.34 2.22
 17 41 0 -3.65 3.43
 -18 -42 0 7.74 2.42
 18 42 0 8.92 3.6
 -19 -43 0 1.51 2.87
 19 43 0 0.85 3.27
 33 7 0 -0.42 2.93
 32 6 0 5.22 3.83
 -32 -6 0 1.47 3.93
 31 5 0 6.2 4.38
 30 4 0 6.22 4.34
 -30 -4 0 8.49 4.4
 29 3 0 1.89 4.2
 28 2 0 -2.24 3.87
 27 1 0 6.14 3.54
 -27 -1 0 4.82 4
 -25 1 0 4.13 2.16
 24 -2 0 2.53 2.64
 -24 2 0 8.25 2.42
 23 -3 0 57.14 4.65
 -23 3 0 55.03 4.51
 22 -4 0 204.69 14.3
 -22 4 0 190.7 9.76
 21 -5 0 1.4 1.53
 -21 5 0 1.27 1.49
 20 -6 0 232.39 9.34
 -20 6 0 233.15 9.6
 19 -7 0 34.75 2.45
 -19 7 0 32.8 2.29
 18 -8 0 0.58 1.18
 -18 8 0 1.45 1.2
 17 -9 0 713.26 21.19
 -17 9 0 706.15 21.57
 16 -10 0 99.75 4.23
 -16 10 0 99.43 3.98
 15 -11 0 478.33 14.78
 -15 11 0 466.21 14.36
 -14 12 0 180.74 8.85
 13 -13 0 225.26 7.09
 -13 13 0 214.5 9.52
 12 -14 0 1.47 0.93
 -12 14 0 -0.02 0.84
 11 -15 0 1133.6 31.48
 -11 15 0 1112.19 29.82
 10 -16 0 740.5 22.14
 -10 16 0 736.38 21.05
 9 -17 0 4.73 1.27
 -9 17 0 5.14 1.29
 8 -18 0 86.2 4.83
 -8 18 0 88.27 3.33
 7 -19 0 77.18 4.58
 -7 19 0 75.13 3.07
 6 -20 0 96.85 5.47
 -6 20 0 103.34 4
 5 -21 0 652 26.59
 -5 21 0 665.57 26.32
 4 -22 0 54.1 2.54
 -4 22 0 56.32 2.67
 3 -23 0 2.24 0.89
 -3 23 0 1.47 1.24
 1 -25 0 135.43 4.78
 -1 25 0 133.65 5.18
 0 -26 0 128.91 4.93
 0 26 0 134.61 7.02
 -1 -27 0 386.46 12.23
 1 27 0 388.19 12.47
 -2 -28 0 122.96 6.43
 2 28 0 119.46 6.07
 -3 -29 0 0.62 1.02
 3 29 0 0.16 1.38
 -4 -30 0 61.7 3
 4 30 0 58.14 3.69
 -5 -31 0 64.81 3.31
 5 31 0 65.66 4.13
 -6 -32 0 3.18 1.4
 6 32 0 1.76 1.6
 -7 -33 0 19.28 3.6
 7 33 0 21.57 2.69
 -8 -34 0 14.52 2.09
 8 34 0 17.99 2.84
 -9 -35 0 24.04 2.54
 9 35 0 26.77 3.69
 -10 -36 0 156.02 11.21
 10 36 0 143.48 10.27
 -11 -37 0 0.56 3.82
 11 37 0 8.78 3.49
 -12 -38 0 3.11 3.85
 -13 -39 0 3.23 3.67
 13 39 0 1.64 3.33
 -14 -40 0 2.74 4.09
 14 40 0 2.4 3.36
 -15 -41 0 1.25 2.34
 15 41 0 2.56 2.89
 -16 -42 0 1.67 2.29
 16 42 0 3.6 3.56
 -17 -43 0 2.44 2.29
 17 43 0 0.55 3.09
 -18 -44 0 -0.38 1.74
 18 44 0 -0.85 2.82
 33 5 0 -1.85 2.29
 32 4 0 -1.2 2.45
 -32 -4 0 2.56 3.83
 31 3 0 5.45 2.89
 -31 -3 0 8.38 4
 30 2 0 0.75 4
 -30 -2 0 1.87 2.53
 29 1 0 1.2 2.6
 -29 -1 0 -0.56 2.8
 28 0 0 19.97 3.65
 -28 0 0 17.81 3.82
 27 -1 0 5.18 3.83
 -27 1 0 5.4 3.82
 26 -2 0 43.2 7.74
 -26 2 0 41.2 7.2
 25 -3 0 3.34 3.42
 -25 3 0 1.67 2.07
 24 -4 0 1.87 1.94
 -24 4 0 2.11 2.02
 23 -5 0 132.7 10.76
 -23 5 0 137.76 8.2
 22 -6 0 377.99 16.03
 -22 6 0 379.76 16.21
 21 -7 0 5.31 2.45
 -21 7 0 5.49 1.54
 20 -8 0 12.05 1.82
 -20 8 0 13.05 1.89
 19 -9 0 30.75 2.36
 -19 9 0 33.64 2.29
 18 -10 0 289.03 10.69
 -18 10 0 283.47 10.36
 17 -11 0 190.06 7.16
 -17 11 0 192.48 7.16
 16 -12 0 -0.05 1.07
 -16 12 0 1.25 1.09
 15 -13 0 46.94 3.4
 -15 13 0 48 2.27
 -14 14 0 201.27 7.02
 13 -15 0 2081.73 78.86
 -13 15 0 2066.14 54.25
 12 -16 0 75.22 3.43
 -12 16 0 80.02 3.36
 11 -17 0 27.61 1.76
 -11 17 0 29.86 2.31
 10 -18 0 14.61 1.4
 -10 18 0 13.58 1.18
 9 -19 0 530.25 22.28
 -9 19 0 535.52 15.25
 8 -20 0 45.92 2.42
 -8 20 0 44.43 2.69
 7 -21 0 112.11 6.12
 -7 21 0 127.16 4.8
 6 -22 0 341.81 10.8
 -6 22 0 345.77 10.6
 5 -23 0 98.3 4.89
 -5 23 0 103.24 4.43
 3 -25 0 0.82 1.13
 -3 25 0 0.55 1.47
 2 -26 0 32.13 1.89
 -2 26 0 34.44 2.07
 1 -27 0 390.82 12.32
 -1 27 0 396.71 17.03
 0 -28 0 12.92 1.62
 0 28 0 13.16 2.11
 -1 -29 0 3.58 1.44
 1 29 0 6.14 1.6
 -2 -30 0 50.36 2.76
 2 30 0 49.76 3.73
 -3 -31 0 170.98 6.62
 3 31 0 169.23 8.56
 -4 -32 0 1.64 1.47
 4 32 0 -0.55 1.82
 -5 -33 0 -0.13 1.42
 5 33 0 1.07 2.07
 -6 -34 0 36.75 2.78
 6 34 0 36.38 2.96
 -7 -35 0 1.31 1.36
 7 35 0 1.29 2.36
 -8 -36 0 14.43 2.2
 8 36 0 12.56 3.07
 -9 -37 0 10.36 2.49
 9 37 0 7.38 3.16
 -10 -38 0 1.09 3.42
 10 38 0 -2.13 2.76
 -11 -39 0 5.14 4.05
 11 39 0 10.05 2.94
 -12 -40 0 -0.85 3.87
 12 40 0 3.45 3.18
 -13 -41 0 0.71 4
 13 41 0 0.18 3.73
 -14 -42 0 6.62 4.45
 14 42 0 8.56 4.23
 -15 -43 0 5.03 2.47
 15 43 0 4.54 3.53
 -16 -44 0 -0.6 1.87
 16 44 0 0.51 3.62
 -17 -45 0 -0.69 1.64
 17 45 0 1.02 2.29
 33 3 0 0.69 3.42
 -33 -3 0 -0.22 2.25
 32 2 0 2.05 2.58
 -32 -2 0 -1.47 4.09
 31 1 0 -1.73 4.05
 -31 -1 0 -0.62 2.56
 30 0 0 4.18 2.65
 -30 0 0 1.45 2.8
 29 -1 0 5.03 4.29
 -29 1 0 3.6 2.58
 28 -2 0 -0.75 3.8
 -28 2 0 2.67 3.98
 27 -3 0 16.57 4.82
 -27 3 0 17.48 5.03
 26 -4 0 4.16 2.4
 -26 4 0 5.18 2.54
 25 -5 0 2.74 2.09
 -25 5 0 3.03 2.09
 24 -6 0 1.24 2.89
 -24 6 0 0.62 1.89
 23 -7 0 22.92 4.29
 -23 7 0 26.73 3.83
 22 -8 0 135.76 9.32
 -22 8 0 126.76 9.96
 21 -9 0 53.19 3.78
 -21 9 0 53.34 3.71
 20 -10 0 17.1 2.82
 -20 10 0 15.39 1.87
 19 -11 0 74.04 5.27
 -19 11 0 70.48 3.94
 18 -12 0 442.82 14.96
 -18 12 0 441.96 14.54
 17 -13 0 36.33 2.51
 -17 13 0 39.84 3.73
 16 -14 0 2.69 1.18
 -16 14 0 3.25 1.11
 15 -15 0 -0.33 1.62
 -15 15 0 -0.04 1.05
 14 -16 0 176.01 6.49
 -14 16 0 174.61 6.18
 13 -17 0 35.02 2.13
 -13 17 0 33.58 1.87
 12 -18 0 10.34 1.25
 -12 18 0 11.36 1.16
 11 -19 0 104.59 4.31
 -11 19 0 114.42 3.93
 10 -20 0 287.4 13.47
 -10 20 0 289.36 11.7
 9 -21 0 2191.23 56.63
 -9 21 0 2224.21 56.57
 8 -22 0 240.4 8.45
 -8 22 0 252.85 8.11
 7 -23 0 3.76 1
 -7 23 0 2.87 1.02
 6 -24 0 5.65 1.05
 -6 24 0 6.23 1.34
 5 -25 0 588.82 17.36
 -5 25 0 623.35 25.92
 4 -26 0 296.99 13.01
 -4 26 0 308.77 10.07
 3 -27 0 189.93 8.52
 -3 27 0 194.57 9.85
 2 -28 0 125.29 5.85
 -2 28 0 120.33 6.47
 1 -29 0 6.85 1.24
 -1 29 0 6.62 1.91
 -1 -31 0 106.97 4.42
 1 31 0 99.85 4.53
 -2 -32 0 3.69 1.2
 2 32 0 1.24 1.73
 -3 -33 0 10.36 1.89
 3 33 0 8.67 2.16
 -4 -34 0 17.45 2.51
 4 34 0 20.95 2.87
 -5 -35 0 31.51 3.54
 5 35 0 30.59 2.73
 -6 -36 0 7.67 1.69
 6 36 0 6.85 2.69
 7 37 0 5.62 2.78
 -8 -38 0 1.91 3.23
 8 38 0 1.14 2.45
 -9 -39 0 3.69 4.13
 9 39 0 7.85 3.58
 10 40 0 8.34 3.09
 11 41 0 13.05 3.8
 -12 -42 0 -1.31 3.76
 12 42 0 -0.82 3.43
 -13 -43 0 -2.6 4.16
 13 43 0 3.73 4
 -14 -44 0 0.25 4.31
 14 44 0 2.49 3.87
 -15 -45 0 0.51 2.05
 15 45 0 -0.25 3.67
 -16 -46 0 2.53 2.11
 16 46 0 -0.4 3.13
 33 1 0 0.82 2.36
 -33 -1 0 1.16 2.58
 31 -1 0 -1.16 2.82
 -31 1 0 -0.04 2.78
 30 -2 0 3.29 2.78
 -30 2 0 3.56 2.89
 29 -3 0 5.18 4.16
 -29 3 0 0.29 3.78
 27 -5 0 29.06 3.83
 -27 5 0 32.57 5.94
 26 -6 0 1.34 3.74
 -26 6 0 2.94 3.6
 25 -7 0 10.92 3.56
 -25 7 0 10.58 2.56
 24 -8 0 33.02 4.82
 -24 8 0 33.57 3.62
 23 -9 0 176.23 11.98
 -23 9 0 173.68 8.89
 22 -10 0 28.97 2.65
 -22 10 0 28.93 2.96
 21 -11 0 1.84 1.62
 -21 11 0 1.44 1.56
 20 -12 0 5 1.47
 -20 12 0 3.31 1.44
 19 -13 0 85.49 4.34
 -19 13 0 84.09 4.67
 18 -14 0 -1.4 1.93
 -18 14 0 0.56 1.27
 17 -15 0 63.68 3.53
 -17 15 0 64.88 3.09
 -16 16 0 94.74 4.09
 15 -17 0 47.52 3.36
 -15 17 0 44.33 2.24
 14 -18 0 19.74 1.67
 -14 18 0 19.85 1.49
 13 -19 0 16.14 1.4
 -13 19 0 14.65 1.33
 12 -20 0 58.1 4.2
 -12 20 0 54.74 2.69
 11 -21 0 19.85 1.56
 -11 21 0 19.26 1.29
 10 -22 0 107.04 4.34
 -10 22 0 103.77 5.51
 9 -23 0 1.14 1
 -9 23 0 1.45 1
 8 -24 0 8.32 1.25
 -8 24 0 12.3 1.65
 7 -25 0 128.74 5.03
 -7 25 0 136.07 6.6
 6 -26 0 41.53 2.34
 -6 26 0 42.42 2.29
 5 -27 0 400.98 16.21
 -5 27 0 419.68 17.46
 4 -28 0 244.69 8.05
 -4 28 0 249.98 8.32
 3 -29 0 2.07 1.05
 -3 29 0 0.65 1.27
 2 -30 0 49.5 3.49
 -2 30 0 48.76 2.87
 1 -31 0 108.3 5.38
 -1 31 0 104.13 4.6
 0 -32 0 0.58 1.14
 0 32 0 1.02 1.44
 -1 -33 0 0.73 1.22
 1 33 0 -0.16 1.53
 -2 -34 0 48.89 2.91
 2 34 0 47.78 3.25
 -3 -35 0 28.48 2.51
 3 35 0 27.51 2.49
 -4 -36 0 325.07 12.41
 4 36 0 335.27 16.17
 -5 -37 0 110.71 8.16
 5 37 0 108.02 7.58
 -6 -38 0 -0.45 3.65
 6 38 0 1.04 2.74
 -7 -39 0 3.33 3.51
 7 39 0 5.42 2.89
 -8 -40 0 15.59 4.14
 8 40 0 15.41 2.96
 -9 -41 0 12.21 4.71
 9 41 0 19.05 4.14
 10 42 0 39.25 5.27
 11 43 0 1.11 3.63
 12 44 0 1.11 3.54
 13 45 0 5.29 3.51
 -14 -46 0 2.05 2.24
 14 46 0 -0.4 3.16
 -15 -47 0 0.75 1.58
 15 47 0 1.11 3.13
 33 -1 0 2.56 2.53
 -33 1 0 2.65 2.49
 -32 2 0 4.29 3.54
 31 -3 0 4.14 2.53
 -31 3 0 5.69 2.91
 30 -4 0 7.76 3.83
 -30 4 0 6.98 4.36
 29 -5 0 1.89 3.4
 -29 5 0 4.38 3.09
 27 -7 0 5.49 3.82
 -27 7 0 0.62 3.74
 26 -8 0 -2.53 3.54
 -26 8 0 2.49 3.53
 25 -9 0 4.02 3.25
 -25 9 0 4.27 2.14
 24 -10 0 86.71 7.96
 -24 10 0 80.11 5.69
 23 -11 0 26.73 4.05
 -23 11 0 23.17 3.05
 22 -12 0 1.36 1.82
 -22 12 0 1.09 1.91
 21 -13 0 66.5 4.38
 -21 13 0 62.97 4.22
 20 -14 0 48.87 3.65
 -20 14 0 49.29 3.63
 19 -15 0 595.46 20.41
 -19 15 0 594.62 29.62
 18 -16 0 65.19 3.82
 -18 16 0 65.55 3.82
 -17 17 0 16.19 1.69
 16 -18 0 30.62 2.27
 -16 18 0 31.49 1.87
 15 -19 0 227.32 8.14
 -15 19 0 222.94 7.43
 14 -20 0 7.18 1.36
 -14 20 0 5.65 1.22
 13 -21 0 57.76 4.05
 -13 21 0 60.66 4.22
 12 -22 0 23.3 1.85
 -12 22 0 26.01 1.73
 11 -23 0 10.07 1.69
 -11 23 0 11.59 1.78
 10 -24 0 235.38 8.03
 -10 24 0 233.15 7.6
 9 -25 0 38.82 2.25
 -9 25 0 35.55 2.14
 8 -26 0 17.23 1.93
 -8 26 0 17.12 2.07
 7 -27 0 281.82 12.89
 -7 27 0 286.43 9.87
 6 -28 0 5.16 1.4
 -6 28 0 4.83 1.34
 5 -29 0 85.65 3.58
 -5 29 0 84.43 3.54
 4 -30 0 64.23 3.63
 -4 30 0 58.54 2.94
 3 -31 0 176.01 8.21
 -3 31 0 169.8 6.72
 2 -32 0 3.14 1.2
 -2 32 0 3.36 1.76
 1 -33 0 0.56 1.4
 -1 33 0 0.85 1.93
 0 -34 0 33.75 3.07
 0 34 0 32.89 3.07
 -1 -35 0 31.68 2.94
 1 35 0 32.24 3.07
 -2 -36 0 75.18 4.18
 2 36 0 82.38 6
 -3 -37 0 0.44 2.11
 3 37 0 1.91 2.38
 -4 -38 0 0.33 1.45
 4 38 0 -2.84 2.31
 -5 -39 0 2.74 1.94
 5 39 0 2.8 2.33
 -6 -40 0 13.12 2.36
 6 40 0 15.72 3.2
 -7 -41 0 2.58 3.87
 7 41 0 1.22 2.76
 -8 -42 0 21.24 4.62
 8 42 0 25.35 3.98
 -9 -43 0 24.1 5.65
 9 43 0 30.42 5.02
 10 44 0 4.16 3.63
 11 45 0 1.71 3.78
 12 46 0 4.54 3.34
 -14 -48 0 -0.51 2.29
 33 -3 0 1.67 2.05
 -33 3 0 1.69 1.96
 32 -4 0 2.42 2.54
 -32 4 0 0.51 2.78
 31 -5 0 5.05 4.34
 -31 5 0 3.33 4.03
 30 -6 0 12.16 5.16
 -30 6 0 6.96 4.02
 29 -7 0 1.54 3.53
 -29 7 0 -1.65 3.82
 28 -8 0 9.87 4.18
 -28 8 0 7 4.07
 27 -9 0 77.2 10.1
 -27 9 0 72.68 8.78
 26 -10 0 69.35 7.94
 -26 10 0 70.68 7.54
 25 -11 0 2.36 3.43
 -25 11 0 2.36 3.02
 24 -12 0 137.17 11.32
 -24 12 0 137.47 8.47
 23 -13 0 2.71 2.73
 -23 13 0 1.4 2.09
 22 -14 0 -0.51 1.84
 -22 14 0 0.58 1.82
 21 -15 0 41.91 3.76
 -21 15 0 39.29 3.47
 20 -16 0 14.83 2.07
 -20 16 0 13.74 1.87
 19 -17 0 105.68 5.6
 -19 17 0 111.53 5.29
 18 -18 0 14.01 2.71
 -18 18 0 13.72 2.56
 17 -19 0 209.2 8.74
 -17 19 0 213.23 12.09
 16 -20 0 45.11 3.91
 -16 20 0 45.83 2.64
 15 -21 0 618.63 27.21
 -15 21 0 606.43 27.01
 14 -22 0 185.81 9.98
 -14 22 0 187.57 6.62
 13 -23 0 6.36 1.87
 -13 23 0 6.52 1.24
 12 -24 0 25.21 1.94
 -12 24 0 27.06 1.74
 11 -25 0 183.39 9.49
 -11 25 0 182.28 6.74
 10 -26 0 79.58 3.78
 -10 26 0 80.93 4.98
 9 -27 0 85 5.14
 -9 27 0 81.91 3.78
 8 -28 0 3.85 1.29
 -8 28 0 3.43 1.31
 7 -29 0 7.58 1.67
 -7 29 0 7.92 1.47
 6 -30 0 314.4 13.34
 -6 30 0 292.94 10.01
 5 -31 0 66.84 3.34
 -5 31 0 63.15 3.42
 4 -32 0 0.2 1.38
 -4 32 0 0.98 1.4
 3 -33 0 10.03 1.54
 -3 33 0 7.52 2.13
 2 -34 0 49.52 2.82
 -2 34 0 45.8 3.02
 1 -35 0 30.02 2.89
 -1 35 0 30.57 3.22
 0 -36 0 20.99 2.44
 0 36 0 19.05 2.82
 -1 -37 0 15.81 2.42
 1 37 0 12.54 2.67
 -2 -38 0 3.13 1.8
 2 38 0 0.84 2.44
 -3 -39 0 11.59 2.05
 3 39 0 9.92 2.93
 -4 -40 0 0.85 1.71
 4 40 0 -2.18 2.04
 -5 -41 0 1.94 1.76
 5 41 0 2.34 2.87
 -6 -42 0 28.99 3.2
 6 42 0 24.79 4.25
 -7 -43 0 0.87 3.89
 7 43 0 -0.2 2.94
 -8 -44 0 2.42 4.09
 8 44 0 8.76 3.43
 9 45 0 -0.33 3.47
 10 46 0 6.78 3.6
 11 47 0 1.87 3.34
 33 -5 0 0.84 2.44
 -33 5 0 2.04 2.38
 32 -6 0 1.24 4.33
 -32 6 0 3.07 3.87
 31 -7 0 -0.33 3.96
 -31 7 0 0 3.47
 30 -8 0 4.31 4
 -30 8 0 3.05 3.73
 29 -9 0 -2.34 4.02
 -29 9 0 3.25 3.78
 28 -10 0 6.47 3.98
 -28 10 0 3.18 3.63
 27 -11 0 58.86 7.78
 -27 11 0 64.26 8.12
 26 -12 0 99.72 9.6
 -26 12 0 97.07 10.43
 25 -13 0 1.31 2.13
 -25 13 0 0.89 2.13
 24 -14 0 2.82 3.42
 -24 14 0 1.65 2.13
 23 -15 0 104.93 6.54
 -23 15 0 110.8 6.98
 22 -16 0 193.51 10.07
 -22 16 0 192.02 9.58
 21 -17 0 1.27 1.67
 -21 17 0 -0.35 1.47
 20 -18 0 22.72 2.65
 -20 18 0 22.68 2.69
 19 -19 0 6.96 1.73
 -19 19 0 7.87 1.56
 18 -20 0 73.75 6.23
 -18 20 0 76.13 6.54
 17 -21 0 384.99 14.1
 -17 21 0 387.99 12.85
 16 -22 0 1.58 1.64
 -16 22 0 1.14 1.38
 15 -23 0 2.94 1.78
 -15 23 0 1.64 1.85
 -14 24 0 66.44 4.93
 13 -25 0 252.41 12.89
 -13 25 0 243.18 11.29
 12 -26 0 3.31 3.07
 -12 26 0 1.38 1.47
 11 -27 0 295.1 14.08
 -11 27 0 296.5 10.29
 10 -28 0 139.39 7.89
 9 -29 0 116.15 8.23
 -9 29 0 111.46 6.42
 8 -30 0 346.59 14.83
 7 -31 0 11.52 1.69
 -7 31 0 10.78 1.71
 6 -32 0 2.6 1.71
 -6 32 0 -0.02 1.29
 5 -33 0 -0.49 1.54
 -5 33 0 0.18 2.51
 4 -34 0 21.54 1.94
 -4 34 0 16.92 2.67
 3 -35 0 30.2 2.54
 -3 35 0 29.42 2.65
 2 -36 0 81.87 5.43
 -2 36 0 74.11 5.82
 1 -37 0 16.05 2.33
 -1 37 0 12.94 2.76
 0 -38 0 29.88 3.31
 0 38 0 23.72 2.84
 -1 -39 0 12.92 2.14
 1 39 0 11.56 2.94
 -2 -40 0 5.34 1.85
 2 40 0 2.89 2.4
 -3 -41 0 3.96 2.05
 3 41 0 3.25 2.36
 -4 -42 0 14.08 2.49
 4 42 0 13.03 3.54
 -5 -43 0 3.14 2.22
 5 43 0 2.13 2.76
 -6 -44 0 1.96 2.13
 6 44 0 9.4 2.82
 -7 -45 0 0.87 4.05
 7 45 0 2.98 3.09
 8 46 0 1.16 3.18
 -9 -47 0 0.38 3.8
 9 47 0 0.35 3.53
 -10 -48 0 1.87 3.82
 10 48 0 -0.18 3.47
 33 -7 0 -3.29 3.02
 32 -8 0 2.05 3.98
 -32 8 0 -0.47 3.11
 31 -9 0 -0.98 3.89
 -31 9 0 0.58 3.33
 30 -10 0 0.49 3.63
 -30 10 0 -3.25 3.91
 29 -11 0 4.02 4.11
 -29 11 0 0.67 3.74
 28 -12 0 2.84 3.76
 -28 12 0 4.07 3.45
 27 -13 0 1.04 3.67
 -27 13 0 -0.11 2.25
 26 -14 0 3.6 3.67
 -26 14 0 0.36 2.27
 25 -15 0 0.6 2.22
 -25 15 0 1.33 2.34
 24 -16 0 0.31 2.11
 -24 16 0 0.35 2.13
 23 -17 0 5.43 2.07
 -23 17 0 3.94 2.09
 22 -18 0 36.13 3.4
 -22 18 0 37.55 3.62
 21 -19 0 0.75 2.82
 -21 19 0 2.36 1.84
 20 -20 0 10.07 2.07
 -20 20 0 10.9 2.53
 19 -21 0 73.49 7.58
 -19 21 0 82.25 4.69
 18 -22 0 19.12 2.53
 -18 22 0 21.05 2.24
 17 -23 0 3.85 1.73
 -17 23 0 3.76 1.56
 16 -24 0 23.44 2.36
 -16 24 0 22.43 1.98
 15 -25 0 23.03 2.94
 -15 25 0 20.74 2.91
 14 -26 0 127.71 8.71
 -14 26 0 120.33 7.27
 12 -28 0 12.83 2.36
 -12 28 0 15.16 3.07
 11 -29 0 13.19 2
 10 -30 0 150.44 6.18
 -10 30 0 151.17 8.16
 9 -31 0 484.45 19.74
 -9 31 0 454.01 21.05
 8 -32 0 1.67 1.74
 7 -33 0 21.21 2.02
 -7 33 0 19.5 3.6
 6 -34 0 43.11 3.29
 -6 34 0 39.82 2.85
 5 -35 0 29.64 2.58
 -5 35 0 33.04 2.84
 4 -36 0 360.31 16.23
 -4 36 0 328.54 16.56
 3 -37 0 1.71 1.93
 -3 37 0 2.33 2
 2 -38 0 2.14 1.94
 -2 38 0 1.84 1.87
 1 -39 0 17.65 2.58
 -1 39 0 12.25 2.33
 0 -40 0 17.83 2.96
 0 40 0 15.57 2.58
 -1 -41 0 11.81 2.34
 1 41 0 15.72 3.58
 -2 -42 0 3.47 2.34
 2 42 0 3 2.87
 -3 -43 0 20.88 2.91
 3 43 0 16.52 2.8
 -4 -44 0 4.6 2.33
 4 44 0 4.34 3.05
 -5 -45 0 21.3 3.18
 5 45 0 18.19 4.45
 -6 -46 0 0.18 2.05
 6 46 0 -0.89 3.14
 7 47 0 1.22 2.98
 -8 -48 0 0.89 3.91
 8 48 0 0.29 2.78
 -9 -49 0 -0.62 3.45
 9 49 0 -1.98 2.93
 10 50 0 -1.22 2.22
 33 -9 0 2 3.73
 32 -10 0 11.59 4.4
 -32 10 0 10.07 3.14
 31 -11 0 3.13 4.2
 -31 11 0 3.96 3.53
 30 -12 0 1.91 3.91
 -30 12 0 3.63 3.94
 -29 13 0 3.74 3.82
 28 -14 0 3.69 3.45
 -28 14 0 -1.33 3.76
 27 -15 0 32.89 4.22
 -27 15 0 39.58 4.83
 26 -16 0 0.35 2.18
 -26 16 0 1.8 2.14
 25 -17 0 1 2.27
 -25 17 0 2.05 2.24
 24 -18 0 7.61 2.67
 -24 18 0 9.94 2.56
 23 -19 0 27.66 3.54
 -23 19 0 31.86 3.91
 22 -20 0 8.78 2.44
 -22 20 0 8.8 2.34
 21 -21 0 3.33 2.2
 -21 21 0 6.02 1.98
 20 -22 0 1.53 2.76
 -20 22 0 1.22 1.6
 19 -23 0 8.54 1.98
 -19 23 0 9.4 2.51
 18 -24 0 2.76 2.2
 -18 24 0 0.75 1.56
 17 -25 0 -0.71 1.56
 -17 25 0 -1.11 1.82
 16 -26 0 26.41 3.38
 -16 26 0 27.04 3.22
 -15 27 0 4.71 1.94
 14 -28 0 17.86 3.53
 -14 28 0 15.83 1.78
 -13 29 0 19.65 2.76
 -12 30 0 21.59 2.6
 -11 31 0 37.58 3.65
 10 -32 0 9.5 2.16
 -10 32 0 10.78 2.2
 9 -33 0 93.79 5.87
 -9 33 0 87.89 6.94
 8 -34 0 19.68 2.34
 -8 34 0 14.48 3.18
 7 -35 0 1.22 1.96
 6 -36 0 5.42 1.84
 -6 36 0 5.62 1.8
 5 -37 0 110.51 6.18
 -5 37 0 102.03 8.2
 4 -38 0 -0.87 1.65
 -4 38 0 0.22 1.94
 3 -39 0 12.12 1.98
 -3 39 0 13.12 2.44
 2 -40 0 4.03 2.24
 -2 40 0 5.12 2.31
 1 -41 0 14.39 2.84
 -1 41 0 12.21 2.56
 0 -42 0 146.64 7.78
 0 42 0 147.33 10.92
 -1 -43 0 28.04 3.29
 1 43 0 33.53 4.42
 -2 -44 0 0.64 1.98
 2 44 0 -1.05 2.71
 -3 -45 0 -0.49 1.98
 3 45 0 -0.24 3.14
 -4 -46 0 18.28 3
 4 46 0 16.48 3.14
 -5 -47 0 1.31 2.18
 5 47 0 1.54 3.18
 -6 -48 0 -0.13 2.07
 6 48 0 1.22 3.51
 -7 -49 0 0.65 3.45
 -8 -50 0 2.07 3.27
 8 50 0 -0.04 2.6
 32 -12 0 6.43 4.03
 -32 12 0 7.11 2.94
 31 -13 0 2.56 4.43
 -31 13 0 5.98 3.62
 30 -14 0 3.4 4.42
 -30 14 0 2 4.07
 29 -15 0 19.26 5.69
 -29 15 0 19.15 6.4
 28 -16 0 18.1 4.13
 -28 16 0 18.39 3.96
 27 -17 0 0.31 4.16
 -27 17 0 4.96 2.54
 26 -18 0 3.18 2.47
 -26 18 0 2.14 2.64
 25 -19 0 1.67 3.47
 -25 19 0 -0.78 2.07
 24 -20 0 5.82 2.51
 -24 20 0 3.63 2.33
 23 -21 0 89.63 6.8
 -23 21 0 104.17 6.92
 22 -22 0 1.98 2.16
 -22 22 0 0.8 2.11
 21 -23 0 2.71 2.27
 -21 23 0 1.05 1.82
 20 -24 0 20.25 3.07
 -20 24 0 19.66 2.51
 19 -25 0 56.5 4.4
 -19 25 0 63.95 4.33
 18 -26 0 1.36 2.51
 -18 26 0 6.23 1.74
 17 -27 0 10.6 2.11
 -17 27 0 9.76 2.53
 -16 28 0 3.38 1.96
 15 -29 0 4.96 3.27
 -15 29 0 7.4 2.14
 14 -30 0 40.56 3.38
 -14 30 0 45.49 3.91
 10 -34 0 5.4 2.04
 -10 34 0 4.02 2.74
 9 -35 0 30.51 3.23
 8 -36 0 16.12 2.71
 -8 36 0 14.68 2.11
 7 -37 0 6.85 2.4
 -7 37 0 5.63 2.18
 6 -38 0 -2.34 2.16
 -6 38 0 0.45 1.76
 5 -39 0 3.33 2.18
 -5 39 0 2.2 2.16
 4 -40 0 -0.64 2.11
 -4 40 0 2.13 2.62
 3 -41 0 3.58 1.94
 -3 41 0 6.29 2.85
 2 -42 0 4.58 2.16
 -2 42 0 4.47 2.71
 1 -43 0 39.89 4.65
 -1 43 0 26.86 4.76
 0 -44 0 21.34 3.05
 0 44 0 18.81 3.14
 -1 -45 0 7.8 2.87
 1 45 0 4.83 3.16
 -2 -46 0 4.49 2.11
 2 46 0 7.18 2.69
 -3 -47 0 2.04 2.47
 3 47 0 1.09 2.93
 -4 -48 0 5.85 2.4
 4 48 0 4.07 3.45
 -5 -49 0 1.47 2.09
 5 49 0 3.47 3.29
 -6 -50 0 0.49 1.98
 6 50 0 2.13 4
 32 -14 0 1.13 2.64
 -31 15 0 9.38 4.49
 30 -16 0 2.51 4.89
 -30 16 0 0.65 3.63
 29 -17 0 -0.11 4.71
 -29 17 0 2.91 2.58
 28 -18 0 0.8 2.42
 -28 18 0 5.56 2.73
 27 -19 0 12.67 3.07
 -27 19 0 12.92 3.09
 26 -20 0 0.07 3.91
 -26 20 0 1.36 2.42
 25 -21 0 4.13 2.91
 -25 21 0 5.85 2.47
 24 -22 0 37.78 4.51
 -24 22 0 44.78 4.65
 23 -23 0 -0.2 3.49
 -23 23 0 2.02 2.18
 22 -24 0 25.04 4.82
 -22 24 0 22.08 3.71
 -21 25 0 15.79 2.76
 20 -26 0 13.36 3.87
 -20 26 0 11.69 2.47
 -19 27 0 66.93 4.31
 18 -28 0 5.25 3.49
 -18 28 0 0.15 2.27
 -17 29 0 2.69 2.14
 16 -30 0 4.05 1.94
 -16 30 0 2.85 2.22
 15 -31 0 60.68 6.16
 -15 31 0 52.81 5.05
 -14 32 0 6.09 1.82
 11 -35 0 10.2 2.36
 -11 35 0 6.16 3.43
 10 -36 0 178.52 10.45
 -10 36 0 157.49 10.92
 9 -37 0 12.98 2.74
 -9 37 0 6.94 3.96
 8 -38 0 1.71 1.89
 -8 38 0 -0.67 3.45
 7 -39 0 4.51 2.34
 -7 39 0 4.43 2.47
 6 -40 0 14.65 2.89
 -6 40 0 13.65 2.4
 5 -41 0 1.96 2.05
 -5 41 0 2 2.05
 4 -42 0 17.85 3.2
 -4 42 0 13.41 2.51
 3 -43 0 22.46 3.38
 -3 43 0 18.68 3.22
 2 -44 0 -0.16 1.94
 -2 44 0 1.74 2.14
 1 -45 0 11.07 3.2
 -1 45 0 10.74 3.11
 0 -46 0 -0.16 1.87
 0 46 0 0.76 2.54
 -1 -47 0 -1.04 2.53
 1 47 0 -2.27 2.93
 -2 -48 0 0.75 1.93
 2 48 0 0.95 2.62
 -3 -49 0 1.45 1.94
 3 49 0 0.53 3.31
 -4 -50 0 -0.36 2.51
 4 50 0 0.89 3.23
 -5 -51 0 2.33 1.85
 5 51 0 3.67 2.96
 -6 -52 0 3.8 2.22
 32 -16 0 0.05 2.54
 31 -17 0 2.84 3.42
 -31 17 0 3.29 3.69
 30 -18 0 -0.96 2.62
 -30 18 0 -0.18 2.51
 29 -19 0 1.13 2.65
 -29 19 0 -0.25 2.53
 28 -20 0 3.45 2.74
 -28 20 0 4.89 3.4
 -27 21 0 26.12 3.8
 26 -22 0 6.45 2.84
 -26 22 0 7.2 2.69
 25 -23 0 1.76 2.34
 -25 23 0 1.94 2.89
 24 -24 0 0.95 2.58
 -24 24 0 -0.33 2.05
 23 -25 0 15.17 2.94
 -23 25 0 12.45 2.71
 22 -26 0 0.91 3.4
 -22 26 0 -2.58 2.6
 21 -27 0 6.63 2.56
 -21 27 0 6.45 2.4
 20 -28 0 6.76 2.58
 -20 28 0 5.14 1.82
 -19 29 0 5.32 2.67
 -18 30 0 85.8 6.76
 17 -31 0 46 7.47
 -17 31 0 64.04 6.67
 -16 32 0 8.61 2.24
 15 -33 0 4.93 3.58
 -15 33 0 8.92 2.45
 12 -36 0 32.97 3.82
 -12 36 0 28.95 4.38
 11 -37 0 7.92 2.69
 -11 37 0 3.91 3.62
 10 -38 0 2.13 2.29
 -10 38 0 4.89 3.42
 9 -39 0 6.83 2.4
 -9 39 0 7.23 3.78
 8 -40 0 16.7 2.87
 7 -41 0 2.85 2.44
 6 -42 0 31.53 4.18
 -6 42 0 26.42 4.22
 5 -43 0 8.12 3.07
 -5 43 0 5.65 3.05
 4 -44 0 7.91 2.49
 -4 44 0 3.71 2.56
 3 -45 0 -0.98 2.56
 -3 45 0 2.8 2.96
 2 -46 0 6.11 1.98
 -2 46 0 4.65 2.34
 1 -47 0 -0.31 2.47
 -1 47 0 1.56 3.22
 0 -48 0 1 2.2
 0 48 0 0.84 2.67
 -1 -49 0 -0.07 2.6
 1 49 0 -1.42 3.31
 -2 -50 0 0.71 2.34
 2 50 0 1.58 2.25
 -3 -51 0 2.33 2.13
 3 51 0 0.18 2.29
 -4 -52 0 -0.44 1.73
 4 52 0 1.71 2.73
 -5 -53 0 0.27 1.44
 5 53 0 -0.36 2.31
 31 -19 0 0.45 2.11
 -31 19 0 1.22 3.23
 30 -20 0 -0.42 2.24
 -30 20 0 2.76 2.14
 29 -21 0 0.96 3.6
 -29 21 0 1.53 1.94
 28 -22 0 -0.11 2.71
 -28 22 0 -0.36 2.65
 27 -23 0 4.33 2.71
 -27 23 0 6.72 2.69
 26 -24 0 4.11 2.65
 -26 24 0 5.22 2.65
 25 -25 0 -1.13 2.64
 -25 25 0 0.82 2.31
 24 -26 0 1.47 2.58
 -24 26 0 -0.49 2.31
 23 -27 0 21.24 3.34
 -23 27 0 25.86 3.51
 -22 28 0 6.02 2.53
 -21 29 0 3.18 2.27
 -20 30 0 2.47 2.76
 19 -31 0 5.09 3.63
 -19 31 0 4.05 2.73
 18 -32 0 5.82 3.58
 -18 32 0 4.33 2.14
 -17 33 0 27.57 3.96
 16 -34 0 3.4 3.6
 -16 34 0 5.2 2.58
 -15 35 0 -0.98 2.42
 13 -37 0 82.25 7.91
 -13 37 0 74.75 7.49
 12 -38 0 5.54 3.25
 -12 38 0 2.22 3.73
 11 -39 0 8.12 2.53
 10 -40 0 8.03 2.91
 -10 40 0 1.4 3.91
 9 -41 0 24.7 3.56
 -9 41 0 15.9 4.43
 8 -42 0 35.24 3.71
 -8 42 0 31.19 4.91
 7 -43 0 -0.53 2.49
 -7 43 0 1.25 1.94
 6 -44 0 4.27 2.11
 -6 44 0 3.18 2.22
 5 -45 0 28.55 3.87
 -5 45 0 21.77 3.16
 4 -46 0 31.31 4.23
 -4 46 0 17.17 3.13
 3 -47 0 0.09 2.34
 -3 47 0 2.11 3.09
 2 -48 0 2.51 2.38
 -2 48 0 4.18 3.42
 1 -49 0 0.11 2.31
 -1 49 0 1.14 2.44
 0 -50 0 2.14 2.24
 0 50 0 2.25 2.85
 -1 -51 0 5.14 2.47
 1 51 0 1.94 2.33
 -2 -52 0 -0.56 2.13
 30 -22 0 -1.94 3.18
 -30 22 0 -0.64 2.16
 29 -23 0 -0.53 2.34
 -29 23 0 0.78 2.22
 28 -24 0 7.81 2.54
 -28 24 0 9.5 2.87
 27 -25 0 8.4 4.4
 -27 25 0 9.83 2.67
 26 -26 0 1.14 3.78
 -26 26 0 -0.09 2.38
 25 -27 0 -0.35 2.76
 -25 27 0 1.87 2.47
 24 -28 0 1.14 4.27
 -24 28 0 -0.45 2.45
 23 -29 0 0.93 3.27
 -23 29 0 1 1.8
 22 -30 0 -0.53 2.44
 -22 30 0 2.13 2.36
 21 -31 0 -1.33 3.91
 -21 31 0 0.31 2.14
 20 -32 0 -1.2 3.69
 -20 32 0 -1.62 2.38
 -19 33 0 5.29 2.85
 -18 34 0 -2.2 2.24
 17 -35 0 2.07 3.65
 -17 35 0 -1.02 2.51
 -16 36 0 3.69 2.27
 -15 37 0 7.4 2.76
 14 -38 0 1.84 2.71
 13 -39 0 2.56 3.02
 -13 39 0 1.53 3.58
 12 -40 0 -1.65 2.94
 -12 40 0 1.49 3.42
 11 -41 0 12.83 3.96
 10 -42 0 36.67 5.2
 -10 42 0 23.48 5.49
 9 -43 0 40.27 4.22
 -9 43 0 24.59 5.05
 8 -44 0 8.83 2.84
 -8 44 0 2.14 4.29
 7 -45 0 3.83 3.02
 -7 45 0 5.69 3.98
 6 -46 0 0.22 2.71
 -6 46 0 1.16 1.94
 5 -47 0 0.27 2.42
 -5 47 0 1.53 2.94
 4 -48 0 3.93 2.93
 -4 48 0 4.2 3.22
 3 -49 0 0.82 2.24
 -3 49 0 0.87 1.91
 2 -50 0 0.15 2.02
 -2 50 0 0.05 3.13
 1 -51 0 4.2 1.78
 -1 51 0 4.05 3.47
 0 -52 0 3.33 2.36
 0 52 0 2.14 2.84
 30 -24 0 -0.62 3.03
 -30 24 0 0.2 2.22
 29 -25 0 -1.62 2.27
 -29 25 0 0.53 2.27
 28 -26 0 0.84 3.43
 -28 26 0 -0.09 2.22
 27 -27 0 0.8 2.33
 -27 27 0 3.02 2.31
 26 -28 0 3.4 4.14
 -26 28 0 5.4 2.65
 25 -29 0 5.91 2.93
 -25 29 0 11.65 2.69
 24 -30 0 31.64 3.94
 -24 30 0 38.2 4
 -23 31 0 11.05 3.63
 -22 32 0 0.16 2.91
 -21 33 0 0.49 2.67
 -20 34 0 3.67 2.8
 -19 35 0 -0.91 2.42
 18 -36 0 -0.44 3.85
 -18 36 0 2.84 2.51
 -17 37 0 5.12 2.22
 -16 38 0 6.89 2.89
 15 -39 0 12.47 2.96
 -15 39 0 15.34 3.11
 14 -40 0 9.03 3.34
 -14 40 0 3.53 3.8
 13 -41 0 3.23 3.16
 -13 41 0 2.85 3.54
 12 -42 0 -0.53 2.49
 11 -43 0 2.07 3.02
 -11 43 0 0.42 3.62
 10 -44 0 0.02 2.47
 -10 44 0 1.33 3.69
 9 -45 0 3.8 2.44
 -9 45 0 3.63 4.25
 8 -46 0 0.53 2.4
 -8 46 0 -2 3.43
 7 -47 0 0.87 2.44
 6 -48 0 3.4 2.07
 -6 48 0 -0.84 2.96
 5 -49 0 2.34 2.4
 -5 49 0 1.29 2.25
 4 -50 0 1.44 2.31
 -4 50 0 1.09 2.07
 3 -51 0 2.07 1.87
 -3 51 0 -1.45 2.53
 2 -52 0 0.71 2.33
 -2 52 0 3.18 2.58
 1 -53 0 0.38 1.94
 -1 53 0 2.85 2.4
 29 -27 0 0.35 3.67
 -29 27 0 3.36 2.31
 28 -28 0 -0.42 1.93
 -28 28 0 -0.36 2.16
 27 -29 0 0.09 3.02
 -27 29 0 4.74 2.45
 26 -30 0 3.56 2.76
 -26 30 0 9.41 2.56
 25 -31 0 2.62 4.16
 -25 31 0 1.62 2.42
 24 -32 0 3.93 3.71
 -24 32 0 1.16 2.62
 23 -33 0 3.38 3.85
 -23 33 0 0.44 2.98
 22 -34 0 -0.71 4.02
 -22 34 0 6.43 2.96
 21 -35 0 1.62 3.83
 -21 35 0 4.96 2.69
 20 -36 0 9.03 3.82
 -20 36 0 21.32 3.09
 19 -37 0 7.98 3.85
 -19 37 0 8.92 2.96
 18 -38 0 1.05 4.18
 -18 38 0 -1.65 2.54
 -17 39 0 2.05 2.67
 16 -40 0 1.89 3.89
 -16 40 0 1.73 2.16
 15 -41 0 0.89 2.65
 -15 41 0 0.95 2.27
 14 -42 0 9.9 4.02
 -14 42 0 1.31 4.16
 13 -43 0 0.82 3.33
 -13 43 0 1.74 4.36
 12 -44 0 -1.14 3.22
 11 -45 0 3.78 2.94
 -11 45 0 -1.53 3.11
 10 -46 0 7.87 3.03
 -10 46 0 1.04 3.94
 9 -47 0 -0.22 2.78
 8 -48 0 2.45 2.71
 7 -49 0 1.53 2.24
 -7 49 0 -1.76 3.63
 6 -50 0 0.35 2.56
 -6 50 0 -1.24 2.07
 5 -51 0 0.22 2.16
 -5 51 0 2.96 2.56
 4 -52 0 0.09 1.8
 -4 52 0 0.91 1.78
 3 -53 0 -0.33 2.44
 2 -54 0 -0.24 1.16
 27 -31 0 0.13 3.07
 -27 31 0 0.04 2.2
 26 -32 0 -0.16 2.33
 -26 32 0 0.55 1.85
 -25 33 0 0.49 2.14
 -24 34 0 1.74 2.27
 -23 35 0 5.09 2.36
 22 -36 0 10.23 3.49
 -22 36 0 14.45 3.49
 21 -37 0 2.09 3.69
 -21 37 0 1.31 2.78
 -20 38 0 -1.22 2.2
 -19 39 0 -0.75 2.27
 -18 40 0 5.89 2.49
 17 -41 0 -1.14 2.65
 -17 41 0 0.51 2.16
 16 -42 0 2.05 3.23
 -16 42 0 0.98 2.22
 15 -43 0 4.56 2.62
 -15 43 0 4.4 3.25
 14 -44 0 2.47 3.27
 13 -45 0 5.2 3.6
 -13 45 0 1.24 3.45
 12 -46 0 -0.45 2.85
 11 -47 0 0.55 3.02
 -11 47 0 0.8 3.33
 10 -48 0 1.49 3.05
 -10 48 0 3.82 3.36
 9 -49 0 -0.24 2.45
 8 -50 0 2.16 2.67
 -6 52 0 1.8 2.36
 5 -53 0 0.96 1.58
 -23 37 0 -0.33 2.36
 -22 38 0 -1.47 2.25
 -21 39 0 0.13 1.96
 -20 40 0 0.96 2.04
 -19 41 0 3.91 3.07
 18 -42 0 14.21 3.18
 -18 42 0 16.43 4.25
 -17 43 0 4.14 3.23
 -16 44 0 2.05 2.89
 15 -45 0 0.73 2.31
 -15 45 0 0.04 2.91
 14 -46 0 1.05 3.25
 -14 46 0 1.98 3.73
 13 -47 0 -1.47 2.87
 12 -48 0 -1.11 2.53
 10 -50 0 0.04 2.11
 -10 50 0 -0.93 2.76
 9 -51 0 3.65 2.56
 -9 51 0 2.47 3.03
 8 -52 0 -0.42 2.24
 -23 39 0 1.42 2.24
 -20 42 0 0.07 2.04
 19 -43 0 -1.6 3.4
 -19 43 0 0.4 1.91
 18 -44 0 1.31 3.56
 -18 44 0 -1.45 2
 -17 45 0 2.4 1.87
 -16 46 0 -0.36 2.34
 -15 47 0 1.71 1.71
 13 -49 1 1.53 2.64
 -14 48 -1 1.98 3
 14 -48 1 -0.27 3.31
 -15 47 -1 1.71 1.78
 15 -47 1 0.82 2.65
 -16 46 -1 -1.29 1.93
 16 -46 1 -2.02 3.38
 -17 45 -1 -0.55 1.91
 -18 44 -1 -1.09 2.44
 18 -44 1 1.29 2.98
 -19 43 -1 0.95 1.71
 19 -43 1 0.65 2.6
 -20 42 -1 0.35 1.89
 -23 39 -1 0.51 2.02
 23 -39 1 1.93 2.42
 8 -52 1 4.2 2.51
 -9 51 -1 1.2 2.87
 9 -51 1 1.74 2.8
 -10 50 -1 1.62 2.76
 10 -50 1 1.85 2.62
 11 -49 1 2.04 2.71
 12 -48 1 -1.47 2.11
 13 -47 1 -0.22 2.8
 -14 46 -1 4.4 2.93
 14 -46 1 -0.2 3.2
 -15 45 -1 -0.35 2.65
 15 -45 1 -2.47 3.11
 -16 44 -1 -1.67 2.85
 16 -44 1 1.85 2.8
 -17 43 -1 0.55 2.69
 17 -43 1 1.93 3.56
 -18 42 -1 -1.38 2.18
 18 -42 1 1.24 3.43
 -19 41 -1 1.76 2.09
 -20 40 -1 0.73 2.38
 -21 39 -1 1.58 2.29
 -22 38 -1 0.76 2.62
 -23 37 -1 -1.24 2.34
 24 -36 1 2.09 2.53
 5 -53 1 -0.35 1.49
 6 -52 1 -1.05 3.43
 -7 51 -1 -1.82 2.22
 8 -50 1 -0.56 2.49
 9 -49 1 -1.58 2.36
 10 -48 1 1.76 2.87
 -11 47 -1 0.33 3.16
 11 -47 1 -0.49 2.98
 12 -46 1 -0.16 2.94
 -13 45 -1 -1.31 2.87
 13 -45 1 -1.29 3
 -14 44 -1 1.73 3.69
 14 -44 1 0.8 2.54
 -15 43 -1 3.14 2.38
 15 -43 1 1 3.02
 -16 42 -1 0.6 2.11
 16 -42 1 0.76 2.51
 -17 41 -1 0.87 2.18
 17 -41 1 2.09 3.45
 -18 40 -1 5.51 2.64
 -19 39 -1 -0.31 2.44
 -20 38 -1 -0.38 2.38
 -21 37 -1 2.8 2.38
 -22 36 -1 2.25 2.58
 22 -36 1 1.25 3.4
 -23 35 -1 -0.75 2.45
 -25 33 -1 0.07 2.24
 25 -33 1 0.24 2.73
 -26 32 -1 1.44 1.98
 26 -32 1 -0.67 3.63
 -27 31 -1 0.67 2.04
 27 -31 1 2 3.23
 3 -53 1 -0.58 2.02
 4 -52 1 -0.2 1.73
 -5 51 -1 0.4 2.29
 5 -51 1 1.36 2.05
 -6 50 -1 -0.6 1.91
 -7 49 -1 0.69 2.09
 7 -49 1 0.58 2.09
 8 -48 1 -0.13 2.56
 9 -47 1 3.11 2.73
 -10 46 -1 -1.87 3.49
 10 -46 1 -0.51 2.71
 -11 45 -1 -2.38 3.31
 11 -45 1 -0.62 2.78
 12 -44 1 -1.62 2.49
 -13 43 -1 1.89 4.16
 13 -43 1 2.38 3.58
 -14 42 -1 -0.51 3.56
 14 -42 1 -1.4 3.34
 -15 41 -1 1.36 1.93
 15 -41 1 1.78 3.53
 -16 40 -1 1.29 2.07
 16 -40 1 0.29 2.78
 -17 39 -1 0.44 2.73
 -18 38 -1 -0.35 2.65
 -19 37 -1 0.6 2.44
 -20 36 -1 2.33 2.42
 20 -36 1 3.16 3.42
 -21 35 -1 -1.27 2.58
 21 -35 1 2.44 3.69
 -22 34 -1 -1.93 2.67
 22 -34 1 0.93 3.73
 -23 33 -1 2.38 2.31
 23 -33 1 0.87 3.47
 -24 32 -1 1.84 2.94
 -25 31 -1 1.73 2.29
 25 -31 1 -0.87 3.73
 -26 30 -1 2.27 2.25
 26 -30 1 0.87 2.65
 -27 29 -1 -0.07 2.27
 27 -29 1 -0.98 3.02
 -28 28 -1 1.38 2
 28 -28 1 -0.84 3.13
 -29 27 -1 -0.51 1.89
 29 -27 1 2.34 3.31
 -1 53 -1 2.11 2
 1 -53 1 -0.18 2.69
 -2 52 -1 -0.11 2.76
 2 -52 1 0.05 1.64
 -3 51 -1 -0.18 2.54
 3 -51 1 0.56 2.54
 -4 50 -1 0.69 1.98
 4 -50 1 -0.51 2.05
 -5 49 -1 -0.93 1.96
 5 -49 1 0.38 2.34
 -6 48 -1 0.38 3.02
 6 -48 1 -0.42 2.65
 -7 47 -1 0.55 2.36
 7 -47 1 -0.09 2.45
 -8 46 -1 0.36 2.07
 8 -46 1 5.49 2.64
 -9 45 -1 1.91 4.11
 9 -45 1 4.82 2.8
 -10 44 -1 0.05 3.85
 10 -44 1 0.73 2.94
 -11 43 -1 1.94 3.22
 11 -43 1 6.02 2.98
 -12 42 -1 -1.31 3.53
 12 -42 1 1.64 3.03
 -13 41 -1 -1.64 3.65
 13 -41 1 0.22 2.87
 -14 40 -1 -0.13 3.58
 14 -40 1 -0.31 3.09
 -15 39 -1 0.6 1.74
 15 -39 1 -0.13 2.51
 -16 38 -1 -0.71 2.51
 -17 37 -1 1.14 2.54
 -18 36 -1 8.81 2.49
 -19 35 -1 0.89 2.45
 19 -35 1 2.51 3.58
 -20 34 -1 1.34 2.44
 -21 33 -1 0.67 2.49
 -22 32 -1 0.93 2.8
 -23 31 -1 1.11 2.74
 23 -31 1 3.6 3.58
 -24 30 -1 0.93 2.16
 24 -30 1 -0.07 2.76
 -25 29 -1 0.13 2.13
 25 -29 1 -0.73 4.02
 -26 28 -1 -0.84 2.29
 26 -28 1 0.45 2.51
 -27 27 -1 1.85 2.29
 27 -27 1 1.8 2.58
 -28 26 -1 0.78 2.22
 28 -26 1 1.58 2.18
 -29 25 -1 -0.42 2.51
 29 -25 1 0.38 2.09
 -30 24 -1 -0.07 1.87
 30 -24 1 -0.49 2.84
 0 -52 1 -0.04 1.85
 -1 51 -1 0.89 2.76
 1 -51 1 0.25 1.56
 -2 50 -1 -1.29 2.98
 2 -50 1 0.42 2.4
 -3 49 -1 -0.04 2.18
 3 -49 1 0.76 2.33
 -4 48 -1 -2.22 2.45
 4 -48 1 0.09 2.27
 -5 47 -1 -0.65 2.96
 5 -47 1 -0.8 2.67
 -6 46 -1 0.91 2.27
 6 -46 1 1.05 2.33
 -7 45 -1 -1.24 3.45
 7 -45 1 1.36 2.69
 -8 44 -1 1.93 3.54
 8 -44 1 -1.22 2.69
 -9 43 -1 -0.13 3.89
 9 -43 1 1.94 2.78
 -10 42 -1 5.22 3.93
 10 -42 1 7.51 3.02
 11 -41 1 1.6 2.96
 -12 40 -1 1.14 3.58
 12 -40 1 4.87 2.91
 -13 39 -1 3.42 3.49
 13 -39 1 4.25 3.05
 14 -38 1 0 2.58
 -15 37 -1 5.58 2.69
 15 -37 1 7.4 4.09
 -16 36 -1 0.75 2.4
 -17 35 -1 1.47 2.13
 17 -35 1 2 3.69
 -18 34 -1 0.36 2.54
 -19 33 -1 2.34 2.47
 -20 32 -1 5.25 2.62
 -21 31 -1 -1.87 2.74
 -22 30 -1 9.54 2.4
 22 -30 1 6.6 2.58
 -23 29 -1 1.82 2.14
 -24 28 -1 -0.31 2.31
 24 -28 1 3.03 3.85
 -25 27 -1 3.62 2.51
 25 -27 1 3.56 2.53
 -26 26 -1 -2.18 2.47
 26 -26 1 0.76 2.54
 -27 25 -1 2.36 2.45
 27 -25 1 0.6 3.25
 -28 24 -1 -0.2 2.25
 28 -24 1 -0.84 2.4
 -29 23 -1 1.04 2.09
 29 -23 1 -0.65 2.36
 -30 22 -1 0.15 2.73
 30 -22 1 -0.15 3
 3 53 -1 2.24 2.62
 -2 -52 1 -0.2 2.45
 -1 -51 1 -1.18 2.51
 0 50 -1 1.27 3.2
 0 -50 1 -0.2 2.04
 -1 49 -1 0.15 2.14
 1 -49 1 2.27 2.04
 -2 48 -1 0 3.03
 2 -48 1 0.89 2.24
 -3 47 -1 1.14 2.29
 3 -47 1 -1.13 2.16
 -4 46 -1 1.96 2.36
 4 -46 1 0.78 2.58
 -5 45 -1 0.95 2.4
 5 -45 1 -0.27 1.87
 -6 44 -1 -0.45 2
 6 -44 1 0 2.02
 -7 43 -1 4.58 3.2
 7 -43 1 2.51 2.29
 -8 42 -1 4.42 3.69
 8 -42 1 4.96 2.25
 -9 41 -1 2.45 3.53
 9 -41 1 4.8 2.62
 -10 40 -1 4.69 3.67
 10 -40 1 -0.62 2.67
 11 -39 1 0.07 2.18
 12 -38 1 3.13 3.03
 -13 37 -1 -1.6 3.58
 13 -37 1 0.29 2.71
 -15 35 -1 -2.27 2.4
 -16 34 -1 -2.13 2.38
 -17 33 -1 -0.51 2.49
 -18 32 -1 0.76 2.34
 -19 31 -1 12.25 2.74
 19 -31 1 8.72 3.89
 -20 30 -1 14.56 2.98
 20 -30 1 9 4.14
 -21 29 -1 1.02 2.22
 21 -29 1 -0.16 2.42
 -22 28 -1 0.05 2.54
 22 -28 1 -0.87 3.34
 -23 27 -1 4.11 2.18
 23 -27 1 1.4 2.58
 -24 26 -1 4.31 2.25
 24 -26 1 1.8 2.53
 -25 25 -1 1.05 2.05
 25 -25 1 4.6 3.89
 -26 24 -1 1.38 2.6
 26 -24 1 0.51 2.38
 -27 23 -1 0.27 2.29
 27 -23 1 -2.29 2.51
 -28 22 -1 1.45 2.47
 28 -22 1 2.34 2.58
 -29 21 -1 1.71 2.2
 29 -21 1 -1.13 3.4
 -30 20 -1 -0.04 2
 30 -20 1 0.69 2.38
 -31 19 -1 -1.93 2.98
 31 -19 1 0.69 3.02
 5 53 -1 -1 2.18
 4 52 -1 0.65 2.93
 3 51 -1 -2.27 2.8
 -3 -51 1 -0.75 2.05
 2 50 -1 1.02 1.91
 -2 -50 1 1.65 1.78
 1 49 -1 2.71 3.14
 -1 -49 1 -0.27 2.13
 0 48 -1 3.18 3.23
 0 -48 1 5.74 2.84
 -1 47 -1 -0.47 2.22
 1 -47 1 -0.58 2.16
 -2 46 -1 0.84 2.27
 2 -46 1 2.27 2.11
 -3 45 -1 0.73 2.8
 3 -45 1 0.76 2.25
 -4 44 -1 3.27 3.05
 4 -44 1 2.93 2.84
 -5 43 -1 6.43 2.65
 5 -43 1 12.29 3.18
 -6 42 -1 -0.44 2.67
 6 -42 1 0.64 2.02
 -7 41 -1 1.11 3.27
 7 -41 1 2.05 2.38
 -8 40 -1 1.73 1.89
 8 -40 1 0.65 1.87
 -9 39 -1 2.78 3.34
 9 -39 1 1.4 2.16
 -10 38 -1 -0.76 3.4
 10 -38 1 0.64 2.24
 -11 37 -1 5.02 3.47
 11 -37 1 4.63 2.67
 -12 36 -1 -0.09 3
 12 -36 1 0 2.53
 -15 33 -1 0.91 2.22
 -16 32 -1 0.24 2.07
 -17 31 -1 -0.42 2.4
 -18 30 -1 1.69 2.45
 18 -30 1 4.71 3.27
 -19 29 -1 -0.35 2.13
 -20 28 -1 1.36 2
 20 -28 1 1.02 2.05
 -21 27 -1 -0.15 1.91
 21 -27 1 0.45 2.42
 -22 26 -1 2.71 2.04
 22 -26 1 0.56 3.49
 -23 25 -1 5.56 2.14
 23 -25 1 8.8 2.53
 -24 24 -1 6.07 2.45
 24 -24 1 9.4 4.31
 -25 23 -1 5.58 2.31
 25 -23 1 3.4 2.42
 -26 22 -1 0.53 2.25
 26 -22 1 1.45 2.47
 -27 21 -1 2.44 2.56
 27 -21 1 1.34 2.65
 -28 20 -1 3.31 2.29
 28 -20 1 1.02 2.62
 -29 19 -1 0.45 2.4
 29 -19 1 -0.8 2.47
 -30 18 -1 0.89 2.53
 30 -18 1 -0.2 2.47
 -31 17 -1 -0.6 3.83
 31 -17 1 -1.16 3.71
 32 -16 1 1.24 2.94
 -6 -52 1 0.87 2.33
 5 51 -1 1.56 2.54
 4 50 -1 0.55 3.45
 -4 -50 1 0.09 2
 3 49 -1 -1.94 2.94
 -3 -49 1 1.09 2.44
 2 48 -1 -1.87 2.4
 -2 -48 1 0.16 2.07
 1 47 -1 -1.78 2.58
 -1 -47 1 -2.53 2.24
 0 46 -1 4.69 2.54
 0 -46 1 8.49 2.51
 -1 45 -1 6.12 2.96
 1 -45 1 4.76 2.31
 -2 44 -1 0.33 2.33
 2 -44 1 2.07 2.33
 -3 43 -1 1.47 2.29
 3 -43 1 0.02 1.87
 -4 42 -1 16.54 2.94
 4 -42 1 19.7 2.74
 -5 41 -1 2.16 1.98
 5 -41 1 3.23 2.47
 -6 40 -1 1.14 1.82
 6 -40 1 0.95 2.4
 7 -39 1 3.91 2.29
 -8 38 -1 0.27 3.34
 8 -38 1 -0.09 1.69
 -9 37 -1 12.72 3.89
 9 -37 1 12.56 2.58
 -10 36 -1 0.69 3.33
 10 -36 1 2.56 2
 -11 35 -1 3.07 1.76
 11 -35 1 1.74 2.36
 -12 34 -1 4.45 1.89
 -15 31 -1 0.2 2.14
 15 -31 1 0.38 3.29
 -16 30 -1 -0.18 1.91
 16 -30 1 -1.25 3.07
 -17 29 -1 -0.24 1.58
 17 -29 1 -0.47 2.56
 -18 28 -1 3.23 2.11
 18 -28 1 1.94 1.98
 -19 27 -1 6 2.4
 19 -27 1 2.8 3.13
 -20 26 -1 1.36 2
 20 -26 1 2.91 2.13
 -21 25 -1 0.2 1.8
 -22 24 -1 2.18 2.07
 22 -24 1 1.09 3.25
 -23 23 -1 0.44 2.25
 23 -23 1 -0.38 3.34
 -24 22 -1 1.11 2.22
 24 -22 1 -0.93 2.31
 -25 21 -1 -0.98 2.13
 25 -21 1 -0.35 2.38
 -26 20 -1 0.95 2.25
 26 -20 1 -0.16 2.44
 -27 19 -1 1.65 2.58
 27 -19 1 5.14 2.64
 -28 18 -1 0 2.42
 28 -18 1 -1.24 2.58
 -29 17 -1 -0.33 2.49
 29 -17 1 -0.07 2.6
 -30 16 -1 -1.13 4.33
 30 -16 1 -1 4.36
 -31 15 -1 -1.89 3.83
 31 -15 1 0.25 3.83
 32 -14 1 -0.89 2.67
 6 50 -1 -0.93 4.25
 -6 -50 1 -2.24 2.47
 5 49 -1 -0.75 2.38
 -5 -49 1 1.71 2.65
 4 48 -1 1.11 2.64
 -4 -48 1 0.6 2.13
 3 47 -1 2.11 3.13
 -3 -47 1 0.95 2.16
 2 46 -1 -1.53 3.03
 -2 -46 1 1.64 2.27
 1 45 -1 3.67 2.8
 -1 -45 1 2.82 2.09
 0 44 -1 6.11 2.56
 0 -44 1 4.83 1.98
 -1 43 -1 3.8 2.98
 1 -43 1 7.51 2.36
 -2 42 -1 6.11 2.94
 2 -42 1 10.07 2.78
 -3 41 -1 -2.76 2.76
 3 -41 1 0.47 2.04
 -4 40 -1 1.58 2.13
 4 -40 1 2.8 2.2
 -5 39 -1 4.05 2.36
 5 -39 1 6.31 1.93
 -6 38 -1 1.4 2.04
 6 -38 1 0.62 1.87
 7 -37 1 0.84 2.02
 -8 36 -1 37.95 5.03
 8 -36 1 36.82 3.6
 9 -35 1 11.78 2.22
 -10 34 -1 4.22 3.14
 10 -34 1 4.76 2.18
 -13 31 -1 28.73 3.45
 -14 30 -1 13.5 2.73
 14 -30 1 13.19 3.78
 -15 29 -1 -1 1.91
 -16 28 -1 2 2
 -17 27 -1 27.1 3.4
 17 -27 1 27.3 3.96
 -18 26 -1 4.07 2.07
 18 -26 1 3.23 2.67
 -19 25 -1 2.42 1.74
 19 -25 1 1.11 2.02
 -20 24 -1 1.38 1.69
 20 -24 1 -0.76 2.78
 -21 23 -1 1 1.8
 21 -23 1 -1.49 2
 -22 22 -1 13.5 2.65
 22 -22 1 10.94 2.54
 -23 21 -1 19.3 3.18
 23 -21 1 19.88 3.34
 -24 20 -1 1.96 2.24
 24 -20 1 -0.53 2.38
 -25 19 -1 0.71 2.14
 25 -19 1 0.45 3.22
 -26 18 -1 4.63 2.6
 26 -18 1 3.91 2.51
 -27 17 -1 3.25 3.89
 -28 16 -1 -0.02 2.49
 28 -16 1 -1.34 2.58
 -29 15 -1 -0.49 4.02
 29 -15 1 -3.03 4.27
 -30 14 -1 -0.05 4.05
 30 -14 1 1.82 4.45
 -31 13 -1 1.85 3.91
 31 -13 1 1.02 3.78
 -32 12 -1 -1.85 3.34
 32 -12 1 1.25 3.33
 9 51 -1 -0.96 2.64
 8 50 -1 -0.98 2.73
 -7 -49 1 -0.75 3.34
 6 48 -1 2.05 3.11
 -6 -48 1 -1.87 2.07
 5 47 -1 0.36 2.85
 -5 -47 1 0.69 2.05
 4 46 -1 -1.91 2.53
 -4 -46 1 -0.55 2
 3 45 -1 0.85 2.96
 -3 -45 1 -1.14 2.02
 2 44 -1 0.87 2.87
 -2 -44 1 0.29 2.05
 1 43 -1 4.74 3.11
 -1 -43 1 4.96 2.25
 0 42 -1 2.94 2.51
 0 -42 1 2.14 2.07
 -1 41 -1 6.91 2.33
 1 -41 1 4.67 1.84
 -2 40 -1 0.16 2.69
 2 -40 1 2.38 1.91
 -3 39 -1 0.56 2
 3 -39 1 2.45 1.64
 -4 38 -1 2.25 1.89
 4 -38 1 3.89 1.94
 -5 37 -1 14.28 2.8
 5 -37 1 14.19 2.51
 -6 36 -1 29.13 2.69
 6 -36 1 34.82 3.22
 7 -35 1 2.05 1.82
 -8 34 -1 -2.04 2.89
 8 -34 1 2.25 1.71
 -9 33 -1 0.56 2.71
 9 -33 1 -1.94 1.84
 10 -32 1 -0.67 1.53
 -14 28 -1 5.94 1.8
 -15 27 -1 29.35 3.02
 15 -27 1 27.81 3.54
 -16 26 -1 1.02 1.87
 16 -26 1 0.15 1.64
 -17 25 -1 21.92 2.74
 17 -25 1 23.46 2.56
 -18 24 -1 9.25 1.67
 18 -24 1 5.14 2.02
 -19 23 -1 1.54 1.67
 19 -23 1 0.36 1.93
 -20 22 -1 3.89 1.64
 20 -22 1 1.87 2.91
 -21 21 -1 2.91 1.78
 21 -21 1 1.84 1.91
 -22 20 -1 -0.07 1.89
 22 -20 1 -0.67 1.91
 -23 19 -1 0.58 2.11
 23 -19 1 3.42 2.18
 -24 18 -1 10.87 2.71
 24 -18 1 8.87 2.82
 -25 17 -1 0.87 2.18
 25 -17 1 0.44 2.31
 -26 16 -1 5.89 2.6
 26 -16 1 8.12 2.71
 -27 15 -1 19.15 3.74
 27 -15 1 15.05 3.38
 -28 14 -1 1.02 3.47
 28 -14 1 -1.29 4.38
 -29 13 -1 -0.67 3.78
 29 -13 1 1.34 4.22
 -30 12 -1 0.51 3.93
 30 -12 1 2.89 4.45
 -31 11 -1 1.04 3.56
 31 -11 1 2.6 3.94
 -32 10 -1 0.6 2.49
 32 -10 1 1.16 2.82
 33 -9 1 -0.78 2.62
 -10 -50 1 0.65 2.94
 9 49 -1 0.96 3.53
 -9 -49 1 -1.89 3.38
 8 48 -1 1.94 3.56
 -8 -48 1 0.16 3.76
 7 47 -1 0.4 2.74
 -7 -47 1 0.98 3.73
 6 46 -1 4.25 3.38
 -6 -46 1 0.82 2.07
 5 45 -1 -1.24 3.22
 -5 -45 1 0.75 2.62
 4 44 -1 0.93 2.65
 -4 -44 1 5.03 2.31
 3 43 -1 1.47 2.36
 -3 -43 1 -0.67 2.36
 2 42 -1 11.79 2.69
 -2 -42 1 9.21 2.18
 1 41 -1 5.34 2.44
 -1 -41 1 5.36 2.33
 0 40 -1 3.42 2.07
 0 -40 1 5.96 1.73
 -1 39 -1 0.31 1.87
 1 -39 1 -0.76 1.54
 -2 38 -1 3.78 2
 2 -38 1 5.69 1.82
 -3 37 -1 4.62 2.33
 3 -37 1 4.43 1.6
 -4 36 -1 15.27 2.69
 4 -36 1 15.97 1.96
 -5 35 -1 17.28 2.31
 5 -35 1 20.59 2.38
 -6 34 -1 5.02 1.6
 6 -34 1 4.87 1.56
 -7 33 -1 2.51 1.29
 7 -33 1 4.49 1.54
 8 -32 1 1 1.45
 -9 31 -1 5.83 1.96
 9 -31 1 9.5 1.91
 -10 30 -1 44.63 3.62
 10 -30 1 46.91 3.78
 -11 29 -1 7.02 1.62
 11 -29 1 5.36 1.53
 -12 28 -1 -0.35 1.34
 12 -28 1 0.93 1.93
 13 -27 1 -0.82 1.58
 -14 26 -1 4.25 1.91
 14 -26 1 5.29 1.78
 -15 25 -1 17.23 2.25
 -16 24 -1 0.96 1.91
 16 -24 1 0.4 2.49
 -17 23 -1 4.74 1.36
 17 -23 1 4.85 1.56
 -18 22 -1 -0.15 1.51
 18 -22 1 0.15 1.8
 -19 21 -1 34.38 2.85
 19 -21 1 31.1 4.93
 -20 20 -1 3.33 1.69
 20 -20 1 2.69 1.84
 -21 19 -1 17.59 2.51
 21 -19 1 17.19 2.69
 -22 18 -1 7.4 1.93
 22 -18 1 4.58 2
 -23 17 -1 -0.4 1.93
 23 -17 1 -0.93 2.04
 -24 16 -1 24.32 3.36
 24 -16 1 24.81 3.47
 -25 15 -1 3.25 2.34
 25 -15 1 3.03 2.16
 -26 14 -1 0.05 2.22
 26 -14 1 0.69 3.56
 -27 13 -1 0.04 2.24
 27 -13 1 1.91 3.69
 -28 12 -1 7.98 4.54
 28 -12 1 8.61 4.54
 -29 11 -1 0.42 4.16
 29 -11 1 0.62 4.33
 -30 10 -1 1.62 3.91
 30 -10 1 3.09 4.07
 -31 9 -1 0.42 2.78
 31 -9 1 2.22 3.73
 -32 8 -1 -0.87 3.36
 32 -8 1 0.51 2.8
 33 -7 1 1.33 3.2
 -11 -49 1 -0.71 3.05
 10 48 -1 2.13 3.27
 -10 -48 1 1.87 3.78
 9 47 -1 3.05 3.45
 -9 -47 1 -2.02 3.65
 8 46 -1 2.82 2.94
 -8 -46 1 -0.58 3.98
 7 45 -1 0.02 3.03
 -7 -45 1 -2.25 3.85
 6 44 -1 1.82 3.03
 -6 -44 1 0.29 2.02
 5 43 -1 5.22 2.87
 -5 -43 1 9.23 2.34
 4 42 -1 18.19 4.11
 -4 -42 1 18.39 2.74
 3 41 -1 0.64 2.71
 -3 -41 1 1.2 1.89
 2 40 -1 3.14 2.53
 -2 -40 1 2.38 2.07
 1 39 -1 1.85 2.16
 -1 -39 1 1.8 1.8
 0 38 -1 0.85 1.87
 0 -38 1 1.53 1.6
 -1 37 -1 7.74 2.05
 1 -37 1 5.62 1.78
 -2 36 -1 10.94 2.4
 2 -36 1 12.43 1.85
 -3 35 -1 8.8 1.84
 3 -35 1 8.91 1.64
 -4 34 -1 19.19 2.82
 4 -34 1 22.77 2.25
 -5 33 -1 3.71 1.62
 5 -33 1 6.14 1.51
 -6 32 -1 0.36 1.4
 6 -32 1 -0.35 1.4
 -7 31 -1 21.7 2.04
 7 -31 1 24.39 2.42
 -8 30 -1 9.2 1.58
 8 -30 1 10.7 1.89
 -9 29 -1 12.79 1.56
 -10 28 -1 -0.47 1.44
 10 -28 1 2.69 1.36
 -11 27 -1 5.69 2.18
 11 -27 1 6.89 2.04
 -12 26 -1 0.87 1.22
 12 -26 1 -0.31 1.25
 -13 25 -1 -0.71 1.14
 13 -25 1 -0.25 1.45
 -14 24 -1 8.85 1.82
 14 -24 1 7.09 1.87
 -15 23 -1 0.98 1.27
 15 -23 1 0.16 1.51
 -16 22 -1 0.62 1.29
 16 -22 1 -0.47 1.64
 -17 21 -1 15.92 1.78
 17 -21 1 16.47 2
 -18 20 -1 2.8 1.54
 -19 19 -1 15.67 1.98
 19 -19 1 20.12 2.25
 -20 18 -1 1.47 1.65
 20 -18 1 0.76 1.71
 -21 17 -1 -0.09 1.71
 21 -17 1 2.09 1.78
 -22 16 -1 3.63 1.96
 22 -16 1 5.47 2.02
 -23 15 -1 25.88 3.13
 23 -15 1 25.19 3.07
 -24 14 -1 3.83 2.13
 24 -14 1 4.29 3.6
 -25 13 -1 -0.89 2.29
 25 -13 1 2.2 2.22
 -26 12 -1 0.27 3.42
 26 -12 1 2.24 2.36
 -27 11 -1 3.49 3.83
 27 -11 1 5.05 4.23
 -28 10 -1 8.61 4.53
 28 -10 1 10.81 4.36
 -29 9 -1 5.58 4.38
 29 -9 1 9.81 4.42
 -30 8 -1 0.35 3.11
 30 -8 1 -0.69 3.63
 -31 7 -1 1.84 3.42
 31 -7 1 2.4 3.23
 -32 6 -1 7.6 3.89
 32 -6 1 4.07 3.42
 -33 5 -1 1.82 2.91
 33 -5 1 -1.8 2.78
 13 49 -1 1.65 2.93
 11 47 -1 0.76 2.76
 -11 -47 1 -1.22 3.53
 10 46 -1 -2.65 2.98
 -10 -46 1 -2.16 3.62
 9 45 -1 6.78 3
 -9 -45 1 3.43 4
 8 44 -1 -0.35 3.29
 -8 -44 1 0.38 4.27
 7 43 -1 0.07 3.27
 6 42 -1 1.94 2.74
 -6 -42 1 0.4 1.98
 5 41 -1 1.91 3.07
 -5 -41 1 1.6 1.96
 4 40 -1 1.62 2.09
 -4 -40 1 4.98 1.87
 3 39 -1 1.22 2.47
 -3 -39 1 1.25 2.04
 2 38 -1 2.49 2.65
 -2 -38 1 2.98 1.64
 1 37 -1 6.78 2.11
 -1 -37 1 6.72 1.74
 0 36 -1 110.33 5.47
 0 -36 1 116.89 5.38
 -1 35 -1 8.09 2.11
 1 -35 1 11.18 1.69
 -2 34 -1 8.87 1.6
 2 -34 1 11.78 1.6
 -3 33 -1 0.49 1.89
 3 -33 1 0.22 1.44
 -4 32 -1 0.55 1.51
 4 -32 1 2.13 1.31
 -5 31 -1 85.45 4.31
 5 -31 1 85.69 5.07
 -6 30 -1 -0.15 1.25
 6 -30 1 0.22 1.47
 -7 29 -1 1.65 1.45
 7 -29 1 2.29 1.49
 -8 28 -1 66.42 4.23
 8 -28 1 70.68 4.29
 -9 27 -1 215.34 7.49
 9 -27 1 209.96 8.12
 -10 26 -1 22.9 1.74
 10 -26 1 23.55 2.44
 -11 25 -1 5.18 1.25
 11 -25 1 4.96 1.67
 -12 24 -1 1.45 0.95
 12 -24 1 0.91 1.24
 -13 23 -1 5.03 1.09
 13 -23 1 5.89 1.45
 -14 22 -1 6.78 1.25
 14 -22 1 5.54 2.02
 -15 21 -1 1.33 1.27
 15 -21 1 1.07 2.02
 -16 20 -1 -0.73 1.25
 16 -20 1 0.29 2.14
 -17 19 -1 0.89 1.27
 17 -19 1 0.42 1.47
 -18 18 -1 6.6 1.44
 -19 17 -1 8.41 1.78
 19 -17 1 7.32 1.87
 -20 16 -1 2.93 1.56
 20 -16 1 0.78 1.74
 -21 15 -1 1.31 1.71
 21 -15 1 0.13 2.27
 -22 14 -1 8.6 2.14
 22 -14 1 9.81 2.25
 -23 13 -1 4.91 2.13
 23 -13 1 4.4 2.11
 -24 12 -1 -1.42 2.05
 24 -12 1 0.82 2.98
 -25 11 -1 1.4 3.22
 25 -11 1 1.94 3.38
 -26 10 -1 1.04 3.63
 -27 9 -1 6.47 3.98
 27 -9 1 4.6 4.09
 -28 8 -1 2.58 3.73
 28 -8 1 1.54 4.18
 -29 7 -1 0.11 4.05
 29 -7 1 -0.96 3.18
 -30 6 -1 -0.31 3.76
 -31 5 -1 -1.82 3.65
 31 -5 1 2.07 3.63
 -32 4 -1 4.25 2.73
 32 -4 1 4.36 2.51
 -33 3 -1 1.05 2.22
 33 -3 1 -0.02 2.18
 14 48 -1 -1.02 3.07
 -14 -48 1 0.55 2.93
 13 47 -1 -1.11 2.84
 12 46 -1 0.18 2.29
 -12 -46 1 -0.09 2.51
 11 45 -1 -0.73 3
 -11 -45 1 -0.2 3.73
 10 44 -1 0.45 3.05
 -10 -44 1 1.96 4.22
 9 43 -1 0.84 2.78
 -9 -43 1 1.49 4.31
 8 42 -1 4.29 3.11
 7 41 -1 2.98 3.09
 -7 -41 1 0.62 3.67
 6 40 -1 -0.6 2.18
 -6 -40 1 1.05 1.82
 5 39 -1 2.64 2.42
 -5 -39 1 3.25 1.87
 4 38 -1 1.24 2.29
 -4 -38 1 2.67 1.73
 3 37 -1 4.69 2.27
 -3 -37 1 3.85 1.67
 2 36 -1 12.19 2.2
 -2 -36 1 13.27 1.85
 1 35 -1 7.2 1.93
 -1 -35 1 8.09 1.64
 0 34 -1 9.52 2.18
 0 -34 1 9.01 1.56
 -1 33 -1 1.34 1.44
 1 -33 1 0.96 1.27
 -2 32 -1 3.02 1.73
 2 -32 1 2.65 1.49
 -3 31 -1 0.78 1.47
 3 -31 1 1.84 1.16
 -4 30 -1 164.36 6.38
 4 -30 1 157.33 7.31
 -5 29 -1 19.61 2.73
 5 -29 1 17.45 1.91
 -6 28 -1 20.66 2.18
 6 -28 1 20.55 1.89
 -7 27 -1 1.62 1.2
 7 -27 1 1.05 1.11
 -8 26 -1 13.94 1.87
 8 -26 1 14.1 1.42
 -9 25 -1 114.48 4.33
 9 -25 1 113.82 6.43
 -10 24 -1 4.25 1.09
 10 -24 1 5.74 1.56
 -11 23 -1 9.12 1.14
 11 -23 1 8.67 1.84
 -12 22 -1 31.75 1.85
 12 -22 1 31.86 2.16
 -13 21 -1 254.56 8.41
 13 -21 1 258.66 13.23
 -14 20 -1 14.12 1.29
 14 -20 1 13.67 1.69
 -15 19 -1 7.72 1.24
 15 -19 1 8.58 1.44
 -16 18 -1 1.29 1.09
 16 -18 1 1.67 1.38
 -17 17 -1 9.74 1.51
 -18 16 -1 58.77 3.36
 18 -16 1 58.36 3.74
 -19 15 -1 35.02 2.76
 19 -15 1 37.06 2.87
 -20 14 -1 0.05 1.51
 20 -14 1 0.11 1.6
 -21 13 -1 0.69 1.69
 21 -13 1 -0.75 1.53
 -22 12 -1 28.04 3.16
 22 -12 1 30.08 3.36
 -23 11 -1 13.45 2.45
 23 -11 1 14.39 3.18
 -24 10 -1 0.69 1.96
 24 -10 1 0.91 2.93
 -25 9 -1 -0.4 2.94
 -26 8 -1 3.93 3.51
 26 -8 1 5.42 3.8
 -27 7 -1 0.15 3.43
 27 -7 1 -1.29 3.09
 -28 6 -1 -1.16 3.51
 28 -6 1 3.87 4.38
 -29 5 -1 -2.02 3.8
 29 -5 1 1.25 4.09
 -30 4 -1 0.31 2.56
 30 -4 1 0 3.91
 -31 3 -1 -1.56 2.69
 31 -3 1 2.27 2.45
 -32 2 -1 0.42 2.8
 32 -2 1 2.11 2.69
 -33 1 -1 -1.02 2.45
 33 -1 1 -0.16 2.38
 15 47 -1 -1.14 2.54
 14 46 -1 -1 2.98
 -14 -46 1 2.16 3.33
 13 45 -1 1.16 3.6
 -13 -45 1 1.13 3.63
 12 44 -1 -0.75 3.23
 -12 -44 1 0.62 3.56
 11 43 -1 3.83 3.02
 -11 -43 1 0.93 4
 10 42 -1 4.11 3.07
 -10 -42 1 2.53 4.29
 9 41 -1 2.76 2.8
 -9 -41 1 0.2 4.18
 8 40 -1 1.14 2.84
 7 39 -1 4.33 2.93
 -7 -39 1 3.4 3.54
 6 38 -1 1.27 2.4
 -6 -38 1 2.87 3.34
 5 37 -1 10.3 3.05
 -5 -37 1 9.8 2.07
 4 36 -1 11.05 2.29
 -4 -36 1 12.81 2.33
 3 35 -1 10 2.34
 -3 -35 1 10.61 1.85
 2 34 -1 8.71 2.34
 -2 -34 1 7.78 1.45
 1 33 -1 1.04 1.44
 -1 -33 1 -1.25 1.38
 0 32 -1 0.82 1.82
 0 -32 1 1.33 1.44
 -1 31 -1 16.81 1.65
 1 -31 1 20.15 2.04
 -2 30 -1 55.74 4.05
 2 -30 1 54.05 3.42
 -3 29 -1 6.16 1.51
 3 -29 1 6.14 1.42
 -4 28 -1 5.92 1.2
 4 -28 1 6.82 1.18
 -5 27 -1 35.97 2.91
 5 -27 1 33.6 2.51
 -6 26 -1 24.23 1.76
 6 -26 1 23.19 2.14
 -7 25 -1 1.49 1.02
 7 -25 1 2.6 0.91
 -8 24 -1 70.66 4
 8 -24 1 73.73 4.34
 -9 23 -1 11.27 1.49
 9 -23 1 10.4 1.58
 -10 22 -1 101.79 3.91
 10 -22 1 102.46 5.89
 -11 21 -1 131.07 4.8
 11 -21 1 129.14 7.43
 -12 20 -1 1.84 1
 12 -20 1 3.62 1.16
 -13 19 -1 85.05 3.4
 13 -19 1 85.18 3.91
 -14 18 -1 1.91 1
 14 -18 1 2.44 1.2
 -15 17 -1 9.94 1.2
 15 -17 1 10.32 1.73
 -16 16 -1 0.62 1.11
 16 -16 1 -0.33 1.74
 -17 15 -1 175.96 7
 17 -15 1 174.92 7.4
 -18 14 -1 3.07 1.31
 18 -14 1 1.93 1.89
 -19 13 -1 1.13 1.4
 19 -13 1 -0.84 1.36
 -20 12 -1 7.56 1.67
 20 -12 1 8.31 1.74
 -21 11 -1 2.07 1.56
 21 -11 1 0.47 1.49
 -22 10 -1 47.27 3.69
 22 -10 1 47.92 3.53
 -23 9 -1 28.26 3.33
 23 -9 1 24.39 4.23
 -24 8 -1 -0.45 1.89
 24 -8 1 -0.58 3.33
 -25 7 -1 -2.53 3.36
 25 -7 1 2.56 3.45
 -26 6 -1 35.2 7.31
 26 -6 1 34.08 6.87
 -27 5 -1 5.8 3.82
 27 -5 1 4.45 4
 -28 4 -1 0.16 3.8
 28 -4 1 7.32 3.67
 -29 3 -1 0.76 3.49
 29 -3 1 -2.45 3.87
 -30 2 -1 3.98 2.93
 30 -2 1 4.51 2.82
 -31 1 -1 0.42 2.76
 31 -1 1 0.36 2.65
 -32 0 -1 0.22 2.8
 32 0 1 1.22 2.51
 -33 -1 -1 1.44 2.33
 33 1 1 0.24 2.05
 16 46 -1 1.89 2.96
 -16 -46 1 0.36 2.25
 15 45 -1 0.69 3.18
 -15 -45 1 1.36 1.93
 14 44 -1 -1.33 3.62
 -14 -44 1 -1.85 4.23
 13 43 -1 0.64 3.91
 -13 -43 1 3.31 4.09
 12 42 -1 -1.42 3.43
 -12 -42 1 0.51 4.03
 11 41 -1 4.36 3.29
 -11 -41 1 -0.38 4.09
 10 40 -1 1.67 3.31
 -10 -40 1 0.67 3.96
 9 39 -1 1.09 2.73
 -9 -39 1 3.47 3.49
 8 38 -1 -0.36 2.6
 7 37 -1 0.53 2.93
 -7 -37 1 0.73 3.11
 6 36 -1 33.09 3.89
 -6 -36 1 29.5 2.62
 5 35 -1 19.63 2.36
 -5 -35 1 16.1 2.13
 4 34 -1 16.19 2.8
 -4 -34 1 19.83 2.11
 3 33 -1 0.27 1.84
 -3 -33 1 0.27 1.27
 2 32 -1 2.11 1.82
 -2 -32 1 2.34 1.27
 1 31 -1 18.77 2.09
 -1 -31 1 17.32 1.71
 0 30 -1 5.94 1.89
 0 -30 1 8.31 1.53
 -1 29 -1 16.87 2.05
 1 -29 1 18.81 1.87
 -2 28 -1 15.48 2.11
 2 -28 1 16.74 1.45
 -3 27 -1 75.86 4.73
 3 -27 1 73.31 3.34
 -4 26 -1 1.27 1.16
 4 -26 1 -0.16 1.13
 -5 25 -1 17.23 1.47
 5 -25 1 16.17 1.27
 -6 24 -1 118.73 4.43
 6 -24 1 121.69 6
 -7 23 -1 7.8 1.09
 7 -23 1 7.09 1.34
 -8 22 -1 8.58 1.11
 8 -22 1 8.49 1.51
 -9 21 -1 177.97 8.27
 9 -21 1 178.92 6.85
 -10 20 -1 30.37 2.25
 10 -20 1 29.66 1.93
 -11 19 -1 13.03 1.2
 11 -19 1 13.23 1.34
 -12 18 -1 2.27 0.96
 12 -18 1 1.09 1.04
 -13 17 -1 2.24 1.22
 13 -17 1 2.65 1.07
 -14 16 -1 60.35 2.85
 14 -16 1 58.01 3.03
 -15 15 -1 180.32 9.23
 15 -15 1 175.25 6.8
 -16 14 -1 0.2 1.02
 16 -14 1 0.33 1.13
 -17 13 -1 9.41 1.44
 17 -13 1 10.67 1.44
 -18 12 -1 37.71 2.49
 18 -12 1 37.95 2.54
 -19 11 -1 35.82 2.6
 19 -11 1 38.33 2.84
 -20 10 -1 3.78 1.49
 20 -10 1 5.72 2.27
 -21 9 -1 0.78 1.51
 21 -9 1 1.82 1.45
 -22 8 -1 1.54 2.2
 22 -8 1 4.16 2.71
 -23 7 -1 -1.18 1.65
 23 -7 1 -1.8 3.09
 -24 6 -1 61.03 5.4
 24 -6 1 65.99 5.32
 -25 5 -1 4.91 2.18
 25 -5 1 4.67 3.47
 -26 4 -1 16.94 4.85
 26 -4 1 20.32 5.85
 -27 3 -1 2.74 3.47
 27 -3 1 2.89 4.02
 -28 2 -1 1.91 3.78
 28 -2 1 4.58 3.6
 -29 1 -1 -0.55 2.73
 29 -1 1 1.82 2.71
 -30 0 -1 3.11 2.74
 30 0 1 5.6 2.69
 -31 -1 -1 0.95 2.54
 31 1 1 -2.49 2.78
 -32 -2 -1 0.89 2.45
 32 2 1 0.71 2.58
 -33 -3 -1 -0.33 3.09
 33 3 1 -0.36 2.82
 17 45 -1 -0.15 2.07
 -17 -45 1 -1.71 1.98
 16 44 -1 5.67 3.43
 -16 -44 1 0.04 1.62
 15 43 -1 -2.74 3.73
 -15 -43 1 -0.16 2.25
 14 42 -1 2.87 3.94
 -14 -42 1 5.07 3.98
 13 41 -1 3.05 3.49
 -13 -41 1 1.09 3.83
 12 40 -1 1.94 3.25
 11 39 -1 0.75 3.02
 -11 -39 1 -1.33 3.38
 10 38 -1 -0.85 2.8
 -10 -38 1 0.93 3.51
 9 37 -1 7.76 3.23
 -9 -37 1 9.49 3.8
 8 36 -1 37.66 4.22
 -8 -36 1 34.77 5.02
 7 35 -1 3 2.42
 -7 -35 1 1.53 1.51
 6 34 -1 4.47 2.31
 -6 -34 1 4.27 1.58
 5 33 -1 4.45 1.94
 -5 -33 1 4.71 1.4
 4 32 -1 -0.85 1.53
 -4 -32 1 1.22 1.29
 3 31 -1 1.58 1.33
 -3 -31 1 2.84 1.29
 2 30 -1 50.9 3.82
 -2 -30 1 57.1 2.84
 1 29 -1 16.27 2.07
 -1 -29 1 17.94 1.47
 0 28 -1 158.31 7.54
 0 -28 1 161.18 7.34
 -1 27 -1 141.5 7.54
 1 -27 1 141.7 6.72
 -2 26 -1 17.68 1.47
 2 -26 1 14.36 1.36
 -3 25 -1 30.5 2.69
 3 -25 1 30.2 2.34
 -4 24 -1 20.45 1.69
 4 -24 1 18.25 1.62
 -5 23 -1 10.81 1.27
 5 -23 1 13.39 1.36
 -6 22 -1 13.27 1.31
 6 -22 1 10.65 1.38
 -7 21 -1 163.07 5.82
 7 -21 1 149.66 5.6
 -8 20 -1 46.56 2.82
 8 -20 1 43.29 3.18
 -9 19 -1 0.67 0.85
 9 -19 1 0.85 1.31
 -10 18 -1 1.42 0.8
 10 -18 1 1.11 1.22
 -11 17 -1 1.13 0.8
 11 -17 1 1.09 0.95
 -12 16 -1 1.85 0.87
 12 -16 1 0.76 1
 -13 15 -1 13.32 1.13
 13 -15 1 13.76 2
 -14 14 -1 4.74 1.02
 14 -14 1 3.45 1.04
 -15 13 -1 46.09 2.18
 15 -13 1 43.33 2.33
 -16 12 -1 7.63 1.16
 16 -12 1 8.61 1.25
 -17 11 -1 6.63 1.27
 17 -11 1 5.6 1.25
 -18 10 -1 35.98 2.34
 18 -10 1 36.66 2.38
 -19 9 -1 86.67 4.38
 19 -9 1 84.4 4.22
 -20 8 -1 0.98 1.45
 20 -8 1 0.05 1.45
 -21 7 -1 3.29 1.58
 21 -7 1 3.89 1.65
 -22 6 -1 4.16 2.36
 22 -6 1 7.49 2.89
 -23 5 -1 6.52 1.98
 23 -5 1 6.32 1.96
 -24 4 -1 9.38 2.74
 24 -4 1 7.61 3.53
 -25 3 -1 1.6 2.11
 25 -3 1 2.76 3.22
 -26 2 -1 6.02 3.47
 26 -2 1 2.94 3.8
 -27 1 -1 -1.93 3.56
 27 -1 1 0.85 3.96
 -28 0 -1 35.84 5.03
 28 0 1 36.31 5.42
 -29 -1 -1 0.45 2.6
 29 1 1 4.51 2.69
 -30 -2 -1 5.05 2.67
 30 2 1 2.49 2.89
 -31 -3 -1 -0.67 3.8
 31 3 1 -0.85 2.65
 -32 -4 -1 1.89 3.6
 32 4 1 4 2.31
 33 5 1 -1.2 3.18
 18 44 -1 -2.33 2.64
 17 43 -1 1.36 3.14
 -17 -43 1 0.55 1.91
 16 42 -1 -0.25 3.49
 -16 -42 1 0.56 1.89
 15 41 -1 -3.23 3.6
 -15 -41 1 -1.98 2.94
 14 40 -1 0.85 3.02
 13 39 -1 1.78 2.91
 -13 -39 1 4.58 4.09
 12 38 -1 -0.4 3.27
 -12 -38 1 1.74 3.45
 11 37 -1 2.02 2.51
 -11 -37 1 3.14 3.63
 10 36 -1 1.24 2.84
 9 35 -1 7.65 2.91
 -9 -35 1 9.78 1.85
 8 34 -1 2.4 1.98
 -8 -34 1 0.87 1.44
 7 33 -1 1.14 2.14
 -7 -33 1 2.47 1.58
 6 32 -1 0.93 2.05
 -6 -32 1 0.87 1.38
 5 31 -1 86.22 5.09
 -5 -31 1 83.16 4.09
 4 30 -1 162.07 7.72
 -4 -30 1 162.38 6.2
 3 29 -1 4.93 1.73
 -3 -29 1 5.11 1.44
 2 28 -1 16.3 1.73
 -2 -28 1 16.63 1.54
 1 27 -1 139.36 7.4
 -1 -27 1 133.54 6.91
 0 26 -1 178.12 6.43
 0 -26 1 169.81 6.23
 -1 25 -1 31.75 2.07
 1 -25 1 34.75 2.64
 -2 24 -1 96.34 5.07
 2 -24 1 92.19 3.63
 -3 23 -1 10.4 1.36
 3 -23 1 9.3 1.09
 -4 22 -1 572.18 16.61
 4 -22 1 544.75 21.88
 -5 21 -1 398.24 15.97
 5 -21 1 373.23 16.94
 -6 20 -1 1.31 0.75
 6 -20 1 -0.58 0.96
 -7 19 -1 31.86 1.54
 7 -19 1 32.48 2.71
 -8 18 -1 38.04 1.71
 8 -18 1 36.82 2.65
 -9 17 -1 16.57 1.18
 9 -17 1 16.54 1.38
 -10 16 -1 29.1 1.67
 10 -16 1 29.97 1.87
 -11 15 -1 43.16 2.11
 11 -15 1 42.54 2.25
 -12 14 -1 13.03 1.11
 12 -14 1 9.21 1.2
 -13 13 -1 27.24 1.56
 13 -13 1 26.62 1.62
 -14 12 -1 76.33 3.36
 14 -12 1 79.15 4.96
 -15 11 -1 1.36 1.09
 15 -11 1 1.73 1.04
 -16 10 -1 6.02 1.09
 16 -10 1 4.43 1.11
 -17 9 -1 0.67 1.05
 17 -9 1 -0.02 1.11
 -18 8 -1 13.34 1.65
 18 -8 1 14.78 1.6
 -19 7 -1 10.03 1.58
 19 -7 1 13.7 1.62
 -20 6 -1 1.16 1.34
 20 -6 1 0.98 1.34
 -21 5 -1 1.36 2.05
 21 -5 1 -0.31 2.31
 -22 4 -1 37.16 3.14
 22 -4 1 36.55 3.05
 -23 3 -1 2.02 2.89
 -24 2 -1 7.69 3.16
 24 -2 1 13.32 3.8
 -25 1 -1 0.29 1.87
 25 -1 1 3.42 3
 -26 0 -1 7.58 3.47
 26 0 1 9.96 3.94
 27 1 1 -0.35 3.74
 -28 -2 -1 8.25 4.03
 -29 -3 -1 -2.25 4
 29 3 1 -1.76 3.47
 -30 -4 -1 2.36 3.36
 30 4 1 0.75 2.73
 -31 -5 -1 0.55 3.74
 31 5 1 -0.53 2.49
 -32 -6 -1 3.56 3.36
 32 6 1 2.25 3.58
 33 7 1 -0.76 1.85
 19 43 -1 0.65 2.8
 -19 -43 1 1.05 3.14
 18 42 -1 -1.18 3.02
 -18 -42 1 -0.04 2.44
 17 41 -1 0.36 2.65
 -17 -41 1 2.05 2.11
 16 40 -1 -2.09 3.05
 -16 -40 1 1.16 2.05
 15 39 -1 -3.73 3.56
 -15 -39 1 1.4 2.18
 14 38 -1 0.18 3.31
 13 37 -1 2.49 3.42
 -13 -37 1 0.49 3.42
 12 36 -1 1.85 3.2
 -12 -36 1 0.76 3.22
 11 35 -1 2.14 2.62
 -11 -35 1 -0.82 3.18
 10 34 -1 6.25 2.49
 -10 -34 1 3.73 1.71
 9 33 -1 -1.8 2.4
 -9 -33 1 0.09 1.45
 8 32 -1 -0.65 2.09
 -8 -32 1 1.13 1.33
 7 31 -1 24.1 2.78
 -7 -31 1 24.1 2.07
 6 30 -1 0.73 1.4
 -6 -30 1 1.62 1.34
 5 29 -1 16.87 2
 -5 -29 1 14.92 1.51
 4 28 -1 3.96 1.49
 -4 -28 1 5.32 1.02
 3 27 -1 74 3.43
 -3 -27 1 75.84 4.36
 2 26 -1 15.48 1.89
 -2 -26 1 15.74 2.14
 1 25 -1 35.49 2.96
 -1 -25 1 33.4 1.94
 0 -24 1 217.23 10.27
 -1 23 -1 0.78 1.13
 1 -23 1 0.16 0.93
 -2 22 -1 53.41 3.6
 2 -22 1 51.49 3.53
 -3 21 -1 109.71 5.74
 3 -21 1 109.97 5.76
 -4 20 -1 66.9 3.89
 4 -20 1 64.59 3.8
 -5 19 -1 48.74 3
 5 -19 1 51 2.47
 -6 18 -1 104.39 3.98
 6 -18 1 108.13 5.74
 -7 17 -1 2.11 0.73
 7 -17 1 1.62 0.71
 -8 16 -1 355.26 11.59
 8 -16 1 354.02 16.3
 -9 15 -1 841 23.23
 9 -15 1 812.16 35.64
 -10 14 -1 0.78 0.73
 10 -14 1 1.16 0.87
 -11 13 -1 7.87 0.82
 11 -13 1 6.72 1.51
 -12 12 -1 114.64 4.58
 12 -12 1 112.06 4.25
 -13 11 -1 219.83 7.36
 -14 10 -1 53.45 2.56
 14 -10 1 54.59 2.74
 -15 9 -1 11.29 1.2
 15 -9 1 10.36 1.25
 -16 8 -1 5.14 1
 16 -8 1 4.34 1.02
 -17 7 -1 34.55 2.14
 17 -7 1 34.91 2.07
 -18 6 -1 224.12 8.43
 18 -6 1 228.44 8.36
 -19 5 -1 7.6 1.45
 19 -5 1 5.85 1.4
 -20 4 -1 7.4 1.42
 -21 3 -1 2.47 2.07
 21 -3 1 3.33 1.58
 -22 2 -1 77 7.11
 22 -2 1 80.02 4.96
 -24 0 -1 -1.05 2.62
 24 0 1 0.11 2.54
 -25 -1 -1 0.02 1.89
 -26 -2 -1 7.12 3.87
 26 2 1 8.54 3.36
 -27 -3 -1 4.53 3.58
 -28 -4 -1 3.02 4.36
 28 4 1 0.71 4.16
 -29 -5 -1 0.53 3.82
 29 5 1 0.36 3.91
 -30 -6 -1 0.82 3.83
 30 6 1 3.42 3.85
 -31 -7 -1 2.31 3.63
 31 7 1 0.38 3.58
 -32 -8 -1 0.24 2.6
 32 8 1 3.63 2.42
 -33 -9 -1 1.51 2.82
 33 9 1 -1.09 2.6
 20 42 -1 -2.18 3
 -20 -42 1 1.18 2.98
 19 41 -1 -0.45 3.87
 -19 -41 1 0.78 2.04
 18 40 -1 -0.33 2.53
 -18 -40 1 0.13 2.04
 17 39 -1 -1.11 2.71
 -17 -39 1 -0.75 2.18
 16 38 -1 -0.02 2.91
 -16 -38 1 0.62 2.2
 15 37 -1 -0.65 4.73
 -15 -37 1 6.58 2.8
 14 36 -1 13.9 3.27
 13 35 -1 0.89 3.05
 12 34 -1 3.94 2.38
 11 33 -1 18.14 2.76
 -11 -33 1 9.96 2.29
 10 32 -1 0.58 2.42
 9 31 -1 8.27 2.25
 -9 -31 1 5.83 2.93
 8 30 -1 9.56 2
 7 29 -1 2.74 1.85
 -7 -29 1 3.34 1.13
 6 28 -1 19.14 1.93
 -6 -28 1 20.17 1.73
 5 27 -1 34.6 3.02
 -5 -27 1 34.31 2.18
 4 26 -1 0.98 1.29
 -4 -26 1 0.95 1
 3 25 -1 33.68 2.96
 -3 -25 1 32.46 2.58
 2 24 -1 95.21 4
 -2 -24 1 93.03 4.93
 1 23 -1 -0.25 1.16
 -1 -23 1 1.36 0.89
 0 22 -1 12.23 1.54
 0 -22 1 9.83 1.02
 -1 21 -1 235.86 11.34
 1 -21 1 225.01 7.4
 -2 20 -1 37.53 2.58
 2 -20 1 32.17 1.73
 -3 19 -1 1.93 0.89
 3 -19 1 1.84 0.76
 -4 18 -1 122.45 5.42
 4 -18 1 122.04 6.4
 -5 17 -1 7.6 0.91
 5 -17 1 6.34 1.04
 -6 16 -1 246.45 8.2
 6 -16 1 231.08 11.21
 -7 15 -1 37.62 2.04
 7 -15 1 36.06 2
 -8 14 -1 38.96 2.29
 8 -14 1 42.84 2.09
 -9 13 -1 29.3 2.09
 9 -13 1 27.15 1.6
 -10 12 -1 251.25 7.89
 10 -12 1 254.21 8.18
 -11 11 -1 57.01 2.64
 11 -11 1 56.74 4.36
 -12 10 -1 104.48 4.22
 12 -10 1 101.88 4.94
 -13 9 -1 376.18 11.36
 13 -9 1 380.28 17.17
 -14 8 -1 68.13 3.18
 14 -8 1 61.97 2.62
 -15 7 -1 6.69 0.98
 15 -7 1 7.67 1.74
 -16 6 -1 9.58 1.13
 16 -6 1 8.96 1.22
 -17 5 -1 32.88 1.98
 17 -5 1 34.33 2.07
 -18 4 -1 128.69 5.56
 18 -4 1 130.5 5.42
 -19 3 -1 3 1.84
 19 -3 1 3.51 1.36
 -20 2 -1 10.3 2.16
 20 -2 1 10.01 1.69
 -21 1 -1 -0.16 1.65
 -24 -2 -1 9.16 3.49
 24 2 1 5.51 2.91
 -25 -3 -1 5.91 3.42
 25 3 1 4.2 3.23
 -26 -4 -1 26.3 5.45
 26 4 1 24.83 4.78
 -27 -5 -1 8.07 4
 27 5 1 9.78 3.63
 -28 -6 -1 -0.53 4.05
 28 6 1 3.23 3.91
 -29 -7 -1 1.13 3.53
 29 7 1 -0.31 3.51
 -30 -8 -1 0.87 3.45
 30 8 1 -2.22 3.65
 -31 -9 -1 -0.47 3.13
 31 9 1 1.65 3.11
 21 41 -1 0.47 2.54
 20 40 -1 -0.53 3.43
 19 39 -1 1.69 4
 -19 -39 1 0.71 2.11
 18 38 -1 -1.58 4.53
 -18 -38 1 0.84 2.22
 17 37 -1 2.07 4.34
 -17 -37 1 2.73 2.65
 16 36 -1 4.83 3.94
 -16 -36 1 -0.36 2.47
 15 35 -1 0.07 4.78
 -15 -35 1 0.18 2.13
 -14 -34 1 2.91 2.24
 13 33 -1 5.69 2.84
 12 32 -1 4.34 2.54
 -12 -32 1 4.22 1.8
 11 31 -1 9.96 2.96
 -10 -30 1 36.78 4.25
 9 29 -1 13.01 2.49
 -9 -29 1 12.18 1.8
 8 28 -1 62.74 4.25
 -8 -28 1 62.95 4.49
 7 27 -1 -1 1.45
 -7 -27 1 1.49 1.2
 6 26 -1 24.32 2.36
 -6 -26 1 25.3 1.78
 5 25 -1 18.68 2.07
 -5 -25 1 16.88 1.51
 4 24 -1 17.88 2.02
 -4 -24 1 17.77 1.4
 3 23 -1 9.07 1.42
 -3 -23 1 8.32 1.16
 2 22 -1 54.48 3.42
 -2 -22 1 55.88 3.49
 1 21 -1 235.73 11.74
 -1 -21 1 223.41 7.51
 0 20 -1 114.24 6.16
 0 -20 1 109.28 4.22
 -1 19 -1 3.4 1.02
 1 -19 1 1.44 0.78
 2 -18 1 200.71 6.58
 -3 17 -1 8.83 0.87
 3 -17 1 8.67 0.93
 -4 16 -1 46.22 2.4
 4 -16 1 41.89 3
 -5 15 -1 318.15 10.14
 5 -15 1 320.62 10.85
 -6 14 -1 34.11 1.82
 6 -14 1 36.47 2
 -7 13 -1 94.78 3.58
 7 -13 1 95.27 3.8
 -8 12 -1 7.8 0.8
 8 -12 1 8.14 0.93
 -9 11 -1 31.62 1.74
 9 -11 1 31.59 1.73
 -10 10 -1 369.41 16.1
 10 -10 1 365.22 11.89
 -11 9 -1 153.62 5.49
 11 -9 1 154.86 7.21
 -12 8 -1 0.73 0.73
 12 -8 1 0.24 0.76
 -13 7 -1 1.14 0.69
 13 -7 1 1.64 0.76
 -14 6 -1 546.7 15.47
 14 -6 1 548.66 16.07
 -15 5 -1 205.6 9.12
 15 -5 1 201.36 7.14
 -16 4 -1 28.81 1.78
 16 -4 1 28.42 1.84
 -17 3 -1 66.33 4.82
 17 -3 1 69.21 3.38
 -18 2 -1 31.28 3.16
 18 -2 1 31.73 2.31
 -19 1 -1 19.92 1.76
 19 -1 1 21.77 1.78
 -20 0 -1 55.23 3.25
 20 0 1 54.28 4.62
 -21 -1 -1 1.24 2.29
 21 1 1 0.36 1.87
 -22 -2 -1 78.87 7.16
 22 2 1 81 7.49
 23 3 1 1.62 2.71
 -24 -4 -1 5.74 2.22
 24 4 1 5.89 3.2
 -25 -5 -1 2.96 3.82
 25 5 1 3.76 2.85
 -26 -6 -1 37.24 7.54
 26 6 1 39.4 6.96
 -27 -7 -1 -1.13 3.29
 -28 -8 -1 4.13 3.82
 28 8 1 0.55 3.71
 -29 -9 -1 4.42 3.78
 29 9 1 4.63 4.07
 -30 -10 -1 0.15 3.54
 30 10 1 1.05 3.47
 -31 -11 -1 0.02 2.47
 -32 -12 -1 -0.02 2.82
 22 40 -1 0.4 2.87
 21 39 -1 -0.73 3.89
 -21 -39 1 13.28 3.62
 20 38 -1 -0.04 3.76
 -20 -38 1 2.04 1.98
 -19 -37 1 -2.85 2.56
 -18 -36 1 6.03 2.89
 -17 -35 1 -0.58 2.44
 -16 -34 1 -0.85 2.53
 15 33 -1 -0.76 4.2
 -15 -33 1 -0.6 2.36
 14 32 -1 6.05 4
 -14 -32 1 -0.82 2.24
 -13 -31 1 25.66 3.33
 12 30 -1 -0.4 2.2
 -11 -29 1 3.42 1.64
 10 28 -1 3.51 2.09
 -10 -28 1 1.8 1.49
 9 27 -1 213.29 8.01
 -9 -27 1 202.84 7.47
 8 26 -1 12.78 1.8
 -8 -26 1 12.54 1.44
 7 25 -1 0.22 1.62
 -7 -25 1 1.13 1.25
 6 24 -1 122.94 4.73
 -6 -24 1 118.91 5.94
 5 23 -1 11.85 1.4
 -5 -23 1 10.7 1.4
 4 22 -1 554 21.55
 -4 -22 1 557.57 16.45
 3 21 -1 103.97 6.03
 -3 -21 1 109.04 4.23
 2 20 -1 32.39 2.62
 -2 -20 1 34.55 2.44
 1 19 -1 2.91 0.89
 -1 -19 1 2.73 0.71
 0 18 -1 167.16 5.72
 0 -18 1 163.33 7.52
 -1 17 -1 22.74 1.53
 1 -17 1 22.83 2
 -2 16 -1 51.34 3.4
 2 -16 1 48.49 2.38
 -3 15 -1 172.01 6.38
 3 -15 1 159.15 8.51
 -4 14 -1 11.58 1.13
 4 -14 1 11.45 1.04
 -5 13 -1 0.56 0.58
 5 -13 1 1.96 0.76
 -6 12 -1 55.32 2.65
 6 -12 1 54.52 3.62
 -7 11 -1 7.6 1.13
 7 -11 1 8.03 0.84
 -8 10 -1 36.55 1.87
 8 -10 1 35.64 2.89
 -9 9 -1 50.41 2.42
 9 -9 1 49.87 2.54
 -10 8 -1 1.44 0.64
 10 -8 1 0.69 0.93
 -11 7 -1 42.27 2.13
 11 -7 1 44.82 2.14
 -12 6 -1 115.29 4.43
 12 -6 1 117.55 4.63
 -13 5 -1 13.61 1.18
 13 -5 1 12.96 1.14
 -14 4 -1 158.78 5.74
 14 -4 1 154.69 5.78
 -15 3 -1 208.07 10.76
 15 -3 1 213.74 7.36
 -16 2 -1 28.13 1.84
 16 -2 1 27.42 1.87
 -17 1 -1 3.65 1.07
 17 -1 1 4.63 1.22
 -18 0 -1 260.7 9.61
 18 0 1 269.99 10.14
 -19 -1 -1 21.28 1.91
 19 1 1 21.3 1.89
 -20 -2 -1 9.3 1.58
 20 2 1 11.18 2.49
 -21 -3 -1 3.67 2.31
 21 3 1 4.38 1.67
 -22 -4 -1 35.87 3.29
 22 4 1 34.6 4.49
 -23 -5 -1 5.91 1.82
 23 5 1 5.69 3.11
 -24 -6 -1 65.84 5.22
 24 6 1 63.53 7.38
 25 7 1 1.07 2.98
 -26 -8 -1 5.71 3.85
 26 8 1 4.82 3.83
 -27 -9 -1 8.36 3.98
 27 9 1 0.09 4
 -28 -10 -1 10.32 4.07
 28 10 1 13.78 4.2
 -29 -11 -1 4.91 3.69
 29 11 1 5.69 4
 -30 -12 -1 2.65 3.69
 30 12 1 0.89 3.13
 -31 -13 -1 -2 3.18
 31 13 1 0.35 3.29
 -32 -14 -1 0.51 2.27
 -23 -39 1 0.29 2.24
 22 38 -1 -0.95 4.07
 -22 -38 1 0.35 2.4
 21 37 -1 0.47 4.36
 -21 -37 1 0.33 2.56
 -20 -36 1 -1.98 3
 19 35 -1 0.87 4.29
 -19 -35 1 0.31 2.82
 18 34 -1 -0.18 4.13
 -18 -34 1 1.44 2.33
 17 33 -1 2.65 3.89
 -17 -33 1 1.22 2.09
 16 32 -1 -0.53 4.27
 -16 -32 1 -0.49 2.04
 15 31 -1 -2.34 3.83
 -15 -31 1 -0.87 2.14
 -14 -30 1 10.89 1.91
 13 29 -1 8.74 2.58
 12 28 -1 -1.25 2.09
 -12 -28 1 -0.27 1.6
 11 27 -1 6.02 1.67
 10 26 -1 25.17 2.71
 -10 -26 1 24.72 2.02
 9 25 -1 114.57 6.6
 -9 -25 1 111.2 4.38
 8 24 -1 70.88 4.51
 -8 -24 1 69.62 3.8
 7 23 -1 6.2 1.34
 -7 -23 1 7.87 1.14
 6 22 -1 11.07 1.65
 -6 -22 1 12.98 1.27
 5 21 -1 373.96 16.67
 -5 -21 1 382.1 11.61
 4 20 -1 64.55 3.14
 -4 -20 1 67.53 2.89
 3 19 -1 2.36 0.84
 -3 -19 1 2.27 0.84
 2 18 -1 207.51 8.98
 -2 -18 1 194.97 6.62
 1 17 -1 24.84 1.62
 -1 -17 1 22.75 1.89
 0 16 -1 538.77 16.48
 0 -16 1 532.14 22.19
 -1 15 -1 801.62 30.91
 1 -15 1 768.4 21.88
 2 -14 1 253.5 11.29
 -3 13 -1 232.46 7.29
 3 -13 1 226.13 9.41
 -4 12 -1 1257.21 47.51
 4 -12 1 1211.92 44.11
 -5 11 -1 98.99 4.16
 5 -11 1 93.27 5.36
 -6 10 -1 6.91 0.73
 6 -10 1 6.25 0.73
 -7 9 -1 101.01 3.8
 7 -9 1 98.79 6.05
 -8 8 -1 17.48 1.14
 8 -8 1 16.76 1.25
 -9 7 -1 187.13 9.85
 9 -7 1 183.26 9.54
 -10 6 -1 120.85 5.14
 10 -6 1 118.35 4.63
 -11 5 -1 17.79 1.22
 11 -5 1 15.25 1.16
 -12 4 -1 15.41 1.24
 12 -4 1 15.74 1.25
 -13 3 -1 62.15 4.13
 13 -3 1 63.17 2.98
 -14 2 -1 30.13 1.69
 14 -2 1 31.2 1.84
 -15 1 -1 3.31 0.95
 15 -1 1 4.71 1.04
 -16 0 -1 56.03 2.64
 16 0 1 55.03 3.73
 -17 -1 -1 3.89 1.02
 17 1 1 3.56 1.65
 -18 -2 -1 32.08 2.16
 18 2 1 31.71 2.38
 -19 -3 -1 2.13 1.27
 19 3 1 3.4 1.45
 -20 -4 -1 10.3 1.62
 20 4 1 11.27 1.73
 -21 -5 -1 -1.34 1.47
 21 5 1 0.65 1.45
 -22 -6 -1 4.93 2.73
 22 6 1 6.49 1.91
 -23 -7 -1 -1.02 1.76
 23 7 1 -0.78 2.93
 -24 -8 -1 1.36 1.89
 24 8 1 1.29 3
 -25 -9 -1 -0.76 3.22
 25 9 1 0.38 3.25
 -26 -10 -1 -0.75 3.49
 26 10 1 -0.84 2.29
 -27 -11 -1 0.78 2.25
 27 11 1 4.07 3.4
 -28 -12 -1 11.61 3.71
 28 12 1 6.54 2.82
 -29 -13 -1 1.02 3.69
 29 13 1 -4.22 3.74
 -30 -14 -1 0.69 3.6
 30 14 1 2.45 2.33
 -31 -15 -1 0.2 2.18
 31 15 1 1.84 3.96
 32 16 1 1.33 3.09
 23 37 -1 0.35 3.74
 -23 -37 1 3.4 2.13
 22 36 -1 -1 3.96
 -22 -36 1 1.89 2.56
 -21 -35 1 -1.89 2.94
 20 34 -1 0.31 4.45
 -20 -34 1 0.47 2.54
 19 33 -1 -1.33 4.13
 -19 -33 1 0.53 2.44
 18 32 -1 -1.45 4.09
 -18 -32 1 1.53 2.27
 17 31 -1 1.96 3.93
 -17 -31 1 -0.6 2.4
 16 30 -1 -0.98 4.07
 -16 -30 1 1.27 2.16
 15 29 -1 -2.29 3.58
 -15 -29 1 1.18 1.6
 14 28 -1 0.76 1.76
 -14 -28 1 3.62 2.05
 13 27 -1 1.36 2.11
 -13 -27 1 -0.35 1.24
 12 26 -1 -0.13 2
 -12 -26 1 -0.35 2.11
 11 25 -1 6.32 1.62
 -11 -25 1 4.43 1.2
 10 24 -1 7.21 2.44
 -10 -24 1 4.54 1.22
 9 23 -1 11.41 1.54
 -9 -23 1 9.8 1.31
 8 22 -1 9.67 1.76
 -8 -22 1 8.56 1.13
 7 21 -1 152.2 6.05
 -7 -21 1 155.49 5.54
 6 20 -1 1.64 1.18
 -6 -20 1 1.14 0.82
 5 19 -1 46.87 3.23
 -5 -19 1 51.09 3.11
 4 18 -1 124.85 6.22
 -4 -18 1 122.34 4.42
 3 17 -1 9.87 1.31
 -3 -17 1 10.56 1.31
 2 16 -1 49.58 2.74
 -2 -16 1 51.14 2.45
 1 15 -1 780.97 30.99
 -1 -15 1 787.52 31.1
 -1 13 -1 166.05 7.49
 1 -13 1 161.31 7.34
 -2 12 -1 430.02 17.16
 2 -12 1 427.79 18.41
 -3 11 -1 8.47 1.05
 3 -11 1 7.74 1
 -4 10 -1 1424.81 54.72
 4 -10 1 1385.65 53.25
 -5 9 -1 205.74 6.82
 5 -9 1 202.76 6.78
 -6 8 -1 80.71 3.34
 6 -8 1 81.74 3.23
 -7 7 -1 22.28 1.38
 7 -7 1 21.5 1.4
 -8 6 -1 937.12 38.67
 8 -6 1 990.93 40.29
 -9 5 -1 10.09 0.95
 9 -5 1 10.98 1.02
 -10 4 -1 190.9 7.12
 10 -4 1 197.37 7.54
 -11 3 -1 59.05 4.11
 11 -3 1 59.79 2.91
 -12 2 -1 59.39 2.78
 12 -2 1 60.9 3.02
 -13 1 -1 174.41 6.85
 13 -1 1 170.49 6.62
 -14 0 -1 354.86 11.41
 14 0 1 355.78 11.45
 -15 -1 -1 5.02 0.95
 15 1 1 4.4 1.07
 -16 -2 -1 28.91 1.8
 16 2 1 27.61 1.93
 -17 -3 -1 66.44 3.03
 17 3 1 68.39 3.51
 -18 -4 -1 122.45 5.16
 18 4 1 131.27 5.72
 -19 -5 -1 6.05 1.4
 19 5 1 5.25 1.44
 -20 -6 -1 -0.13 1.31
 20 6 1 0.95 1.47
 -21 -7 -1 5.12 2.31
 21 7 1 4.09 1.67
 -22 -8 -1 3.13 1.76
 22 8 1 7.49 1.98
 -23 -9 -1 26.62 3.02
 23 9 1 23.97 2.93
 -24 -10 -1 -0.13 2
 24 10 1 -0.44 3.02
 -25 -11 -1 0.25 2.24
 25 11 1 2.05 2.44
 -26 -12 -1 0.15 2.22
 26 12 1 1.16 2.56
 -27 -13 -1 1.18 2.33
 27 13 1 -0.49 2.69
 -28 -14 -1 -0.05 2.34
 28 14 1 -0.07 2.56
 -29 -15 -1 -1.58 2.29
 29 15 1 2.27 2.74
 -30 -16 -1 0.35 2.27
 30 16 1 -0.96 2.78
 -31 -17 -1 1.89 2
 31 17 1 -0.18 2.29
 -24 -36 1 -0.31 2.4
 23 35 -1 -1.38 3.31
 -23 -35 1 -1.38 2.29
 -22 -34 1 -0.67 2.94
 21 33 -1 -0.35 3.96
 -21 -33 1 1.89 2.67
 20 32 -1 -2.4 4.11
 -20 -32 1 -2.78 2.89
 -19 -31 1 9.76 2.69
 18 30 -1 2.47 4.07
 -18 -30 1 2.22 2.6
 17 29 -1 -5.47 3.6
 -17 -29 1 2.11 1.98
 16 28 -1 1.53 3.43
 -16 -28 1 0.33 1.51
 15 27 -1 22.86 2.62
 -15 -27 1 25.84 2.16
 14 26 -1 4.03 3.13
 -14 -26 1 3.96 1.67
 13 25 -1 1.11 1.76
 -13 -25 1 1.25 1.65
 12 24 -1 -0.33 1.87
 -12 -24 1 0.87 1.18
 11 23 -1 10.2 1.69
 -11 -23 1 9.83 1.2
 10 22 -1 103.06 5.78
 -10 -22 1 99.06 3.94
 9 21 -1 186.06 6.78
 -9 -21 1 178.99 6.27
 8 20 -1 47.14 2.49
 -8 -20 1 45.42 2.16
 7 19 -1 33.17 2.69
 -7 -19 1 32.75 1.74
 6 18 -1 107.39 3.85
 -6 -18 1 105.82 3.94
 5 17 -1 5.4 1.22
 -5 -17 1 7.41 0.95
 4 16 -1 42.4 2.36
 -4 -16 1 42.98 2.27
 3 15 -1 165.45 8.6
 -3 -15 1 169.58 8.47
 2 14 -1 262.41 13.1
 -2 -14 1 254.83 8.07
 1 13 -1 158.96 7.4
 -1 -13 1 164.07 5.89
 0 12 -1 111.64 4.25
 0 -12 1 113.24 4.27
 -1 11 -1 254.47 11.96
 1 -11 1 242.11 11.21
 -2 10 -1 884.51 34.31
 2 -10 1 849.16 33.6
 -3 9 -1 178.77 6.09
 3 -9 1 181.37 8.61
 -4 8 -1 178.37 6.2
 4 -8 1 175.07 8.11
 -5 7 -1 31.24 1.53
 5 -7 1 32.35 1.56
 -6 6 -1 997.42 29.01
 6 -6 1 1047.54 29.62
 -7 5 -1 0.67 0.47
 -8 4 -1 813.94 24.06
 8 -4 1 822.26 24.17
 -9 3 -1 293.25 14.18
 9 -3 1 295.99 9.87
 -10 2 -1 27.79 1.78
 10 -2 1 26.37 1.76
 -11 1 -1 152.84 5.91
 11 -1 1 149.7 6.07
 -12 0 -1 146.81 7.71
 12 0 1 144.7 5.96
 -13 -1 -1 171.36 6.65
 13 1 1 167.76 6.36
 -14 -2 -1 29.28 1.69
 14 2 1 30.17 1.98
 -15 -3 -1 214.39 7.32
 15 3 1 212.05 7.85
 -16 -4 -1 30.24 1.71
 16 4 1 29.79 1.96
 -17 -5 -1 35.18 2.2
 17 5 1 35.33 2.38
 -18 -6 -1 224.33 8.54
 18 6 1 227.41 8.29
 -19 -7 -1 13.92 1.82
 19 7 1 11.63 1.74
 -20 -8 -1 1.13 1.44
 20 8 1 -0.33 1.56
 -21 -9 -1 -0.2 1.62
 21 9 1 0.11 1.76
 -22 -10 -1 50.41 3.98
 22 10 1 52.87 4.27
 -23 -11 -1 10.41 2.49
 23 11 1 11.07 2.53
 -24 -12 -1 1.53 2.14
 24 12 1 0.35 2.22
 -25 -13 -1 0.35 2.33
 25 13 1 0.36 2.27
 -26 -14 -1 -2.36 2.4
 26 14 1 0.07 2.45
 -27 -15 -1 16.08 3.25
 27 15 1 12.03 3.31
 -28 -16 -1 -0.11 2.54
 28 16 1 -0.71 2.85
 -29 -17 -1 1.51 2.38
 29 17 1 -1.53 2.8
 -30 -18 -1 0.22 2.2
 30 18 1 0.53 2.73
 -31 -19 -1 -1.09 2.02
 31 19 1 -3.02 3.23
 25 35 -1 -0.78 3.36
 -25 -35 1 0.85 3.11
 24 34 -1 -0.11 2.56
 -24 -34 1 0.45 2.49
 23 33 -1 -0.2 2.71
 -23 -33 1 -1.94 2.36
 22 32 -1 0.47 2.98
 -22 -32 1 1 2.22
 21 31 -1 0.82 2.69
 -21 -31 1 1.24 2.2
 20 30 -1 4.83 4.07
 -20 -30 1 11.32 3.6
 19 29 -1 -0.58 4.14
 -19 -29 1 1.05 2.64
 18 28 -1 2.64 2.36
 -18 -28 1 2.45 2
 -17 -27 1 22.92 3.42
 16 26 -1 0.31 2.04
 -16 -26 1 0.07 1.71
 15 25 -1 12.3 3.47
 -15 -25 1 15.92 2.13
 14 24 -1 10.47 1.82
 -14 -24 1 6.89 1.38
 13 23 -1 6.18 1.67
 -13 -23 1 5.18 1.29
 12 22 -1 30.39 2.18
 -12 -22 1 32.15 2.04
 11 21 -1 120.09 6.62
 -11 -21 1 126.52 5.09
 10 20 -1 31.37 2.11
 -10 -20 1 29.39 1.65
 9 19 -1 -0.33 1.2
 -9 -19 1 1.09 0.91
 8 18 -1 37.86 2.05
 -8 -18 1 36.55 1.84
 7 17 -1 3.73 0.95
 -7 -17 1 2.56 0.76
 6 16 -1 235.29 11.7
 -6 -16 1 239.98 8.51
 5 15 -1 324.31 11.19
 -5 -15 1 327.6 14.72
 4 14 -1 11.56 1.56
 -4 -14 1 13.47 1.11
 3 13 -1 229.42 7.65
 -3 -13 1 224.68 10.12
 2 12 -1 424.81 17.16
 -2 -12 1 408.49 16.37
 1 11 -1 249.27 8.72
 -1 -11 1 250.8 11.41
 0 10 -1 146.62 5.67
 0 -10 1 141.55 7.6
 -1 9 -1 436.91 17.3
 1 -9 1 439.89 13.07
 -2 8 -1 8.8 0.84
 2 -8 1 10.23 0.98
 -3 7 -1 58.88 2.38
 3 -7 1 59.74 2.42
 -4 6 -1 165.22 6.18
 4 -6 1 165.6 8.8
 -5 5 -1 67.62 3.03
 5 -5 1 67.46 4.38
 -6 4 -1 812.07 23.19
 6 -4 1 794.46 30.91
 -7 3 -1 45.54 2.31
 7 -3 1 47.14 2.38
 -8 2 -1 152.2 6.03
 8 -2 1 148.66 6.18
 -9 1 -1 134.47 5.6
 9 -1 1 132.83 5.29
 -10 0 -1 1006.87 29.28
 10 0 1 1013.2 30.33
 -11 -1 -1 151.88 6.18
 11 1 1 149.97 9.01
 -12 -2 -1 60.28 2.91
 12 2 1 59.01 3.09
 -13 -3 -1 62.95 2.93
 13 3 1 63.63 3.33
 -14 -4 -1 159.62 5.54
 14 4 1 158.67 6.05
 -15 -5 -1 211.61 7.18
 15 5 1 210.43 7.58
 -16 -6 -1 9.52 1.22
 16 6 1 9.72 1.33
 -17 -7 -1 34.8 2.33
 17 7 1 35.49 2.36
 -18 -8 -1 13.79 1.69
 18 8 1 14.27 1.64
 -19 -9 -1 85.42 4.31
 19 9 1 82.16 4.51
 -20 -10 -1 2.36 1.4
 20 10 1 5.62 2.71
 -21 -11 -1 2.22 1.65
 21 11 1 -0.25 1.89
 -22 -12 -1 28.64 3.03
 22 12 1 27.46 3.11
 -23 -13 -1 6.6 2.11
 23 13 1 11.25 3.6
 -24 -14 -1 2.33 2.2
 24 14 1 3.67 2.45
 -25 -15 -1 3.05 2.33
 25 15 1 5.27 3.85
 -26 -16 -1 6.87 2.84
 26 16 1 3.83 2.74
 -27 -17 -1 3.67 2.36
 27 17 1 2.64 2.65
 -28 -18 -1 -1.29 2.34
 28 18 1 0.38 2.69
 -29 -19 -1 -0.38 2.07
 29 19 1 -1.42 3.11
 -30 -20 -1 -0.45 2.05
 30 20 1 -0.71 3.45
 26 34 -1 -0.22 3.2
 25 33 -1 0.58 3.31
 24 32 -1 2.07 2.73
 -24 -32 1 -0.38 2.31
 23 31 -1 -0.27 2.8
 -23 -31 1 -0.91 2.38
 22 30 -1 5.2 2.91
 -22 -30 1 6.16 2.49
 21 29 -1 1.51 2.74
 -21 -29 1 2.29 2.2
 20 28 -1 1.18 2.49
 -20 -28 1 -0.49 2.2
 19 27 -1 1.2 2.65
 -19 -27 1 3.83 1.82
 18 26 -1 3.51 2.31
 -18 -26 1 1.87 1.85
 17 25 -1 23.84 3.87
 -17 -25 1 21.86 2.45
 16 24 -1 1.04 1.94
 -16 -24 1 2.71 1.44
 15 23 -1 0.35 1.8
 -15 -23 1 1.98 1.33
 14 22 -1 4.2 1.53
 -14 -22 1 7.94 1.82
 13 21 -1 247.47 9.45
 -13 -21 1 250.81 8.61
 12 20 -1 3.36 1.4
 -12 -20 1 2.13 1.07
 11 19 -1 13.12 1.62
 -11 -19 1 13.03 1.42
 10 18 -1 1.16 1.14
 -10 -18 1 0.49 0.91
 9 17 -1 13.85 1.45
 -9 -17 1 15.47 1.53
 8 16 -1 363.27 12.16
 -8 -16 1 357.53 11.43
 7 15 -1 37.44 2.14
 -7 -15 1 36.69 1.93
 6 14 -1 34.06 2
 -6 -14 1 35.46 1.89
 5 13 -1 1.25 0.93
 -5 -13 1 0.75 0.53
 4 12 -1 1239.4 46
 -4 -12 1 1216.09 45.96
 3 11 -1 8.52 0.87
 -3 -11 1 8.56 0.8
 2 10 -1 862.08 25.13
 -2 -10 1 860.74 25.39
 1 9 -1 444.83 13.58
 -1 -9 1 434.31 17.36
 0 8 -1 37.82 2.29
 0 -8 1 36.77 1.76
 -1 7 -1 205.05 6.38
 1 -7 1 200.31 8.89
 -2 6 -1 426.88 17.46
 2 -6 1 418.86 17.86
 -3 5 -1 149.11 5.49
 3 -5 1 155.44 5.71
 -4 4 -1 231.31 7.76
 4 -4 1 228.06 10.96
 -5 3 -1 29.24 1.67
 5 -3 1 29.01 1.6
 -6 2 -1 6.34 0.67
 6 -2 1 6.87 0.76
 -7 1 -1 413.76 13.72
 7 -1 1 423.08 13.74
 -8 0 -1 1570.96 44.13
 8 0 1 1555.6 44.58
 -9 -1 -1 133.96 5.58
 9 1 1 134.52 5.42
 -10 -2 -1 27.39 1.82
 10 2 1 27.41 1.85
 -11 -3 -1 62.17 3.13
 11 3 1 61.43 3.2
 -12 -4 -1 15.28 1.22
 12 4 1 16.34 1.38
 -13 -5 -1 13.56 1.29
 13 5 1 14.34 1.4
 -14 -6 -1 535.94 15.59
 14 6 1 556.15 16.45
 -15 -7 -1 7.43 1.07
 15 7 1 7.18 1.78
 -16 -8 -1 5.69 1.16
 16 8 1 4.18 1.25
 -17 -9 -1 1.54 1.58
 17 9 1 2.18 1.25
 -18 -10 -1 34.69 3.8
 18 10 1 35.2 2.42
 -19 -11 -1 36.73 2.74
 19 11 1 33.77 2.65
 -20 -12 -1 6.34 1.65
 20 12 1 5.87 1.96
 -21 -13 -1 0.8 1.67
 21 13 1 -1.04 1.89
 -22 -14 -1 9.01 2.07
 22 14 1 9.23 2.42
 -23 -15 -1 20.79 2.87
 23 15 1 19.21 3.07
 -24 -16 -1 23.48 3.18
 24 16 1 21.84 3.53
 -25 -17 -1 0.58 2.09
 25 17 1 2.65 2.84
 -26 -18 -1 4.82 2.69
 26 18 1 1.24 2.84
 -27 -19 -1 4 2.56
 27 19 1 -1.04 3.43
 -28 -20 -1 2.29 2.56
 28 20 1 2.51 2.62
 -29 -21 -1 2.58 2.14
 29 21 1 0.42 2.29
 -30 -22 -1 1.8 2.76
 30 22 1 -2.4 3.11
 26 32 -1 2.42 2.34
 -26 -32 1 0.55 2.22
 25 31 -1 -0.09 2.42
 -25 -31 1 0.82 2.49
 24 30 -1 3.14 2.65
 -24 -30 1 -2.82 2.38
 23 29 -1 0.82 2.64
 -23 -29 1 1.64 2.94
 22 28 -1 0.58 2.74
 -22 -28 1 -0.42 2.14
 21 27 -1 2.05 2.71
 -21 -27 1 0.75 2.18
 20 26 -1 3.18 2.51
 -20 -26 1 1.53 1.96
 19 25 -1 1.42 2.07
 -19 -25 1 3.53 1.94
 18 24 -1 4.85 2.18
 -18 -24 1 6.45 1.84
 17 23 -1 4.27 1.78
 -17 -23 1 4.54 1.65
 16 22 -1 1.54 2.05
 -16 -22 1 2.11 1.78
 15 21 -1 2.24 1.73
 -15 -21 1 0.85 1.27
 14 20 -1 14.67 1.89
 -14 -20 1 12.98 1.51
 13 19 -1 88.76 5.49
 -13 -19 1 87.43 3.62
 12 18 -1 2.56 1.34
 -12 -18 1 2.45 1
 11 17 -1 0.65 1.18
 -11 -17 1 1.45 0.87
 10 16 -1 32.4 2.73
 -10 -16 1 31.39 1.8
 9 15 -1 861.34 24.53
 -9 -15 1 845.94 23.7
 8 14 -1 41.93 2.22
 -8 -14 1 40.29 1.96
 7 13 -1 93.14 3.78
 -7 -13 1 92.87 3.43
 6 12 -1 56.83 2.64
 -6 -12 1 55.72 2.56
 5 11 -1 94.21 4.13
 -5 -11 1 96.25 4.36
 4 10 -1 1405.76 56.23
 -4 -10 1 1380.52 38.36
 3 9 -1 190.73 6.83
 -3 -9 1 179.26 6.16
 2 8 -1 8.71 1.05
 -2 -8 1 8.32 1.05
 1 7 -1 212.52 6.51
 -1 -7 1 204.45 8.74
 0 6 -1 1965.51 71.68
 0 -6 1 2169.82 79.53
 -1 5 -1 210.54 9.1
 1 -5 1 190.55 8.85
 -2 4 -1 130.74 4.56
 2 -4 1 126.74 6.12
 -3 3 -1 124.54 6.85
 3 -3 1 129.6 4.45
 -4 2 -1 544.32 15.9
 4 -2 1 549.46 15.74
 -5 1 -1 281.56 9.25
 5 -1 1 276.71 9.09
 -6 0 -1 101.79 4.43
 6 0 1 103.26 6.25
 -7 -1 -1 423.77 14.14
 7 1 1 426.04 13.96
 -8 -2 -1 154.2 5.98
 8 2 1 151.73 6.32
 -9 -3 -1 293.76 13.74
 9 3 1 299.12 10.67
 -10 -4 -1 192 6.8
 10 4 1 191.57 7.6
 -11 -5 -1 17.05 1.34
 11 5 1 18.16 1.44
 -12 -6 -1 115.77 4.74
 12 6 1 116.89 4.78
 -13 -7 -1 1.98 0.87
 13 7 1 1.98 0.93
 -14 -8 -1 63.17 2.67
 14 8 1 61.15 2.89
 -15 -9 -1 11.36 1.24
 15 9 1 10.41 1.53
 -16 -10 -1 4.65 1.13
 16 10 1 6.6 1.25
 -17 -11 -1 4.87 1.33
 17 11 1 4.49 1.44
 -18 -12 -1 34.49 2.33
 18 12 1 34.69 2.6
 -19 -13 -1 0.95 1.49
 19 13 1 0.22 1.54
 -20 -14 -1 -0.87 1.6
 20 14 1 -0.35 1.8
 -21 -15 -1 2.34 1.42
 21 15 1 1.05 1.96
 -22 -16 -1 2.82 2.13
 22 16 1 5 2.33
 -23 -17 -1 -1.42 2
 23 17 1 -0.96 2.27
 -24 -18 -1 10.38 2.71
 24 18 1 9.14 2.82
 -25 -19 -1 2.25 2.33
 25 19 1 0.07 2.53
 -26 -20 -1 1.02 2.56
 26 20 1 1.53 2.58
 -27 -21 -1 2.73 2.34
 27 21 1 2.29 2.82
 -28 -22 -1 0.64 2.24
 28 22 1 0.53 2.62
 -29 -23 -1 -0.85 2.27
 29 23 1 -0.29 2.24
 -30 -24 -1 0.78 2.31
 27 31 -1 -2.14 3.13
 -27 -31 1 0.25 1.94
 26 30 -1 1.91 4.14
 -26 -30 1 0.29 2.29
 25 29 -1 1.24 2.47
 -25 -29 1 0.51 2.36
 24 28 -1 0.56 2.76
 -24 -28 1 4.03 2.25
 23 27 -1 6.16 4.25
 -23 -27 1 3.67 2.34
 22 26 -1 3.62 4.07
 -22 -26 1 0.25 2.34
 21 25 -1 -1.2 2.54
 -21 -25 1 0.42 1.87
 20 24 -1 0.07 2.84
 -20 -24 1 0.58 1.93
 19 23 -1 -1.31 2
 -19 -23 1 -2.44 1.85
 18 22 -1 0.78 2.16
 -18 -22 1 1.71 1.51
 17 21 -1 12.85 2.94
 -17 -21 1 11.52 2.84
 16 20 -1 0.65 1.71
 -16 -20 1 0.16 1.33
 15 19 -1 9.18 2.45
 -15 -19 1 9.25 1.44
 14 18 -1 1.13 1.45
 -14 -18 1 0.55 1.02
 13 17 -1 3.62 1.42
 -13 -17 1 3.03 1.05
 12 16 -1 1.58 1.24
 -12 -16 1 0.02 1.22
 11 15 -1 43.8 2.36
 -11 -15 1 42.38 2.14
 10 14 -1 2.14 0.85
 -10 -14 1 1.91 0.8
 9 13 -1 28.39 1.71
 -9 -13 1 28.31 1.49
 8 12 -1 10 1.11
 -8 -12 1 9.1 0.93
 7 11 -1 8.87 0.98
 -7 -11 1 8.43 0.84
 6 10 -1 7 0.89
 -6 -10 1 7.05 0.76
 5 9 -1 207.72 7.56
 -5 -9 1 209.54 7.36
 4 8 -1 181.17 8.4
 -4 -8 1 180.15 6.07
 3 7 -1 58.85 2.56
 -3 -7 1 61.57 2.56
 2 6 -1 430.95 13.27
 -2 -6 1 405.69 12.5
 1 5 -1 198.4 6.76
 -1 -5 1 198.35 9.09
 0 4 -1 912.93 32.55
 -1 3 -1 109.44 5.18
 -2 2 -1 140.1 4.62
 2 -2 1 134.3 6.82
 -3 1 -1 19.99 1.16
 3 -1 1 19.97 1.14
 -4 0 -1 1508.28 40.98
 4 0 1 1927.56 52.29
 -5 -1 -1 272.22 9.23
 5 1 1 276.84 9.41
 -6 -2 -1 6.76 0.69
 6 2 1 7.02 0.78
 -7 -3 -1 45.82 2.42
 7 3 1 44.63 2.51
 -8 -4 -1 828.12 24.63
 8 4 1 839.18 24.92
 -9 -5 -1 11.81 1.07
 9 5 1 12.69 1.07
 -10 -6 -1 120.89 4.69
 10 6 1 120.67 5
 -11 -7 -1 45.65 2.29
 11 7 1 45.58 2.44
 -12 -8 -1 0 0.73
 12 8 1 0.27 0.98
 -13 -9 -1 387.59 11.1
 13 9 1 386.84 11.67
 -14 -10 -1 53.09 2.38
 14 10 1 53.87 2.76
 -15 -11 -1 1.96 1.02
 15 11 1 2.8 1.24
 -16 -12 -1 10.74 1.31
 16 12 1 8.83 1.45
 -17 -13 -1 9.6 1.45
 17 13 1 10.5 1.71
 -18 -14 -1 4.65 1.38
 18 14 1 2.56 1.74
 -19 -15 -1 33.42 2.69
 19 15 1 35.97 3.05
 -20 -16 -1 1.71 1.53
 20 16 1 -0.25 1.82
 -21 -17 -1 2.18 1.84
 21 17 1 0.27 2.14
 -22 -18 -1 5.92 2.18
 22 18 1 6.96 2.51
 -23 -19 -1 1.05 2.2
 23 19 1 -0.95 3.33
 -24 -20 -1 1 2.38
 24 20 1 3.16 3.78
 -25 -21 -1 -1.74 2.54
 25 21 1 1.42 3.58
 -26 -22 -1 -0.09 2.22
 26 22 1 2.85 3.78
 -27 -23 -1 0.35 2.34
 27 23 1 1.69 3.58
 -28 -24 -1 0.49 2.44
 28 24 1 1.44 3.33
 -29 -25 -1 2.87 3.65
 29 25 1 2.8 3.05
 27 29 -1 0.71 3.18
 -27 -29 1 -1.24 2.27
 26 28 -1 -0.38 2.54
 -26 -28 1 1.47 2.13
 25 27 -1 0.84 2.64
 -25 -27 1 0.53 2.47
 24 26 -1 -0.31 4.13
 -24 -26 1 3.03 2.45
 23 25 -1 8.05 2.71
 -23 -25 1 7.76 2.64
 22 24 -1 -0.25 2.6
 -22 -24 1 2 2.22
 21 23 -1 -1.18 2.16
 -21 -23 1 0.85 2.53
 20 22 -1 1.71 3.13
 -20 -22 1 3.93 1.93
 19 21 -1 29.9 3.31
 -19 -21 1 32.62 3.14
 18 20 -1 4.62 2.04
 -18 -20 1 3.67 1.64
 17 19 -1 -0.64 1.69
 -17 -19 1 1.34 1.42
 16 18 -1 1.42 1.51
 -16 -18 1 0.76 1.34
 15 17 -1 11.36 1.8
 -15 -17 1 10.92 1.27
 14 16 -1 62.21 3.53
 -14 -16 1 61.74 2.76
 13 15 -1 14.72 1.64
 -13 -15 1 12.94 1.33
 12 14 -1 11.43 1.4
 -12 -14 1 10.05 1.13
 11 13 -1 7.05 1
 -11 -13 1 7.8 0.96
 10 12 -1 259.14 8.6
 -10 -12 1 249.14 7.89
 9 11 -1 31.48 1.94
 -9 -11 1 31.44 1.69
 8 10 -1 36.69 2.96
 -8 -10 1 40.95 1.94
 7 9 -1 104.63 4.27
 -7 -9 1 102.95 3.91
 6 8 -1 81.04 3.45
 -6 -8 1 83.94 3.36
 5 7 -1 31.57 1.73
 -5 -7 1 32.29 1.69
 4 6 -1 169.14 6.23
 -4 -6 1 166.31 6.29
 3 5 -1 149.19 8.8
 -3 -5 1 150.02 5.67
 2 4 -1 131.43 4.54
 -2 -4 1 127.16 6.45
 1 3 -1 115.82 5
 -1 -3 1 118.49 5.56
 0 2 -1 6.85 0.56
 -1 1 -1 181.06 5.09
 -2 0 -1 644.78 26.86
 2 0 1 915.59 34.29
 -3 -1 -1 20.45 1.87
 3 1 1 19.5 1.16
 -4 -2 -1 550.9 16.83
 4 2 1 560.15 24.48
 -5 -3 -1 31.06 1.64
 5 3 1 30.7 1.85
 -6 -4 -1 826.3 24.5
 6 4 1 832.39 24.24
 -7 -5 -1 0.82 0.53
 7 5 1 1.33 0.6
 -8 -6 -1 965.54 28.35
 8 6 1 963.89 28.3
 -9 -7 -1 190.71 6.89
 9 7 1 188.22 9.41
 -10 -8 -1 1.65 0.65
 10 8 1 0.78 0.78
 -11 -9 -1 153.6 5.34
 11 9 1 161.38 6.03
 -12 -10 -1 101.37 4.03
 12 10 1 107.61 4.4
 -13 -11 -1 220.75 7.45
 13 11 1 229.28 7.94
 -14 -12 -1 76.77 3.07
 14 12 1 74.86 3.43
 -15 -13 -1 43.87 3.05
 15 13 1 42.11 2.53
 -16 -14 -1 0.22 1.18
 16 14 1 -1.16 1.84
 -17 -15 -1 164.45 6.47
 17 15 1 168.09 10.45
 -18 -16 -1 54.9 3.56
 18 16 1 56.39 4
 -19 -17 -1 8.89 1.82
 19 17 1 8.43 2.04
 -20 -18 -1 1.14 1.76
 20 18 1 0.64 2.07
 -21 -19 -1 16.27 2.53
 21 19 1 14.98 2.67
 -22 -20 -1 -0.69 1.89
 22 20 1 2.96 2.16
 -23 -21 -1 16.52 2.98
 23 21 1 10.03 3.18
 -24 -22 -1 1.24 2.29
 24 22 1 -0.22 2.69
 -25 -23 -1 2.4 2.16
 25 23 1 2.71 3.07
 -26 -24 -1 0.87 2.44
 26 24 1 0.05 2.54
 -27 -25 -1 1.16 1.82
 27 25 1 1.25 2.14
 -28 -26 -1 0.18 1.73
 28 26 1 1.42 3.69
 28 28 -1 -0.55 2.84
 -28 -28 1 -1.27 1.78
 27 27 -1 -0.22 2.4
 -27 -27 1 0.69 2.27
 26 26 -1 1.16 2.78
 -26 -26 1 1.47 2.51
 25 25 -1 -0.33 2.84
 -25 -25 1 0.73 2.53
 24 24 -1 3.65 2.89
 -24 -24 1 6.82 2.6
 23 23 -1 -1.25 2.58
 -23 -23 1 0.38 2.07
 22 22 -1 9.29 2.87
 -22 -22 1 10.89 2.64
 21 21 -1 1.51 2.87
 -21 -21 1 3.31 2.04
 20 20 -1 3.02 3.09
 -20 -20 1 2.09 1.84
 19 19 -1 14.52 2.51
 -19 -19 1 16.92 2.24
 18 18 -1 8.49 1.89
 -18 -18 1 6.11 1.74
 17 17 -1 8 1.89
 -17 -17 1 11.12 1.53
 16 16 -1 0.22 1.53
 -16 -16 1 0.75 1.2
 15 15 -1 169.78 6.85
 -15 -15 1 173.43 6.36
 14 14 -1 3.56 1.29
 -14 -14 1 4.05 1.07
 13 13 -1 24.23 2.58
 -13 -13 1 26.53 1.56
 12 12 -1 115.62 4.98
 -12 -12 1 118.82 6.11
 11 11 -1 59.65 3
 -11 -11 1 61.86 3.83
 10 10 -1 372.65 12.94
 -10 -10 1 372.23 12.41
 9 9 -1 53.01 2.84
 -9 -9 1 53.1 2.53
 8 8 -1 17.37 1.33
 -8 -8 1 18.5 1.29
 7 7 -1 23.03 1.62
 -7 -7 1 21.88 1.38
 6 6 -1 1061.92 30.9
 -6 -6 1 1039.33 29.55
 5 5 -1 68.57 3.2
 -5 -5 1 71.15 3.31
 4 4 -1 225.75 8.03
 -4 -4 1 227.66 7.69
 3 3 -1 131.47 4.91
 -3 -3 1 132.09 4.91
 2 2 -1 144.9 7
 -2 -2 1 135.16 4.53
 1 1 -1 180.77 5.36
 -1 -1 1 -0.13 0.07
 -1 -1 -1 185.97 5.49
 1 1 1 190.7 7.61
 -2 -2 -1 137.74 4.69
 2 2 1 143.68 6.63
 -3 -3 -1 132.29 4.47
 3 3 1 131.85 4.67
 -4 -4 -1 230.95 7.71
 4 4 1 226.92 7.98
 -5 -5 -1 68.55 3.91
 5 5 1 71.73 3.25
 -6 -6 -1 1052.91 29.99
 6 6 1 1044.31 29.79
 -7 -7 -1 21.94 2.04
 7 7 1 21.35 1.45
 -8 -8 -1 18.86 1.34
 8 8 1 17.16 1.31
 -9 -9 -1 53.59 3.63
 9 9 1 50.65 2.65
 -10 -10 -1 362.45 11.9
 10 10 1 372.49 12.89
 -11 -11 -1 58.45 2.85
 11 11 1 58.86 3.07
 -12 -12 -1 113.69 4.25
 12 12 1 113.77 4.74
 -13 -13 -1 28.81 1.65
 13 13 1 26.44 1.91
 -14 -14 -1 2.82 1.09
 14 14 1 3.47 1.29
 -15 -15 -1 179.72 6.38
 15 15 1 176.05 6.92
 -16 -16 -1 0.75 0.96
 16 16 1 0.11 1.56
 -17 -17 -1 9.94 1.64
 17 17 1 7.85 1.82
 -18 -18 -1 7.29 1.62
 18 18 1 6.43 1.89
 -19 -19 -1 15.37 2.25
 19 19 1 16.92 2.42
 -20 -20 -1 2.02 1.76
 20 20 1 2.27 2.93
 -21 -21 -1 2.25 1.98
 21 21 1 1.05 2.31
 -22 -22 -1 11.29 2.33
 22 22 1 7.51 2.73
 -23 -23 -1 0.75 2.2
 23 23 1 0.71 2.64
 -24 -24 -1 6.32 2.62
 24 24 1 6.6 3
 -25 -25 -1 3.11 2.45
 25 25 1 3.31 2.87
 -26 -26 -1 -1.33 2.54
 26 26 1 0.16 3.85
 -27 -27 -1 0.84 2.33
 27 27 1 1.11 2.44
 -28 -28 -1 0.04 1.8
 28 26 -1 2.94 3.62
 -28 -26 1 0.58 2.07
 27 25 -1 -0.56 2.29
 -27 -25 1 -1.89 2.44
 26 24 -1 -1.04 2.73
 -26 -24 1 -0.47 2.38
 25 23 -1 0.76 2.54
 -25 -23 1 3.49 2.33
 24 22 -1 -3.11 3.94
 -24 -22 1 -1.4 2.31
 23 21 -1 13.58 4.69
 -23 -21 1 18.03 3.18
 22 20 -1 -1.71 3.67
 -22 -20 1 -1.18 2.09
 21 19 -1 14.98 3.63
 -21 -19 1 17.1 2.45
 20 18 -1 0.25 2.67
 -20 -18 1 1.25 1.78
 19 17 -1 8.31 2.13
 -19 -17 1 7.32 1.69
 18 16 -1 52.7 4.83
 -18 -16 1 55.37 3.58
 17 15 -1 176.59 7.67
 -17 -15 1 166.62 6.71
 16 14 -1 -0.73 1.42
 -16 -14 1 0.55 1.42
 15 13 -1 44.74 2.69
 -15 -13 1 43.87 2.31
 14 12 -1 76.93 3.73
 -14 -12 1 80.53 3.53
 13 11 -1 229.26 8.6
 -13 -11 1 229.28 7.74
 12 10 -1 110.91 4.78
 -12 -10 1 103.1 4.09
 11 9 -1 163.07 9.18
 -11 -9 1 158.86 5.71
 10 8 -1 1.58 0.82
 -10 -8 1 1.04 0.69
 9 7 -1 191.48 7.11
 -9 -7 1 188.06 6.71
 8 6 -1 964.55 29.37
 -8 -6 1 972.2 28.35
 7 5 -1 0.56 0.65
 -7 -5 1 1.02 0.51
 6 4 -1 835.77 25.42
 -6 -4 1 824.68 24.57
 5 3 -1 30.15 1.82
 -5 -3 1 30.68 1.69
 4 2 -1 546.99 16.54
 -4 -2 1 549.15 16.3
 3 1 -1 20.55 1.22
 -3 -1 1 19.97 1.16
 2 0 -1 730.8 20.34
 -2 0 1 637.77 26.61
 1 -1 -1 182.46 5.45
 -1 1 1 180.95 8.01
 0 -2 -1 6.74 0.56
 0 2 1 5.98 0.58
 -1 -3 -1 116.87 4.02
 1 3 1 117.02 5.09
 -2 -4 -1 136.57 4.56
 2 4 1 130.6 4.6
 -3 -5 -1 158.6 5.96
 3 5 1 158.95 5.8
 -4 -6 -1 170.74 6.31
 4 6 1 166.72 6.49
 -5 -7 -1 31.31 1.65
 5 7 1 31.02 1.8
 -6 -8 -1 82.69 3.43
 6 8 1 78.87 3.69
 -7 -9 -1 101.03 4.13
 7 9 1 101.15 4.4
 -8 -10 -1 37.07 2.05
 8 10 1 32.44 2.74
 -9 -11 -1 30.55 1.78
 9 11 1 29.53 2.73
 -10 -12 -1 256.05 8.4
 10 12 1 256.36 8.71
 -11 -13 -1 7.58 0.91
 11 13 1 7.4 1.2
 -12 -14 -1 11.79 1.14
 12 14 1 10.3 2.07
 -13 -15 -1 10.67 1.2
 13 15 1 13.34 1.53
 -14 -16 -1 57.65 2.91
 14 16 1 59.34 4.42
 -15 -17 -1 9.14 1.25
 15 17 1 9.92 1.62
 -16 -18 -1 3.07 1.33
 16 18 1 0.4 1.51
 -17 -19 -1 1.34 1.34
 17 19 1 1.56 1.71
 -18 -20 -1 3.36 1.69
 18 20 1 2.4 2
 -19 -21 -1 31.28 2.93
 19 21 1 29.02 3.42
 -20 -22 -1 2.62 1.96
 20 22 1 -0.35 2.24
 -21 -23 -1 1.07 1.89
 21 23 1 -0.13 2.44
 -22 -24 -1 1.67 2.24
 22 24 1 3.89 2.58
 -23 -25 -1 5.67 2.67
 23 25 1 6.82 4
 -24 -26 -1 1.58 2.56
 24 26 1 2.31 2.82
 -25 -27 -1 0.96 2.13
 25 27 1 -1.73 2.73
 -26 -28 -1 -1.44 2.27
 26 28 1 0.89 2.45
 -27 -29 -1 1.78 1.96
 27 29 1 -0.78 2.91
 29 25 -1 2.62 3.83
 -29 -25 1 0.62 2.13
 28 24 -1 0.11 2.25
 -28 -24 1 1.04 2.13
 27 23 -1 1.22 2.49
 -27 -23 1 -0.11 2.4
 26 22 -1 0.02 2.71
 -26 -22 1 1.53 2.42
 25 21 -1 0.64 2.74
 -25 -21 1 -0.8 2.31
 24 20 -1 -0.91 2.54
 -24 -20 1 -1.04 2.38
 23 19 -1 1.11 2.53
 -23 -19 1 0.96 2.18
 22 18 -1 6 3.36
 -22 -18 1 5.67 2.14
 21 17 -1 -0.13 2.87
 -21 -17 1 1.27 1.8
 20 16 -1 0.02 1.96
 -20 -16 1 1.76 1.49
 19 15 -1 35.31 3.36
 -19 -15 1 35.02 2.84
 18 14 -1 2.62 1.65
 -18 -14 1 3.49 1.4
 17 13 -1 9.29 1.6
 -17 -13 1 9.4 1.45
 16 12 -1 8.56 1.56
 -16 -12 1 9.2 1.33
 15 11 -1 2.53 1.25
 -15 -11 1 1.36 1.07
 14 10 -1 55.12 2.94
 -14 -10 1 53.68 2.58
 13 9 -1 396.8 13.19
 -13 -9 1 385.12 11.81
 12 8 -1 0.04 0.85
 -12 -8 1 0.31 0.75
 11 7 -1 44 2.42
 -11 -7 1 45.02 2.34
 10 6 -1 122.93 5.03
 -10 -6 1 123 5.02
 9 5 -1 12.38 1.09
 -9 -5 1 12.27 1.04
 8 4 -1 840.33 24.95
 -8 -4 1 827.57 24.97
 7 3 -1 44.51 2.29
 -7 -3 1 46.6 2.33
 6 2 -1 5.91 0.73
 -6 -2 1 6.67 0.71
 5 1 -1 290.89 9.78
 -5 -1 1 290.98 9.81
 4 0 -1 1780.87 47.49
 -4 0 1 1822.21 49.92
 3 -1 -1 20.35 1.11
 -3 1 1 20.19 1.11
 2 -2 -1 131.58 4.43
 -2 2 1 133.38 4.54
 1 -3 -1 117.15 5.23
 -1 3 1 114.08 3.6
 0 -4 -1 809.36 21.75
 0 4 1 879.89 22.77
 -1 -5 -1 190.84 8.61
 1 5 1 197.82 8.8
 -2 -6 -1 426.93 13.28
 2 6 1 411 16.76
 -3 -7 -1 56.3 3.36
 3 7 1 61.32 3.74
 -4 -8 -1 181.28 6.12
 4 8 1 181.83 6.23
 -5 -9 -1 209.63 7.34
 5 9 1 208.4 7.74
 -6 -10 -1 6.16 0.75
 6 10 1 6.05 0.89
 -7 -11 -1 8.21 0.85
 7 11 1 9.09 0.98
 -8 -12 -1 8.31 0.84
 8 12 1 8.71 1.05
 -9 -13 -1 29.51 1.64
 9 13 1 29.6 1.84
 -10 -14 -1 2.45 0.76
 10 14 1 1.91 1.34
 -11 -15 -1 44.93 2.18
 11 15 1 43.63 3.2
 -12 -16 -1 1.71 0.91
 12 16 1 1.42 1.2
 -13 -17 -1 2.49 1.05
 13 17 1 2.94 1.22
 -14 -18 -1 1.53 1.16
 14 18 1 0.36 1.45
 -15 -19 -1 7.58 1.87
 15 19 1 7.94 1.58
 -16 -20 -1 -0.13 1.2
 16 20 1 -1.76 1.71
 -17 -21 -1 13.23 2
 17 21 1 9.41 2.65
 -18 -22 -1 1.27 1.44
 18 22 1 0.93 2.05
 -19 -23 -1 -0.71 1.78
 19 23 1 -0.84 2.87
 -20 -24 -1 1.16 2
 20 24 1 1.51 2.22
 -21 -25 -1 1.56 2.14
 21 25 1 -1.42 2.49
 -22 -26 -1 2.49 2.34
 22 26 1 1.62 3.73
 -23 -27 -1 2.47 2.73
 23 27 1 1.33 2.65
 -24 -28 -1 -0.27 2.91
 24 28 1 -0.93 2.67
 -25 -29 -1 2.89 2.22
 25 29 1 0.05 4.02
 -26 -30 -1 -0.44 2.18
 26 30 1 7.71 3.05
 -27 -31 -1 -1.22 1.91
 27 31 1 0.67 2.98
 29 23 -1 -0.8 3.05
 -29 -23 1 0.69 2.22
 28 22 -1 0.2 3.62
 -28 -22 1 3.36 2.38
 27 21 -1 -0.13 2.73
 -27 -21 1 2.53 2.64
 26 20 -1 3.67 2.82
 -26 -20 1 -1.27 2.27
 25 19 -1 -1.29 2.54
 -25 -19 1 1.07 2.38
 24 18 -1 7.34 2.82
 -24 -18 1 9.7 2.6
 23 17 -1 0.13 2.24
 -23 -17 1 0.44 2.13
 22 16 -1 3.98 2.24
 -22 -16 1 3.8 2.11
 21 15 -1 1.11 2.14
 -21 -15 1 1.07 1.56
 20 14 -1 0.38 1.82
 -20 -14 1 0.02 1.51
 19 13 -1 -1.11 1.65
 -19 -13 1 1.14 1.47
 18 12 -1 36.64 2.93
 -18 -12 1 36.04 2.34
 17 11 -1 6.22 1.49
 -17 -11 1 6.74 1.27
 16 10 -1 5.12 1.33
 -16 -10 1 5.4 1.07
 15 9 -1 10.69 1.36
 -15 -9 1 11.89 1.31
 14 8 -1 64.63 3.2
 -14 -8 1 63.15 2.82
 13 7 -1 1.02 0.96
 -13 -7 1 2.13 0.89
 12 6 -1 116.42 4.82
 -12 -6 1 122.64 4.87
 11 5 -1 17.88 1.49
 -11 -5 1 19.77 1.34
 10 4 -1 198.56 8.12
 -10 -4 1 198.16 7.45
 9 3 -1 298.23 10.5
 -9 -3 1 300.72 10.07
 8 2 -1 153.97 6.34
 -8 -2 1 155.6 6.09
 7 1 -1 422.14 13.83
 -7 -1 1 419.85 13.63
 6 0 -1 99.48 4.34
 -6 0 1 100.28 4.29
 5 -1 -1 281.64 9.87
 -5 1 1 277.06 9.89
 4 -2 -1 520.84 16.14
 -4 2 1 540.08 16.97
 3 -3 -1 129.05 4.58
 -3 3 1 129.25 4.63
 2 -4 -1 126.22 4.42
 -2 4 1 130.4 4.45
 1 -5 -1 194.58 7.02
 -1 5 1 196.69 8.81
 0 -6 -1 1300.36 51
 0 6 1 1934.05 69.99
 -1 -7 -1 210.58 9.09
 1 7 1 205.78 9.18
 -2 -8 -1 10.54 0.91
 2 8 1 8.03 0.85
 -3 -9 -1 184.32 6.29
 3 9 1 186.82 6.54
 -4 -10 -1 1363.6 52.36
 4 10 1 1406.84 39.98
 -5 -11 -1 97.88 4.23
 5 11 1 99.54 4.27
 -6 -12 -1 54.56 2.58
 6 12 1 53.47 2.56
 -7 -13 -1 92.85 3.49
 7 13 1 94.5 3.8
 -8 -14 -1 41 2
 8 14 1 41 2.33
 -9 -15 -1 855.94 23.39
 9 15 1 848.72 24.13
 -10 -16 -1 30.46 1.74
 10 16 1 29.68 1.94
 -11 -17 -1 0.73 0.85
 11 17 1 1.71 1.44
 -12 -18 -1 0.93 1.16
 12 18 1 2.36 1.58
 -13 -19 -1 84.82 3.69
 13 19 1 86.22 5.03
 -14 -20 -1 12.56 1.6
 14 20 1 14.47 2.07
 -15 -21 -1 0.73 1.33
 15 21 1 -0.16 1.69
 -16 -22 -1 0.98 1.49
 16 22 1 1.18 1.91
 -17 -23 -1 4.87 1.74
 17 23 1 5.42 1.84
 -18 -24 -1 7.83 1.96
 18 24 1 5.05 2.27
 -19 -25 -1 2.36 1.85
 19 25 1 -0.47 3.11
 -20 -26 -1 3.63 1.85
 20 26 1 1.73 2.42
 -21 -27 -1 -1.74 2.13
 21 27 1 0.87 3.11
 -22 -28 -1 0.78 2.02
 22 28 1 -1.38 2.69
 -23 -29 -1 -1.44 2.38
 23 29 1 -0.87 3.56
 -24 -30 -1 -1 2.45
 24 30 1 1.73 2.82
 -25 -31 -1 -1.87 2.36
 25 31 1 -0.02 2.53
 -26 -32 -1 1.2 2.11
 26 32 1 -2.07 3.94
 30 22 -1 -2.05 2.25
 -30 -22 1 0.91 2.54
 29 21 -1 -3.83 3.8
 -29 -21 1 2.49 2.02
 28 20 -1 1.96 2.51
 -28 -20 1 0.84 2.38
 27 19 -1 2.53 2.94
 -27 -19 1 5 2.56
 26 18 -1 4.33 3
 -26 -18 1 6.09 2.71
 25 17 -1 -0.09 2.53
 -25 -17 1 1.56 2.25
 24 16 -1 19.57 3.45
 -24 -16 1 22.9 3.43
 23 15 -1 20.14 3.03
 -23 -15 1 19.48 3.11
 22 14 -1 4.87 2.89
 -22 -14 1 8.52 2.27
 21 13 -1 -1 1.94
 -21 -13 1 1.4 1.67
 20 12 -1 7.02 1.74
 -20 -12 1 8.78 1.58
 19 11 -1 37.31 2.85
 -19 -11 1 37.66 3.05
 18 10 -1 39.38 2.69
 -18 -10 1 35.4 2.53
 17 9 -1 3.14 1.51
 -17 -9 1 1.16 1.22
 16 8 -1 5.71 1.25
 -16 -8 1 4.63 1
 15 7 -1 5.65 1.2
 -15 -7 1 7.41 1.13
 14 6 -1 520.22 16.39
 -14 -6 1 538.23 16.45
 13 5 -1 14.7 1.44
 -13 -5 1 14.36 1.2
 12 4 -1 17.1 1.4
 -12 -4 1 15.99 1.18
 11 3 -1 55.85 4.27
 -11 -3 1 60.97 2.96
 10 2 -1 28.59 1.78
 -10 -2 1 26.61 1.73
 9 1 -1 138.66 5.63
 -9 -1 1 137.86 5.47
 8 0 -1 1570.27 45.16
 -8 0 1 1537.16 43.34
 7 -1 -1 412.27 13.81
 -7 1 1 415.5 13.72
 6 -2 -1 7.05 0.75
 -6 2 1 6.27 0.95
 5 -3 -1 27.75 2.34
 -5 3 1 29.46 1.65
 4 -4 -1 234.28 7.92
 -4 4 1 232.46 8.03
 3 -5 -1 141.66 5.47
 -3 5 1 151.88 5.82
 2 -6 -1 425.06 13.12
 -2 6 1 415.85 18.1
 1 -7 -1 207.56 9.27
 -1 7 1 212.52 6.89
 0 -8 -1 36.26 1.84
 0 8 1 37.53 1.84
 -1 -9 -1 444.8 17.83
 1 9 1 446.18 17.52
 -2 -10 -1 869.48 24.92
 2 10 1 862.45 25.39
 -3 -11 -1 7.4 0.82
 3 11 1 7.31 0.89
 -4 -12 -1 1229.37 49.16
 4 12 1 1243.56 33.66
 -5 -13 -1 1.42 0.58
 5 13 1 1.04 0.69
 -6 -14 -1 36.11 1.82
 6 14 1 34.26 1.96
 -7 -15 -1 38.36 1.91
 7 15 1 35.86 2.04
 -8 -16 -1 361.69 11.65
 8 16 1 367.6 11.7
 -9 -17 -1 15.79 1.24
 9 17 1 16.21 1.45
 -10 -18 -1 0 0.8
 10 18 1 1.8 1.11
 -11 -19 -1 13.43 1.2
 11 19 1 13.08 1.47
 -12 -20 -1 2.07 1
 12 20 1 2.4 1.47
 -13 -21 -1 254.28 8.87
 13 21 1 251.9 9.58
 -14 -22 -1 6.25 1.84
 14 22 1 6.32 1.74
 -15 -23 -1 0.2 1.65
 15 23 1 -0.98 1.8
 -16 -24 -1 0.84 1.54
 16 24 1 1.47 1.76
 -17 -25 -1 22.26 3.36
 17 25 1 21.05 3.07
 -18 -26 -1 2.47 2.14
 18 26 1 -0.18 3.74
 -19 -27 -1 3.63 2.11
 19 27 1 0.69 2.34
 -20 -28 -1 1.34 2.09
 -21 -29 -1 3.49 2.33
 21 29 1 4.22 4.09
 -22 -30 -1 5.76 2.31
 -23 -31 -1 1.38 2.54
 23 31 1 3.91 4.07
 -24 -32 -1 2.93 2.84
 24 32 1 -1.6 4.02
 -25 -33 -1 -0.2 2.47
 25 33 1 -0.93 3.63
 30 20 -1 1.13 3.51
 -30 -20 1 0.15 2.16
 29 19 -1 -2.22 4.13
 -29 -19 1 -0.89 2.42
 28 18 -1 2.27 4.09
 -28 -18 1 4.05 2.51
 27 17 -1 3.54 2.85
 -27 -17 1 2.69 2.42
 26 16 -1 6.82 2.89
 -26 -16 1 7.58 2.51
 25 15 -1 3.2 2.67
 -25 -15 1 4.02 2.38
 24 14 -1 2.45 2.38
 -24 -14 1 2.02 2
 23 13 -1 3.14 2.34
 -23 -13 1 4.13 2.13
 22 12 -1 26.21 3.16
 -22 -12 1 28.59 3.02
 21 11 -1 -0.65 1.69
 -21 -11 1 -0.15 1.54
 20 10 -1 5.51 1.74
 -20 -10 1 5.65 2.27
 19 9 -1 89.5 4.56
 -19 -9 1 85.72 4.45
 18 8 -1 14.76 1.8
 -18 -8 1 12.81 2.31
 17 7 -1 35.26 2.38
 -17 -7 1 35.55 2.13
 16 6 -1 10.34 1.44
 -16 -6 1 9.83 1.24
 15 5 -1 208.74 8.14
 -15 -5 1 210.36 7.49
 14 4 -1 166.62 6.23
 -14 -4 1 165.45 6.07
 13 3 -1 60.79 2.87
 -13 -3 1 62.34 2.74
 12 2 -1 60.99 3.18
 -12 -2 1 61.99 2.93
 11 1 -1 148.44 5.91
 -11 -1 1 150.84 5.83
 10 0 -1 975.38 29.1
 -10 0 1 1006.91 30
 9 -1 -1 136.47 5.49
 -9 1 1 130.5 5.2
 8 -2 -1 150.08 6.29
 -8 2 1 152.8 6.07
 7 -3 -1 46.83 2.42
 -7 3 1 44.85 2.36
 6 -4 -1 805.89 32.06
 -6 4 1 816.78 23.06
 5 -5 -1 67.06 2.93
 -5 5 1 70.39 4.82
 4 -6 -1 169.94 9
 -4 6 1 166.45 6.09
 3 -7 -1 61.39 3.6
 -3 7 1 61.32 2.56
 2 -8 -1 8.56 1.05
 -2 8 1 8.14 0.78
 1 -9 -1 433.44 18.26
 -1 9 1 441.93 17.79
 0 -10 -1 141.1 5.63
 0 10 1 143.12 5.42
 -1 -11 -1 246.42 8.74
 1 11 1 251.2 8.56
 -2 -12 -1 416.99 12.67
 2 12 1 425.61 13.12
 -3 -13 -1 224.52 7.34
 3 13 1 228.17 7.71
 -4 -14 -1 12.5 1.11
 4 14 1 11.43 1.18
 -5 -15 -1 331.18 14.79
 5 15 1 325.78 10.7
 -6 -16 -1 245.62 8.51
 6 16 1 244.62 8.56
 -7 -17 -1 2.09 0.73
 7 17 1 2.84 0.95
 -8 -18 -1 36.69 1.76
 8 18 1 38.09 2.02
 -9 -19 -1 0.84 0.84
 9 19 1 1.24 1.22
 -10 -20 -1 31.64 1.94
 10 20 1 30.06 2.13
 -11 -21 -1 129.12 5.02
 11 21 1 130.21 5.63
 -12 -22 -1 30.13 2.14
 12 22 1 30.26 2.27
 -13 -23 -1 3.73 1.16
 13 23 1 4.03 1.78
 -14 -24 -1 9.92 1.89
 14 24 1 9.52 1.74
 -15 -25 -1 13.72 1.65
 15 25 1 9.34 3.6
 -16 -26 -1 1.24 1.76
 16 26 1 1.2 1.87
 -17 -27 -1 24.06 2.87
 17 27 1 18.85 2.96
 -18 -28 -1 3.56 2.67
 18 28 1 1.76 4.13
 -19 -29 -1 -0.71 2.53
 19 29 1 -1.58 3.94
 -20 -30 -1 9.07 2.87
 20 30 1 7.61 2.94
 -21 -31 -1 0.35 2.67
 -22 -32 -1 -0.6 2.45
 22 32 1 -2.67 4.14
 -23 -33 -1 0.82 2.91
 -24 -34 -1 -0.38 2.45
 24 34 1 -1.09 2.74
 31 19 -1 1.73 3.31
 -31 -19 1 1.64 1.93
 30 18 -1 -0.38 2.73
 -30 -18 1 0.64 2.38
 29 17 -1 -1.11 2.8
 -29 -17 1 0.8 2.45
 28 16 -1 -0.49 2.73
 -28 -16 1 1.07 2.36
 27 15 -1 10.63 3.47
 -27 -15 1 18.66 3.56
 26 14 -1 -0.75 2.56
 -26 -14 1 0.93 2.16
 25 13 -1 0.04 2.25
 -25 -13 1 1.65 2.16
 24 12 -1 -0.56 2.33
 -24 -12 1 0.91 1.94
 23 11 -1 12.25 2.78
 -23 -11 1 12.96 2.49
 22 10 -1 48.98 4.16
 -22 -10 1 45.25 3.83
 21 9 -1 -0.4 2.42
 -21 -9 1 0.42 1.58
 20 8 -1 0.8 1.51
 -20 -8 1 1.56 1.38
 19 7 -1 11.67 1.76
 -19 -7 1 11.9 1.73
 18 6 -1 233.51 8.61
 -18 -6 1 230.99 8.49
 17 5 -1 34.53 2.27
 -17 -5 1 33.91 2.11
 16 4 -1 28.7 1.94
 -16 -4 1 29.64 1.71
 15 3 -1 214.41 7.87
 -15 -3 1 214.58 7.49
 14 2 -1 30.51 1.98
 -14 -2 1 31.77 1.82
 13 1 -1 173.05 6.94
 -13 -1 1 166.18 6.29
 12 0 -1 139.52 5.89
 -12 0 1 146.82 5.54
 11 -1 -1 149.19 6.03
 -11 1 1 147.79 5.72
 10 -2 -1 27.81 1.76
 -10 2 1 28.35 1.64
 9 -3 -1 296.65 10.65
 -9 3 1 288.58 14.52
 8 -4 -1 822.79 24.17
 -8 4 1 814.67 23.68
 7 -5 -1 1.24 0.49
 -7 5 1 0.64 0.51
 6 -6 -1 1037.44 29.2
 -6 6 1 1037.46 29.77
 5 -7 -1 31.29 2.44
 -5 7 1 32.28 1.58
 4 -8 -1 175.83 5.94
 -4 8 1 175.12 5.89
 3 -9 -1 186.21 8.74
 -3 9 1 188.7 6.32
 2 -10 -1 837.88 33.97
 -2 10 1 870.41 24.75
 1 -11 -1 243.45 11.67
 -1 11 1 252.12 11.34
 0 -12 -1 116.04 4.56
 0 12 1 114.29 5.76
 -1 -13 -1 158.75 7.41
 1 13 1 163.76 5.43
 -2 -14 -1 254.48 11.81
 2 14 1 251.8 10.69
 -3 -15 -1 168.14 6.31
 3 15 1 168.01 6.52
 -4 -16 -1 43.58 2.96
 4 16 1 43.93 2.36
 -5 -17 -1 6.14 1.14
 5 17 1 5.94 1.09
 -6 -18 -1 103.44 3.82
 6 18 1 109.19 4.07
 -7 -19 -1 34.86 1.78
 7 19 1 33.04 1.91
 -8 -20 -1 47.65 2.31
 8 20 1 45.09 3.45
 -9 -21 -1 180.61 6.47
 9 21 1 177.65 8.8
 -10 -22 -1 102.81 4.13
 10 22 1 105.13 5.36
 -11 -23 -1 6.42 1.16
 11 23 1 9.54 1.56
 -12 -24 -1 0.42 1.04
 12 24 1 -1.13 1.87
 -13 -25 -1 -0.05 1.49
 13 25 1 -0.82 1.76
 -14 -26 -1 3.73 1.74
 14 26 1 1.58 3.09
 -15 -27 -1 24.72 3.43
 15 27 1 23.32 2.84
 -16 -28 -1 -0.31 1.53
 16 28 1 0.51 2.09
 -17 -29 -1 -1.93 2.51
 17 29 1 -3.11 3.73
 -18 -30 -1 1.84 2.09
 18 30 1 -1.84 4.09
 -19 -31 -1 8.45 3.4
 19 31 1 4.54 4.47
 -20 -32 -1 0.6 2.47
 -21 -33 -1 0.51 2.94
 21 33 1 -1.87 4.47
 -22 -34 -1 -1.31 2.91
 22 34 1 3.11 4.14
 -23 -35 -1 0.84 2.54
 23 35 1 1.42 3.42
 -24 -36 -1 2.47 2.16
 31 17 -1 -1.82 2.27
 -31 -17 1 -1.24 2.29
 30 16 -1 0.04 3.82
 -30 -16 1 -0.67 2.07
 29 15 -1 -2.64 3.91
 -29 -15 1 -0.07 2.47
 28 14 -1 0.35 3.65
 -28 -14 1 0.85 3.11
 27 13 -1 5.45 4.13
 -27 -13 1 3.94 2.27
 26 12 -1 3.42 3.98
 -26 -12 1 0.11 3.87
 25 11 -1 1.22 3.38
 -25 -11 1 0.04 2.07
 24 10 -1 -0.31 2.94
 -24 -10 1 -1.11 1.98
 23 9 -1 25.33 3.31
 -23 -9 1 26.64 3.16
 22 8 -1 3.82 1.91
 -22 -8 1 2.84 2.8
 21 7 -1 2.44 1.71
 -21 -7 1 4.63 1.69
 20 6 -1 0.85 1.54
 -20 -6 1 1.16 1.36
 19 5 -1 7.89 1.58
 -19 -5 1 6.69 1.51
 18 4 -1 128.91 5.67
 -18 -4 1 127.56 5.51
 17 3 -1 64.7 3.23
 -17 -3 1 62.32 4.13
 16 2 -1 25.75 1.96
 -16 -2 1 28.39 1.84
 15 1 -1 3.93 1.05
 -15 -1 1 4 1
 14 0 -1 358.64 11.85
 -14 0 1 364.49 10.92
 13 -1 -1 171.56 6.83
 -13 1 1 167.23 6.12
 12 -2 -1 62.92 3.05
 -12 2 1 62.88 2.94
 11 -3 -1 59.35 3
 -11 3 1 53.88 3.82
 10 -4 -1 193.49 7.63
 -10 4 1 194.69 7.41
 9 -5 -1 11.87 0.96
 -9 5 1 11.36 0.96
 8 -6 -1 960.78 28.17
 -8 6 1 961 39.67
 7 -7 -1 22.99 2.02
 -7 7 1 21.94 1.4
 6 -8 -1 79.42 3.13
 -6 8 1 82.16 3.4
 5 -9 -1 202.71 7.12
 -5 9 1 215.38 7.27
 4 -10 -1 1407.8 55.34
 -4 10 1 1431.28 39.75
 3 -11 -1 7.38 1.11
 -3 11 1 8.11 0.84
 2 -12 -1 421.12 18.25
 -2 12 1 416.28 16.45
 1 -13 -1 167.02 7.74
 -1 13 1 160.76 7.81
 0 -14 -1 1603.27 41.2
 0 14 1 1638.6 57.59
 -1 -15 -1 771.18 31.15
 1 15 1 803.91 30.13
 -2 -16 -1 49.38 3.11
 2 16 1 48.69 2.47
 -3 -17 -1 10.45 1.24
 3 17 1 8.8 1.02
 -4 -18 -1 121.25 4.34
 4 18 1 126.63 5.91
 -5 -19 -1 51.07 2.33
 5 19 1 47.69 2.47
 -6 -20 -1 0.64 1.04
 6 20 1 2.56 1.14
 -7 -21 -1 154.31 5.74
 7 21 1 154.98 5.76
 -8 -22 -1 8.74 1.36
 8 22 1 9.14 1.74
 -9 -23 -1 9.25 1.22
 9 23 1 10.3 1.45
 -10 -24 -1 2.34 1.18
 10 24 1 6.85 1.89
 -11 -25 -1 4.63 1.29
 11 25 1 6.16 1.56
 -12 -26 -1 1.49 1.22
 12 26 1 1.78 1.54
 -13 -27 -1 0.96 1.82
 13 27 1 -1.93 1.74
 -14 -28 -1 3.43 1.96
 14 28 1 0 1.76
 -15 -29 -1 1.47 2.05
 -16 -30 -1 -2.58 2.38
 16 30 1 2.18 3.69
 -17 -31 -1 0.44 2.45
 -18 -32 -1 -0.56 2.54
 -19 -33 -1 -0.07 2.6
 19 33 1 -0.45 4.34
 -20 -34 -1 2.2 2.87
 20 34 1 3.91 4.09
 -21 -35 -1 0.15 2.56
 21 35 1 1.18 4.25
 -22 -36 -1 -1.13 2.71
 -23 -37 -1 -1.84 2.65
 23 37 1 -1.42 3.29
 31 15 -1 1.45 3.49
 -31 -15 1 1.22 3.42
 30 14 -1 -1.38 4.05
 -30 -14 1 2.82 4
 28 12 -1 6.31 4.4
 -28 -12 1 8.07 4.13
 27 11 -1 1.93 3.62
 -27 -11 1 5.76 4.02
 26 10 -1 -0.6 3.38
 -26 -10 1 -2.93 3.43
 25 9 -1 -1.36 3.33
 -25 -9 1 1.14 3.51
 24 8 -1 0.18 3.2
 -24 -8 1 1.71 1.82
 23 7 -1 -1.4 2.4
 -23 -7 1 1.04 1.67
 22 6 -1 4.76 2.87
 -22 -6 1 7.38 2.89
 21 5 -1 3.93 2.16
 -21 -5 1 -0.49 1.98
 20 4 -1 7.41 1.64
 -20 -4 1 11.78 1.6
 19 3 -1 2.54 1.45
 -19 -3 1 2 1.33
 18 2 -1 34.29 2.36
 -18 -2 1 33.37 2.24
 17 1 -1 3.67 1.29
 -17 -1 1 4.09 1.11
 16 0 -1 56.97 2.93
 -16 0 1 56.63 2.65
 15 -1 -1 5.51 1.04
 -15 1 1 4.07 0.89
 14 -2 -1 31.39 2.02
 -14 2 1 30.99 1.76
 13 -3 -1 62.77 2.85
 -13 3 1 62.34 4.16
 12 -4 -1 14.83 1.25
 -12 4 1 15.27 1.2
 11 -5 -1 17.46 1.29
 -11 5 1 17.88 1.22
 10 -6 -1 118.8 4.74
 -10 6 1 119.8 4.91
 9 -7 -1 188.51 6.98
 -9 7 1 183.64 9.92
 8 -8 -1 18.28 1.18
 -8 8 1 17.28 1.25
 7 -9 -1 97.03 6.02
 -7 9 1 101.94 3.96
 6 -10 -1 5.31 1.07
 -6 10 1 6.09 0.73
 5 -11 -1 98.25 4.11
 -5 11 1 98.14 3.89
 4 -12 -1 1207.4 44.91
 -4 12 1 1277.24 47.49
 3 -13 -1 231.95 10.76
 -3 13 1 220.85 9.54
 2 -14 -1 261.7 12.38
 1 -15 -1 757.11 21.79
 -1 15 1 793.3 22.04
 0 -16 -1 529.09 16.57
 0 16 1 548.35 16.94
 -1 -17 -1 23.57 1.56
 1 17 1 21.66 1.96
 -2 -18 -1 195.2 6.4
 2 18 1 199.38 6.56
 -3 -19 -1 2.27 0.73
 3 19 1 2.02 0.82
 -4 -20 -1 67.13 3.02
 4 20 1 62.1 3.58
 -5 -21 -1 386.82 11.89
 5 21 1 378.77 16.23
 -6 -22 -1 11.98 1.53
 6 22 1 12.27 1.65
 -7 -23 -1 7.36 1.38
 7 23 1 7.8 1.38
 -8 -24 -1 67.79 2.89
 8 24 1 65.48 3.89
 -9 -25 -1 111.79 4.51
 9 25 1 112.84 6.27
 10 26 1 26.59 2.85
 -11 -27 -1 3.67 1.73
 11 27 1 6.78 1.85
 -12 -28 -1 0.87 1.64
 12 28 1 -0.56 1.76
 -13 -29 -1 7.09 2.18
 13 29 1 6.32 2.2
 -14 -30 -1 12.14 2.65
 14 30 1 9.98 2.31
 -15 -31 -1 -0.24 1.64
 15 31 1 -0.91 4.16
 -16 -32 -1 1.89 2.47
 16 32 1 5.16 4.02
 -17 -33 -1 0.6 2.69
 17 33 1 0.56 4.82
 -18 -34 -1 -0.25 2.76
 18 34 1 -3.29 4.56
 -19 -35 -1 0.89 2.27
 19 35 1 1.24 4.34
 -20 -36 -1 0.84 2.76
 20 36 1 1.38 3.96
 -21 -37 -1 1.49 2.85
 21 37 1 0.56 3.51
 -22 -38 -1 1.44 2.36
 22 38 1 -1.51 2.8
 -23 -39 -1 -0.4 1.51
 23 39 1 -0.36 2.76
 32 14 -1 -1.44 2.67
 -32 -14 1 1.54 3.22
 31 13 -1 1.24 3.91
 -31 -13 1 -4.6 4.22
 30 12 -1 1.67 4.03
 -30 -12 1 1.27 4.25
 29 11 -1 1.11 3.63
 -29 -11 1 3.91 3.73
 28 10 -1 9.36 4.42
 -28 -10 1 9.34 4.76
 27 9 -1 2.38 4.22
 -27 -9 1 6.91 4.25
 26 8 -1 3.25 4.02
 -26 -8 1 4.14 4.22
 25 7 -1 2.76 3.22
 -25 -7 1 1.25 3.76
 24 6 -1 63.66 7.21
 -24 -6 1 69.35 5.67
 23 5 -1 6.11 2.76
 -23 -5 1 6.83 1.87
 22 4 -1 36.62 4.56
 -22 -4 1 36.49 3.47
 21 3 -1 3.6 2.67
 -21 -3 1 3.73 1.38
 20 2 -1 8.36 1.67
 -20 -2 1 8.61 1.53
 19 1 -1 19.77 1.82
 -19 -1 1 22.44 2.67
 18 0 -1 267.59 9.54
 -18 0 1 264.84 9.41
 17 -1 -1 4.58 1.29
 -17 1 1 3.16 1.14
 16 -2 -1 27.88 1.98
 -16 2 1 27.15 1.76
 15 -3 -1 215.38 7.6
 -15 3 1 217.57 10.58
 14 -4 -1 163.73 6.11
 -14 4 1 159.2 5.98
 13 -5 -1 15.16 1.29
 -13 5 1 15.28 1.2
 12 -6 -1 118 4.63
 -12 6 1 116.24 4.51
 11 -7 -1 42.8 2.18
 -11 7 1 41.96 2.14
 10 -8 -1 1.54 0.62
 -10 8 1 1.84 0.65
 9 -9 -1 49.56 2.36
 -9 9 1 49.8 2.49
 8 -10 -1 36.15 2.96
 -8 10 1 37.91 1.85
 7 -11 -1 8.98 0.96
 -7 11 1 8.4 0.87
 6 -12 -1 52.98 2.56
 -6 12 1 54.28 2.54
 5 -13 -1 0.96 0.6
 -5 13 1 1.45 0.51
 4 -14 -1 11.78 1.07
 -4 14 1 12.12 1.05
 3 -15 -1 167.47 6.29
 -3 15 1 171.81 6.23
 2 -16 -1 48.27 3.14
 -2 16 1 49.7 3.29
 1 -17 -1 23.55 1.38
 -1 17 1 25.97 1.64
 0 -18 -1 166.2 5.65
 0 18 1 169.29 5.72
 -1 -19 -1 2.16 0.87
 1 19 1 1.44 0.96
 -2 -20 -1 32.11 1.69
 2 20 1 34.88 2.51
 -3 -21 -1 110.68 6.22
 3 21 1 106.99 5.72
 -4 -22 -1 558.69 22.86
 4 22 1 553.1 22.54
 -5 -23 -1 11.58 1.2
 5 23 1 11.3 1.58
 -6 -24 -1 124.8 6.29
 6 24 1 126.74 4.83
 -7 -25 -1 0.31 1.27
 7 25 1 2.45 1.6
 -8 -26 -1 14.23 1.42
 8 26 1 13.39 1.67
 -9 -27 -1 213.79 7.81
 9 27 1 210.34 7.96
 -10 -28 -1 2.91 1.4
 10 28 1 3.23 1.6
 -11 -29 -1 5.62 1.89
 12 30 1 1.13 2.04
 -13 -31 -1 24.75 3.45
 13 31 1 24.73 3.51
 -14 -32 -1 -0.44 2.14
 -15 -33 -1 -0.58 1.87
 -16 -34 -1 -1.04 2.34
 -17 -35 -1 -0.29 2.25
 17 35 1 0.6 4.49
 -18 -36 -1 4.34 2.49
 18 36 1 4.16 4.93
 -19 -37 -1 -0.25 2.54
 -20 -38 -1 0.16 2.6
 -21 -39 -1 -0.8 2.25
 -22 -40 -1 -0.24 1.54
 32 12 -1 -1.18 3.25
 -32 -12 1 -0.95 3.54
 31 11 -1 2.87 3.67
 -31 -11 1 0.16 3.63
 30 10 -1 2.54 3.82
 -30 -10 1 -0.33 4.03
 29 9 -1 3.94 4.02
 -29 -9 1 6.98 4.49
 28 8 -1 -0.82 3.47
 -28 -8 1 0.55 4.13
 27 7 -1 -1 3.34
 -27 -7 1 1.54 4.03
 26 6 -1 37.55 6.67
 -26 -6 1 32.39 7.31
 25 5 -1 4.47 3.27
 -25 -5 1 2.54 2.02
 24 4 -1 11.79 3.14
 -24 -4 1 4.56 2
 23 3 -1 -0.6 2.56
 -23 -3 1 1.11 1.65
 22 2 -1 87.56 7.12
 -22 -2 1 82.58 7.87
 21 1 -1 -0.02 2.02
 -21 -1 1 0.98 1.34
 20 0 -1 54.34 3.43
 -20 0 1 52.65 3.31
 19 -1 -1 21.81 1.94
 -19 1 1 21.23 2
 18 -2 -1 34.09 2.2
 -18 2 1 33.57 3.31
 17 -3 -1 66.01 3.27
 -17 3 1 64.95 4.2
 16 -4 -1 29.51 1.93
 -16 4 1 30.88 1.84
 15 -5 -1 208.89 10.27
 -15 5 1 208.81 11.09
 14 -6 -1 570.54 16.92
 -14 6 1 552.68 16.21
 13 -7 -1 2 0.84
 -13 7 1 3.25 1.13
 12 -8 -1 -0.2 0.71
 -12 8 1 0.56 0.8
 11 -9 -1 161.15 7.76
 -11 9 1 155.67 5.38
 10 -10 -1 374.41 12.19
 -10 10 1 365.4 12.21
 9 -11 -1 29.95 1.69
 -9 11 1 29.93 1.69
 8 -12 -1 8.31 0.91
 -8 12 1 7.38 0.82
 7 -13 -1 92.63 3.74
 -7 13 1 94.54 3.54
 6 -14 -1 36.09 1.91
 -6 14 1 34.44 1.78
 5 -15 -1 327 15.08
 -5 15 1 325.78 13.88
 4 -16 -1 40.27 3.09
 -4 16 1 45.36 3.11
 3 -17 -1 9.25 0.96
 -3 17 1 9.94 1.16
 2 -18 -1 198.6 6.36
 -2 18 1 201.73 6.45
 1 -19 -1 1.54 0.85
 -1 19 1 2.82 0.84
 0 -20 -1 109.62 4.25
 0 20 1 115.97 6.02
 -1 -21 -1 230.93 11.12
 1 21 1 229.61 10.38
 -2 -22 -1 53.07 2.71
 2 22 1 50.38 3.31
 -3 -23 -1 8.63 1.33
 3 23 1 10.23 1.62
 -4 -24 -1 17.66 1.47
 4 24 1 18.96 2.04
 -5 -25 -1 18.16 1.85
 5 25 1 17.59 1.93
 -6 -26 -1 24.33 1.8
 6 26 1 24.99 2.44
 -7 -27 -1 1.85 1.16
 7 27 1 0.6 1.53
 -8 -28 -1 61.26 4.54
 8 28 1 66.79 4.23
 -9 -29 -1 10.63 1.56
 9 29 1 13.56 2.33
 -10 -30 -1 39.91 2.84
 11 31 1 15.03 2.62
 12 32 1 4.89 2.34
 -13 -33 -1 7.81 2.47
 13 33 1 7.69 3.03
 -14 -34 -1 0.73 2.31
 -15 -35 -1 1.04 2.22
 15 35 1 -1.24 4.54
 -16 -36 -1 -0.58 2.74
 -17 -37 -1 1.6 2.56
 -18 -38 -1 1.14 2.82
 -19 -39 -1 1.18 2.94
 -20 -40 -1 -1.4 2.58
 -21 -41 -1 4.56 2.11
 -32 -10 1 1.38 2.49
 31 9 -1 2.42 3.69
 -31 -9 1 1.74 3.69
 30 8 -1 -0.16 3.87
 -30 -8 1 0.76 3.74
 29 7 -1 3.16 3.96
 -29 -7 1 1.07 4.2
 28 6 -1 5.65 3.96
 -28 -6 1 -1.76 4.23
 27 5 -1 8.85 3.8
 -27 -5 1 7.36 4.27
 26 4 -1 23.53 5.09
 -26 -4 1 27.01 3.74
 25 3 -1 3.69 2.96
 -25 -3 1 4.98 2.16
 -24 -2 1 6.56 2.82
 23 1 -1 1.45 2.14
 -23 -1 1 1.84 2.29
 22 0 -1 99.03 7.63
 -22 0 1 95.25 8.14
 21 -1 -1 -1.67 1.78
 -21 1 1 -0.13 1.69
 20 -2 -1 11.29 1.56
 -20 2 1 8.81 2.24
 19 -3 -1 2.89 1.4
 -19 3 1 2.78 1.29
 18 -4 -1 133.72 5.54
 -18 4 1 130.56 5.8
 17 -5 -1 34.55 2.02
 -17 5 1 32.02 2.09
 16 -6 -1 10.69 1.16
 -16 6 1 10.21 1.18
 15 -7 -1 7.65 1.07
 -15 7 1 5.25 1
 14 -8 -1 62.7 2.62
 -14 8 1 63.75 2.8
 13 -9 -1 389.15 11.79
 -13 9 1 378.77 11.67
 -12 10 1 99.74 5.42
 11 -11 -1 57.03 2.56
 -11 11 1 57.48 2.8
 10 -12 -1 259.43 8.21
 -10 12 1 254.36 10.78
 9 -13 -1 29.84 1.69
 -9 13 1 29.44 1.54
 8 -14 -1 40.33 1.87
 -8 14 1 40.09 2.47
 7 -15 -1 39.24 3.02
 -7 15 1 36.8 2.05
 6 -16 -1 241.84 8.58
 -6 16 1 248.67 8.41
 5 -17 -1 7.18 0.89
 -5 17 1 6.65 0.89
 4 -18 -1 119.8 6.05
 -4 18 1 124.76 4.34
 3 -19 -1 1.84 0.75
 -3 19 1 2.47 0.71
 2 -20 -1 32.33 2.33
 -2 20 1 33.93 1.84
 1 -21 -1 227.08 7.76
 -1 21 1 236.13 10.74
 0 -22 -1 11.89 1.25
 0 22 1 11.7 1.29
 -1 -23 -1 -0.49 1.05
 1 23 1 1.49 1.07
 -2 -24 -1 91.81 4.85
 2 24 1 97.3 3.78
 -3 -25 -1 31.64 2.02
 3 25 1 32.64 2.22
 -4 -26 -1 0.42 0.95
 4 26 1 0.45 1.31
 -5 -27 -1 33.55 2.22
 5 27 1 34.68 2.96
 -6 -28 -1 21.1 1.78
 6 28 1 20.74 2.18
 -7 -29 -1 2 1.16
 7 29 1 3.67 1.76
 -8 -30 -1 9.74 2.07
 8 30 1 9.1 2.13
 -9 -31 -1 6.56 2.96
 9 31 1 5.92 2.13
 10 32 1 1.11 2.47
 11 33 1 14.19 2.71
 -12 -34 -1 2.76 2.16
 12 34 1 3.82 2.51
 13 35 1 2.82 2.74
 -14 -36 -1 10.43 3.11
 14 36 1 9.72 3.34
 -15 -37 -1 4.07 2.91
 15 37 1 7.09 4.89
 -16 -38 -1 0.55 2.6
 16 38 1 -5.87 4.27
 -17 -39 -1 0.02 2.58
 17 39 1 -2.47 3.56
 -18 -40 -1 1.24 2.64
 -19 -41 -1 3.03 2.73
 19 41 1 -0.09 3.29
 20 42 1 0.82 2.78
 32 8 -1 -1.24 3.13
 -32 -8 1 1.98 3.16
 31 7 -1 -3.31 3.98
 -31 -7 1 -1.58 3.82
 30 6 -1 0.4 4
 -30 -6 1 2.49 4.02
 29 5 -1 -2.91 3.73
 -29 -5 1 0.36 3.49
 28 4 -1 -1.2 3.83
 -28 -4 1 6.6 4.02
 27 3 -1 0.4 3.94
 -27 -3 1 1.56 4.14
 26 2 -1 8.21 3.42
 -26 -2 1 6.78 3.38
 25 1 -1 0.44 2.85
 -24 0 1 1.2 2.64
 -22 2 1 89.03 7.94
 21 -3 -1 -0.69 2.25
 -21 3 1 4.58 2.38
 20 -4 -1 11.67 1.73
 -20 4 1 9.21 1.53
 19 -5 -1 5.51 1.44
 -19 5 1 5.58 1.44
 18 -6 -1 232.86 8.45
 -18 6 1 232.37 8.31
 17 -7 -1 35.09 2.07
 -17 7 1 36.97 2.11
 16 -8 -1 4.13 1.14
 -16 8 1 5.31 1.13
 15 -9 -1 9.29 1.25
 -15 9 1 11.21 1.29
 14 -10 -1 54.25 2.56
 -14 10 1 54.18 2.54
 13 -11 -1 224.03 10.6
 -13 11 1 220.99 7.23
 12 -12 -1 113.66 6.51
 -12 12 1 116.58 4.6
 11 -13 -1 6.63 1.45
 -11 13 1 7.18 0.87
 10 -14 -1 1.31 0.82
 -10 14 1 0.38 0.76
 9 -15 -1 843.22 35.53
 -9 15 1 845.42 23.99
 8 -16 -1 365.03 16.72
 -8 16 1 368 11.69
 7 -17 -1 2.67 1
 -7 17 1 1.76 0.71
 6 -18 -1 108.64 4.13
 -6 18 1 107.33 3.8
 5 -19 -1 48.32 2.33
 -5 19 1 48.94 2.22
 4 -20 -1 65.35 3.96
 -4 20 1 69.91 3
 3 -21 -1 106.68 6.09
 -3 21 1 115.47 5.54
 2 -22 -1 52.19 3.23
 -2 22 1 52.49 2.54
 1 -23 -1 0.2 1.04
 -1 23 1 1.2 1.04
 0 24 1 226.04 10.03
 -1 -25 -1 35.2 1.96
 1 25 1 33.55 2.09
 -2 -26 -1 16.48 1.4
 2 26 1 16.77 1.67
 -3 -27 -1 74.97 4.8
 3 27 1 75.73 4.62
 -4 -28 -1 6.87 1.18
 4 28 1 5.18 1.51
 -5 -29 -1 16.1 1.78
 5 29 1 17.88 2.13
 -6 -30 -1 0.62 1.31
 6 30 1 0.2 1.6
 -7 -31 -1 23.55 2.18
 7 31 1 21.88 2.25
 -8 -32 -1 1.22 2.71
 8 32 1 0 2.27
 -9 -33 -1 3.05 2.94
 9 33 1 -0.73 1.91
 -10 -34 -1 4.31 3.36
 10 34 1 4.25 2.76
 -11 -35 -1 1.09 2.73
 11 35 1 1.53 2.8
 12 36 1 2.25 3.29
 -13 -37 -1 0.22 3.58
 13 37 1 -2.96 3.6
 -14 -38 -1 2.22 2.14
 14 38 1 2.76 3.53
 -15 -39 -1 0.85 2.13
 15 39 1 0.49 2.87
 -16 -40 -1 0.65 2.24
 16 40 1 1.65 2.91
 -17 -41 -1 -1.69 2.09
 17 41 1 0.65 3.36
 -18 -42 -1 0.76 2
 18 42 1 -1.18 3.11
 -19 -43 -1 -0.36 2.27
 19 43 1 -0.69 3.22
 33 7 -1 1.34 2.94
 32 6 -1 3.54 3.6
 31 5 -1 0.45 3.94
 30 4 -1 -1.36 3.42
 29 3 -1 -0.15 3.85
 28 2 -1 0.84 3.98
 27 1 -1 2.54 3.49
 24 -2 -1 8.58 3.18
 -24 2 1 2.69 2.38
 23 -3 -1 3.96 2.69
 -23 3 1 2.76 2.73
 -22 4 1 33.49 4.76
 21 -5 -1 1.94 1.51
 -21 5 1 1.02 1.64
 20 -6 -1 -0.27 1.54
 -20 6 1 -0.27 1.33
 19 -7 -1 14.19 1.62
 -19 7 1 14.18 1.84
 18 -8 -1 13.96 1.6
 -18 8 1 12.74 1.56
 17 -9 -1 2.18 1.2
 -17 9 1 2.87 1.18
 16 -10 -1 5.65 1.16
 -16 10 1 5.94 1.16
 15 -11 -1 2.18 0.95
 -15 11 1 1.96 1
 14 -12 -1 74.89 4.25
 -14 12 1 79.98 3.22
 13 -13 -1 26.9 1.56
 -13 13 1 26.77 1.6
 12 -14 -1 10.21 1.24
 -12 14 1 9.4 1.14
 11 -15 -1 43.6 2.33
 -11 15 1 45.6 2.27
 10 -16 -1 31.55 1.84
 -10 16 1 29.44 1.8
 9 -17 -1 14.41 1.76
 -9 17 1 14.45 1.49
 8 -18 -1 34.6 2.34
 -8 18 1 37.13 1.76
 7 -19 -1 32.33 1.82
 -7 19 1 32.73 1.71
 6 -20 -1 0.71 0.78
 -6 20 1 0.58 0.82
 5 -21 -1 390.24 12.38
 -5 21 1 402.8 16.23
 4 -22 -1 557.4 22.12
 -4 22 1 572.27 16.37
 3 -23 -1 9.81 1.2
 -3 23 1 8.58 1.02
 2 -24 -1 94.54 3.53
 -2 24 1 95.87 3.82
 1 -25 -1 32.06 2.65
 -1 25 1 32.62 2.56
 0 -26 -1 179.86 8.63
 0 26 1 182.26 8.74
 -1 -27 -1 137.72 7.18
 1 27 1 142.48 7.07
 -2 -28 -1 17.48 1.62
 2 28 1 15.88 2
 -3 -29 -1 5.45 1.51
 3 29 1 6.45 1.87
 -4 -30 -1 163.69 6.2
 4 30 1 164.51 6.65
 -5 -31 -1 82.87 4.23
 5 31 1 90.89 5.38
 -6 -32 -1 0.6 1.18
 6 32 1 0.87 2.14
 -7 -33 -1 4.83 2.45
 7 33 1 2.05 2.29
 -8 -34 -1 2.34 2.84
 8 34 1 0.69 1.67
 9 35 1 8.76 2.54
 -10 -36 -1 -2.07 3.42
 10 36 1 2.78 2.85
 -11 -37 -1 4.43 3.51
 11 37 1 3.09 2.58
 -12 -38 -1 0.64 3.74
 12 38 1 0.6 3.31
 -13 -39 -1 5.85 4.03
 13 39 1 3.09 3.71
 -14 -40 -1 -0.07 2.22
 14 40 1 0.8 3.29
 -15 -41 -1 1.45 1.93
 15 41 1 -1.47 2.51
 -16 -42 -1 -0.8 1.94
 16 42 1 -0.16 2.4
 -17 -43 -1 -0.75 1.73
 17 43 1 1.67 3.34
 18 44 1 0.65 2.78
[truncated: 1,691,239 more chars]
