# Supplementary material for: Data-Driven Search Algorithm for Discovery of Synthesizable Zeolitic Imidazolate Frameworks
Source: JACS Au. 2025 Mar 7;5(3):1460–70. doi: 10.1021/jacsau.5c00077 (PMC11938011; doi:10.1021/jacsau.5c00077)
Supplement: Supplementary file 4 — au5c00077_si_004.cif [file au5c00077_si_004.cif]

data_Cmmm_a
_audit_creation_date               2024-03-26
_audit_creation_method
;
Olex2 1.2
(compiled 2018.05.29 svn.r3508 for OlexSys, GUI svn.r5506)
;
_audit_contact_author_address      ?
_audit_contact_author_email        ?
_audit_contact_author_name         ''
_audit_contact_author_phone        ?
_publ_contact_author_id_orcid      ?
_publ_section_references
;
Bourhis, L.J., Dolomanov, O.V., Gildea, R.J., Howard, J.A.K., Puschmann, H.
 (2015). Acta Cryst. A71, 59-75.

Dolomanov, O.V., Bourhis, L.J., Gildea, R.J, Howard, J.A.K. & Puschmann, H.
 (2009), J. Appl. Cryst. 42, 339-341.
;
_chemical_name_systematic          UZIF-33
_chemical_formula_moiety          
 '0.25(C352 H248 N192 Zn48), 0.5(C4 N2 O2), 0.5(C4 N4 O4), 16(N)'
_chemical_formula_sum              'C92 H62 N67 O3 Zn12'
_chemical_formula_weight           2938.71
loop_
  _atom_type_symbol
  _atom_type_scat_dispersion_real
  _atom_type_scat_dispersion_imag
  _atom_type_scat_Cromer_Mann_a1
  _atom_type_scat_Cromer_Mann_a2
  _atom_type_scat_Cromer_Mann_a3
  _atom_type_scat_Cromer_Mann_a4
  _atom_type_scat_Cromer_Mann_b1
  _atom_type_scat_Cromer_Mann_b2
  _atom_type_scat_Cromer_Mann_b3
  _atom_type_scat_Cromer_Mann_b4
  _atom_type_scat_Cromer_Mann_c
  _atom_type_scat_source
  _atom_type_scat_dispersion_source
 H -0.00000 0.00000 0.49300 0.32291 0.14019 0.04081 10.51090 26.12570 3.14236
 57.79970 0.0030380000826
 'International Tables Volume C Table 6.1.1.4 (pp. 500-502)' custom
 C 0.00320 0.00150 2.31000 1.02000 1.58860 0.86500 20.84390 10.20750 0.56870
 51.65120 0.215599998832
 'International Tables Volume C Table 6.1.1.4 (pp. 500-502)' custom
 Zn 0.32630 1.38730 14.07430 7.03180 5.16520 2.41000 3.26550 0.23330 10.31630
 58.70970 1.30410003662
 'International Tables Volume C Table 6.1.1.4 (pp. 500-502)' custom
 O 0.01080 0.00570 3.04850 2.28680 1.54630 0.86700 13.27710 5.70110 0.32390
 32.90890 0.250800013542
 'International Tables Volume C Table 6.1.1.4 (pp. 500-502)' custom
 N 0.00600 0.00300 12.21260 3.13220 2.01250 1.16630 0.00570 9.89330 28.99750
 0.58260 -11.5290002823
 'International Tables Volume C Table 6.1.1.4 (pp. 500-502)' custom

_space_group_crystal_system        'orthorhombic'
_space_group_IT_number             65
_space_group_name_H-M_alt          'C m m m'
_space_group_name_Hall             '-C 2 2'
loop_
  _space_group_symop_id
  _space_group_symop_operation_xyz
 1 x,y,z
 2 x,-y,-z
 3 -x,y,-z
 4 -x,-y,z
 5 -x,-y,-z
 6 -x,y,z
 7 x,-y,z
 8 x,y,-z
 9 x+1/2,y+1/2,z
 10 x+1/2,-y+1/2,-z
 11 -x+1/2,y+1/2,-z
 12 -x+1/2,-y+1/2,z
 13 -x+1/2,-y+1/2,-z
 14 -x+1/2,y+1/2,z
 15 x+1/2,-y+1/2,z
 16 x+1/2,y+1/2,-z

_symmetry_Int_Tables_number        65
_cell_length_a                     26.804(5)
_cell_length_b                     43.849(9)
_cell_length_c                     16.865(3)
_cell_angle_alpha                  90
_cell_angle_beta                   90
_cell_angle_gamma                  90
_cell_volume                       19822(7)
_cell_formula_units_Z              4
_cell_measurement_reflns_used      25303
_cell_measurement_temperature      100
_cell_measurement_theta_max        28.72
_cell_measurement_theta_min        1.21
_exptl_absorpt_coefficient_mu      1.354
_exptl_absorpt_correction_T_max    0.788
_exptl_absorpt_correction_T_min    0.759
_exptl_absorpt_correction_type     empirical
_exptl_crystal_colour              colourless
_exptl_crystal_colour_primary      colourless
_exptl_crystal_density_diffrn      0.9847
_exptl_crystal_description         hexagonal
_exptl_crystal_F_000               5884.5093
_exptl_crystal_size_max            0.4
_exptl_crystal_size_mid            0.2
_exptl_crystal_size_min            0.2
_diffrn_reflns_av_R_equivalents    0.0280
_diffrn_reflns_av_unetI/netI       0.0331
_diffrn_reflns_limit_h_max         34
_diffrn_reflns_limit_h_min         -34
_diffrn_reflns_limit_k_max         59
_diffrn_reflns_limit_k_min         -59
_diffrn_reflns_limit_l_max         22
_diffrn_reflns_limit_l_min         -22
_diffrn_reflns_number              25303
_diffrn_reflns_theta_full          27.7589
_diffrn_reflns_theta_max           27.76
_diffrn_reflns_theta_min           1.17
_diffrn_ambient_temperature        100.15
_diffrn_measured_fraction_theta_full  0.9826
_diffrn_measured_fraction_theta_max  0.9826
_diffrn_measurement_device_type    Synchrotron
_diffrn_measurement_method         '\w scans'
_diffrn_radiation_type             synchrotron
_diffrn_radiation_wavelength       0.6888
_diffrn_standards_number           0
_reflns_Friedel_coverage           0.0
_reflns_limit_h_max                34
_reflns_limit_h_min                0
_reflns_limit_k_max                59
_reflns_limit_k_min                0
_reflns_limit_l_max                22
_reflns_limit_l_min                0
_reflns_number_gt                  7935
_reflns_number_total               13463
_reflns_threshold_expression       I>=2u(I)
_computing_molecular_graphics      'Olex2 (Dolomanov et al., 2009)'
_computing_publication_material    'Olex2 (Dolomanov et al., 2009)'
_computing_structure_refinement    'olex2.refine (Bourhis et al., 2015)'
_refine_diff_density_max           1.8955
_refine_diff_density_min           -1.1158
_refine_diff_density_rms           0.1346
_refine_ls_d_res_high              0.7394
_refine_ls_d_res_low               16.8650
_refine_ls_extinction_expression   Fc^*^=kFc[1+0.001xFc^2^\l^3^/sin(2\q)]^-1/4^
_refine_ls_goodness_of_fit_ref     1.5522
_refine_ls_hydrogen_treatment      constr
_refine_ls_matrix_type             full
_refine_ls_number_constraints      87
_refine_ls_number_parameters       477
_refine_ls_number_reflns           13463
_refine_ls_number_restraints       200
_refine_ls_R_factor_all            0.1383
_refine_ls_R_factor_gt             0.1175
_refine_ls_restrained_S_all        1.5404
_refine_ls_shift/su_max            0.0180
_refine_ls_shift/su_mean           0.0006
_refine_ls_structure_factor_coef   Fsqd
_refine_ls_weighting_details      
 'w=1/[\s^2^(Fo^2^)+(0.2P)^2^] where P=(Fo^2^+2Fc^2^)/3'
_refine_ls_weighting_scheme        calc
_refine_ls_wR_factor_gt            0.3643
_refine_ls_wR_factor_ref           0.4114
_olex2_refinement_description
;
1. Fixed Uiso
 At 1.2 times of:
  All C(H) groups
2. Shared sites
{C25, N25a}
{C26, N26a}
{N19a, C19}
{N20a, C20}
{N21a, C21}
{N22a, C22}
{C5, N5a}
{C6, N6a}
{C10, N10a}
{C34, N34a}
{C32, N32a}
{C33, N33a}
{C31, N31a}
{C35, N35a}
3. Restrained distances
 C26_$1-C26
 1.35 with sigma of 0.02
 C25-C26
 1.35 with sigma of 0.02
 C22-C21
 1.35 with sigma of 0.02
 C21-C20
 1.35 with sigma of 0.02
 C19-C20
 1.35 with sigma of 0.02
 C17-C22
 1.35 with sigma of 0.02
 C6-C6_$2
 1.35 with sigma of 0.02
 C9-C10
 1.35 with sigma of 0.02
 C10-C34
 1.35 with sigma of 0.02
 C34-C34_$3
 1.35 with sigma of 0.02
 C33-C32
 1.35 with sigma of 0.02
 C35-C31
 1.35 with sigma of 0.02
 C31-C32
 1.35 with sigma of 0.02
 C29-C35
 1.35 with sigma of 0.02
 C28-C33
 1.35 with sigma of 0.02
4. Restrained planarity
 C28, C29, C31, C32, C33, C35
 with sigma of 0.1
 C17, C18, C19, C20, C21, C22
 with sigma of 0.1
5. Rigid bond restraints
 C19, C20, C21, C22
 with sigma for 1-2 distances of 0.01 and sigma for 1-3 distances of 0.01
 N22a, N19a, N20a, N21a
 with sigma for 1-2 distances of 0.01 and sigma for 1-3 distances of 0.01
 C31, C32, C33, C35
 with sigma for 1-2 distances of 0.01 and sigma for 1-3 distances of 0.01
 C10, C34
 with sigma for 1-2 distances of 0.01 and sigma for 1-3 distances of 0.01
 C25, C26
 with sigma for 1-2 distances of 0.01 and sigma for 1-3 distances of 0.01
 C31, C32, C33, C35
 with sigma for 1-2 distances of 0.01 and sigma for 1-3 distances of 0.01
 C33
 with sigma for 1-2 distances of 0.01 and sigma for 1-3 distances of 0.01
6. Uiso/Uaniso restraints and constraints
All non-hydrogen atoms have similar U: within 1.7A with sigma of 0.04 and sigma
for terminal atoms of 0.08
Uanis(C34) \\sim Ueq, Uanis(C10) \\sim Ueq: with sigma of 0.1 and sigma for
terminal atoms of 0.2
Uanis(C20) \\sim Ueq, Uanis(C19) \\sim Ueq, Uanis(C22) \\sim Ueq, Uanis(C21)
\\sim Ueq: with sigma of 0.1 and sigma for terminal atoms of 0.2
Uanis(C25) \\sim Ueq, Uanis(C26) \\sim Ueq: with sigma of 0.1 and sigma for
terminal atoms of 0.2
Uanis(C35) \\sim Ueq, Uanis(C31) \\sim Ueq, Uanis(C32) \\sim Ueq, Uanis(C33)
\\sim Ueq: with sigma of 0.1 and sigma for terminal atoms of 0.2
Uanis(O7s) \\sim Ueq, Uanis(C2s) \\sim Ueq, Uanis(N5s) \\sim Ueq, Uanis(C3s)
\\sim Ueq: with sigma of 0.1 and sigma for terminal atoms of 0.2
Uanis(N4s) \\sim Ueq, Uanis(C1s) \\sim Ueq, Uanis(O6s) \\sim Ueq: with sigma of
0.1 and sigma for terminal atoms of 0.2
Uanis(O6s) \\sim Ueq, Uanis(C1s) \\sim Ueq, Uanis(N4s) \\sim Ueq, Uanis(N4s)
\\sim Ueq, Uanis(C1s) \\sim Ueq, Uanis(O6s) \\sim Ueq, Uanis(O7s) \\sim Ueq,
Uanis(C2s) \\sim Ueq, Uanis(N5s) \\sim Ueq, Uanis(N5s) \\sim Ueq, Uanis(C3s)
\\sim Ueq: with sigma of 0.1 and sigma for terminal atoms of 0.2
Uanis(C21) \\sim Ueq: with sigma of 0.1 and sigma for terminal atoms of 0.2
Uanis(C33) \\sim Ueq: with sigma of 0.1 and sigma for terminal atoms of 0.2
Uanis(C25) = Uanis(N25a)
Uanis(C26) = Uanis(N26a)
Uanis(N19a) = Uanis(C19)
Uanis(N20a) = Uanis(C20)
Uanis(N21a) = Uanis(C21)
Uanis(N22a) = Uanis(C22)
Uanis(C5) = Uanis(N5a)
Uanis(C6) = Uanis(N6a)
Uanis(C10) = Uanis(N10a)
Uanis(C34) = Uanis(N34a)
Uanis(C32) = Uanis(N32a)
Uanis(C33) = Uanis(N33a)
Uanis(C31) = Uanis(N31a)
Uanis(C35) = Uanis(N35a)
7. Rigid body (RIGU) restrains
 C10, C34
 with sigma for 1-2 distances of 0.004 and sigma for 1-3 distances of 0.004
 C31, C32, C33, C35
 with sigma for 1-2 distances of 0.004 and sigma for 1-3 distances of 0.004
 C31, C32, C33, C35
 with sigma for 1-2 distances of 0.004 and sigma for 1-3 distances of 0.004
 C25, C26
 with sigma for 1-2 distances of 0.004 and sigma for 1-3 distances of 0.004
 C19, C20, C21, C22
 with sigma for 1-2 distances of 0.004 and sigma for 1-3 distances of 0.004
 C25, C26
 with sigma for 1-2 distances of 0.004 and sigma for 1-3 distances of 0.004
 C21
 with sigma for 1-2 distances of 0.004 and sigma for 1-3 distances of 0.004
 C33
 with sigma for 1-2 distances of 0.004 and sigma for 1-3 distances of 0.004
8. Others
 Fixed Sof: C9(0.5) C25(0.5) H25(0.5) C5(0.25) H5(0.25) C6(0.25) H6(0.25)
 C10(0.25) H10(0.25) C8(0.5) H8(0.5) C26(0.5) H26(0.5) C22(0.25) H22(0.25)
 C21(0.25) H21(0.25) C20(0.25) H20(0.25) C19(0.25) H19(0.25) C33(0.25)
 H33(0.25) C31(0.25) H31(0.25) C32(0.25) H32(0.25) C34(0.25) H34(0.25)
 N5s(0.25) N25a(0.5) N26a(0.5) N19a(0.25) N20a(0.25) N21a(0.25) N22a(0.25)
 N5a(0.25) N6a(0.25) N10a(0.25) N34a(0.25) C35(0.25) H35(0.25) N35a(0.25)
 N31a(0.25) N32a(0.25) N33a(0.25)
9.a Aromatic/amide H refined with riding coordinates:
 C14(H14), C11(H11), C23(H23), C3(H3), C0aa(H0aa), C7(H7), C16(H16), C27(H27),
 C1(H1), C15(H15), C1aa(H1aa), C2(H2), C12(H12), C13(H13), C25(H25), C5(H5),
 C6(H6), C10(H10), C8(H8), C26(H26), C22(H22), C21(H21), C20(H20), C19(H19),
 C33(H33), C31(H31), C32(H32), C34(H34), C35(H35)
9.b Fitted hexagon refined as free rotating group:
 C22(C21,C20,C19,C18,C17)
;
loop_
  _atom_site_label
  _atom_site_type_symbol
  _atom_site_fract_x
  _atom_site_fract_y
  _atom_site_fract_z
  _atom_site_U_iso_or_equiv
  _atom_site_adp_type
  _atom_site_occupancy
  _atom_site_site_symmetry_order
  _atom_site_refinement_flags_posn
  _atom_site_refinement_flags_adp
  _atom_site_refinement_flags_occupancy
  _atom_site_disorder_group
 Zn1 Zn 0.77005(2) 0.664757(15) 0.17448(3) 0.0815(3) Uani 1.000000 1 . U . .
 Zn2 Zn 0.89075(2) 0.568321(14) 0.32403(4) 0.0883(3) Uani 1.000000 1 . U . .
 Zn3 Zn 0.61017(2) 0.73709(2) 0.32419(3) 0.0921(3) Uani 1.000000 1 . U . .
 N1 N 0.86546(17) 0.56962(10) 0.4337(3) 0.0964(13) Uani 1.000000 1 . U . .
 N2 N 0.90087(17) 0.52474(8) 0.2905(3) 0.0891(11) Uani 1.000000 1 . U . 1
 N3 N 0.95869(19) 0.58670(10) 0.3167(3) 0.0918(13) Uani 1.000000 1 . U . .
 N4 N 0.84146(17) 0.58779(10) 0.2523(3) 0.0938(12) Uani 1.000000 1 . U . .
 N5 N 0.79494(17) 0.62314(10) 0.1974(3) 0.0875(11) Uani 1.000000 1 . U . .
 N6 N 0.74320(15) 0.66740(9) 0.0659(2) 0.0801(10) Uani 1.000000 1 . U . .
 N7 N 0.71668(15) 0.67508(10) 0.2508(2) 0.0834(10) Uani 1.000000 1 . U . 1
 N8 N 0.65598(16) 0.70195(11) 0.3074(3) 0.0871(12) Uani 1.000000 1 . U . 1
 N9 N 0.62881(15) 0.76959(11) 0.2477(3) 0.0902(12) Uani 1.000000 1 . U . 1
 N10 N 0.67289(15) 0.80664(10) 0.1921(2) 0.0813(11) Uani 1.000000 1 . U . 1
 N11 N 0.54090(16) 0.72355(12) 0.3051(3) 0.0939(13) Uani 1.000000 1 . U . .
 N12 N 0.61431(13) 0.75413(11) 0.4335(3) 0.0870(11) Uani 1.000000 1 . U . 1
 C0aa C 0.5 0.73459(18) 0.3354(4) 0.0788(17) Uani 1.000000 2 S TU P .
 H0aa H 0.5 0.74948(18) 0.3763(4) 0.095(2) Uiso 1.000000 2 RS T P .
 C1 C 0.8910(3) 0.56616(18) 0.5 0.092(2) Uani 1.000000 2 S TU P .
 H1 H 0.9256(3) 0.56148(18) 0.5 0.110(2) Uiso 1.000000 2 RS T P .
 C1aa C 0.5260(2) 0.70281(16) 0.2505(4) 0.121(2) Uani 1.000000 1 . U . .
 H1aa H 0.5470(2) 0.69055(16) 0.2182(4) 0.145(3) Uiso 1.000000 1 R . . .
 C2 C 0.8192(3) 0.5796(2) 0.4593(5) 0.148(3) Uani 1.000000 1 . U . .
 H2 H 0.7922(3) 0.5855(2) 0.4262(5) 0.177(4) Uiso 1.000000 1 R . . .
 C3 C 0.8897(3) 0.5 0.3278(5) 0.085(2) Uani 1.000000 2 S TU P 1
 H3 H 0.8744(3) 0.5 0.3786(5) 0.102(3) Uiso 1.000000 2 RS T P 1
 C4 C 0.9230(2) 0.51581(12) 0.2226(4) 0.1002(16) Uani 1.000000 1 . U . 1
 C5 C 0.9420(6) 0.5313(3) 0.1586(7) 0.116(4) Uani 0.250000 1 . U . 1
 H5 H 0.9396(6) 0.5529(3) 0.1543(7) 0.140(5) Uiso 0.250000 1 R . . 1
 C6 C 0.9626(6) 0.51549(19) 0.1065(9) 0.154(6) Uani 0.250000 1 D U . 1
 H6 H 0.9793(6) 0.52570(19) 0.0644(9) 0.185(7) Uiso 0.250000 1 R . . 1
 C7 C 1.0 0.57149(16) 0.3282(5) 0.090(2) Uani 1.000000 2 S TU P .
 H7 H 1.0 0.55069(16) 0.3440(5) 0.108(3) Uiso 1.000000 2 RS T P .
 C8 C 0.9755(5) 0.6097(2) 0.2671(12) 0.126(5) Uani 0.500000 1 . U . 1
 H8 H 0.9549(5) 0.6233(2) 0.2379(12) 0.151(7) Uiso 0.500000 1 R . . 1
 C9 C 0.9739(6) 0.6162(4) 0.3186(8) 0.113(5) Uani 0.500000 1 D U . 2
 C10 C 0.9491(6) 0.6434(3) 0.3119(8) 0.141(5) Uani 0.250000 1 D U . 2
 H10 H 0.9138(6) 0.6436(3) 0.3079(8) 0.169(6) Uiso 0.250000 1 R . . 2
 C11 C 0.83060(19) 0.61641(11) 0.2460(3) 0.0880(14) Uani 1.000000 1 . U . .
 H11 H 0.84781(19) 0.63162(11) 0.2754(3) 0.1056(16) Uiso 1.000000 1 R . . .
 C12 C 0.7823(4) 0.59644(19) 0.1662(6) 0.177(5) Uani 1.000000 1 . U . .
 H12 H 0.7576(4) 0.59328(19) 0.1267(6) 0.212(6) Uiso 1.000000 1 R . . .
 C13 C 0.8107(4) 0.57438(18) 0.2004(7) 0.197(5) Uani 1.000000 1 . U . .
 H13 H 0.8090(4) 0.55316(18) 0.1893(7) 0.236(7) Uiso 1.000000 1 R . . .
 C14 C 0.7693(2) 0.66662(16) 0.0 0.0755(17) Uani 1.000000 2 S TU P .
 H14 H 0.8047(2) 0.66557(16) 0.0 0.091(2) Uiso 1.000000 2 RS T P .
 C15 C 0.6948(2) 0.66855(16) 0.0392(4) 0.107(2) Uani 1.000000 1 . U . .
 H15 H 0.6659(2) 0.66924(16) 0.0719(4) 0.129(2) Uiso 1.000000 1 R . . .
 C16 C 0.68994(18) 0.70033(11) 0.2524(3) 0.0890(14) Uani 1.000000 1 . U . 1
 H16 H 0.69516(18) 0.71639(11) 0.2155(3) 0.1068(17) Uiso 1.000000 1 R . . 1
 C22 C 0.6374(8) 0.6664(4) 0.4120(11) 0.192(9) Uani 0.250000 1 D U . 1
 H22 H 0.6109(8) 0.6781(4) 0.4339(11) 0.230(10) Uiso 0.250000 1 R . . 1
 C21 C 0.6506(9) 0.6392(5) 0.4466(14) 0.249(11) Uani 0.250000 1 DG U . 1
 H21 H 0.6409(9) 0.6345(5) 0.4994(14) 0.299(13) Uiso 0.500000 1 R . . 1
 C20 C 0.6785(14) 0.6189(5) 0.4017(16) 0.333(18) Uani 0.250000 1 DG U . 1
 H20 H 0.6805(14) 0.5981(5) 0.4176(16) 0.40(2) Uiso 0.250000 1 R . . 1
 C19 C 0.7043(10) 0.6287(5) 0.3320(16) 0.284(16) Uani 0.250000 1 DG U . 1
 H19 H 0.7255(10) 0.6155(5) 0.3028(16) 0.341(19) Uiso 0.250000 1 R . . 1
 C18 C 0.6963(4) 0.65809(19) 0.3103(5) 0.138(3) Uani 1.000000 1 G U . 1
 C17 C 0.6610(3) 0.6763(2) 0.3490(5) 0.142(3) Uani 1.000000 1 DG U . 1
 C23 C 0.6121(2) 0.73822(19) 0.5 0.0796(17) Uani 1.000000 2 S TU P 1
 H23 H 0.6092(2) 0.71663(19) 0.5 0.095(2) Uiso 1.000000 2 RS T P 1
 C24 C 0.6200(3) 0.78336(16) 0.4593(4) 0.1103(19) Uani 1.000000 1 . U . 1
 C25 C 0.6262(4) 0.8117(2) 0.4184(9) 0.218(5) Uani 0.500000 1 D U . 1
 H25 H 0.6241(4) 0.8120(2) 0.3621(9) 0.262(6) Uiso 0.500000 1 R . . 1
 C26 C 0.6354(7) 0.8393(3) 0.4589(5) 0.335(15) Uani 0.500000 1 D U . 1
 H26 H 0.6414(7) 0.8576(3) 0.4303(5) 0.402(18) Uiso 0.500000 1 R . . 1
 C27 C 0.67104(17) 0.78477(14) 0.2440(3) 0.0932(15) Uani 1.000000 1 . U . 1
 H27 H 0.69855(17) 0.78004(14) 0.2773(3) 0.1118(18) Uiso 1.000000 1 R . . 1
 C28 C 0.6284(3) 0.80625(19) 0.1573(5) 0.125(2) Uani 1.000000 1 D U . 1
 C29 C 0.6003(2) 0.7831(2) 0.1914(4) 0.116(2) Uani 1.000000 1 D U . 1
 C31 C 0.5332(8) 0.7986(7) 0.1134(17) 0.289(16) Uani 0.250000 1 D U . 1
 H31 H 0.5009(8) 0.7945(7) 0.0926(17) 0.346(19) Uiso 0.500000 1 R . . 1
 C32 C 0.5615(9) 0.8213(9) 0.0812(16) 0.309(16) Uani 0.250000 1 D U . 1
 H32 H 0.5481(9) 0.8336(9) 0.0400(16) 0.37(2) Uiso 0.250000 1 R . . 1
 C33 C 0.6090(6) 0.8265(5) 0.1073(12) 0.217(10) Uani 0.250000 1 D U . 1
 H33 H 0.6274(6) 0.8438(5) 0.0904(12) 0.261(12) Uiso 0.250000 1 R . . 1
 C34 C 0.9753(3) 0.6706(3) 0.3111(11) 0.206(10) Uani 0.250000 1 D U . 2
 H34 H 0.9577(3) 0.6894(3) 0.3105(11) 0.247(12) Uiso 0.250000 1 R . . 2
 C35 C 0.5508(6) 0.7817(7) 0.1756(12) 0.235(12) Uani 0.250000 1 D U . 1
 H35 H 0.5291(6) 0.7693(7) 0.2065(12) 0.282(15) Uiso 0.250000 1 R . . 1
 O7s O 0.5 0.7789(2) 0.5 0.123(3) Uani 1.000000 4 S TU P .
 N5s N 0.5 0.8263(4) 0.5522(17) 0.187(11) Uani 0.500000 2 S TU P .
 C2s C 0.5 0.8054(3) 0.5 0.108(4) Uani 1.000000 4 S TU P .
 C3s C 0.5 0.8586(6) 0.5 0.212(10) Uani 1.000000 4 S TU P .
 O6s O 0.75 0.75 0.3654(9) 0.241(5) Uani 1.000000 2 S TU P .
 N4s N 0.7501(8) 0.7278(6) 0.5 0.35(2) Uani 1.000000 2 S TU P .
 C1s C 0.75 0.75 0.4313(8) 0.182(7) Uani 1.000000 2 S TU P .
 N22a N 0.6374(8) 0.6664(4) 0.4120(11) 0.192(9) Uani 0.250000 1 . U . 13
 N26a N 0.6354(7) 0.8393(3) 0.4589(5) 0.335(15) Uani 0.500000 1 . U . 6
 N32a N 0.5615(9) 0.8213(9) 0.0812(16) 0.309(16) Uani 0.250000 1 . U . 23
 N34a N 0.9753(3) 0.6706(3) 0.3111(11) 0.206(10) Uani 0.250000 1 . U . 21
 N5a N 0.9420(6) 0.5313(3) 0.1586(7) 0.116(4) Uani 0.250000 1 . U . 15
 N25a N 0.6262(4) 0.8117(2) 0.4184(9) 0.218(5) Uani 0.500000 1 . U . 4
 N6a N 0.9626(6) 0.51549(19) 0.1065(9) 0.154(6) Uani 0.250000 1 . U . 17
 N31a N 0.5332(8) 0.7986(7) 0.1134(17) 0.289(16) Uani 0.250000 1 . U . 27
 N10a N 0.9491(6) 0.6434(3) 0.3119(8) 0.141(5) Uani 0.250000 1 . U . 19
 N33a N 0.6090(6) 0.8265(5) 0.1073(12) 0.217(10) Uani 0.250000 1 . U . 25
 N19a N 0.7043(10) 0.6287(5) 0.3320(16) 0.284(16) Uani 0.250000 1 . U . 7
 N35a N 0.5508(6) 0.7817(7) 0.1756(12) 0.235(12) Uani 0.250000 1 . U . 29
 N20a N 0.6785(14) 0.6189(5) 0.4017(16) 0.333(18) Uani 0.250000 1 . U . 9
 N21a N 0.6506(9) 0.6392(5) 0.4466(14) 0.249(11) Uani 0.250000 1 . U . 11

loop_
  _atom_site_aniso_label
  _atom_site_aniso_U_11
  _atom_site_aniso_U_22
  _atom_site_aniso_U_33
  _atom_site_aniso_U_12
  _atom_site_aniso_U_13
  _atom_site_aniso_U_23
 Zn1 0.0735(4) 0.0987(5) 0.0723(4) 0.0255(3) -0.0004(2) 0.0022(2)
 Zn2 0.0818(5) 0.0708(4) 0.1123(6) 0.0078(3) -0.0107(3) 0.0109(3)
 Zn3 0.0562(4) 0.1294(6) 0.0908(5) 0.0160(3) 0.0133(2) 0.0073(3)
 N1 0.083(3) 0.086(3) 0.121(4) 0.012(2) 0.000(2) 0.009(2)
 N2 0.094(3) 0.0584(18) 0.115(3) 0.0109(17) -0.001(3) -0.007(2)
 N3 0.091(3) 0.067(2) 0.117(4) 0.005(2) -0.011(2) 0.0075(19)
 N4 0.090(3) 0.077(2) 0.114(3) 0.014(2) -0.020(3) -0.000(2)
 N5 0.083(3) 0.080(2) 0.099(3) 0.023(2) -0.016(2) -0.004(2)
 N6 0.064(2) 0.099(3) 0.077(2) 0.0230(17) -0.0040(18) 0.0007(19)
 N7 0.072(2) 0.101(3) 0.078(2) 0.018(2) 0.0104(19) 0.014(2)
 N8 0.071(2) 0.106(3) 0.084(2) 0.018(2) 0.0175(19) 0.012(2)
 N9 0.065(2) 0.118(3) 0.088(3) 0.020(2) 0.007(2) 0.012(2)
 N10 0.066(2) 0.107(3) 0.071(2) 0.019(2) 0.0004(17) 0.0085(19)
 N11 0.068(2) 0.125(4) 0.089(3) 0.007(2) 0.006(2) -0.011(2)
 N12 0.055(2) 0.109(3) 0.097(3) 0.0096(18) 0.0105(18) -0.001(2)
 C0aa 0.049(3) 0.101(5) 0.086(4) -0.000000 -0.000000 -0.006(3)
 C1 0.077(4) 0.098(5) 0.100(5) 0.013(3) -0.000000 0.000000
 C1aa 0.107(4) 0.128(5) 0.127(5) 0.012(3) 0.001(4) -0.047(4)
 C2 0.086(4) 0.207(8) 0.150(7) 0.020(5) -0.004(4) 0.009(6)
 C3 0.082(4) 0.044(2) 0.130(7) -0.000000 0.005(3) 0.000000
 C4 0.115(4) 0.084(3) 0.101(4) 0.010(3) 0.005(3) 0.001(3)
 C5 0.192(13) 0.082(6) 0.075(6) -0.004(7) 0.015(7) 0.013(5)
 C6 0.208(15) 0.138(11) 0.116(10) -0.004(9) 0.045(10) 0.004(8)
 C7 0.076(4) 0.068(3) 0.127(7) -0.000000 -0.000000 0.013(3)
 C8 0.112(8) 0.055(4) 0.210(15) -0.005(5) -0.037(10) 0.073(7)
 C9 0.104(9) 0.145(14) 0.091(9) -0.006(8) -0.021(7) -0.017(8)
 C10 0.140(12) 0.123(9) 0.159(13) 0.062(8) -0.006(8) 0.029(8)
 C11 0.090(3) 0.077(3) 0.096(3) 0.013(2) -0.020(3) 0.009(2)
 C12 0.199(9) 0.112(5) 0.220(11) 0.044(5) -0.130(8) -0.044(5)
 C13 0.225(11) 0.096(5) 0.268(11) 0.046(6) -0.157(10) -0.052(6)
 C14 0.064(3) 0.106(5) 0.056(3) 0.022(3) -0.000000 0.000000
 C15 0.061(3) 0.172(6) 0.089(4) 0.009(3) 0.007(2) -0.003(3)
 C16 0.085(3) 0.091(3) 0.092(3) 0.024(3) 0.018(3) 0.014(3)
 C22 0.22(2) 0.153(13) 0.205(18) 0.047(11) 0.094(15) 0.048(11)
 C21 0.232(19) 0.189(15) 0.33(2) 0.085(13) 0.142(16) 0.100(13)
 C20 0.54(5) 0.152(15) 0.31(3) 0.120(19) 0.24(3) 0.119(16)
 C19 0.28(2) 0.188(19) 0.39(3) 0.101(17) 0.22(2) 0.139(18)
 C18 0.158(8) 0.122(5) 0.132(6) 0.049(5) 0.063(5) 0.046(4)
 C17 0.142(6) 0.147(6) 0.136(5) 0.043(5) 0.077(5) 0.048(5)
 C23 0.061(4) 0.111(5) 0.067(4) 0.002(3) -0.000000 0.000000
 C24 0.103(4) 0.101(4) 0.128(5) 0.012(3) 0.002(3) 0.010(3)
 C25 0.193(9) 0.133(7) 0.329(15) 0.000(6) 0.064(10) 0.025(8)
 C26 0.33(2) 0.164(9) 0.51(4) 0.022(10) -0.092(19) -0.037(12)
 C27 0.060(3) 0.137(4) 0.083(3) 0.011(3) -0.004(2) 0.014(3)
 C28 0.092(4) 0.159(6) 0.125(5) 0.009(4) -0.036(4) 0.051(5)
 C29 0.076(3) 0.167(7) 0.106(4) -0.010(4) -0.027(3) 0.041(4)
 C31 0.156(15) 0.37(3) 0.34(3) -0.097(15) -0.143(18) 0.20(2)
 C32 0.199(18) 0.52(4) 0.209(19) -0.15(2) -0.092(16) 0.20(2)
 C33 0.176(14) 0.29(2) 0.185(18) -0.086(14) -0.067(13) 0.122(16)
 C34 0.28(3) 0.081(5) 0.253(19) 0.066(8) 0.055(14) 0.091(9)
 C35 0.20(2) 0.31(3) 0.20(2) -0.065(17) -0.091(15) 0.098(16)
 O7s 0.098(6) 0.113(7) 0.157(8) -0.000000 -0.000000 0.000000
 N5s 0.127(13) 0.100(10) 0.33(3) -0.000000 -0.000000 -0.079(14)
 C2s 0.121(10) 0.088(7) 0.116(9) -0.000000 -0.000000 0.000000
 C3s 0.26(3) 0.18(2) 0.20(2) -0.000000 -0.000000 0.000000
 O6s 0.230(12) 0.305(16) 0.187(10) 0.019(11) -0.000000 0.000000
 N4s 0.110(9) 0.75(7) 0.184(12) 0.05(3) -0.000000 0.000000
 C1s 0.129(9) 0.34(2) 0.076(6) -0.015(11) -0.000000 0.000000
 N22a 0.22(2) 0.153(13) 0.205(18) 0.047(11) 0.094(15) 0.048(11)
 N26a 0.33(2) 0.164(9) 0.51(4) 0.022(10) -0.092(19) -0.037(12)
 N32a 0.199(18) 0.52(4) 0.209(19) -0.15(2) -0.092(16) 0.20(2)
 N34a 0.28(3) 0.081(5) 0.253(19) 0.066(8) 0.055(14) 0.091(9)
 N5a 0.192(13) 0.082(6) 0.075(6) -0.004(7) 0.015(7) 0.013(5)
 N25a 0.193(9) 0.133(7) 0.329(15) 0.000(6) 0.064(10) 0.025(8)
 N6a 0.208(15) 0.138(11) 0.116(10) -0.004(9) 0.045(10) 0.004(8)
 N31a 0.156(15) 0.37(3) 0.34(3) -0.097(15) -0.143(18) 0.20(2)
 N10a 0.140(12) 0.123(9) 0.159(13) 0.062(8) -0.006(8) 0.029(8)
 N33a 0.176(14) 0.29(2) 0.185(18) -0.086(14) -0.067(13) 0.122(16)
 N19a 0.28(2) 0.188(19) 0.39(3) 0.101(17) 0.22(2) 0.139(18)
 N35a 0.20(2) 0.31(3) 0.20(2) -0.065(17) -0.091(15) 0.098(16)
 N20a 0.54(5) 0.152(15) 0.31(3) 0.120(19) 0.24(3) 0.119(16)
 N21a 0.232(19) 0.189(15) 0.33(2) 0.085(13) 0.142(16) 0.100(13)

loop_
  _geom_bond_atom_site_label_1
  _geom_bond_atom_site_label_2
  _geom_bond_distance
  _geom_bond_site_symmetry_2
  _geom_bond_publ_flag
 Zn1 N5 1.981(4) . ?
 Zn1 N6 1.970(4) . ?
 Zn1 N7 1.977(4) . ?
 Zn1 N10 2.000(5) 12_665 ?
 Zn2 N1 1.971(5) . ?
 Zn2 N2 2.011(4) . ?
 Zn2 N3 1.995(5) . ?
 Zn2 N4 1.984(4) . ?
 Zn3 N8 1.990(4) . ?
 Zn3 N9 1.986(4) . ?
 Zn3 N11 1.976(5) . ?
 Zn3 N12 1.993(5) . ?
 N1 C1 1.320(6) . ?
 N1 C2 1.384(8) . ?
 N2 C3 1.289(6) . ?
 N2 C4 1.347(8) . ?
 N3 C7 1.307(6) . ?
 N3 C8 1.386(11) . ?
 N3 C9 1.357(17) . ?
 N4 C11 1.293(6) . ?
 N4 C13 1.339(9) . ?
 N5 C11 1.294(6) . ?
 N5 C12 1.327(9) . ?
 N6 C14 1.315(5) . ?
 N6 C15 1.375(7) . ?
 N7 C16 1.319(6) . ?
 N7 C18 1.363(8) . ?
 N8 C16 1.302(6) . ?
 N8 C17 1.333(8) . ?
 N9 C27 1.314(6) . ?
 N9 C29 1.357(7) . ?
 N10 C27 1.301(6) . ?
 N10 C28 1.330(7) . ?
 N11 C0aa 1.303(6) . ?
 N11 C1aa 1.355(7) . ?
 N12 C23 1.322(6) . ?
 N12 C24 1.362(8) . ?
 C0aa H0aa 0.9500 . ?
 C1 H1 0.9500 . ?
 C1aa C1aa 1.392(12) 6_655 ?
 C1aa H1aa 0.9500 . ?
 C2 C2 1.374(16) 8_556 ?
 C2 H2 0.9500 . ?
 C3 H3 0.9500 . ?
 C4 C4 1.386(11) 7_565 ?
 C4 C5 1.375(12) . ?
 C5 H5 0.9500 . ?
 C5 C6 1.249(16) . ?
 C6 C6 1.359(17) 7_565 ?
 C6 H6 0.9500 . ?
 H6 H6 1.11(3) 6_755 ?
 C7 H7 0.9500 . ?
 C8 C8 1.31(3) 6_755 ?
 C8 H8 0.9500 . ?
 C9 C9 1.40(3) 6_755 ?
 C9 C10 1.372(14) . ?
 C10 H10 0.9500 . ?
 C10 C34 1.384(14) . ?
 C11 H11 0.9500 . ?
 C12 H12 0.9500 . ?
 C12 C13 1.359(11) . ?
 C13 H13 0.9500 . ?
 C14 H14 0.9500 . ?
 C15 C15 1.323(12) 8 ?
 C15 H15 0.9500 . ?
 C16 H16 0.9500 . ?
 C22 H22 0.9500 . ?
 C22 C21 1.3718 . ?
 C22 C17 1.3110 . ?
 C21 H21 0.9500 . ?
 C21 C20 1.3896 . ?
 C20 H20 0.9500 . ?
 C20 C19 1.4301 . ?
 C19 H19 0.9500 . ?
 C19 C18 1.3571 . ?
 C18 C17 1.3997 . ?
 C23 H23 0.9500 . ?
 C24 C24 1.373(13) 8_556 ?
 C24 C25 1.431(11) . ?
 C25 H25 0.9500 . ?
 C25 C26 1.412(12) . ?
 C26 C26 1.385(18) 8_556 ?
 C26 H26 0.9500 . ?
 C27 H27 0.9500 . ?
 C28 C29 1.387(10) . ?
 C28 C33 1.329(14) . ?
 C29 C35 1.353(15) . ?
 C31 H31 0.9500 . ?
 C31 C32 1.364(16) . ?
 C31 C35 1.368(16) . ?
 C32 H32 0.9500 . ?
 C32 C33 1.366(15) . ?
 C33 H33 0.9500 . ?
 C34 C34 1.325(18) 6_755 ?
 C34 H34 0.9500 . ?
 C35 H35 0.9500 . ?
 O7s C2s 1.163(14) . ?
 N5s N5s 1.76(6) 3_656 ?
 N5s C2s 1.27(2) 3_656 ?
 N5s C3s 1.67(3) 3_656 ?
 O6s C1s 1.111(16) . ?
 N4s C1s 1.515(18) 8_556 ?
 N4s C1s 1.515(18) . ?
 N26a N26a 1.385(18) 8_556 ?
 N34a N34a 1.325(18) 6_755 ?
 N6a N6a 1.359(17) 7_565 ?

loop_
  _geom_angle_atom_site_label_1
  _geom_angle_atom_site_label_2
  _geom_angle_atom_site_label_3
  _geom_angle
  _geom_angle_site_symmetry_1
  _geom_angle_site_symmetry_3
  _geom_angle_publ_flag
 N6 Zn1 N5 110.98(17) . . ?
 N10 Zn1 N7 108.26(17) 12_665 . ?
 N3 Zn2 N1 111.15(19) . . ?
 N4 Zn2 N1 109.31(19) . . ?
 N4 Zn2 N3 113.32(18) . . ?
 N9 Zn3 N8 107.95(17) . . ?
 N12 Zn3 N8 112.79(18) . . ?
 N12 Zn3 N9 108.52(19) . . ?
 C1 N1 Zn2 127.8(4) . . ?
 C2 N1 Zn2 127.6(5) . . ?
 C2 N1 C1 103.7(6) . . ?
 C4 N2 C3 105.8(5) . . ?
 C7 N3 Zn2 123.9(4) . . ?
 C11 N4 Zn2 128.2(4) . . ?
 C13 N4 Zn2 128.3(4) . . ?
 C13 N4 C11 103.5(5) . . ?
 C11 N5 Zn1 125.6(4) . . ?
 C12 N5 Zn1 130.5(4) . . ?
 C12 N5 C11 103.8(5) . . ?
 C14 N6 Zn1 126.1(3) . . ?
 C15 N6 Zn1 130.6(4) . . ?
 C15 N6 C14 103.1(4) . . ?
 C18 N7 C16 103.1(5) . . ?
 C17 N8 C16 105.0(5) . . ?
 C29 N9 C27 103.3(5) . . ?
 C28 N10 C27 104.7(5) . . ?
 C0aa N11 Zn3 127.9(4) . . ?
 C1aa N11 Zn3 126.2(4) . . ?
 C1aa N11 C0aa 105.5(5) . . ?
 C24 N12 C23 103.3(6) . . ?
 N11 C0aa N11 114.6(7) 6_655 . ?
 H0aa C0aa N11 122.7(3) . . ?
 H0aa C0aa N11 122.7(3) . 6_655 ?
 N1 C1 N1 115.8(7) 8_556 . ?
 H1 C1 N1 122.1(3) . . ?
 H1 C1 N1 122.1(3) . 8_556 ?
 C1aa C1aa N11 107.2(3) 6_655 . ?
 H1aa C1aa N11 126.4(3) . . ?
 C2 C2 N1 108.1(4) 8_556 . ?
 H2 C2 N1 125.9(4) . . ?
 N2 C3 N2 114.7(7) 7_565 . ?
 H3 C3 N2 122.7(4) . . ?
 H3 C3 N2 122.7(4) . 7_565 ?
 C4 C4 N2 106.9(3) 7_565 . ?
 C5 C4 N2 133.4(7) . . ?
 H5 C5 C4 121.9(6) . . ?
 C6 C5 C4 116.2(10) . . ?
 C6 C5 H5 121.9(7) . . ?
 C6 C6 C5 123.8(6) 7_565 . ?
 H6 C6 C5 118.1(7) . . ?
 H6 H6 C6 118.0(4) 6_755 . ?
 N3 C7 N3 115.8(7) 6_755 . ?
 H7 C7 N3 122.1(3) . . ?
 H7 C7 N3 122.1(3) . 6_755 ?
 H10 C10 C9 119.8(10) . . ?
 C34 C10 C9 120.3(14) . . ?
 C34 C10 H10 119.8(6) . . ?
 N5 C11 N4 116.1(5) . . ?
 H11 C11 N4 121.9(3) . . ?
 H11 C11 N5 121.9(3) . . ?
 H12 C12 N5 125.7(4) . . ?
 C13 C12 N5 108.5(7) . . ?
 C13 C12 H12 125.7(5) . . ?
 C12 C13 N4 108.0(6) . . ?
 H13 C13 N4 126.0(4) . . ?
 H13 C13 C12 126.0(5) . . ?
 N6 C14 N6 115.5(6) 8 . ?
 H14 C14 N6 122.2(3) . . ?
 H14 C14 N6 122.2(3) . 8 ?
 C15 C15 N6 109.1(3) 8 . ?
 H15 C15 N6 125.4(3) . . ?
 N8 C16 N7 116.1(4) . . ?
 H16 C16 N7 121.9(3) . . ?
 H16 C16 N8 121.9(3) . . ?
 C21 C22 H22 119.7 . . ?
 C17 C22 H22 119.7 . . ?
 C17 C22 C21 120.5 . . ?
 H21 C21 C22 121.2(10) . . ?
 C20 C21 C22 117.7(17) . . ?
 C20 C21 H21 121.2(11) . . ?
 C21 H21 C21 139.7 8_556 . ?
 H20 C20 C21 119.5(10) . . ?
 C19 C20 C21 121.0(18) . . ?
 C19 C20 H20 119.5(12) . . ?
 H19 C19 C20 122.2(11) . . ?
 C18 C19 C20 115.6(16) . . ?
 C18 C19 H19 122.2(8) . . ?
 C19 C18 N7 130.9(10) . . ?
 C17 C18 N7 107.6(6) . . ?
 C17 C18 C19 121.4(9) . . ?
 C22 C17 N8 131.1(9) . . ?
 C18 C17 N8 107.7(6) . . ?
 C18 C17 C22 121.1(9) . . ?
 N12 C23 N12 116.1(8) 8_556 . ?
 H23 C23 N12 122.0(4) . . ?
 H23 C23 N12 122.0(4) . 8_556 ?
 C24 C24 N12 108.6(4) 8_556 . ?
 C25 C24 N12 132.5(8) . . ?
 H25 C25 C24 119.0(6) . . ?
 C26 C25 C24 122.0(12) . . ?
 C26 C25 H25 119.0(7) . . ?
 C26 C26 C25 119.0(7) 8_556 . ?
 H26 C26 C25 120.5(7) . . ?
 N10 C27 N9 116.0(4) . . ?
 H27 C27 N9 122.0(3) . . ?
 H27 C27 N10 122.0(3) . . ?
 C29 C28 N10 108.3(5) . . ?
 C33 C28 N10 128.4(10) . . ?
 C33 C28 C29 122.6(9) . . ?
 C28 C29 N9 107.7(5) . . ?
 C35 C29 N9 132.0(10) . . ?
 C35 C29 C28 119.0(11) . . ?
 C32 C31 H31 119.7(11) . . ?
 C35 C31 H31 119.7(11) . . ?
 C35 C31 C32 120.5(18) . . ?
 C31 H31 C31 132.2 6_655 . ?
 H32 C32 C31 119.6(11) . . ?
 C33 C32 C31 120.8(19) . . ?
 C33 C32 H32 119.6(11) . . ?
 C32 C33 C28 117.2(17) . . ?
 H33 C33 C28 121.4(8) . . ?
 H33 C33 C32 121.4(13) . . ?
 C34 C34 C10 120.5(6) 6_755 . ?
 H34 C34 C10 119.8(7) . . ?
 C31 C35 C29 117.6(17) . . ?
 H35 C35 C29 121.2(9) . . ?
 H35 C35 C31 121.2(11) . . ?
 C3s N5s C2s 104(2) 3_656 3_656 ?
 N5s C2s O7s 136.1(14) 3_656 . ?
 N5s C2s O7s 136.1(14) . . ?
 N5s C2s N5s 88(3) . 3_656 ?
 N5s C3s N5s 64(2) . 3_656 ?
 C1s N4s C1s 99.8(19) 8_556 . ?
 N4s C1s O6s 139.9(9) . . ?
 N4s C1s O6s 139.9(9) 12_665 . ?
 N4s C1s N4s 80.2(19) 12_665 . ?

_smtbx_masks_special_details       ?
loop_
  _smtbx_masks_void_nr
  _smtbx_masks_void_average_x
  _smtbx_masks_void_average_y
  _smtbx_masks_void_average_z
  _smtbx_masks_void_volume
  _smtbx_masks_void_count_electrons
  _smtbx_masks_void_content
 1 -0.275 -0.410 -0.485 8820.7 2515.8 ?
 2 0.247 0.335 0.500 14.4 1.7 ?
 3 0.247 0.665 0.500 14.4 1.7 ?
 4 0.253 0.165 0.500 14.4 2.5 ?
 5 0.253 0.835 0.500 14.4 2.5 ?
 6 0.747 0.165 0.500 14.4 1.7 ?
 7 0.747 0.835 0.500 14.4 1.7 ?
 8 0.753 0.335 0.500 14.4 2.5 ?
 9 0.753 0.665 0.500 14.4 2.5 ?

_shelx_fab_file
;
0 0 1 647.4481 6.9811
0 0 2 667.1772 18.0084
0 0 3 142.7499 -2.2758
0 0 4 200.1009 6.4052
0 0 5 63.6512 1.8153
0 0 7 92.1225 -0.6816
0 0 8 77.8538 13.0236
0 0 9 18.0070 -0.4476
0 0 10 -7.0747 0.4953
0 0 11 -5.1052 1.0993
0 0 12 14.6461 -8.4091
0 0 13 8.9984 -1.2160
0 0 14 23.6636 6.6435
0 0 15 9.6364 0.8872
0 0 16 2.2846 -0.9674
0 0 17 -6.6363 -0.2271
0 0 18 -1.7657 -2.4154
0 0 19 -0.7937 -0.4283
0 0 20 1.1041 2.0915
0 0 21 2.7415 0.6665
0 0 22 -0.3597 -0.3505
0 2 1 -248.8475 3.7910
0 2 2 -47.9305 0.8207
0 2 3 -5.7275 -12.4274
0 2 4 31.1689 0.7203
0 2 5 -24.3714 8.7710
0 2 7 -45.4870 1.1500
0 2 8 2.3438 1.4726
0 2 9 4.1293 -7.2744
0 2 10 25.8555 -0.8081
0 2 11 -4.4331 5.6834
0 2 12 -5.8986 0.2420
0 2 13 -18.6353 -0.6836
0 2 14 -9.4400 0.1822
0 2 15 -6.8744 -2.4135
0 2 16 -4.4670 -0.4860
0 2 17 3.0745 2.1592
0 2 18 6.5960 0.4604
0 2 19 3.6481 -0.5135
0 2 20 -1.3544 -0.1731
0 2 21 -2.5728 -0.4490
0 2 22 -1.5478 -0.1598
0 4 0 214.5122 5.3410
0 4 1 6.1659 -0.3734
0 4 2 207.0999 -0.9865
0 4 3 102.8604 0.0140
0 4 4 37.3079 -1.6187
0 4 5 -43.0572 -0.2695
0 4 6 22.1077 3.3117
0 4 7 -4.6636 0.6254
0 4 8 24.1860 -2.0276
0 4 9 8.1116 -0.6586
0 4 10 23.1897 -0.6575
0 4 12 10.6786 1.8685
0 4 13 16.6989 0.6871
0 4 14 17.9338 -1.1078
0 4 15 16.3249 -0.5999
0 4 16 7.5499 -0.1937
0 4 17 4.6378 0.0913
0 4 18 -1.1600 0.7289
0 4 19 -3.4362 0.3852
0 4 20 -5.7300 -0.3901
0 4 21 -4.1933 -0.5343
0 4 22 -1.7783 -0.2569
0 6 0 -197.3500 2.5337
0 6 1 -413.0184 -9.2016
0 6 2 -40.1527 -2.5094
0 6 3 -191.8100 13.3451
0 6 4 -25.6796 0.0086
0 6 5 -60.3515 -9.0201
0 6 6 3.3043 1.4172
0 6 7 -13.7540 -2.2223
0 6 8 -15.0773 -1.4268
0 6 9 -18.4135 8.5581
0 6 10 -8.9166 0.9221
0 6 12 -6.0355 -0.4978
0 6 13 -19.4050 0.3430
0 6 14 -14.5301 0.0341
0 6 15 -12.1709 2.8794
0 6 16 -1.9243 0.5012
0 6 17 -5.5676 -2.3447
0 6 18 1.0373 -0.6686
0 6 19 -6.1387 0.4375
0 6 20 -5.6754 0.2992
0 6 21 -3.3060 0.7197
0 6 22 2.4178 0.3016
0 8 0 267.9035 14.3694
0 8 1 165.2445 -2.6077
0 8 2 42.6903 -7.3894
0 8 3 -8.7468 8.8620
0 8 4 -25.2947 -3.5889
0 8 6 -1.2953 9.5240
0 8 7 39.3620 -0.6761
0 8 8 20.2242 -6.8426
0 8 9 6.9333 4.7312
0 8 10 8.0916 0.4757
0 8 11 -0.2793 -3.6019
0 8 12 13.4301 3.4447
0 8 13 10.7314 0.4129
0 8 14 11.2565 -3.1266
0 8 15 8.4310 1.2922
0 8 16 -0.0476 0.9572
0 8 17 1.4791 -0.9918
0 8 18 1.9077 0.5092
0 8 19 2.1399 0.0933
0 8 20 -1.5116 -0.6979
0 8 21 0.5195 0.2078
0 8 22 2.0928 0.2758
0 10 0 18.7280 8.4101
0 10 1 16.6721 -0.4501
0 10 2 -55.1211 -4.7684
0 10 3 15.0140 1.8913
0 10 4 2.0437 -2.6682
0 10 5 -3.1016 -1.9990
0 10 6 -27.1881 6.8404
0 10 7 2.9805 0.8559
0 10 8 5.8269 -4.8019
0 10 9 4.0077 0.4777
0 10 10 12.1551 0.0647
0 10 11 -9.0633 -1.0634
0 10 12 -8.5565 2.8279
0 10 13 4.9679 0.8792
0 10 14 -4.3620 -2.4582
0 10 15 -5.1355 -0.4122
0 10 16 -10.8338 0.5086
0 10 17 -0.5917 -0.0469
0 10 18 -5.0547 0.7566
0 10 19 -0.4319 0.3283
0 10 20 -6.6264 -0.6781
0 10 21 -4.5517 -0.2583
0 10 22 -3.8540 0.2643
0 12 0 134.2204 -8.8255
0 12 1 23.7411 -0.2555
0 12 2 69.9161 4.9959
0 12 3 -6.5617 -0.1348
0 12 4 18.8898 2.6271
0 12 5 -28.9824 -0.0293
0 12 6 36.9359 -6.8607
0 12 7 -3.4896 -0.1406
0 12 8 -0.3466 4.7470
0 12 9 -16.5555 0.4202
0 12 10 -10.3723 0.2771
0 12 11 -3.4113 -0.4879
0 12 12 5.4492 -3.2532
0 12 13 17.4088 0.0482
0 12 14 12.4233 2.6024
0 12 15 4.0110 0.4165
0 12 16 9.0195 -0.3654
0 12 17 0.4026 -0.4441
0 12 18 10.7268 -0.9519
0 12 19 0.9670 0.1025
0 12 20 7.8507 0.7519
0 12 21 2.6186 0.1005
0 12 22 -1.0041 -0.2807
0 14 0 -53.6641 -9.3421
0 14 1 -87.3367 5.0383
0 14 2 -28.7655 5.2242
0 14 3 -7.5291 -10.4767
0 14 4 -9.9222 2.7212
0 14 5 -3.0687 7.1151
0 14 6 10.7970 -6.9960
0 14 7 -23.2453 0.8786
0 14 8 -13.3338 4.9294
0 14 9 15.3255 -5.7043
0 14 10 4.9816 -0.1376
0 14 11 3.2422 4.4690
0 14 12 -1.5166 -2.5008
0 14 13 -10.2769 -0.7332
0 14 14 -9.0120 2.0149
0 14 15 -2.0326 -1.4876
0 14 16 1.1132 -0.4724
0 14 17 1.1090 1.4450
0 14 18 2.7826 -0.3868
0 14 19 0.6472 -0.4734
0 14 20 2.2169 0.4091
0 14 21 5.5333 -0.1644
0 14 22 1.2502 -0.0895
0 16 0 63.5316 -5.9474
0 16 1 46.8802 5.3758
0 16 2 25.4475 3.8116
0 16 3 10.3241 -11.8496
0 16 4 -16.3785 1.0391
0 16 5 -5.7526 8.0331
0 16 6 -10.3748 -3.8087
0 16 7 -15.8994 1.3302
0 16 8 1.0200 2.8718
0 16 9 14.0675 -6.8304
0 16 10 1.9255 -0.6094
0 16 11 -6.9758 5.1044
0 16 12 2.7952 -0.7358
0 16 13 6.4078 -0.4181
0 16 14 9.4194 0.8646
0 16 15 7.7659 -2.1917
0 16 16 -0.6011 -0.5442
0 16 17 1.3715 1.7923
0 16 18 -4.9270 0.2583
0 16 19 6.8297 -0.3008
0 16 20 3.1306 -0.0767
0 16 21 4.7936 -0.5492
0 18 0 -12.7077 -6.0677
0 18 1 -40.7623 -1.0550
0 18 2 -15.8845 3.6825
0 18 3 -34.5574 2.0955
0 18 4 5.3847 1.4988
0 18 5 -6.0196 -0.8828
0 18 6 0.7908 -4.5025
0 18 7 -11.2198 -1.0717
0 18 8 -9.4057 3.5219
0 18 9 -8.1073 1.9065
0 18 10 -2.1927 -0.2723
0 18 11 -0.0084 -1.0110
0 18 12 0.9144 -2.1194
0 18 13 -8.7547 -0.4710
0 18 14 -5.9638 2.0068
0 18 15 -11.7844 1.1681
0 18 16 -1.3299 -0.4678
0 18 17 -1.4780 -0.7279
0 18 18 4.0896 -0.6645
0 18 19 4.6966 -0.0437
0 18 20 0.2356 0.7850
0 18 21 -4.2142 0.6037
0 20 0 58.3332 6.6055
0 20 1 35.7188 -2.6526
0 20 2 22.3047 -4.1820
0 20 3 -0.6508 5.3560
0 20 4 1.1045 -1.8056
0 20 5 0.8132 -3.2753
0 20 6 15.6954 5.0466
0 20 7 15.1293 -0.8574
0 20 8 6.4415 -3.3737
0 20 9 4.9926 2.8798
0 20 10 9.3423 -0.3453
0 20 11 6.5140 -1.9467
0 20 12 5.8436 2.2399
0 20 13 -4.6840 0.1691
0 20 14 3.6438 -1.5162
0 20 15 1.7029 0.7900
0 20 16 4.0171 0.0117
0 20 17 1.6573 -0.6822
0 20 18 1.7149 0.6052
0 20 19 2.3238 0.1891
0 20 20 -7.3452 -0.3335
0 20 21 -3.5775 0.0081
0 22 0 -18.7063 12.6894
0 22 1 -15.4001 -2.5989
0 22 2 -18.3740 -7.2220
0 22 3 -1.5771 5.4450
0 22 4 8.3975 -3.6880
0 22 5 12.5536 -3.5845
0 22 6 44.0731 9.4585
0 22 7 11.3677 -0.2621
0 22 8 9.1946 -6.5894
0 22 9 0.9518 2.2954
0 22 10 3.4021 0.1230
0 22 11 -4.3005 -1.7151
0 22 12 -3.9893 3.8163
0 22 13 -5.8092 0.4000
0 22 14 -1.5918 -3.3203
0 22 15 -2.1528 0.1640
0 22 16 -3.1505 0.7809
0 22 17 1.8530 -0.1369
0 22 18 -5.4687 0.8547
0 22 19 7.7132 0.0220
0 22 20 -0.0403 -1.0240
0 22 21 4.4923 -0.3049
0 24 0 39.6979 2.6362
0 24 1 27.2516 -3.9658
0 24 2 7.5114 -1.5821
0 24 3 8.7306 8.5049
0 24 4 -1.4151 -0.1818
0 24 5 -5.3499 -5.5619
0 24 6 20.9864 1.2972
0 24 7 5.1867 -0.8564
0 24 8 4.9308 -1.2461
0 24 9 5.9582 4.6363
0 24 10 0.2610 0.6878
0 24 11 -6.6999 -3.5675
0 24 12 3.4986 -0.2110
0 24 13 -5.2395 0.4585
0 24 14 4.8513 -0.1428
0 24 15 -0.6532 1.3545
0 24 16 6.9549 0.3704
0 24 17 6.6921 -1.2269
0 24 18 -6.0751 -0.3568
0 24 19 6.8389 0.3562
0 24 20 -0.8695 0.1691
0 26 0 -9.3272 -0.9484
0 26 1 -46.7419 0.5698
0 26 2 -19.0148 0.3811
0 26 3 -21.3219 -1.1503
0 26 4 -2.8671 0.5669
0 26 6 1.6165 -1.0385
0 26 7 -6.6507 0.8427
0 26 8 2.9111 0.4589
0 26 9 -1.2332 -0.8720
0 26 10 1.3440 0.3948
0 26 11 -4.2540 0.0749
0 26 12 4.2272 -0.6201
0 26 13 -7.3563 0.5235
0 26 14 -3.8075 0.2739
0 26 15 1.1265 -0.4070
0 26 16 5.2144 0.0895
0 26 17 0.7934 -0.0209
0 26 18 -2.0704 -0.1758
0 26 19 3.0521 0.3137
0 26 20 1.1712 0.1140
0 28 0 31.7012 -3.4115
0 28 1 2.3178 4.0217
0 28 2 24.7679 1.9481
0 28 4 8.1155 1.0302
0 28 5 -8.8468 5.2895
0 28 6 -3.7206 -2.2152
0 28 7 -2.5003 1.2164
0 28 8 7.6196 1.2288
0 28 9 1.6082 -4.9500
0 28 10 3.6668 0.1602
0 28 11 -3.7442 3.6628
0 28 12 1.1001 -0.5581
0 28 13 -4.5637 -0.1978
0 28 14 6.1902 0.1897
0 28 15 8.0493 -1.7952
0 28 16 2.9138 0.0291
0 28 17 -0.1344 1.5045
0 28 18 -1.1160 0.0749
0 28 19 1.9876 -0.2891
0 28 20 -0.8627 -0.5174
0 30 0 -8.1986 -8.9771
0 30 1 -18.2817 1.8058
0 30 2 -1.6712 5.0402
0 30 3 -14.0584 -3.6702
0 30 4 1.3292 2.4719
0 30 5 3.9111 2.4505
0 30 6 -1.8951 -6.5612
0 30 7 1.6084 -0.0357
0 30 8 1.7084 4.6398
0 30 9 -5.8946 -1.2982
0 30 10 3.0591 -0.0999
0 30 11 -2.0238 1.2328
0 30 12 15.2465 -2.6353
0 30 13 4.0190 -0.6192
0 30 14 28.3249 2.2588
0 30 15 5.4013 0.1078
0 30 16 2.4988 -0.4562
0 30 17 -3.6078 0.1803
0 30 18 -7.0872 -0.7498
0 30 19 -1.3168 -0.4672
0 32 0 26.2417 -2.7773
0 32 1 9.3538 1.0489
0 32 2 12.7565 1.7173
0 32 3 -10.2984 -1.8958
0 32 4 -0.1735 0.4633
0 32 5 -5.2073 1.4397
0 32 6 -3.8390 -1.8517
0 32 7 -1.8612 -0.2831
0 32 8 -0.3647 1.6959
0 32 9 -1.4538 -0.6505
0 32 10 -0.5100 -0.6070
0 32 11 -3.2751 0.7773
0 32 12 6.4816 -0.4595
0 32 13 0.5506 -0.4133
0 32 14 6.7947 0.7591
0 32 15 -2.8754 0.1013
0 32 16 1.4648 -0.4347
0 32 17 4.1651 -0.0098
0 32 18 1.8783 0.0022
0 32 19 3.1358 0.0687
0 34 0 -8.6488 4.5185
0 34 1 -17.9265 -0.1451
0 34 2 -5.1683 -2.4109
0 34 3 -13.9326 0.2935
0 34 4 3.9834 -1.7344
0 34 5 3.5669 0.0992
0 34 6 14.3250 3.7703
0 34 7 2.2910 -0.3761
0 34 8 -0.4568 -2.2090
0 34 9 -2.5732 0.0948
0 34 10 -1.9608 -0.6046
0 34 11 -20.2431 0.3455
0 34 12 13.1306 1.8547
0 34 13 8.7348 -0.3214
0 34 14 2.3786 -1.1997
0 34 15 -1.0751 -0.0832
0 34 16 -4.3492 0.0726
0 34 17 0.4673 0.4371
0 34 18 0.0470 0.6542
0 36 0 16.9053 3.1589
0 36 1 7.9171 -2.8748
0 36 2 10.3958 -1.7744
0 36 3 7.0456 5.8849
0 36 4 3.0822 -0.9203
0 36 5 -4.3167 -3.6740
0 36 6 6.8432 2.1021
0 36 7 -5.2773 -0.8292
0 36 8 2.1481 -1.3442
0 36 9 -6.6027 3.3250
0 36 10 -9.1651 0.0305
0 36 11 -47.5560 -2.4638
0 36 12 -8.8422 0.6097
0 36 13 -6.6549 0.1866
0 36 14 -3.6789 -0.3826
0 36 15 -2.3403 1.0673
0 36 16 -2.8875 0.0348
0 36 17 -6.4581 -0.9578
0 36 18 -0.9574 -0.0841
0 38 0 12.3110 3.4340
0 38 1 -22.8977 -1.6456
0 38 2 -4.3661 -1.9418
0 38 3 -4.7151 3.5089
0 38 4 4.9124 -0.6630
0 38 5 -9.3354 -2.4085
0 38 6 4.3555 2.2039
0 38 7 -3.1109 -0.0502
0 38 8 5.0327 -1.7518
0 38 9 -12.0305 1.6799
0 38 10 -6.5299 0.3751
0 38 11 -23.0697 -1.5434
0 38 12 2.7139 0.6053
0 38 13 3.8883 0.4368
0 38 14 2.1183 -0.7111
0 38 15 1.6760 0.3459
0 38 16 0.0615 0.3624
0 38 17 -6.6909 -0.5363
0 40 2 7.9939 -1.1768
0 40 3 -7.2219 -1.0144
0 40 4 -0.0930 -0.2422
0 40 5 -8.6644 0.3051
0 40 6 5.6039 1.3332
0 40 7 3.6791 0.6700
0 40 8 14.1039 -1.3761
0 40 9 -13.1429 -0.8893
0 40 10 -1.0528 0.4438
0 40 11 -0.0509 0.3152
0 40 12 11.8263 0.5187
0 40 13 3.0405 0.3169
0 40 14 -4.0259 -0.7804
0 40 15 -4.0621 -0.5775
0 40 16 -2.7515 0.2419
0 42 0 10.0730 -3.3769
0 42 1 -13.0962 0.6686
0 42 2 0.6369 1.8057
0 42 3 -0.0927 -1.1473
0 42 4 6.4126 1.1724
0 42 5 -3.9194 0.4602
0 42 6 10.7607 -2.6173
0 42 7 11.6413 0.3948
0 42 8 40.6332 1.5952
0 42 9 5.5923 -0.4897
0 42 10 9.2046 0.3123
0 42 11 -1.6731 0.0765
0 42 12 -2.5810 -1.1721
0 42 13 0.4192 0.1834
0 42 14 2.0258 0.8229
0 42 15 0.3470 0.0570
0 42 16 0.7952 0.0528
0 44 0 15.1639 -3.0234
0 44 1 1.7988 1.2500
0 44 2 11.0861 1.6414
0 44 3 7.6655 -2.5716
0 44 4 13.6379 0.8619
0 44 5 -6.0814 1.6859
0 44 6 3.1616 -2.1290
0 44 7 0.5079 0.2107
0 44 8 22.4692 1.5019
0 44 9 -8.8136 -1.2953
0 44 10 7.3185 -0.1555
0 44 11 -4.7324 1.0096
0 44 12 -4.1879 -0.6566
0 44 13 -3.6867 -0.1732
0 44 14 2.0707 0.6639
0 44 15 -3.0856 -0.2755
0 46 0 -11.0681 -0.7713
0 46 1 -11.2863 1.0573
0 46 2 -8.8210 0.5634
0 46 3 0.5531 -2.2819
0 46 4 -0.7358 -0.1017
0 46 5 -8.6957 1.6709
0 46 6 -1.3478 -0.3430
0 46 7 -1.8539 -0.0419
0 46 8 3.8464 0.4693
0 46 9 -15.5936 -1.1173
0 46 10 -2.0427 -0.3278
0 46 11 -4.4223 1.1969
0 46 12 -1.3072 0.0726
0 46 13 -0.1776 -0.3293
0 46 14 2.6882 0.1521
0 48 0 3.5137 -0.3251
0 48 1 2.5713 -0.4854
0 48 2 -5.0558 0.3240
0 48 3 -2.0730 0.9199
0 48 4 1.2656 -0.0814
0 48 5 -1.0918 -0.2863
0 48 6 4.5339 -0.2917
0 48 7 -1.0648 -0.5120
0 48 8 4.0294 0.4381
0 48 9 -0.7275 0.6329
0 48 10 1.7772 -0.2697
0 48 11 0.7296 -0.2028
0 48 12 2.2978 -0.2376
0 48 13 3.7592 -0.2859
0 50 0 0.5489 1.4789
0 50 1 1.0708 -0.7503
0 50 2 -6.6525 -0.8025
0 50 3 -4.8320 1.4174
0 50 4 1.2680 -0.5409
0 50 5 3.8720 -0.8892
0 50 6 -1.6469 1.0445
0 50 7 1.7219 -0.1219
0 50 8 5.4782 -0.5815
0 50 9 3.5243 0.7446
0 50 10 0.8610 -0.2100
0 50 11 -3.0032 -0.4431
0 50 12 0.1188 0.3012
0 52 0 -5.0328 2.0137
0 52 1 4.9294 -0.4734
0 52 2 5.4634 -1.1410
0 52 3 5.2321 0.9244
0 52 4 0.7308 -0.3874
0 52 5 -2.0142 -0.6162
0 52 6 -7.8756 1.5220
0 52 7 2.5666 0.0241
0 52 8 5.0385 -1.2607
0 52 9 0.7634 0.4019
0 52 10 -1.4355 0.1242
0 54 0 -13.5757 0.3072
0 54 1 -1.6876 -0.3855
0 54 2 2.7571 -0.2971
0 54 3 -6.2258 0.8612
0 54 4 -4.1438 0.1666
0 54 5 -8.3179 -0.7687
0 54 6 -9.0984 0.1498
0 54 7 -5.0107 0.0438
0 54 8 -5.1987 -0.4012
0 54 9 -3.8207 0.6112
0 56 0 -2.4851 -0.4575
0 56 1 4.1679 0.1647
0 56 2 5.8281 0.1839
0 56 3 -1.8737 -0.2480
0 56 4 1.9582 0.2525
0 56 5 5.2080 -0.2170
0 56 6 0.9531 -0.2032
0 56 7 2.8153 0.1588
0 58 0 -1.7699 -0.3163
0 58 1 0.2443 0.4190
0 58 2 0.1336 0.2083
0 58 3 -2.4169 -1.0220
0 58 4 -1.6798 -0.0089
1 1 1 -81.9125 3.5521
1 1 2 -159.3086 3.3344
1 1 3 -82.6954 -9.7747
1 1 4 -43.9668 1.7872
1 1 5 -1.5873 7.6105
1 1 7 -23.9023 0.4879
1 1 8 -18.6708 2.7440
1 1 9 -12.5561 -6.1691
1 1 10 -7.7071 0.2144
1 1 11 0.6908 5.3879
1 1 12 -4.0506 -0.9222
1 1 13 -1.5209 -1.5310
1 1 14 -2.1103 0.4265
1 1 15 -0.8752 -1.6248
1 1 16 -0.4014 0.0523
1 1 17 -0.1786 2.4645
1 1 18 -1.4988 -0.2149
1 1 19 -0.0397 -1.3182
1 1 20 -0.1599 -0.0192
1 1 21 0.1447 -0.0633
1 1 22 -0.8050 0.3380
1 3 0 -162.2178 2.2725
1 3 1 2.5083 1.6826
1 3 2 -114.7921 1.8986
1 3 3 89.7216 -0.1281
1 3 4 -44.2062 1.5068
1 3 5 -23.8049 -0.2815
1 3 6 -44.3510 -4.7529
1 3 7 -31.5479 -0.6870
1 3 8 -2.5399 3.0042
1 3 9 11.2906 0.4121
1 3 10 18.0942 0.4779
1 3 11 6.6826 0.0634
1 3 12 -5.1077 -2.8353
1 3 13 8.0324 0.3238
1 3 14 -2.5948 2.1131
1 3 15 -0.8025 0.1270
1 3 16 1.0551 -0.1395
1 3 17 1.2210 -0.8872
1 3 18 6.7716 -0.5268
1 3 19 0.4524 0.4985
1 3 20 1.0092 0.4046
1 3 21 -5.7130 0.1727
1 3 22 -4.3360 -0.2078
1 5 0 61.6622 -7.2902
1 5 1 229.2929 -4.5708
1 5 2 200.2630 3.3340
1 5 3 95.9958 3.7175
1 5 4 0.2020 0.1941
1 5 5 -23.1201 -2.7094
1 5 6 -4.4656 -1.6981
1 5 7 16.4412 0.8310
1 5 8 12.2738 0.6281
1 5 9 0.6588 1.1246
1 5 10 -9.6379 0.3072
1 5 11 -3.4547 -1.3703
1 5 12 -3.4024 -0.1769
1 5 13 9.3742 0.5607
1 5 14 3.6001 0.0384
1 5 15 3.3672 0.2748
1 5 16 -0.6870 0.0332
1 5 17 -3.2722 -0.3960
1 5 18 -1.4936 -0.3769
1 5 19 0.6231 0.0244
1 5 20 0.4815 0.2642
1 5 21 -0.8970 0.1107
1 5 22 -0.8600 0.0911
1 7 0 -77.4627 1.8380
1 7 1 -11.5017 -2.6212
1 7 2 -52.8120 -2.3185
1 7 3 -26.2128 1.7248
1 7 4 -24.8422 0.8404
1 7 5 22.1169 0.3607
1 7 6 -11.7464 -0.7454
1 7 7 10.8363 -0.3055
1 7 8 -12.6781 0.6883
1 7 9 -6.2152 1.0807
1 7 10 -11.8512 0.0573
1 7 11 0.1164 -1.0889
1 7 12 -0.0363 -0.5890
1 7 13 -6.1751 -0.0167
1 7 14 -7.1089 0.9543
1 7 15 -2.4089 0.7038
1 7 16 -2.5523 -0.8167
1 7 17 -0.4002 -0.5944
1 7 18 1.3438 -0.1109
1 7 19 0.1164 0.2332
1 7 20 -3.4838 0.7050
1 7 21 -2.9619 -0.0496
1 7 22 -0.4596 -0.3508
1 9 0 -71.9881 -2.7943
1 9 1 46.4648 0.4005
1 9 2 -116.1137 -3.2822
1 9 3 38.4654 -1.3418
1 9 4 -13.7581 -0.0744
1 9 5 20.2991 0.7522
1 9 6 -54.8171 1.5926
1 9 7 -5.2759 0.1215
1 9 8 -15.6951 -0.3043
1 9 9 8.9040 -1.5887
1 9 10 5.7312 -0.7056
1 9 11 4.6695 1.9105
1 9 12 -0.6376 0.2698
1 9 13 6.4962 -0.3164
1 9 14 2.1468 -0.3765
1 9 15 6.7601 -0.9771
1 9 16 2.0676 0.5231
1 9 17 4.8337 0.6878
1 9 18 -0.9880 0.1203
1 9 19 0.8126 -0.2866
1 9 20 -1.5028 -0.3346
1 9 21 -0.4833 0.3008
1 9 22 0.7744 -0.0342
1 11 0 -46.1351 0.7245
1 11 1 3.1933 -1.4533
1 11 2 -31.1754 0.7738
1 11 3 31.4209 -0.4085
1 11 4 26.4627 1.8267
1 11 5 1.9243 1.0830
1 11 6 -0.6179 -2.0472
1 11 7 2.8844 -0.2201
1 11 8 1.6982 1.1413
1 11 9 -4.0842 0.5336
1 11 10 -3.4742 0.2487
1 11 11 -5.2292 -1.1522
1 11 12 -6.6596 -1.0553
1 11 13 5.8638 0.5578
1 11 14 -0.1035 1.0392
1 11 15 -2.1811 0.1932
1 11 16 -0.7664 -0.5680
1 11 17 -0.1016 -0.4334
1 11 18 -0.9377 -0.0164
1 11 19 -2.4436 0.5077
1 11 20 -1.7119 0.1497
1 11 21 -4.2722 -0.4171
1 11 22 -3.3536 -0.1098
1 13 0 42.0805 -5.2044
1 13 1 24.9513 0.3112
1 13 2 23.7913 4.2068
1 13 3 -2.2965 2.2739
1 13 4 -3.0810 0.3013
1 13 5 -13.5039 -1.5135
1 13 6 20.9551 -2.5398
1 13 7 -0.3268 -0.1115
1 13 8 -2.6539 1.3587
1 13 9 4.7041 1.0700
1 13 10 -7.7894 0.2597
1 13 11 3.1519 -0.8408
1 13 12 -0.5727 -0.6086
1 13 13 0.1631 -0.6490
1 13 14 -2.9897 0.2128
1 13 15 -1.7124 1.3492
1 13 16 0.0084 0.3636
1 13 17 -0.6831 -0.2580
1 13 18 6.1759 -0.6132
1 13 19 0.6393 -0.6427
1 13 20 6.4213 0.3666
1 13 21 3.3886 0.5649
1 13 22 0.1270 0.2607
1 15 0 -5.4243 7.2165
1 15 2 -4.1875 -2.1204
1 15 3 10.3569 -4.2424
1 15 4 -7.3693 -1.2813
1 15 5 14.4839 1.0182
1 15 6 2.8449 3.7750
1 15 7 8.9978 0.2683
1 15 8 7.1285 -2.2745
1 15 9 35.8506 -1.5273
1 15 10 6.6301 -1.1769
1 15 11 5.2027 1.5144
1 15 12 -1.3347 1.9068
1 15 13 -1.6862 0.4558
1 15 14 -0.6056 -0.8018
1 15 15 2.0760 -1.3643
1 15 16 -2.0941 -0.3196
1 15 17 -0.6620 0.4423
1 15 18 -3.7380 1.2078
1 15 19 -3.2613 0.5168
1 15 20 -1.2533 -0.9175
1 15 21 0.8846 -0.7231
1 15 22 0.8771 -0.2448
1 17 0 -5.6545 -3.3841
1 17 1 1.0817 -0.5970
1 17 2 -9.5754 2.5274
1 17 3 -14.2119 2.2132
1 17 4 4.4540 -0.8633
1 17 5 -0.3511 -2.0618
1 17 6 1.5664 -0.5761
1 17 7 -1.1469 -0.3204
1 17 8 7.8892 0.0550
1 17 9 6.5494 2.0401
1 17 10 -0.8306 0.6396
1 17 11 -4.0483 -1.3035
1 17 12 -1.1984 -0.2191
1 17 13 4.0144 -0.2383
1 17 14 2.9101 -0.2304
1 17 15 -0.2102 0.7741
1 17 16 -2.5139 0.4349
1 17 17 -1.1483 -0.3537
1 17 18 0.5353 -0.5312
1 17 19 4.2357 -0.2165
1 17 20 7.2692 0.2497
1 17 21 0.3865 0.3028
1 19 0 23.8955 2.4485
1 19 1 3.4581 -0.4873
1 19 2 5.9256 -0.6582
1 19 3 -11.7737 1.8621
1 19 4 8.0751 -0.1259
1 19 5 -4.1502 -1.0248
1 19 6 -0.6513 -0.0971
1 19 7 1.9365 -0.4912
1 19 8 -2.9022 -0.2028
1 19 9 -1.0701 1.3801
1 19 10 0.1084 0.4873
1 19 11 4.7421 -0.9884
1 19 12 0.0926 0.2479
1 19 13 -0.7901 0.0357
1 19 14 -0.8638 -0.3797
1 19 15 1.7802 0.4121
1 19 16 0.2820 -0.2392
1 19 17 -1.2464 -0.3321
1 19 18 2.7379 0.2884
1 19 19 1.2071 0.0792
1 19 20 0.5341 -0.0266
1 19 21 -2.3286 -0.2098
1 21 0 -0.8552 -2.3408
1 21 1 -3.1237 -1.2589
1 21 2 -8.5625 -2.6881
1 21 3 -7.9081 -0.9826
1 21 4 -11.4720 -0.1184
1 21 5 -9.6140 0.5687
1 21 6 -0.6374 1.9587
1 21 7 -6.5527 0.8056
1 21 8 -7.0417 -0.5725
1 21 9 -4.6350 -1.2952
1 21 10 -1.1703 -0.6234
1 21 11 1.8605 1.1957
1 21 12 -5.0587 0.3099
1 21 13 -1.2019 -0.0582
1 21 14 -3.7217 -0.0053
1 21 15 -0.5118 -0.8624
1 21 16 -3.3367 0.0521
1 21 17 -3.9708 0.1542
1 21 18 2.5354 0.0514
1 21 19 2.2924 0.2853
1 21 20 1.8881 0.0637
1 21 21 2.4710 0.2622
1 23 0 -15.9896 2.4970
1 23 1 5.5662 -0.6254
1 23 2 -8.3957 -0.2148
1 23 3 7.5539 -1.5065
1 23 4 -0.0794 -0.5051
1 23 5 1.3830 1.5920
1 23 6 12.6609 -0.2420
1 23 7 -5.3585 0.4155
1 23 8 -4.3206 0.1002
1 23 9 1.9473 -1.6026
1 23 10 0.5488 0.3061
1 23 11 7.0606 0.8217
1 23 12 -1.3167 -0.3474
1 23 13 5.8062 0.1018
1 23 14 0.1488 0.1472
1 23 15 0.9948 -0.6454
1 23 16 0.2598 0.0090
1 23 17 1.1554 0.7309
1 23 18 -3.9956 -0.0471
1 23 19 0.6738 -0.2011
1 23 20 0.8520 0.0114
1 23 21 2.5140 -0.2466
1 25 0 6.7506 -4.6307
1 25 1 7.5009 -3.2195
1 25 2 0.6645 0.9961
1 25 3 6.7481 1.4162
1 25 4 1.5876 1.4297
1 25 5 -1.0964 0.2400
1 25 6 3.5918 -2.2598
1 25 7 -1.0553 -0.0938
1 25 8 -1.3688 1.0220
1 25 9 1.7524 0.0411
1 25 10 -0.3282 0.4271
1 25 11 3.8921 -0.6654
1 25 12 1.4005 -0.9184
1 25 13 0.3727 0.2044
1 25 14 -4.6147 0.5948
1 25 15 -1.2100 0.6735
1 25 16 0.3318 -0.0510
1 25 17 1.8730 -0.5347
1 25 18 -2.3174 -0.3935
1 25 19 0.3054 0.0151
1 25 20 0.3915 0.5145
1 27 0 3.8686 3.1502
1 27 1 3.8967 3.6469
1 27 2 3.4041 -0.1701
1 27 3 3.9975 -2.2579
1 27 4 5.5126 -0.3711
1 27 5 2.2250 0.5266
1 27 6 2.8910 1.3037
1 27 7 0.7296 0.7903
1 27 8 0.3969 -0.6748
1 27 9 -1.8419 -1.0331
1 27 10 -5.4698 -0.6616
1 27 11 1.0178 0.8156
1 27 12 -7.2600 0.8115
1 27 13 -0.7147 -0.0049
1 27 14 -6.5852 -0.2507
1 27 15 1.7393 -0.4757
1 27 16 -0.7440 0.1313
1 27 17 -2.8015 0.2677
1 27 18 4.7146 0.3026
1 27 19 -0.3793 -0.1249
1 27 20 3.1528 -0.5221
1 29 2 -14.5859 0.9081
1 29 3 -6.4308 0.2173
1 29 4 -6.5304 0.0571
1 29 5 2.8949 -0.0733
1 29 6 -2.1301 -0.1548
1 29 7 3.8243 -0.6045
1 29 8 -2.2910 -0.2967
1 29 9 0.3057 0.4281
1 29 10 -5.5580 0.0933
1 29 11 1.1389 -0.0594
1 29 12 -5.1651 0.2186
1 29 13 -0.8438 -0.3100
1 29 14 5.9396 -0.1405
1 29 15 -2.3897 0.2670
1 29 16 -3.1114 -0.0274
1 29 17 -3.0382 0.1410
1 29 18 1.1828 0.0190
1 29 19 0.0166 -0.1858
1 31 0 -7.5899 0.6774
1 31 1 3.7349 1.0057
1 31 2 -2.2130 1.2361
1 31 3 5.9500 1.0904
1 31 4 -0.2201 -0.3168
1 31 5 5.7695 -1.2798
1 31 6 -2.1315 -0.7102
1 31 7 2.6530 -0.1909
1 31 8 -0.6595 0.7598
1 31 9 2.9816 1.1871
1 31 10 -3.2948 -0.0367
1 31 11 4.7879 -1.0529
1 31 12 -6.9839 -0.2368
1 31 13 -0.8887 0.1259
1 31 14 7.4305 0.0775
1 31 15 -1.4975 0.6102
1 31 16 2.2532 0.0137
1 31 17 1.1206 -0.5555
1 31 18 -2.5626 -0.1735
1 31 19 -2.2714 0.0027
1 33 0 -2.1046 0.5824
1 33 1 10.9689 0.4339
1 33 2 -1.7209 -1.5623
1 33 3 5.5406 -0.2558
1 33 4 -1.8646 -0.0199
1 33 5 1.7388 0.0926
1 33 6 -2.4819 0.7695
1 33 7 3.5703 -0.2599
1 33 8 -0.6138 -0.7342
1 33 9 9.6780 0.0532
1 33 10 -0.9557 0.1456
1 33 11 7.4715 0.6636
1 33 12 -2.0335 0.4466
1 33 13 5.7540 -0.2955
1 33 14 -1.5722 -0.4787
1 33 15 -3.0485 -0.4911
1 33 16 -0.3715 0.2035
1 33 17 1.8242 0.2730
1 33 18 0.4080 0.3514
1 35 0 -5.9435 0.3578
1 35 1 7.2672 -1.1660
1 35 2 -5.4920 -0.8906
1 35 3 0.5377 -0.2351
1 35 4 -5.7860 -0.3594
1 35 5 2.6046 0.5590
1 35 6 -0.4445 0.6370
1 35 7 1.1865 0.1694
1 35 8 -8.4598 -0.1498
1 35 9 1.6497 -0.3832
1 35 10 -6.4270 0.1187
1 35 11 -8.8977 0.1598
1 35 12 1.6778 -0.0038
1 35 13 8.3995 -0.0156
1 35 14 2.6598 -0.1423
1 35 15 -1.7132 -0.1676
1 35 16 -0.7462 -0.0794
1 35 17 -0.0716 0.1916
1 35 18 2.2010 -0.0031
1 37 0 -11.0792 -1.8472
1 37 1 2.5966 -1.5567
1 37 2 -10.6846 0.7751
1 37 3 5.5990 1.1681
1 37 4 -6.3725 0.4424
1 37 5 -1.6193 -0.5185
1 37 6 -7.0512 -1.3636
1 37 7 3.5350 -0.1836
1 37 8 -0.2791 0.9833
1 37 9 9.8543 0.6663
1 37 10 -0.7391 0.3929
1 37 11 -6.3083 -0.6633
1 37 12 -4.6579 -0.9494
1 37 13 4.8397 0.1760
1 37 14 2.0366 0.3492
1 37 15 0.4108 0.3697
1 37 16 0.9494 0.0403
1 37 17 -1.7894 -0.2557
1 39 0 10.8651 0.0569
1 39 1 3.2750 -0.2144
1 39 2 -1.9397 -1.1489
1 39 3 3.7187 -1.0547
1 39 4 3.3543 0.2731
1 39 5 3.5666 0.8300
1 39 6 -0.2025 0.8227
1 39 7 6.0995 0.2904
1 39 8 -4.4459 -0.7769
1 39 9 -2.9876 -1.0850
1 39 10 -6.6547 -0.3816
1 39 11 3.6159 0.5193
1 39 12 5.4165 0.6270
1 39 13 4.6066 0.3325
1 39 14 1.9669 -0.1019
1 39 15 -1.5115 -0.5340
1 39 16 -2.1636 -0.2007
1 39 17 -2.8011 0.3715
1 41 0 8.5686 0.0323
1 41 1 6.9127 0.3307
1 41 2 1.3789 0.7877
1 41 3 2.2101 0.0999
1 41 4 -4.4103 -0.0397
1 41 5 -1.9148 -0.1880
1 41 6 -3.8789 -0.1442
1 41 7 5.9354 0.0242
1 41 8 6.6170 0.2196
1 41 9 3.2967 0.1890
1 41 10 -8.4304 0.0462
1 41 11 -2.9050 -0.1008
1 41 12 -3.8277 -0.3161
1 41 13 -3.3306 -0.1325
1 41 14 0.7874 0.1572
1 41 15 -0.2090 0.3009
1 41 16 -1.2283 0.1339
1 43 0 -14.3244 -0.5903
1 43 1 0.2882 0.1305
1 43 2 -5.8130 0.9353
1 43 3 -0.5252 0.6422
1 43 4 -0.6184 0.3547
1 43 5 -1.2944 -0.1705
1 43 6 -4.0128 -0.6756
1 43 7 0.8034 -0.4821
1 43 8 9.7336 0.2993
1 43 9 2.7277 0.2212
1 43 10 -2.5779 0.0031
1 43 11 -4.3987 0.0317
1 43 12 -3.7239 -0.2275
1 43 13 0.0049 0.0789
1 43 14 2.9776 0.3528
1 43 15 0.1198 0.0361
1 45 0 -0.8415 1.0403
1 45 1 8.8180 1.1249
1 45 2 0.5292 -0.1792
1 45 3 -0.7801 -0.5783
1 45 4 0.3378 -0.4517
1 45 5 -2.1149 0.0056
1 45 6 -3.5329 0.3087
1 45 7 2.6272 0.2317
1 45 8 4.4336 0.1019
1 45 9 -2.5131 -0.2987
1 45 10 0.6616 -0.2124
1 45 11 -2.1692 0.0901
1 45 12 1.0124 0.0677
1 45 13 -1.8221 -0.2467
1 45 14 -0.1854 0.0471
1 47 0 -2.7881 0.1809
1 47 1 3.9550 -0.0424
1 47 2 0.2278 0.1697
1 47 3 4.1160 0.2092
1 47 4 1.0127 -0.2199
1 47 5 1.3230 -0.1555
1 47 6 -0.0845 -0.0950
1 47 7 3.5801 -0.1419
1 47 8 1.2292 -0.0522
1 47 9 1.5179 0.2016
1 47 10 -1.1606 0.3187
1 47 11 -0.4788 0.0552
1 47 12 1.7251 0.1051
1 47 13 -0.3383 -0.1188
1 49 0 1.5237 -0.1633
1 49 1 3.1045 -0.5509
1 49 2 -4.5173 -0.2331
1 49 3 -1.1233 0.2571
1 49 4 -4.0486 0.0213
1 49 5 0.6907 -0.1960
1 49 6 -3.5639 -0.0364
1 49 7 1.0792 0.0746
1 49 8 0.1158 0.1459
1 49 9 6.1243 0.2853
1 49 10 -1.1945 -0.0782
1 49 11 -2.8758 -0.3741
1 49 12 -1.7111 0.2364
1 51 0 0.0686 -0.1019
1 51 1 -1.4245 -0.0641
1 51 2 -0.6871 -0.4571
1 51 3 5.6548 -0.1286
1 51 4 -0.2706 0.0224
1 51 5 1.1465 -0.1983
1 51 6 -4.1714 0.3345
1 51 7 1.4217 0.2420
1 51 8 0.8641 -0.0763
1 51 9 1.2172 0.0111
1 51 10 -1.8980 -0.0238
1 51 11 -0.1575 -0.0286
1 53 0 -1.9426 0.0342
1 53 1 -2.4368 -0.2394
1 53 2 0.4661 -0.1641
1 53 3 5.0307 -0.0370
1 53 4 -0.8047 0.1266
1 53 5 -1.1837 0.0932
1 53 6 1.8034 0.1781
1 53 7 3.6987 -0.0640
1 53 8 1.4420 -0.3468
1 53 9 -0.7874 -0.1731
1 53 10 -0.6130 -0.0102
1 55 0 -2.2516 -0.3527
1 55 1 -3.2618 -0.0937
1 55 2 -0.0273 0.1858
1 55 3 0.9100 -0.0708
1 55 4 0.4655 0.0452
1 55 5 -0.0065 0.0373
1 55 6 1.8813 -0.0888
1 55 7 0.2022 0.2018
1 55 8 -2.1187 0.4343
1 57 0 3.7315 0.1236
1 57 1 -0.9059 0.2838
1 57 2 -0.1180 0.3436
1 57 3 -0.7731 -0.2418
1 57 4 -2.0518 0.1133
1 57 5 -0.3697 0.1961
1 57 6 1.3408 0.0312
1 59 0 2.1243 0.3028
1 59 1 0.3020 -0.2498
1 59 2 1.1421 -0.1271
2 0 0 248.0972 4.2010
2 0 1 6.5397 0.8860
2 0 2 107.6573 -5.0907
2 0 3 -69.5768 -10.8989
2 0 4 31.0248 -1.8732
2 0 5 0.9684 6.4436
2 0 6 -27.2886 5.8398
2 0 7 -5.3726 1.3980
2 0 8 10.5662 -3.8995
2 0 9 -2.9441 -5.7094
2 0 10 3.9207 -1.0267
2 0 11 -7.6905 4.3999
2 0 12 -4.9500 3.5421
2 0 13 -2.7937 -0.2242
2 0 14 -5.0974 -2.3707
2 0 15 -6.4607 -2.4023
2 0 16 -10.1490 0.0570
2 0 17 -1.1651 2.0224
2 0 18 -8.0410 1.1411
2 0 19 11.0221 -0.4091
2 0 20 3.4845 -0.9883
2 0 21 4.8842 -0.6656
2 0 22 0.4315 0.0689
2 2 0 -83.4496 1.4018
2 2 1 15.2056 0.5660
2 2 2 -6.3075 -0.1179
2 2 3 -69.2442 -1.7413
2 2 4 -30.4791 0.5912
2 2 5 -31.8994 0.5818
2 2 6 -40.8774 -0.9217
2 2 7 -16.2431 0.4391
2 2 8 -1.4742 0.7867
2 2 9 -13.2616 -0.1653
2 2 10 3.0451 0.5010
2 2 11 3.2231 -0.1379
2 2 12 7.7564 -1.0026
2 2 13 18.4371 -0.2567
2 2 14 5.8162 0.4304
2 2 15 2.7740 0.5497
2 2 16 5.6314 0.3951
2 2 17 -0.3001 -0.2258
2 2 18 1.0875 -0.6402
2 2 19 -2.1380 -0.1763
2 2 20 -1.4483 0.1840
2 2 21 -4.1482 0.3966
2 2 22 -1.4115 0.3224
2 4 0 -466.5930 -5.9590
2 4 1 -168.9852 0.1249
2 4 2 -40.3177 0.0239
2 4 3 -12.3141 0.2006
2 4 4 52.2351 0.0693
2 4 5 1.8927 -0.2266
2 4 6 -28.5399 1.3663
2 4 7 -43.0943 0.7808
2 4 8 -18.0818 -0.9842
2 4 9 -7.5320 -0.1545
2 4 10 21.3505 0.0830
2 4 11 11.2435 -0.8461
2 4 12 -1.1736 0.5593
2 4 13 -1.2864 0.8779
2 4 14 -13.5868 -0.5940
2 4 15 -8.7092 -0.3252
2 4 16 -0.3882 0.0279
2 4 17 -3.6454 -0.1765
2 4 18 1.3327 0.4235
2 4 19 -3.4032 0.4982
2 4 20 -0.6160 -0.3028
2 4 21 -2.2424 -0.3455
2 4 22 1.8073 0.0009
2 6 0 39.3247 0.2090
2 6 1 12.7416 2.8431
2 6 2 90.1006 -0.0496
2 6 3 -46.7461 -3.7434
2 6 4 3.2401 -0.9193
2 6 5 4.8287 1.5537
2 6 6 11.0509 1.6273
2 6 7 8.5709 0.3748
2 6 8 0.6548 -1.1051
2 6 9 -20.5959 -1.0946
2 6 10 -13.3966 -0.2214
2 6 11 -15.0923 1.0271
2 6 12 1.0702 0.8230
2 6 13 3.9582 -0.6346
2 6 14 10.9250 -0.8604
2 6 15 11.5133 -0.2663
2 6 16 -0.2835 0.4735
2 6 17 1.6715 0.7652
2 6 18 -6.3502 0.2196
2 6 19 1.0702 -0.3710
2 6 20 -4.8690 -0.5322
2 6 21 -1.2596 -0.0657
2 6 22 -0.1488 0.2001
2 8 0 -9.4348 -1.4770
2 8 1 -61.0922 3.5831
2 8 2 -30.2478 1.4579
2 8 3 -8.4592 -2.8129
2 8 4 5.4974 0.3359
2 8 5 20.1851 2.0831
2 8 6 -27.2568 -2.4799
2 8 7 -4.6038 -0.4186
2 8 8 -5.5375 2.1373
2 8 9 5.4101 -1.8634
2 8 10 5.3747 -0.4059
2 8 11 3.3330 2.2700
2 8 12 -2.9165 -0.5503
2 8 13 -14.3547 -0.9842
2 8 14 -12.7113 0.6882
2 8 15 -8.0396 -0.4716
2 8 16 -5.6829 -0.3466
2 8 17 2.4490 0.9777
2 8 18 3.8024 0.0552
2 8 19 5.6698 -0.4969
2 8 20 1.8402 0.0314
2 8 21 -1.3539 -0.1490
2 8 22 -2.2865 -0.1395
2 10 0 144.5470 -0.7842
2 10 1 113.6149 2.1519
2 10 2 50.4591 2.5449
2 10 3 29.2058 -2.3159
2 10 4 -2.4258 -0.4790
2 10 5 2.0209 0.6886
2 10 6 -13.0109 -2.7189
2 10 7 25.7133 0.5118
2 10 8 17.0759 2.9267
2 10 9 3.0826 -0.8642
2 10 10 -1.2321 -0.1806
2 10 11 0.7266 0.2307
2 10 12 7.9665 -1.4796
2 10 13 9.8950 0.3710
2 10 14 10.1677 1.3721
2 10 15 7.4264 -0.2957
2 10 16 7.6116 -0.4822
2 10 17 1.7211 -0.0382
2 10 18 -2.3632 -0.2871
2 10 19 -1.4180 0.2587
2 10 20 0.1718 0.3524
2 10 21 -1.5649 -0.1912
2 10 22 -1.3852 -0.3125
2 12 0 -79.6124 0.5207
2 12 1 -66.9535 -2.4458
2 12 2 -30.2653 0.5562
2 12 3 -12.5672 0.9054
2 12 4 4.2751 -0.0385
2 12 5 0.7330 0.1370
2 12 6 -7.8316 1.0976
2 12 7 -7.0207 -0.3364
2 12 8 3.1067 -1.8123
2 12 9 0.4667 0.1410
2 12 10 6.7775 0.7193
2 12 11 1.8549 0.2027
2 12 12 -0.6279 0.7863
2 12 13 -10.6226 -0.1596
2 12 14 -10.6426 -1.1952
2 12 15 -7.8718 -0.1454
2 12 16 -5.7502 0.5468
2 12 17 -4.2890 0.1167
2 12 18 -0.2392 0.0525
2 12 19 0.2581 0.0202
2 12 20 2.6550 -0.1751
2 12 21 0.7286 0.2188
2 12 22 -0.2808 0.3637
2 14 0 41.8344 3.9274
2 14 1 47.2713 -2.8579
2 14 2 24.7349 -4.1554
2 14 3 8.6898 2.9093
2 14 4 -6.0194 -0.7707
2 14 5 18.0461 -1.4474
2 14 6 -5.3203 3.5195
2 14 7 7.9412 -0.2247
2 14 8 -5.2427 -2.4401
2 14 9 15.9138 1.0087
2 14 10 -6.1424 -0.1172
2 14 11 2.2483 -0.8187
2 14 12 0.5148 1.3667
2 14 13 1.2077 0.0756
2 14 14 8.5527 -0.9014
2 14 15 8.9712 0.5149
2 14 16 3.4476 -0.0383
2 14 17 -2.1289 -0.4358
2 14 18 1.2583 0.1896
2 14 19 -3.2495 0.0237
2 14 20 3.0703 0.0179
2 14 21 5.7654 0.2254
2 14 22 4.4423 0.0360
2 16 0 -61.7824 1.3900
2 16 1 -17.8944 -2.9998
2 16 2 -36.2550 -2.3607
2 16 3 5.7238 4.2263
2 16 4 -4.1728 -0.3763
2 16 5 14.0776 -1.9324
2 16 6 -20.4518 1.8354
2 16 7 -8.9458 -0.5985
2 16 8 -9.4302 -1.3603
2 16 9 3.4646 1.5981
2 16 10 -5.6999 0.2811
2 16 11 -7.0770 -1.2582
2 16 12 -6.8611 0.4418
2 16 13 -9.7186 0.5114
2 16 14 -6.1555 -0.3602
2 16 15 -9.4997 0.1595
2 16 16 -3.6165 0.0075
2 16 17 -0.6404 -0.3075
2 16 18 5.0167 0.0055
2 16 19 0.2266 0.1303
2 16 20 4.1102 0.0173
2 16 21 -0.0425 0.0265
2 18 0 47.2809 0.6935
2 18 1 35.0637 -1.7065
2 18 2 4.8658 -0.3555
2 18 3 6.1415 0.9864
2 18 4 7.1650 0.0976
2 18 5 8.0995 -0.2210
2 18 6 7.6304 1.0370
2 18 7 5.0272 0.0936
2 18 8 5.3325 -0.9295
2 18 9 -5.1794 0.2621
2 18 10 -2.4538 -0.0393
2 18 11 0.8829 -0.6691
2 18 12 7.5862 0.3407
2 18 13 9.8512 0.4228
2 18 14 10.1057 -0.2866
2 18 15 9.4040 0.0475
2 18 16 2.6569 0.2955
2 18 17 -0.1055 -0.2355
2 18 18 -1.3807 -0.1771
2 18 19 -0.8504 0.0662
2 18 20 4.3932 -0.0903
2 18 21 1.4664 -0.0476
2 20 0 -5.2756 -0.4672
2 20 1 -37.7800 2.4361
2 20 2 -14.6412 0.9296
2 20 3 1.4770 -2.0874
2 20 4 2.6802 0.8581
2 20 5 7.5113 0.9681
2 20 6 -6.3663 -1.7344
2 20 7 -3.9832 0.3157
2 20 8 -4.9350 1.2503
2 20 9 1.7137 -1.1915
2 20 10 3.5379 -0.0736
2 20 11 3.3604 0.8664
2 20 12 -0.8621 -0.5671
2 20 13 -8.8778 -0.3551
2 20 14 -6.2753 0.4025
2 20 15 -2.0368 0.0310
2 20 16 -0.5483 0.0052
2 20 17 -5.9477 0.2832
2 20 18 1.4229 -0.0225
2 20 19 -2.0787 -0.1863
2 20 20 -0.9840 -0.1052
2 20 21 1.7671 0.1175
2 22 0 35.4532 -3.1346
2 22 1 28.4557 2.8522
2 22 2 24.1190 2.9204
2 22 3 18.3355 -3.2627
2 22 4 -0.6572 0.6475
2 22 5 9.9895 1.6975
2 22 6 7.4628 -3.5246
2 22 7 8.1800 0.3204
2 22 8 6.6422 3.0670
2 22 9 1.5187 -1.5474
2 22 10 -4.3779 -0.2358
2 22 11 -0.8631 1.0819
2 22 12 2.3252 -1.7185
2 22 13 8.9002 -0.1267
2 22 14 10.0634 1.5238
2 22 15 4.5607 -0.3362
2 22 16 5.1975 -0.3722
2 22 17 -5.9514 0.5057
2 22 18 3.4603 -0.2257
2 22 19 -1.3844 -0.1144
2 22 20 -0.0408 0.3035
2 22 21 2.0399 -0.0058
2 24 0 -35.8441 -1.7494
2 24 1 -27.8071 1.0845
2 24 2 -14.3662 2.3565
2 24 3 -12.0879 -2.4551
2 24 4 -11.2727 0.4031
2 24 5 -3.0827 1.3944
2 24 6 -10.7589 -1.7621
2 24 7 -4.6594 -0.2271
2 24 8 -9.7104 1.0015
2 24 9 -5.7168 -0.3163
2 24 10 -5.5960 0.4416
2 24 11 -2.7338 0.8404
2 24 12 0.5624 -0.8449
2 24 13 -2.8032 -0.5733
2 24 14 -4.5954 0.1384
2 24 15 -10.1563 -0.0172
2 24 16 -8.4283 0.3754
2 24 17 -2.6526 0.2845
2 24 18 -2.8261 -0.4337
2 24 19 1.5440 -0.2854
2 24 20 -2.3068 -0.0242
2 26 0 13.1959 -0.0233
2 26 1 9.3510 -0.0048
2 26 2 13.3657 -0.5200
2 26 3 3.1549 0.5812
2 26 4 4.1702 -0.2885
2 26 5 4.1470 -0.9492
2 26 6 -2.5954 0.5487
2 26 7 2.0307 0.1461
2 26 8 2.1549 -0.0729
2 26 9 0.1108 0.7451
2 26 10 8.0269 -0.4195
2 26 11 -0.2816 -0.6962
2 26 12 5.0965 0.6587
2 26 13 -2.3800 0.1233
2 26 14 2.3917 -0.3484
2 26 15 0.5841 0.2880
2 26 16 -0.0811 -0.3104
2 26 17 1.0107 -0.4119
2 26 18 2.0391 0.5246
2 26 19 0.2194 0.2586
2 26 20 1.3726 -0.0803
2 28 0 -31.5875 2.1700
2 28 1 -15.0145 -1.6010
2 28 2 -11.0962 -2.5883
2 28 3 -0.5650 2.3258
2 28 4 -4.8810 -0.6723
2 28 5 -0.4797 -1.1243
2 28 6 -6.4259 2.3033
2 28 7 -3.7006 -0.7519
2 28 8 -2.9277 -1.4383
2 28 9 2.8386 1.2052
2 28 10 8.2664 -0.1696
2 28 11 0.3451 -0.5169
2 28 12 -0.2833 0.8628
2 28 13 -7.8775 -0.1524
2 28 14 -3.0744 -0.5519
2 28 15 -9.1581 0.2333
2 28 16 -5.4071 -0.2108
2 28 17 -4.0606 -0.0280
2 28 18 1.6753 0.4012
2 28 19 -0.8536 -0.0420
2 28 20 2.5036 0.2648
2 30 0 15.6906 0.8844
2 30 1 11.6031 -2.5898
2 30 2 15.8245 -0.8811
2 30 3 10.0409 2.6797
2 30 4 -0.8776 -0.5664
2 30 5 2.0244 -1.4153
2 30 6 4.9442 1.8643
2 30 7 -0.5072 -0.4065
2 30 8 -0.2113 -1.2933
2 30 9 -4.3820 1.3676
2 30 10 2.5004 0.0519
2 30 11 -2.5382 -0.8732
2 30 12 3.4528 0.4957
2 30 13 -0.9033 0.2097
2 30 14 6.8178 -0.2508
2 30 15 -3.3481 0.2720
2 30 16 1.2877 0.2225
2 30 17 7.0863 -0.2850
2 30 18 1.1713 -0.3992
2 30 19 2.5971 0.1187
2 32 0 -11.0636 1.0915
2 32 1 -16.3782 -0.6877
2 32 2 -10.1925 -0.9208
2 32 3 -5.0267 0.8421
2 32 4 -13.1473 0.3162
2 32 5 -11.7077 -0.2393
2 32 6 -6.9139 0.4807
2 32 7 -11.2902 0.1188
2 32 8 2.5471 -0.7135
2 32 9 -5.2743 -0.2126
2 32 10 4.4403 0.1018
2 32 11 3.4067 -0.2492
2 32 12 -1.9187 0.2936
2 32 13 -0.6280 0.5608
2 32 14 -1.4569 -0.2043
2 32 15 -2.6240 -0.2603
2 32 16 -0.4199 -0.0187
2 32 17 3.6217 -0.2647
2 32 18 -1.5824 0.1209
2 32 19 1.6096 0.4617
2 34 0 9.4222 -0.6923
2 34 1 -0.9390 0.9712
2 34 2 9.9553 0.5111
2 34 3 3.2113 -0.8324
2 34 4 4.4400 0.0292
2 34 5 0.6973 0.3615
2 34 6 1.5406 -0.7761
2 34 7 -2.8569 0.6470
2 34 8 5.0528 0.7240
2 34 9 -6.7240 -0.9098
2 34 10 1.9472 -0.1193
2 34 11 2.0776 0.2166
2 34 12 0.9359 -0.4629
2 34 13 3.4048 0.2595
2 34 14 2.6392 0.5513
2 34 15 1.6828 -0.2162
2 34 16 2.3056 -0.2613
2 34 17 2.7375 -0.0110
2 34 18 0.4336 -0.1748
2 36 0 -4.7517 -1.1969
2 36 1 -9.7400 1.2095
2 36 2 2.3475 1.8532
2 36 3 -3.9456 -1.7556
2 36 4 -0.2055 0.5115
2 36 5 -0.6512 1.1684
2 36 6 -4.2465 -1.4848
2 36 7 -2.7404 -0.0514
2 36 8 4.5125 0.5161
2 36 9 -2.1202 -0.7529
2 36 10 4.0574 0.3992
2 36 11 -0.8316 0.7735
2 36 12 -9.3406 -0.5460
2 36 13 -2.4054 -0.3470
2 36 14 -0.6948 0.2157
2 36 15 1.5869 -0.1077
2 36 16 2.8069 0.2985
2 36 17 2.4208 0.5269
2 36 18 -0.4970 -0.0194
2 38 0 3.9238 -1.0125
2 38 1 2.5579 1.1135
2 38 2 4.3959 0.8283
2 38 3 -0.0365 -1.4087
2 38 4 3.6611 0.3239
2 38 5 1.7599 0.5125
2 38 6 -0.3761 -0.9755
2 38 7 -2.3736 0.4098
2 38 8 -0.3084 0.9925
2 38 9 -5.1478 -0.3642
2 38 10 1.5703 -0.3298
2 38 11 2.4080 0.0486
2 38 12 -6.6090 -0.2455
2 38 13 -0.8028 0.0641
2 38 14 -0.5355 0.3464
2 38 15 -0.0866 0.0826
2 38 16 0.1487 -0.1747
2 38 17 1.0627 -0.1475
2 40 0 1.2045 0.5077
2 40 1 -10.2186 0.4654
2 40 2 1.1571 -0.4276
2 40 3 -10.1773 -0.1920
2 40 4 -1.5500 -0.1835
2 40 5 -5.4461 -0.0337
2 40 6 2.0186 0.2754
2 40 7 -3.0223 -0.1472
2 40 8 -0.1443 -0.1114
2 40 9 0.2284 0.1592
2 40 10 0.4809 -0.0440
2 40 11 1.3208 0.2966
2 40 12 -1.8660 0.2919
2 40 13 -5.9731 -0.4794
2 40 14 -0.5447 -0.3502
2 40 15 -1.8400 0.1015
2 40 16 -0.5403 0.1750
2 42 0 2.2749 0.3450
2 42 1 7.9240 -0.8042
2 42 2 8.3520 -0.4376
2 42 3 2.2900 0.7478
2 42 4 1.0741 -0.5387
2 42 5 0.8536 -0.4667
2 42 6 3.0313 0.8107
2 42 7 -4.3212 -0.2378
2 42 8 3.7597 -0.4086
2 42 9 7.3710 0.6782
2 42 10 1.8825 -0.1354
2 42 11 1.6318 -0.3387
2 42 12 0.2176 0.1661
2 42 13 -2.1201 -0.1908
2 42 14 -1.4914 -0.1297
2 42 15 -2.0312 0.0344
2 42 16 -3.1767 -0.0515
2 44 0 -1.7111 0.7066
2 44 1 8.2784 -0.6766
2 44 2 1.4171 -0.9310
2 44 3 -6.1542 0.8070
2 44 4 2.2016 -0.0837
2 44 5 2.4736 -0.3025
2 44 6 0.5376 0.7046
2 44 7 -4.7207 -0.0266
2 44 8 5.5906 -0.4242
2 44 9 3.9028 0.2498
2 44 10 1.4600 -0.0411
2 44 11 -1.6562 -0.0932
2 44 12 1.2022 0.4046
2 44 13 1.4603 0.2149
2 44 14 -1.6510 -0.1572
2 44 15 0.1614 -0.3000
2 46 0 9.3017 0.2631
2 46 1 5.6067 -0.3381
2 46 2 4.7935 -0.4678
2 46 3 -5.9223 0.6162
2 46 4 2.3707 0.0189
2 46 5 -0.0171 -0.2073
2 46 6 -3.2704 0.3479
2 46 7 -3.0147 0.0805
2 46 8 3.2793 -0.4680
2 46 9 0.5830 -0.0982
2 46 10 -2.1020 0.1501
2 46 11 0.0600 -0.2496
2 46 12 4.7137 -0.0291
2 46 13 4.0453 0.1516
2 46 14 1.0672 -0.0007
2 48 0 -8.2822 -0.2515
2 48 1 -7.9657 -0.1562
2 48 2 -5.0944 0.3151
2 48 3 -0.9204 0.0922
2 48 4 -3.2192 0.0558
2 48 5 0.2235 0.0418
2 48 6 -3.5566 -0.1832
2 48 7 0.3389 -0.0716
2 48 8 0.2208 -0.1760
2 48 9 3.0224 0.0450
2 48 10 -3.0601 0.2903
2 48 11 1.9681 -0.0576
2 48 12 0.4990 0.0184
2 48 13 1.5989 0.2198
2 50 0 -0.4907 -0.1479
2 50 1 -0.9538 0.5853
2 50 2 2.2577 0.3147
2 50 3 8.5354 -0.4639
2 50 4 -0.4907 0.2030
2 50 5 1.2298 0.2415
2 50 6 -1.0897 -0.4057
2 50 7 1.0825 0.1442
2 50 8 -0.5537 0.3295
2 50 9 2.3828 -0.1966
2 50 10 -1.6597 -0.1751
2 50 11 2.5389 0.0404
2 50 12 -2.7959 -0.0010
2 52 0 4.5906 -0.2519
2 52 1 -3.7760 0.4054
2 52 2 -1.5343 0.2322
2 52 3 5.1985 -0.4557
2 52 4 -1.7282 0.0921
2 52 5 -3.3174 0.3238
2 52 6 1.8921 -0.2419
2 52 7 -2.0360 -0.0341
2 52 8 -0.6346 0.1135
2 52 9 -0.4438 -0.2950
2 52 10 -0.7188 0.1751
2 54 0 6.9064 -0.1993
2 54 1 0.5113 0.0697
2 54 2 -4.2784 0.1827
2 54 3 5.2598 -0.2142
2 54 4 -1.3864 -0.0838
2 54 5 -3.2294 0.2557
2 54 6 4.6740 -0.1917
2 54 7 0.6965 -0.1176
2 54 8 0.7206 0.2861
2 54 9 1.4113 0.0403
2 56 0 4.5169 -0.1065
2 56 1 -3.4833 0.1528
2 56 2 -2.4647 0.0186
2 56 3 3.3498 -0.0929
2 56 4 0.5492 -0.0002
2 56 5 -3.7566 0.0270
2 56 6 1.9778 -0.1217
2 56 7 -2.0410 -0.0116
2 58 0 1.5776 0.0145
2 58 1 -4.5374 -0.1307
2 58 2 -1.9957 -0.1853
2 58 3 1.4468 0.1430
2 58 4 0.9518 -0.0112
3 1 0 -71.1903 -3.3984
3 1 1 15.5558 -1.8663
3 1 2 62.8289 -0.5718
3 1 3 47.2719 5.4298
3 1 4 25.1515 0.2420
3 1 5 36.2060 -3.8209
3 1 6 9.9112 0.4859
3 1 7 21.8318 -1.1172
3 1 8 7.6079 -0.1189
3 1 9 5.2981 3.8233
3 1 10 4.9830 0.4010
3 1 11 3.5409 -2.3112
3 1 12 -3.2834 -0.8154
3 1 13 0.4008 -0.1289
3 1 14 -1.2781 0.1754
3 1 15 2.1943 1.0987
3 1 16 2.6265 0.3179
3 1 17 2.9599 -1.0294
3 1 18 -2.7169 -0.0704
3 1 19 3.0871 0.4598
3 1 20 -4.9001 -0.0925
3 1 21 2.7960 0.1014
3 1 22 2.2651 -0.1130
3 3 0 -163.8177 -2.3356
3 3 1 126.5772 -3.6286
3 3 2 -71.4833 0.1374
3 3 3 32.0295 0.3149
3 3 4 -51.1815 -0.3412
3 3 5 -0.5859 0.0307
3 3 6 -3.3692 0.7198
3 3 7 2.6060 0.9716
3 3 8 0.0991 -0.9029
3 3 9 -8.5037 -0.6505
3 3 10 15.4006 -0.1231
3 3 11 13.5859 -0.0856
3 3 12 6.4854 1.2557
3 3 13 8.5275 0.1310
3 3 14 -5.3055 -0.8259
3 3 15 0.6796 -0.2682
3 3 16 2.8825 -0.2476
3 3 17 1.3001 0.5181
3 3 18 3.7814 0.3082
3 3 19 -0.4671 -0.2362
3 3 20 -3.5483 0.0053
3 3 21 0.4913 -0.2531
3 3 22 0.7602 0.1227
3 5 0 94.4151 2.9293
3 5 1 91.9175 4.7779
3 5 2 49.8330 -0.8271
3 5 3 2.9745 1.2146
3 5 4 6.7689 -0.9638
3 5 5 -3.2429 -0.7458
3 5 6 25.3722 2.1928
3 5 7 11.3018 -0.9286
3 5 8 12.4727 -1.4000
3 5 9 0.2730 1.1810
3 5 10 5.7200 0.0330
3 5 11 1.8480 -0.6723
3 5 12 -9.0384 0.5332
3 5 13 6.5380 0.4423
3 5 14 10.6589 -0.4117
3 5 15 5.0604 0.0389
3 5 16 -3.8804 -0.1038
3 5 17 -2.3066 -0.5773
3 5 18 -0.4162 0.4329
3 5 19 3.1050 0.4719
3 5 20 -1.4932 -0.1646
3 5 21 0.7203 -0.0614
3 5 22 -1.1487 -0.1235
3 7 0 95.7442 2.1578
3 7 1 -11.0264 1.7771
3 7 2 5.0261 -1.7126
3 7 3 -32.7752 0.5286
3 7 4 -21.6042 -0.3790
3 7 5 -11.9743 0.2315
3 7 6 4.9270 3.4528
3 7 7 -0.4545 -0.9897
3 7 8 3.2241 -2.8446
3 7 9 -4.2362 -0.6071
3 7 10 2.5123 -0.4580
3 7 11 4.3776 1.5454
3 7 12 -7.8582 1.9659
3 7 13 0.2007 -0.6099
3 7 14 12.9989 -1.4774
3 7 15 1.4190 -0.2683
3 7 16 -7.1989 0.6564
3 7 17 -2.8097 0.3563
3 7 18 -3.5120 0.1075
3 7 19 3.1287 -0.5263
3 7 20 1.5630 -0.3712
3 7 21 3.6799 0.5705
3 7 22 0.1190 0.2358
3 9 0 -15.7681 3.3807
3 9 1 22.7958 -0.7946
3 9 2 -6.8511 3.0970
3 9 3 42.2531 2.1654
3 9 4 21.1120 0.9214
3 9 5 26.5499 -0.9710
3 9 6 9.2512 -3.1128
3 9 7 3.6861 -0.6375
3 9 8 -3.8712 1.3005
3 9 9 -12.6218 1.5965
3 9 10 2.8421 0.3799
3 9 11 9.7179 -1.5810
3 9 12 -1.0126 -0.9236
3 9 13 -6.5928 0.2028
3 9 14 -6.5558 1.4000
3 9 15 -4.2271 1.0354
3 9 16 -0.6397 -0.9666
3 9 17 3.7504 -0.7976
3 9 18 -3.3763 -0.2396
3 9 19 2.3630 0.1963
3 9 20 -1.3990 0.7526
3 9 21 2.9581 -0.2072
3 9 22 0.1737 -0.0003
3 11 0 -32.9004 -3.4847
3 11 1 -12.0492 -0.3930
3 11 2 -12.3419 0.1998
3 11 3 -32.8268 -0.5536
3 11 4 -2.0358 -0.7902
3 11 5 -19.9233 -0.1209
3 11 6 0.5640 1.4353
3 11 7 -5.9858 0.6005
3 11 8 -3.6540 -1.3140
3 11 9 -10.9947 -1.1062
3 11 10 -6.7001 0.1624
3 11 11 -1.1641 0.8364
3 11 12 -1.5848 0.7695
3 11 13 -1.6307 0.2994
3 11 14 -0.5955 -1.1327
3 11 15 3.8850 -0.6939
3 11 16 7.3172 0.8421
3 11 17 -1.8645 0.3792
3 11 18 -0.9286 -0.0074
3 11 19 2.2612 -0.2654
3 11 20 0.2707 -0.5324
3 11 21 0.0692 0.1172
3 11 22 -3.5271 0.2768
3 13 0 -6.4244 3.1416
3 13 1 0.9032 0.8077
3 13 2 3.5098 -3.5362
3 13 3 -28.7120 -2.1592
3 13 4 11.0960 -0.1908
3 13 5 -5.2966 0.5969
3 13 6 8.7098 2.1758
3 13 7 -6.8510 0.5532
3 13 8 -1.6692 -0.9685
3 13 9 9.8250 -0.2607
3 13 10 -0.9839 -0.1884
3 13 11 1.0988 0.2780
3 13 12 -1.1761 0.3577
3 13 13 -1.4753 0.1128
3 13 14 2.0350 -0.3568
3 13 15 1.8122 -0.5051
3 13 16 0.6956 0.1231
3 13 17 -9.3970 0.0518
3 13 18 3.4854 0.4944
3 13 19 0.0078 0.2699
3 13 20 0.8353 -0.5595
3 13 21 0.2009 -0.3680
3 13 22 -1.4512 -0.1132
3 15 0 -19.3914 -3.6059
3 15 1 18.0547 -2.9861
3 15 2 -14.2231 1.5966
3 15 3 -2.2089 1.5626
3 15 4 4.7276 0.6135
3 15 5 12.9030 -0.9042
3 15 6 3.4392 -3.6138
3 15 7 -2.5701 0.8039
3 15 8 -9.0731 3.0108
3 15 9 0.5611 0.8090
3 15 10 -5.0988 0.2027
3 15 11 -1.6335 -1.1094
3 15 12 0.2927 -1.8116
3 15 13 -0.4461 -0.5067
3 15 14 1.1027 1.3227
3 15 15 1.4547 1.0020
3 15 16 0.7376 -0.3087
3 15 17 3.9878 -0.0784
3 15 18 6.4037 -0.6553
3 15 19 3.5334 -0.3731
3 15 20 -1.5735 0.8581
3 15 21 0.6735 0.3283
3 17 0 12.0248 0.6087
3 17 1 13.5638 0.3857
3 17 2 -11.5817 -0.9502
3 17 3 -9.6328 -1.9487
3 17 4 1.6421 0.2031
3 17 5 -6.9610 1.3205
3 17 6 9.2723 -0.5421
3 17 7 -0.4706 0.1567
3 17 8 4.2833 0.8481
3 17 9 -5.2625 -0.9692
3 17 10 -2.8701 -0.1826
3 17 11 0.7634 0.7327
3 17 12 1.3815 -0.7136
3 17 13 2.5638 0.0187
3 17 14 0.1977 0.4179
3 17 15 -1.4380 -0.7127
3 17 16 -5.1334 -0.0130
3 17 17 -1.6406 0.4744
3 17 18 -4.7604 0.2479
3 17 19 -2.9396 0.1856
3 17 20 1.7732 -0.2071
3 17 21 2.1415 -0.4654
3 19 0 30.0023 -2.0705
3 19 1 -9.1051 0.7418
3 19 2 -8.5179 -0.5867
3 19 3 -6.0212 -0.9945
3 19 4 3.9735 0.3257
3 19 5 -4.6943 0.6779
3 19 6 2.4585 1.0060
3 19 7 -6.9778 -0.1078
3 19 8 -5.2650 -0.9432
3 19 9 -4.3725 -0.5879
3 19 10 -4.2427 -0.0359
3 19 11 2.1617 0.9488
3 19 12 -0.3394 0.4516
3 19 13 -3.6945 -0.4989
3 19 14 -0.8806 -0.4855
3 19 15 1.4495 0.0823
3 19 16 -1.3939 0.5913
3 19 17 -3.1479 -0.0090
3 19 18 -4.3773 -0.2754
3 19 19 -1.3995 -0.1526
3 19 20 1.7252 -0.0848
3 19 21 1.4384 0.5408
3 21 0 12.1715 3.2914
3 21 1 -13.4816 0.9204
3 21 2 -3.2693 1.9403
3 21 3 -1.9157 1.0017
3 21 4 -3.8998 0.1217
3 21 5 -6.8261 -0.8336
3 21 6 -2.3220 -1.6268
3 21 7 -6.4906 -0.3199
3 21 8 6.7925 0.5850
3 21 9 3.7273 0.9131
3 21 10 3.8504 0.0574
3 21 11 1.1012 -1.0616
3 21 12 -1.4915 0.2640
3 21 13 -2.1336 0.2817
3 21 14 -2.0893 0.2327
3 21 15 4.1015 0.4278
3 21 16 4.4315 -0.8440
3 21 17 -1.8369 -0.1815
3 21 18 0.9670 0.4286
3 21 19 1.4179 0.0336
3 21 20 -1.1063 -0.0328
3 21 21 1.1991 -0.3005
3 23 0 -1.2022 -1.9879
3 23 1 5.4587 -0.3731
3 23 2 6.1745 0.4286
3 23 3 1.9129 1.5198
3 23 4 -0.8042 0.3060
3 23 5 -1.6031 -0.4013
3 23 6 -1.3566 0.8539
3 23 7 2.0789 -0.8167
3 23 8 1.0221 -1.0721
3 23 9 -0.8349 0.6557
3 23 10 -5.2268 -0.1007
3 23 11 0.8572 -0.1254
3 23 12 0.4938 0.6225
3 23 13 5.8057 0.3542
3 23 14 -2.8922 -0.2024
3 23 15 -2.8744 -0.1718
3 23 16 -1.2153 -0.0630
3 23 17 0.2842 -0.3978
3 23 18 3.0719 -0.1663
3 23 19 4.4702 0.2636
3 23 20 -2.0679 0.2035
3 25 0 9.7467 2.1837
3 25 1 10.6352 2.5664
3 25 2 3.5412 -0.6403
3 25 3 -7.8182 0.1704
3 25 4 -1.7779 -0.8324
3 25 5 -3.5302 -0.8058
3 25 6 -6.1710 1.7511
3 25 7 1.6562 -0.1625
3 25 8 -2.9657 -1.6041
3 25 9 -0.9916 0.4569
3 25 10 -1.9694 0.0925
3 25 11 -1.3188 -0.0209
3 25 12 -0.2794 0.8692
3 25 13 1.2463 0.0324
3 25 14 3.6072 -0.8901
3 25 15 1.0829 -0.1300
3 25 16 -1.4746 0.5768
3 25 17 -0.8920 -0.0861
3 25 18 -4.7013 -0.0032
3 25 19 0.0322 0.0207
3 25 20 0.3482 -0.5800
3 27 0 4.1619 -0.8922
3 27 1 5.4205 -2.5675
3 27 2 0.5818 -0.6272
3 27 3 -6.8174 1.2327
3 27 4 4.9086 0.5329
3 27 5 -4.6585 -0.0416
3 27 6 3.2781 -0.8327
3 27 7 0.3601 0.1608
3 27 8 3.9556 0.6338
3 27 9 1.1444 0.0790
3 27 10 0.7808 0.0644
3 27 11 2.0616 -0.7360
3 27 12 -0.2484 -0.1393
3 27 13 5.4582 0.4635
3 27 14 4.2005 0.4021
3 27 15 2.6215 0.2036
3 27 16 -1.5739 -0.7754
3 27 17 -0.1300 -0.4209
3 27 18 -0.3545 0.2978
3 27 19 0.9009 0.2369
3 27 20 2.9386 0.4705
3 29 0 -10.2466 -0.2712
3 29 1 4.4160 -0.0001
3 29 2 -2.9548 0.1781
3 29 3 1.4551 -0.5809
3 29 4 -0.9374 -0.5468
3 29 5 0.4051 0.1640
3 29 6 6.1922 -0.3885
3 29 7 3.4157 0.3774
3 29 8 -0.2582 1.0179
3 29 9 0.7900 -0.2549
3 29 10 -3.9688 0.0733
3 29 11 -2.5154 0.3161
3 29 12 0.7550 -1.1011
3 29 13 3.0465 -0.4498
3 29 14 3.1385 0.5360
3 29 15 -0.9731 -0.0050
3 29 16 0.2900 0.4070
3 29 17 3.7042 0.4659
3 29 18 -0.1805 -0.5063
3 29 19 1.6957 -0.4423
3 31 0 -1.5367 -1.3354
3 31 1 6.2701 -0.4519
3 31 2 2.0532 -0.8246
3 31 3 5.3729 -1.6396
3 31 4 -3.4574 0.3091
3 31 5 -0.5347 1.3479
3 31 6 2.5093 0.2119
3 31 7 -1.4083 0.3149
3 31 8 -0.5897 -0.2580
3 31 9 2.8051 -1.1956
3 31 10 -3.0496 0.1007
3 31 11 -0.6608 0.8462
3 31 12 -1.2949 -0.0860
3 31 13 -0.2849 -0.0567
3 31 14 -3.1231 -0.2248
3 31 15 -2.2392 -0.6456
3 31 16 1.6417 0.3119
3 31 17 3.7151 0.4605
3 31 18 2.3652 0.0693
3 31 19 2.6318 0.2844
3 33 0 0.9618 0.3967
3 33 1 2.4662 -0.1471
3 33 2 -1.0580 0.8315
3 33 3 -1.1854 -0.4695
3 33 4 -3.7565 -0.0521
3 33 5 -3.6959 -0.0744
3 33 6 -1.7581 -0.9840
3 33 7 -0.7408 0.6835
3 33 8 2.7363 1.1322
3 33 9 3.7085 -0.0915
3 33 10 -5.2204 -0.0659
3 33 11 0.5125 -0.5096
3 33 12 -2.8704 -0.5450
3 33 13 2.1870 0.0964
3 33 14 -2.6469 0.3294
3 33 15 4.2484 0.5350
3 33 16 -0.4979 -0.0819
3 33 17 -3.6003 -0.1713
3 33 18 -0.7181 0.0749
3 35 0 -5.5404 -0.3784
3 35 1 0.7285 0.5179
3 35 2 -0.9608 0.6148
3 35 3 1.9985 0.3386
3 35 4 0.0552 0.0310
3 35 5 3.3216 -0.1920
3 35 6 -2.2076 0.0900
3 35 7 2.0077 -0.4779
3 35 8 1.9098 -0.4231
3 35 9 0.9135 0.2547
3 35 10 -0.3667 0.0489
3 35 11 3.1423 0.2478
3 35 12 1.4416 0.2836
3 35 13 1.0746 -0.3249
3 35 14 -3.5525 -0.1506
3 35 15 2.8239 -0.0219
3 35 16 0.1921 0.0016
3 35 17 -0.9110 0.1552
3 35 18 2.0276 0.1500
3 37 0 -3.9679 0.6790
3 37 1 7.7245 1.1427
3 37 2 -7.8655 -0.2790
3 37 3 -2.7505 -0.0595
3 37 4 -8.3130 -0.2267
3 37 5 5.8187 -0.1064
3 37 6 -0.1723 0.8664
3 37 7 5.9962 -0.2749
3 37 8 -0.3548 -0.7359
3 37 9 0.7964 0.1291
3 37 10 1.8536 -0.1434
3 37 11 6.5350 0.1047
3 37 12 -1.1416 0.6311
3 37 13 0.7330 0.0854
3 37 14 -5.8382 -0.2602
3 37 15 -1.0718 -0.1687
3 37 16 1.9642 -0.0338
3 37 17 -0.0928 -0.2714
3 39 0 2.3303 0.9352
3 39 1 3.9893 0.1116
3 39 2 -1.9027 0.4605
3 39 3 2.5158 0.8512
3 39 4 -4.0465 -0.1013
3 39 5 -1.2582 -0.7655
3 39 6 -6.2392 -0.2965
3 39 7 -0.6754 -0.0281
3 39 8 -5.7305 0.2376
3 39 9 -2.2836 0.2969
3 39 10 -4.3078 -0.1739
3 39 11 -4.4786 -0.3105
3 39 12 -5.8353 0.2366
3 39 13 -3.9911 0.2869
3 39 14 -0.8166 -0.0090
3 39 15 1.5549 0.0509
3 39 16 2.1549 -0.3249
3 39 17 -1.1914 -0.3278
3 41 0 -1.7630 -0.0515
3 41 1 1.3041 -0.5417
3 41 2 -7.7799 -0.3231
3 41 3 6.8558 0.3792
3 41 4 -4.5582 0.0482
3 41 5 2.7881 0.2017
3 41 6 1.1547 0.1677
3 41 7 3.3364 -0.4190
3 41 8 -0.1835 -0.4533
3 41 9 2.5659 0.1261
3 41 10 0.1300 0.3829
3 41 11 2.6503 0.2719
3 41 12 1.0728 0.0049
3 41 13 -2.3218 -0.3258
3 41 14 -0.3366 -0.1109
3 41 15 1.0079 0.0868
3 41 16 -0.1614 0.1339
3 43 0 -3.3650 -0.2872
3 43 1 5.8921 -0.1276
3 43 2 -5.8831 -0.4224
3 43 3 7.5177 -0.5056
3 43 4 2.1096 -0.1261
3 43 5 7.3742 0.2850
3 43 6 0.1211 0.2401
3 43 7 -2.0324 0.3213
3 43 8 -1.0676 0.2165
3 43 9 -1.8046 -0.2413
3 43 10 0.5010 -0.3129
3 43 11 4.3677 -0.1737
3 43 12 2.8285 -0.0103
3 43 13 0.1016 0.2965
3 43 14 0.6964 0.1880
3 43 15 1.0182 -0.1253
3 45 0 9.4386 -0.3602
3 45 1 8.2665 -0.5853
3 45 2 -4.6929 0.0992
3 45 3 0.4862 -0.1920
3 45 4 5.5427 0.3919
3 45 5 11.1478 0.0430
3 45 6 -1.3657 -0.6556
3 45 7 4.4539 0.1018
3 45 8 5.9921 0.2873
3 45 9 1.5226 0.0120
3 45 10 0.9189 0.1451
3 45 11 2.0124 0.0319
3 45 12 2.9939 -0.2990
3 45 13 -1.2841 -0.1104
3 45 14 -1.3153 -0.0332
3 47 0 7.6911 -0.0800
3 47 1 -0.3627 -0.1988
3 47 2 -8.6435 -0.1613
3 47 3 -2.6881 -0.6056
3 47 4 -1.0652 -0.1052
3 47 5 0.9925 0.2930
3 47 6 -6.8992 0.4839
3 47 7 0.9341 0.3130
3 47 8 1.2067 -0.1404
3 47 9 -1.3771 -0.3296
3 47 10 -4.3999 -0.1364
3 47 11 0.7470 0.0394
3 47 12 0.2513 -0.0024
3 47 13 -1.6779 0.0618
3 49 0 -4.3624 -0.1639
3 49 1 -4.4061 0.3663
3 49 2 0.8328 0.2917
3 49 3 3.7560 0.0664
3 49 4 1.0899 0.0910
3 49 5 -1.5211 -0.1271
3 49 6 -4.5000 -0.1552
3 49 7 2.8898 -0.2189
3 49 8 -0.3893 0.1893
3 49 9 0.2599 0.3807
3 49 10 1.0564 0.0731
3 49 11 2.6539 -0.0459
3 49 12 1.0405 -0.4150
3 51 0 -1.7924 0.4765
3 51 1 -0.7144 0.0922
3 51 2 5.1452 0.0962
3 51 3 -2.3494 -0.0436
3 51 4 2.0674 0.0601
3 51 5 1.7108 0.0948
3 51 6 -0.2142 -0.0354
3 51 7 2.5605 -0.0010
3 51 8 -0.4606 -0.1950
3 51 9 -0.2412 -0.3852
3 51 10 3.6026 -0.2476
3 51 11 1.0147 0.3158
3 53 0 -0.4052 0.0025
3 53 1 0.8348 0.0101
3 53 2 0.5477 0.4155
3 53 3 -5.5520 0.3909
3 53 4 4.3735 -0.2425
3 53 5 2.1075 -0.3633
3 53 6 0.2980 -0.2384
3 53 7 -1.5879 -0.1426
3 53 8 -3.1633 0.1582
3 53 9 -2.2081 0.4787
3 53 10 -0.8060 0.3252
3 55 0 -0.3469 -0.0009
3 55 1 1.4756 0.0309
3 55 2 0.6647 -0.0570
3 55 3 -1.7773 0.1819
3 55 4 3.9506 0.1060
3 55 5 0.2694 0.0162
3 55 6 -0.3574 0.0337
3 55 7 0.2541 -0.1820
3 55 8 -0.2536 -0.3057
3 57 0 -1.2932 -0.0774
3 57 1 -2.8257 -0.1888
3 57 2 0.1677 -0.3186
3 57 3 -0.0740 -0.0165
3 57 4 -1.3830 0.1148
3 57 5 -1.4993 -0.0191
3 57 6 -3.5700 0.0519
3 59 0 2.9863 -0.0766
3 59 1 -1.1675 -0.1412
4 0 0 161.5089 3.3447
4 0 1 -226.8897 -1.2548
4 0 2 111.2341 1.0071
4 0 3 -91.9179 19.3067
4 0 4 -26.7044 -1.9369
4 0 5 -69.5835 -11.8030
4 0 6 -0.8684 1.7113
4 0 7 12.4439 -2.4508
4 0 8 9.8497 -2.1119
4 0 9 16.1311 9.3530
4 0 10 -3.1019 1.3650
4 0 11 -2.8691 -7.2134
4 0 12 4.5773 0.1884
4 0 13 6.8636 0.9920
4 0 14 19.3834 -0.8037
4 0 15 10.0339 3.1031
4 0 16 1.4232 0.6780
4 0 17 -0.7927 -2.8708
4 0 18 1.9474 -0.4847
4 0 19 5.4390 0.6675
4 0 20 4.3535 0.0979
4 0 21 3.2533 0.7474
4 0 22 -0.8908 0.5164
4 2 0 32.5621 -2.3035
4 2 1 -137.2069 -4.0514
4 2 2 -20.3071 0.1149
4 2 3 -7.0459 3.5741
4 2 4 -11.5698 0.4110
4 2 5 -5.3344 -1.2124
4 2 6 4.5946 -0.3431
4 2 7 -5.2090 -0.9344
4 2 8 -11.5521 -0.3272
4 2 9 -9.4676 0.7566
4 2 10 5.9102 -0.1886
4 2 11 -4.2495 -0.3173
4 2 12 -1.8988 0.3350
4 2 13 -18.9824 0.1868
4 2 14 -15.0318 0.4110
4 2 15 -9.5111 0.1120
4 2 16 -8.3231 -0.4165
4 2 17 -3.1964 -0.3857
4 2 18 1.5385 -0.0558
4 2 19 1.7888 0.2692
4 2 20 2.2060 0.2874
4 2 21 3.4357 0.0460
4 2 22 0.5089 -0.4851
4 4 0 176.2356 6.5953
4 4 1 -36.4185 1.9888
4 4 2 -28.2643 1.0301
4 4 3 -21.4911 -2.8765
4 4 4 -8.2846 -0.0653
4 4 5 1.8041 0.7160
4 4 6 25.9344 -3.6269
4 4 7 9.0478 0.0433
4 4 8 3.1410 2.9966
4 4 9 -7.3332 -0.2768
4 4 10 14.7936 0.0698
4 4 11 13.4964 0.4565
4 4 12 13.5861 -2.1134
4 4 13 8.2553 -0.4946
4 4 14 8.2894 1.7922
4 4 15 4.5684 0.3982
4 4 16 -2.4343 -0.1329
4 4 17 -0.2761 -0.0173
4 4 18 -0.1030 -0.8854
4 4 19 -4.3979 -0.3259
4 4 20 -3.8676 0.6625
4 4 21 0.1553 0.3731
4 4 22 3.1741 0.0276
4 6 0 111.6528 -5.3717
4 6 1 -193.3269 -5.0317
4 6 2 26.3565 -3.4574
4 6 3 -36.5960 0.2907
4 6 4 37.7239 0.3786
4 6 5 -9.4901 1.2370
4 6 6 -1.2789 0.9952
4 6 7 -17.0425 0.4794
4 6 8 -5.8936 0.0185
4 6 9 -3.9909 -1.1929
4 6 10 -5.2225 0.0991
4 6 11 -9.7996 0.2357
4 6 12 -32.7333 0.1757
4 6 13 -14.7401 0.4809
4 6 14 10.3195 -0.5123
4 6 15 -0.6422 -0.6342
4 6 16 0.0985 0.0624
4 6 17 5.1147 0.4927
4 6 18 7.4455 0.2938
4 6 19 3.2528 0.0645
4 6 20 3.7025 -0.4167
4 6 21 0.0207 -0.4472
4 6 22 0.1900 -0.2045
4 8 0 72.1298 -0.0248
4 8 1 -7.3975 -4.2506
4 8 2 29.4734 -1.0360
4 8 3 -9.0593 0.9296
4 8 4 -39.9763 0.1592
4 8 5 -15.7574 -1.0773
4 8 6 -4.0183 -0.1670
4 8 7 8.9294 0.7418
4 8 8 9.5952 0.8892
4 8 9 -11.2057 1.5009
4 8 10 0.0845 -0.0565
4 8 11 1.3718 -1.6997
4 8 12 -2.3663 -1.0659
4 8 13 5.2045 0.0965
4 8 14 19.7493 0.7734
4 8 15 6.0599 0.7560
4 8 16 2.0329 0.0386
4 8 17 5.2685 -0.6453
4 8 18 -1.0172 -0.3642
4 8 19 2.4138 0.2468
4 8 20 0.8248 0.3632
4 8 21 0.2785 0.2114
4 8 22 -1.2456 -0.0002
4 10 0 -126.9962 -6.2719
4 10 1 -82.4682 -3.8072
4 10 2 -28.5235 0.8479
4 10 3 2.9927 0.9217
4 10 4 6.5236 0.9765
4 10 5 7.4174 -0.3085
4 10 6 0.5080 -0.2072
4 10 7 -6.7303 0.5621
4 10 8 -9.2457 -0.0814
4 10 9 -16.2470 -0.0106
4 10 10 -7.1652 -0.2904
4 10 11 -7.7437 -0.2984
4 10 12 -8.2016 0.1233
4 10 13 -11.9960 0.2153
4 10 14 -10.2248 -0.0893
4 10 15 -3.0841 -0.2689
4 10 16 1.6696 -0.0679
4 10 17 3.5203 0.2190
4 10 18 3.9990 0.2182
4 10 19 11.7114 0.1931
4 10 20 3.0496 -0.1330
4 10 21 1.0170 -0.2050
4 10 22 -4.1197 -0.0554
4 12 0 58.6163 4.1935
4 12 1 16.3028 4.4099
4 12 2 32.7466 -1.3327
4 12 3 -19.8220 -1.5119
4 12 4 1.1176 -1.0169
4 12 5 -18.4332 0.6029
4 12 6 7.3404 1.3187
4 12 7 0.0735 -0.1870
4 12 8 10.4008 -0.8258
4 12 9 23.2234 -0.4822
4 12 10 6.8489 0.3219
4 12 11 6.5988 0.2077
4 12 12 7.3857 0.3986
4 12 13 9.5687 0.1166
4 12 14 6.9614 -0.5019
4 12 15 1.0799 0.0096
4 12 16 -5.3114 0.0860
4 12 17 -30.2439 -0.1049
4 12 18 -12.1179 0.0232
4 12 19 -11.1051 0.0999
4 12 20 -0.6488 0.0108
4 12 21 0.7518 -0.0196
4 12 22 0.4001 -0.2125
4 14 0 -35.7261 -0.2300
4 14 1 -32.8111 3.6939
4 14 2 -19.8724 3.1722
4 14 3 10.7546 0.4271
4 14 4 5.7048 0.8475
4 14 5 3.8923 -0.5265
4 14 6 -15.3178 -2.7233
4 14 7 -23.9124 -1.1316
4 14 8 -20.3890 1.1955
4 14 9 4.6981 0.7827
4 14 10 -1.6155 0.1612
4 14 11 -5.0195 0.1343
4 14 12 -3.0012 -0.5728
4 14 13 -6.9120 -0.4095
4 14 14 -7.3124 0.5634
4 14 15 -6.7189 0.3545
4 14 16 -4.9909 -0.0847
4 14 17 -7.9489 -0.1094
4 14 18 6.3412 -0.2266
4 14 19 1.8444 -0.2152
4 14 20 -0.5281 0.0523
4 14 21 0.3406 0.2695
4 14 22 -0.0448 0.2454
4 16 0 60.3051 0.8966
4 16 1 50.2740 3.0764
4 16 2 15.7261 4.2496
4 16 3 11.0070 -1.1028
4 16 4 -12.5187 0.7952
4 16 5 -1.8492 0.5685
4 16 6 2.8972 -2.6985
4 16 7 6.1020 -0.1556
4 16 8 2.1752 1.6539
4 16 9 0.0827 -0.6213
4 16 10 2.5225 -0.5052
4 16 11 2.7437 0.7610
4 16 12 7.0154 -0.2968
4 16 13 6.9033 0.0785
4 16 14 5.6739 0.9272
4 16 15 7.3598 -0.4031
4 16 16 1.8112 -0.6938
4 16 17 5.5227 0.0334
4 16 18 -1.1071 0.0428
4 16 19 -1.3020 0.2232
4 16 20 -3.8640 0.2242
4 16 21 0.7329 -0.1883
4 18 0 -19.8275 0.5345
4 18 1 -32.0540 2.0765
4 18 2 -19.8966 -0.9119
4 18 3 -0.7651 -2.0489
4 18 4 4.9067 -1.5422
4 18 5 5.3410 1.4124
4 18 6 4.3243 1.8783
4 18 7 2.5317 0.1490
4 18 8 -6.2403 -1.0036
4 18 9 -0.8299 -1.7169
4 18 10 -5.1994 0.1276
4 18 11 3.9409 1.2810
4 18 12 -1.7290 0.7931
4 18 13 -6.0077 -0.0511
4 18 14 -4.5329 -0.9061
4 18 15 -7.2124 -0.4796
4 18 16 -4.0074 0.2891
4 18 17 2.6907 0.4946
4 18 18 1.5560 0.2170
4 18 19 0.5354 -0.3026
4 18 20 1.7870 -0.2227
4 18 21 -1.0460 -0.1207
4 20 0 36.1089 -1.3714
4 20 1 20.6747 -2.7642
4 20 2 7.8834 -1.0233
4 20 3 10.1709 1.8585
4 20 4 -4.3903 -0.0017
4 20 5 4.2458 -0.9366
4 20 6 -4.8673 0.9600
4 20 7 1.9123 -0.2233
4 20 8 -1.2305 -0.6999
4 20 9 5.1459 1.2025
4 20 10 0.5237 0.0852
4 20 11 -0.4603 -0.9819
4 20 12 0.7893 0.1212
4 20 13 -4.7033 0.1509
4 20 14 4.8011 -0.1675
4 20 15 3.7045 0.3252
4 20 16 2.4602 -0.0096
4 20 17 -1.5379 -0.4403
4 20 18 -6.2456 0.0728
4 20 19 -0.6439 0.2106
4 20 20 1.1884 0.1365
4 20 21 3.7183 0.0270
4 22 0 -23.8510 -0.4965
4 22 1 -23.5277 -5.1925
4 22 2 -14.5449 -1.9047
4 22 3 -10.8125 1.4186
4 22 4 -7.4538 -0.3075
4 22 5 -3.8491 -1.1392
4 22 6 -0.5957 1.4847
4 22 7 1.1384 0.6172
4 22 8 3.4486 -0.3734
4 22 9 -1.8248 1.1595
4 22 10 -1.2351 -0.4522
4 22 11 -5.4348 -1.3291
4 22 12 -0.9142 0.1405
4 22 13 -1.5557 0.2481
4 22 14 -5.5488 0.1778
4 22 15 -3.7961 0.2871
4 22 16 -2.4124 -0.0445
4 22 17 -0.9682 -0.3338
4 22 18 0.9253 -0.0389
4 22 19 5.3870 0.0892
4 22 20 -0.5477 0.0730
4 22 21 -0.0654 -0.2275
4 24 0 18.2014 -1.0508
4 24 1 20.8110 -1.6638
4 24 2 0.5940 -2.8682
4 24 3 -1.2788 0.8290
4 24 4 -6.6923 -0.6340
4 24 5 6.5797 0.2039
4 24 6 2.1493 2.4357
4 24 7 10.8197 0.1354
4 24 8 -1.5802 -1.3767
4 24 9 -0.0230 -0.5057
4 24 10 -0.0595 0.1622
4 24 11 1.3226 0.2278
4 24 12 7.6759 0.4829
4 24 13 6.4860 -0.0706
4 24 14 8.1015 -0.8592
4 24 15 3.5920 -0.1523
4 24 16 4.6196 0.5385
4 24 17 3.1679 0.4016
4 24 18 1.3668 0.1806
4 24 19 4.5222 -0.1018
4 24 20 0.2234 -0.0867
4 26 0 -4.7333 2.5608
4 26 1 -22.4158 1.5068
4 26 2 -6.9606 -0.4181
4 26 3 -2.9522 -1.3729
4 26 4 12.8383 -0.0727
4 26 5 6.9307 0.4742
4 26 6 4.4008 -0.0607
4 26 7 -1.3441 0.5454
4 26 8 4.1785 0.2840
4 26 9 -0.7313 -0.6311
4 26 10 3.8541 -0.0693
4 26 11 0.0982 0.2135
4 26 12 -3.5744 -0.2782
4 26 13 -6.1455 0.0210
4 26 14 -1.7059 0.2521
4 26 15 -2.3075 -0.1055
4 26 16 -0.8178 0.1153
4 26 17 1.5758 0.0991
4 26 18 -0.7214 -0.0893
4 26 19 3.0570 -0.0917
4 26 20 2.7769 -0.0253
4 28 0 30.6084 -1.2176
4 28 1 9.0816 0.8884
4 28 2 13.7564 3.4528
4 28 3 -1.2096 -0.2328
4 28 4 1.6139 0.9320
4 28 5 -9.7374 -0.1935
4 28 6 -1.9133 -3.3748
4 28 7 -3.0464 -0.2335
4 28 8 8.5794 1.7310
4 28 9 -3.6250 -0.0477
4 28 10 0.9844 0.2457
4 28 11 -1.0940 0.4696
4 28 12 0.4745 -0.9349
4 28 13 2.5491 -0.3457
4 28 14 4.1842 0.8475
4 28 15 1.1718 -0.0788
4 28 16 -0.5588 -0.1917
4 28 17 0.2339 0.2061
4 28 18 -2.1937 -0.1291
4 28 19 3.7807 -0.0094
4 30 0 -15.9536 2.4861
4 30 1 -13.6402 4.0409
4 30 2 -10.7772 0.7910
4 30 3 -3.6399 -2.3506
4 30 4 -6.1744 -0.2710
4 30 5 1.3746 1.4436
4 30 6 -1.9851 0.0143
4 30 7 0.3983 -0.0775
4 30 8 0.7099 -0.2365
4 30 9 -2.1631 -1.4548
4 30 10 3.0476 0.1830
4 30 11 -4.8087 1.3124
4 30 12 1.1161 0.3953
4 30 13 -4.9379 -0.0878
4 30 14 -2.0533 -0.4009
4 30 15 -7.3103 -0.4688
4 30 16 -4.5504 -0.0502
4 30 17 -5.8116 0.2631
4 30 18 -3.9648 0.0448
4 30 19 2.6778 -0.1380
4 32 0 20.2730 -1.4443
4 32 1 11.0745 0.6752
4 32 2 7.4565 0.9457
4 32 3 -0.6487 0.3286
4 32 4 1.6778 0.4256
4 32 5 4.4554 -0.4497
4 32 6 3.7247 -0.8482
4 32 7 2.3188 -0.2732
4 32 8 0.6833 0.2672
4 32 9 5.0627 0.6196
4 32 10 5.3219 -0.0362
4 32 11 2.7820 -0.2554
4 32 12 6.4920 0.1081
4 32 13 4.0070 0.0825
4 32 14 0.0081 0.0066
4 32 15 0.9892 0.1885
4 32 16 0.5963 -0.1986
4 32 17 -2.2850 -0.3664
4 32 18 3.3870 0.1222
4 32 19 3.2566 0.1583
4 34 0 -2.1126 0.9924
4 34 1 -9.6787 -0.9794
4 34 2 -2.2004 -0.0672
4 34 3 -1.4836 0.9510
4 34 4 6.6944 0.0731
4 34 5 0.4031 -0.6557
4 34 6 1.0880 0.4337
4 34 7 -3.1847 -0.2704
4 34 8 1.1440 -0.4020
4 34 9 0.1708 0.8684
4 34 10 1.7801 -0.3079
4 34 11 -9.1533 -0.5065
4 34 12 0.5521 0.4354
4 34 13 -3.7105 -0.1738
4 34 14 -2.2851 -0.0484
4 34 15 3.6881 0.3663
4 34 16 -0.4716 -0.1067
4 34 17 -2.3221 -0.0471
4 34 18 0.4257 0.3586
4 36 0 11.3535 -1.8123
4 36 1 8.9786 -2.3895
4 36 2 2.1231 -2.4177
4 36 3 -0.4546 1.1294
4 36 4 -4.2746 -0.1440
4 36 5 -0.6856 -0.1567
4 36 6 1.7444 1.7004
4 36 7 -3.0207 -0.3869
4 36 8 -1.3091 -0.9146
4 36 9 -5.2592 0.5101
4 36 10 3.7760 0.1141
4 36 11 -1.1296 -0.2854
4 36 12 6.9796 0.2383
4 36 13 1.8053 -0.0851
4 36 14 -3.9752 -0.4207
4 36 15 -0.6873 0.2340
4 36 16 -0.4762 0.2924
4 36 17 0.4771 -0.0211
4 38 0 -2.1560 0.5969
4 38 1 -12.8191 -0.8366
4 38 2 -0.2870 -1.3676
4 38 3 -5.3619 0.2439
4 38 4 3.3346 -0.2614
4 38 5 5.1219 -0.1704
4 38 6 7.1640 0.8195
4 38 7 2.0295 0.4315
4 38 8 4.0995 0.0012
4 38 9 -1.3474 -0.0263
4 38 10 3.2028 -0.2790
4 38 11 -2.3726 -0.4275
4 38 12 2.8703 -0.1150
4 38 13 3.0853 0.3636
4 38 14 -0.1248 0.0702
4 38 15 2.1618 -0.1185
4 38 16 2.0667 0.0500
4 38 17 -2.1753 0.0673
4 40 0 9.0300 -0.9917
4 40 1 -6.8600 -1.2712
4 40 2 7.8242 0.4297
4 40 3 4.6753 0.3152
4 40 4 7.8665 0.3710
4 40 5 1.1361 0.1857
4 40 6 -0.6092 -0.6337
4 40 7 -2.3199 0.1128
4 40 8 5.6671 0.3072
4 40 9 -2.7921 -0.1017
4 40 10 2.7910 0.2727
4 40 11 -2.3314 -0.0455
4 40 12 5.1828 -0.5440
4 40 13 1.8017 -0.1599
4 40 14 -0.0478 0.2519
4 40 15 0.9799 0.0688
4 40 16 -1.3236 -0.0445
4 42 0 4.1757 1.0286
4 42 1 -3.6841 1.5455
4 42 2 0.5440 0.5229
4 42 3 -1.4593 -0.9017
4 42 4 1.0837 -0.4404
4 42 5 0.4729 0.3021
4 42 6 1.9298 -0.2224
4 42 7 -3.0927 0.1959
4 42 8 1.4155 0.2802
4 42 9 -10.8799 -0.5621
4 42 10 -1.4806 0.1620
4 42 11 2.7877 0.1841
4 42 12 2.2969 -0.2530
4 42 13 2.4217 0.2639
4 42 14 0.5781 0.0468
4 42 15 2.2996 0.0718
4 44 0 4.7583 -0.2807
4 44 1 3.4237 1.1570
4 44 2 7.9863 0.9817
4 44 3 -3.0271 -0.0491
4 44 4 -0.3636 0.3852
4 44 5 -2.9072 -0.1030
4 44 6 -5.9477 -0.9968
4 44 7 -3.2154 -0.1907
4 44 8 3.4285 0.4278
4 44 9 -5.6488 0.0014
4 44 10 1.7540 0.0965
4 44 11 2.5972 0.0965
4 44 12 0.2298 -0.0939
4 44 13 1.3503 0.0835
4 44 14 2.8165 -0.0332
4 44 15 -1.7071 0.0786
4 46 0 7.1810 0.5714
4 46 1 2.9520 0.7034
4 46 2 -3.6614 0.6996
4 46 3 -2.2261 -0.1357
4 46 4 0.9690 -0.0816
4 46 5 6.0466 -0.1937
4 46 6 2.3528 -0.2631
4 46 7 3.7766 0.0864
4 46 8 9.3412 0.1788
4 46 9 1.6554 0.0842
4 46 10 1.9317 -0.0333
4 46 11 1.3093 0.1100
4 46 12 -1.8025 0.2196
4 46 13 -1.2831 -0.1237
4 46 14 1.0113 -0.2422
4 48 0 6.4717 -0.2997
4 48 1 -1.0791 -0.0559
4 48 2 -1.5541 -0.2884
4 48 3 5.3828 0.4043
4 48 4 4.0507 0.1159
4 48 5 1.1891 -0.0157
4 48 6 3.1436 0.2234
4 48 7 -1.6284 -0.5141
4 48 8 3.9276 -0.3147
4 48 9 0.5614 0.1591
4 48 10 0.7994 0.1220
4 48 11 2.4202 0.1142
4 48 12 -1.9480 -0.0784
4 48 13 -3.0122 -0.1149
4 50 0 -5.9542 -0.3223
4 50 1 -5.0556 -0.2970
4 50 2 0.8519 -0.5764
4 50 3 -1.0470 0.2212
4 50 4 0.9556 -0.0952
4 50 5 1.3993 -0.2080
4 50 6 1.3981 0.2990
4 50 7 -3.4073 0.1564
4 50 8 -2.0459 0.1593
4 50 9 -5.9180 -0.0516
4 50 10 0.6538 -0.3116
4 50 11 -2.4693 -0.3651
4 50 12 0.4089 0.0096
4 52 0 -3.6278 -0.3051
4 52 1 0.8483 -0.8857
4 52 2 1.5272 -0.5317
4 52 3 -10.2198 0.1188
4 52 4 0.9584 -0.0133
4 52 5 5.6418 0.1954
4 52 6 3.1721 0.3297
4 52 7 -0.8991 0.0818
4 52 8 0.6627 -0.1846
4 52 9 -4.2395 -0.2318
4 52 10 0.2341 -0.0110
4 54 0 -0.2727 0.1286
4 54 1 5.9805 -0.1604
4 54 2 2.9345 -0.2438
4 54 3 -6.6247 0.1144
4 54 4 2.5909 -0.2991
4 54 5 2.7925 -0.0374
4 54 6 -0.6086 0.3265
4 54 7 -0.2105 0.1467
4 54 8 -0.8053 0.0817
4 54 9 -1.6913 -0.0293
4 56 0 -2.7762 0.2999
4 56 1 4.1278 0.2064
4 56 2 0.3933 -0.1813
4 56 3 -1.5163 -0.1123
4 56 4 -1.2648 -0.0726
4 56 5 2.0687 -0.0374
4 56 6 -0.7241 0.0068
4 56 7 2.9017 0.0015
4 58 0 -1.2216 0.4223
4 58 1 0.8544 0.3731
4 58 2 -0.8352 0.2078
4 58 3 1.8345 0.0426
4 58 4 -1.2709 -0.2289
5 1 0 -30.0170 0.7025
5 1 1 24.9809 -4.5111
5 1 2 1.2655 -5.0869
5 1 3 44.5673 2.8535
5 1 4 1.8407 -3.9577
5 1 5 26.2975 -2.6084
5 1 6 -1.6683 9.7364
5 1 7 15.1613 1.8933
5 1 8 -7.8863 -6.0328
5 1 9 10.0386 0.1220
5 1 10 -3.1944 -1.0826
5 1 11 6.5573 -1.5089
5 1 12 1.1841 5.0052
5 1 13 1.5391 1.1547
5 1 14 1.4573 -3.6830
5 1 15 3.8042 -0.5907
5 1 16 -1.8705 0.3796
5 1 17 3.6447 0.4268
5 1 18 0.7807 1.4857
5 1 19 1.4503 0.0622
5 1 20 2.4373 -1.3144
5 1 21 0.3557 -0.4843
5 1 22 0.0376 0.2467
5 3 0 5.8307 -2.7091
5 3 1 78.1831 5.4895
5 3 2 -101.0536 -0.0418
5 3 3 24.5431 -0.3446
5 3 4 -34.4562 1.9509
5 3 5 17.0463 1.2539
5 3 6 -6.3042 -2.4900
5 3 7 6.2391 -2.0442
5 3 8 -12.7346 2.3527
5 3 9 -5.7254 0.9741
5 3 10 -7.3421 -0.0953
5 3 11 3.6635 0.5651
5 3 12 2.0617 -2.1509
5 3 13 -2.3155 -1.0815
5 3 14 -7.1050 1.7300
5 3 15 -3.5257 0.8613
5 3 16 -3.3906 -0.1443
5 3 17 -4.0578 -0.5375
5 3 18 3.7145 -0.4588
5 3 19 -2.6018 -0.1821
5 3 20 3.0874 0.4331
5 3 21 -2.8416 0.4462
5 3 22 -1.3332 -0.2961
5 5 0 -60.4459 3.4881
5 5 1 -69.4270 1.2108
5 5 2 -102.5380 2.7669
5 5 3 -2.1996 -3.6919
5 5 4 -14.5098 0.1125
5 5 5 5.1721 0.8869
5 5 6 -18.0328 -1.7155
5 5 7 1.5623 1.5669
5 5 8 2.0595 1.0070
5 5 9 8.2482 -2.5581
5 5 10 -6.6723 -0.5406
5 5 11 -3.1428 1.8179
5 5 12 -13.9064 0.5989
5 5 13 0.1701 -0.1163
5 5 14 3.5215 -0.3108
5 5 15 -0.8573 -1.1206
5 5 16 -7.3757 -0.1207
5 5 17 0.7382 1.2458
5 5 18 -3.3150 0.2964
5 5 19 -0.7876 -0.4269
5 5 20 1.3152 -0.2705
5 5 21 -1.7556 -0.3333
5 5 22 1.2357 0.3278
5 7 0 -68.7863 2.0675
5 7 1 -6.1724 -0.8635
5 7 2 -13.9354 3.1721
5 7 3 22.4877 1.4183
5 7 4 -21.9853 0.7898
5 7 5 0.5059 -1.2860
5 7 6 -21.6515 -3.1908
5 7 7 2.7153 -0.5689
5 7 8 1.6197 0.6049
5 7 9 4.8934 1.9035
5 7 10 -4.7368 1.5844
5 7 11 2.8777 -1.4559
5 7 12 -13.9780 -1.4460
5 7 13 -0.9933 0.1699
5 7 14 3.8211 0.7538
5 7 15 -5.0132 0.8153
5 7 16 -6.9869 -0.1749
5 7 17 5.3399 -0.9294
5 7 18 -8.1997 -0.4030
5 7 19 -2.3267 0.4878
5 7 20 1.0750 0.5364
5 7 21 2.1879 -0.1117
5 7 22 6.1129 -0.1378
5 9 0 -93.3683 4.5065
5 9 1 45.5024 8.0813
5 9 2 12.1320 -0.1674
5 9 3 33.7838 -1.6521
5 9 4 1.1306 -1.6156
5 9 5 9.9726 -0.2220
5 9 6 1.2891 1.6266
5 9 7 5.7526 0.4574
5 9 8 -3.6629 -0.1227
5 9 9 -8.1530 -1.0237
5 9 10 -5.9702 -0.5542
5 9 11 4.8005 1.3700
5 9 12 1.7569 0.5273
5 9 13 -0.6284 -0.2176
5 9 14 -2.5352 -0.7349
5 9 15 -7.1010 -0.7027
5 9 16 -5.3709 0.6058
5 9 17 -0.8755 0.4375
5 9 18 -6.4157 0.1182
5 9 19 0.0474 -0.3727
5 9 20 0.2456 -0.4747
5 9 21 0.8498 0.3403
5 9 22 5.0891 0.2190
5 11 0 -51.3822 -2.3344
5 11 1 15.6934 -3.2189
5 11 2 -18.1848 -1.1901
5 11 3 -11.2996 0.5722
5 11 4 -2.5205 1.2412
5 11 5 -9.5790 0.6328
5 11 6 4.8045 -0.5067
5 11 7 2.7038 -0.4982
5 11 8 6.7661 0.0069
5 11 9 8.5769 0.3097
5 11 10 0.2460 -0.1685
5 11 11 0.3082 -0.2325
5 11 12 -0.1954 0.0134
5 11 13 -0.9676 -0.0641
5 11 14 -2.5759 0.5197
5 11 15 4.3078 0.0981
5 11 16 2.3662 -0.6705
5 11 17 -2.4810 0.0096
5 11 18 -0.3153 0.2744
5 11 19 2.9017 0.2748
5 11 20 2.8938 0.2093
5 11 21 0.4929 -0.3948
5 11 22 1.1469 -0.3325
5 13 0 -6.7494 3.3335
5 13 1 -1.7026 -0.7387
5 13 2 -10.5149 -0.2071
5 13 3 2.3537 0.2779
5 13 4 7.1887 -1.5488
5 13 5 -9.5035 -0.0325
5 13 6 -8.8790 1.7604
5 13 7 -7.6558 0.4388
5 13 8 2.0911 -0.8937
5 13 9 17.4343 -0.1014
5 13 10 2.9583 -0.2552
5 13 11 1.6510 -0.5595
5 13 12 1.2724 0.7371
5 13 13 6.8360 -0.0369
5 13 14 2.5145 -0.4752
5 13 15 1.9840 0.4185
5 13 16 -4.6689 0.2332
5 13 17 -8.8660 0.0880
5 13 18 0.7530 -0.2045
5 13 19 -0.9377 -0.4300
5 13 20 4.4727 0.1337
5 13 21 -1.4682 0.2801
5 13 22 -1.2036 0.4703
5 15 0 -1.7503 -11.7337
5 15 1 -9.7136 -5.3030
5 15 2 -2.7461 -3.5801
5 15 3 4.8501 1.9975
5 15 4 5.7734 1.9527
5 15 5 0.5150 0.3162
5 15 6 -4.0187 1.4105
5 15 7 0.4758 -1.2982
5 15 8 -1.7414 -0.7262
5 15 9 3.2550 0.6545
5 15 10 1.4595 -0.5291
5 15 11 -2.3662 -0.1438
5 15 12 -3.7245 0.3738
5 15 13 -2.4248 0.4298
5 15 14 -0.9391 -0.0323
5 15 15 2.6387 -0.2524
5 15 16 4.9570 -0.0471
5 15 17 7.6852 -0.3943
5 15 18 7.8955 0.3354
5 15 19 3.3075 0.5067
5 15 20 6.9263 -0.3660
5 15 21 2.3272 0.0189
5 17 0 4.6579 4.2822
5 17 1 5.3839 0.7125
5 17 2 1.2375 0.2799
5 17 3 -11.9836 -1.2450
5 17 4 -6.0078 -1.3813
5 17 5 -14.9170 -0.1132
5 17 6 -1.3815 1.3230
5 17 7 -2.5516 0.9703
5 17 8 -2.1815 -0.7300
5 17 9 -7.3667 -0.4876
5 17 10 -2.5825 0.0003
5 17 11 3.8393 -0.0823
5 17 12 -0.2902 0.4642
5 17 13 4.4139 -0.0923
5 17 14 0.2254 -0.3568
5 17 15 1.1058 0.2759
5 17 16 -2.2447 0.1919
5 17 17 3.8259 -0.0318
5 17 18 -3.2742 -0.2813
5 17 19 -4.5593 -0.1875
5 17 20 2.3708 0.1347
5 17 21 0.1791 0.1805
5 19 0 -18.7265 -1.1273
5 19 1 -1.1597 -2.9001
5 19 2 -5.8680 -0.0198
5 19 3 -1.9234 1.0945
5 19 4 4.5524 0.6332
5 19 5 8.5630 0.0536
5 19 6 4.5640 -0.8482
5 19 7 5.4993 -0.3211
5 19 8 -2.9341 -0.2941
5 19 9 0.6748 0.5316
5 19 10 -3.7027 1.0532
5 19 11 3.5559 -0.4228
5 19 12 -1.9399 -0.3715
5 19 13 -2.0346 0.1547
5 19 14 -1.8071 -0.2235
5 19 15 -2.5276 -0.0368
5 19 16 -2.5308 -0.0633
5 19 17 5.7649 0.1392
5 19 18 -4.7075 0.0691
5 19 19 -3.1917 -0.0130
5 19 20 2.4994 -0.0252
5 19 21 1.8676 -0.2083
5 21 0 -19.8394 4.7301
5 21 1 1.5726 6.1441
5 21 2 4.8332 1.1886
5 21 3 7.4007 -0.8331
5 21 4 9.1466 -0.7944
5 21 5 5.7715 -1.1395
5 21 6 -2.2707 -0.6081
5 21 7 -4.3183 0.4126
5 21 8 -2.8992 0.9577
5 21 9 -2.1929 -0.0929
5 21 10 0.9763 -0.2397
5 21 11 0.9064 0.3567
5 21 12 -0.0606 -0.5911
5 21 13 0.1461 0.0594
5 21 14 -0.8386 0.3362
5 21 15 -1.0384 -0.2976
5 21 16 3.4832 0.2865
5 21 17 5.6737 -0.1064
5 21 18 2.9425 -0.2675
5 21 19 -0.0445 0.1940
5 21 20 2.3400 -0.0872
5 21 21 -2.2451 0.2272
5 23 0 -10.5643 0.6487
5 23 1 15.2575 0.7140
5 23 2 2.5761 1.4337
5 23 3 5.4427 0.0019
5 23 4 1.8753 0.5384
5 23 5 4.8849 0.2920
5 23 6 5.1417 -1.7444
5 23 7 4.4249 -0.0339
5 23 8 1.8028 0.6262
5 23 9 -0.3987 -0.5422
5 23 10 -2.4281 0.4744
5 23 11 0.8010 0.8592
5 23 12 -4.4202 -0.2420
5 23 13 4.4984 -0.6105
5 23 14 -2.8058 -0.1695
5 23 15 -0.7579 -0.0804
5 23 16 -2.5419 -0.0451
5 23 17 -2.1676 0.5930
5 23 18 1.1880 0.2155
5 23 19 -1.4926 -0.2973
5 23 20 2.0797 -0.2676
5 25 0 -4.2144 4.2564
5 25 1 5.3921 1.4049
5 25 2 -7.0239 0.4838
5 25 3 -0.1138 -1.5739
5 25 4 -6.8647 -0.4012
5 25 5 1.1006 0.6105
5 25 6 -3.4960 -0.4958
5 25 7 -6.8352 0.3168
5 25 8 -1.2628 0.5175
5 25 9 -2.7420 -0.5557
5 25 10 -1.3156 0.0168
5 25 11 4.1950 0.1645
5 25 12 -3.3944 -0.2498
5 25 13 0.7433 -0.0615
5 25 14 -2.4842 0.3371
5 25 15 1.3617 0.2395
5 25 16 -3.3690 -0.3546
5 25 17 0.7762 0.0201
5 25 18 -1.0508 -0.1071
5 25 19 -1.8546 -0.0645
5 25 20 2.3797 0.3631
5 27 0 -4.8594 -6.5485
5 27 1 -8.2102 -1.1920
5 27 2 -2.0768 0.2390
5 27 3 3.8478 1.1521
5 27 4 2.3021 1.1959
5 27 5 1.2529 -0.1132
5 27 6 4.2386 -0.6233
5 27 7 1.1707 -0.7149
5 27 8 18.5087 0.4764
5 27 9 4.2685 0.6348
5 27 10 1.6676 -0.3987
5 27 11 7.4736 -0.1822
5 27 12 -3.4214 -0.4025
5 27 13 2.3293 -0.0680
5 27 14 0.1405 0.4716
5 27 15 2.6390 0.1213
5 27 16 2.9818 0.2142
5 27 17 1.1986 -0.1539
5 27 18 3.0905 -0.2864
5 27 19 -1.9841 0.0896
5 27 20 4.3660 0.0858
5 29 0 -7.0339 -0.9778
5 29 1 0.4983 -2.0986
5 29 2 1.1732 -1.4035
5 29 3 11.3420 -0.1867
5 29 4 1.6322 -0.1742
5 29 5 3.7801 0.6206
5 29 6 -3.4399 1.7070
5 29 7 1.7070 0.1910
5 29 8 4.3051 -1.0459
5 29 9 0.6082 -0.3255
5 29 10 0.9116 -0.4383
5 29 11 6.7007 -0.2329
5 29 12 -2.8671 1.0353
5 29 13 0.8667 0.4172
5 29 14 0.7270 -0.5227
5 29 15 0.0470 -0.0244
5 29 16 3.1924 -0.2118
5 29 17 -3.4161 -0.1726
5 29 18 1.5564 0.3022
5 29 19 -0.0816 0.1480
5 31 0 -6.8819 -1.0271
5 31 1 5.7828 -2.4485
5 31 2 -5.1241 -1.2263
5 31 3 5.7431 0.6274
5 31 4 -3.0660 0.0032
5 31 5 5.9254 -0.1297
5 31 6 -5.2322 1.0858
5 31 7 2.3729 -0.1414
5 31 8 -6.2643 -0.8337
5 31 9 2.4265 0.6852
5 31 10 1.5852 0.2318
5 31 11 5.7085 -0.8272
5 31 12 -3.9619 0.1441
5 31 13 2.6888 0.1257
5 31 14 0.2996 -0.2770
5 31 15 1.2464 0.5903
5 31 16 1.6094 0.2710
5 31 17 -3.6591 -0.2947
5 31 18 1.7352 -0.1421
5 31 19 1.6771 -0.2961
5 33 0 -6.0902 -0.2863
5 33 1 5.4257 0.8517
5 33 2 -11.5075 -0.1403
5 33 3 2.3506 0.8155
5 33 4 -0.7350 -0.2618
5 33 5 2.2851 -0.9034
5 33 6 -5.3414 -0.0878
5 33 7 -0.2978 -0.0947
5 33 8 -7.9239 0.3562
5 33 9 1.4396 0.6334
5 33 10 -2.2888 -0.2991
5 33 11 0.3490 -0.2824
5 33 12 -3.8198 -0.0621
5 33 13 0.7183 0.1938
5 33 14 2.1174 0.2332
5 33 15 -0.5770 -0.3873
5 33 16 3.3408 -0.2192
5 33 17 -2.4471 -0.1783
5 33 18 0.9311 -0.0215
5 35 0 -12.1419 2.1788
5 35 1 -0.3035 0.5009
5 35 2 -14.1526 0.0245
5 35 3 4.1628 -0.5722
5 35 4 -3.3408 -0.2893
5 35 5 3.0855 0.3557
5 35 6 -0.1554 -0.0298
5 35 7 7.9660 0.1285
5 35 8 0.7467 0.0144
5 35 9 5.7208 -0.4637
5 35 10 -1.3811 0.2709
5 35 11 0.5747 0.4652
5 35 12 -3.1037 -0.1206
5 35 13 -0.4667 -0.1268
5 35 14 5.6327 -0.0644
5 35 15 -1.7623 -0.1439
5 35 16 2.9194 0.0527
5 35 17 1.6053 0.0853
5 35 18 -0.4656 0.0480
5 37 0 -6.7603 2.5928
5 37 1 10.0382 1.5741
5 37 2 -6.5426 1.6113
5 37 3 5.4069 -0.3007
5 37 4 -10.5526 -0.3328
5 37 5 5.0663 -0.3533
5 37 6 -3.8948 -1.1377
5 37 7 4.0776 0.3670
5 37 8 -4.7908 0.7307
5 37 9 3.3432 -0.2044
5 37 10 -4.0412 0.2243
5 37 11 5.5854 0.0588
5 37 12 -5.4638 -0.4876
5 37 13 -0.3138 0.1249
5 37 14 2.3748 0.1589
5 37 15 -0.9086 -0.2442
5 37 16 1.1889 -0.0212
5 37 17 3.2877 0.1797
5 39 0 -4.0296 -0.6133
5 39 1 3.4828 0.9467
5 39 2 0.3532 0.4442
5 39 3 -0.9016 -0.3954
5 39 4 -6.8402 0.4049
5 39 5 -0.5300 0.3864
5 39 6 -7.3619 -0.7697
5 39 7 1.5475 -0.2772
5 39 8 3.5679 0.1785
5 39 9 6.1090 -0.2061
5 39 10 -2.9897 0.1441
5 39 11 -0.6142 0.5730
5 39 12 1.0582 -0.1837
5 39 13 -1.6114 -0.3213
5 39 14 3.6522 0.2500
5 39 15 -0.9826 -0.1722
5 39 16 -1.0538 0.1398
5 41 0 -4.1467 -1.2100
5 41 1 3.5020 -0.3644
5 41 2 0.4903 0.4744
5 41 3 -2.3523 -0.0542
5 41 4 -2.6678 0.0553
5 41 5 2.4863 0.0681
5 41 6 -3.6202 -0.0730
5 41 7 1.5727 0.1506
5 41 8 0.9272 0.0775
5 41 9 2.5601 -0.0388
5 41 10 -3.5268 -0.1564
5 41 11 -1.4222 -0.1028
5 41 12 4.7796 0.0571
5 41 13 -3.3381 0.0114
5 41 14 -0.9082 0.1118
5 41 15 -2.8470 0.0260
5 41 16 -0.9275 -0.0103
5 43 0 -23.8583 -0.3039
5 43 1 4.1547 -1.1218
5 43 2 8.2891 -0.7646
5 43 3 0.8098 -0.0809
5 43 4 0.4765 0.3582
5 43 5 6.0143 0.4376
5 43 6 -0.0875 0.6588
5 43 7 6.1008 -0.1735
5 43 8 -2.4546 -0.8194
5 43 9 3.7308 -0.0912
5 43 10 -0.4136 0.0244
5 43 11 0.8713 0.0165
5 43 12 1.0598 0.3278
5 43 13 1.0021 0.0000
5 43 14 -0.2054 -0.2922
5 43 15 -1.6319 -0.1201
5 45 0 -30.3263 -1.5488
5 45 1 -0.3154 -0.5492
5 45 2 11.6583 -0.5979
5 45 3 -0.2694 0.3235
5 45 4 0.8641 -0.1396
5 45 5 -0.1816 -0.2896
5 45 6 -4.4682 0.5434
5 45 7 0.2833 0.2042
5 45 8 -2.6642 0.0103
5 45 9 3.8255 0.2433
5 45 10 0.0026 -0.4552
5 45 11 -6.2737 -0.3487
5 45 12 -4.1282 0.3202
5 45 13 -0.5834 0.0332
5 45 14 3.5170 0.3149
5 47 0 -4.8648 0.6018
5 47 1 -0.4115 -0.2110
5 47 2 -2.0719 -0.2812
5 47 3 -5.3715 -0.0033
5 47 4 -3.0782 -0.1505
5 47 5 -0.1523 0.1061
5 47 6 3.3820 0.2835
5 47 7 -1.8016 -0.1470
5 47 8 -1.5974 -0.3132
5 47 9 1.3269 0.1225
5 47 10 -1.7911 0.1185
5 47 11 -2.0370 0.1413
5 47 12 1.3203 0.0517
5 47 13 1.5243 -0.2643
5 49 0 8.7048 0.6999
5 49 1 4.0301 -0.0398
5 49 2 -0.5551 0.0744
5 49 3 3.8507 -0.1316
5 49 4 -0.7011 -0.2497
5 49 5 2.7762 -0.1108
5 49 6 4.5000 -0.1190
5 49 7 0.9747 0.3373
5 49 8 1.9651 0.1832
5 49 9 3.4885 0.0075
5 49 10 0.3981 -0.1259
5 49 11 0.6326 -0.1362
5 49 12 1.0178 0.1468
5 51 0 6.9651 0.7072
5 51 1 -1.7636 1.0303
5 51 2 1.4911 0.5408
5 51 3 -4.8112 -0.2196
5 51 4 -2.4655 -0.0612
5 51 5 0.4683 -0.1853
5 51 6 3.3557 -0.3926
5 51 7 -0.9548 0.0113
5 51 8 4.0917 0.2660
5 51 9 -1.1855 0.2160
5 51 10 1.5736 0.1566
5 51 11 -1.8967 -0.3802
5 53 0 4.8055 0.0853
5 53 1 -3.3495 0.0272
5 53 2 2.6019 0.2933
5 53 3 -3.2099 -0.0430
5 53 4 -1.5977 0.2354
5 53 5 0.3488 0.2160
5 53 6 -0.1444 -0.1943
5 53 7 0.1819 -0.2184
5 53 8 3.2883 -0.2290
5 53 9 -0.0449 0.0034
5 55 0 0.9811 -0.0312
5 55 1 -2.0780 -0.0163
5 55 2 -1.5417 0.1957
5 55 3 -1.0530 -0.0482
5 55 4 -3.6869 0.0791
5 55 5 0.2278 -0.0002
5 55 6 -1.1510 0.0563
5 55 7 2.9257 0.1714
5 57 0 1.0380 -0.5002
5 57 1 0.1486 -0.1676
5 57 2 0.1814 0.0599
5 57 3 1.7825 0.0312
5 57 4 0.5906 0.4469
5 57 5 2.7167 0.4137
6 0 0 -121.2391 4.8492
6 0 1 -91.8894 -0.7421
6 0 2 16.9030 -4.1895
6 0 3 -50.8402 -0.0382
6 0 4 20.2716 -3.5141
6 0 5 -4.9806 -2.1235
6 0 6 3.9649 8.5263
6 0 7 -3.6468 1.3222
6 0 8 13.0510 -7.1361
6 0 9 4.1374 0.0051
6 0 10 8.9853 0.4017
6 0 11 -7.0220 -0.2522
6 0 12 -5.1577 4.0446
6 0 13 -10.0476 0.7389
6 0 14 -4.8768 -3.7535
6 0 15 -9.7611 -1.0159
6 0 16 -16.7000 1.0595
6 0 17 -10.2676 0.4634
6 0 18 -15.6135 1.2062
6 0 19 -1.1951 0.3328
6 0 20 -7.0393 -1.4427
6 0 21 -1.4749 -0.6081
6 0 22 0.5164 0.3975
6 2 0 71.2796 -1.1667
6 2 1 61.9495 2.8281
6 2 2 39.8224 -2.9145
6 2 3 -47.5854 -1.0510
6 2 4 -8.2595 -0.7241
6 2 5 -19.6393 1.1919
6 2 6 11.1096 2.7230
6 2 7 -4.9076 -0.7175
6 2 8 4.0974 -1.4869
6 2 9 -12.3872 0.4586
6 2 10 -2.5294 0.0828
6 2 11 -0.3953 0.0969
6 2 12 10.0354 0.8910
6 2 13 7.4121 -0.4196
6 2 14 8.9296 -0.9721
6 2 15 5.6362 0.1386
6 2 16 6.9663 0.0586
6 2 17 -0.1762 0.1610
6 2 18 5.0766 0.3924
6 2 19 1.1953 -0.1313
6 2 20 -0.9942 -0.1328
6 2 21 -2.4857 0.0871
6 2 22 0.3818 -0.1141
6 4 0 37.1149 -0.0090
6 4 1 -14.4315 3.0210
6 4 2 25.0366 -0.9253
6 4 3 5.1950 -1.3842
6 4 4 50.9297 -0.0095
6 4 5 14.7432 1.5654
6 4 6 17.8592 0.4874
6 4 7 -11.2244 -0.0271
6 4 8 5.5858 0.5885
6 4 9 -2.3222 -1.0628
6 4 10 5.3938 -0.8090
6 4 11 -1.0264 0.8644
6 4 12 1.6303 0.2941
6 4 13 -8.6549 -0.2726
6 4 14 -10.4710 0.1859
6 4 15 -11.4693 -0.2154
6 4 16 -4.9268 -0.4407
6 4 17 -3.6102 0.2519
6 4 18 1.1428 0.2133
6 4 19 -1.0191 -0.0880
6 4 20 -0.4374 0.2262
6 4 21 -1.3200 -0.0249
6 4 22 4.4106 -0.0923
6 6 0 65.7054 -5.9528
6 6 1 7.5843 -6.0104
6 6 2 48.0571 2.6902
6 6 3 -18.1903 1.9907
6 6 4 -6.4146 1.0477
6 6 5 -11.8017 -1.0871
6 6 6 0.4411 -0.0534
6 6 7 -0.7271 0.2407
6 6 8 7.0740 -0.8824
6 6 9 -3.1840 0.5911
6 6 10 0.2611 -0.1548
6 6 11 -2.2776 -0.7209
6 6 12 6.9729 0.1979
6 6 13 6.2215 0.4571
6 6 14 10.6301 0.1503
6 6 15 11.8172 0.0011
6 6 16 13.4947 0.0979
6 6 17 28.2685 -0.3896
6 6 18 0.3522 -0.1850
6 6 19 3.0297 0.3748
6 6 20 -3.3123 -0.0009
6 6 21 0.6193 0.0911
6 6 22 6.4280 0.0641
6 8 0 -46.4350 0.2386
6 8 1 -22.9925 2.2582
6 8 2 39.6743 -1.2561
6 8 3 -7.8611 -1.4063
6 8 4 16.1762 -1.2541
6 8 5 -7.2519 1.2232
6 8 6 2.8428 2.4417
6 8 7 -10.6661 -0.3410
6 8 8 -0.7328 -2.2057
6 8 9 -7.1674 -0.9194
6 8 10 -0.8572 0.2763
6 8 11 -2.1951 0.3973
6 8 12 -1.1137 1.3060
6 8 13 -7.0978 0.3847
6 8 14 -6.4732 -1.2026
6 8 15 -10.3132 -0.2788
6 8 16 -4.5746 0.3397
6 8 17 5.9717 0.0619
6 8 18 -5.0810 0.2363
6 8 19 -1.6671 -0.0510
6 8 20 -1.5379 -0.3927
6 8 21 -1.8145 0.0434
6 8 22 2.8788 0.1967
6 10 0 7.4030 -4.6015
6 10 1 15.4474 -0.2781
6 10 2 11.0581 -2.2453
6 10 3 -44.4328 0.6834
6 10 4 -8.1004 0.8279
6 10 5 -15.4498 0.6289
6 10 6 11.0805 -0.7055
6 10 7 4.5167 -0.9783
6 10 8 6.2527 0.7591
6 10 9 -8.9607 0.0306
6 10 10 -4.3775 -0.0275
6 10 11 -5.4553 0.3906
6 10 12 6.2687 -0.1709
6 10 13 3.2640 -0.3016
6 10 14 8.8907 0.2208
6 10 15 7.2759 0.3023
6 10 16 3.4078 -0.2052
6 10 17 -0.7120 -0.0765
6 10 18 -2.1008 -0.0896
6 10 19 -0.1003 -0.2767
6 10 20 0.9607 0.0989
6 10 21 -1.1478 0.1637
6 10 22 0.8270 -0.0832
6 12 0 -13.1668 5.3058
6 12 1 -13.9349 -0.7082
6 12 2 -15.8677 2.6157
6 12 3 -12.5876 0.7598
6 12 4 10.7566 -0.0995
6 12 5 10.5965 -1.1859
6 12 6 1.1552 -1.6328
6 12 7 -0.5544 0.3598
6 12 8 0.7875 1.0512
6 12 9 -0.6518 0.9176
6 12 10 4.9816 0.1705
6 12 11 1.8802 -0.0457
6 12 12 3.0548 -0.9095
6 12 13 -5.1435 -0.5078
6 12 14 -10.4573 0.7682
6 12 15 -9.2741 0.1192
6 12 16 -13.2883 -0.0285
6 12 17 -4.5792 0.0894
6 12 18 -0.3096 -0.2973
6 12 19 1.9070 -0.0748
6 12 20 4.9858 0.2290
6 12 21 -0.0200 0.0438
6 12 22 0.7725 0.2334
6 14 0 60.4916 2.0668
6 14 1 36.8292 -0.3823
6 14 2 20.3052 -0.3813
6 14 3 0.3830 0.2014
6 14 4 -6.5132 -0.9296
6 14 5 -0.7002 -0.1138
6 14 6 -7.3389 0.8093
6 14 7 3.6148 0.4349
6 14 8 3.2465 -0.4030
6 14 9 -0.2259 -0.3843
6 14 10 1.0003 0.3474
6 14 11 -0.9446 -0.0147
6 14 12 3.0444 0.0552
6 14 13 3.4902 0.2878
6 14 14 6.5881 -0.5032
6 14 15 3.1297 -0.3693
6 14 16 3.3699 0.2052
6 14 17 1.2291 0.1701
6 14 18 2.8012 0.1014
6 14 19 -3.4905 0.0470
6 14 20 5.6829 -0.1125
6 14 21 -0.2959 -0.2313
6 16 0 -25.6165 3.6742
6 16 1 -15.3424 3.0932
6 16 2 -9.2245 -0.7484
6 16 3 4.5167 -0.5272
6 16 4 4.4456 -1.4397
6 16 5 11.2423 -0.7224
6 16 6 4.3562 0.9703
6 16 7 1.3420 0.6438
6 16 8 1.5557 -0.1973
6 16 9 -3.5020 -0.3058
6 16 10 5.5197 0.1552
6 16 11 1.7468 0.0497
6 16 12 -3.0870 0.1033
6 16 13 -8.3358 -0.1555
6 16 14 -6.7066 -0.6845
6 16 15 -4.6741 0.0541
6 16 16 3.4758 0.4471
6 16 17 3.9650 0.2535
6 16 18 5.8236 0.2333
6 16 19 -2.4036 -0.1758
6 16 20 2.7268 -0.3014
6 16 21 -4.3842 -0.1085
6 18 0 1.7213 1.3131
6 18 1 11.3377 -2.5873
6 18 2 -2.0770 0.8911
6 18 3 -6.3251 0.9071
6 18 4 -12.1892 1.2383
6 18 5 -3.7028 -0.7022
6 18 6 2.3001 -1.4251
6 18 7 2.7124 0.0498
6 18 8 1.5114 0.3978
6 18 9 -1.4639 1.0434
6 18 10 -3.3001 -0.0213
6 18 11 0.2026 -0.6510
6 18 12 0.0859 -0.5573
6 18 13 3.2242 -0.0563
6 18 14 6.8427 0.8263
6 18 15 6.3061 0.1753
6 18 16 2.6047 -0.2719
6 18 17 2.2770 -0.1871
6 18 18 -6.6161 -0.1010
6 18 19 -6.5131 0.1267
6 18 20 -0.1442 0.1686
6 18 21 -1.0059 -0.1369
6 20 0 -23.7937 -4.1484
6 20 1 -17.5214 -0.4245
6 20 2 -2.3661 0.2676
6 20 3 4.4485 0.0173
6 20 4 5.3894 0.7987
6 20 5 4.3911 0.6055
6 20 6 -3.0606 -0.9512
6 20 7 -6.0697 -0.1813
6 20 8 -5.0681 0.7646
6 20 9 -1.8933 -0.0546
6 20 10 1.1519 -0.1997
6 20 11 -1.1238 -0.2269
6 20 12 1.5377 -0.4551
6 20 13 -10.3232 0.1583
6 20 14 -4.9271 0.4881
6 20 15 -14.5132 0.1322
6 20 16 -2.4440 0.0976
6 20 17 4.3426 -0.0622
6 20 18 1.9560 -0.3220
6 20 19 2.1938 -0.1123
6 20 20 2.6560 0.1924
6 20 21 -0.5668 0.2373
6 22 0 15.3634 -3.6000
6 22 1 12.3511 1.5482
6 22 2 10.9287 -1.1024
6 22 3 -3.2243 -1.4519
6 22 4 -8.3431 0.6606
6 22 5 -10.9437 1.9899
6 22 6 -4.7709 0.2953
6 22 7 1.8534 -0.5181
6 22 8 2.4969 -0.3518
6 22 9 0.7758 -1.4399
6 22 10 -1.0446 -0.2951
6 22 11 -2.9088 1.0771
6 22 12 0.5609 0.7375
6 22 13 4.1727 -0.0245
6 22 14 10.2522 -0.3674
6 22 15 0.9180 -0.2178
6 22 16 5.0523 -0.1082
6 22 17 0.2686 0.0099
6 22 18 4.0157 0.3510
6 22 19 0.2288 0.0350
6 22 20 4.4285 -0.0567
6 24 0 -9.3187 -1.8466
6 24 1 -9.7735 -2.1709
6 24 2 1.3119 0.5812
6 24 3 1.6819 -0.1919
6 24 4 4.9372 0.6176
6 24 5 8.8761 -0.1196
6 24 6 2.5647 -0.7152
6 24 7 2.8803 -0.0731
6 24 8 -3.4916 0.3224
6 24 9 0.7797 0.5338
6 24 10 1.4288 -0.4182
6 24 11 2.7008 -0.3096
6 24 12 0.3208 0.0707
6 24 13 -4.4307 -0.0534
6 24 14 -4.1211 0.6556
6 24 15 -7.4281 0.2429
6 24 16 -10.3782 -0.5679
6 24 17 -4.9329 -0.3796
6 24 18 -3.3690 -0.0640
6 24 19 -2.8689 -0.0081
6 24 20 -0.6625 0.0628
6 26 0 14.5289 1.4279
6 26 1 2.5935 0.3858
6 26 2 13.2875 0.3485
6 26 3 -0.7432 0.2199
6 26 4 -0.7912 -0.4725
6 26 5 -3.4523 -0.3160
6 26 6 -2.0182 0.3148
6 26 7 -5.3875 -0.4409
6 26 8 7.5635 -0.1793
6 26 9 -1.8692 0.6571
6 26 10 0.2853 0.2815
6 26 11 -2.2618 -0.1749
6 26 12 5.4476 0.0521
6 26 13 -3.5668 -0.0005
6 26 14 4.1705 -0.1721
6 26 15 2.2825 -0.1828
6 26 16 2.6747 -0.0061
6 26 17 5.3241 0.0234
6 26 18 1.4943 -0.0585
6 26 19 -2.6629 0.0276
6 26 20 0.1756 0.1648
6 28 0 -9.2587 0.3950
6 28 1 -14.9716 0.9510
6 28 2 0.8576 -0.5504
6 28 3 -3.3074 1.2026
6 28 4 -2.6103 -1.0931
6 28 5 -6.7789 -0.8006
6 28 6 -5.3770 1.2555
6 28 7 -4.3075 0.0842
6 28 8 6.6976 -0.4513
6 28 9 -0.7171 0.2278
6 28 10 -0.0687 -0.0275
6 28 11 -2.3389 -0.2572
6 28 12 2.2948 0.4150
6 28 13 -6.7286 0.3178
6 28 14 -1.6789 -0.6442
6 28 15 -5.1594 -0.1454
6 28 16 0.5270 0.2123
6 28 17 -2.6173 -0.1636
6 28 18 1.4592 0.1364
6 28 19 -5.4272 0.1505
6 30 0 10.1292 5.0913
6 30 1 -3.9345 0.1428
6 30 2 7.6721 -0.1506
6 30 3 -6.2290 0.5468
6 30 4 -3.2037 -0.7735
6 30 5 -3.4970 -1.3853
6 30 6 2.2187 0.4711
6 30 7 4.8307 0.5152
6 30 8 3.6121 -0.3558
6 30 9 -1.5343 0.8443
6 30 10 1.1735 0.2089
6 30 11 -4.0217 -0.7114
6 30 12 2.5702 -0.1954
6 30 13 5.1771 -0.1980
6 30 14 8.9894 -0.0068
6 30 15 8.8904 0.3301
6 30 16 1.8528 0.1925
6 30 17 -1.0754 -0.0221
6 30 18 1.1661 0.0848
6 30 19 -1.0694 0.0812
6 32 0 -8.3900 -0.4441
6 32 1 -15.1457 -0.2923
6 32 2 -1.5877 0.5532
6 32 3 -3.8001 0.8757
6 32 4 6.9065 0.2510
6 32 5 1.1274 -0.2636
6 32 6 4.7412 -0.6978
6 32 7 -1.6081 -0.0857
6 32 8 4.1263 0.3656
6 32 9 -0.9360 -0.0250
6 32 10 7.6925 0.2255
6 32 11 -2.0786 -0.0235
6 32 12 -0.4648 -0.4616
6 32 13 0.9259 -0.0426
6 32 14 -0.0799 0.3557
6 32 15 3.4784 -0.0939
6 32 16 1.0267 -0.0113
6 32 17 0.2658 0.3052
6 32 18 0.6499 -0.1701
6 34 0 20.1841 -1.3053
6 34 1 4.4918 0.8836
6 34 2 8.1062 -0.5158
6 34 3 -2.6349 -1.2671
6 34 4 5.5674 0.0823
6 34 5 -5.3966 1.3093
6 34 6 3.1919 0.0928
6 34 7 -3.6401 0.1188
6 34 8 5.4028 0.2207
6 34 9 -6.6859 -1.3259
6 34 10 1.7015 -0.0645
6 34 11 -2.1536 0.9354
6 34 12 0.6261 -0.0420
6 34 13 3.8364 -0.0427
6 34 14 3.2706 -0.0698
6 34 15 0.5480 -0.3021
6 34 16 4.4112 0.0879
6 34 17 2.4913 0.3976
6 34 18 -1.1246 -0.2044
6 36 0 1.4230 -1.9827
6 36 1 -8.2242 -1.1360
6 36 2 -2.3939 0.6595
6 36 3 -4.4884 -0.4709
6 36 4 -4.2046 0.8645
6 36 5 -5.1365 0.5253
6 36 6 -0.2371 -0.8371
6 36 7 -3.3829 0.1827
6 36 8 4.4088 0.1221
6 36 9 -3.7329 -0.3472
6 36 10 1.3850 0.0179
6 36 11 4.9592 0.0228
6 36 12 -9.7420 -0.1151
6 36 13 0.2866 -0.0200
6 36 14 -0.4305 0.2738
6 36 15 -0.7219 0.1876
6 36 16 0.0379 -0.1336
6 36 17 3.5890 -0.0488
6 38 0 1.3108 -0.7379
6 38 1 -1.7107 0.0126
6 38 2 4.5498 0.0675
6 38 3 3.4716 -0.6740
6 38 4 2.1836 0.1250
6 38 5 3.6928 0.4091
6 38 6 6.5821 0.1037
6 38 7 -2.4350 0.0239
6 38 8 6.1585 -0.0662
6 38 9 -3.5010 -0.1963
6 38 10 2.3820 -0.2281
6 38 11 9.1641 0.0113
6 38 12 -2.3226 0.3522
6 38 13 2.2457 0.0904
6 38 14 2.2406 -0.0345
6 38 15 0.5783 0.0485
6 38 16 -1.4190 -0.2777
6 38 17 2.1636 0.0225
6 40 0 5.0875 -0.8672
6 40 1 -8.3397 0.5572
6 40 2 3.6236 -0.4643
6 40 3 -1.5294 0.0778
6 40 4 6.2444 -0.2704
6 40 5 -1.9050 -0.2371
6 40 6 8.0986 0.4814
6 40 7 -4.7902 -0.2815
6 40 8 10.5589 -0.0536
6 40 9 1.2032 0.3285
6 40 10 1.6426 -0.2521
6 40 11 -0.9491 -0.0226
6 40 12 1.4149 0.4283
6 40 13 -4.9065 0.0091
6 40 14 -1.6765 -0.2458
6 40 15 -1.2918 0.1481
6 40 16 1.1737 -0.1278
6 42 0 4.1945 2.1410
6 42 1 1.4136 0.1085
6 42 2 2.1460 -0.2927
6 42 3 -4.9570 0.3648
6 42 4 1.2502 -0.2276
6 42 5 -1.2059 -0.5684
6 42 6 13.8087 0.5378
6 42 7 1.9340 0.1074
6 42 8 6.5065 -0.3690
6 42 9 1.9189 0.3784
6 42 10 0.5199 0.0719
6 42 11 -2.7739 -0.1943
6 42 12 3.2390 0.2926
6 42 13 1.3934 -0.0240
6 42 14 -1.5086 -0.3966
6 42 15 -1.4158 -0.0554
6 44 0 -22.3024 1.1248
6 44 1 -3.2978 0.0811
6 44 2 8.8485 -0.0131
6 44 3 -6.3421 0.4878
6 44 4 -0.6819 -0.3850
6 44 5 -8.4202 -0.6597
6 44 6 4.8489 0.0346
6 44 7 0.8083 -0.0108
6 44 8 0.6041 0.1618
6 44 9 2.3780 0.4251
6 44 10 3.4026 0.1530
6 44 11 -3.0748 -0.2738
6 44 12 -0.8988 -0.3507
6 44 13 3.9922 -0.0592
6 44 14 1.1621 0.0356
6 46 0 -17.8132 0.3438
6 46 1 -8.3727 0.4569
6 46 2 8.4195 -0.0433
6 46 3 -8.0603 0.1490
6 46 4 4.7517 -0.0232
6 46 5 -7.8646 0.2046
6 46 6 4.8431 0.0334
6 46 7 -2.1136 -0.2912
6 46 8 1.5104 -0.0029
6 46 9 -0.0975 -0.2355
6 46 10 1.8385 0.1068
6 46 11 -3.5048 0.3070
6 46 12 -2.9210 -0.1944
6 46 13 -1.7699 -0.1195
6 48 0 4.7847 -0.2628
6 48 1 2.1761 -0.6184
6 48 2 -2.5402 0.1008
6 48 3 -4.2062 -0.0344
6 48 4 0.6770 0.2434
6 48 5 -6.2169 0.3095
6 48 6 -1.9255 -0.2771
6 48 7 -5.9103 0.0985
6 48 8 -0.6464 0.0786
6 48 9 -0.8890 -0.3225
6 48 10 -2.6112 0.1251
6 48 11 -0.1962 0.1563
6 48 12 -2.7577 -0.1397
6 50 0 2.8355 -0.8001
6 50 1 -0.1347 -0.2316
6 50 2 -4.4241 0.1827
6 50 3 -2.1406 -0.2015
6 50 4 4.0017 0.1343
6 50 5 -0.7093 0.1917
6 50 6 1.7072 -0.2476
6 50 7 0.1353 0.0268
6 50 8 4.8798 0.0214
6 50 9 0.2165 -0.1518
6 50 10 -1.3901 0.1066
6 50 11 1.4036 0.0276
6 52 0 3.8870 -0.7842
6 52 1 -3.0708 0.0292
6 52 2 1.9598 -0.1536
6 52 3 -4.0845 -0.2261
6 52 4 3.1996 0.2524
6 52 5 -2.0938 0.2438
6 52 6 2.9181 0.1326
6 52 7 -1.5732 -0.1475
6 52 8 3.5122 0.0710
6 52 9 -2.5954 0.0556
6 52 10 0.1054 -0.1080
6 54 0 3.1086 0.0777
6 54 1 1.4379 -0.0017
6 54 2 1.4496 -0.1298
6 54 3 1.4986 -0.0794
6 54 4 -0.9429 -0.1145
6 54 5 -0.8086 -0.1926
6 54 6 0.1010 0.1708
6 54 7 -0.7827 0.1287
6 54 8 -0.4635 0.1855
6 56 0 1.2781 0.2810
6 56 1 1.3990 0.1671
6 56 2 0.5963 0.0945
6 56 3 -2.6665 0.0112
6 56 4 -1.9118 -0.0173
6 56 5 -3.5229 -0.1582
6 56 6 -0.8293 0.1811
6 58 0 -2.4961 0.2553
6 58 1 -0.0819 -0.1066
6 58 2 1.2954 -0.3016
7 1 0 -38.3119 -0.4906
7 1 1 29.6916 3.6127
7 1 2 -8.0155 2.0373
7 1 3 9.1454 2.0942
7 1 4 -15.8998 0.9600
7 1 5 2.2326 -1.8026
7 1 6 -10.3329 -3.5058
7 1 7 0.4910 -1.4885
7 1 8 -7.1893 2.1445
7 1 9 1.0097 2.3793
7 1 10 -1.1357 1.0722
7 1 11 5.0670 -1.1716
7 1 12 -1.2359 -2.6721
7 1 13 0.2717 -0.2064
7 1 14 -0.3996 1.7194
7 1 15 0.0183 1.1172
7 1 16 2.0448 0.1444
7 1 17 0.0205 -1.0438
7 1 18 2.1114 -1.0833
7 1 19 0.7551 0.0702
7 1 20 -1.6940 0.6599
7 1 21 -0.5975 0.6554
7 1 22 2.7453 0.0101
7 3 0 -21.1038 3.8018
7 3 1 58.9710 -4.5613
7 3 2 -23.1070 -1.4017
7 3 3 40.9628 -3.3731
7 3 4 -16.1659 -0.4069
7 3 5 10.2486 1.8346
7 3 6 -7.5079 0.9559
7 3 7 0.8735 1.2470
7 3 8 -0.1880 -1.2219
7 3 9 1.6225 -2.1366
7 3 10 -2.6349 -0.3532
7 3 11 -1.6325 1.3387
7 3 12 -3.6926 1.6994
7 3 13 2.9008 0.0564
7 3 14 1.0951 -0.9430
7 3 15 2.4401 -1.1014
7 3 16 -1.2811 -0.2266
7 3 17 -5.5743 1.2233
7 3 18 3.6854 0.4099
7 3 19 0.3722 -0.3911
7 3 20 -1.1676 -0.2297
7 3 21 -3.5964 -0.4095
7 3 22 -1.5784 0.2249
7 5 0 -20.1929 -2.2967
7 5 1 -27.5874 0.1413
7 5 2 -21.7502 1.0449
7 5 3 0.1017 4.5422
7 5 4 -7.1527 0.0364
7 5 5 8.3074 -2.2025
7 5 6 7.0566 -1.9938
7 5 7 13.0168 -1.0955
7 5 8 1.4318 1.7598
7 5 9 8.2718 2.1292
7 5 10 -2.8121 0.8066
7 5 11 1.8452 -1.2926
7 5 12 -1.4096 -2.2722
7 5 13 1.1046 -0.2887
7 5 14 0.5346 1.3788
7 5 15 0.5732 1.1789
7 5 16 -0.0828 0.2300
7 5 17 5.9763 -0.8492
7 5 18 -1.7263 -0.8023
7 5 19 -0.1103 0.0615
7 5 20 -0.1150 0.4202
7 5 21 -0.8126 0.2634
7 5 22 2.3957 -0.0997
7 7 0 -8.2729 -0.7633
7 7 1 -5.0196 -0.2902
7 7 2 6.7502 -2.3987
7 7 3 5.5728 -0.7365
7 7 4 7.0543 -1.3499
7 7 5 2.2905 0.4474
7 7 6 7.4757 3.2535
7 7 7 0.3395 1.0345
7 7 8 -6.0268 -1.2476
7 7 9 2.2917 -1.4349
7 7 10 -2.2763 -0.5970
7 7 11 6.2410 0.5425
7 7 12 1.6960 1.2134
7 7 13 0.7647 0.5858
7 7 14 -2.7378 -1.1383
7 7 15 -4.6838 -1.0637
7 7 16 0.7709 0.3794
7 7 17 11.3815 0.6088
7 7 18 -0.8911 0.5200
7 7 19 -0.6552 0.0821
7 7 20 0.1669 -0.7013
7 7 21 -1.6627 -0.2839
7 7 22 1.9891 -0.0943
7 9 0 5.3452 3.5091
7 9 1 23.5471 -1.6973
7 9 2 -0.3578 0.2042
7 9 3 -8.0626 -0.7081
7 9 4 1.9166 0.6141
7 9 5 -10.1755 0.1460
7 9 6 8.2692 -0.8669
7 9 7 -3.4995 0.1034
7 9 8 4.7179 0.1505
7 9 9 2.8491 1.2210
7 9 10 4.0736 0.2994
7 9 11 3.1737 -1.5912
7 9 12 0.8829 -0.3107
7 9 13 0.9532 -0.0877
7 9 14 -0.9285 0.3967
7 9 15 0.0752 0.9752
7 9 16 -1.8939 -0.3235
7 9 17 -0.6506 -0.3825
7 9 18 -2.6226 -0.0320
7 9 19 -1.6759 0.1748
7 9 20 -1.9242 0.3316
7 9 21 -1.5864 -0.1650
7 9 22 0.5085 -0.0220
7 11 0 25.4337 -1.7209
7 11 1 5.3229 1.9581
7 11 2 -1.0367 0.4368
7 11 3 -22.1497 0.6144
7 11 4 1.9742 -0.1503
7 11 5 -1.6897 -0.6897
7 11 6 6.7405 -0.3397
7 11 7 8.3768 0.0727
7 11 8 3.1879 0.7054
7 11 9 4.9401 -0.6081
7 11 10 -0.0983 -0.5054
7 11 11 2.0272 0.7750
7 11 12 -1.8639 0.0996
7 11 13 -0.6736 -0.2801
7 11 14 -2.2171 -0.0859
7 11 15 1.6774 -0.1697
7 11 16 -2.0123 0.1009
7 11 17 -1.1630 0.3220
7 11 18 1.1180 0.0524
7 11 19 -0.4335 -0.3295
7 11 20 -1.7504 -0.1516
7 11 21 -2.5739 0.1963
7 13 0 9.1899 -3.2763
7 13 1 -6.8393 -0.1356
7 13 2 2.4133 -0.3844
7 13 3 -9.3937 -0.4810
7 13 4 3.1739 1.0178
7 13 5 -0.5061 0.4047
7 13 6 -2.8006 -1.0611
7 13 7 -2.6063 -0.3682
7 13 8 -4.9057 0.7855
7 13 9 -2.4419 -0.2180
7 13 10 -4.2120 0.0883
7 13 11 -0.2976 0.1953
7 13 12 -1.0128 -0.8596
7 13 13 0.1144 0.4490
7 13 14 -0.4788 0.9357
7 13 15 -1.9591 -0.3441
7 13 16 -1.0701 -0.3408
7 13 17 -0.9974 -0.3865
7 13 18 2.9223 -0.0928
7 13 19 -2.4828 0.5239
7 13 20 2.1090 0.2457
7 13 21 -1.7490 -0.0999
7 15 0 -11.6298 2.5801
7 15 1 -1.0901 1.1730
7 15 2 0.1497 2.5879
7 15 3 4.2016 -2.2519
7 15 4 -2.2897 -0.1087
7 15 5 -9.4417 1.0631
7 15 6 -7.6376 -0.5786
7 15 7 -13.4318 0.8447
7 15 8 -0.3358 -0.6531
7 15 9 -4.4851 -1.0745
7 15 10 1.6232 0.6877
7 15 11 -3.4231 0.5143
7 15 12 -0.4452 0.4834
7 15 13 -0.5513 -0.2486
7 15 14 1.0361 -0.8101
7 15 15 1.8046 -0.0156
7 15 16 1.3709 0.2792
7 15 17 1.9633 0.3741
7 15 18 6.4331 -0.2072
7 15 19 3.1754 -0.3533
7 15 20 3.0704 0.0190
7 15 21 -0.7402 0.0569
7 17 0 -2.3878 -1.4495
7 17 1 1.5588 -0.0324
7 17 2 -2.3419 -1.3144
7 17 3 -2.8475 0.4516
7 17 4 -0.7468 1.2453
7 17 5 -1.5850 0.0078
7 17 6 7.6737 -0.5262
7 17 7 -2.5975 -0.7665
7 17 8 -1.1662 0.3754
7 17 9 -3.7665 0.5103
7 17 10 -2.3559 -0.2202
7 17 11 1.5349 -0.0624
7 17 12 -1.1357 -0.0904
7 17 13 0.8639 0.0480
7 17 14 -0.8358 0.4075
7 17 15 4.5405 0.0626
7 17 16 -2.5905 -0.4998
7 17 17 -4.3451 -0.3537
7 17 18 -2.1750 0.2950
7 17 19 -2.7746 0.2927
7 17 20 -0.1518 -0.0109
7 17 21 -0.4149 0.0348
7 19 0 10.1422 -1.2065
7 19 1 4.7879 1.5706
7 19 2 3.5656 0.2348
7 19 3 -0.4131 1.3267
7 19 4 3.5087 -0.5826
7 19 5 1.7542 -1.2753
7 19 6 9.8273 0.2404
7 19 7 3.8728 -0.1973
7 19 8 4.1447 0.7249
7 19 9 2.4267 0.4741
7 19 10 0.7118 -0.7669
7 19 11 3.1366 -0.1377
7 19 12 2.8115 -0.1036
7 19 13 -3.0803 0.0055
7 19 14 -0.8084 0.4061
7 19 15 -6.2035 0.0282
7 19 16 -5.1827 -0.0376
7 19 17 -2.9567 -0.0578
7 19 18 -2.3742 -0.1655
7 19 19 -0.5552 0.0735
7 19 20 0.6715 0.1430
7 19 21 0.5508 0.3996
7 21 0 11.5167 2.1453
7 21 1 -4.2619 -1.5246
7 21 2 7.2203 -0.3607
7 21 3 -1.3800 -1.3305
7 21 4 9.5718 -0.7853
7 21 5 -7.0520 1.3356
7 21 6 3.2182 1.6085
7 21 7 -5.4421 0.2391
7 21 8 2.9495 -1.3713
7 21 9 -3.2058 -0.5761
7 21 10 1.8012 0.2155
7 21 11 -1.6518 0.1027
7 21 12 -1.4316 0.9903
7 21 13 -1.8136 0.0120
7 21 14 1.1708 -0.9363
7 21 15 -5.5302 -0.1112
7 21 16 -1.8007 0.0611
7 21 17 3.4153 0.3074
7 21 18 1.7623 0.1714
7 21 19 2.9230 -0.1441
7 21 20 -0.3929 -0.1949
7 23 0 10.5192 0.2017
7 23 1 5.1758 -0.0109
7 23 2 0.1353 -0.7032
7 23 3 -4.7173 0.7978
7 23 4 -3.8412 -0.7146
7 23 5 -7.4725 -1.0383
7 23 6 -3.5487 1.0894
7 23 7 5.7005 0.0805
7 23 8 0.4001 -0.1159
7 23 9 3.3546 0.7761
7 23 10 0.5715 -0.1596
7 23 11 1.7920 -0.7760
7 23 12 -4.1201 -0.0937
7 23 13 5.7522 0.1151
7 23 14 6.9047 0.0476
7 23 15 3.6104 0.4848
7 23 16 -2.6669 0.2122
7 23 17 -0.3583 -0.4098
7 23 18 0.3209 -0.0272
7 23 19 1.9033 0.1148
7 23 20 -0.6276 0.0165
7 25 0 2.5086 -1.9490
7 25 1 6.6686 -0.4845
7 25 2 -3.8040 0.2085
7 25 3 -5.9168 2.0586
7 25 4 -5.0773 0.3693
7 25 5 -1.9608 -1.1400
7 25 6 -2.6622 -0.2636
7 25 7 3.7109 -0.3703
7 25 8 -2.5191 0.2314
7 25 9 -0.3780 0.7911
7 25 10 -3.2482 0.1206
7 25 11 1.3681 -0.4562
7 25 12 1.7822 -0.6368
7 25 13 2.4698 0.1441
7 25 14 6.8113 0.3469
7 25 15 1.6224 -0.0617
7 25 16 -1.6929 0.1929
7 25 17 0.3257 0.0755
7 25 18 -0.6589 -0.1278
7 25 19 3.9128 -0.0150
7 25 20 -0.2987 -0.0585
7 27 0 1.9615 2.4994
7 27 1 2.3159 -0.8027
7 27 2 2.0540 0.0650
7 27 3 -1.7173 -2.2390
7 27 4 7.9838 -0.4530
7 27 5 1.2138 1.5334
7 27 6 3.8040 0.4286
7 27 7 0.9102 0.7521
7 27 8 3.4651 -0.7563
7 27 9 3.1770 -1.5277
7 27 10 -2.7665 0.4065
7 27 11 0.6609 0.7196
7 27 12 -2.5876 0.4270
7 27 13 -8.2102 0.2434
7 27 14 -5.9038 -0.6072
7 27 15 -8.3573 -0.5239
7 27 16 1.1802 0.1401
7 27 17 2.8535 0.4452
7 27 18 2.2298 0.1245
7 27 19 1.7690 0.0337
7 29 0 -1.8016 -0.3680
7 29 1 4.1728 1.0766
7 29 2 -3.4868 0.2286
7 29 3 3.7384 -0.3175
7 29 4 0.8452 0.6273
7 29 5 2.4824 0.0274
7 29 6 -2.2266 -1.0345
7 29 7 1.5886 0.1105
7 29 8 -5.1920 0.4542
7 29 9 2.9897 -0.2456
7 29 10 -2.5815 0.1908
7 29 11 1.1657 0.4100
7 29 12 -2.7482 -0.3404
7 29 13 -3.8781 -0.1976
7 29 14 -1.6847 0.0913
7 29 15 -6.0105 0.0044
7 29 16 -2.8415 0.0629
7 29 17 -0.4341 -0.0823
7 29 18 1.4971 0.0711
7 29 19 -1.4607 -0.0426
7 31 0 0.3777 -1.1473
7 31 1 3.2018 0.6983
7 31 2 -0.7820 -0.0828
7 31 3 1.7202 0.2135
7 31 4 -3.7723 0.8866
7 31 5 -0.2062 -0.0050
7 31 6 -1.9391 -1.1543
7 31 7 2.4444 -0.2692
7 31 8 -3.6228 0.7013
7 31 9 4.8342 0.0064
7 31 10 -1.4627 -0.0366
7 31 11 -0.3600 0.4399
7 31 12 -5.1731 -0.3757
7 31 13 -0.5257 -0.3056
7 31 14 2.4599 0.5237
7 31 15 1.4514 -0.1148
7 31 16 -2.1398 -0.3809
7 31 17 0.7008 -0.0294
7 31 18 2.2841 0.1003
7 33 0 -3.0940 0.4721
7 33 1 -1.9247 -0.1721
7 33 2 -1.8160 0.8145
7 33 3 -1.3355 -1.3634
7 33 4 1.0007 -0.4049
7 33 5 3.7174 0.8864
7 33 6 2.6134 0.0867
7 33 7 2.1713 0.1431
7 33 8 -0.8262 0.0077
7 33 9 1.4017 -0.7833
7 33 10 -0.0942 -0.1742
7 33 11 4.4562 0.4947
7 33 12 7.3993 0.3263
7 33 13 9.3956 -0.0925
7 33 14 3.6202 -0.1861
7 33 15 1.2094 -0.0650
7 33 16 1.1446 0.0323
7 33 17 0.6019 0.3940
7 33 18 1.8249 0.0772
7 35 0 -3.9220 0.1563
7 35 1 3.7800 0.3284
7 35 2 -5.1980 -0.0115
7 35 3 1.7923 0.2870
7 35 4 -3.3973 -0.0631
7 35 5 4.6316 -0.3889
7 35 6 -2.3799 0.3239
7 35 7 1.6734 -0.1517
7 35 8 -2.9824 -0.1084
7 35 9 -1.8171 0.5536
7 35 10 -2.7495 -0.1505
7 35 11 0.2367 -0.4106
7 35 12 -3.2127 0.1142
7 35 13 3.3892 0.0555
7 35 14 -4.2901 -0.0616
7 35 15 -1.3555 0.2322
7 35 16 -0.5011 0.0780
7 35 17 -0.0168 -0.3952
7 37 0 -9.5491 -0.8978
7 37 1 5.1741 -0.5922
7 37 2 -3.1199 -0.8585
7 37 3 8.3356 1.1076
7 37 4 -3.4654 -0.1434
7 37 5 6.8638 -0.7273
7 37 6 -3.7489 0.6303
7 37 7 3.4496 -0.1949
7 37 8 -3.7985 -0.3655
7 37 9 0.1667 0.7571
7 37 10 0.9174 0.0297
7 37 11 4.7743 -0.4674
7 37 12 -6.7868 0.0690
7 37 13 1.3973 0.0340
7 37 14 -0.0516 -0.0961
7 37 15 0.9795 0.2212
7 37 16 0.0533 0.1823
7 37 17 -0.2449 -0.2820
7 39 0 -0.8161 1.0650
7 39 1 5.0961 -0.5272
7 39 2 -3.0338 0.2601
7 39 3 5.6778 0.3119
7 39 4 -4.6156 -0.3388
7 39 5 2.0311 -0.0370
7 39 6 -4.3894 0.3914
7 39 7 0.1335 -0.1638
7 39 8 -4.9598 -0.2317
7 39 9 -1.2843 0.2850
7 39 10 2.1211 0.0248
7 39 11 3.9625 -0.2717
7 39 12 1.7056 -0.0571
7 39 13 -2.1093 -0.0381
7 39 14 0.7842 -0.1867
7 39 15 0.9775 0.1151
7 39 16 1.1540 0.1907
7 41 0 2.8515 0.0854
7 41 1 2.4708 -0.3568
7 41 2 -11.6294 -0.6132
7 41 3 5.3623 0.0523
7 41 4 -3.0256 0.1771
7 41 5 1.2006 0.1762
7 41 6 2.0829 0.0452
7 41 7 0.2060 0.0469
7 41 8 -2.2232 -0.1129
7 41 9 -1.2573 -0.1882
7 41 10 -1.5562 -0.0251
7 41 11 -2.6065 0.0756
7 41 12 3.1373 0.0433
7 41 13 -1.4758 0.0907
7 41 14 -2.6017 0.0115
7 41 15 -0.1322 -0.1016
7 43 0 3.6097 -0.3872
7 43 1 3.3327 0.3625
7 43 2 -4.2228 0.1496
7 43 3 4.0018 0.1047
7 43 4 0.2647 0.1011
7 43 5 -1.1700 -0.1951
7 43 6 2.6174 -0.5324
7 43 7 3.3149 0.2264
7 43 8 -0.5896 0.5218
7 43 9 1.2906 -0.1691
7 43 10 2.6887 0.0513
7 43 11 -1.3310 0.0261
7 43 12 2.4765 -0.4095
7 43 13 1.5117 0.0807
7 43 14 0.5801 0.4209
7 43 15 -0.8979 0.0392
7 45 0 -7.0108 0.0118
7 45 1 -3.3244 -0.0455
7 45 2 1.1081 0.6488
7 45 3 -1.1825 -0.4848
7 45 4 -1.7275 0.1967
7 45 5 -6.1094 0.6695
7 45 6 -6.2538 -0.4921
7 45 7 1.6994 -0.1311
7 45 8 -4.0528 0.1311
7 45 9 -3.3348 -0.2781
7 45 10 1.7617 0.1694
7 45 11 -0.8284 0.4134
7 45 12 1.3501 -0.0215
7 45 13 -1.0226 -0.1330
7 45 14 1.1302 -0.0246
7 47 0 1.5629 -0.2603
7 47 1 -2.7932 0.0942
7 47 2 -1.2267 0.0122
7 47 3 -2.7306 -0.3141
7 47 4 1.7030 0.0003
7 47 5 0.5517 0.0482
7 47 6 1.1208 -0.2357
7 47 7 6.6235 0.1467
7 47 8 2.5436 0.2876
7 47 9 -1.2446 -0.0983
7 47 10 -2.5286 -0.2211
7 47 11 0.2528 -0.2169
7 47 12 -0.8635 0.0105
7 47 13 -0.3709 0.0958
7 49 0 5.8250 -0.2630
7 49 1 2.4236 0.4669
7 49 2 -2.5202 0.1917
7 49 3 -1.2484 0.3915
7 49 4 3.6469 -0.0448
7 49 5 2.4806 -0.4022
7 49 6 -3.1654 0.0595
7 49 7 2.4584 0.0687
7 49 8 -1.3509 -0.0680
7 49 9 -0.9668 0.1558
7 49 10 -2.5980 0.0855
7 49 11 2.1982 -0.1622
7 49 12 0.8597 -0.0774
7 51 0 -0.6697 0.2135
7 51 1 2.1607 -0.2680
7 51 2 3.0948 -0.2279
7 51 3 -3.1313 0.0700
7 51 4 3.3426 -0.0123
7 51 5 0.5203 0.1321
7 51 6 -1.7811 0.3135
7 51 7 3.6622 -0.1141
7 51 8 1.9152 -0.4403
7 51 9 -0.0021 0.0116
7 51 10 -0.3509 -0.0738
7 53 0 2.3227 0.1505
7 53 1 5.1818 0.0082
7 53 2 6.1411 -0.2029
7 53 3 -2.6799 0.2580
7 53 4 -2.4116 -0.1590
7 53 5 -2.1058 -0.3177
7 53 6 -3.0372 0.0126
7 53 7 -1.4366 0.0540
7 53 8 -1.4273 0.0490
7 53 9 1.7083 0.2077
7 55 0 -1.8348 -0.1345
7 55 1 0.8394 -0.0381
7 55 2 -0.5220 -0.0764
7 55 3 -3.8838 0.1311
7 55 4 -3.3004 0.0458
7 55 5 -0.3731 -0.1534
7 55 6 -0.7360 0.0597
7 55 7 -3.2862 -0.0953
7 57 0 0.0716 0.2641
7 57 1 1.0155 -0.2124
7 57 2 3.2210 -0.1349
7 57 3 -0.6078 -0.5306
7 57 4 1.5448 -0.3324
8 0 0 112.1363 -6.2814
8 0 1 -19.1979 1.0121
8 0 2 26.7148 3.5253
8 0 3 -38.1817 -1.9154
8 0 4 0.4328 3.8721
8 0 5 -13.3777 3.2922
8 0 6 24.1894 -8.2180
8 0 7 6.5222 -0.7293
8 0 8 8.5868 6.6708
8 0 9 -7.5653 -1.4888
8 0 10 -6.6867 0.1860
8 0 11 -5.2084 0.9625
8 0 12 1.3037 -4.5589
8 0 13 -5.8446 -0.5041
8 0 14 1.1606 3.5953
8 0 15 0.4180 0.5190
8 0 16 2.6963 -0.5807
8 0 17 -0.4638 -0.0185
8 0 18 0.0315 -1.3390
8 0 19 -2.0333 -0.4746
8 0 20 6.8441 1.3200
8 0 21 3.7087 0.3005
8 0 22 -0.1249 -0.3764
8 2 0 1.3084 2.5455
8 2 1 -44.5505 -1.3309
8 2 2 5.9507 3.6153
8 2 3 24.3147 -0.8565
8 2 4 17.4815 1.2463
8 2 5 6.1019 -0.4451
8 2 6 -3.0572 -3.1319
8 2 7 -7.2427 1.0937
8 2 8 4.1381 2.0302
8 2 9 0.5750 -0.8042
8 2 10 5.2438 -0.5232
8 2 11 -4.2218 -0.2501
8 2 12 -0.5354 -1.0305
8 2 13 -8.4959 0.7984
8 2 14 -3.6563 1.1840
8 2 15 -4.2718 -0.4292
8 2 16 -6.8554 -0.2258
8 2 17 -5.3226 -0.1434
8 2 18 0.5489 -0.2185
8 2 19 -0.5389 0.3507
8 2 20 1.8562 0.1087
8 2 21 -0.0237 -0.2785
8 2 22 -1.9339 -0.0676
8 4 0 52.1964 -2.3191
8 4 1 -2.6351 -2.8138
8 4 2 10.4451 1.2649
8 4 3 -10.1143 1.2522
8 4 4 -29.0559 0.3590
8 4 5 -20.4176 -1.0650
8 4 6 -13.6120 -0.1525
8 4 7 -3.3647 0.2003
8 4 8 -0.6089 -0.7283
8 4 9 -5.8175 0.4014
8 4 10 0.0373 0.2623
8 4 11 -3.8023 -0.3055
8 4 12 3.7382 0.2815
8 4 13 0.8244 0.1199
8 4 14 7.2019 -0.2836
8 4 15 7.1384 -0.0191
8 4 16 0.5581 0.2097
8 4 17 1.7734 -0.1369
8 4 18 0.3998 0.0846
8 4 19 -0.3915 0.1615
8 4 20 -1.4267 -0.2289
8 4 21 -0.6429 -0.1160
8 4 22 -1.7695 0.0457
8 6 0 7.1245 5.5811
8 6 1 -47.0160 6.1652
8 6 2 10.1799 -1.2107
8 6 3 5.7150 -1.7231
8 6 4 22.4892 -1.1029
8 6 5 11.3538 0.7558
8 6 6 12.8503 -0.0086
8 6 7 1.3412 -0.5484
8 6 8 -0.8723 0.3768
8 6 9 0.8273 -0.4251
8 6 10 3.9741 0.5395
8 6 11 6.2264 0.8382
8 6 12 1.3317 -0.2027
8 6 13 -6.3143 -0.3859
8 6 14 -6.0215 -0.2306
8 6 15 -8.3568 0.0073
8 6 16 -4.3188 -0.1189
8 6 17 2.0107 0.1715
8 6 18 0.8375 0.1453
8 6 19 0.2974 -0.2176
8 6 20 2.3461 0.1315
8 6 21 0.5052 0.0508
8 6 22 1.4492 -0.0984
8 8 0 39.9875 0.3826
8 8 1 9.8582 -1.1151
8 8 2 -3.4907 1.3699
8 8 3 3.9024 0.7674
8 8 4 -11.3316 1.3617
8 8 5 -7.6282 -0.7461
8 8 6 -1.6869 -1.9521
8 8 7 -5.2769 0.0250
8 8 8 4.4604 1.1787
8 8 9 -2.9362 0.9908
8 8 10 -1.4879 0.0330
8 8 11 -4.4860 -0.3487
8 8 12 -0.0985 -0.6822
8 8 13 2.7058 -0.2172
8 8 14 6.1228 0.5744
8 8 15 4.9059 0.1205
8 8 16 1.3344 -0.1472
8 8 17 -2.1910 -0.1799
8 8 18 -2.2960 -0.2002
8 8 19 -2.2968 0.0528
8 8 20 1.0182 0.3098
8 8 21 0.5233 0.1677
8 8 22 1.0627 -0.0435
8 10 0 -7.7222 6.3992
8 10 1 -36.3979 1.4275
8 10 2 -8.4429 1.0578
8 10 3 19.1110 -0.8964
8 10 4 13.1375 -0.5557
8 10 5 13.8968 -0.3045
8 10 6 -0.6085 1.1103
8 10 7 -2.4205 0.2668
8 10 8 3.6054 -1.1300
8 10 9 2.5271 0.1126
8 10 10 3.6437 -0.0728
8 10 11 -3.3969 0.3857
8 10 12 -5.3682 0.6522
8 10 13 -6.7030 -0.3669
8 10 14 -8.2846 -0.5440
8 10 15 -4.2200 -0.1782
8 10 16 -6.7409 0.1427
8 10 17 -6.7132 0.2144
8 10 18 -0.1410 0.1297
8 10 19 1.5826 -0.0428
8 10 20 -0.2791 -0.1777
8 10 21 1.8317 -0.0139
8 12 0 37.6003 -6.7309
8 12 1 -2.7729 -1.5578
8 12 2 6.7022 -1.2145
8 12 3 -5.3520 1.2047
8 12 4 -17.6704 -0.1127
8 12 5 -3.0219 0.4337
8 12 6 -6.4402 0.5989
8 12 7 3.7947 -0.4324
8 12 8 -5.4364 0.0992
8 12 9 -2.8218 -0.4427
8 12 10 -8.9981 -0.5915
8 12 11 -1.4118 -0.1720
8 12 12 0.3195 0.2548
8 12 13 6.0652 0.5541
8 12 14 5.3256 0.1235
8 12 15 5.3713 -0.0711
8 12 16 4.5641 -0.3032
8 12 17 -1.8593 -0.1082
8 12 18 1.7382 0.2432
8 12 19 -2.2324 0.0277
8 12 20 1.3231 0.0443
8 12 21 3.1305 -0.1369
8 14 0 -16.6683 -0.9865
8 14 1 -17.0291 -0.2985
8 14 2 0.6168 0.1488
8 14 3 23.9867 -1.1132
8 14 4 7.1789 0.0328
8 14 5 15.6208 0.6567
8 14 6 0.2238 0.1615
8 14 7 1.1181 0.1576
8 14 8 -0.9186 -0.0616
8 14 9 4.8171 0.0149
8 14 10 4.3070 -0.0888
8 14 11 1.9732 -0.1879
8 14 12 4.1123 -0.1306
8 14 13 -2.7189 0.1304
8 14 14 -4.2397 0.1613
8 14 15 -5.7835 0.0448
8 14 16 -1.3961 0.2274
8 14 17 2.5869 -0.0564
8 14 18 6.7998 -0.2166
8 14 19 3.2466 0.0185
8 14 20 2.6908 -0.0113
8 14 21 1.5773 0.0182
8 16 0 10.7636 -2.5850
8 16 1 5.7596 -2.9501
8 16 2 -0.9728 -0.3254
8 16 3 0.8684 -0.3545
8 16 4 -14.3415 0.8551
8 16 5 -5.2402 0.6960
8 16 6 -2.9205 0.2261
8 16 7 6.2348 -0.1678
8 16 8 6.2976 -0.8010
8 16 9 5.9458 0.3614
8 16 10 0.4859 -0.1538
8 16 11 -2.9469 -0.3199
8 16 12 1.4293 0.4129
8 16 13 3.1762 0.1063
8 16 14 4.3908 0.0549
8 16 15 10.3806 0.1638
8 16 16 0.9381 -0.0387
8 16 17 0.3930 -0.2316
8 16 18 -1.5288 -0.0392
8 16 19 -2.8935 0.1287
8 16 20 -3.8903 -0.0545
8 16 21 0.9446 0.0264
8 18 0 -26.2885 -1.0961
8 18 1 -16.8312 1.0392
8 18 2 -14.0093 -0.8747
8 18 3 3.9146 1.2779
8 18 4 1.4064 -0.7195
8 18 5 9.9639 -0.2666
8 18 6 -3.8586 0.3841
8 18 7 1.6957 -0.3918
8 18 8 -6.7187 0.4404
8 18 9 2.1158 0.0707
8 18 10 -0.3769 -0.0950
8 18 11 4.4648 -0.0068
8 18 12 -0.3693 -0.0417
8 18 13 -4.8576 -0.1804
8 18 14 -4.5502 -0.0860
8 18 15 2.1788 0.3285
8 18 16 0.5590 -0.0413
8 18 17 -0.2722 -0.0975
8 18 18 1.0302 -0.0190
8 18 19 -2.5607 -0.3011
8 18 20 -0.7945 0.0905
8 18 21 1.5204 0.3509
8 20 0 22.7914 2.9793
8 20 1 15.8858 0.4450
8 20 2 6.1758 -0.1777
8 20 3 -1.8758 -0.4416
8 20 4 -8.8838 -0.7100
8 20 5 -3.3915 0.1331
8 20 6 -8.1641 0.5485
8 20 7 0.9461 0.1097
8 20 8 2.0409 -0.6528
8 20 9 0.1548 -0.5930
8 20 10 -0.7332 0.3453
8 20 11 -2.9420 0.9264
8 20 12 3.4277 0.2569
8 20 13 2.1532 -0.2027
8 20 14 5.9891 -0.4524
8 20 15 2.7961 -0.5929
8 20 16 0.6451 0.0904
8 20 17 3.8208 0.5474
8 20 18 0.5185 0.2403
8 20 19 1.7498 0.0335
8 20 20 2.4430 -0.2613
8 22 0 -3.8758 4.2178
8 22 1 -15.5700 0.0949
8 22 2 -3.9517 1.4706
8 22 3 -1.2517 -0.0465
8 22 4 6.9090 -0.5337
8 22 5 7.2100 -0.9401
8 22 6 -0.1213 -0.5937
8 22 7 -3.1816 0.4514
8 22 8 -3.9054 -0.0257
8 22 9 -3.3021 0.6164
8 22 10 4.7026 0.6485
8 22 11 1.4882 -0.3272
8 22 12 0.5481 -0.4973
8 22 13 1.0009 -0.2667
8 22 14 -4.5151 -0.0090
8 22 15 -2.9569 0.0564
8 22 16 -5.8740 0.2796
8 22 17 5.2462 -0.0006
8 22 18 2.4514 -0.3025
8 22 19 2.4705 -0.0177
8 22 20 -0.0158 0.0904
8 24 0 1.6308 1.3322
8 24 1 11.5056 1.8171
8 24 2 -8.1202 -0.0761
8 24 3 2.8516 1.2969
8 24 4 -9.3134 -0.1589
8 24 5 5.9056 -0.7697
8 24 6 0.0293 -0.5305
8 24 7 7.9023 -0.0971
8 24 8 -0.8538 0.6288
8 24 9 -3.0492 0.0671
8 24 10 -0.2505 0.2045
8 24 11 -3.2488 -0.0856
8 24 12 0.5799 -0.2563
8 24 13 4.3566 0.1844
8 24 14 3.5184 -0.0820
8 24 15 2.2181 -0.1613
8 24 16 -6.6729 -0.1667
8 24 17 -5.6895 0.0863
8 24 18 -4.4249 0.3608
8 24 19 1.4245 0.1215
8 24 20 -0.7330 0.0099
8 26 0 -12.9489 -1.8723
8 26 1 -11.8639 -0.4743
8 26 2 -7.7068 0.0604
8 26 3 -0.9549 -0.3748
8 26 4 6.1520 0.4756
8 26 5 3.0260 0.5105
8 26 6 0.3768 -0.2605
8 26 7 -4.6752 0.2185
8 26 8 -1.3107 0.0007
8 26 9 -0.9878 -0.7357
8 26 10 5.5224 -0.2041
8 26 11 1.8751 0.4497
8 26 12 -0.0502 -0.0066
8 26 13 -3.9564 -0.0590
8 26 14 -5.4140 0.1557
8 26 15 0.5704 -0.0587
8 26 16 3.1813 0.0233
8 26 17 -0.0332 0.1321
8 26 18 -2.7007 -0.2574
8 26 19 4.0508 -0.0999
8 28 0 15.7744 0.3555
8 28 1 6.3885 -0.2307
8 28 2 1.1238 -0.0343
8 28 3 -2.0838 -1.8774
8 28 4 3.4607 0.4693
8 28 5 -1.2071 1.1402
8 28 6 1.5872 -0.0628
8 28 7 -0.4989 0.2337
8 28 8 0.9292 -0.1466
8 28 9 -3.7542 -0.2997
8 28 10 -0.7727 -0.2564
8 28 11 -2.2870 0.0363
8 28 12 -0.3102 0.1674
8 28 13 2.0645 -0.2066
8 28 14 1.7241 0.1551
8 28 15 1.8479 0.2665
8 28 16 6.4101 0.0237
8 28 17 0.9791 0.0373
8 28 18 -0.7127 -0.2076
8 28 19 3.1334 -0.1215
8 30 0 -5.7266 -5.1579
8 30 1 -3.6302 -1.1024
8 30 2 -7.9263 -0.5045
8 30 3 4.2632 1.4284
8 30 4 0.9539 1.0493
8 30 5 1.9902 -0.1867
8 30 6 0.6159 -0.7802
8 30 7 2.4024 -0.7620
8 30 8 0.2923 0.6891
8 30 9 -1.9152 0.6610
8 30 10 -0.9814 -0.3633
8 30 11 -3.4897 -0.5284
8 30 12 -9.8505 -0.1299
8 30 13 -5.5462 0.1389
8 30 14 -1.2644 0.5043
8 30 15 -1.1549 0.5786
8 30 16 0.1394 -0.3730
8 30 17 4.1220 -0.5577
8 30 18 1.5901 -0.1018
8 30 19 1.5780 -0.0744
8 32 0 11.0976 0.4611
8 32 1 2.6079 0.1736
8 32 2 6.6720 -0.8395
8 32 3 -0.8275 -0.9044
8 32 4 -1.1050 -0.6888
8 32 5 -6.1313 0.6215
8 32 6 0.6687 1.4892
8 32 7 -1.5665 0.1665
8 32 8 1.2777 -0.6269
8 32 9 -2.9656 -0.4426
8 32 10 -2.1254 -0.4751
8 32 11 -0.3767 0.3103
8 32 12 -3.8171 0.6697
8 32 13 0.3923 0.0335
8 32 14 0.6708 -0.3451
8 32 15 0.7059 -0.2917
8 32 16 -2.1764 -0.0848
8 32 17 2.2113 0.1777
8 32 18 1.5500 -0.0275
8 34 0 5.0008 1.0099
8 34 1 1.1854 -0.8217
8 34 2 7.2880 0.5370
8 34 3 2.1723 0.5150
8 34 4 4.9888 -0.1499
8 34 5 -1.9567 -0.5371
8 34 6 1.6019 0.1054
8 34 7 -4.9782 -0.2469
8 34 8 3.6680 -0.2821
8 34 9 0.7406 0.9408
8 34 10 7.5499 0.3137
8 34 11 1.8778 -0.5143
8 34 12 2.3764 -0.0171
8 34 13 -2.2341 -0.0305
8 34 14 -8.4604 -0.1712
8 34 15 -3.9125 0.1101
8 34 16 -2.4391 0.2043
8 34 17 -1.0136 -0.1417
8 36 0 3.1713 2.1367
8 36 1 3.8403 1.0804
8 36 2 5.4456 -0.3482
8 36 3 0.7392 0.9429
8 36 4 2.1728 -0.4142
8 36 5 -1.0919 -0.9949
8 36 6 2.1145 0.0680
8 36 7 0.1094 0.0647
8 36 8 2.3506 0.0899
8 36 9 0.3842 0.4089
8 36 10 4.2555 0.1081
8 36 11 0.6935 -0.4306
8 36 12 0.4923 -0.1261
8 36 13 4.6697 0.3120
8 36 14 -1.4718 -0.1004
8 36 15 1.6578 -0.0635
8 36 16 -0.7243 0.0248
8 36 17 -0.3466 -0.4273
8 38 0 -8.1015 0.3223
8 38 1 -11.5673 0.3700
8 38 2 5.1464 0.3660
8 38 3 -4.0540 0.4392
8 38 4 5.9337 -0.2126
8 38 5 -0.9863 -0.3249
8 38 6 1.1119 -0.3153
8 38 7 -0.6132 0.0253
8 38 8 -2.8994 0.1437
8 38 9 -3.4808 -0.0329
8 38 10 1.4380 0.4069
8 38 11 -0.7291 0.3043
8 38 12 -1.1126 -0.3473
8 38 13 0.2071 -0.1605
8 38 14 -0.1663 -0.0380
8 38 15 -0.7893 -0.2602
8 38 16 -2.6642 0.1329
8 40 0 4.0526 1.4023
8 40 1 -0.2087 0.2040
8 40 2 4.7804 0.3677
8 40 3 -3.2650 -0.9260
8 40 4 -0.1301 0.0795
8 40 5 -4.8225 0.5916
8 40 6 -1.4590 -0.1821
8 40 7 -2.5282 0.2689
8 40 8 -2.7115 -0.0746
8 40 9 -4.4389 -0.5906
8 40 10 -1.9391 0.0147
8 40 11 -4.2156 0.2717
8 40 12 1.9599 0.0699
8 40 13 -0.7482 0.0803
8 40 14 -0.4709 0.1364
8 40 15 2.2402 -0.2857
8 40 16 0.0070 -0.0935
8 42 0 5.1864 -2.2669
8 42 1 -2.7179 -0.3731
8 42 2 2.1891 0.2039
8 42 3 0.2007 0.2847
8 42 4 3.1753 0.6269
8 42 5 -3.5570 -0.0683
8 42 6 0.9697 -0.8120
8 42 7 2.0960 -0.0468
8 42 8 6.4614 0.4623
8 42 9 3.7453 0.0675
8 42 10 -2.8001 0.1283
8 42 11 -6.3623 -0.0925
8 42 12 -1.5104 -0.4982
8 42 13 1.8782 -0.0809
8 42 14 0.9746 0.3292
8 42 15 3.2171 0.3146
8 44 0 7.3427 -0.9853
8 44 1 -1.4773 -0.0338
8 44 2 2.5401 -0.0671
8 44 3 -2.1529 -0.6144
8 44 4 2.3789 0.0706
8 44 5 0.3332 0.5619
8 44 6 -2.1629 0.3615
8 44 7 2.8727 -0.0319
8 44 8 2.7686 -0.3736
8 44 9 2.1446 -0.4895
8 44 10 2.1619 -0.2151
8 44 11 0.9330 0.3858
8 44 12 3.0386 0.3961
8 44 13 1.5063 0.0920
8 44 14 1.9882 0.0048
8 46 0 -2.9297 -0.4787
8 46 1 -5.3745 -0.6468
8 46 2 -0.6953 -0.1542
8 46 3 -0.9878 -0.2989
8 46 4 -3.4216 0.0234
8 46 5 -2.1922 0.1154
8 46 6 -5.5342 0.1870
8 46 7 -2.9680 0.0056
8 46 8 -0.3944 -0.1011
8 46 9 -2.6001 0.2586
8 46 10 0.9130 -0.2781
8 46 11 0.7214 -0.3437
8 46 12 1.7633 0.2714
8 46 13 -1.5635 0.0535
8 48 0 8.0148 0.5287
8 48 1 3.1658 0.3675
8 48 2 4.6411 -0.3077
8 48 3 2.9502 0.0984
8 48 4 -4.3673 -0.1939
8 48 5 -1.6877 -0.4496
8 48 6 -2.1495 0.4120
8 48 7 -1.6691 0.1630
8 48 8 0.4501 -0.0673
8 48 9 2.4969 0.2742
8 48 10 1.0341 -0.0692
8 48 11 3.3379 -0.0637
8 48 12 0.5549 0.0788
8 50 0 -7.6677 0.5429
8 50 1 0.0799 0.1917
8 50 2 0.5964 -0.0511
8 50 3 0.9992 0.2041
8 50 4 -3.3939 -0.0975
8 50 5 -0.7103 -0.1216
8 50 6 -0.6544 0.2293
8 50 7 2.6075 -0.1477
8 50 8 2.4798 -0.1826
8 50 9 2.6917 0.1009
8 50 10 2.9877 0.0849
8 50 11 0.9080 -0.0348
8 52 0 -9.3430 0.9757
8 52 1 2.2717 0.0851
8 52 2 4.7220 0.2112
8 52 3 0.7670 -0.0426
8 52 4 -0.0591 -0.2657
8 52 5 0.0871 -0.1179
8 52 6 2.3450 -0.2075
8 52 7 1.4044 0.0908
8 52 8 0.9891 0.2489
8 52 9 -1.5626 0.0893
8 54 0 -4.3882 -0.1046
8 54 1 1.5794 0.1282
8 54 2 1.2005 0.3060
8 54 3 0.2241 0.2882
8 54 4 -0.9358 0.1990
8 54 5 0.8805 -0.0127
8 54 6 1.1913 -0.2597
8 54 7 -3.0306 -0.0433
8 56 0 -0.2221 -0.3158
8 56 1 2.0410 -0.1424
8 56 2 -0.9039 0.1073
8 56 3 0.0448 -0.3258
8 56 4 -0.0480 0.2030
8 56 5 -0.7558 0.3163
9 1 0 -3.2485 1.2475
9 1 1 18.9543 -3.8603
9 1 2 -32.6587 0.6407
9 1 3 4.9187 -8.1861
9 1 4 -6.4894 3.4355
9 1 5 6.8200 6.4248
9 1 6 5.8548 -4.3164
9 1 7 -3.1674 0.6611
9 1 8 -8.8861 2.1616
9 1 9 -2.7897 -4.4456
9 1 10 -4.4997 0.1959
9 1 11 2.7264 3.5878
9 1 12 -1.4468 -0.8653
9 1 13 -6.6566 -0.5506
9 1 14 -4.6339 0.7280
9 1 15 -0.9002 -1.4725
9 1 16 0.5797 -0.5095
9 1 17 2.4319 1.3771
9 1 18 -2.4175 0.0598
9 1 19 -2.3105 -0.0367
9 1 20 5.6313 0.3977
9 1 21 2.3908 -0.5342
9 1 22 -0.0253 -0.3395
9 3 0 -41.0703 -2.8215
9 3 1 16.9342 4.8592
9 3 2 -6.3795 1.7022
9 3 3 26.0529 5.5163
9 3 4 -7.3487 -1.6701
9 3 5 4.1286 -4.0569
9 3 6 -14.4276 0.4918
9 3 7 9.1891 -0.1076
9 3 8 -3.7877 0.1029
9 3 9 11.3384 2.7100
9 3 10 -0.8145 0.7117
9 3 11 2.1553 -2.3259
9 3 12 -2.0217 -0.7754
9 3 13 -1.4173 0.4186
9 3 14 1.2347 -0.3482
9 3 15 0.6902 1.0820
9 3 16 -0.0282 0.8526
9 3 17 -2.5089 -1.3229
9 3 18 -0.6428 -0.3581
9 3 19 -3.2857 0.3971
9 3 20 -1.8730 -0.2836
9 3 21 -0.5846 0.5367
9 3 22 -0.0478 0.3495
9 5 0 -35.7886 -1.0053
9 5 1 35.0313 -2.9480
9 5 2 -7.3868 -5.2466
9 5 3 11.0860 -3.7088
9 5 4 -6.0013 -0.0751
9 5 5 6.0138 3.0242
9 5 6 1.5010 5.1147
9 5 7 10.5784 0.1060
9 5 8 -4.0590 -4.1061
9 5 9 -0.0162 -1.3202
9 5 10 -1.2029 -0.6861
9 5 11 -0.8150 0.8385
9 5 12 -2.5722 3.1286
9 5 13 -4.2317 -0.0362
9 5 14 -2.9325 -1.9432
9 5 15 -0.4292 -0.5209
9 5 16 -2.4854 -0.0854
9 5 17 0.8583 0.5420
9 5 18 -0.0916 0.8505
9 5 19 4.2885 -0.0473
9 5 20 0.5469 -0.5025
9 5 21 2.5929 -0.1070
9 5 22 -0.4204 -0.0788
9 7 0 -24.2832 -0.7715
9 7 1 31.5526 -0.1440
9 7 2 -20.2105 2.0671
9 7 3 12.2786 0.2383
9 7 4 -1.0722 1.0415
9 7 5 9.1479 -0.3530
9 7 6 0.1116 -3.4429
9 7 7 -0.4808 -0.1050
9 7 8 -7.6598 2.5963
9 7 9 -6.5632 1.1833
9 7 10 -5.3418 -0.7038
9 7 11 -1.1616 -1.2804
9 7 12 -1.3083 -1.3702
9 7 13 1.2165 -0.0359
9 7 14 -0.6073 2.0186
9 7 15 0.4594 1.0739
9 7 16 -1.8224 -0.9132
9 7 17 -0.4835 -0.6818
9 7 18 2.1641 -0.5108
9 7 19 3.9423 -0.0394
9 7 20 2.8878 0.7890
9 7 21 1.7512 0.2261
9 9 0 -6.7151 -11.9574
9 9 1 2.4704 -3.1106
9 9 2 -13.8516 -2.4411
9 9 3 2.7008 2.4397
9 9 4 -8.9443 0.4749
9 9 5 -5.8124 -0.0836
9 9 6 -19.6732 0.9406
9 9 7 -5.9454 -0.4395
9 9 8 -1.5926 -0.5106
9 9 9 3.2973 -1.5289
9 9 10 2.7476 -0.1031
9 9 11 2.2773 1.4131
9 9 12 -0.9874 0.4777
9 9 13 1.9107 0.2965
9 9 14 2.4060 -0.5821
9 9 15 3.6297 -0.8992
9 9 16 4.1853 0.4803
9 9 17 -2.3116 0.4408
9 9 18 4.4013 0.0369
9 9 19 0.6794 -0.1531
9 9 20 2.8726 -0.4866
9 9 21 1.7667 0.0928
9 11 0 2.7747 6.8210
9 11 1 5.7500 0.8554
9 11 2 4.9927 -0.4386
9 11 3 2.9671 -1.7286
9 11 4 -0.9228 -1.0555
9 11 5 -1.4997 0.6763
9 11 6 -6.1989 1.5206
9 11 7 4.3036 0.2939
9 11 8 2.9941 -0.9767
9 11 9 -0.0867 0.4502
9 11 10 1.4714 0.4673
9 11 11 2.4918 -0.6115
9 11 12 -0.5952 -0.0048
9 11 13 2.5029 0.0828
9 11 14 -0.2921 -0.0264
9 11 15 0.2125 0.2661
9 11 16 -1.3263 -0.0433
9 11 17 -4.7957 -0.3253
9 11 18 -4.2321 -0.0605
9 11 19 -4.2256 0.3236
9 11 20 -3.4094 0.0825
9 11 21 2.3802 -0.1930
9 13 0 -12.4532 0.7787
9 13 1 -6.8889 -0.7908
9 13 2 -1.0411 2.5419
9 13 3 -6.4615 1.6172
9 13 4 0.6934 -0.0281
9 13 5 -6.2482 -0.9921
9 13 6 -0.0132 -1.4804
9 13 7 -0.5223 -0.0153
9 13 8 -1.2120 0.4321
9 13 9 -0.4776 0.5867
9 13 10 0.7274 0.5986
9 13 11 0.7982 -0.1435
9 13 12 -0.8752 -0.1128
9 13 13 0.7487 -0.6013
9 13 14 4.4145 -0.5269
9 13 15 2.5526 0.2209
9 13 16 3.1877 0.3616
9 13 17 0.8897 0.4320
9 13 18 -3.2962 -0.1429
9 13 19 -1.6160 -0.4393
9 13 20 0.3808 0.0101
9 13 21 3.8854 0.2112
9 15 0 -4.1655 7.0273
9 15 1 -3.1293 5.5274
9 15 2 3.6614 -2.3231
9 15 3 -0.4642 -0.0395
9 15 4 8.9053 -1.0892
9 15 5 -3.8786 -1.1684
9 15 6 1.7071 0.9387
9 15 7 -1.9271 -0.3709
9 15 8 -3.0175 0.2907
9 15 9 1.7226 0.3945
9 15 10 1.3089 -0.0225
9 15 11 0.4369 -0.1152
9 15 12 1.2288 -0.4527
9 15 13 -2.8182 0.2854
9 15 14 0.3711 0.1408
9 15 15 -3.4287 -0.3388
9 15 16 0.0657 -0.0061
9 15 17 1.9556 -0.1032
9 15 18 -0.4723 0.3680
9 15 19 -1.4366 0.4725
9 15 20 -3.3773 -0.2901
9 15 21 -2.0955 -0.4594
9 17 0 8.7762 -2.2268
9 17 1 12.7273 -0.6088
9 17 2 10.7111 2.7009
9 17 3 -0.6728 1.9817
9 17 4 9.7177 -0.3070
9 17 5 -4.1755 -1.3121
9 17 6 3.7023 -0.6640
9 17 7 3.0541 0.1453
9 17 8 1.7395 0.1304
9 17 9 1.7276 0.6811
9 17 10 -1.4301 0.3279
9 17 11 2.5022 -0.3910
9 17 12 -1.2455 0.0311
9 17 13 1.8772 -0.3439
9 17 14 -0.6387 -0.3425
9 17 15 3.9826 0.3435
9 17 16 3.6806 0.4228
9 17 17 3.6333 0.1676
9 17 18 1.7297 -0.2792
9 17 19 1.6515 -0.4653
9 17 20 -0.9124 0.0174
9 17 21 0.8684 0.3460
9 19 0 -3.3455 4.7244
9 19 1 7.0463 -0.2756
9 19 2 5.4043 -0.4717
9 19 3 -0.3217 -2.5323
9 19 4 6.5360 0.1399
9 19 5 0.6923 1.6056
9 19 6 -0.4229 0.3853
9 19 7 -0.6748 0.6488
9 19 8 1.3773 -0.4532
9 19 9 -1.4069 -1.3091
9 19 10 -1.4419 -0.2233
9 19 11 -0.3853 0.4269
9 19 12 -0.4992 0.4780
9 19 13 -1.7690 0.2661
9 19 14 -3.1973 0.0544
9 19 15 -2.6006 -0.2989
9 19 16 -0.6805 -0.5465
9 19 17 -1.0316 0.1272
9 19 18 -2.0359 0.4077
9 19 19 2.2279 0.1571
9 19 20 3.5481 -0.0287
9 21 0 -0.4246 -9.9842
9 21 1 -0.2726 -2.0824
9 21 2 0.6853 -0.7877
9 21 3 -4.8364 1.1025
9 21 4 -1.1503 1.7924
9 21 5 1.8923 -0.1934
9 21 6 -0.7901 -1.0850
9 21 7 -2.3941 -0.2862
9 21 8 1.6121 0.9547
9 21 9 0.1215 0.0082
9 21 10 -1.8416 -0.1272
9 21 11 -2.5746 0.1245
9 21 12 -1.3824 -1.0329
9 21 13 -0.6945 0.1582
9 21 14 -2.5922 0.8743
9 21 15 -1.8742 0.0705
9 21 16 -0.3429 0.1568
9 21 17 4.5712 -0.3823
9 21 18 0.0093 -0.4481
9 21 19 0.5449 0.0925
9 21 20 4.8653 0.3853
9 23 0 -12.7217 0.0607
9 23 1 -4.9998 -0.6105
9 23 2 -7.1745 -0.4521
9 23 3 -0.4997 -1.3726
9 23 4 -5.8449 0.7711
9 23 5 1.8534 1.3235
9 23 6 -1.1652 -0.3533
9 23 7 -3.1647 0.0295
9 23 8 -1.0426 -0.1224
9 23 9 2.5046 -0.5073
9 23 10 1.5578 -0.2191
9 23 11 3.2961 -0.0239
9 23 12 -0.5765 0.2949
9 23 13 1.6495 0.3370
9 23 14 -2.6096 0.1284
9 23 15 1.3483 -0.0943
9 23 16 -1.8113 -0.2211
9 23 17 1.2397 -0.0817
9 23 18 0.0139 0.0199
9 23 19 -3.8731 -0.1165
9 23 20 0.9795 -0.0457
9 25 0 -1.8251 -2.3039
9 25 1 4.4550 -2.8221
9 25 2 3.8429 -0.3455
9 25 3 4.8712 -0.6105
9 25 4 -1.2223 0.6306
9 25 5 0.0037 0.8217
9 25 6 4.4724 0.0167
9 25 7 -0.2556 0.1407
9 25 8 2.6257 -0.1597
9 25 9 -0.4314 -0.2445
9 25 10 -0.2397 -0.1993
9 25 11 -0.9157 0.1729
9 25 12 1.6039 0.5145
9 25 13 1.6814 -0.2275
9 25 14 -1.4871 -0.2115
9 25 15 6.2249 0.2354
9 25 16 1.0697 -0.1606
9 25 17 -0.9291 -0.1521
9 25 18 0.1869 0.0772
9 25 19 1.2408 -0.0579
9 27 0 -3.8578 2.7145
9 27 1 -5.3669 4.0602
9 27 2 1.5328 -0.0575
9 27 3 -0.5787 0.2423
9 27 4 4.5209 -1.2494
9 27 5 -1.0915 -1.2789
9 27 6 -1.1493 0.8230
9 27 7 -4.3481 -0.1451
9 27 8 -3.3195 0.2511
9 27 9 0.6973 0.7462
9 27 10 0.3534 -0.2740
9 27 11 1.2291 -0.1254
9 27 12 1.9647 -0.0754
9 27 13 0.0582 -0.2592
9 27 14 -7.7192 -0.0114
9 27 15 -0.4705 0.0687
9 27 16 2.1604 0.1947
9 27 17 -8.6171 -0.0063
9 27 18 -3.2830 0.1003
9 27 19 0.0771 -0.0037
9 29 0 -0.9446 1.4042
9 29 1 1.2054 -0.3404
9 29 2 1.2498 0.3874
9 29 3 3.0302 1.3533
9 29 4 3.3507 -0.3554
9 29 5 0.6486 -0.8226
9 29 6 -4.8272 -0.0918
9 29 7 4.3161 -0.7248
9 29 8 -3.6510 -0.0896
9 29 9 2.4405 1.1815
9 29 10 -3.8788 0.3567
9 29 11 0.4456 -0.6755
9 29 12 -1.9255 -0.1192
9 29 13 0.4878 -0.0025
9 29 14 -3.0708 -0.1326
9 29 15 -2.1356 0.1355
9 29 16 5.2062 -0.0270
9 29 17 -5.2147 -0.1207
9 29 18 -1.7564 0.1376
9 29 19 -1.6647 0.1988
9 31 0 -3.8346 3.9159
9 31 1 0.7043 0.8033
9 31 2 -0.2831 1.7561
9 31 3 2.9762 0.1123
9 31 4 1.6139 -1.3794
9 31 5 2.8881 -0.7637
9 31 6 0.5986 0.4694
9 31 7 12.4981 0.6757
9 31 8 3.9532 -0.0975
9 31 9 7.8104 -0.1769
9 31 10 -0.1456 0.0113
9 31 11 4.6412 -0.1773
9 31 12 -5.9762 0.3232
9 31 13 -2.8847 0.2718
9 31 14 -1.2883 -0.3064
9 31 15 2.0226 -0.2579
9 31 16 4.0482 0.1854
9 31 17 3.3259 0.3085
9 31 18 -0.1168 0.2382
9 33 0 -3.6019 -1.3525
9 33 1 3.1045 0.1803
9 33 2 -4.8566 -0.7040
9 33 3 -0.7905 0.4759
9 33 4 -4.0439 0.3612
9 33 5 1.1294 0.2025
9 33 6 -0.1880 0.1553
9 33 7 3.8786 -0.4564
9 33 8 -2.1736 -0.4610
9 33 9 -1.8264 -0.1204
9 33 10 -1.4214 0.5621
9 33 11 4.2340 0.3561
9 33 12 4.4170 -0.4271
9 33 13 0.3395 -0.0614
9 33 14 3.0377 -0.0033
9 33 15 0.4780 -0.2264
9 33 16 1.8835 0.2910
9 33 17 -1.5748 -0.0101
9 33 18 -1.6436 -0.3834
9 35 0 -4.0557 -1.4477
9 35 1 2.3727 -0.9156
9 35 2 -7.0400 0.0088
9 35 3 1.4070 -0.1290
9 35 4 -4.7629 0.4612
9 35 5 1.3203 0.0040
9 35 6 -2.1088 -0.8418
9 35 7 2.1730 0.3943
9 35 8 -2.6078 0.6234
9 35 9 0.2424 -0.2260
9 35 10 -1.9906 -0.1865
9 35 11 -0.7598 -0.3537
9 35 12 -0.6642 -0.3128
9 35 13 -8.6710 0.3678
9 35 14 -3.3130 0.4334
9 35 15 -5.1555 0.0660
9 35 16 3.6849 -0.1737
9 35 17 0.5855 -0.1980
9 37 0 3.1770 -1.3942
9 37 1 7.7678 -1.5169
9 37 2 0.0669 -0.2012
9 37 3 4.6654 -0.9786
9 37 4 -4.6585 0.9542
9 37 5 -0.0380 1.4385
9 37 6 -3.9808 -0.4220
9 37 7 4.9521 0.1061
9 37 8 0.2677 -0.2529
9 37 9 2.8708 -1.0926
9 37 10 -2.3753 0.0566
9 37 11 1.3942 0.8264
9 37 12 1.8248 0.3104
9 37 13 1.3365 -0.2234
9 37 14 6.9387 -0.0432
9 37 15 -0.4283 -0.1986
9 37 16 0.6577 -0.3376
9 39 0 -0.7950 -1.6871
9 39 1 3.6201 0.4279
9 39 2 1.2587 -0.6922
9 39 3 0.9823 -0.8579
9 39 4 -1.8722 -0.1011
9 39 5 1.5671 0.5143
9 39 6 -1.8080 0.5396
9 39 7 1.2965 0.2751
9 39 8 -2.1050 0.2142
9 39 9 0.5705 -0.5698
9 39 10 -1.1692 -0.5391
9 39 11 -0.3454 0.2575
9 39 12 1.1465 0.1817
9 39 13 -4.2561 -0.0144
9 39 14 1.2479 0.2638
9 39 15 -1.4307 0.0210
9 39 16 1.2047 -0.1720
9 41 0 -8.5725 0.8041
9 41 1 0.8088 0.5198
9 41 2 0.6807 0.1123
9 41 3 3.7767 0.1323
9 41 4 -0.9776 -0.1316
9 41 5 0.9577 -0.3925
9 41 6 -2.3996 -0.0787
9 41 7 -0.1149 -0.2186
9 41 8 -0.1644 0.1961
9 41 9 3.8203 0.6615
9 41 10 -1.9269 0.0202
9 41 11 -3.6538 -0.3524
9 41 12 4.4331 -0.0563
9 41 13 -1.4883 -0.2071
9 41 14 0.2479 -0.1263
9 41 15 -1.0651 0.3227
9 43 0 -6.3630 1.4019
9 43 1 3.0828 0.2376
9 43 2 -2.0276 0.6552
9 43 3 1.1165 0.3601
9 43 4 -4.8614 -0.6127
9 43 5 -0.0855 -0.4739
9 43 6 -7.4994 0.3013
9 43 7 1.5322 0.0807
9 43 8 1.9333 -0.1516
9 43 9 9.9316 0.2373
9 43 10 1.5063 -0.0603
9 43 11 -1.1089 -0.2032
9 43 12 3.3501 0.2305
9 43 13 0.0275 -0.0903
9 43 14 -3.5281 -0.2656
9 45 0 1.8775 1.3101
9 45 1 7.5484 0.9540
9 45 2 0.1122 -0.4194
9 45 3 -1.8035 0.2131
9 45 4 -2.7892 -0.5034
9 45 5 4.4986 -0.2139
9 45 6 2.3252 0.6185
9 45 7 5.5127 -0.2019
9 45 8 6.6609 -0.2973
9 45 9 7.4993 0.2230
9 45 10 4.6049 0.1605
9 45 11 -2.2007 0.0390
9 45 12 3.7996 0.1312
9 45 13 0.1770 -0.1143
9 47 0 -1.8086 -0.0485
9 47 1 0.3186 0.0842
9 47 2 3.5085 0.4665
9 47 3 3.7537 1.0284
9 47 4 -1.2512 0.2692
9 47 5 1.9158 -0.5981
9 47 6 5.3171 -0.4919
9 47 7 -2.2349 -0.2464
9 47 8 2.4518 0.1884
9 47 9 0.9391 0.4367
9 47 10 2.8535 0.2614
9 47 11 -3.9173 -0.2996
9 47 12 2.2291 -0.3293
9 49 0 -8.9598 0.0758
9 49 1 -2.0130 -0.6945
9 49 2 -0.8441 -0.4608
9 49 3 5.1931 -0.4662
9 49 4 -3.2777 0.1293
9 49 5 2.9219 0.6447
9 49 6 3.9153 0.0806
9 49 7 0.0020 0.0207
9 49 8 -1.9695 -0.2822
9 49 9 -1.0709 -0.5994
9 49 10 0.0770 0.1797
9 49 11 -2.3958 0.5234
9 51 0 -6.3641 -1.3968
9 51 1 3.0221 -0.3561
9 51 2 6.4347 0.0453
9 51 3 3.1943 -0.0611
9 51 4 0.3639 0.1748
9 51 5 -5.5048 0.2208
9 51 6 -1.6115 -0.2857
9 51 7 -1.0377 -0.1038
9 51 8 2.5666 0.4706
9 51 9 -1.5420 -0.1861
9 51 10 2.4967 -0.0246
9 53 0 -3.6233 -0.2188
9 53 1 0.2650 -0.2629
9 53 2 3.2117 -0.3747
9 53 3 -1.1797 -0.3960
9 53 4 0.3953 0.1371
9 53 5 -1.1694 0.4628
9 53 6 0.7730 0.1926
9 53 7 2.9296 0.1759
9 53 8 4.2114 0.0784
9 55 0 -2.2473 0.0253
9 55 1 -1.2051 0.0298
9 55 2 -0.6679 0.0101
9 55 3 -0.3213 -0.2664
9 55 4 1.2398 -0.1919
9 55 5 1.4871 -0.0723
9 55 6 0.2533 0.0913
9 57 0 -1.1258 0.4548
9 57 1 -1.7709 0.1332
9 57 2 0.4132 -0.1575
10 0 0 33.1921 -2.4866
10 0 1 -16.9591 0.0522
10 0 2 12.4225 2.9989
10 0 3 2.3685 -12.1836
10 0 4 29.5105 3.0117
10 0 5 6.9709 8.1848
10 0 6 30.8570 -4.8061
10 0 7 -11.2699 0.7757
10 0 8 9.7940 4.0540
10 0 9 -8.3503 -5.6021
10 0 10 11.7652 -1.4391
10 0 11 0.8468 4.8555
10 0 12 4.9641 -1.3257
10 0 13 -9.1427 -1.0664
10 0 14 -2.8946 2.1910
10 0 15 -4.4237 -1.6946
10 0 16 -0.2268 -1.0664
10 0 17 2.7074 1.6620
10 0 18 -2.4299 -0.2148
10 0 19 2.1386 -0.4988
10 0 20 5.4495 0.5122
10 0 21 -1.5913 -0.0965
10 2 0 33.2205 0.9795
10 2 1 6.9316 0.3002
10 2 2 26.6536 0.6904
10 2 3 4.8911 -0.4581
10 2 4 6.3889 -1.3674
10 2 5 -9.3042 -0.2751
10 2 6 10.0128 0.6240
10 2 7 -1.0932 0.7914
10 2 8 7.6720 -0.1847
10 2 9 -2.3383 -0.7106
10 2 10 0.6184 0.3574
10 2 11 -1.0052 0.1389
10 2 12 3.8848 -0.1285
10 2 13 3.7543 0.3847
10 2 14 8.1596 -0.2645
10 2 15 4.0261 -0.1864
10 2 16 7.5740 0.1394
10 2 17 0.3211 -0.1173
10 2 18 -0.5644 -0.0874
10 2 19 -2.8711 0.1404
10 2 20 -0.3610 0.0885
10 2 21 -2.0779 -0.0676
10 4 0 -55.0318 -2.9935
10 4 1 -34.6915 -0.6005
10 4 2 13.8872 -1.0409
10 4 3 10.8110 3.9951
10 4 4 19.6115 -1.3735
10 4 5 -10.9734 -2.1604
10 4 6 -6.1806 3.2276
10 4 7 -11.0884 -0.5265
10 4 8 -1.1618 -2.1745
10 4 9 4.6210 1.4400
10 4 10 10.4416 0.3578
10 4 11 0.8313 -1.1230
10 4 12 0.1667 1.2804
10 4 13 -6.9113 0.4186
10 4 14 -4.2822 -1.5170
10 4 15 -4.5879 0.0043
10 4 16 1.5455 0.5135
10 4 17 -1.4515 -0.0022
10 4 18 -0.3186 0.4785
10 4 19 0.6636 -0.0625
10 4 20 -3.2551 -0.6054
10 4 21 0.0863 -0.0386
10 6 0 32.3277 8.6886
10 6 1 30.4242 2.4075
10 6 2 18.8293 0.8322
10 6 3 -17.5297 -1.2394
10 6 4 -0.1480 0.3118
10 6 5 -13.7127 0.1819
10 6 6 12.3371 -0.8494
10 6 7 -1.8415 -0.7511
10 6 8 3.9467 0.7339
10 6 9 -8.8304 1.0585
10 6 10 0.0939 -0.2474
10 6 11 -11.9631 0.1264
10 6 12 3.1766 -0.6192
10 6 13 -0.5775 -0.8680
10 6 14 6.1778 0.6826
10 6 15 4.9129 0.3396
10 6 16 0.1150 -0.1023
10 6 17 0.9314 0.0455
10 6 18 -3.3012 -0.2418
10 6 19 3.7041 -0.1963
10 6 20 -0.3569 0.2644
10 6 21 2.8205 -0.0229
10 8 0 -3.6890 -1.5637
10 8 1 -10.8238 0.0714
10 8 2 -2.3242 2.3588
10 8 3 -5.5081 0.9667
10 8 4 13.2410 -0.0851
10 8 5 6.0361 -0.2953
10 8 6 4.5653 -1.6570
10 8 7 -4.4762 0.3160
10 8 8 3.4987 1.2938
10 8 9 1.0170 -1.2609
10 8 10 5.4113 -0.0167
10 8 11 -0.0062 0.9400
10 8 12 0.4605 -0.5653
10 8 13 -2.8849 -0.0422
10 8 14 -3.8454 0.2682
10 8 15 -4.6110 -0.4733
10 8 16 -2.6855 0.1020
10 8 17 -2.7856 0.6823
10 8 18 1.8721 0.0192
10 8 19 -2.0241 -0.2687
10 8 20 0.5181 -0.0135
10 8 21 -1.8180 -0.2236
10 10 0 21.0829 3.8916
10 10 1 20.3675 2.7641
10 10 2 7.8791 -0.1799
10 10 3 -6.7825 -1.3993
10 10 4 -7.0773 -1.1942
10 10 5 -3.6297 0.2914
10 10 6 -8.3370 0.9362
10 10 7 3.6025 0.1655
10 10 8 3.6043 -0.5730
10 10 9 -0.8262 -0.4236
10 10 10 0.5623 0.6650
10 10 11 0.0812 -0.1799
10 10 12 1.7022 -0.2755
10 10 13 4.0375 0.5028
10 10 14 3.1185 -0.1723
10 10 15 2.8838 -0.0618
10 10 16 2.2984 0.2170
10 10 17 0.8019 -0.2823
10 10 18 1.8879 -0.0020
10 10 19 -2.2180 0.3257
10 10 20 -1.1076 0.0085
10 10 21 -0.7241 -0.2935
10 12 0 -19.1754 -1.6229
10 12 1 -4.5285 -2.1138
10 12 2 5.5309 0.4743
10 12 3 2.3515 -1.3066
10 12 4 15.1523 0.9085
10 12 5 5.4210 0.4540
10 12 6 5.5670 -0.5326
10 12 7 2.3561 0.4732
10 12 8 1.9981 -0.1706
10 12 9 -0.6596 0.1584
10 12 10 6.6536 -0.2632
10 12 11 1.7948 -0.1508
10 12 12 2.2602 0.3756
10 12 13 -1.9447 -0.0724
10 12 14 -1.6578 -0.0385
10 12 15 -2.7964 0.0763
10 12 16 -6.4145 0.0128
10 12 17 -0.2157 -0.0817
10 12 18 -1.9833 -0.0999
10 12 19 4.1726 -0.0896
10 12 20 -1.2759 -0.1554
10 12 21 0.5777 0.3125
10 14 0 14.3441 -2.4875
10 14 1 20.8260 -2.0293
10 14 2 -0.4179 -0.9695
10 14 3 -11.5895 0.8485
10 14 4 -7.7938 1.3080
10 14 5 -7.0809 0.0781
10 14 6 13.2055 -0.8455
10 14 7 5.0510 0.2106
10 14 8 6.0083 0.6746
10 14 9 1.5207 -0.3934
10 14 10 0.8716 -0.3330
10 14 11 -5.0379 0.2459
10 14 12 0.9014 -0.0979
10 14 13 0.1560 0.0303
10 14 14 11.9658 0.4932
10 14 15 6.0526 0.0500
10 14 16 3.6020 -0.6043
10 14 17 0.2260 -0.1494
10 14 18 -0.8370 0.0997
10 14 19 4.7303 0.0675
10 14 20 2.0339 0.2917
10 14 21 2.5629 0.1456
10 16 0 -18.7883 -3.7452
10 16 1 -4.2684 -1.4753
10 16 2 -14.4791 -1.8856
10 16 3 0.4278 0.3368
10 16 4 -1.4650 -0.1253
10 16 5 1.1639 0.4879
10 16 6 3.2331 0.9885
10 16 7 -1.2355 -0.0554
10 16 8 -2.9352 -0.3602
10 16 9 2.6270 -0.6249
10 16 10 1.3366 -0.0809
10 16 11 0.3698 0.3710
10 16 12 -1.8695 0.0765
10 16 13 -4.9212 0.0890
10 16 14 -5.7893 -0.0998
10 16 15 -6.2003 -0.1427
10 16 16 -3.3159 -0.0052
10 16 17 -0.7414 0.0687
10 16 18 0.7201 -0.0593
10 16 19 3.9105 -0.1410
10 16 20 -2.7898 0.2448
10 16 21 -0.9577 0.2904
10 18 0 16.7517 1.0140
10 18 1 8.0204 -0.6762
10 18 2 6.1600 0.6633
10 18 3 -3.9439 -0.9400
10 18 4 -5.7604 0.0678
10 18 5 -9.4500 0.2454
10 18 6 -4.8947 -0.1561
10 18 7 -0.5338 0.0218
10 18 8 1.4868 -0.0967
10 18 9 -0.9322 0.3612
10 18 10 -1.8462 -0.1778
10 18 11 -6.6684 -0.2625
10 18 12 -2.6767 0.1483
10 18 13 0.8634 -0.1001
10 18 14 2.4678 0.0724
10 18 15 5.7484 0.0241
10 18 16 4.9325 -0.0170
10 18 17 -0.9461 -0.0320
10 18 18 -1.0715 -0.0336
10 18 19 4.6521 0.2223
10 18 20 0.3896 -0.0767
10 20 0 -6.9117 2.1410
10 20 1 -11.2267 1.3053
10 20 2 -1.2540 0.2663
10 20 3 2.8604 -0.4364
10 20 4 5.7666 0.0524
10 20 5 3.6365 -0.0794
10 20 6 -0.8983 -0.2647
10 20 7 -3.8083 -0.1432
10 20 8 0.0955 0.2244
10 20 9 -0.8438 0.2699
10 20 10 6.8544 0.0798
10 20 11 1.1956 -0.0483
10 20 12 6.9443 -0.1643
10 20 13 -2.4614 -0.2054
10 20 14 -1.3940 0.0285
10 20 15 -3.5603 0.2477
10 20 16 2.4772 0.0331
10 20 17 0.9523 -0.0511
10 20 18 1.9462 -0.0012
10 20 19 5.7464 -0.0314
10 20 20 1.9768 -0.0081
10 22 0 18.5283 -0.2913
10 22 1 15.6349 2.7980
10 22 2 4.3490 1.4826
10 22 3 3.7218 1.3572
10 22 4 -5.7318 -0.8021
10 22 5 4.3472 -1.2328
10 22 6 -1.0019 -0.3927
10 22 7 4.1613 -0.2813
10 22 8 -1.7723 0.7680
10 22 9 -1.4266 0.7714
10 22 10 -3.2807 -0.1147
10 22 11 0.9487 -0.6153
10 22 12 5.2799 -0.2010
10 22 13 5.1582 0.2094
10 22 14 4.8044 -0.0422
10 22 15 1.0262 0.0811
10 22 16 -2.0038 0.1066
10 22 17 -0.0468 0.0714
10 22 18 0.5555 0.0530
10 22 19 0.0961 -0.0820
10 22 20 2.0409 -0.0949
10 24 0 -10.0227 4.0771
10 24 1 -10.6954 1.3093
10 24 2 0.6942 -0.0456
10 24 3 5.4125 -1.4246
10 24 4 1.7942 -0.4586
10 24 5 0.9156 0.8810
10 24 6 -1.5854 1.0121
10 24 7 -1.3862 -0.1880
10 24 8 0.5333 -1.1520
10 24 9 0.8648 -0.2002
10 24 10 4.7411 -0.0755
10 24 11 2.5927 0.2778
10 24 12 3.7642 0.7537
10 24 13 -4.1179 -0.1483
10 24 14 -2.0715 -0.4290
10 24 15 -0.7869 -0.0413
10 24 16 -2.6157 0.1600
10 24 17 2.4360 0.0339
10 24 18 4.6906 -0.0662
10 24 19 -2.2767 0.2545
10 26 0 10.9581 -1.6615
10 26 1 1.7918 -0.9381
10 26 2 8.2452 0.4682
10 26 3 -3.9423 1.2962
10 26 4 -3.0395 -0.1891
10 26 5 -8.1479 -1.0406
10 26 6 3.2945 -0.2787
10 26 7 -1.7247 0.1131
10 26 8 2.6950 0.2828
10 26 9 -4.7024 0.4251
10 26 10 -1.9358 -0.0067
10 26 11 -7.8157 -0.3325
10 26 12 2.8296 -0.0726
10 26 13 -0.8866 0.0527
10 26 14 0.4999 0.1268
10 26 15 4.7352 0.0713
10 26 16 -0.3539 -0.2314
10 26 17 -2.1554 -0.1357
10 26 18 1.6066 0.1720
10 26 19 1.0369 0.0992
10 28 0 -6.1937 -1.1678
10 28 1 -6.9931 -0.9083
10 28 2 0.5700 -1.5616
10 28 3 -0.8439 0.9695
10 28 4 2.2359 0.3750
10 28 5 -0.4540 0.4289
10 28 6 -0.0938 0.5197
10 28 7 0.7507 -0.5840
10 28 8 1.5730 -0.4720
10 28 9 4.5111 -0.1811
10 28 10 3.1403 0.5035
10 28 11 -2.4341 0.3636
10 28 12 1.8183 -0.3102
10 28 13 1.5420 0.0977
10 28 14 -3.3209 -0.0456
10 28 15 3.2813 -0.1566
10 28 16 5.3929 0.0090
10 28 17 -4.1600 0.0691
10 28 18 -0.5021 -0.0714
10 28 19 -1.7957 -0.1363
10 30 0 4.6391 -2.2970
10 30 1 -0.8401 -2.4084
10 30 2 3.3054 0.1101
10 30 3 -5.8452 -0.2540
10 30 4 -0.2745 0.2874
10 30 5 -3.0462 0.4053
10 30 6 0.5643 -0.0547
10 30 7 2.9254 0.6631
10 30 8 -0.3107 0.0583
10 30 9 -2.2101 -0.6547
10 30 10 -2.4270 -0.1482
10 30 11 -2.4788 0.1534
10 30 12 0.5125 -0.0321
10 30 13 4.2594 0.2312
10 30 14 -3.0972 0.0545
10 30 15 2.2498 -0.4265
10 30 16 3.8950 -0.0027
10 30 17 2.3130 0.1957
10 30 18 1.9529 -0.1151
10 32 0 -1.7379 1.5030
10 32 1 -1.6665 0.0874
10 32 2 0.5960 -0.6454
10 32 3 -2.3828 -1.4842
10 32 4 2.7858 0.1589
10 32 5 -0.4837 0.8316
10 32 6 2.5960 0.0456
10 32 7 -0.3589 0.4748
10 32 8 2.1761 -0.2721
10 32 9 -1.2673 -0.9137
10 32 10 5.6280 0.2594
10 32 11 2.1084 0.5497
10 32 12 1.2177 -0.0840
10 32 13 0.5793 -0.1408
10 32 14 -3.3608 -0.1421
10 32 15 2.8031 -0.0661
10 32 16 -0.4076 0.1234
10 32 17 1.5804 0.1636
10 32 18 -1.5345 0.0611
10 34 0 7.8899 -1.5867
10 34 1 3.6736 0.8540
10 34 2 0.8118 0.0817
10 34 3 -3.9357 0.4891
10 34 4 -0.6875 0.3310
10 34 5 -1.8343 -0.6049
10 34 6 2.1698 -0.7814
10 34 7 -3.6258 -0.0778
10 34 8 -1.3438 0.7502
10 34 9 -5.0751 0.5121
10 34 10 1.7185 -0.0836
10 34 11 1.4887 -0.3394
10 34 12 0.8375 -0.4946
10 34 13 -1.7596 -0.0164
10 34 14 -4.1352 0.3076
10 34 15 -0.1148 0.4617
10 34 16 0.2483 -0.0801
10 34 17 0.4943 -0.1005
10 36 0 -3.0227 2.5790
10 36 1 -8.5286 1.7257
10 36 2 -4.0335 0.5706
10 36 3 -0.0850 -0.9476
10 36 4 2.7890 -0.3328
10 36 5 0.1210 0.1587
10 36 6 2.8522 0.1584
10 36 7 -0.8914 0.2201
10 36 8 4.1179 -0.0775
10 36 9 -0.3319 0.0102
10 36 10 0.3421 -0.3240
10 36 11 1.5347 0.2161
10 36 12 -4.5637 0.5447
10 36 13 -3.9673 -0.3639
10 36 14 -2.3242 -0.2564
10 36 15 -1.2599 0.0191
10 36 16 2.2462 -0.0999
10 38 0 8.1118 0.1976
10 38 1 -2.7436 0.3566
10 38 2 -4.0274 0.6809
10 38 3 -5.0891 0.2101
10 38 4 -1.7227 -0.2290
10 38 5 -1.9900 -0.2853
10 38 6 2.4249 0.0564
10 38 7 -2.1972 -0.2805
10 38 8 0.7220 -0.0833
10 38 9 -5.8112 0.3195
10 38 10 -4.2680 -0.0569
10 38 11 3.0454 -0.0686
10 38 12 -0.8760 0.0979
10 38 13 3.6831 -0.2236
10 38 14 2.1669 0.0292
10 38 15 -2.3486 0.3474
10 38 16 -1.6732 -0.0052
10 40 0 6.5632 0.1748
10 40 1 -3.3476 0.3835
10 40 2 -0.7370 -0.2029
10 40 3 -4.0261 0.8945
10 40 4 1.3494 -0.1832
10 40 5 -0.9996 -0.7170
10 40 6 4.3898 0.2236
10 40 7 -1.7882 -0.4857
10 40 8 0.4208 -0.0739
10 40 9 -0.4373 0.7177
10 40 10 -3.3017 0.0138
10 40 11 0.3796 -0.3162
10 40 12 -3.1566 -0.0693
10 40 13 0.9064 0.2028
10 40 14 -0.6709 -0.1526
10 40 15 0.4936 0.1609
10 42 0 5.3812 -0.8537
10 42 1 3.4028 -1.4426
10 42 2 4.1444 -0.2885
10 42 3 2.2280 0.6436
10 42 4 0.6427 0.3967
10 42 5 -1.7102 0.1408
10 42 6 3.1024 -0.0056
10 42 7 0.5250 -0.3183
10 42 8 1.7567 -0.3842
10 42 9 2.5084 0.1279
10 42 10 -2.9299 0.2126
10 42 11 -1.8827 0.0271
10 42 12 0.8623 0.1716
10 42 13 3.9105 0.1951
10 42 14 0.3824 -0.1047
10 44 0 -4.4444 0.1783
10 44 1 -4.1564 -0.7660
10 44 2 -3.6922 -0.4662
10 44 3 -4.4352 -0.5431
10 44 4 -2.3127 -0.1445
10 44 5 -0.6447 0.4975
10 44 6 -0.3406 0.3838
10 44 7 1.9933 0.4984
10 44 8 0.3683 -0.1155
10 44 9 5.1196 -0.6775
10 44 10 -1.0968 -0.1669
10 44 11 -2.8308 0.2049
10 44 12 -2.6189 0.0388
10 44 13 0.8144 0.3359
10 46 0 3.8124 -0.9463
10 46 1 -1.2459 -0.3333
10 46 2 2.3450 -0.3364
10 46 3 -3.6859 0.0843
10 46 4 1.2545 0.4125
10 46 5 -2.3670 -0.0363
10 46 6 2.1931 -0.4329
10 46 7 -4.2990 0.0220
10 46 8 -2.1687 0.2323
10 46 9 -0.3357 0.1514
10 46 10 -0.3310 0.2307
10 46 11 -3.2767 -0.1002
10 46 12 -0.1750 -0.7282
10 48 0 -0.1743 0.1626
10 48 1 -0.9887 0.2025
10 48 2 -0.2279 0.2628
10 48 3 2.2134 -0.4359
10 48 4 0.4566 -0.0296
10 48 5 0.8736 0.0021
10 48 6 6.4985 -0.1949
10 48 7 0.1945 0.4231
10 48 8 1.0970 0.1603
10 48 9 2.0770 -0.3621
10 48 10 1.6326 -0.3347
10 48 11 1.7115 -0.0355
10 50 0 -1.3712 0.4544
10 50 1 3.4461 0.4436
10 50 2 -1.4514 0.4377
10 50 3 -0.5817 -0.2772
10 50 4 -0.5752 -0.0132
10 50 5 -1.7082 0.1302
10 50 6 3.4733 -0.1824
10 50 7 3.0378 -0.0030
10 50 8 1.3669 0.0976
10 50 9 -2.1577 0.0549
10 50 10 -3.3365 0.0403
10 52 0 -4.5507 -0.0092
10 52 1 1.1427 0.5384
10 52 2 2.6682 0.3758
10 52 3 -1.5882 0.2004
10 52 4 3.1625 -0.0562
10 52 5 -4.9869 -0.4446
10 52 6 -2.7880 -0.0785
10 52 7 0.1184 -0.1450
10 52 8 3.2992 -0.1153
10 54 0 1.4715 0.1017
10 54 1 5.4896 0.0321
10 54 2 3.4315 -0.0976
10 54 3 -0.9384 0.1512
10 54 4 0.7033 0.1017
10 54 5 -0.4894 -0.0515
10 54 6 -2.1805 0.0886
10 54 7 0.9103 -0.1175
10 56 0 -0.6127 0.0005
10 56 1 1.6448 -0.2035
10 56 2 3.2268 0.0270
10 56 3 -3.0727 -0.1334
10 56 4 2.3109 -0.0060
11 1 1 -2.7783 4.7575
11 1 2 -12.9351 2.4277
11 1 3 9.1761 1.3715
11 1 4 -12.4960 0.5764
11 1 5 2.6495 -0.0881
11 1 6 -9.4774 -2.8552
11 1 7 4.7425 -1.6867
11 1 8 -1.2702 1.5865
11 1 9 -1.3867 0.9701
11 1 10 -4.4699 0.7054
11 1 11 -2.0627 0.1265
11 1 12 -4.1221 -2.1769
11 1 13 -2.0171 -0.8413
11 1 14 -0.4395 1.3631
11 1 15 0.4000 1.0733
11 1 16 -0.2465 0.2481
11 1 17 -3.4861 -0.4974
11 1 18 -1.7391 -0.8036
11 1 19 -0.7113 -0.2811
11 1 20 1.7906 0.3955
11 1 21 -3.7433 0.4108
11 3 0 -35.1965 3.7780
11 3 1 18.9367 -5.7822
11 3 2 -19.0467 -1.8717
11 3 3 28.1807 -2.9246
11 3 4 -16.3538 -0.1892
11 3 5 10.8458 1.2263
11 3 6 -14.4272 2.5488
11 3 7 14.2584 1.7268
11 3 8 -6.1313 -2.7676
11 3 9 6.5284 -1.9495
11 3 10 -5.9131 -0.3679
11 3 11 5.4817 0.4929
11 3 12 -2.8787 2.0935
11 3 13 3.1593 0.7136
11 3 14 -2.4985 -1.0961
11 3 15 1.7648 -1.0857
11 3 16 3.1518 -0.2135
11 3 17 -0.2317 0.8383
11 3 18 -0.7026 0.5783
11 3 19 -0.7710 0.0286
11 3 20 -4.2136 -0.4574
11 3 21 -2.5142 -0.6070
11 5 0 0.9767 -1.7942
11 5 1 12.1159 1.9526
11 5 2 -8.5302 0.4326
11 5 3 -5.3560 3.5437
11 5 4 -8.3346 0.8746
11 5 5 -2.9069 -1.9619
11 5 6 -1.4986 -3.0848
11 5 7 3.4327 -1.2625
11 5 8 -9.2184 2.6295
11 5 9 -0.1918 2.2740
11 5 10 -3.5140 0.4696
11 5 11 2.1040 -1.5503
11 5 12 2.0497 -2.2459
11 5 13 -1.7596 -0.0296
11 5 14 -0.2495 1.6599
11 5 15 -0.6548 1.2327
11 5 16 2.9786 -0.1426
11 5 17 3.3295 -1.1302
11 5 18 1.0347 -0.7332
11 5 19 2.0775 0.1837
11 5 20 -3.2329 0.7052
11 5 21 -0.3916 0.5509
11 7 0 19.9707 -2.3651
11 7 1 2.1547 0.6025
11 7 2 -8.4778 -2.4477
11 7 3 -16.6064 -2.0582
11 7 4 -4.8072 -0.7155
11 7 5 1.2678 1.7094
11 7 6 6.8844 1.7712
11 7 7 3.2829 0.9807
11 7 8 -0.0647 -0.3127
11 7 9 3.2317 -2.9524
11 7 10 -2.0620 -0.7562
11 7 11 1.5047 2.3542
11 7 12 0.8341 1.2488
11 7 13 1.2848 0.0305
11 7 14 3.7025 -0.9360
11 7 15 -0.3998 -1.4937
11 7 16 -0.4584 -0.0333
11 7 17 -0.3196 1.0289
11 7 18 -0.7098 0.6093
11 7 19 -1.2162 -0.1251
11 7 20 1.8992 -0.4460
11 7 21 0.5789 -0.2662
11 9 0 -7.5139 0.5133
11 9 1 2.4205 -3.9549
11 9 2 -18.4623 2.7754
11 9 3 -1.2680 -0.1685
11 9 4 -8.9631 0.7803
11 9 5 8.8444 -0.3782
11 9 6 -5.5212 -1.5431
11 9 7 5.0846 0.3687
11 9 8 -2.7558 0.1187
11 9 9 4.5866 1.5915
11 9 10 -4.6832 0.8650
11 9 11 4.9981 -1.5393
11 9 12 -2.5918 -0.8814
11 9 13 4.7222 -0.1090
11 9 14 -1.8464 0.6063
11 9 15 -1.0471 0.6798
11 9 16 -0.6550 -0.2601
11 9 17 2.9921 -0.4779
11 9 18 2.0547 -0.3405
11 9 19 -0.8706 0.3789
11 9 20 2.5497 0.4600
11 9 21 -0.1395 -0.0131
11 11 0 -8.1128 0.2572
11 11 1 4.4190 3.1131
11 11 2 0.8453 -0.4102
11 11 3 5.8988 0.1853
11 11 4 3.3136 -0.2053
11 11 5 3.0100 -0.2530
11 11 6 -4.7046 0.6266
11 11 7 6.0016 -0.5435
11 11 8 -3.3760 -0.5227
11 11 9 3.4629 0.4972
11 11 10 -4.2810 0.0495
11 11 11 0.1259 -0.1717
11 11 12 -2.0843 0.4222
11 11 13 2.1445 -0.1058
11 11 14 -1.8284 -0.8581
11 11 15 -1.8258 0.1136
11 11 16 -4.9783 0.5976
11 11 17 0.7173 0.0138
11 11 18 -0.1844 0.0454
11 11 19 4.3010 -0.2464
11 11 20 0.4187 -0.3663
11 11 21 -0.2491 0.2533
11 13 0 -4.4196 -2.7337
11 13 1 -2.8093 0.9565
11 13 2 -2.5303 -2.0573
11 13 3 -5.1790 0.6026
11 13 4 3.5022 0.8773
11 13 5 -0.0646 -0.1423
11 13 6 12.2874 -0.1835
11 13 7 -0.8211 -0.7053
11 13 8 -4.1416 0.5911
11 13 9 -3.4198 0.2928
11 13 10 -4.0088 -0.7165
11 13 11 -1.7434 -0.0958
11 13 12 -1.2281 0.0110
11 13 13 -3.3342 0.1962
11 13 14 1.2272 0.6125
11 13 15 0.7584 0.1777
11 13 16 0.2135 -0.4815
11 13 17 0.1666 -0.4456
11 13 18 -0.0953 0.2743
11 13 19 3.2651 0.3355
11 13 20 -2.3974 -0.0229
11 13 21 -1.1654 0.0836
11 15 0 -3.9176 4.5782
11 15 1 3.6895 0.1854
11 15 2 -7.5573 3.0827
11 15 3 3.6942 -1.0039
11 15 4 -2.2339 -0.8812
11 15 5 3.3460 0.3495
11 15 6 6.4767 -0.0247
11 15 7 -6.8534 0.7346
11 15 8 -4.8092 -0.7758
11 15 9 -0.0768 -0.8298
11 15 10 -0.9394 0.1188
11 15 11 2.8571 0.8350
11 15 12 -0.9538 0.5425
11 15 13 -2.2503 -0.5704
11 15 14 0.0425 -0.2853
11 15 15 1.9877 -0.0587
11 15 16 1.4868 0.1297
11 15 17 2.0096 0.6463
11 15 18 -0.3525 -0.1654
11 15 19 1.5036 -0.5975
11 15 20 -3.1389 0.0346
11 17 0 5.9311 -1.5832
11 17 1 -2.9792 -0.4110
11 17 2 -0.5267 -1.2687
11 17 3 3.8038 -0.2724
11 17 4 -0.1762 0.1519
11 17 5 5.1423 0.8137
11 17 6 -1.7303 0.3774
11 17 7 -0.8268 -0.5118
11 17 8 -2.3101 0.0940
11 17 9 1.8253 -0.0873
11 17 10 -0.9741 -0.0593
11 17 11 1.8174 -0.0258
11 17 12 0.2627 -0.1738
11 17 13 4.4918 0.5427
11 17 14 -1.2934 0.1891
11 17 15 1.0608 -0.3953
11 17 16 -3.9755 -0.0821
11 17 17 -0.9629 -0.1622
11 17 18 -0.3838 0.0818
11 17 19 2.3980 0.2801
11 17 20 -1.9017 -0.1495
11 19 0 9.7477 -1.1714
11 19 1 -6.9249 2.1131
11 19 2 0.5047 -0.1638
11 19 3 -3.6854 0.9742
11 19 4 1.9203 -0.2240
11 19 5 -0.7819 -0.9943
11 19 6 1.9793 -0.1921
11 19 7 1.3032 -0.3019
11 19 8 2.1156 0.6613
11 19 9 -1.7340 0.6717
11 19 10 -0.4469 0.1282
11 19 11 -2.7947 -0.2984
11 19 12 0.9784 -0.6099
11 19 13 1.9026 -0.0776
11 19 14 1.6392 0.0824
11 19 15 2.2291 0.3713
11 19 16 2.9393 0.4466
11 19 17 -0.1218 -0.4359
11 19 18 4.1464 -0.3209
11 19 19 2.8293 0.0874
11 19 20 0.1261 0.1304
11 21 0 1.4165 1.0145
11 21 1 -6.3599 -3.7436
11 21 2 -6.1385 0.6158
11 21 3 -8.0240 0.4307
11 21 4 1.9842 0.1115
11 21 5 -0.0971 0.1180
11 21 6 3.6163 0.0682
11 21 7 4.3599 0.3851
11 21 8 -0.7707 -0.9156
11 21 9 -0.3396 -0.0759
11 21 10 -2.9028 0.2206
11 21 11 1.8986 -0.1776
11 21 12 -0.9113 0.6762
11 21 13 0.5784 0.0895
11 21 14 -2.4721 -0.4109
11 21 15 -1.3574 -0.2454
11 21 16 -4.4091 -0.4081
11 21 17 -2.9700 0.3354
11 21 18 -1.9108 0.4143
11 21 19 0.4730 -0.0643
11 21 20 -0.3829 -0.2389
11 23 0 -1.5157 0.2350
11 23 1 7.7508 -0.0144
11 23 2 -1.4174 -1.0261
11 23 3 5.1512 -0.2679
11 23 4 0.0235 -0.8588
11 23 5 -1.2305 -0.0213
11 23 6 -9.2534 1.1313
11 23 7 2.1630 0.1117
11 23 8 -1.9936 -0.3492
11 23 9 4.3080 -0.0180
11 23 10 -1.1587 0.1921
11 23 11 2.9234 0.1763
11 23 12 -4.5505 -0.1427
11 23 13 -2.0024 -0.2234
11 23 14 0.8764 -0.2519
11 23 15 4.0822 0.0344
11 23 16 0.9709 0.4093
11 23 17 3.0683 0.1329
11 23 18 -0.0305 -0.2561
11 23 19 -4.5585 -0.0841
11 25 0 -1.8956 -1.4803
11 25 1 2.4226 1.1307
11 25 2 0.2412 -0.5993
11 25 3 3.1963 0.6600
11 25 4 2.8116 0.3093
11 25 5 -1.9859 -0.2759
11 25 6 0.6288 -0.2384
11 25 7 2.6465 -0.2024
11 25 8 2.5184 0.2755
11 25 9 3.6360 0.0629
11 25 10 -0.7013 0.1555
11 25 11 3.0387 0.2258
11 25 12 -1.3313 -0.4046
11 25 13 -2.3515 -0.0584
11 25 14 0.5147 0.0618
11 25 15 -1.1099 -0.2119
11 25 16 -2.4261 0.1349
11 25 17 0.6892 0.0392
11 25 18 2.0760 0.0817
11 25 19 -2.0059 0.0199
11 27 0 5.1932 1.9103
11 27 1 0.7935 -1.4902
11 27 2 -1.4664 0.9589
11 27 3 -3.0019 -0.7133
11 27 4 -2.2406 0.1699
11 27 5 -1.2478 0.2897
11 27 6 2.3872 -0.9173
11 27 7 1.5379 0.7243
11 27 8 -2.7019 0.2759
11 27 9 1.9096 -0.4749
11 27 10 -3.5356 0.0180
11 27 11 5.7573 -0.2279
11 27 12 3.2349 -0.0688
11 27 13 8.0693 0.1565
11 27 14 3.3889 0.4453
11 27 15 1.8368 0.1542
11 27 16 -0.7102 -0.3750
11 27 17 -0.6569 0.0461
11 27 18 0.2130 0.0168
11 27 19 0.2158 -0.0803
11 29 0 -2.7829 0.0985
11 29 1 2.9334 1.4171
11 29 2 -4.6021 0.5914
11 29 3 5.1472 -0.9577
11 29 4 -2.1164 0.1152
11 29 5 3.9001 0.4485
11 29 6 -3.0065 -0.3271
11 29 7 1.3666 0.0142
11 29 8 -2.8107 0.2133
11 29 9 3.7852 -0.5498
11 29 10 -0.6061 -0.1717
11 29 11 3.0173 0.5006
11 29 12 -2.0572 0.0516
11 29 13 2.5177 -0.1098
11 29 14 -2.8338 0.0739
11 29 15 -1.2477 -0.1556
11 29 16 1.7898 0.1341
11 29 17 0.8622 0.1679
11 29 18 0.3435 -0.1875
11 31 0 -1.5380 -1.1172
11 31 1 2.7155 1.5461
11 31 2 -1.1738 -0.5299
11 31 3 5.4141 -0.5176
11 31 4 0.8149 0.4250
11 31 5 2.6065 0.2631
11 31 6 -2.4481 -0.3054
11 31 7 0.8119 -0.2022
11 31 8 -3.9915 0.3529
11 31 9 0.7552 -0.1400
11 31 10 -0.8691 -0.4089
11 31 11 1.6139 0.1067
11 31 12 0.5387 0.1133
11 31 13 3.3705 0.0800
11 31 14 0.8794 0.2201
11 31 15 1.2275 0.0279
11 31 16 0.8025 -0.1412
11 31 17 1.2912 -0.4595
11 31 18 -0.2321 -0.1616
11 33 0 -4.9004 0.7527
11 33 1 -0.9328 -1.0725
11 33 2 -4.1799 0.5532
11 33 3 0.1864 0.3576
11 33 4 -3.5965 0.2049
11 33 5 2.2566 -0.2319
11 33 6 -2.7607 -0.3813
11 33 7 1.9576 -0.1798
11 33 8 -6.4089 0.0116
11 33 9 -2.0008 0.7167
11 33 10 -4.2329 0.2082
11 33 11 -4.9579 -0.4328
11 33 12 -1.2674 0.1026
11 33 13 1.5119 -0.3403
11 33 14 1.7471 -0.1650
11 33 15 3.1217 0.5956
11 33 16 -1.9056 0.0613
11 33 17 -1.2505 -0.0338
11 35 0 -3.2804 -0.7293
11 35 1 5.8888 -0.5225
11 35 2 -2.0833 -0.1783
11 35 3 3.1461 0.9683
11 35 4 -4.1640 -0.1412
11 35 5 3.0619 -0.2237
11 35 6 -2.5122 0.7842
11 35 7 3.4229 -0.4705
11 35 8 -2.9713 -0.5354
11 35 9 2.9860 0.4040
11 35 10 0.8545 -0.2602
11 35 11 1.4784 -0.1358
11 35 12 1.0988 0.5103
11 35 13 1.8643 0.0443
11 35 14 -1.0561 -0.1730
11 35 15 1.0502 -0.1587
11 35 16 -0.6648 -0.1105
11 35 17 0.6338 0.2203
11 37 0 -1.3884 -0.3718
11 37 1 5.1450 0.0197
11 37 2 -1.2320 -1.1872
11 37 3 2.9506 0.0625
11 37 4 -1.9364 -0.6561
11 37 5 0.4140 0.0156
11 37 6 -2.4183 1.0789
11 37 7 1.9139 -0.1179
11 37 8 1.5066 -0.2541
11 37 9 1.7496 0.0230
11 37 10 2.0966 -0.0497
11 37 11 2.3383 -0.0179
11 37 12 2.1728 -0.0368
11 37 13 3.1897 0.1069
11 37 14 3.9722 -0.0222
11 37 15 1.1802 -0.1832
11 37 16 5.0499 0.2999
11 39 0 0.2945 0.6285
11 39 1 5.0616 -1.0454
11 39 2 -4.9639 0.8409
11 39 3 2.0634 0.7284
11 39 4 -1.6446 -0.0245
11 39 5 3.0113 -0.5217
11 39 6 -2.7250 -0.5360
11 39 7 3.1286 0.1027
11 39 8 0.4603 0.2901
11 39 9 0.3758 0.3609
11 39 10 -2.4311 0.4522
11 39 11 -3.1853 -0.4497
11 39 12 -5.6991 -0.5856
11 39 13 -0.8587 0.2145
11 39 14 -1.2849 0.0094
11 39 15 -2.2635 -0.1917
11 41 0 -8.9870 0.4519
11 41 1 -0.5253 0.1099
11 41 2 -7.5562 -0.2534
11 41 3 3.5431 -0.4478
11 41 4 0.3123 0.0780
11 41 5 1.4514 0.4172
11 41 6 -2.6022 -0.0445
11 41 7 -3.4714 0.2505
11 41 8 -4.5388 -0.1188
11 41 9 -3.6943 -0.4813
11 41 10 -1.9064 0.1422
11 41 11 0.0377 0.1969
11 41 12 -0.5260 -0.0369
11 41 13 3.0854 0.1287
11 41 14 0.0092 0.0194
11 43 0 0.6184 -0.5712
11 43 1 1.8009 1.0618
11 43 2 1.1737 0.1410
11 43 3 2.3223 -0.5637
11 43 4 0.3799 0.0241
11 43 5 1.0512 0.1109
11 43 6 2.6709 -0.4013
11 43 7 2.0195 0.2760
11 43 8 0.3666 0.6304
11 43 9 -3.6726 -0.4407
11 43 10 -0.9182 -0.2372
11 43 11 -1.4487 0.1346
11 43 12 -0.2467 -0.1739
11 43 13 -0.0649 0.0115
11 43 14 -1.3265 0.3400
11 45 0 1.5757 0.3671
11 45 1 1.6547 0.1538
11 45 2 0.4623 0.6002
11 45 3 0.9540 -0.1547
11 45 4 -2.4123 0.3713
11 45 5 0.3264 0.1926
11 45 6 -3.2666 -0.6132
11 45 7 -0.3082 -0.2101
11 45 8 -2.6734 0.0153
11 45 9 -3.1322 -0.0392
11 45 10 0.6569 0.2896
11 45 11 -0.5693 0.3031
11 45 12 2.4465 0.0208
11 45 13 2.3325 -0.1099
11 47 0 0.2205 -0.5392
11 47 1 -2.1192 -0.1213
11 47 2 -2.5039 -0.0926
11 47 3 1.9738 -0.0076
11 47 4 0.6105 -0.0050
11 47 5 2.3113 -0.0259
11 47 6 1.8999 0.1608
11 47 7 0.4770 -0.0245
11 47 8 -0.3529 0.0238
11 47 9 -2.4873 0.1108
11 47 10 -3.2958 -0.2069
11 47 11 -3.2010 -0.1541
11 47 12 -1.7475 0.2924
11 49 0 0.9232 -0.2850
11 49 1 1.7233 0.2730
11 49 2 -3.7854 -0.1683
11 49 3 2.4619 0.1996
11 49 4 -3.5498 -0.1352
11 49 5 -1.3435 -0.0506
11 49 6 -1.4290 0.4429
11 49 7 0.7177 -0.3197
11 49 8 0.8740 -0.1100
11 49 9 0.7906 0.1465
11 49 10 0.5666 -0.0100
11 51 0 1.9518 0.2642
11 51 1 9.3363 -0.5191
11 51 2 0.2782 -0.2687
11 51 3 3.9155 0.1416
11 51 4 -0.3760 -0.2112
11 51 5 1.5667 -0.0473
11 51 6 0.8595 0.4218
11 51 7 4.2271 0.0061
11 51 8 4.0389 -0.2330
11 51 9 0.4036 -0.2000
11 53 0 -4.3258 0.1888
11 53 1 3.7048 0.1118
11 53 2 0.4893 0.0314
11 53 3 3.8827 0.3064
11 53 4 -1.5029 -0.2138
11 53 5 0.1308 -0.2494
11 53 6 -3.6970 0.0313
11 53 7 -0.9970 0.1364
11 55 0 -4.2108 0.0093
11 55 1 0.2642 0.1469
11 55 2 -0.9224 -0.1198
11 55 3 1.4158 -0.1142
11 55 4 -1.5172 0.1592
12 0 0 52.9795 0.7986
12 0 1 0.5456 0.5805
12 0 2 35.3897 -1.1688
12 0 3 -30.9501 4.4267
12 0 4 0.1327 -2.3152
12 0 5 -26.8997 -2.8788
12 0 6 8.3731 2.4075
12 0 7 -10.0317 -0.6280
12 0 8 11.3297 -1.0233
12 0 9 -10.5386 2.2557
12 0 10 3.0348 -0.0660
12 0 11 -5.7848 -1.4612
12 0 12 5.9202 0.9583
12 0 13 -1.2015 -0.0186
12 0 14 2.5726 -1.0461
12 0 15 -0.1979 0.7386
12 0 16 -1.9516 0.0910
12 0 17 -0.7062 -0.5750
12 0 18 0.4719 0.4756
12 0 19 -1.9276 0.1703
12 0 20 -2.7210 -0.2176
12 0 21 -6.1330 0.1044
12 2 0 -18.0838 -0.9649
12 2 1 -32.7406 0.0266
12 2 2 3.3947 -0.7425
12 2 3 -0.0863 0.0162
12 2 4 14.4238 0.0664
12 2 5 7.5408 -0.0561
12 2 6 2.8257 0.3432
12 2 7 -3.8133 -0.1927
12 2 8 -0.4012 -0.2787
12 2 9 -0.6919 0.7430
12 2 10 5.8555 -0.0815
12 2 11 1.6648 -0.1558
12 2 12 1.4308 0.3069
12 2 13 -6.5583 -0.4278
12 2 14 -4.1267 -0.1416
12 2 15 -0.3148 0.1503
12 2 16 -0.9143 -0.0697
12 2 17 1.9246 0.1050
12 2 18 0.0699 0.2459
12 2 19 3.0186 -0.0581
12 2 20 -0.1045 -0.1109
12 2 21 0.0295 0.0195
12 4 0 41.1862 1.5858
12 4 1 18.1521 0.4092
12 4 2 15.7376 0.5633
12 4 3 -1.4531 -1.4736
12 4 4 2.7460 1.1407
12 4 5 1.8640 0.5065
12 4 6 10.7776 -1.9393
12 4 7 3.5255 0.1287
12 4 8 1.6026 1.2621
12 4 9 -4.4129 0.0346
12 4 10 -4.2037 -0.1367
12 4 11 -4.5220 -0.0226
12 4 12 0.4574 -0.5990
12 4 13 -3.7516 -0.2754
12 4 14 4.3688 0.7221
12 4 15 3.8952 0.1922
12 4 16 1.9602 -0.2421
12 4 17 0.5479 -0.1197
12 4 18 -2.1809 -0.2607
12 4 19 1.7238 0.0717
12 4 20 -3.0750 0.2130
12 4 21 1.2006 0.1873
12 6 0 1.3378 -4.9765
12 6 1 -36.0954 -1.0334
12 6 2 -0.0582 -0.0493
12 6 3 -16.0884 0.4519
12 6 4 13.1968 0.3385
12 6 5 -8.0816 0.3262
12 6 6 13.3594 -0.1171
12 6 7 -15.9581 0.0699
12 6 8 5.9324 -0.0577
12 6 9 -3.8543 -0.7918
12 6 10 7.9254 -0.1046
12 6 11 0.2680 0.3531
12 6 12 1.4433 0.2320
12 6 13 -9.5622 0.1858
12 6 14 1.7716 -0.2102
12 6 15 -2.6312 0.0956
12 6 16 1.5704 0.1549
12 6 17 -0.5377 -0.1105
12 6 18 1.6562 0.0344
12 6 19 -0.3062 -0.2115
12 6 20 0.6446 -0.0939
12 6 21 1.7306 -0.0012
12 8 0 41.2919 0.7135
12 8 1 7.4025 -0.2871
12 8 2 9.1196 -1.0046
12 8 3 -6.8522 -0.6534
12 8 4 -9.3882 -0.2731
12 8 5 0.9249 0.5267
12 8 6 5.9183 1.5565
12 8 7 1.9678 -0.0462
12 8 8 4.8812 -1.3247
12 8 9 -3.7580 0.1094
12 8 10 -2.8593 -0.0796
12 8 11 -3.1795 -0.2657
12 8 12 -1.6375 0.6165
12 8 13 -1.0235 0.2867
12 8 14 2.2266 -0.0298
12 8 15 0.8159 0.0865
12 8 16 0.7934 -0.2390
12 8 17 0.4517 -0.4304
12 8 18 -2.2980 -0.0057
12 8 19 -5.3678 0.2792
12 8 20 0.2030 0.0115
12 8 21 -1.9551 0.0004
12 10 0 -25.4780 -1.4379
12 10 1 -25.9079 -2.1196
12 10 2 -6.1315 -0.3183
12 10 3 14.8385 1.0083
12 10 4 11.5590 0.4275
12 10 5 12.0672 -0.3573
12 10 6 -4.6791 0.1453
12 10 7 -4.1998 -0.1218
12 10 8 -6.6833 -0.2467
12 10 9 0.8393 0.6710
12 10 10 6.0332 -0.3397
12 10 11 5.6381 -0.4721
12 10 12 3.7577 0.3733
12 10 13 -1.2441 0.0619
12 10 14 -7.2474 -0.0517
12 10 15 -4.7355 0.0139
12 10 16 -1.9173 0.0134
12 10 17 2.9869 0.0757
12 10 18 -1.4591 -0.0581
12 10 19 -1.5587 -0.1355
12 10 20 -0.6067 -0.0785
12 10 21 -2.6616 0.1812
12 12 0 17.2950 1.3377
12 12 1 6.3779 1.4149
12 12 2 11.3434 -0.6431
12 12 3 2.9381 1.1530
12 12 4 0.0505 -0.5525
12 12 5 -9.1564 -0.5733
12 12 6 3.2887 0.2078
12 12 7 -0.2928 -0.2920
12 12 8 4.2215 0.4579
12 12 9 -3.8606 0.2036
12 12 10 -3.6161 -0.0797
12 12 11 -7.6327 -0.1233
12 12 12 -0.1550 -0.1519
12 12 13 0.1135 0.0396
12 12 14 1.8248 -0.0971
12 12 15 1.2201 0.1029
12 12 16 0.8086 -0.0137
12 12 17 -2.4519 0.0186
12 12 18 -2.1394 0.1819
12 12 19 0.6094 -0.0259
12 12 20 0.5987 0.0832
12 12 21 -0.2710 -0.0844
12 14 0 -10.4353 0.1752
12 14 1 -17.8140 0.4024
12 14 2 -4.9215 0.3408
12 14 3 0.3287 0.0139
12 14 4 -1.9498 -1.0375
12 14 5 2.0722 -0.3417
12 14 6 1.6319 0.6431
12 14 7 -3.0989 -0.0104
12 14 8 -0.2460 -0.0819
12 14 9 -2.9076 0.1211
12 14 10 -0.0549 0.1800
12 14 11 2.3839 0.0736
12 14 12 3.2027 -0.2298
12 14 13 -2.9872 -0.4015
12 14 14 -1.5562 -0.1013
12 14 15 -1.3577 0.0401
12 14 16 2.9295 0.2100
12 14 17 0.4278 0.2450
12 14 18 -0.7690 -0.0817
12 14 19 -4.0672 -0.0952
12 14 20 -2.2106 -0.0137
12 16 0 16.1045 2.8441
12 16 1 3.1678 0.6956
12 16 2 2.0651 1.4131
12 16 3 -5.6061 -0.6077
12 16 4 -16.1609 -0.5396
12 16 5 -3.8901 -0.1211
12 16 6 -13.6167 -0.5117
12 16 7 -1.6194 0.1567
12 16 8 -0.9384 0.2144
12 16 9 -1.0185 0.3288
12 16 10 -4.8989 0.2957
12 16 11 -2.2093 -0.1937
12 16 12 0.0642 -0.2743
12 16 13 3.9142 -0.0804
12 16 14 4.7754 0.0829
12 16 15 4.1809 -0.1481
12 16 16 -0.4135 0.0921
12 16 17 0.8509 0.2480
12 16 18 -2.3486 0.0038
12 16 19 -2.1302 0.1608
12 16 20 2.8423 -0.0386
12 18 0 -7.7051 -1.2677
12 18 1 -9.6252 0.4107
12 18 2 -2.7663 -0.2409
12 18 3 5.8370 0.1813
12 18 4 4.1736 0.4696
12 18 5 7.9491 0.0575
12 18 6 -3.4539 -0.6041
12 18 7 -4.1436 -0.1030
12 18 8 1.1439 0.3911
12 18 9 2.0265 -0.1829
12 18 10 7.2641 0.3925
12 18 11 3.2013 -0.0542
12 18 12 1.5515 -0.2502
12 18 13 -1.3121 0.2606
12 18 14 -3.1473 -0.1749
12 18 15 -2.1237 -0.0212
12 18 16 0.2299 0.1038
12 18 17 2.1039 -0.1469
12 18 18 2.2572 -0.0221
12 18 19 -7.2393 0.0214
12 18 20 -2.1678 0.0631
12 20 0 15.7589 -0.4915
12 20 1 9.3992 0.1829
12 20 2 3.5472 -0.3318
12 20 3 -3.3696 0.0960
12 20 4 -4.6453 0.3007
12 20 5 -3.8326 -0.1261
12 20 6 4.0880 0.2005
12 20 7 1.9302 0.3243
12 20 8 4.4556 -0.3590
12 20 9 1.1206 -0.5362
12 20 10 1.4208 -0.1937
12 20 11 -1.3191 0.1582
12 20 12 1.1463 0.4608
12 20 13 2.5033 0.1300
12 20 14 2.4479 -0.0875
12 20 15 2.5563 -0.1342
12 20 16 1.0061 -0.2033
12 20 17 -0.0568 0.0045
12 20 18 3.0106 0.1970
12 20 19 -3.1449 -0.0318
12 20 20 3.2622 -0.0666
12 22 0 -12.8233 0.2821
12 22 1 -5.1418 -1.7738
12 22 2 -4.1081 -0.6642
12 22 3 2.7906 -0.4306
12 22 4 3.7077 0.5313
12 22 5 3.4866 0.8148
12 22 6 0.2040 0.4951
12 22 7 -0.2283 0.1027
12 22 8 -0.7801 -0.7142
12 22 9 1.3475 -0.6922
12 22 10 2.1481 -0.0981
12 22 11 0.8613 0.5462
12 22 12 0.8932 0.4283
12 22 13 0.2074 -0.2150
12 22 14 -2.5649 0.1618
12 22 15 -0.7790 0.0683
12 22 16 -3.0391 -0.2430
12 22 17 -1.6629 0.0550
12 22 18 -2.5822 -0.1818
12 22 19 -5.0416 -0.1593
12 24 0 -1.7756 -1.9400
12 24 1 10.6322 -0.1999
12 24 2 -2.8696 -0.0940
12 24 3 2.5281 0.4418
12 24 4 -3.3748 0.2380
12 24 5 -2.1265 -0.3316
12 24 6 -1.0144 -0.6125
12 24 7 -2.3555 -0.0101
12 24 8 3.8709 1.0052
12 24 9 -1.9232 0.0824
12 24 10 -0.5160 -0.2557
12 24 11 -3.9465 -0.2561
12 24 12 1.9242 -0.6146
12 24 13 0.8394 0.2553
12 24 14 3.9272 0.5584
12 24 15 2.1669 0.1455
12 24 16 4.0101 -0.1841
12 24 17 2.7702 -0.3702
12 24 18 2.6589 -0.0329
12 24 19 -1.1308 0.0205
12 26 0 -2.8756 -0.3275
12 26 1 -8.2144 0.3347
12 26 2 -0.5950 -0.2557
12 26 3 -0.9170 -0.1645
12 26 4 5.6098 0.4511
12 26 5 1.5350 0.2685
12 26 6 5.8058 -0.0243
12 26 7 -4.0939 -0.1451
12 26 8 0.5659 0.0305
12 26 9 -4.1304 -0.0638
12 26 10 -3.8222 -0.1253
12 26 11 -2.1011 0.0181
12 26 12 -1.3539 0.0975
12 26 13 -0.6298 0.0803
12 26 14 -2.6176 -0.0652
12 26 15 -1.7131 -0.0451
12 26 16 -2.8504 0.0347
12 26 17 -0.4734 0.0527
12 26 18 -2.8809 0.1187
12 26 19 -1.6933 -0.0601
12 28 0 11.2655 0.9259
12 28 1 5.6152 0.1325
12 28 2 1.6437 0.6985
12 28 3 -1.0926 -0.5057
12 28 4 -1.6513 -0.4622
12 28 5 0.0739 -0.1228
12 28 6 1.4329 0.3327
12 28 7 -1.8236 0.1589
12 28 8 1.9160 -0.1188
12 28 9 -4.1491 0.2930
12 28 10 -0.8363 -0.1438
12 28 11 -1.9291 -0.1488
12 28 12 -1.1699 0.3121
12 28 13 1.0875 -0.3140
12 28 14 0.9885 -0.3841
12 28 15 1.7485 0.1464
12 28 16 1.0095 0.2366
12 28 17 0.3112 0.2576
12 28 18 -2.5460 -0.0054
12 30 0 -3.5299 1.1031
12 30 1 -1.8926 1.1967
12 30 2 -2.2891 -0.0683
12 30 3 1.6176 -0.1452
12 30 4 4.3264 -0.3362
12 30 5 -1.5357 -0.2916
12 30 6 -0.8548 0.2811
12 30 7 -5.2578 -0.4297
12 30 8 0.4447 -0.0086
12 30 9 -3.5424 0.7733
12 30 10 2.9026 0.1049
12 30 11 0.8034 -0.2359
12 30 12 0.0413 -0.1666
12 30 13 -2.3834 -0.1670
12 30 14 -0.4908 -0.2197
12 30 15 -0.3676 0.2466
12 30 16 0.9438 0.2886
12 30 17 -0.8084 -0.1401
12 30 18 -3.1149 0.1136
12 32 0 8.7834 -0.5355
12 32 1 0.1793 0.2281
12 32 2 5.7751 0.1850
12 32 3 -2.2529 1.2027
12 32 4 4.1293 -0.1359
12 32 5 -4.3439 -0.9332
12 32 6 4.8371 -0.2009
12 32 7 0.4651 -0.1345
12 32 8 2.0137 0.2801
12 32 9 -3.0473 0.7978
12 32 10 0.6874 -0.0572
12 32 11 -0.8499 -0.5756
12 32 12 4.2571 -0.0434
12 32 13 1.3120 0.2777
12 32 14 1.2899 0.0749
12 32 15 1.4502 0.0112
12 32 16 -1.3252 -0.2259
12 32 17 0.7969 -0.2898
12 34 0 -3.0944 1.3471
12 34 1 -6.8495 -0.6701
12 34 2 2.6366 -0.0969
12 34 3 -2.0517 -0.0394
12 34 4 1.4790 -0.3381
12 34 5 -3.5893 0.2569
12 34 6 1.9391 0.6996
12 34 7 -1.2447 0.0719
12 34 8 -0.0891 -0.7283
12 34 9 0.0246 -0.4769
12 34 10 0.9387 0.1413
12 34 11 -5.0221 0.4284
12 34 12 -0.6138 0.4077
12 34 13 -1.7344 -0.0348
12 34 14 -1.6182 -0.3414
12 34 15 0.1822 -0.4260
12 34 16 -3.8283 -0.0549
12 34 17 -1.6209 0.2971
12 36 0 1.4046 -1.1137
12 36 1 -2.4880 -0.5888
12 36 2 7.0545 0.0185
12 36 3 -1.3012 0.0875
12 36 4 3.4224 0.0541
12 36 5 -2.5984 0.2513
12 36 6 3.2539 -0.1599
12 36 7 -3.2320 0.0286
12 36 8 -1.5845 0.1074
12 36 9 0.2524 -0.4276
12 36 10 3.6620 0.0739
12 36 11 1.9113 0.1706
12 36 12 3.7115 -0.2933
12 36 13 0.5573 0.3455
12 36 14 -2.3396 0.4199
12 36 15 -3.5638 -0.2784
12 36 16 -0.9641 -0.0895
12 38 0 -0.9330 -0.5145
12 38 1 -7.1559 -0.1117
12 38 2 5.5614 -0.2168
12 38 3 -1.1172 -0.2115
12 38 4 5.4299 0.5019
12 38 5 -1.5656 0.2008
12 38 6 2.3055 -0.6496
12 38 7 -1.7407 0.1681
12 38 8 2.2593 0.3463
12 38 9 -0.1899 -0.3661
12 38 10 3.3953 0.1925
12 38 11 1.0682 0.0451
12 38 12 3.0545 -0.3725
12 38 13 4.0099 0.1803
12 38 14 0.8250 0.2269
12 38 15 -1.3467 -0.0989
12 40 0 5.7037 -0.4675
12 40 1 4.8032 -0.4529
12 40 2 3.2876 0.1613
12 40 3 1.6710 -0.4359
12 40 4 2.8150 0.4314
12 40 5 0.6823 0.3859
12 40 6 0.2640 -0.2937
12 40 7 -0.5459 0.3191
12 40 8 1.8191 -0.2205
12 40 9 -0.0727 -0.4341
12 40 10 1.3792 0.0986
12 40 11 0.1931 0.1885
12 40 12 0.7035 0.1921
12 40 13 2.9213 -0.2287
12 40 14 0.0538 -0.0830
12 40 15 0.4428 0.0083
12 42 0 0.3125 0.4027
12 42 1 -4.2693 0.8862
12 42 2 1.6149 -0.0351
12 42 3 -2.4225 -0.8341
12 42 4 2.1477 -0.2383
12 42 5 -1.6359 0.1829
12 42 6 1.2132 0.3578
12 42 7 -4.4994 0.3585
12 42 8 -1.1202 -0.0027
12 42 9 -2.6550 -0.1445
12 42 10 2.3413 -0.4661
12 42 11 4.2495 -0.0718
12 42 12 4.2731 0.3406
12 42 13 3.2680 -0.1938
12 42 14 3.1865 0.1205
12 44 0 3.1988 -0.2301
12 44 1 -1.4500 0.4003
12 44 2 3.4304 0.0877
12 44 3 -3.5031 0.4141
12 44 4 -5.8197 0.0003
12 44 5 -4.6690 -0.5266
12 44 6 -3.8429 -0.1455
12 44 7 -3.3015 -0.3312
12 44 8 -2.5050 0.1256
12 44 9 -3.5461 0.7818
12 44 10 1.2307 0.0417
12 44 11 2.3026 -0.2137
12 44 12 0.9879 -0.1615
12 44 13 -0.3375 -0.5478
12 46 0 1.0408 0.8761
12 46 1 1.6628 0.0614
12 46 2 1.4531 0.0943
12 46 3 3.2402 0.2480
12 46 4 0.5841 -0.3619
12 46 5 1.3849 -0.1799
12 46 6 -3.8657 0.4706
12 46 7 -4.5294 -0.0298
12 46 8 -2.9160 -0.4189
12 46 9 -1.1527 0.1346
12 46 10 3.5296 -0.1055
12 46 11 3.3425 -0.0733
12 46 12 2.1568 0.3906
12 48 0 3.6758 0.1307
12 48 1 1.2751 -0.1559
12 48 2 -0.1132 0.0350
12 48 3 3.4349 0.1738
12 48 4 2.1976 -0.1949
12 48 5 4.5409 -0.0223
12 48 6 0.7713 0.0820
12 48 7 2.5289 -0.1130
12 48 8 0.6743 -0.0221
12 48 9 2.1296 0.3012
12 48 10 -1.0982 0.0572
12 48 11 0.6512 0.0446
12 50 0 -4.5504 -0.0043
12 50 1 1.7329 -0.1206
12 50 2 -2.4762 -0.1612
12 50 3 3.1258 0.0516
12 50 4 0.7213 0.0531
12 50 5 4.8469 0.1149
12 50 6 1.1254 -0.0445
12 50 7 3.3530 0.0429
12 50 8 -1.6494 -0.1132
12 50 9 -1.7612 -0.2981
12 52 0 -5.4829 -0.1504
12 52 1 2.2250 -0.4375
12 52 2 -1.1074 -0.0491
12 52 3 -0.6405 -0.0015
12 52 4 -0.9027 0.2624
12 52 5 -0.2652 0.2070
12 52 6 -0.4569 -0.2725
12 52 7 0.3834 0.1363
12 54 0 2.2834 -0.2535
12 54 1 3.2124 -0.0897
12 54 2 2.9505 -0.0093
12 54 3 1.5103 -0.1963
12 54 4 -1.2697 0.1617
12 54 5 -2.9142 0.2890
13 1 0 -7.7346 -0.2597
13 1 1 7.0718 -4.6346
13 1 2 1.4382 -2.9163
13 1 3 -2.7718 2.2822
13 1 4 -4.9434 -2.3828
13 1 5 -4.7915 -2.3658
13 1 6 -7.3702 6.2153
13 1 7 -1.4393 1.4333
13 1 8 -0.5378 -3.5115
13 1 9 3.5866 0.5292
13 1 10 3.3744 -1.6530
13 1 11 -0.2353 -1.4972
13 1 12 -1.8629 3.9079
13 1 13 0.8687 1.1984
13 1 14 0.8148 -2.1207
13 1 15 0.9844 -0.4440
13 1 16 -0.0085 -0.3374
13 1 17 1.4884 0.0098
13 1 18 -1.4186 1.1951
13 1 19 -2.5346 0.0552
13 1 20 0.5960 -0.7451
13 1 21 -0.2775 -0.2736
13 3 0 -8.6800 -3.9203
13 3 1 20.8173 5.2085
13 3 2 -15.1520 0.4480
13 3 3 14.0775 2.7268
13 3 4 -9.8815 1.2635
13 3 5 21.9659 -0.3387
13 3 6 -8.6949 -3.0939
13 3 7 9.8580 -2.5556
13 3 8 -12.9493 2.9064
13 3 9 5.9010 1.9704
13 3 10 -2.9072 0.5080
13 3 11 3.1108 -0.3154
13 3 12 -4.2046 -2.5371
13 3 13 -4.0155 -0.8265
13 3 14 -1.2677 1.6578
13 3 15 -0.9863 1.2209
13 3 16 0.2245 -0.1107
13 3 17 -1.2746 -0.8309
13 3 18 -2.6559 -0.7919
13 3 19 -1.5978 -0.0533
13 3 20 -0.6506 0.8284
13 3 21 1.4521 0.6610
13 5 0 -9.9080 3.9736
13 5 1 8.4377 -0.8132
13 5 2 -8.5728 1.8978
13 5 3 1.2812 -3.9456
13 5 4 -6.8979 -1.1436
13 5 5 -1.9740 1.3003
13 5 6 -2.8344 1.6324
13 5 7 -4.0071 1.9743
13 5 8 -0.9502 -1.0794
13 5 9 0.7063 -2.9064
13 5 10 2.3603 -0.5785
13 5 11 3.7302 1.9207
13 5 12 1.0013 1.6557
13 5 13 -3.5713 0.1335
13 5 14 1.7676 -1.4259
13 5 15 -3.0485 -1.7492
13 5 16 -0.3645 0.2074
13 5 17 -4.1994 1.5815
13 5 18 -0.1205 0.6847
13 5 19 -3.3512 -0.1317
13 5 20 -3.5246 -0.7401
13 5 21 0.3682 -0.7613
13 7 0 -13.3118 3.2944
13 7 1 -1.4460 -0.4538
13 7 2 4.5167 3.0417
13 7 3 7.9020 1.6700
13 7 4 1.3085 -0.0110
13 7 5 2.4471 -1.6839
13 7 6 -0.0633 -1.3590
13 7 7 0.6878 -0.8320
13 7 8 5.2066 -0.2206
13 7 9 2.0676 2.8919
13 7 10 3.0294 1.4938
13 7 11 -0.2102 -2.0300
13 7 12 -2.7401 -1.5493
13 7 13 -3.6717 -0.3041
13 7 14 2.5527 0.4248
13 7 15 1.4827 1.3531
13 7 16 3.5365 0.4301
13 7 17 -2.9671 -0.8607
13 7 18 1.4357 -0.5204
13 7 19 -3.2776 0.2842
13 7 20 1.8825 0.3540
13 7 21 1.8709 0.0371
13 9 0 -10.5913 4.2873
13 9 1 13.7125 6.8813
13 9 2 0.2535 -2.6276
13 9 3 15.8722 -0.9026
13 9 4 -4.4892 -1.5386
13 9 5 12.2678 0.2004
13 9 6 -6.9000 1.9946
13 9 7 10.1331 -0.2073
13 9 8 -6.9461 -0.1290
13 9 9 0.9406 -1.3524
13 9 10 -6.9630 -0.5884
13 9 11 -4.8872 1.3609
13 9 12 -3.4311 0.7167
13 9 13 0.3884 -0.0142
13 9 14 1.1140 -0.9053
13 9 15 2.3283 -0.7065
13 9 16 4.1678 0.4296
13 9 17 -0.1393 0.7031
13 9 18 1.2045 0.4331
13 9 19 -1.3458 -0.4081
13 9 20 2.3356 -0.6558
13 9 21 -2.8388 0.2360
13 11 0 -8.2935 -2.9580
13 11 1 2.2509 -4.0835
13 11 2 -1.5463 0.6597
13 11 3 -1.8082 0.7442
13 11 4 0.9481 1.3859
13 11 5 -7.9040 -0.1301
13 11 6 -1.7835 -2.3235
13 11 7 -2.9001 0.3142
13 11 8 -2.1780 1.2726
13 11 9 0.3107 -0.3303
13 11 10 -0.1259 -0.0453
13 11 11 -1.7710 0.2681
13 11 12 1.2901 -0.6060
13 11 13 1.6463 0.1160
13 11 14 1.1875 1.0446
13 11 15 2.5358 -0.1282
13 11 16 5.6425 -0.6319
13 11 17 0.3620 -0.1087
13 11 18 0.9819 -0.1158
13 11 19 2.7356 0.1963
13 11 20 3.2083 0.5473
13 13 0 10.3189 3.4834
13 13 1 0.8439 -0.4619
13 13 2 9.9967 1.6337
13 13 3 -7.5826 -1.7020
13 13 4 2.3649 -0.7680
13 13 5 -10.9403 0.7509
13 13 6 5.2549 0.7556
13 13 7 0.8452 0.9547
13 13 8 9.4353 -0.9220
13 13 9 1.1099 -1.1697
13 13 10 1.1236 0.4085
13 13 11 1.4198 0.5265
13 13 12 1.9436 0.3954
13 13 13 -0.7093 0.0529
13 13 14 -1.0560 -0.3905
13 13 15 -2.1733 -0.2881
13 13 16 6.5753 0.0494
13 13 17 -1.1215 0.2007
13 13 18 1.1205 -0.2092
13 13 19 -2.3032 -0.2081
13 13 20 -0.9227 -0.0045
13 15 0 2.8564 -9.3973
13 15 1 5.7662 -2.9065
13 15 2 6.1787 -3.1519
13 15 3 0.7997 1.6002
13 15 4 0.1125 1.8504
13 15 5 3.4767 0.4131
13 15 6 -3.1478 0.4105
13 15 7 8.0540 -1.0525
13 15 8 4.6522 0.2320
13 15 9 6.2137 0.5107
13 15 10 1.4531 -0.3933
13 15 11 6.6577 -0.4971
13 15 12 2.4768 -0.2291
13 15 13 1.2512 0.7536
13 15 14 1.3313 0.4703
13 15 15 -1.7813 -0.0878
13 15 16 4.2811 -0.3085
13 15 17 -2.2991 -0.7557
13 15 18 -1.6311 0.1696
13 15 19 -2.1241 0.5189
13 15 20 4.5972 0.1459
13 17 0 1.0208 2.9593
13 17 1 3.4709 0.6156
13 17 2 4.3888 0.8973
13 17 3 -2.8284 -0.8145
13 17 4 3.2435 -0.0101
13 17 5 1.5879 -0.0603
13 17 6 1.5002 -0.4370
13 17 7 3.7566 0.4733
13 17 8 1.7933 -0.2193
13 17 9 1.5346 -0.1136
13 17 10 -3.0407 0.0148
13 17 11 -0.1331 -0.0127
13 17 12 -4.3648 -0.0281
13 17 13 0.7384 -0.4359
13 17 14 -0.2420 -0.1040
13 17 15 -1.2661 0.4844
13 17 16 -0.0418 0.3711
13 17 17 0.6655 0.0764
13 17 18 0.3415 -0.4127
13 17 19 -1.5509 -0.3919
13 17 20 0.3846 0.0083
13 19 0 -3.6896 -1.6108
13 19 1 -3.8499 -2.9370
13 19 2 -2.4317 0.6767
13 19 3 -7.8561 -0.1484
13 19 4 0.4208 0.6383
13 19 5 -3.7887 0.2606
13 19 6 11.5022 -0.4686
13 19 7 -1.5894 0.4160
13 19 8 1.4409 -0.3669
13 19 9 -3.0476 0.1017
13 19 10 -1.3810 -0.1014
13 19 11 -0.8673 -0.2919
13 19 12 -2.3149 0.3869
13 19 13 0.7748 0.1822
13 19 14 0.6102 0.0014
13 19 15 -1.5451 -0.0988
13 19 16 0.2608 -0.3057
13 19 17 2.1701 0.0946
13 19 18 6.5684 0.3010
13 19 19 -1.9914 0.1264
13 21 0 -5.9378 3.9447
13 21 1 1.4681 5.7930
13 21 2 0.1982 -1.1021
13 21 3 2.2788 -1.2215
13 21 4 -2.2976 -1.4910
13 21 5 -2.0219 -0.4396
13 21 6 3.9875 1.1983
13 21 7 1.8502 -0.0433
13 21 8 -0.5588 0.4373
13 21 9 1.3949 0.2805
13 21 10 -1.2205 -0.4581
13 21 11 1.4470 0.3256
13 21 12 0.4385 -0.1977
13 21 13 6.4649 -0.4655
13 21 14 3.5193 -0.0857
13 21 15 1.9197 0.1541
13 21 16 -2.3471 0.4597
13 21 17 0.2024 0.0730
13 21 18 2.5714 -0.0022
13 21 19 -0.8269 -0.1378
13 23 0 -4.3698 -0.4947
13 23 1 -0.9333 -0.0971
13 23 2 0.6813 1.5343
13 23 3 1.9931 1.1233
13 23 4 -0.7273 0.3817
13 23 5 -0.2908 -0.3500
13 23 6 -2.5901 -1.5634
13 23 7 -0.7817 -0.5605
13 23 8 -0.9740 0.7011
13 23 9 2.4733 0.6410
13 23 10 0.3062 0.2304
13 23 11 0.4257 0.0376
13 23 12 -0.2592 -0.3487
13 23 13 2.5707 -0.3460
13 23 14 2.6646 0.0366
13 23 15 1.3252 -0.0458
13 23 16 2.3635 -0.1152
13 23 17 0.6435 0.2249
13 23 18 2.3034 0.2290
13 23 19 0.9016 0.0754
13 25 0 11.1330 3.6273
13 25 1 -2.0014 0.1968
13 25 2 7.2531 1.2375
13 25 3 -3.2360 -1.1783
13 25 4 2.0736 -0.7576
13 25 5 -0.4237 0.0437
13 25 6 1.3228 -0.3427
13 25 7 -0.8138 0.4421
13 25 8 -0.1753 0.0707
13 25 9 1.1778 0.0500
13 25 10 -2.0293 0.0730
13 25 11 0.8337 -0.3939
13 25 12 2.0626 0.0617
13 25 13 3.1033 0.2713
13 25 14 1.8198 0.1174
13 25 15 0.9254 0.0041
13 25 16 0.5838 -0.0634
13 25 17 1.8765 -0.1272
13 25 18 0.8594 -0.1121
13 27 0 -3.1517 -4.0396
13 27 1 -9.2664 -0.0082
13 27 2 -2.7749 -0.9514
13 27 3 -5.3475 1.3550
13 27 4 -3.1907 0.4188
13 27 5 2.2447 -0.0542
13 27 6 -2.9489 0.5602
13 27 7 1.5585 -0.8829
13 27 8 -5.4204 -0.6513
13 27 9 -1.2245 0.0905
13 27 10 -5.8384 0.1961
13 27 11 -0.4673 0.3450
13 27 12 -1.1701 0.3056
13 27 13 1.7560 0.0187
13 27 14 -2.5343 -0.5090
13 27 15 -0.1156 -0.3153
13 27 16 -4.1428 0.1884
13 27 17 2.1983 -0.0732
13 27 18 -1.6941 -0.1409
13 29 0 -0.4194 -0.0831
13 29 1 2.7991 -1.5150
13 29 2 -0.2874 -0.9545
13 29 3 -1.1615 0.1804
13 29 4 -0.1079 -0.1003
13 29 5 2.3013 0.3912
13 29 6 -4.3317 0.8717
13 29 7 2.7504 0.2225
13 29 8 -4.7693 -0.5639
13 29 9 2.9721 -0.3155
13 29 10 -0.1058 0.0109
13 29 11 3.6867 -0.0648
13 29 12 0.3629 0.2594
13 29 13 -1.8508 0.3216
13 29 14 0.6051 0.0882
13 29 15 -0.2385 -0.0054
13 29 16 1.8692 -0.3116
13 29 17 -0.9710 -0.2486
13 29 18 -2.2319 0.0146
13 31 0 -4.8735 -1.2584
13 31 1 0.8823 -2.5963
13 31 2 -2.9932 0.4196
13 31 3 -3.0673 0.6990
13 31 4 -2.0609 0.5055
13 31 5 -3.4451 0.0445
13 31 6 -3.4268 -0.5609
13 31 7 1.7244 0.0957
13 31 8 -6.0806 -0.2067
13 31 9 0.2660 0.1027
13 31 10 -5.1046 0.4217
13 31 11 1.1572 -0.3970
13 31 12 1.2155 -0.3401
13 31 13 -1.0247 0.0269
13 31 14 2.8067 0.2616
13 31 15 2.4277 0.1859
13 31 16 2.3832 -0.0502
13 31 17 -0.4089 0.2100
13 33 0 -1.5219 -0.2017
13 33 1 4.3156 1.3080
13 33 2 -0.1613 -0.9326
13 33 3 3.0266 -0.3246
13 33 4 -1.4239 -0.2081
13 33 5 1.0899 0.2372
13 33 6 1.9505 0.5736
13 33 7 4.2077 0.3464
13 33 8 -1.6088 -0.0285
13 33 9 3.1616 -0.9532
13 33 10 -2.6708 -0.3967
13 33 11 -1.0955 0.4851
13 33 12 -2.1358 0.1109
13 33 13 -2.1133 0.2197
13 33 14 0.2833 0.0923
13 33 15 1.9988 -0.3702
13 33 16 0.0679 -0.0711
13 33 17 -0.0672 0.2306
13 35 0 -1.5197 0.7780
13 35 1 2.4086 0.7454
13 35 2 -1.4814 0.0888
13 35 3 2.9400 -1.1809
13 35 4 -1.9176 -0.2734
13 35 5 3.5961 0.3885
13 35 6 1.4259 -0.2414
13 35 7 0.7420 0.3349
13 35 8 -6.9258 0.5302
13 35 9 2.1402 -0.3287
13 35 10 -1.2074 0.1612
13 35 11 2.2720 0.3374
13 35 12 0.1889 -0.5953
13 35 13 -0.2678 -0.4182
13 35 14 2.0915 0.1447
13 35 15 -2.8478 0.4225
13 35 16 0.4256 0.3350
13 37 0 -0.1606 1.5597
13 37 1 3.2819 0.9516
13 37 2 -1.9218 1.7131
13 37 3 2.7203 -0.1243
13 37 4 -4.3496 0.0988
13 37 5 1.5894 -0.5243
13 37 6 0.3872 -1.4032
13 37 7 0.4912 0.2375
13 37 8 -5.8007 1.0214
13 37 9 -1.3470 0.5227
13 37 10 -1.1533 -0.0808
13 37 11 0.5245 -0.5459
13 37 12 -3.2826 -0.3193
13 37 13 -4.2668 -0.0184
13 37 14 -4.6412 0.0330
13 37 15 -5.9356 0.1581
13 39 0 -3.5758 0.1067
13 39 1 0.6112 0.9920
13 39 2 -2.1674 -0.9241
13 39 3 2.6589 -0.2712
13 39 4 -3.7020 0.1586
13 39 5 -1.3670 0.1679
13 39 6 -1.1098 0.5167
13 39 7 2.5091 -0.4205
13 39 8 -0.7922 -0.5152
13 39 9 -0.3881 -0.0078
13 39 10 -2.1360 -0.0354
13 39 11 -0.1952 0.7032
13 39 12 -1.7520 0.5765
13 39 13 3.3136 -0.3020
13 39 14 -1.4513 -0.6374
13 39 15 1.6215 0.2774
13 41 0 -2.5935 -0.3307
13 41 1 2.0639 0.1078
13 41 2 -3.2610 0.3118
13 41 3 -0.1619 0.5878
13 41 4 -1.3028 -0.4049
13 41 5 -1.7534 -0.5075
13 41 6 1.0784 0.3746
13 41 7 -1.6388 -0.2150
13 41 8 -0.5653 0.0013
13 41 9 0.9000 0.4588
13 41 10 0.6326 -0.2909
13 41 11 -2.4006 -0.1903
13 41 12 -0.0355 0.1245
13 41 13 -0.7545 0.0409
13 41 14 0.9291 0.0293
13 43 0 -3.9432 -0.0648
13 43 1 1.2272 -1.5664
13 43 2 0.9382 -0.2608
13 43 3 3.7794 0.7031
13 43 4 2.0237 0.3105
13 43 5 2.0953 0.1911
13 43 6 5.2088 0.2018
13 43 7 -0.6468 -0.6800
13 43 8 0.1358 -0.5172
13 43 9 3.9561 0.3202
13 43 10 5.3078 0.2779
13 43 11 5.6054 0.0554
13 43 12 5.2124 0.1904
13 43 13 4.1785 0.2805
13 45 0 -3.5620 -1.0828
13 45 1 1.1328 -0.6703
13 45 2 -1.5547 -0.7035
13 45 3 -0.5154 0.5248
13 45 4 0.4267 -0.1703
13 45 5 0.3283 -0.2786
13 45 6 4.0756 0.5404
13 45 7 -2.7456 0.1709
13 45 8 -2.5011 0.1240
13 45 9 -0.9055 -0.1020
13 45 10 -0.0799 -0.1983
13 45 11 0.0956 -0.1959
13 45 12 -2.7840 -0.2586
13 47 0 -2.2160 0.3554
13 47 1 0.3667 -0.0013
13 47 2 -2.8720 -0.1408
13 47 3 -0.5323 -0.3703
13 47 4 4.6177 0.0494
13 47 5 -0.3526 0.4597
13 47 6 0.2226 0.2128
13 47 7 -6.9406 -0.0651
13 47 8 -0.3343 -0.2093
13 47 9 2.2916 -0.6632
13 47 10 4.5288 0.2072
13 47 11 2.1714 0.2935
13 49 0 4.3715 0.2412
13 49 1 8.0265 -0.0953
13 49 2 0.7984 0.2419
13 49 3 0.0314 -0.3902
13 49 4 -0.1595 -0.0331
13 49 5 0.5990 0.0175
13 49 6 -0.1098 -0.5691
13 49 7 1.2062 0.4586
13 49 8 2.2269 0.7416
13 49 9 2.1646 -0.1854
13 51 0 -2.7771 0.2999
13 51 1 4.2100 0.8052
13 51 2 0.9440 0.0857
13 51 3 -4.9427 -0.1191
13 51 4 -0.6784 0.2183
13 51 5 -3.0656 -0.2005
13 51 6 -1.5510 -0.2999
13 51 7 -1.3854 -0.2392
13 51 8 -2.2599 -0.2254
13 53 0 -2.7594 -0.0595
13 53 1 0.5486 0.2578
13 53 2 -0.6420 0.1737
13 53 3 -5.5742 0.0250
13 53 4 1.8481 -0.0026
13 53 5 -0.7842 -0.2203
13 53 6 1.0091 -0.0289
13 55 0 -0.4283 0.4044
13 55 1 -0.3805 0.1232
13 55 2 -0.6413 0.0491
14 0 0 4.2748 5.3194
14 0 1 -36.5420 -0.9418
14 0 2 4.9584 -2.3125
14 0 3 -25.2337 9.5646
14 0 4 10.8085 -3.1887
14 0 5 -20.9128 -7.7690
14 0 6 5.1674 5.3852
14 0 7 -9.4200 -0.3288
14 0 8 6.3733 -4.6536
14 0 9 -4.6402 5.5964
14 0 10 10.0456 0.9389
14 0 11 0.2176 -4.4619
14 0 12 6.2506 2.0842
14 0 13 0.5646 0.6251
14 0 14 -2.6349 -2.3121
14 0 15 -2.8014 1.5269
14 0 16 -2.1552 1.0416
14 0 17 1.3491 -1.3701
14 0 18 -4.0609 0.1937
14 0 19 -3.6966 0.5586
14 0 20 -1.4219 -0.7594
14 0 21 -1.4302 0.2459
14 2 0 23.7940 -1.7614
14 2 1 14.0702 -0.2313
14 2 2 -1.2857 -1.7787
14 2 3 -4.1128 1.7339
14 2 4 -1.0700 0.1516
14 2 5 2.6557 0.0093
14 2 6 8.9467 0.6302
14 2 7 7.3721 -0.9379
14 2 8 5.1952 -0.3010
14 2 9 -2.3198 0.6851
14 2 10 -0.9644 -0.3307
14 2 11 -5.1210 -0.0257
14 2 12 -1.9864 0.3296
14 2 13 0.7781 -0.2375
14 2 14 2.0552 -0.0199
14 2 15 2.8695 0.1098
14 2 16 1.6115 -0.1738
14 2 17 -0.4463 0.0369
14 2 18 -4.2134 0.1923
14 2 19 -2.6185 -0.2502
14 2 20 1.2092 0.0928
14 2 21 1.4240 -0.0354
14 4 0 -17.9369 4.4708
14 4 1 -8.8043 1.3839
14 4 2 -12.3626 -0.8951
14 4 3 5.3976 -3.8076
14 4 4 6.8541 -0.0677
14 4 5 6.4021 2.6784
14 4 6 -0.0487 -0.4089
14 4 7 -5.1204 0.2106
14 4 8 -2.9807 0.5636
14 4 9 -3.1445 -2.4016
14 4 10 0.5289 -0.1059
14 4 11 0.0874 2.0206
14 4 12 -0.7527 -0.5144
14 4 13 -2.9053 -0.1956
14 4 14 -0.8451 0.6740
14 4 15 -1.9978 -0.6606
14 4 16 -0.1411 -0.1908
14 4 17 -0.4487 0.5540
14 4 18 0.8036 -0.3205
14 4 19 -0.0739 -0.2146
14 4 20 -0.3288 0.2781
14 6 0 18.4481 -7.6424
14 6 1 -8.4553 -5.1839
14 6 2 21.2739 0.4035
14 6 3 -14.9691 2.3367
14 6 4 3.7959 0.2826
14 6 5 -20.4053 -0.7105
14 6 6 1.1829 0.1549
14 6 7 -3.0349 0.6458
14 6 8 11.0323 -0.5805
14 6 9 -2.6935 0.0458
14 6 10 0.5652 0.1184
14 6 11 -6.4727 -0.8566
14 6 12 1.1130 0.2461
14 6 13 -0.4100 0.9590
14 6 14 5.3437 0.0492
14 6 15 2.2032 -0.5079
14 6 16 0.1390 -0.0296
14 6 17 -1.3721 -0.2067
14 6 18 1.9772 -0.0152
14 6 19 0.6332 0.3977
14 6 20 0.4350 0.0554
14 8 0 -23.5622 0.8678
14 8 1 -10.8944 0.3733
14 8 2 -1.7555 -1.8962
14 8 3 1.9590 0.0133
14 8 4 4.9747 0.0980
14 8 5 1.1747 -0.0314
14 8 6 -1.1615 0.4682
14 8 7 0.1527 -0.4805
14 8 8 -1.8298 -0.2369
14 8 9 2.5293 1.2423
14 8 10 3.9643 0.0219
14 8 11 2.4001 -1.0758
14 8 12 1.6749 -0.0180
14 8 13 -1.9818 0.0428
14 8 14 -5.0743 0.0781
14 8 15 -1.6527 0.7101
14 8 16 -0.8655 -0.0948
14 8 17 -0.7103 -0.6750
14 8 18 2.1775 -0.1140
14 8 19 -0.6541 0.0828
14 8 20 -0.5761 0.1700
14 10 0 6.9619 -5.7752
14 10 1 26.0460 -1.4998
14 10 2 -6.6608 -0.3421
14 10 3 -2.4918 0.4341
14 10 4 -7.3575 1.1327
14 10 5 2.4520 0.5585
14 10 6 7.7448 -1.0464
14 10 7 6.5525 0.1094
14 10 8 -2.9877 0.9675
14 10 9 2.1823 -0.9403
14 10 10 -2.4074 -0.7584
14 10 11 0.3714 0.8603
14 10 12 3.9445 0.1927
14 10 13 4.5423 -0.3907
14 10 14 1.9108 0.1830
14 10 15 3.7801 -0.1958
14 10 16 1.3111 -0.3199
14 10 17 -0.9991 0.3968
14 10 18 -0.3949 0.3198
14 10 19 2.1819 -0.2790
14 10 20 1.9275 0.0061
14 12 0 -2.6227 3.1464
14 12 1 -17.7438 1.9206
14 12 2 -1.0053 0.9525
14 12 3 -10.7633 -1.0360
14 12 4 8.0762 -0.5439
14 12 5 -3.8157 0.3561
14 12 6 7.2980 -0.3430
14 12 7 -8.7217 0.2252
14 12 8 -0.3268 -0.0985
14 12 9 0.5145 -0.1521
14 12 10 5.3314 0.7784
14 12 11 3.5970 0.2618
14 12 12 1.9071 -0.6772
14 12 13 -3.8280 -0.6415
14 12 14 -4.8154 0.1717
14 12 15 -2.6297 0.2881
14 12 16 2.1818 0.3866
14 12 17 -0.1337 0.2108
14 12 18 0.6432 -0.3848
14 12 19 1.3160 -0.0723
14 12 20 -0.4043 -0.0182
14 14 0 9.1058 2.3782
14 14 1 8.2293 1.5365
14 14 2 0.1226 0.5653
14 14 3 -4.0367 -0.3913
14 14 4 -7.1472 -0.4501
14 14 5 -1.9463 -0.5447
14 14 6 2.9180 -0.0420
14 14 7 3.8285 -0.2559
14 14 8 3.3654 -0.1984
14 14 9 -4.6309 0.8842
14 14 10 -7.5060 0.1540
14 14 11 -5.7373 -0.7041
14 14 12 -2.4550 0.2065
14 14 13 1.0697 0.2101
14 14 14 2.0335 -0.3950
14 14 15 -2.0326 0.1195
14 14 16 4.5773 0.2121
14 14 17 -3.6190 -0.0503
14 14 18 3.2097 0.1606
14 14 19 2.2563 0.0483
14 14 20 3.1106 -0.3339
14 16 0 -19.2619 3.2883
14 16 1 0.8743 2.3371
14 16 2 -10.2933 0.1871
14 16 3 6.9408 0.5394
14 16 4 0.2279 -0.1391
14 16 5 9.3030 -0.8560
14 16 6 -1.7250 -0.3335
14 16 7 2.9170 -0.0488
14 16 8 -6.5786 0.5995
14 16 9 0.5313 0.4156
14 16 10 1.1034 -0.3106
14 16 11 2.9862 -0.0025
14 16 12 -0.1887 0.1678
14 16 13 -0.7757 -0.2319
14 16 14 -3.1561 -0.1968
14 16 15 -1.7477 0.1547
14 16 16 2.0505 -0.1003
14 16 17 -1.3957 -0.0440
14 16 18 -0.3499 0.1960
14 16 19 1.4273 -0.0464
14 16 20 -1.1944 -0.1748
14 18 0 11.2426 0.1577
14 18 1 7.1257 -0.1742
14 18 2 5.0326 -0.1080
14 18 3 -2.2571 0.3310
14 18 4 -0.6315 -0.4971
14 18 5 -0.2073 0.0487
14 18 6 7.6632 0.6059
14 18 7 4.7033 0.1396
14 18 8 0.6013 -0.4245
14 18 9 -0.4703 -0.5495
14 18 10 1.1746 0.0769
14 18 11 -1.8666 0.5004
14 18 12 -0.1815 0.2661
14 18 13 0.7854 -0.0989
14 18 14 2.8512 -0.0488
14 18 15 4.2588 -0.2644
14 18 16 3.1681 -0.2274
14 18 17 1.9047 0.3020
14 18 18 4.0858 0.0140
14 18 19 1.9845 0.0924
14 20 0 -7.6574 -2.3239
14 20 1 -2.2922 -1.5026
14 20 2 0.8716 0.2667
14 20 3 4.9244 0.9762
14 20 4 3.1892 -0.0035
14 20 5 -1.2399 -0.0713
14 20 6 1.7658 0.0567
14 20 7 -1.5106 -0.4997
14 20 8 -0.6112 0.0051
14 20 9 0.2787 0.5649
14 20 10 5.2130 0.0207
14 20 11 0.6173 -0.5442
14 20 12 -1.4994 -0.1510
14 20 13 -3.3800 0.2903
14 20 14 -1.5857 0.2337
14 20 15 -2.4818 0.0458
14 20 16 -2.3502 -0.0505
14 20 17 -3.0997 -0.3157
14 20 18 2.7621 -0.2104
14 20 19 -0.6478 0.1129
14 22 0 0.0766 -1.9387
14 22 1 5.8913 -1.5666
14 22 2 -1.3615 -1.7102
14 22 3 2.5514 -0.0140
14 22 4 -3.8752 0.6250
14 22 5 1.9300 0.8295
14 22 6 -0.8231 0.4984
14 22 7 10.1848 -0.6509
14 22 8 2.0921 -0.1794
14 22 9 -1.0568 -0.1348
14 22 10 -0.5928 0.0157
14 22 11 -1.5578 0.0966
14 22 12 0.0098 0.0670
14 22 13 3.9565 0.1577
14 22 14 2.8781 -0.0388
14 22 15 -0.4065 0.0587
14 22 16 -1.3079 0.0050
14 22 17 -1.5721 -0.1779
14 22 18 3.2356 -0.0884
14 22 19 3.4579 0.0843
14 24 0 -0.6448 -3.4979
14 24 1 -10.2085 -1.5725
14 24 2 -2.6819 0.4946
14 24 3 -3.2273 0.7165
14 24 4 2.3987 0.2418
14 24 5 2.0522 -0.1866
14 24 6 -2.1753 -0.1197
14 24 7 0.8465 0.2676
14 24 8 -2.5012 0.0175
14 24 9 -3.1198 -0.2402
14 24 10 3.0364 0.0434
14 24 11 0.7227 -0.1900
14 24 12 0.7451 -0.0543
14 24 13 -2.8988 0.2728
14 24 14 -0.8694 0.1318
14 24 15 -5.0266 -0.0997
14 24 16 2.3750 0.0051
14 24 17 0.0136 0.0646
14 24 18 4.3882 -0.1174
14 26 0 10.0833 3.2237
14 26 1 1.8799 0.6148
14 26 2 5.3586 -0.5586
14 26 3 1.4951 -1.6423
14 26 4 0.6281 -0.2409
14 26 5 -0.6692 0.8299
14 26 6 0.3498 0.9927
14 26 7 3.7932 0.4947
14 26 8 2.1364 -0.6565
14 26 9 0.0315 -0.5146
14 26 10 0.4964 0.1037
14 26 11 0.6164 0.1008
14 26 12 4.3470 0.1519
14 26 13 7.1035 0.0424
14 26 14 5.3925 -0.2577
14 26 15 -0.3006 -0.0621
14 26 16 -2.0216 0.2829
14 26 17 2.2822 0.1877
14 26 18 1.2499 -0.0556
14 28 0 -8.5106 0.3434
14 28 1 -3.6408 0.8631
14 28 2 -1.1973 0.4556
14 28 3 3.7713 0.5175
14 28 4 0.8324 -0.1371
14 28 5 -2.1350 -1.1129
14 28 6 -3.5606 -0.8709
14 28 7 -2.6576 0.1743
14 28 8 -0.7767 0.8364
14 28 9 -0.2554 0.3249
14 28 10 2.3456 -0.0411
14 28 11 -1.3016 -0.0463
14 28 12 -0.3088 -0.5274
14 28 13 2.8053 -0.1935
14 28 14 2.0574 0.2080
14 28 15 -0.8218 0.2618
14 28 16 -2.4465 0.1322
14 28 17 -0.3296 -0.0734
14 28 18 -3.6031 0.0230
14 30 0 4.7495 3.0337
14 30 1 7.8726 1.8720
14 30 2 3.1267 0.3566
14 30 3 -0.1256 -0.5563
14 30 4 1.1291 -0.3666
14 30 5 -2.1991 -0.2134
14 30 6 6.0524 -0.2129
14 30 7 1.6950 0.3642
14 30 8 2.6480 0.2394
14 30 9 -1.3577 -0.2871
14 30 10 0.6096 0.0161
14 30 11 -0.5126 0.3097
14 30 12 3.9816 -0.1428
14 30 13 2.9057 -0.1551
14 30 14 4.8714 0.2303
14 30 15 -1.6696 -0.1131
14 30 16 0.6608 -0.2396
14 30 17 -3.3322 0.0611
14 32 0 -1.0829 -0.6886
14 32 1 3.1879 -0.1974
14 32 2 1.1312 0.8839
14 32 3 0.6565 0.1343
14 32 4 -0.2220 0.1697
14 32 5 -2.6674 -0.1715
14 32 6 3.2528 -0.6429
14 32 7 -3.0468 0.0021
14 32 8 1.4172 0.3331
14 32 9 -1.6146 0.2099
14 32 10 1.1798 -0.0073
14 32 11 -1.7814 0.0709
14 32 12 -1.4674 0.0542
14 32 13 -3.5683 -0.1729
14 32 14 -1.1835 -0.0524
14 32 15 -1.1280 -0.1696
14 32 16 1.7967 0.0327
14 32 17 -0.2332 0.2290
14 34 0 4.4683 0.3831
14 34 1 -1.0242 0.3983
14 34 2 2.4216 -0.5433
14 34 3 -3.8521 -0.6664
14 34 4 0.1147 0.2561
14 34 5 -1.1869 0.6149
14 34 6 3.7697 0.4371
14 34 7 -1.7075 -0.3866
14 34 8 1.4308 -0.4593
14 34 9 0.7608 -0.2590
14 34 10 2.8324 -0.1261
14 34 11 0.6541 0.5084
14 34 12 -2.9596 0.4197
14 34 13 -0.8751 -0.1694
14 34 14 0.3229 -0.2380
14 34 15 -1.6887 -0.1693
14 34 16 2.3776 0.2533
14 36 0 1.1232 -3.3193
14 36 1 -1.9036 -1.4912
14 36 2 -0.2618 0.0793
14 36 3 -1.9047 1.0865
14 36 4 1.0565 0.5730
14 36 5 -0.5579 -0.4415
14 36 6 1.3050 -0.4953
14 36 7 -0.6649 -0.5111
14 36 8 -1.5718 0.1498
14 36 9 -2.1241 0.9212
14 36 10 3.1255 0.1385
14 36 11 1.4833 -0.7572
14 36 12 2.3610 -0.1383
14 36 13 2.1704 0.0092
14 36 14 7.1514 0.3465
14 36 15 -1.8270 0.4202
14 38 0 2.5082 0.6343
14 38 1 -1.3688 -0.8049
14 38 2 2.0367 -0.8299
14 38 3 -0.1196 -0.2957
14 38 4 -0.3233 -0.0235
14 38 5 0.0938 0.4871
14 38 6 1.8005 1.1885
14 38 7 8.6213 0.0505
14 38 8 1.2286 -1.0157
14 38 9 -2.3252 -0.3582
14 38 10 0.2993 -0.3477
14 38 11 1.4360 -0.0730
14 38 12 1.3418 0.9824
14 38 13 1.0718 0.2588
14 38 14 1.0134 -0.4138
14 38 15 -0.5969 -0.4155
14 40 0 2.4112 -0.4486
14 40 1 -2.2662 -0.3706
14 40 2 5.5337 -0.2300
14 40 3 0.5409 0.3127
14 40 4 2.8299 -0.2715
14 40 5 0.0694 -0.1026
14 40 6 -0.8124 0.4709
14 40 7 4.3693 0.1547
14 40 8 -3.5028 -0.0031
14 40 9 -2.4692 0.1714
14 40 10 -2.3697 -0.0940
14 40 11 -2.0285 -0.2553
14 40 12 1.0176 -0.2428
14 40 13 -0.0877 -0.0938
14 40 14 0.0011 0.4719
14 42 0 -1.7499 1.1046
14 42 1 -3.1985 0.6624
14 42 2 0.0959 0.3633
14 42 3 -3.4249 -0.0873
14 42 4 -0.9230 -0.4604
14 42 5 -1.8264 -0.1978
14 42 6 1.1138 -0.3405
14 42 7 -0.2137 0.2051
14 42 8 -0.4799 0.4579
14 42 9 1.5352 -0.0735
14 42 10 1.9606 0.2277
14 42 11 -6.4876 -0.2950
14 42 12 -0.1618 -0.4684
14 42 13 -4.4479 0.0761
14 44 0 -1.7273 0.6510
14 44 1 -3.4861 0.2159
14 44 2 1.5220 0.5192
14 44 3 0.4559 -0.0989
14 44 4 -0.9210 0.1457
14 44 5 0.6155 -0.0232
14 44 6 0.5774 -0.7968
14 44 7 2.1011 0.1813
14 44 8 -1.5426 0.2361
14 44 9 3.1202 -0.1552
14 44 10 0.4427 0.2986
14 44 11 -1.1224 -0.0068
14 44 12 1.0941 -0.2303
14 46 0 5.1849 0.5016
14 46 1 1.1330 0.8490
14 46 2 0.5584 0.2619
14 46 3 -0.6965 -0.6848
14 46 4 0.7532 -0.0122
14 46 5 0.9212 0.2494
14 46 6 -0.5808 -0.1711
14 46 7 0.5828 0.4825
14 46 8 -0.3767 0.0594
14 46 9 3.8108 -0.3675
14 46 10 1.3022 0.0177
14 46 11 -1.2383 0.2360
14 48 0 3.1473 -1.0904
14 48 1 2.0550 -0.0037
14 48 2 -0.1517 0.3956
14 48 3 3.3332 0.2134
14 48 4 2.2369 0.4708
14 48 5 2.4484 0.0185
14 48 6 -3.8399 -0.7891
14 48 7 -3.5595 -0.2828
14 48 8 -0.8687 0.1447
14 48 9 3.0739 0.4525
14 48 10 0.4785 0.3800
14 50 0 0.2521 -0.4697
14 50 1 2.1206 -0.2723
14 50 2 0.8448 -0.1539
14 50 3 0.9895 0.0761
14 50 4 -0.3569 0.0630
14 50 5 3.2004 0.0031
14 50 6 -1.5386 0.2628
14 50 7 0.3363 0.2223
14 50 8 -1.5164 -0.2393
14 52 0 -2.6732 -0.3749
14 52 1 1.4286 -0.3256
14 52 2 -0.6891 -0.3787
14 52 3 -3.3699 0.0032
14 52 4 -0.5587 0.0265
14 52 5 1.0692 0.0952
14 52 6 -2.4238 0.4536
14 54 0 2.2013 -0.0457
14 54 1 4.2381 0.0350
14 54 2 -0.8640 0.0465
14 54 3 -2.0273 -0.0296
15 1 0 -8.0506 -2.1682
15 1 1 1.9154 3.5812
15 1 2 -0.3467 0.5245
15 1 3 11.1397 5.0681
15 1 4 4.1218 -1.2537
15 1 5 1.0679 -3.9250
15 1 6 -1.9377 0.4127
15 1 7 2.2108 -0.4020
15 1 8 -1.9065 0.2588
15 1 9 0.7734 2.8696
15 1 10 -0.4909 0.4855
15 1 11 0.8810 -2.2367
15 1 12 1.4875 -0.9637
15 1 13 0.7225 0.0868
15 1 14 -0.3760 0.1362
15 1 15 0.8432 1.1314
15 1 16 0.7082 0.6496
15 1 17 -2.6484 -0.9519
15 1 18 -1.2067 -0.4861
15 1 19 2.2314 -0.1463
15 1 20 1.4887 0.0357
15 3 0 -9.8123 1.9350
15 3 1 21.2954 -3.5475
15 3 2 -16.1609 0.2311
15 3 3 15.1578 -4.9228
15 3 4 -7.1771 1.0564
15 3 5 13.5945 3.0278
15 3 6 -2.0537 -0.4417
15 3 7 6.0557 1.0090
15 3 8 -2.5919 -0.1420
15 3 9 2.2400 -2.5096
15 3 10 -2.3144 -0.5559
15 3 11 3.3861 1.7654
15 3 12 -1.9063 0.7225
15 3 13 0.5604 -0.3867
15 3 14 -1.4288 -0.0739
15 3 15 0.3965 -0.8381
15 3 16 1.4137 -0.4565
15 3 17 1.2459 1.1023
15 3 18 2.1655 0.4644
15 3 19 3.2589 -0.0641
15 3 20 -0.0962 -0.1041
15 5 0 3.7111 -0.4749
15 5 1 0.6621 2.9058
15 5 2 4.4541 2.6035
15 5 3 2.0408 2.0466
15 5 4 3.0049 -0.0504
15 5 5 -0.1686 -2.0365
15 5 6 -4.9004 -2.6734
15 5 7 -1.1323 -0.2195
15 5 8 -1.4574 2.1814
15 5 9 0.0489 1.2688
15 5 10 -0.5042 0.6230
15 5 11 3.8956 -1.0891
15 5 12 2.9323 -2.0565
15 5 13 2.7947 0.0708
15 5 14 3.5981 1.1281
15 5 15 -1.4940 0.9037
15 5 16 -0.6980 0.1499
15 5 17 -0.3969 -0.7808
15 5 18 2.8314 -0.5978
15 5 19 1.0786 0.0497
15 5 20 -2.5465 0.2559
15 7 0 3.5508 -1.3822
15 7 1 -7.1782 0.5731
15 7 2 9.1548 -2.5373
15 7 3 -0.3488 0.9532
15 7 4 5.0120 0.0222
15 7 5 -5.1354 -0.4289
15 7 6 -5.1871 1.8432
15 7 7 0.4221 -0.3621
15 7 8 0.0224 -1.2840
15 7 9 2.7799 0.0134
15 7 10 -0.5387 0.0424
15 7 11 -0.3340 0.2597
15 7 12 -2.2914 1.3189
15 7 13 -0.4230 0.2369
15 7 14 0.1686 -1.3732
15 7 15 0.4088 -0.4197
15 7 16 -0.5937 0.3626
15 7 17 0.6216 0.2316
15 7 18 3.1320 0.5018
15 7 19 1.9120 -0.0503
15 7 20 -1.4248 -0.6708
15 9 0 -10.1356 7.3235
15 9 1 6.3824 0.1182
15 9 2 -13.2573 1.9599
15 9 3 4.4797 -1.2365
15 9 4 -2.6835 0.3111
15 9 5 4.9117 -0.0368
15 9 6 0.3911 -0.8484
15 9 7 1.4105 0.1694
15 9 8 -8.0285 0.3376
15 9 9 1.1132 1.1938
15 9 10 -4.5614 -0.2395
15 9 11 2.0309 -0.8018
15 9 12 -1.4699 0.1132
15 9 13 0.8968 -0.4122
15 9 14 -2.5229 0.5729
15 9 15 -0.5573 0.7773
15 9 16 -4.2568 -0.6937
15 9 17 -3.8949 -0.4396
15 9 18 -2.7770 -0.1682
15 9 19 -0.4784 0.1523
15 9 20 -2.3555 0.3386
15 11 0 8.9667 -4.1995
15 11 1 4.9867 -0.4122
15 11 2 -4.7851 0.4752
15 11 3 -1.6302 0.6090
15 11 4 -3.1521 -0.4256
15 11 5 2.1497 0.0949
15 11 6 3.5050 0.7460
15 11 7 -0.4565 -0.1768
15 11 8 -0.5316 -0.3796
15 11 9 2.3910 -0.7884
15 11 10 1.5275 -0.1566
15 11 11 3.0037 0.8468
15 11 12 -0.4197 0.2341
15 11 13 -3.8028 -0.0567
15 11 14 -1.5879 -0.3426
15 11 15 -1.7660 -0.5237
15 11 16 -0.4836 0.2208
15 11 17 0.1003 0.3845
15 11 18 0.6556 0.0941
15 11 19 1.6923 -0.2744
15 11 20 -0.2823 -0.0736
15 13 0 3.0806 -1.2753
15 13 1 -5.6448 0.6901
15 13 2 2.7125 -1.9004
15 13 3 5.2408 0.0321
15 13 4 3.0640 -0.1197
15 13 5 2.8749 0.1646
15 13 6 -2.1398 1.2550
15 13 7 -4.5337 -0.5515
15 13 8 2.7907 -0.3272
15 13 9 0.2339 0.5033
15 13 10 3.1082 -0.1552
15 13 11 1.8134 -0.8851
15 13 12 -2.8992 -0.3631
15 13 13 -1.5039 0.9088
15 13 14 0.7123 0.3667
15 13 15 -2.8735 -0.0612
15 13 16 0.8631 0.0014
15 13 17 -3.2827 -0.6201
15 13 18 -0.1127 -0.0136
15 13 19 -3.1785 0.7430
15 13 20 -0.6918 0.5437
15 15 0 -3.0813 -1.5936
15 15 1 2.8423 -3.3731
15 15 2 -2.5736 1.7105
15 15 3 5.8676 0.3505
15 15 4 0.4203 0.5534
15 15 5 3.7628 -0.0668
15 15 6 -1.3680 -0.9935
15 15 7 0.2956 0.5730
15 15 8 -1.1871 -0.1102
15 15 9 -2.2016 0.1206
15 15 10 -1.1336 -0.1487
15 15 11 -1.9789 -0.1724
15 15 12 -2.2239 0.6636
15 15 13 0.1533 -0.2158
15 15 14 1.6484 -0.4308
15 15 15 -1.9525 0.0853
15 15 16 2.7790 0.2144
15 15 17 -1.8785 0.3000
15 15 18 1.3196 -0.0545
15 15 19 -1.0516 -0.4751
15 17 0 -4.4805 1.3371
15 17 1 -4.0697 0.2133
15 17 2 -6.1526 -1.9085
15 17 3 -3.1027 -1.0921
15 17 4 -3.1531 -0.0237
15 17 5 0.5036 0.8039
15 17 6 -0.5052 0.7030
15 17 7 -1.2185 0.0716
15 17 8 -3.4150 -0.0888
15 17 9 -2.1245 -0.9335
15 17 10 1.9884 -0.0855
15 17 11 -0.8858 0.8368
15 17 12 1.7400 -0.1506
15 17 13 -1.7042 -0.0274
15 17 14 1.4173 0.3443
15 17 15 3.3598 -0.1793
15 17 16 1.5592 -0.3176
15 17 17 0.7852 0.0032
15 17 18 -2.5183 0.2205
15 17 19 -1.5566 0.0897
15 19 0 -0.7553 -2.8737
15 19 1 -6.4603 1.4536
15 19 2 0.2482 0.3265
15 19 3 -5.5351 1.0370
15 19 4 -0.3734 -0.5740
15 19 5 -3.3992 -0.7402
15 19 6 -0.2499 -0.0171
15 19 7 -3.0891 -0.2240
15 19 8 0.3644 0.5552
15 19 9 0.3259 0.2215
15 19 10 1.6382 0.3121
15 19 11 1.3198 0.1095
15 19 12 1.0528 -0.8766
15 19 13 -2.2726 -0.1489
15 19 14 -0.0508 0.1414
15 19 15 0.6295 -0.0112
15 19 16 0.4813 0.5082
15 19 17 -0.0361 0.0341
15 19 18 3.0941 -0.2836
15 19 19 0.0481 -0.4218
15 21 0 2.9949 5.3964
15 21 1 -3.4418 -0.2399
15 21 2 7.0257 1.1844
15 21 3 -2.4248 -0.9498
15 21 4 5.8580 -0.1068
15 21 5 -0.8672 0.3456
15 21 6 -0.5892 -0.8332
15 21 7 3.3303 0.4260
15 21 8 2.2182 -0.0466
15 21 9 3.4522 -0.0269
15 21 10 -0.3698 0.1571
15 21 11 1.3992 -0.4917
15 21 12 -0.2102 0.2859
15 21 13 2.1030 0.1783
15 21 14 0.6178 -0.1038
15 21 15 0.3772 -0.0911
15 21 16 0.2353 -0.2990
15 21 17 -4.0608 0.1169
15 21 18 -1.8978 0.2808
15 21 19 -1.1453 0.2679
15 23 0 4.2287 -0.4078
15 23 1 2.1733 0.2842
15 23 2 -0.7307 0.2402
15 23 3 -3.7594 0.0789
15 23 4 -2.6002 0.1054
15 23 5 -0.8737 -0.4171
15 23 6 -2.9169 0.0675
15 23 7 4.1120 0.3680
15 23 8 -1.2602 -0.1508
15 23 9 -0.5252 -0.3265
15 23 10 -1.1866 0.0590
15 23 11 0.2489 0.3143
15 23 12 -0.1259 0.1019
15 23 13 0.8076 -0.1379
15 23 14 -0.7646 -0.1654
15 23 15 -0.8704 0.0102
15 23 16 4.6520 0.0651
15 23 17 -1.4665 0.1032
15 23 18 -0.9507 -0.0190
15 25 0 1.9220 -0.0900
15 25 1 0.8631 2.3278
15 25 2 -1.8315 -0.2008
15 25 3 -0.7271 0.1373
15 25 4 -1.0261 -0.4158
15 25 5 -0.6293 -0.5410
15 25 6 0.3545 0.5226
15 25 7 3.6193 -0.0256
15 25 8 -1.7483 -0.2519
15 25 9 2.0912 -0.0443
15 25 10 -3.9611 -0.0946
15 25 11 0.8579 0.2171
15 25 12 -2.7806 0.0984
15 25 13 1.4753 0.0399
15 25 14 0.4865 -0.0631
15 25 15 -2.0886 -0.2325
15 25 16 3.1224 -0.1256
15 25 17 0.1875 -0.1004
15 25 18 0.9458 -0.0705
15 27 0 -1.4876 -0.2802
15 27 1 -0.3619 -2.5964
15 27 2 -0.2088 -0.1469
15 27 3 2.9816 -0.0791
15 27 4 -0.6078 0.8330
15 27 5 -1.8635 0.7843
15 27 6 -1.4432 -0.7099
15 27 7 1.2030 -0.1308
15 27 8 -0.9653 0.0184
15 27 9 4.2205 0.2288
15 27 10 0.6845 0.0840
15 27 11 3.8153 -0.2716
15 27 12 -0.5478 0.1474
15 27 13 4.6890 -0.1960
15 27 14 -1.4043 0.0957
15 27 15 -1.6525 0.3764
15 27 16 -0.1018 -0.3380
15 27 17 7.1996 -0.0345
15 29 0 -6.9640 -1.4014
15 29 1 -1.6924 0.1873
15 29 2 -3.7426 0.3680
15 29 3 3.3337 0.2720
15 29 4 0.1615 0.0983
15 29 5 0.5913 -0.2079
15 29 6 2.0875 -0.3148
15 29 7 1.2220 0.0544
15 29 8 0.7179 0.5171
15 29 9 -0.0049 -0.0402
15 29 10 0.2776 -0.4594
15 29 11 0.6308 0.0300
15 29 12 -0.2046 0.0475
15 29 13 4.1170 -0.1094
15 29 14 -0.3775 0.1327
15 29 15 -0.3879 0.0488
15 29 16 -1.0973 -0.0292
15 29 17 4.7993 0.1290
15 31 0 1.2176 -1.9896
15 31 1 5.4243 0.1840
15 31 2 -1.3891 -1.4353
15 31 3 0.9048 -0.1912
15 31 4 -4.9978 0.2263
15 31 5 -2.3063 0.7618
15 31 6 -2.7480 0.8195
15 31 7 -0.8713 -0.7700
15 31 8 -1.7818 -0.4790
15 31 9 -1.5350 -0.1566
15 31 10 -2.5780 -0.0690
15 31 11 -0.1909 0.3686
15 31 12 -0.5604 0.2314
15 31 13 2.1883 0.0203
15 31 14 1.1283 -0.2314
15 31 15 2.0451 -0.0447
15 31 16 -0.3269 0.1458
15 33 0 -0.8638 1.6113
15 33 1 0.7616 -0.5600
15 33 2 0.9112 0.5808
15 33 3 2.3377 -0.4343
15 33 4 0.4543 -0.7044
15 33 5 5.4315 -0.0602
15 33 6 -2.0303 0.1312
15 33 7 -0.1426 0.4034
15 33 8 -2.3142 0.4252
15 33 9 0.2954 0.3089
15 33 10 0.6684 -0.2019
15 33 11 1.1463 -0.6698
15 33 12 -1.6653 0.0826
15 33 13 0.9279 0.2023
15 33 14 -3.8798 -0.1715
15 33 15 -0.2114 0.2339
15 33 16 -3.1774 -0.0650
15 35 0 -1.4043 0.9989
15 35 1 3.0092 0.1375
15 35 2 -1.1581 0.3051
15 35 3 0.4541 0.6853
15 35 4 2.0344 0.1604
15 35 5 4.2952 -0.3252
15 35 6 -1.5436 -0.2288
15 35 7 1.1529 -0.3201
15 35 8 -3.2749 -0.1892
15 35 9 1.9034 0.4569
15 35 10 0.7326 0.4044
15 35 11 1.2761 -0.1572
15 35 12 -1.2522 -0.2780
15 35 13 1.1685 0.0104
15 35 14 -3.5875 -0.0885
15 35 15 -0.7264 0.0358
15 37 0 -3.6611 -0.0568
15 37 1 4.0382 1.0139
15 37 2 -3.0275 -0.2515
15 37 3 1.1671 0.3478
15 37 4 1.3522 -0.6445
15 37 5 0.1689 -0.5903
15 37 6 -0.9939 0.7442
15 37 7 4.8234 0.3800
15 37 8 -1.0957 -0.1264
15 37 9 -1.0977 -0.1993
15 37 10 -1.1785 -0.1616
15 37 11 2.0263 0.0613
15 37 12 2.8822 0.0428
15 37 13 0.1550 0.4909
15 37 14 -2.4879 -0.0564
15 37 15 -1.0451 -0.0443
15 39 0 -4.3910 1.3978
15 39 1 1.9172 -0.2373
15 39 2 -3.9532 0.4351
15 39 3 -0.9702 -0.0139
15 39 4 -3.2705 -0.0247
15 39 5 0.7040 0.1038
15 39 6 -1.4502 -0.4487
15 39 7 8.3888 -0.1157
15 39 8 -0.1354 -0.1177
15 39 9 -1.6660 -0.0779
15 39 10 -3.0357 0.3932
15 39 11 4.3750 0.3453
15 39 12 2.6687 -0.3088
15 39 13 1.4922 -0.1351
15 39 14 -3.9260 -0.1754
15 41 0 -3.2420 -1.2878
15 41 1 3.8190 -0.3878
15 41 2 0.0673 0.3357
15 41 3 0.8712 0.0735
15 41 4 0.5856 0.2914
15 41 5 1.1651 0.0807
15 41 6 -0.2932 -0.8161
15 41 7 -1.2404 0.1091
15 41 8 -0.7729 0.5213
15 41 9 -1.3071 -0.1302
15 41 10 -0.0904 0.0735
15 41 11 1.5154 0.1575
15 41 12 1.3982 -0.4623
15 41 13 2.2574 0.0475
15 43 0 0.5645 -1.0317
15 43 1 0.3212 0.3875
15 43 2 -0.3828 -0.5317
15 43 3 -3.8751 -0.4593
15 43 4 -1.6583 0.4669
15 43 5 -1.5534 0.3615
15 43 6 2.0492 0.1009
15 43 7 -1.5267 -0.0957
15 43 8 4.7787 0.0751
15 43 9 1.9927 -0.2591
15 43 10 2.4735 -0.0697
15 43 11 -0.4105 0.3951
15 43 12 -2.0487 -0.1056
15 45 0 -3.1730 -0.0466
15 45 1 -3.1983 -0.2588
15 45 2 -3.0910 -0.0303
15 45 3 -0.6210 -0.3616
15 45 4 -0.6962 0.1015
15 45 5 -0.6202 0.2180
15 45 6 -4.2178 0.2529
15 45 7 -3.7049 -0.0222
15 45 8 -2.2919 -0.2869
15 45 9 -3.1805 -0.3033
15 45 10 0.1257 -0.3933
15 45 11 2.1212 0.1832
15 47 0 0.4643 0.3449
15 47 1 -1.6730 -0.1555
15 47 2 -4.4199 -0.3206
15 47 3 -1.3531 -0.1488
15 47 4 0.9533 -0.2468
15 47 5 0.4566 -0.1468
15 47 6 -0.9293 0.2830
15 47 7 -0.8866 -0.1284
15 47 8 0.5295 0.0770
15 47 9 0.8114 0.3346
15 47 10 0.8797 -0.1878
15 49 0 1.3067 0.0066
15 49 1 0.1803 0.3174
15 49 2 0.8497 0.0969
15 49 3 4.7816 0.7410
15 49 4 3.2740 -0.1976
15 49 5 0.9003 -0.5995
15 49 6 -0.9205 0.3406
15 49 7 -4.2780 -0.4178
15 49 8 -1.5186 -0.0036
15 51 0 1.9217 1.1634
15 51 1 3.1379 -0.2199
15 51 2 -0.8575 -0.3490
15 51 3 -0.3467 -0.0488
15 51 4 -0.6903 -0.3103
15 51 5 1.4173 0.1427
15 51 6 3.8346 0.7511
15 53 0 0.4205 -0.0275
15 53 1 1.8504 -0.0179
15 53 2 -1.7736 0.4435
15 53 3 -1.5460 0.2227
16 0 0 -16.1387 0.7388
16 0 1 -5.2159 0.1597
16 0 2 16.2217 -1.7000
16 0 3 10.2680 -2.6185
16 0 4 13.4064 -0.1741
16 0 5 -7.7158 0.9491
16 0 6 7.6262 1.8370
16 0 7 -3.2997 1.0615
16 0 8 5.3444 -1.7150
16 0 9 1.0086 -1.8410
16 0 10 -0.0578 0.2524
16 0 11 -3.5706 0.9251
16 0 12 2.0161 0.6890
16 0 13 2.5134 0.6543
16 0 14 4.9407 -0.6524
16 0 15 1.4435 -0.9862
16 0 16 0.5839 0.1829
16 0 17 -3.4017 0.4706
16 0 18 -0.8122 0.0953
16 0 19 5.9771 0.0120
16 0 20 3.3982 -0.1499
16 2 0 -18.6285 -0.4529
16 2 1 -12.4901 0.6014
16 2 2 0.6784 -0.0153
16 2 3 1.2314 -0.4925
16 2 4 2.6156 0.2792
16 2 5 -2.2119 0.5764
16 2 6 1.5725 -0.5307
16 2 7 -5.9569 -0.2217
16 2 8 -0.8261 0.0603
16 2 9 -0.7594 -0.3915
16 2 10 4.0858 0.2943
16 2 11 -0.2296 0.3995
16 2 12 1.8263 0.0353
16 2 13 -4.2761 -0.1603
16 2 14 -3.8436 -0.0757
16 2 15 -4.0556 -0.1142
16 2 16 -2.1741 0.1462
16 2 17 0.1676 0.0296
16 2 18 -2.2437 -0.0560
16 2 19 3.4652 -0.0636
16 2 20 -1.8424 0.0422
16 4 0 9.6646 -0.7601
16 4 1 -4.1543 0.1285
16 4 2 -0.3241 -0.0011
16 4 3 -14.2756 -0.3857
16 4 4 -7.9322 -0.0157
16 4 5 -4.4666 0.5527
16 4 6 4.0115 0.2430
16 4 7 0.0597 -0.0624
16 4 8 4.0487 -0.2338
16 4 9 -2.3490 -0.1126
16 4 10 0.9678 -0.0505
16 4 11 -2.0646 -0.0235
16 4 12 2.4880 0.3585
16 4 13 1.4640 0.0525
16 4 14 4.3496 -0.2027
16 4 15 0.3285 0.0006
16 4 16 -0.2303 -0.1980
16 4 17 1.7537 -0.0748
16 4 18 -0.7295 0.2439
16 4 19 3.1197 0.2764
16 4 20 -2.2607 0.0294
16 6 0 10.6378 1.1482
16 6 1 -10.6473 -0.0935
16 6 2 9.0377 -0.2302
16 6 3 -4.2800 -0.3156
16 6 4 7.4591 0.0907
16 6 5 -5.5296 -0.1981
16 6 6 0.5428 0.6853
16 6 7 -9.0711 0.1141
16 6 8 0.7272 -0.5560
16 6 9 -1.5773 0.2538
16 6 10 5.5534 -0.1752
16 6 11 1.5023 -0.1681
16 6 12 0.1470 0.2703
16 6 13 -2.5316 -0.1580
16 6 14 -1.6317 -0.3333
16 6 15 -3.2251 0.1489
16 6 16 -1.1838 0.2250
16 6 17 1.4000 -0.0224
16 6 18 1.9356 0.0325
16 6 19 0.9579 -0.3318
16 6 20 -4.3231 -0.1925
16 8 0 18.8151 -0.0730
16 8 1 1.0242 0.6145
16 8 2 5.5036 -0.1678
16 8 3 -0.4147 0.1132
16 8 4 -2.3779 -0.3813
16 8 5 -3.7418 -0.1310
16 8 6 1.9632 0.2122
16 8 7 4.8244 0.0647
16 8 8 6.6365 0.1444
16 8 9 4.0675 -0.5519
16 8 10 1.2231 -0.2886
16 8 11 -3.0491 0.4443
16 8 12 0.4930 0.1972
16 8 13 2.2217 -0.1868
16 8 14 3.0923 -0.1190
16 8 15 5.7568 -0.1468
16 8 16 -0.7333 0.0313
16 8 17 1.5838 0.4341
16 8 18 -0.8000 0.1446
16 8 19 2.4862 0.0669
16 8 20 -2.7242 -0.0794
16 10 0 -2.5860 0.9073
16 10 1 -11.3585 -0.0407
16 10 2 -4.1756 0.3424
16 10 3 1.9972 -0.2653
16 10 4 0.8433 -0.7427
16 10 5 -0.1302 0.0595
16 10 6 -2.5985 -0.1848
16 10 7 -3.6620 0.1252
16 10 8 -2.4163 0.3996
16 10 9 -2.3764 -0.1609
16 10 10 0.8586 0.1941
16 10 11 0.4564 0.0780
16 10 12 3.9103 -0.5696
16 10 13 -2.9953 0.0465
16 10 14 -0.3779 0.4698
16 10 15 1.2635 -0.0468
16 10 16 -0.7812 -0.0158
16 10 17 0.3592 0.0763
16 10 18 -1.8423 -0.1313
16 10 19 0.6131 0.0136
16 10 20 -2.5615 0.0564
16 12 0 9.7267 0.3952
16 12 1 3.1715 -0.8717
16 12 2 4.1421 0.5003
16 12 3 0.8333 0.1800
16 12 4 -5.1628 0.1160
16 12 5 -5.6507 -0.2149
16 12 6 -6.1966 -0.0679
16 12 7 -0.1941 -0.1111
16 12 8 6.7445 -0.1720
16 12 9 -1.5363 0.3605
16 12 10 0.3883 0.4516
16 12 11 -2.1174 -0.1432
16 12 12 -1.1320 -0.3307
16 12 13 0.1026 0.2849
16 12 14 4.3046 -0.1024
16 12 15 3.7733 -0.2198
16 12 16 2.3477 0.0861
16 12 17 0.0556 -0.0645
16 12 18 -0.2298 -0.1509
16 12 19 -1.0793 -0.0156
16 14 0 -14.3174 0.0952
16 14 1 -11.8208 0.8475
16 14 2 -1.9974 -0.5597
16 14 3 6.1130 0.3819
16 14 4 6.7701 0.2101
16 14 5 3.6725 -0.0051
16 14 6 -7.0959 0.0127
16 14 7 -3.5463 0.0468
16 14 8 -3.1239 -0.0837
16 14 9 -1.6481 -0.3484
16 14 10 2.8751 0.0015
16 14 11 0.9712 0.1780
16 14 12 -0.7783 0.2982
16 14 13 -0.7379 0.0596
16 14 14 -0.6986 -0.2927
16 14 15 -2.5008 -0.0760
16 14 16 0.1548 0.0335
16 14 17 -0.8409 0.0049
16 14 18 1.1623 -0.1058
16 14 19 -3.5841 -0.0332
16 16 0 10.7759 -0.8941
16 16 1 7.6074 0.0474
16 16 2 2.7070 -0.2718
16 16 3 -0.7382 -0.1609
16 16 4 0.3795 0.1425
16 16 5 1.2627 0.3194
16 16 6 4.5026 -0.1177
16 16 7 6.5702 0.1118
16 16 8 3.1066 -0.0559
16 16 9 0.1801 -0.4877
16 16 10 -0.0179 -0.0270
16 16 11 -2.7886 0.2837
16 16 12 3.7689 0.2210
16 16 13 0.8934 -0.1848
16 16 14 5.4558 0.0454
16 16 15 1.5194 -0.0028
16 16 16 0.4941 -0.3155
16 16 17 -0.6308 0.0593
16 16 18 -2.5745 0.1214
16 16 19 -4.7110 0.0606
16 18 0 -5.1450 0.3927
16 18 1 -1.9488 -0.2494
16 18 2 -3.5253 0.4061
16 18 3 2.3648 -0.5641
16 18 4 0.2671 0.2680
16 18 5 0.4945 0.2279
16 18 6 -1.6401 0.1140
16 18 7 -5.9059 -0.1710
16 18 8 -1.3125 -0.2355
16 18 9 -0.7022 0.1516
16 18 10 0.9066 0.0004
16 18 11 1.9630 -0.0563
16 18 12 1.0557 -0.0952
16 18 13 -4.0419 0.0240
16 18 14 0.2806 0.1628
16 18 15 -0.1310 0.1561
16 18 16 0.0004 -0.0541
16 18 17 0.0340 -0.0718
16 18 18 0.4123 0.0439
16 18 19 -1.8596 0.0563
16 20 0 9.3297 -1.2992
16 20 1 1.3689 0.1252
16 20 2 3.2358 -0.2145
16 20 3 -5.5608 0.1657
16 20 4 -3.4086 0.2639
16 20 5 -0.6872 -0.0854
16 20 6 1.3368 -0.2432
16 20 7 1.2826 -0.0395
16 20 8 1.9352 0.3796
16 20 9 0.5734 0.2660
16 20 10 -5.0700 -0.1242
16 20 11 -2.8990 -0.1967
16 20 12 -2.0039 0.0581
16 20 13 -0.3699 0.0678
16 20 14 1.0334 -0.0709
16 20 15 -1.1731 -0.0091
16 20 16 1.9219 0.1161
16 20 17 -2.4947 -0.0787
16 20 18 3.2641 -0.0061
16 22 0 -2.6629 0.5036
16 22 1 -4.0846 0.4412
16 22 2 -0.2946 0.0426
16 22 3 0.0514 -0.3265
16 22 4 1.0600 0.0533
16 22 5 5.8156 -0.0633
16 22 6 2.7707 -0.2469
16 22 7 0.2964 0.2801
16 22 8 -1.2229 0.1288
16 22 9 1.8700 -0.1650
16 22 10 2.2003 -0.0528
16 22 11 -1.2705 0.0911
16 22 12 -0.3204 0.0386
16 22 13 -2.6857 -0.1676
16 22 14 -3.0067 -0.0862
16 22 15 -1.5375 0.1486
16 22 16 8.7172 0.0464
16 22 17 0.5049 0.0103
16 22 18 1.8872 -0.0903
16 24 0 -3.2705 0.7403
16 24 1 3.8522 -0.3809
16 24 2 -3.1649 0.1046
16 24 3 0.5220 -0.4056
16 24 4 -4.7708 -0.0324
16 24 5 0.1365 -0.0513
16 24 6 3.0479 0.3060
16 24 7 -0.5330 0.1249
16 24 8 -1.3773 -0.2978
16 24 9 -0.0359 0.1852
16 24 10 -1.9821 -0.0831
16 24 11 -0.8704 0.1470
16 24 12 0.9956 -0.0802
16 24 13 2.3330 -0.2381
16 24 14 2.7566 -0.0410
16 24 15 -0.7412 0.1291
16 24 16 8.4514 0.3596
16 24 17 -3.0073 0.1567
16 24 18 0.5071 0.2540
16 26 0 -3.1048 0.0682
16 26 1 -0.1461 0.4353
16 26 2 1.9379 -0.3789
16 26 3 1.4405 0.5649
16 26 4 3.0121 -0.2740
16 26 5 -1.0137 -0.3643
16 26 6 0.7434 -0.0282
16 26 7 -4.6558 -0.4552
16 26 8 -2.3289 0.2704
16 26 9 1.2925 0.6300
16 26 10 1.1698 -0.0216
16 26 11 1.1017 -0.1598
16 26 12 -1.4697 -0.1297
16 26 13 -0.1339 -0.0242
16 26 14 -1.6756 0.0853
16 26 15 -1.5827 0.0441
16 26 16 3.3192 -0.0243
16 26 17 -0.0128 -0.1698
16 28 0 3.5191 -0.4323
16 28 1 1.1889 -0.2238
16 28 2 0.9433 -0.0060
16 28 3 -4.3710 0.4993
16 28 4 0.2010 -0.0311
16 28 5 -2.1004 0.1114
16 28 6 2.9746 -0.0936
16 28 7 -1.0780 -0.1789
16 28 8 1.5131 0.0381
16 28 9 -2.5649 0.0375
16 28 10 4.7713 -0.0689
16 28 11 1.8225 -0.0694
16 28 12 4.8237 0.0923
16 28 13 2.3577 0.2268
16 28 14 -3.0690 0.0304
16 28 15 -4.5214 -0.1977
16 28 16 -3.2736 -0.0228
16 28 17 0.8598 -0.1664
16 30 0 -0.4564 0.6336
16 30 1 -5.1209 -0.1494
16 30 2 0.6158 0.3390
16 30 3 -2.0138 -0.3863
16 30 4 5.4104 -0.2122
16 30 5 1.3161 0.1690
16 30 6 3.2905 0.4919
16 30 7 1.9141 0.0865
16 30 8 1.5451 -0.5348
16 30 9 -1.0024 -0.1110
16 30 10 1.0613 0.1201
16 30 11 -0.4406 0.0802
16 30 12 -1.6613 0.1032
16 30 13 -2.4912 0.1826
16 30 14 -2.1750 -0.1191
16 30 15 -1.0140 -0.2982
16 30 16 -1.7977 0.1262
16 32 0 7.9410 -0.7144
16 32 1 -0.5493 0.0068
16 32 2 2.6797 -0.1967
16 32 3 -5.6381 0.3465
16 32 4 -0.7589 0.0793
16 32 5 -2.2951 -0.0818
16 32 6 -1.9589 0.0929
16 32 7 -1.9203 -0.2367
16 32 8 0.8924 -0.2427
16 32 9 -2.0472 0.0163
16 32 10 2.3061 0.1960
16 32 11 -0.5691 -0.1557
16 32 12 0.1207 -0.1118
16 32 13 0.1417 0.1926
16 32 14 -1.3577 0.0677
16 32 15 1.7142 0.0571
16 32 16 -1.1572 0.1267
16 34 0 -0.8980 -0.4365
16 34 1 -4.6319 -0.3814
16 34 2 1.6393 0.1505
16 34 3 -2.4190 0.3141
16 34 4 4.0431 0.2393
16 34 5 2.1144 -0.2688
16 34 6 0.3841 -0.6503
16 34 7 -3.0085 0.3389
16 34 8 -0.0455 0.3923
16 34 9 -0.1007 -0.0826
16 34 10 2.2094 0.1474
16 34 11 -4.6265 -0.1952
16 34 12 -0.9137 -0.3101
16 34 13 0.3872 0.0673
16 34 14 -2.4671 0.3186
16 34 15 1.5815 -0.0038
16 36 0 4.6180 0.4857
16 36 1 3.4881 -0.1192
16 36 2 3.3036 0.0195
16 36 3 -1.0922 -0.6312
16 36 4 2.7619 0.1624
16 36 5 -2.9700 0.2895
16 36 6 0.6733 -0.0847
16 36 7 0.5222 0.3831
16 36 8 1.0504 -0.2731
16 36 9 2.8552 -0.6552
16 36 10 -0.3186 0.1484
16 36 11 -3.7878 0.5057
16 36 12 2.3114 0.0660
16 36 13 -0.5667 -0.3137
16 36 14 0.3843 -0.1013
16 36 15 1.3049 -0.2328
16 38 0 1.5613 -0.1468
16 38 1 -0.7546 0.6108
16 38 2 0.6223 -0.1564
16 38 3 0.7908 -0.3394
16 38 4 3.9973 -0.0843
16 38 5 -0.5184 0.1229
16 38 6 1.4431 0.0389
16 38 7 1.0859 0.2010
16 38 8 1.7202 0.4198
16 38 9 -2.5110 -0.1572
16 38 10 -0.6060 -0.2153
16 38 11 3.2898 -0.0548
16 38 12 6.4614 -0.1302
16 38 13 0.8134 -0.2619
16 38 14 -0.3565 0.1659
16 40 0 1.8624 -0.0125
16 40 1 1.5585 0.1388
16 40 2 -1.0925 0.0550
16 40 3 -0.0064 0.0127
16 40 4 -0.7393 0.1289
16 40 5 1.5437 0.0265
16 40 6 -0.8925 -0.5796
16 40 7 -1.9674 -0.2659
16 40 8 0.2370 0.4186
16 40 9 -5.4052 0.2567
16 40 10 -0.7584 0.1308
16 40 11 2.4650 -0.0946
16 40 12 2.3647 0.0408
16 40 13 -1.1494 -0.4040
16 42 0 -1.0042 0.1860
16 42 1 -3.0341 -0.0670
16 42 2 -1.0436 0.1486
16 42 3 -1.0560 -0.0824
16 42 4 1.7133 -0.0168
16 42 5 4.5077 0.0125
16 42 6 1.2997 0.2733
16 42 7 -4.0429 -0.0023
16 42 8 0.7058 -0.3428
16 42 9 -3.0977 -0.1258
16 42 10 1.3017 -0.1969
16 42 11 1.1865 -0.0656
16 42 12 1.3811 0.6231
16 44 0 5.3828 0.3229
16 44 1 1.0787 0.1839
16 44 2 0.4982 -0.3728
16 44 3 -0.5462 0.1264
16 44 4 0.6359 -0.2389
16 44 5 4.9984 -0.0665
16 44 6 -0.4060 0.7972
16 44 7 0.0753 -0.0449
16 44 8 2.7895 -0.3562
16 44 9 -1.6198 0.2871
16 44 10 0.8398 0.0298
16 44 11 0.1432 -0.0865
16 46 0 -2.5370 -0.2649
16 46 1 -3.5550 -0.4205
16 46 2 -3.6815 0.1394
16 46 3 -1.1723 0.7489
16 46 4 0.5570 -0.0329
16 46 5 1.7421 -0.2785
16 46 6 -3.4103 -0.1324
16 46 7 1.2088 -0.1680
16 46 8 0.7384 0.0054
16 46 9 -2.3011 0.2911
16 46 10 0.1517 0.0965
16 48 0 0.7966 0.2080
16 48 1 -2.2609 -0.3609
16 48 2 -2.0438 -0.0282
16 48 3 -0.8467 0.0230
16 48 4 0.0829 -0.0275
16 48 5 0.1417 0.1484
16 48 6 -0.5653 0.0182
16 48 7 3.4263 0.1495
16 48 8 0.1469 -0.0598
16 50 0 -2.6776 -0.0435
16 50 1 -2.4123 0.1283
16 50 2 -0.8361 -0.0897
16 50 3 2.3769 -0.1858
16 50 4 2.0551 -0.0172
16 50 5 0.1698 0.1252
16 50 6 1.0269 -0.1048
16 50 7 1.2095 0.0394
16 52 0 3.9330 0.0167
16 52 1 2.6053 0.1775
16 52 2 1.6101 0.1376
16 52 3 -1.3317 -0.2834
16 52 4 2.2962 0.1382
17 1 0 -19.9749 1.6527
17 1 1 5.3361 -3.1114
17 1 2 3.0078 -0.5346
17 1 3 15.6857 -4.5718
17 1 4 4.8115 1.6840
17 1 5 3.7949 3.5210
17 1 6 -4.4698 -1.0435
17 1 7 -1.6694 0.7983
17 1 8 -4.9873 -0.0240
17 1 9 1.9253 -2.8207
17 1 10 -2.5650 0.2482
17 1 11 1.2542 1.9672
17 1 12 -3.5521 0.1903
17 1 13 1.4317 0.0078
17 1 14 -1.4355 -0.1651
17 1 15 -1.8120 -1.3422
17 1 16 0.7912 -0.0337
17 1 17 -1.3789 0.9887
17 1 18 -2.9208 0.2519
17 1 19 1.0288 0.0762
17 1 20 0.8899 -0.1247
17 3 0 -8.5681 -2.2636
17 3 1 9.5325 2.8192
17 3 2 -10.6106 1.2748
17 3 3 2.0112 4.1123
17 3 4 -11.4930 -1.0911
17 3 5 8.1200 -2.7674
17 3 6 -0.6910 -0.3008
17 3 7 8.8129 -0.6985
17 3 8 1.5430 0.9169
17 3 9 0.9529 2.1531
17 3 10 1.5858 0.2748
17 3 11 1.4507 -1.5754
17 3 12 2.5126 -0.9740
17 3 13 2.2337 0.4708
17 3 14 -0.7744 0.2627
17 3 15 -2.0105 0.7499
17 3 16 -0.2411 0.3778
17 3 17 0.8023 -1.0393
17 3 18 -4.0532 -0.4094
17 3 19 -0.0440 0.2115
17 3 20 -2.4787 0.2458
17 5 0 2.5591 0.4127
17 5 1 4.6592 -2.2795
17 5 2 -1.5640 -2.4428
17 5 3 0.3452 -1.3855
17 5 4 0.7242 -0.1873
17 5 5 7.9242 1.4777
17 5 6 3.3117 2.5668
17 5 7 5.1546 0.1904
17 5 8 -1.2828 -2.1167
17 5 9 -0.4599 -0.4356
17 5 10 -2.5294 -0.4450
17 5 11 1.5335 0.3678
17 5 12 -0.9636 1.7193
17 5 13 3.4669 0.1036
17 5 14 1.1950 -0.8320
17 5 15 -0.7573 -0.4677
17 5 16 1.7768 -0.2809
17 5 17 1.0594 0.2825
17 5 18 0.2628 0.3098
17 5 19 1.8802 -0.0340
17 5 20 -1.0299 0.0260
17 7 0 3.7263 1.1262
17 7 1 5.6431 -0.3713
17 7 2 0.6697 1.2202
17 7 3 3.9471 -0.2644
17 7 4 0.3292 0.4777
17 7 5 4.0236 0.4564
17 7 6 -0.8640 -1.4573
17 7 7 0.1616 0.0768
17 7 8 -2.7928 0.8011
17 7 9 1.1228 -0.0387
17 7 10 -1.1411 -0.0335
17 7 11 1.7341 0.0152
17 7 12 -1.9600 -0.7134
17 7 13 -0.1127 -0.3331
17 7 14 -2.2014 0.9746
17 7 15 0.0908 0.2669
17 7 16 1.5916 -0.3667
17 7 17 0.9967 -0.0507
17 7 18 -1.1308 -0.3361
17 7 19 -0.9894 0.0736
17 9 0 -11.2142 -6.7108
17 9 1 1.7137 -0.4390
17 9 2 -9.0760 -1.1601
17 9 3 4.7173 0.6901
17 9 4 -6.9014 0.1258
17 9 5 3.1718 0.4879
17 9 6 -4.1156 0.3191
17 9 7 3.0039 -0.2773
17 9 8 0.7968 -0.0306
17 9 9 1.1328 -1.4916
17 9 10 -1.8097 0.0791
17 9 11 -0.8444 1.3046
17 9 12 1.7585 -0.2140
17 9 13 -2.1091 0.2516
17 9 14 -0.7776 -0.2633
17 9 15 1.0919 -0.7492
17 9 16 0.4756 0.4493
17 9 17 0.2252 0.3069
17 9 18 -1.3114 -0.0411
17 9 19 3.4110 -0.3004
17 11 0 1.7496 3.0005
17 11 1 2.2263 -0.0360
17 11 2 6.6650 -0.3053
17 11 3 3.1717 -0.8050
17 11 4 3.1899 0.2989
17 11 5 -0.9485 0.3002
17 11 6 -3.1938 -0.5267
17 11 7 1.8063 0.1284
17 11 8 2.9433 0.0524
17 11 9 0.8219 0.7157
17 11 10 -1.0368 0.2706
17 11 11 2.0558 -0.9565
17 11 12 1.1226 -0.2634
17 11 13 -1.8383 0.2437
17 11 14 -0.1194 0.3495
17 11 15 0.1941 0.3209
17 11 16 1.4965 -0.1192
17 11 17 -2.8384 -0.3900
17 11 18 -4.8481 0.1307
17 11 19 -1.2949 0.3598
17 13 0 -1.1113 0.8313
17 13 1 -0.7292 -0.7475
17 13 2 5.4096 1.3395
17 13 3 -2.6051 0.2790
17 13 4 2.0078 0.1945
17 13 5 -4.9521 -0.5198
17 13 6 -3.9799 -0.9628
17 13 7 1.0968 0.6330
17 13 8 -0.2894 0.2740
17 13 9 1.6978 0.0389
17 13 10 -0.3676 0.0052
17 13 11 2.5497 0.1448
17 13 12 -1.3825 0.4808
17 13 13 0.9852 -0.6287
17 13 14 -2.3917 -0.4866
17 13 15 -1.4982 0.3331
17 13 16 0.2177 0.2019
17 13 17 -1.4439 0.3782
17 13 18 -0.6661 -0.1257
17 13 19 1.0581 -0.6233
17 15 0 -6.4121 1.9227
17 15 1 2.4454 3.2400
17 15 2 -3.5305 -1.3768
17 15 3 -2.3151 -0.3266
17 15 4 0.2764 -0.6538
17 15 5 -2.0100 -0.3720
17 15 6 2.9627 0.5675
17 15 7 2.2464 -0.2102
17 15 8 -1.6416 0.4965
17 15 9 2.5158 0.0460
17 15 10 1.4539 -0.1685
17 15 11 1.7418 0.1945
17 15 12 2.6743 -0.5777
17 15 13 0.4409 -0.1499
17 15 14 0.3861 0.4495
17 15 15 0.4949 0.0005
17 15 16 0.8640 -0.1189
17 15 17 -0.2218 -0.2148
17 15 18 -2.8748 0.4304
17 15 19 -2.8813 0.5392
17 17 0 4.3475 -1.3816
17 17 1 4.2928 -0.3086
17 17 2 0.3210 1.6576
17 17 3 -0.9362 1.0774
17 17 4 -0.3396 -0.3395
17 17 5 -3.6180 -0.6968
17 17 6 3.6830 -0.4050
17 17 7 0.8836 -0.2167
17 17 8 1.7173 0.2405
17 17 9 3.2130 0.9880
17 17 10 0.9425 0.1593
17 17 11 4.5268 -0.8003
17 17 12 1.5344 -0.2928
17 17 13 -2.3243 -0.1942
17 17 14 -0.1611 0.0428
17 17 15 0.1234 0.3684
17 17 16 -1.7616 0.2217
17 17 17 1.3127 0.0552
17 17 18 -0.6542 -0.4000
17 17 19 2.2210 -0.2906
17 19 0 0.1339 3.5620
17 19 1 -2.8737 -1.0845
17 19 2 1.7285 -0.1016
17 19 3 2.4929 -0.7771
17 19 4 1.9979 0.0326
17 19 5 0.1811 0.7313
17 19 6 -0.9985 0.2003
17 19 7 -0.1776 -0.0773
17 19 8 -0.4416 -0.6962
17 19 9 0.8982 -0.0055
17 19 10 -1.2278 -0.1322
17 19 11 2.2214 -0.1289
17 19 12 -1.8099 0.7576
17 19 13 -0.9322 0.1620
17 19 14 1.9602 -0.3169
17 19 15 0.9874 -0.2235
17 19 16 -1.1386 -0.2081
17 19 17 -0.8136 0.1520
17 19 18 1.5524 0.2135
17 21 0 -0.5265 -5.0519
17 21 1 -1.0654 -0.4020
17 21 2 -3.3887 -0.7529
17 21 3 -1.0858 0.9814
17 21 4 -3.5369 0.4034
17 21 5 3.0942 -0.2438
17 21 6 -0.5835 0.3118
17 21 7 0.6879 -0.3281
17 21 8 -3.6845 0.1305
17 21 9 -1.4833 -0.2895
17 21 10 1.7852 -0.1935
17 21 11 -1.9879 0.4676
17 21 12 -0.9323 -0.1214
17 21 13 -1.6074 0.1641
17 21 14 -1.5890 0.1418
17 21 15 0.7188 -0.1181
17 21 16 1.3348 0.1366
17 21 17 3.1712 -0.2324
17 21 18 1.1699 -0.3770
17 23 0 -0.0920 0.5399
17 23 1 2.0706 0.0493
17 23 2 0.4030 -0.3627
17 23 3 4.5504 -0.3187
17 23 4 -1.9625 0.0159
17 23 5 2.8146 0.5850
17 23 6 -0.2155 0.0791
17 23 7 0.4129 -0.1218
17 23 8 -2.2365 -0.1206
17 23 9 -0.0282 -0.2366
17 23 10 0.7000 0.1467
17 23 11 -1.8777 -0.0288
17 23 12 1.2241 0.0334
17 23 13 2.1917 0.2419
17 23 14 3.8571 0.0527
17 23 15 2.6759 -0.1466
17 23 16 2.4283 -0.3193
17 23 17 1.2731 -0.0705
17 23 18 -0.9097 -0.0736
17 25 0 -0.7585 -0.7466
17 25 1 -0.3745 -2.4856
17 25 2 1.6617 0.1068
17 25 3 1.6550 0.2768
17 25 4 1.8052 0.4309
17 25 5 2.3374 0.5167
17 25 6 0.4032 -0.3658
17 25 7 0.2588 -0.0851
17 25 8 -2.1182 0.0317
17 25 9 -0.2227 0.0101
17 25 10 -1.7628 0.0498
17 25 11 0.6614 -0.4394
17 25 12 1.5406 0.0425
17 25 13 1.5215 -0.0247
17 25 14 2.5854 0.1456
17 25 15 1.6022 0.3028
17 25 16 -0.5840 -0.1934
17 25 17 0.1874 -0.0338
17 27 0 2.5464 0.5368
17 27 1 2.5177 2.3427
17 27 2 1.4170 0.1742
17 27 3 -1.2734 0.0399
17 27 4 2.4255 -0.6842
17 27 5 2.4999 -0.6110
17 27 6 1.5929 0.4398
17 27 7 0.5223 0.1783
17 27 8 0.1932 0.4509
17 27 9 -1.3868 -0.2545
17 27 10 1.6753 -0.1905
17 27 11 -0.6668 0.1610
17 27 12 1.6366 -0.1543
17 27 13 -1.8743 0.1091
17 27 14 -5.9764 0.0675
17 27 15 -1.4127 -0.2017
17 27 16 -6.4281 0.0633
17 27 17 1.6924 0.1269
17 29 0 -0.6863 0.2325
17 29 1 -2.5621 -0.1803
17 29 2 -0.7408 -0.2234
17 29 3 -1.1221 -0.3502
17 29 4 0.5886 0.0523
17 29 5 0.1927 0.2406
17 29 6 -1.5923 -0.0005
17 29 7 1.8198 -0.0142
17 29 8 -1.7985 -0.1819
17 29 9 1.8111 -0.2536
17 29 10 0.7586 0.4797
17 29 11 1.2118 0.0781
17 29 12 1.1080 -0.2441
17 29 13 -1.8227 -0.0699
17 29 14 -3.1553 -0.0654
17 29 15 -0.2620 0.0183
17 29 16 -3.7523 0.1961
17 31 0 0.8091 2.7945
17 31 1 3.7945 0.4167
17 31 2 -0.4324 1.1453
17 31 3 4.7916 -0.4229
17 31 4 -1.6546 -0.5339
17 31 5 1.8646 -0.4813
17 31 6 -3.3792 -0.2139
17 31 7 3.7622 0.7538
17 31 8 -0.6348 0.3439
17 31 9 4.0259 0.1254
17 31 10 -1.8226 0.1839
17 31 11 0.0857 -0.3182
17 31 12 -3.1320 -0.1025
17 31 13 -0.7781 -0.2463
17 31 14 -0.5956 -0.1693
17 31 15 3.0442 0.2017
17 31 16 -1.8277 -0.2077
17 33 0 0.3078 -1.6000
17 33 1 4.0298 0.1814
17 33 2 -0.5436 -0.2622
17 33 3 2.9931 0.6990
17 33 4 -0.8685 0.6825
17 33 5 2.5758 -0.3521
17 33 6 0.8116 -0.3981
17 33 7 -2.2709 -0.4338
17 33 8 0.4046 0.0235
17 33 9 1.0334 0.3258
17 33 10 2.0451 -0.0138
17 33 11 2.7503 0.2703
17 33 12 4.4244 -0.2002
17 33 13 9.7575 -0.1346
17 33 14 0.9097 0.2635
17 33 15 4.2909 0.1586
17 35 0 -4.1062 -0.1587
17 35 1 4.0835 0.3102
17 35 2 0.1141 -0.3641
17 35 3 2.9469 -0.5817
17 35 4 -1.6762 -0.1338
17 35 5 -1.4722 0.2632
17 35 6 0.1000 0.4406
17 35 7 -2.1863 0.2524
17 35 8 0.2484 -0.1021
17 35 9 4.3108 -0.5637
17 35 10 0.5344 -0.5328
17 35 11 -2.8992 0.4232
17 35 12 1.7093 0.4865
17 35 13 2.5206 0.1665
17 35 14 -0.8674 -0.1894
17 37 0 -2.9787 -0.1704
17 37 1 4.2661 -1.0300
17 37 2 -0.4227 0.0111
17 37 3 3.4524 -0.1119
17 37 4 0.3469 0.3260
17 37 5 0.1212 0.5605
17 37 6 2.0823 -0.1415
17 37 7 2.6289 -0.5148
17 37 8 1.2734 -0.2514
17 37 9 2.0825 0.3441
17 37 10 -0.1125 0.1540
17 37 11 2.2470 0.2363
17 37 12 6.0725 0.2127
17 37 13 4.3381 -0.0713
17 37 14 3.9034 -0.1452
17 39 0 0.5152 -1.1167
17 39 1 -1.7220 -0.0455
17 39 2 2.1900 -0.2669
17 39 3 2.2564 0.2306
17 39 4 4.6237 -0.0455
17 39 5 1.8335 -0.1432
17 39 6 1.9324 0.3373
17 39 7 3.3365 -0.1440
17 39 8 2.5593 0.1319
17 39 9 -1.5360 0.3540
17 39 10 -2.0731 -0.6807
17 39 11 2.5366 -0.3744
17 39 12 -1.1569 -0.1014
17 39 13 0.7399 0.2401
17 41 0 -2.3672 0.3079
17 41 1 -1.4708 0.0039
17 41 2 0.7135 -0.2131
17 41 3 1.5455 0.0834
17 41 4 2.4690 0.0156
17 41 5 1.8981 -0.0423
17 41 6 1.9250 0.4129
17 41 7 2.4142 -0.0869
17 41 8 2.2002 -0.2138
17 41 9 -2.5196 0.1555
17 41 10 -1.6308 0.0136
17 41 11 -2.9131 0.0508
17 41 12 -2.1977 -0.0265
17 43 0 2.3100 1.2276
17 43 1 2.7192 -0.1156
17 43 2 2.0198 0.3569
17 43 3 0.1601 -0.0705
17 43 4 -1.3784 -0.4848
17 43 5 -1.3691 -0.1916
17 43 6 -4.5288 0.2557
17 43 7 -3.9480 0.2542
17 43 8 -2.7216 -0.4220
17 43 9 -0.1108 -0.2239
17 43 10 -0.7254 -0.1669
17 43 11 -1.3021 -0.1085
17 45 0 3.1422 0.0512
17 45 1 0.0573 0.2333
17 45 2 0.3742 0.0955
17 45 3 -3.9728 0.2538
17 45 4 -1.8870 -0.0296
17 45 5 -1.5421 -0.4166
17 45 6 -3.8315 -0.5581
17 45 7 -1.9466 -0.0347
17 45 8 -1.3360 0.4552
17 45 9 0.8036 0.8081
17 45 10 -2.1571 0.4107
17 47 0 -3.0493 -0.4521
17 47 1 -2.6517 0.3004
17 47 2 1.2605 0.3871
17 47 3 2.9775 0.0227
17 47 4 4.1367 0.2934
17 47 5 1.3627 -0.0246
17 47 6 0.1722 -0.4273
17 47 7 -0.0198 -0.0044
17 47 8 -0.8131 0.1131
17 49 0 -4.5315 0.1928
17 49 1 -3.8351 -0.0265
17 49 2 -2.3473 -0.2569
17 49 3 1.2864 -0.7904
17 49 4 -0.6084 0.0977
17 49 5 -2.0345 0.5957
17 49 6 0.4568 0.2972
17 49 7 0.8375 0.2774
17 51 0 -4.3441 -0.9701
17 51 1 -1.6493 0.1545
17 51 2 0.0516 0.3779
17 51 3 2.3618 0.1683
17 51 4 2.2512 0.2920
18 0 0 9.7557 -5.3537
18 0 1 -8.0996 0.9861
18 0 2 11.8313 3.7982
18 0 3 5.6245 -3.0492
18 0 4 13.3483 3.7152
18 0 5 -1.7801 3.6484
18 0 6 -4.2339 -7.6870
18 0 7 -9.3991 -0.3764
18 0 8 -5.9334 5.8621
18 0 9 -0.6603 -2.0435
18 0 10 0.8055 -0.1910
18 0 11 0.8271 1.4367
18 0 12 -0.0601 -3.5427
18 0 13 -2.6629 -0.4161
18 0 14 -3.3643 3.2010
18 0 15 -2.8341 -0.0525
18 0 16 -4.3842 -0.8266
18 0 17 -3.0968 0.1551
18 0 18 -3.3270 -1.1474
18 0 19 2.0184 -0.3822
18 2 0 8.4433 3.1906
18 2 1 2.9070 -0.9052
18 2 2 0.6770 1.9957
18 2 3 -0.5134 -0.9730
18 2 4 -1.8216 -0.0553
18 2 5 -7.7343 -0.3657
18 2 6 -0.5422 -0.4690
18 2 7 -3.0553 0.8087
18 2 8 5.3690 0.2162
18 2 9 -3.0044 -0.7220
18 2 10 2.1370 0.0109
18 2 11 -3.4420 -0.0324
18 2 12 3.2176 -0.3263
18 2 13 1.7394 0.4123
18 2 14 2.7169 0.1736
18 2 15 5.0433 -0.2581
18 2 16 3.0533 0.1448
18 2 17 3.0138 -0.0084
18 2 18 -0.7075 0.0830
18 2 19 2.3183 0.4075
18 4 0 -5.1347 -2.8044
18 4 1 -7.3968 -2.4187
18 4 2 -3.8139 0.8116
18 4 3 -1.0373 3.1584
18 4 4 2.4362 -0.1741
18 4 5 -5.5191 -2.7466
18 4 6 -1.7340 0.3789
18 4 7 -4.9299 -0.2050
18 4 8 0.6231 -0.4568
18 4 9 -3.0442 2.0270
18 4 10 3.6681 0.0426
18 4 11 -1.0263 -1.5177
18 4 12 2.4514 0.1409
18 4 13 -1.2745 0.1431
18 4 14 -2.9626 -0.3981
18 4 15 -1.4422 0.6250
18 4 16 -1.9711 0.2604
18 4 17 -1.4833 -0.3021
18 4 18 -4.4672 -0.0203
18 4 19 1.4540 -0.2205
18 6 0 8.0715 5.3599
18 6 1 -3.1317 5.1243
18 6 2 11.8744 -1.3713
18 6 3 -0.6009 -0.7417
18 6 4 8.7798 -0.6340
18 6 5 -3.8397 0.2702
18 6 6 0.2934 -0.3879
18 6 7 -0.7301 -0.7847
18 6 8 -1.5760 0.7651
18 6 9 1.0819 0.2930
18 6 10 -1.5652 0.2879
18 6 11 -2.5473 0.4139
18 6 12 -1.3700 -0.4445
18 6 13 0.5855 -0.8120
18 6 14 1.9234 0.2873
18 6 15 3.4567 0.3772
18 6 16 4.2338 -0.0489
18 6 17 4.0599 0.2559
18 6 18 -0.9959 0.1840
18 6 19 1.8596 -0.0701
18 8 0 -12.0827 -1.5826
18 8 1 1.1988 -1.3653
18 8 2 -2.6897 2.0096
18 8 3 0.8465 0.1070
18 8 4 3.2600 0.4389
18 8 5 -0.5774 -0.3340
18 8 6 2.2470 -1.0842
18 8 7 -5.9370 0.4516
18 8 8 -0.3960 0.8336
18 8 9 -1.7505 -0.3301
18 8 10 3.3077 0.0420
18 8 11 2.2137 0.2384
18 8 12 2.2497 -0.4112
18 8 13 -2.2280 0.1089
18 8 14 -4.4839 0.2533
18 8 15 -4.4120 -0.3054
18 8 16 -3.1581 -0.1176
18 8 17 -0.8169 0.0942
18 8 18 -2.9462 -0.2189
18 8 19 0.0342 -0.1528
18 10 0 -6.7960 4.4446
18 10 1 1.8747 1.9513
18 10 2 -3.1206 0.8971
18 10 3 -4.1163 -0.8281
18 10 4 -3.4336 -0.3560
18 10 5 -5.9374 -0.3741
18 10 6 -0.5003 0.8256
18 10 7 -1.5076 0.0251
18 10 8 5.1904 -0.9448
18 10 9 -2.8330 0.7780
18 10 10 -1.4267 0.3060
18 10 11 -3.8000 -0.7570
18 10 12 0.8599 0.2948
18 10 13 1.3856 0.2856
18 10 14 5.3893 -0.5088
18 10 15 2.5286 0.1583
18 10 16 1.5921 0.2140
18 10 17 -2.1596 -0.4583
18 10 18 -3.9723 0.1393
18 10 19 -0.4601 0.4152
18 12 0 3.2904 -3.9068
18 12 1 -6.6381 -0.6240
18 12 2 9.4750 -2.0721
18 12 3 0.5649 0.8229
18 12 4 9.6673 0.5220
18 12 5 0.6333 0.0112
18 12 6 -0.5361 0.7750
18 12 7 -2.8540 -0.3100
18 12 8 -4.3591 -0.2665
18 12 9 -1.7802 -0.1471
18 12 10 1.6990 -0.8969
18 12 11 2.2120 -0.2142
18 12 12 -0.4310 1.2127
18 12 13 -0.0497 0.2003
18 12 14 -3.0378 -0.5014
18 12 15 -2.4530 0.0866
18 12 16 -1.2248 -0.3390
18 12 17 -3.2637 -0.0302
18 12 18 -5.1775 0.3698
18 12 19 -0.0997 0.0557
18 14 0 -0.1340 -0.2164
18 14 1 2.4261 -1.4530
18 14 2 -0.8851 0.2919
18 14 3 -4.9251 -0.1759
18 14 4 -4.0062 0.3146
18 14 5 -5.1732 0.3364
18 14 6 6.1122 -0.1149
18 14 7 2.2256 0.0108
18 14 8 1.1444 0.0391
18 14 9 0.2438 -0.2875
18 14 10 -1.3106 -0.1197
18 14 11 -2.3178 0.4989
18 14 12 -1.2085 -0.2564
18 14 13 3.5197 -0.2719
18 14 14 0.6583 0.4789
18 14 15 2.0577 0.1520
18 14 16 2.0976 -0.2714
18 14 17 -2.1984 -0.0718
18 14 18 -2.0459 -0.1789
18 14 19 1.7690 -0.1101
18 16 0 -6.5000 -2.7986
18 16 1 -1.1106 -2.5370
18 16 2 -2.2704 0.2093
18 16 3 3.0565 0.0029
18 16 4 2.1487 0.3201
18 16 5 0.5019 0.5010
18 16 6 6.2898 0.3157
18 16 7 -2.9271 -0.1602
18 16 8 1.4549 -0.3570
18 16 9 -0.0709 -0.0820
18 16 10 2.8221 0.2307
18 16 11 1.2599 -0.0159
18 16 12 0.1343 -0.3255
18 16 13 -3.1980 0.4818
18 16 14 -2.4192 0.3222
18 16 15 0.0259 -0.2546
18 16 16 0.4648 0.0864
18 16 17 -2.1598 -0.0442
18 16 18 -3.0645 -0.1979
18 18 0 5.5357 -0.3280
18 18 1 1.4421 0.8474
18 18 2 2.3752 -0.8847
18 18 3 -0.1089 0.5043
18 18 4 -5.4315 -0.1747
18 18 5 -3.7692 -0.3021
18 18 6 -4.0056 0.0642
18 18 7 3.6270 -0.0734
18 18 8 2.8233 0.3847
18 18 9 -1.4980 0.1079
18 18 10 -3.2175 -0.1123
18 18 11 -1.6529 -0.2533
18 18 12 -1.0973 0.0352
18 18 13 1.1669 0.2838
18 18 14 3.7540 -0.2678
18 18 15 2.1034 -0.1113
18 18 16 -1.3293 0.1340
18 18 17 -4.0139 -0.0075
18 18 18 -0.9218 -0.0907
18 20 0 -4.1404 2.7928
18 20 1 -1.9833 0.3533
18 20 2 -0.3864 0.2238
18 20 3 2.0578 -0.7344
18 20 4 4.3063 -0.2825
18 20 5 3.4425 0.1043
18 20 6 -1.1006 0.1901
18 20 7 4.6065 0.5175
18 20 8 -0.6317 -0.3595
18 20 9 0.1800 -0.5555
18 20 10 3.8505 0.1270
18 20 11 0.1252 0.5700
18 20 12 -0.1610 0.0215
18 20 13 -1.9321 -0.2973
18 20 14 -0.1097 -0.1472
18 20 15 -0.4130 -0.0406
18 20 16 1.2320 0.1318
18 20 17 -1.4420 0.1665
18 20 18 0.8048 0.1660
18 22 0 2.8583 1.2713
18 22 1 2.5722 1.0736
18 22 2 -2.0254 1.3803
18 22 3 -3.4028 -0.1232
18 22 4 0.0042 -0.6027
18 22 5 -1.1469 -0.8547
18 22 6 2.2021 -0.2993
18 22 7 3.5891 0.4078
18 22 8 2.3084 0.2905
18 22 9 -1.0394 0.3415
18 22 10 3.2035 0.1170
18 22 11 -3.0998 -0.3346
18 22 12 1.1704 -0.4911
18 22 13 0.0643 0.0795
18 22 14 1.5180 0.2127
18 22 15 0.7194 -0.0590
18 22 16 -0.1433 0.0305
18 22 17 2.8628 0.0480
18 24 0 -2.1727 1.4158
18 24 1 -2.7586 1.9964
18 24 2 0.7087 -0.8096
18 24 3 3.0614 0.1114
18 24 4 5.1142 -0.1041
18 24 5 -0.8311 0.0317
18 24 6 -1.8966 0.0248
18 24 7 -0.9510 -0.3791
18 24 8 2.0389 0.0625
18 24 9 0.3393 0.3856
18 24 10 0.7611 0.2167
18 24 11 -0.1446 -0.0177
18 24 12 0.8820 0.0882
18 24 13 -0.5665 -0.0873
18 24 14 3.7121 -0.2373
18 24 15 0.0065 -0.0270
18 24 16 -1.6031 0.0286
18 24 17 0.0573 -0.1615
18 26 0 4.8562 -1.2479
18 26 1 -0.1876 -0.8505
18 26 2 0.1252 0.9041
18 26 3 -4.8634 0.4269
18 26 4 1.5277 0.1278
18 26 5 -2.1819 -0.4015
18 26 6 2.0349 -0.4530
18 26 7 0.7428 0.2278
18 26 8 2.8784 0.0026
18 26 9 -1.6527 -0.1042
18 26 10 -1.7340 -0.2461
18 26 11 -0.3086 0.1802
18 26 12 2.6682 0.2664
18 26 13 -0.3549 -0.0608
18 26 14 0.4561 -0.0683
18 26 15 -0.1351 -0.0076
18 26 16 -1.0711 -0.0492
18 26 17 2.6891 0.2083
18 28 0 4.5299 0.1914
18 28 1 -5.1420 -0.5350
18 28 2 4.2021 -0.2822
18 28 3 -2.5258 -1.0389
18 28 4 6.3672 0.4052
18 28 5 -1.1569 0.7572
18 28 6 6.1602 0.3022
18 28 7 -0.8789 0.0348
18 28 8 3.6121 -0.6965
18 28 9 0.2668 -0.3604
18 28 10 2.0153 0.0947
18 28 11 1.0291 0.4446
18 28 12 4.3895 0.0312
18 28 13 0.4884 -0.1268
18 28 14 -2.3136 -0.0016
18 28 15 -2.0076 -0.2212
18 28 16 -3.0717 0.0237
18 30 0 0.2598 -3.4156
18 30 1 -2.1676 -1.0478
18 30 2 0.9297 -0.6794
18 30 3 1.2930 0.8631
18 30 4 -0.0494 0.7004
18 30 5 -1.8867 -0.0018
18 30 6 1.2506 -0.4668
18 30 7 0.0974 -0.2206
18 30 8 0.3717 0.2874
18 30 9 1.8512 0.0774
18 30 10 -0.5569 -0.2524
18 30 11 2.4025 -0.1335
18 30 12 1.8583 0.1226
18 30 13 0.6707 0.1926
18 30 14 1.7885 0.1508
18 30 15 0.7298 0.1342
18 30 16 2.2824 0.0312
18 32 0 -2.9295 1.3413
18 32 1 -2.7007 -0.3012
18 32 2 -1.6695 -0.5294
18 32 3 0.8562 -0.5958
18 32 4 -0.4742 -0.1651
18 32 5 -0.5727 0.4502
18 32 6 -0.2441 0.3916
18 32 7 -4.5069 0.1904
18 32 8 -1.9358 -0.2798
18 32 9 -3.2940 -0.1822
18 32 10 -3.1527 -0.3240
18 32 11 1.2948 0.0951
18 32 12 2.0105 0.2831
18 32 13 5.1577 -0.1782
18 32 14 2.3499 -0.0859
18 32 15 2.2013 0.1960
18 34 0 3.0660 -0.2870
18 34 1 -2.9908 -0.0739
18 34 2 4.0303 0.4197
18 34 3 -3.4341 0.1912
18 34 4 1.4841 -0.2730
18 34 5 -4.5181 -0.1819
18 34 6 2.2358 0.0827
18 34 7 -6.1136 -0.0308
18 34 8 2.4260 0.0806
18 34 9 -0.2411 0.4012
18 34 10 0.3334 -0.0870
18 34 11 -1.2184 -0.2792
18 34 12 0.9905 0.1004
18 34 13 2.0175 -0.0502
18 34 14 -2.8212 0.1264
18 36 0 -3.1729 1.7959
18 36 1 -0.3287 1.5098
18 36 2 3.1263 -0.5094
18 36 3 0.9039 -0.1394
18 36 4 2.6672 -0.6640
18 36 5 -1.1565 0.0885
18 36 6 3.4753 0.6127
18 36 7 -2.0586 -0.1687
18 36 8 0.5680 0.0466
18 36 9 -2.3204 -0.0698
18 36 10 -0.5677 -0.0322
18 36 11 -4.4738 -0.4379
18 36 12 1.3383 -0.0026
18 36 13 -4.3490 -0.0997
18 36 14 -1.6868 -0.3211
18 38 0 3.3899 -0.1286
18 38 1 -4.4545 -0.1833
18 38 2 2.5850 1.0359
18 38 3 -5.6403 0.8709
18 38 4 -1.5710 -0.1806
18 38 5 -2.6830 -0.6719
18 38 6 -1.0869 -0.7313
18 38 7 1.3287 -0.1759
18 38 8 -1.1767 0.4413
18 38 9 -2.6729 0.6787
18 38 10 -0.1294 0.6639
18 38 11 0.0876 -0.4219
18 38 12 0.0748 -0.3006
18 38 13 -4.7104 0.0123
18 40 0 2.7708 0.8239
18 40 1 -7.1691 0.2056
18 40 2 3.3320 0.1354
18 40 3 -3.5777 -0.3520
18 40 4 -0.8019 0.0480
18 40 5 -1.8308 0.1483
18 40 6 -1.6707 0.0738
18 40 7 4.2637 0.1591
18 40 8 0.5233 -0.4296
18 40 9 -2.9991 -0.6950
18 40 10 -0.4321 0.3406
18 40 11 -3.4114 0.1732
18 40 12 0.2736 0.5107
18 42 0 -3.8962 -1.2725
18 42 1 -3.7741 -0.2488
18 42 2 0.3101 -0.3303
18 42 3 -0.4603 0.1428
18 42 4 -1.5720 0.3758
18 42 5 0.1359 0.0801
18 42 6 1.2119 -0.2810
18 42 7 3.1054 0.0379
18 42 8 0.7699 0.2587
18 42 9 -1.4140 -0.1938
18 42 10 3.0487 0.6177
18 42 11 -3.9739 0.2515
18 44 0 2.0289 -0.5259
18 44 1 -1.3377 -0.4084
18 44 2 4.7887 0.0799
18 44 3 0.5313 -0.1016
18 44 4 0.7275 0.2418
18 44 5 4.1913 0.4027
18 44 6 -0.2281 -0.3344
18 44 7 -1.4574 0.1385
18 44 8 -2.8057 0.1379
18 44 9 0.8996 -0.3448
18 44 10 2.3077 -0.2039
18 46 0 0.7823 -0.5936
18 46 1 -4.3594 -0.2899
18 46 2 1.6020 -0.1850
18 46 3 -1.4782 -0.2558
18 46 4 -1.7825 0.2254
18 46 5 3.6137 0.3428
18 46 6 -1.0796 -0.2061
18 46 7 -1.8702 0.0848
18 46 8 -1.0772 0.2594
18 48 0 3.2012 0.4976
18 48 1 -1.7767 0.6012
18 48 2 1.4342 -0.3963
18 48 3 1.9347 -0.3889
18 48 4 -2.0704 -0.3890
18 48 5 0.3711 0.0868
18 48 6 -0.3720 0.5636
18 48 7 -1.8867 0.0184
18 50 0 2.5665 0.3065
18 50 1 -2.2263 -0.1021
18 50 2 0.5810 0.2326
18 50 3 1.5502 0.3979
18 50 4 -0.9045 -0.2327
19 1 0 -1.1688 0.0057
19 1 1 6.6780 2.1190
19 1 2 -9.1707 1.5853
19 1 3 5.6564 -1.8312
19 1 4 -8.1776 1.5890
19 1 5 6.4342 1.8345
19 1 6 -1.6728 -3.8801
19 1 7 4.6485 -1.1822
19 1 8 0.2826 2.2923
19 1 9 3.8310 -0.1899
19 1 10 -1.3141 0.8187
19 1 11 1.2419 1.0333
19 1 12 -0.4836 -2.4143
19 1 13 -3.0695 -0.8335
19 1 14 0.3497 1.6952
19 1 15 0.8569 0.4944
19 1 16 1.0447 -0.1160
19 1 17 0.9593 -0.3946
19 1 18 2.6643 -0.7449
19 1 19 2.7893 0.0012
19 3 0 1.1050 2.8223
19 3 1 0.1373 -2.6089
19 3 2 -2.5297 -0.9363
19 3 3 5.6352 -1.6518
19 3 4 -1.9423 -1.1789
19 3 5 -1.0297 0.4263
19 3 6 2.5226 2.7882
19 3 7 2.2024 1.7177
19 3 8 5.7285 -2.5503
19 3 9 0.4084 -1.4995
19 3 10 0.5570 -0.0942
19 3 11 -1.1336 0.4232
19 3 12 1.3182 2.2013
19 3 13 -0.9063 0.3632
19 3 14 -0.0541 -1.6709
19 3 15 -0.5897 -0.7879
19 3 16 -0.5234 0.0854
19 3 17 0.1167 0.8034
19 3 18 1.4198 0.5170
19 3 19 3.2124 0.1240
19 5 0 -7.1293 -2.3560
19 5 1 -2.0428 -0.0009
19 5 2 -0.8847 -1.4052
19 5 3 11.7298 1.9677
19 5 4 0.5329 1.0277
19 5 5 0.6583 -0.3265
19 5 6 -5.1484 -0.9093
19 5 7 1.7354 -1.0889
19 5 8 -3.8787 0.6877
19 5 9 3.7499 1.2274
19 5 10 -3.5820 -0.0447
19 5 11 -1.1588 -0.7583
19 5 12 -2.6871 -0.7714
19 5 13 -0.1841 -0.0506
19 5 14 0.6654 0.8268
19 5 15 -1.6017 0.8247
19 5 16 0.3602 -0.3051
19 5 17 -0.4253 -0.8957
19 5 18 -2.3014 -0.2025
19 5 19 1.1670 0.0756
19 7 0 -6.7643 -1.6130
19 7 1 5.0849 0.5106
19 7 2 -3.0266 -1.0809
19 7 3 5.3368 -1.5842
19 7 4 -2.5465 -0.4026
19 7 5 0.5930 1.1986
19 7 6 -1.8208 0.6514
19 7 7 -0.2135 0.5748
19 7 8 -4.2974 0.4040
19 7 9 2.1611 -1.9839
19 7 10 -2.1946 -0.8349
19 7 11 2.0916 1.3510
19 7 12 -1.5412 0.4708
19 7 13 1.6340 0.2361
19 7 14 0.0370 -0.0786
19 7 15 -1.2305 -0.9247
19 7 16 1.5399 -0.0779
19 7 17 2.8706 0.6775
19 7 18 -1.3958 0.3535
19 7 19 -0.4163 -0.1898
19 9 0 -1.0761 -3.4870
19 9 1 3.0009 -4.9097
19 9 2 -4.3340 1.3733
19 9 3 -4.6109 0.9502
19 9 4 -3.3426 0.5632
19 9 5 -2.4580 -0.1498
19 9 6 2.4743 -1.1125
19 9 7 -0.9052 0.2948
19 9 8 2.9784 0.0125
19 9 9 0.6050 0.9848
19 9 10 1.5049 0.6272
19 9 11 1.9665 -1.4613
19 9 12 -0.1399 -0.5626
19 9 13 1.7839 0.4328
19 9 14 3.1900 0.5169
19 9 15 0.0992 0.4764
19 9 16 0.6403 -0.1016
19 9 17 -1.0233 -0.4399
19 9 18 -1.5631 -0.5107
19 9 19 -1.9662 0.0237
19 11 0 1.3171 3.1792
19 11 1 -0.7524 2.9635
19 11 2 -2.6458 -0.3869
19 11 3 1.7340 -0.2742
19 11 4 -0.2806 -0.8840
19 11 5 3.2202 -0.3343
19 11 6 -2.0758 1.3599
19 11 7 1.8288 -0.1124
19 11 8 -1.1809 -0.7154
19 11 9 0.5584 0.3419
19 11 10 1.2018 0.0402
19 11 11 0.6606 0.1276
19 11 12 -0.5150 0.3842
19 11 13 1.5010 -0.4958
19 11 14 2.6804 -0.7654
19 11 15 -0.2626 0.2202
19 11 16 -1.4336 0.6846
19 11 17 -2.4464 0.1246
19 11 18 -2.1846 -0.1236
19 13 0 4.8374 -2.1470
19 13 1 4.4741 0.1467
19 13 2 -0.1904 -0.8133
19 13 3 4.7410 0.8216
19 13 4 -0.6493 0.3635
19 13 5 3.7734 -0.1631
19 13 6 0.5959 -0.3610
19 13 7 1.7782 -0.6297
19 13 8 -4.4830 0.6859
19 13 9 -1.4754 0.0290
19 13 10 -2.6415 -0.3751
19 13 11 0.6170 0.5266
19 13 12 -0.9566 -0.3666
19 13 13 3.9779 -0.1354
19 13 14 -1.5550 0.4590
19 13 15 -0.2725 -0.3200
19 13 16 -3.5648 -0.3960
19 13 17 -1.7450 0.1554
19 13 18 -2.4549 0.3521
19 15 0 2.3199 5.8410
19 15 1 -3.7078 2.0203
19 15 2 -1.7667 2.1123
19 15 3 -4.8835 -1.4687
19 15 4 -3.9263 -1.4868
19 15 5 -3.1696 0.5548
19 15 6 3.5677 -0.4046
19 15 7 -1.3703 0.4660
19 15 8 3.9093 -0.3338
19 15 9 -0.7306 -0.6276
19 15 10 -0.7620 0.8122
19 15 11 -0.2530 0.2769
19 15 12 0.1042 -0.2957
19 15 13 0.2015 -0.2125
19 15 14 -0.0529 -0.0421
19 15 15 0.7370 -0.1555
19 15 16 0.9613 0.2630
19 15 17 0.1041 0.3467
19 15 18 1.5265 -0.3088
19 17 0 1.4798 -2.2259
19 17 1 -1.2435 -0.6006
19 17 2 2.3682 -0.2908
19 17 3 5.1487 0.2304
19 17 4 1.3124 0.7528
19 17 5 5.4066 -0.0278
19 17 6 -0.7974 -0.2788
19 17 7 -0.0254 -0.0547
19 17 8 5.1946 -0.0010
19 17 9 -1.8806 -0.1043
19 17 10 0.2572 -0.0610
19 17 11 -0.5783 0.0572
19 17 12 -0.4808 0.5580
19 17 13 -0.9673 0.5645
19 17 14 1.4540 -0.4560
19 17 15 2.9277 -0.6388
19 17 16 0.5380 -0.0910
19 17 17 -0.5116 0.0604
19 17 18 0.3614 0.5562
19 19 0 -3.6214 0.8565
19 19 1 -2.0651 2.1832
19 19 2 -1.9493 -0.9035
19 19 3 -0.9011 -0.3290
19 19 4 -1.3287 0.1083
19 19 5 2.5762 -0.3090
19 19 6 -2.7117 0.1201
19 19 7 4.6373 0.1482
19 19 8 1.1772 0.3755
19 19 9 -0.1301 -0.1397
19 19 10 -0.2168 -0.2433
19 19 11 0.0917 0.2977
19 19 12 0.7574 -0.1263
19 19 13 2.1766 -0.4213
19 19 14 1.3834 0.1554
19 19 15 1.3669 0.4697
19 19 16 -0.1269 0.0555
19 19 17 -4.3383 -0.4624
19 21 0 2.2349 -3.0544
19 21 1 -2.1758 -3.0245
19 21 2 1.6901 0.6211
19 21 3 -5.1542 0.6964
19 21 4 4.5936 0.5459
19 21 5 -1.2287 0.5132
19 21 6 2.9867 -0.5402
19 21 7 0.3189 -0.0161
19 21 8 -1.6419 -0.2467
19 21 9 -0.5322 -0.1243
19 21 10 1.5324 0.3581
19 21 11 -2.1040 -0.2578
19 21 12 0.8896 -0.0008
19 21 13 -0.3871 -0.1930
19 21 14 -0.1517 0.1134
19 21 15 1.1379 0.2505
19 21 16 1.6503 -0.3429
19 21 17 -1.3575 0.3593
19 23 0 5.0399 0.3328
19 23 1 3.8324 -0.3185
19 23 2 0.3261 -0.7193
19 23 3 -0.8271 -0.5318
19 23 4 0.0967 -0.0765
19 23 5 -2.2154 0.2596
19 23 6 1.3772 0.5870
19 23 7 -2.2591 -0.0738
19 23 8 0.4464 -0.1764
19 23 9 -0.5466 0.2199
19 23 10 1.9094 -0.2961
19 23 11 1.4477 -0.3997
19 23 12 1.8651 0.1017
19 23 13 0.1421 0.1268
19 23 14 -2.7444 0.1921
19 23 15 -1.7527 0.1855
19 23 16 -4.0542 0.1251
19 23 17 1.0802 -0.1834
19 25 0 0.8505 -2.2218
19 25 1 2.4147 -0.0968
19 25 2 -0.6463 -0.7349
19 25 3 2.2533 0.7415
19 25 4 -1.1309 0.3696
19 25 5 0.0467 -0.2126
19 25 6 -0.8346 0.3149
19 25 7 -0.9137 -0.3559
19 25 8 -0.7253 0.1672
19 25 9 -0.6188 0.0408
19 25 10 -2.1098 -0.2649
19 25 11 0.6526 0.3313
19 25 12 -0.4409 0.1150
19 25 13 -0.3950 -0.1562
19 25 14 -1.7363 -0.1541
19 25 15 -0.1987 0.0161
19 25 16 -0.9839 0.2486
19 27 0 -2.2380 2.8746
19 27 1 -5.9837 0.3765
19 27 2 -1.9847 0.4141
19 27 3 -2.1472 -0.9151
19 27 4 -1.8087 -0.7494
19 27 5 0.2351 0.2817
19 27 6 0.9974 0.3445
19 27 7 -0.7041 0.4442
19 27 8 -0.6082 0.0002
19 27 9 -0.5854 -0.2724
19 27 10 0.3073 0.1673
19 27 11 -1.9942 -0.1489
19 27 12 0.9959 -0.0704
19 27 13 -1.0587 0.0327
19 27 14 -2.7448 -0.0193
19 27 15 -1.2181 0.1947
19 27 16 -0.9710 -0.2878
19 29 0 -2.2923 0.6552
19 29 1 -3.2740 0.3927
19 29 2 0.9558 0.5911
19 29 3 1.7119 0.1958
19 29 4 -2.4131 0.0620
19 29 5 0.2251 -0.4158
19 29 6 -0.4684 -0.5295
19 29 7 2.9480 -0.2323
19 29 8 1.3982 0.2696
19 29 9 3.6863 0.6268
19 29 10 1.0059 0.1372
19 29 11 -1.1535 -0.3534
19 29 12 -2.2355 -0.1978
19 29 13 -1.5995 -0.0243
19 29 14 -2.2991 -0.0498
19 29 15 -0.6526 -0.0432
19 31 0 -3.2159 0.2770
19 31 1 2.2169 1.2789
19 31 2 -0.8197 -0.1607
19 31 3 3.9316 0.4549
19 31 4 -0.9618 -0.0298
19 31 5 4.9312 -0.5085
19 31 6 -1.7588 0.0159
19 31 7 3.8971 -0.2319
19 31 8 -2.4588 0.3288
19 31 9 1.6176 0.0667
19 31 10 -1.0377 -0.2870
19 31 11 2.5096 0.2128
19 31 12 -2.6627 0.1642
19 31 13 -3.0569 0.2899
19 31 14 -3.2691 -0.1098
19 31 15 -1.1211 0.0274
19 33 0 -0.3089 0.1419
19 33 1 -0.3337 -0.4056
19 33 2 -1.9965 0.2620
19 33 3 -1.0465 -0.1383
19 33 4 -0.1830 -0.1525
19 33 5 1.2690 0.3961
19 33 6 -2.6177 0.1123
19 33 7 -0.5579 -0.1764
19 33 8 -1.1136 -0.3476
19 33 9 0.5215 -0.1993
19 33 10 -1.5451 0.4681
19 33 11 0.5082 0.2508
19 33 12 -2.1938 -0.0845
19 33 13 -2.2025 -0.0301
19 33 14 -6.0883 -0.2639
19 35 0 0.5599 -0.8120
19 35 1 2.8775 -0.7658
19 35 2 -0.9543 0.2327
19 35 3 0.4776 0.3670
19 35 4 0.3112 0.3019
19 35 5 -1.5952 -0.0588
19 35 6 -1.9216 -0.3465
19 35 7 -2.0928 -0.0504
19 35 8 -2.0397 0.0943
19 35 9 1.5565 0.2796
19 35 10 -2.6070 0.1401
19 35 11 -0.2683 -0.1586
19 35 12 -1.0866 -0.1908
19 35 13 -0.2685 0.2808
19 35 14 -4.1431 0.1153
19 37 0 0.5491 -1.2860
19 37 1 3.6147 -0.6052
19 37 2 0.2914 -0.8107
19 37 3 0.8727 0.0388
19 37 4 -0.8145 0.4575
19 37 5 0.1276 0.1282
19 37 6 1.3547 0.1811
19 37 7 1.3284 -0.0147
19 37 8 -1.9235 -0.2360
19 37 9 1.4659 -0.3482
19 37 10 -2.4129 -0.2405
19 37 11 2.2957 0.3256
19 37 12 1.5625 -0.5079
19 37 13 1.5403 -0.0585
19 39 0 0.9613 -0.2539
19 39 1 -0.5882 -0.2385
19 39 2 -0.2194 0.3979
19 39 3 0.3936 -0.1892
19 39 4 -2.0847 -0.0629
19 39 5 1.9945 -0.1313
19 39 6 1.1224 -0.0939
19 39 7 1.3832 0.5776
19 39 8 -0.9377 0.1165
19 39 9 0.5662 -0.3129
19 39 10 -2.0185 -0.1963
19 39 11 0.6568 0.1563
19 39 12 -0.2196 -0.0928
19 41 0 -3.0619 1.0917
19 41 1 0.9127 0.1818
19 41 2 -0.4756 -0.5094
19 41 3 3.1646 -0.6946
19 41 4 -1.3378 0.1539
19 41 5 -0.1920 0.4367
19 41 6 1.2746 0.2865
19 41 7 -0.0708 0.1474
19 41 8 0.5882 -0.3880
19 41 9 0.7123 -0.2341
19 41 10 -0.1066 -0.2904
19 41 11 -0.9569 0.2441
19 43 0 -4.2768 -0.1584
19 43 1 0.2231 0.7495
19 43 2 0.0522 0.2991
19 43 3 -1.8188 0.2993
19 43 4 -1.0918 -0.2986
19 43 5 0.2372 -0.8417
19 43 6 3.8569 -0.2766
19 43 7 -0.9512 -0.0410
19 43 8 -0.4180 0.6613
19 43 9 1.4739 0.8639
19 43 10 0.9331 -0.4523
19 45 0 -1.2662 0.7662
19 45 1 1.3426 0.2367
19 45 2 4.8199 0.0196
19 45 3 -0.0421 -0.0332
19 45 4 2.4006 -0.0447
19 45 5 5.6630 0.2639
19 45 6 4.1681 0.3190
19 45 7 -1.5498 -0.4612
19 45 8 0.5104 -0.5687
19 47 0 -2.4391 0.2771
19 47 1 -3.2059 -0.1369
19 47 2 -1.1857 -0.0652
19 47 3 -3.4117 0.2390
19 47 4 -0.3245 -0.2101
19 47 5 3.8883 -0.1902
19 47 6 2.7649 0.3877
19 47 7 -0.2455 0.1756
19 49 0 2.0699 -0.2383
19 49 1 0.8182 -0.2376
19 49 2 0.2727 0.0166
19 49 3 0.7297 0.7463
19 49 4 0.7196 0.3382
20 0 1 3.5921 -0.5164
20 0 2 -7.3955 0.0383
20 0 3 -4.8276 -6.0557
20 0 4 -5.6823 -0.0635
20 0 5 -0.3055 3.7526
20 0 6 -0.7371 1.1655
20 0 7 1.1089 0.5038
20 0 8 -1.8381 -0.6103
20 0 9 -3.4025 -2.7446
20 0 10 -5.2327 -1.0995
20 0 11 -0.8847 2.5374
20 0 12 -0.2972 1.3038
20 0 13 -0.1301 -0.5869
20 0 14 -1.0200 -0.3985
20 0 15 -1.6196 -0.9336
20 0 16 -1.2370 -0.3757
20 0 17 0.5310 1.0427
20 0 18 1.2029 0.7620
20 0 19 0.6963 -0.2473
20 2 0 -0.8575 -0.6531
20 2 1 -3.6592 1.3717
20 2 2 8.7081 -0.9653
20 2 3 -0.9637 -0.3890
20 2 4 8.4636 -0.4680
20 2 5 2.5426 0.1751
20 2 6 5.7839 0.9510
20 2 7 -2.1596 0.0003
20 2 8 1.2956 -0.4166
20 2 9 -5.6025 0.1251
20 2 10 1.6325 0.1518
20 2 11 -0.4691 -0.1574
20 2 12 2.6508 0.1613
20 2 13 -1.5635 -0.0377
20 2 14 -2.1773 -0.1695
20 2 15 -1.6807 0.1172
20 2 16 -2.4635 0.0544
20 2 17 1.8801 -0.0452
20 2 18 0.5764 -0.1794
20 2 19 1.7937 -0.1151
20 4 0 9.6461 -1.6424
20 4 1 -9.1547 1.2903
20 4 2 6.5514 -0.5341
20 4 3 -4.9232 1.0965
20 4 4 0.8885 -0.2847
20 4 5 -5.0222 -0.3067
20 4 6 1.9105 0.9962
20 4 7 -1.7043 0.0655
20 4 8 2.6525 -0.4492
20 4 9 -2.7337 -0.0361
20 4 10 0.1505 -0.1532
20 4 11 -2.4542 -0.1626
20 4 12 0.4528 0.4839
20 4 13 1.0223 0.1327
20 4 14 1.8351 -0.4636
20 4 15 1.0672 -0.1011
20 4 16 0.6539 0.1313
20 4 17 2.8088 0.0481
20 4 18 -1.8042 0.1354
20 6 0 2.8031 2.7475
20 6 1 -0.4872 -0.6903
20 6 2 -1.1659 1.6522
20 6 3 3.8600 -1.0142
20 6 4 2.5756 0.6422
20 6 5 2.5306 0.2965
20 6 6 2.4829 -0.8332
20 6 7 -2.2386 -0.1194
20 6 8 -1.3889 0.1417
20 6 9 0.9844 0.1747
20 6 10 1.4341 -0.0111
20 6 11 3.4642 0.3958
20 6 12 -0.6951 -0.1595
20 6 13 0.8998 -0.3683
20 6 14 -2.2877 0.2446
20 6 15 -3.1323 -0.0754
20 6 16 0.9756 0.0165
20 6 17 1.5149 -0.0843
20 6 18 -3.1713 -0.0446
20 8 0 14.7174 0.2542
20 8 1 -1.1118 0.9966
20 8 2 2.9811 0.1655
20 8 3 -8.3637 -0.1457
20 8 4 -3.0365 -0.3507
20 8 5 -5.0942 0.1660
20 8 6 3.1187 0.1204
20 8 7 -1.4202 -0.0561
20 8 8 4.2144 -0.1974
20 8 9 -2.5999 -0.4990
20 8 10 0.6432 0.2256
20 8 11 -1.8698 0.3564
20 8 12 -0.6627 -0.0002
20 8 13 0.2231 0.1368
20 8 14 -2.6254 -0.3674
20 8 15 -2.5689 -0.3759
20 8 16 -2.0718 0.1835
20 8 17 -0.1205 0.3150
20 8 18 -2.0858 0.1155
20 10 1 -4.3948 0.7045
20 10 2 6.1169 -1.2322
20 10 3 -0.4134 0.5299
20 10 4 4.2385 -0.0734
20 10 5 1.5777 -0.2371
20 10 6 -0.0974 0.1448
20 10 7 -0.9623 -0.1776
20 10 8 2.0822 -0.2144
20 10 9 1.3435 0.0329
20 10 10 6.3661 0.3138
20 10 11 1.1517 -0.0387
20 10 12 1.3053 -0.0023
20 10 13 -2.2286 0.0596
20 10 14 -0.2807 -0.0763
20 10 15 0.8329 0.0714
20 10 16 1.0996 -0.0705
20 10 17 1.1365 -0.2746
20 10 18 2.4893 -0.1237
20 12 0 0.5365 1.1118
20 12 1 2.0641 -1.1381
20 12 2 -2.1021 0.9725
20 12 3 1.2429 -0.4781
20 12 4 -2.6764 0.3982
20 12 5 -0.7284 -0.0525
20 12 6 -2.7674 -0.4526
20 12 7 2.2662 0.3235
20 12 8 0.2513 0.1408
20 12 9 1.4124 -0.0516
20 12 10 -0.6573 -0.1997
20 12 11 -1.6960 0.4276
20 12 12 -0.9375 -0.0087
20 12 13 1.2823 -0.2827
20 12 14 0.7802 0.3881
20 12 15 2.4228 0.0547
20 12 16 -1.0951 -0.2119
20 12 17 0.2984 0.3250
20 12 18 -0.4400 0.1156
20 14 0 0.1957 -2.4270
20 14 1 -1.7156 -0.6817
20 14 2 -0.5757 -0.3818
20 14 3 -0.8792 0.4215
20 14 4 2.5379 0.0325
20 14 5 0.9820 0.2738
20 14 6 -0.3902 -0.0374
20 14 7 -1.5267 0.0933
20 14 8 -0.5037 0.5265
20 14 9 -1.2823 -0.1174
20 14 10 0.4407 -0.1775
20 14 11 1.6213 -0.3209
20 14 12 2.6732 -0.4247
20 14 13 0.3768 0.3701
20 14 14 -0.4694 0.4602
20 14 15 0.8903 -0.0344
20 14 16 0.2766 -0.1305
20 14 17 3.8609 -0.1446
20 14 18 2.5450 -0.1142
20 16 0 2.3677 -0.7236
20 16 1 -1.8105 0.6071
20 16 2 -2.3131 -0.9577
20 16 3 -4.5400 0.0287
20 16 4 -3.9007 -0.1489
20 16 5 -0.4137 0.0486
20 16 6 -2.8221 0.5249
20 16 7 -0.0129 -0.0426
20 16 8 4.2558 -0.2478
20 16 9 -3.5717 0.1524
20 16 10 -2.0813 0.1433
20 16 11 -2.6449 -0.4576
20 16 12 -0.0936 0.0947
20 16 13 -2.8557 0.0290
20 16 14 1.1187 -0.5369
20 16 15 -1.1578 0.2743
20 16 16 -0.7866 0.4755
20 16 17 1.0860 -0.1220
20 18 0 0.4479 1.1616
20 18 1 4.8002 -0.9768
20 18 2 -0.2162 0.8375
20 18 3 4.4574 -0.1736
20 18 4 0.9074 0.4785
20 18 5 4.9797 -0.5033
20 18 6 -2.5796 -0.3894
20 18 7 -0.4958 0.3020
20 18 8 -0.0851 -0.0725
20 18 9 0.2787 0.4985
20 18 10 2.7007 -0.4032
20 18 11 3.8957 -0.3540
20 18 12 0.8500 0.2919
20 18 13 -1.0155 -0.2625
20 18 14 -0.4333 0.0351
20 18 15 -1.5046 0.3786
20 18 16 0.4845 -0.1139
20 18 17 -0.6758 -0.1155
20 20 0 2.4732 0.4699
20 20 1 2.1959 0.7014
20 20 2 0.2108 -0.4162
20 20 3 -4.0037 -0.0081
20 20 4 -2.1319 -0.1863
20 20 5 -3.0492 0.0477
20 20 6 2.6073 0.1018
20 20 7 0.4997 -0.4146
20 20 8 -0.3238 0.1230
20 20 9 0.1385 0.2959
20 20 10 -0.0365 0.1567
20 20 11 -2.3092 0.1254
20 20 12 0.6985 -0.2631
20 20 13 -0.0180 -0.2471
20 20 14 2.1495 0.2283
20 20 15 -0.5217 0.1586
20 20 16 2.0962 -0.0871
20 20 17 -5.4401 0.0413
20 22 0 -6.4894 -0.6719
20 22 1 -2.2657 0.7255
20 22 2 -0.9834 0.3039
20 22 3 3.0956 0.6644
20 22 4 0.9022 -0.3409
20 22 5 -0.9651 -0.1265
20 22 6 0.7874 0.0281
20 22 7 -5.1310 -0.3036
20 22 8 -1.5475 0.0992
20 22 9 1.5406 0.0956
20 22 10 4.3092 0.0238
20 22 11 1.5934 0.0942
20 22 12 0.0850 0.1678
20 22 13 -3.0627 0.3255
20 22 14 -2.4428 -0.2139
20 22 15 -1.8403 -0.4335
20 22 16 -0.1204 -0.0415
20 22 17 -4.3006 0.0363
20 24 0 -2.7755 2.3555
20 24 1 0.6382 -0.8141
20 24 2 -0.4813 0.4319
20 24 3 2.1313 -0.7003
20 24 4 -4.0158 0.1256
20 24 5 -0.3378 0.3295
20 24 6 0.3767 -0.2123
20 24 7 -0.6970 0.2303
20 24 8 -1.0359 -0.2651
20 24 9 -0.2934 -0.2888
20 24 10 -0.2069 -0.1518
20 24 11 2.3241 0.2321
20 24 12 -0.4693 0.2046
20 24 13 -0.1873 -0.0481
20 24 14 -2.7576 -0.0525
20 24 15 -2.9372 -0.4319
20 24 16 -1.7686 -0.0242
20 26 0 -0.2683 -1.6617
20 26 1 -0.4112 -0.0780
20 26 2 3.3913 0.0945
20 26 3 2.8471 0.4547
20 26 4 -0.0935 0.1038
20 26 5 0.9908 -0.2294
20 26 6 1.5581 -0.3180
20 26 7 -0.6491 -0.1054
20 26 8 1.2264 0.1759
20 26 9 1.0781 -0.2088
20 26 10 5.6418 0.1513
20 26 11 -0.6571 0.1461
20 26 12 1.0713 -0.3474
20 26 13 -1.0897 0.1243
20 26 14 -0.5034 0.2444
20 26 15 0.2960 -0.0227
20 26 16 3.2052 0.0616
20 28 0 -2.3111 -0.6967
20 28 1 -3.8947 0.3026
20 28 2 -0.7954 -0.4920
20 28 3 -1.4934 0.2243
20 28 4 -2.7532 -0.0010
20 28 5 0.1885 0.1919
20 28 6 0.6538 0.2112
20 28 7 0.5596 -0.0429
20 28 8 -0.5552 -0.1486
20 28 9 -1.2337 0.0838
20 28 10 3.2278 0.1500
20 28 11 -3.4446 -0.2917
20 28 12 0.0633 -0.0867
20 28 13 -2.0834 0.2879
20 28 14 -1.1380 0.2041
20 28 15 -1.1359 0.0482
20 30 0 1.1322 -0.0506
20 30 1 -1.6637 -1.2981
20 30 2 4.5460 0.2840
20 30 3 -0.2992 0.0094
20 30 4 0.7986 0.1103
20 30 5 0.4479 -0.0675
20 30 6 -2.0471 -0.1209
20 30 7 3.4016 0.3347
20 30 8 -2.4527 -0.0183
20 30 9 -0.2538 0.1926
20 30 10 -1.6425 -0.1119
20 30 11 -1.3968 -0.3783
20 30 12 -1.9129 0.0822
20 30 13 -1.6983 -0.1654
20 30 14 0.9752 0.0077
20 30 15 -1.1525 -0.1414
20 32 0 -0.3602 0.2988
20 32 1 -4.9434 0.8451
20 32 2 1.4527 -0.2401
20 32 3 -5.1708 -0.3389
20 32 4 0.7108 -0.2529
20 32 5 -3.4314 0.1219
20 32 6 -2.8330 0.4753
20 32 7 -1.9150 0.0981
20 32 8 -0.2627 -0.1343
20 32 9 -1.3508 -0.4793
20 32 10 0.8416 0.0385
20 32 11 -0.9681 0.1823
20 32 12 0.2409 -0.0985
20 32 13 -1.8006 -0.1920
20 32 14 0.0232 -0.0251
20 34 0 2.8527 -0.5901
20 34 1 -0.7271 0.3370
20 34 2 1.0628 -0.1339
20 34 3 0.4107 -0.0209
20 34 4 4.7605 -0.0204
20 34 5 0.1208 -0.0221
20 34 6 0.9563 -0.1739
20 34 7 -1.0439 -0.0256
20 34 8 2.4721 0.1878
20 34 9 1.2512 -0.0530
20 34 10 0.0979 0.1794
20 34 11 -2.6808 -0.2253
20 34 12 -0.0111 -0.2796
20 34 13 1.2750 -0.1442
20 36 0 -0.5279 1.3116
20 36 1 -0.7772 -0.1355
20 36 2 -2.0812 0.6142
20 36 3 -0.7699 -0.2878
20 36 4 -0.5043 0.0530
20 36 5 -2.3070 -0.1364
20 36 6 -1.9168 -0.4578
20 36 7 -1.2145 0.3287
20 36 8 0.4086 0.2219
20 36 9 3.9721 0.0319
20 36 10 1.6905 0.0903
20 36 11 0.9428 0.2297
20 36 12 1.7274 0.4667
20 36 13 1.2360 0.1218
20 38 0 -0.5342 -0.1551
20 38 1 -1.3289 0.3941
20 38 2 1.9588 -0.0542
20 38 3 1.0051 -0.1540
20 38 4 -0.3167 0.0572
20 38 5 0.7544 0.0732
20 38 6 2.0418 0.1109
20 38 7 -2.0178 -0.0108
20 38 8 2.0239 -0.0293
20 38 9 -1.5429 -0.2192
20 38 10 -2.2535 -0.0109
20 38 11 -4.7378 0.2407
20 38 12 -0.9194 0.0165
20 40 0 0.7446 -0.1522
20 40 1 1.2760 0.3580
20 40 2 0.4708 -0.2511
20 40 3 2.0777 0.0387
20 40 4 -3.3630 -0.1942
20 40 5 -0.3663 0.0069
20 40 6 0.1029 0.1562
20 40 7 -4.5470 -0.2633
20 40 8 4.8807 0.0558
20 40 9 -0.3492 0.2076
20 40 10 3.2605 0.0725
20 40 11 -2.5029 -0.2757
20 42 0 -0.5096 -0.0486
20 42 1 1.2292 -0.7913
20 42 2 -0.7082 0.2351
20 42 3 0.9826 0.5635
20 42 4 -1.2941 0.1466
20 42 5 1.0296 0.1049
20 42 6 0.9928 -0.0954
20 42 7 -3.2411 -0.3200
20 42 8 -0.8545 -0.0447
20 42 9 -5.8988 0.3576
20 42 10 -2.2921 -0.1667
20 44 0 -3.1280 -0.3699
20 44 1 -0.6151 -0.0860
20 44 2 1.7414 -0.0522
20 44 3 -1.4320 -0.0335
20 44 4 -0.6942 -0.2866
20 44 5 1.5689 0.0955
20 44 6 1.4041 0.4145
20 44 7 -1.9192 0.0238
20 44 8 1.3070 -0.2126
20 46 0 -0.5670 0.0685
20 46 1 -0.0152 0.0653
20 46 2 3.1971 -0.1903
20 46 3 -2.5666 -0.2533
20 46 4 -2.2755 -0.0332
20 46 5 0.7895 0.2102
20 46 6 -1.1216 0.1349
20 48 0 2.1679 0.1883
20 48 1 2.2624 -0.2129
20 48 2 1.6143 0.3153
20 48 3 -0.0051 -0.0832
20 48 4 -0.5827 -0.1579
21 1 1 2.2719 -0.9182
21 1 2 -6.4071 -0.5998
21 1 3 0.7154 0.0737
21 1 4 -1.4362 -1.0748
21 1 5 -1.4410 -0.1541
21 1 6 -4.5387 1.7690
21 1 7 2.2804 0.1773
21 1 8 0.8659 -0.9077
21 1 9 1.7991 -0.0302
21 1 10 1.0744 -0.6678
21 1 11 2.0392 -0.0908
21 1 12 3.2503 1.5578
21 1 13 0.6239 -0.0068
21 1 14 -0.9247 -0.8715
21 1 15 -1.7691 -0.2610
21 1 16 -0.6052 -0.3115
21 1 17 -2.2548 0.4632
21 1 18 0.0788 0.5999
21 3 0 -17.0354 -1.2907
21 3 1 2.4107 1.2480
21 3 2 -1.1474 -0.2902
21 3 3 2.1509 1.6202
21 3 4 -0.7759 0.8015
21 3 5 1.8115 -0.9509
21 3 6 -2.7266 -1.2054
21 3 7 -2.9439 -1.2343
21 3 8 0.4918 1.1331
21 3 9 -4.4957 1.5462
21 3 10 1.9627 0.2254
21 3 11 -1.1655 -0.6060
21 3 12 1.1568 -1.4714
21 3 13 -1.9707 -0.0559
21 3 14 -1.4725 1.0277
21 3 15 -0.7657 0.5688
21 3 16 -2.8994 0.0075
21 3 17 -0.1746 -0.5653
21 3 18 -0.1518 -0.6194
21 5 0 -3.5452 0.4468
21 5 1 3.8120 -0.2424
21 5 2 -7.3770 0.5871
21 5 3 -2.5242 -1.0498
21 5 4 -6.5124 -0.7300
21 5 5 1.8252 0.5146
21 5 6 -2.6261 0.5286
21 5 7 -0.8483 0.6033
21 5 8 -0.8684 -0.3632
21 5 9 -1.1486 -1.1753
21 5 10 -0.1921 -0.0406
21 5 11 2.4197 0.7425
21 5 12 0.7839 0.5554
21 5 13 -0.1896 -0.0437
21 5 14 0.8896 -0.5227
21 5 15 -0.9839 -0.5435
21 5 16 1.0919 0.2444
21 5 17 1.1182 0.6504
21 5 18 -0.3473 0.2691
21 7 0 0.1923 0.7790
21 7 1 2.8213 -0.7981
21 7 2 -3.0560 0.9306
21 7 3 -1.1072 0.1850
21 7 4 -1.4181 -0.0401
21 7 5 0.9357 -0.2085
21 7 6 -0.0092 -0.4058
21 7 7 0.6393 -0.1477
21 7 8 4.0859 0.0339
21 7 9 -0.2014 0.8244
21 7 10 -0.4024 0.3041
21 7 11 -0.7621 -0.9138
21 7 12 0.0552 -0.2812
21 7 13 1.6827 0.0990
21 7 14 2.3859 0.1565
21 7 15 1.0893 0.4842
21 7 16 2.1321 -0.0981
21 7 17 -1.4882 -0.3255
21 7 18 -2.7561 0.0491
21 9 0 -2.5686 0.7935
21 9 1 1.6296 2.2924
21 9 2 2.2184 -0.9058
21 9 3 2.4143 -0.1073
21 9 4 -0.7245 -0.2905
21 9 5 2.0468 -0.6084
21 9 6 -1.8127 0.9668
21 9 7 -0.4710 0.0676
21 9 8 1.6210 -0.1377
21 9 9 -2.9716 -0.0387
21 9 10 0.7683 -0.5073
21 9 11 -2.7438 0.2271
21 9 12 -0.2738 0.3521
21 9 13 -1.3201 -0.0370
21 9 14 -1.1477 -0.4141
21 9 15 1.0910 -0.0136
21 9 16 0.5828 0.2772
21 9 17 -0.7499 -0.0177
21 9 18 0.8273 0.0881
21 11 0 -14.8531 -0.7260
21 11 1 -4.5887 -0.7406
21 11 2 -0.0395 -0.3955
21 11 3 2.8940 0.3318
21 11 4 -0.0760 0.5280
21 11 5 2.3956 0.0467
21 11 6 -1.8806 -0.7277
21 11 7 1.1231 -0.0887
21 11 8 -1.3540 0.4568
21 11 9 0.7278 -0.0998
21 11 10 -0.2774 -0.0240
21 11 11 -1.7814 -0.0187
21 11 12 -1.7130 -0.0949
21 11 13 -1.7129 -0.1462
21 11 14 0.1167 0.3900
21 11 15 0.1356 0.1164
21 11 16 -0.6270 -0.5182
21 11 17 -2.9943 -0.0519
21 11 18 -0.9166 0.0994
21 13 0 -6.6520 1.0698
21 13 1 -0.6568 -0.2026
21 13 2 0.6419 1.3085
21 13 3 -3.1158 -0.5304
21 13 4 0.4120 -0.5335
21 13 5 -1.4404 0.1239
21 13 6 -0.6297 -0.3494
21 13 7 -0.5291 0.2645
21 13 8 -2.7734 0.0928
21 13 9 -1.3521 -0.1318
21 13 10 -2.3646 0.2201
21 13 11 0.1446 -0.1031
21 13 12 1.0525 0.0086
21 13 13 2.4004 -0.0203
21 13 14 1.3668 0.0170
21 13 15 -1.1829 0.0565
21 13 16 -1.0658 0.0028
21 13 17 0.4508 0.0433
21 15 0 -3.2561 -2.3255
21 15 1 1.5967 -0.9724
21 15 2 0.2336 -0.9969
21 15 3 -0.3185 0.5737
21 15 4 1.7348 0.8646
21 15 5 0.9427 -0.1279
21 15 6 -0.7511 0.4815
21 15 7 0.5729 -0.5103
21 15 8 1.2405 -0.2749
21 15 9 -2.2325 0.4263
21 15 10 -0.4194 -0.1495
21 15 11 -0.6502 -0.0625
21 15 12 1.0889 0.2548
21 15 13 1.3189 0.3251
21 15 14 2.4314 -0.3200
21 15 15 0.1973 -0.3414
21 15 16 -0.0702 0.2287
21 15 17 3.9050 -0.2116
21 17 0 -2.6511 0.9109
21 17 1 0.3854 0.4790
21 17 2 -2.0623 -0.0812
21 17 3 -0.3120 0.2626
21 17 4 -2.6967 -0.2671
21 17 5 -0.1523 -0.2558
21 17 6 -2.3505 0.2899
21 17 7 1.4941 0.0227
21 17 8 0.2517 -0.2089
21 17 9 -0.0214 -0.0796
21 17 10 0.4939 0.0440
21 17 11 0.4454 0.0952
21 17 12 -0.9010 0.0896
21 17 13 -1.1182 -0.2110
21 17 14 0.3838 -0.0688
21 17 15 -0.3169 0.2960
21 17 16 -1.3611 -0.1434
21 17 17 3.0401 -0.0814
21 19 0 0.8237 -0.3649
21 19 1 -0.7137 -1.5175
21 19 2 1.2816 0.5423
21 19 3 -0.7858 0.2144
21 19 4 0.9492 -0.1030
21 19 5 -0.5994 0.4281
21 19 6 2.5917 -0.2210
21 19 7 -0.0729 0.0106
21 19 8 -1.8970 -0.0545
21 19 9 0.7570 -0.2738
21 19 10 0.0554 0.0426
21 19 11 -0.5619 -0.0304
21 19 12 -0.1138 -0.0512
21 19 13 -2.1950 0.1801
21 19 14 0.8684 0.3407
21 19 15 -0.5795 -0.2008
21 19 16 -1.0181 -0.3407
21 19 17 -0.7438 0.7224
21 21 0 -0.9980 0.5954
21 21 1 0.3118 1.1437
21 21 2 0.4578 -0.3109
21 21 3 0.2329 -0.4648
21 21 4 0.3672 -0.2277
21 21 5 -1.5599 -0.0970
21 21 6 3.5201 0.5514
21 21 7 -2.0491 -0.1364
21 21 8 0.7143 0.0644
21 21 9 -1.2398 0.0870
21 21 10 -0.3809 -0.2107
21 21 11 -1.0938 0.1199
21 21 12 1.2044 -0.2797
21 21 13 -1.5760 0.2962
21 21 14 1.4070 0.0643
21 21 15 2.4176 -0.1200
21 21 16 0.3581 0.2785
21 23 0 -6.6481 -0.3931
21 23 1 -1.5463 0.6267
21 23 2 -0.7466 0.1727
21 23 3 4.3028 0.2567
21 23 4 0.2663 -0.1731
21 23 5 3.0311 -0.3267
21 23 6 -0.8850 -0.1811
21 23 7 0.1956 0.2273
21 23 8 0.0459 0.2846
21 23 9 -0.5035 -0.1723
21 23 10 -0.0448 0.0230
21 23 11 1.7725 0.0456
21 23 12 -0.2515 0.0640
21 23 13 -3.6847 0.0299
21 23 14 -4.2513 -0.2344
21 23 15 -1.5974 0.1501
21 23 16 -1.8317 0.2682
21 25 0 -2.4189 1.7380
21 25 1 -0.7275 -0.0150
21 25 2 2.7580 0.1853
21 25 3 2.9772 -0.6916
21 25 4 1.0336 -0.0796
21 25 5 2.1765 0.3275
21 25 6 -1.9270 -0.3421
21 25 7 0.8463 0.3794
21 25 8 -0.8916 0.1724
21 25 9 -1.1871 -0.1587
21 25 10 0.6282 0.3558
21 25 11 -2.2024 -0.0947
21 25 12 1.1384 -0.2337
21 25 13 -0.4575 -0.1750
21 25 14 -0.6883 -0.0073
21 25 15 0.2445 0.2115
21 27 0 0.9733 -1.5308
21 27 1 2.4405 0.1570
21 27 2 2.2163 0.1260
21 27 3 3.0740 0.2375
21 27 4 2.2687 0.3586
21 27 5 0.5036 -0.4567
21 27 6 -0.2185 -0.1564
21 27 7 -1.7038 -0.1604
21 27 8 0.6326 -0.0497
21 27 9 0.0337 0.3765
21 27 10 4.5699 -0.0818
21 27 11 -3.8303 0.0855
21 27 12 -0.2683 -0.0667
21 27 13 -1.4382 -0.0834
21 27 14 -1.3815 -0.1799
21 27 15 2.5545 -0.0514
21 29 0 0.2865 0.3701
21 29 1 3.5607 0.2387
21 29 2 -1.7669 -0.6372
21 29 3 1.5042 0.0683
21 29 4 -0.0709 -0.0082
21 29 5 3.4449 0.1816
21 29 6 0.7267 0.4599
21 29 7 2.3746 -0.1744
21 29 8 -1.5448 -0.3301
21 29 9 -0.1156 -0.0713
21 29 10 0.8988 -0.1086
21 29 11 1.1922 0.2218
21 29 12 2.2655 0.4500
21 29 13 0.6426 -0.0369
21 29 14 -1.0569 -0.2274
21 31 0 -1.3242 -0.2276
21 31 1 2.4633 -0.8675
21 31 2 0.9080 0.2722
21 31 3 0.0356 0.0878
21 31 4 -2.1187 -0.1988
21 31 5 0.9512 0.1814
21 31 6 0.0032 -0.0660
21 31 7 2.8099 -0.0045
21 31 8 2.0640 -0.0836
21 31 9 2.6173 -0.0945
21 31 10 0.0806 0.0973
21 31 11 0.5250 0.3006
21 31 12 1.4854 0.1087
21 31 13 -0.3408 -0.0456
21 31 14 -1.0578 0.0075
21 33 0 -6.2137 -0.0480
21 33 1 -5.3993 0.0584
21 33 2 -0.6500 -0.1028
21 33 3 -1.0288 -0.0960
21 33 4 0.5153 0.1887
21 33 5 -0.1262 0.0052
21 33 6 0.9946 0.0622
21 33 7 -3.7805 -0.0552
21 33 8 0.4207 -0.0619
21 33 9 1.2996 0.1456
21 33 10 -0.9516 -0.3512
21 33 11 -1.0563 0.0264
21 33 12 -1.0764 -0.1422
21 33 13 0.7965 0.1321
21 35 0 -1.5797 -0.5223
21 35 1 4.8058 -0.0440
21 35 2 -0.6120 -0.2086
21 35 3 4.6554 0.1343
21 35 4 0.7493 0.0303
21 35 5 2.0966 -0.1097
21 35 6 -1.0171 0.1686
21 35 7 -1.0753 -0.0003
21 35 8 -0.6544 0.0467
21 35 9 1.9177 0.0980
21 35 10 -1.8472 -0.3598
21 35 11 -1.7757 -0.1385
21 35 12 -1.0648 0.0323
21 37 0 -4.6314 1.1490
21 37 1 0.8129 0.2729
21 37 2 -0.6315 0.3023
21 37 3 -0.0044 -0.1090
21 37 4 -1.6173 -0.2452
21 37 5 -0.9814 0.0192
21 37 6 -4.0389 -0.0656
21 37 7 -1.3926 -0.0011
21 37 8 -1.9474 -0.2056
21 37 9 -0.1689 0.0011
21 37 10 -3.2025 -0.2848
21 37 11 -2.4789 -0.1649
21 39 0 -3.6641 -0.0163
21 39 1 -6.1992 0.1320
21 39 2 2.2939 -0.2563
21 39 3 -1.9929 -0.1063
21 39 4 1.2067 0.0741
21 39 5 1.0896 0.1602
21 39 6 1.2956 0.2110
21 39 7 0.3510 -0.1250
21 39 8 1.6186 -0.2269
21 39 9 0.4669 0.4345
21 39 10 -2.5108 0.0961
21 41 0 2.6283 -0.2359
21 41 1 -1.3067 0.2015
21 41 2 -2.3850 0.0849
21 41 3 -2.4932 0.3625
21 41 4 -1.2513 -0.1756
21 41 5 -0.2364 -0.4364
21 41 6 -0.4879 -0.1902
21 41 7 -1.3655 -0.1026
21 41 8 -1.5820 0.2970
21 41 9 -2.1900 0.4113
21 43 0 4.0419 0.0419
21 43 1 -0.6036 -0.3535
21 43 2 -0.2510 -0.0543
21 43 3 0.0355 -0.0706
21 43 4 1.8243 0.1059
21 43 5 -0.0482 0.2951
21 43 6 0.9746 -0.0691
21 43 7 2.8377 0.1251
21 43 8 -0.4094 -0.1289
21 45 0 3.9040 -0.2909
21 45 1 -0.9385 0.1961
21 45 2 1.3922 0.0580
21 45 3 -1.2326 -0.3292
21 45 4 -1.3627 0.1989
21 45 5 -0.3317 -0.0896
21 45 6 0.7854 -0.2044
21 47 0 1.9135 -0.5757
21 47 1 0.4674 -0.0551
21 47 2 -1.0328 0.0301
21 47 3 -1.1926 0.2494
21 47 4 -4.6831 0.6262
22 0 1 -5.0964 0.1615
22 0 2 1.7603 -0.7544
22 0 3 -2.7273 8.0627
22 0 4 3.9022 -1.4770
22 0 5 -5.2367 -4.7780
22 0 6 1.5131 1.1294
22 0 7 1.2887 -1.3465
22 0 8 1.3002 -0.3557
22 0 9 2.9505 4.3423
22 0 10 1.6271 0.3364
22 0 11 1.7512 -3.1151
22 0 12 3.5022 -0.0502
22 0 13 2.3467 0.0516
22 0 14 -1.6857 -0.4081
22 0 15 -0.4151 1.7800
22 0 16 0.2565 0.3127
22 0 17 -4.5441 -1.4659
22 0 18 -0.1181 -0.1786
22 2 1 -4.2338 -1.5700
22 2 2 0.6313 0.2703
22 2 3 -2.8638 1.3299
22 2 4 0.8354 0.5601
22 2 5 -6.3255 -0.6668
22 2 6 2.1473 -0.5155
22 2 7 -2.2154 -0.1068
22 2 8 4.3028 0.3575
22 2 9 -2.3664 0.6818
22 2 10 -1.4328 -0.4563
22 2 11 -3.6949 -0.2839
22 2 12 -1.8100 0.0778
22 2 13 1.3382 -0.0287
22 2 14 -0.5242 0.2063
22 2 15 3.2664 -0.0926
22 2 16 0.1779 -0.2929
22 2 17 -1.9182 0.3624
22 2 18 2.5326 0.5720
22 4 0 -0.5391 3.1200
22 4 1 4.6893 -0.2847
22 4 2 5.6197 0.6416
22 4 3 4.9366 -1.6261
22 4 4 7.5205 0.5808
22 4 5 7.0949 0.7813
22 4 6 7.0511 -1.7210
22 4 7 -0.7997 0.2862
22 4 8 3.4767 0.8762
22 4 9 -2.0885 -0.6205
22 4 10 2.0423 0.3045
22 4 11 1.7267 0.5972
22 4 12 -1.5313 -0.9341
22 4 13 -2.3729 -0.0572
22 4 14 -2.7902 0.8901
22 4 15 1.5888 -0.1790
22 4 16 -1.4092 -0.2138
22 4 17 -0.3240 -0.1199
22 4 18 1.2206 0.0233
22 6 0 -3.7152 -5.5519
22 6 1 -4.2743 -0.7504
22 6 2 -2.4764 -0.8871
22 6 3 -7.6612 1.0110
22 6 4 -1.7231 -0.4301
22 6 5 -2.5157 -0.0057
22 6 6 0.8970 0.5825
22 6 7 1.6153 0.2132
22 6 8 4.2738 -0.1490
22 6 9 -1.0462 -0.6891
22 6 10 -1.6866 0.1848
22 6 11 -1.2329 -0.0750
22 6 12 0.9468 0.0356
22 6 13 0.8888 0.5103
22 6 14 1.8166 -0.3336
22 6 15 1.4971 -0.2230
22 6 16 0.1328 0.2383
22 6 17 0.5736 -0.0044
22 8 0 -3.5418 1.3335
22 8 1 1.7886 -0.8105
22 8 2 4.9198 -0.6338
22 8 3 2.2078 -0.0390
22 8 4 7.1832 0.4218
22 8 5 -0.5841 -0.0232
22 8 6 1.1025 0.2771
22 8 7 -4.1945 -0.1019
22 8 8 0.5715 -0.4266
22 8 9 -3.3756 1.0760
22 8 10 0.5612 -0.0383
22 8 11 0.1246 -0.7554
22 8 12 1.5109 0.1957
22 8 13 2.3831 0.0346
22 8 14 -1.3160 0.1755
22 8 15 0.4258 0.6057
22 8 16 -1.4298 -0.2184
22 8 17 -2.0274 -0.5535
22 10 1 2.0334 -1.6976
22 10 2 1.0162 0.2595
22 10 3 0.5485 0.2452
22 10 4 -3.2844 0.6060
22 10 5 -2.0713 0.4184
22 10 6 1.1610 -0.2329
22 10 7 -0.3997 0.1141
22 10 8 -0.0428 -0.0453
22 10 9 -2.6564 -0.2725
22 10 10 -0.9873 -0.3647
22 10 11 -1.5531 0.4369
22 10 12 -0.4811 0.3096
22 10 13 1.6673 -0.3762
22 10 14 -0.4931 -0.0259
22 10 15 0.1409 -0.0319
22 10 16 -0.7264 0.1726
22 10 17 -2.6187 0.6640
22 12 0 -7.0412 -0.1458
22 12 1 -0.5112 2.0262
22 12 2 4.0279 -0.5177
22 12 3 2.3716 -0.0200
22 12 4 1.1345 -0.6904
22 12 5 0.1572 0.3650
22 12 6 2.3296 0.3768
22 12 7 -0.2008 -0.2248
22 12 8 0.9714 0.2575
22 12 9 1.5881 -0.4624
22 12 10 3.1046 0.1362
22 12 11 1.0260 0.1152
22 12 12 -0.0251 -0.4759
22 12 13 2.1827 0.2731
22 12 14 2.4103 0.0248
22 12 15 -0.8264 -0.3826
22 12 16 0.1158 -0.1241
22 12 17 -3.1020 -0.1696
22 14 0 1.2868 1.3547
22 14 1 0.5335 0.1846
22 14 2 1.7517 0.7854
22 14 3 -2.9679 -0.5341
22 14 4 0.2401 -0.1838
22 14 5 -2.1869 -0.1393
22 14 6 1.7961 -0.2194
22 14 7 -1.5516 0.0381
22 14 8 -1.5302 -0.3639
22 14 9 -3.9530 0.3798
22 14 10 -1.6687 0.2890
22 14 11 -0.3589 -0.2256
22 14 12 -0.2336 0.1449
22 14 13 4.7536 -0.0378
22 14 14 2.6209 -0.3820
22 14 15 -2.0893 0.0624
22 14 16 1.2285 0.5708
22 14 17 0.7452 0.0813
22 16 0 -0.8039 2.9367
22 16 1 -0.7679 0.6561
22 16 2 1.4720 0.7902
22 16 3 2.7241 -0.1938
22 16 4 2.0602 0.0235
22 16 5 1.1926 -0.5900
22 16 6 1.4526 -0.5428
22 16 7 0.4625 0.4406
22 16 8 -1.6424 0.2377
22 16 9 -1.6356 0.1829
22 16 10 2.3758 -0.1929
22 16 11 2.5630 0.0187
22 16 12 2.0737 0.0528
22 16 13 3.9720 -0.1956
22 16 14 0.8413 0.1611
22 16 15 -0.0738 0.1664
22 16 16 0.4999 -0.2165
22 16 17 2.9563 -0.0428
22 18 0 -0.2539 -1.6464
22 18 1 -1.7155 1.1756
22 18 2 -1.0814 -0.8541
22 18 3 -2.4040 0.1667
22 18 4 -4.2000 -0.3690
22 18 5 -1.8905 0.3706
22 18 6 2.8296 0.2756
22 18 7 4.2458 -0.1739
22 18 8 -0.1787 0.1795
22 18 9 0.8993 -0.5317
22 18 10 -0.4769 0.3474
22 18 11 -0.9865 0.6728
22 18 12 0.7333 -0.4584
22 18 13 0.7491 -0.1546
22 18 14 0.3436 0.2933
22 18 15 0.1667 -0.1510
22 18 16 -2.3991 0.0621
22 20 0 0.1569 -0.4984
22 20 1 -2.8069 -0.5217
22 20 2 2.8292 0.6008
22 20 3 -0.1383 -0.0969
22 20 4 4.4694 -0.0298
22 20 5 -0.8800 0.1419
22 20 6 3.6064 -0.2961
22 20 7 -0.5717 0.1641
22 20 8 0.1191 0.0101
22 20 9 2.0180 -0.1261
22 20 10 -2.1831 -0.0128
22 20 11 0.0884 -0.2193
22 20 12 -0.7238 0.1244
22 20 13 -1.5384 0.2075
22 20 14 1.0712 -0.1710
22 20 15 0.3020 -0.5152
22 20 16 -1.1360 -0.1055
22 22 0 -0.0566 0.0152
22 22 1 -2.3185 -1.5989
22 22 2 0.0015 -0.7675
22 22 3 -1.7226 -0.4224
22 22 4 3.6603 0.8297
22 22 5 0.3094 0.3998
22 22 6 1.9102 0.1595
22 22 7 -0.8883 0.0119
22 22 8 0.5029 -0.5888
22 22 9 -2.2682 0.0622
22 22 10 -5.0071 0.0149
22 22 11 0.2803 -0.0740
22 22 12 -0.9248 0.3520
22 22 13 -1.3579 -0.3008
22 22 14 -0.5092 -0.2337
22 22 15 0.4539 0.1705
22 22 16 1.5539 0.0441
22 24 0 -1.3476 -2.5829
22 24 1 -0.2896 0.6426
22 24 2 -0.1418 -0.3254
22 24 3 0.8836 0.8184
22 24 4 3.4896 -0.1265
22 24 5 1.8546 -0.5139
22 24 6 -2.4063 0.1489
22 24 7 -0.6836 -0.1265
22 24 8 -0.5892 0.1910
22 24 9 1.2672 0.0212
22 24 10 1.7856 -0.0568
22 24 11 2.6365 -0.1725
22 24 12 2.6294 0.0116
22 24 13 0.5065 0.0529
22 24 14 -0.8800 0.4155
22 24 15 -2.3040 0.2157
22 26 0 3.8949 1.0720
22 26 1 -0.1116 -0.4088
22 26 2 0.4571 -0.1787
22 26 3 -4.7398 -0.5111
22 26 4 0.7415 0.2318
22 26 5 -3.3049 0.6741
22 26 6 -0.4934 0.2582
22 26 7 -1.1314 -0.0888
22 26 8 -1.5295 -0.3516
22 26 9 0.8942 0.0252
22 26 10 0.6526 0.0208
22 26 11 -1.2218 -0.1607
22 26 12 0.4051 0.0733
22 26 13 2.7462 -0.0029
22 26 14 2.0083 -0.0340
22 26 15 0.4654 0.0003
22 28 0 3.1459 0.9048
22 28 1 -0.7625 -0.1955
22 28 2 0.3677 0.7483
22 28 3 -2.5608 -0.0658
22 28 4 3.8321 -0.2274
22 28 5 -1.7424 -0.4794
22 28 6 2.4250 -0.1685
22 28 7 -1.9465 0.3686
22 28 8 0.6456 0.2669
22 28 9 2.2540 0.1309
22 28 10 3.6733 -0.3390
22 28 11 1.8463 -0.2472
22 28 12 -2.8176 0.3304
22 28 13 -1.5477 -0.0763
22 28 14 -3.6162 0.0769
22 30 0 -4.6243 0.9949
22 30 1 -0.1497 1.6968
22 30 2 -1.5152 -0.4809
22 30 3 -0.5629 -0.1042
22 30 4 0.2555 -0.3792
22 30 5 -0.1619 0.0869
22 30 6 0.8288 0.2805
22 30 7 -1.7293 -0.3131
22 30 8 0.7835 0.1182
22 30 9 -1.0152 -0.3371
22 30 10 -1.0872 0.0626
22 30 11 -0.9308 0.1908
22 30 12 -2.1453 -0.3544
22 30 13 -0.9487 -0.2874
22 32 0 -1.1285 -0.4796
22 32 1 -0.5268 -0.5032
22 32 2 7.4060 0.6303
22 32 3 1.1278 0.3153
22 32 4 -0.4081 0.0990
22 32 5 -2.2189 -0.1637
22 32 6 -0.1147 -0.7684
22 32 7 -1.8977 0.0372
22 32 8 3.5819 0.5944
22 32 9 5.0490 0.3209
22 32 10 -0.3421 0.3012
22 32 11 -1.6898 -0.1720
22 32 12 -2.9196 -0.2590
22 32 13 0.7189 0.2042
22 34 0 -5.0670 0.9543
22 34 1 -4.2047 -0.2627
22 34 2 0.7933 0.1733
22 34 3 -1.7033 -0.2221
22 34 4 -1.9681 0.1948
22 34 5 -2.4242 0.0942
22 34 6 -0.3830 -0.0662
22 34 7 -4.6326 0.0131
22 34 8 -1.6000 -0.1826
22 34 9 1.3357 -0.1602
22 34 10 -0.2829 0.3084
22 34 11 0.8716 0.0060
22 34 12 -1.8142 0.5989
22 36 0 1.1541 -1.8772
22 36 1 8.5844 -0.1293
22 36 2 2.0784 -0.5270
22 36 3 3.2035 0.4771
22 36 4 2.0723 0.0939
22 36 5 0.7096 -0.1111
22 36 6 0.4688 0.3414
22 36 7 -0.1454 -0.1960
22 36 8 0.3320 0.1655
22 36 9 0.0430 0.0137
22 36 10 0.6483 0.4130
22 36 11 1.0522 0.1305
22 38 0 -0.4787 0.2578
22 38 1 -0.4893 -0.4109
22 38 2 5.3493 -0.3148
22 38 3 0.3771 -0.1898
22 38 4 4.5552 0.0522
22 38 5 0.2504 0.3589
22 38 6 -0.3142 0.1317
22 38 7 2.2346 -0.0838
22 38 8 0.9940 -0.1848
22 38 9 3.2878 -0.3895
22 38 10 -0.5801 0.1900
22 40 0 0.8109 -0.5042
22 40 1 -2.2159 -0.6900
22 40 2 1.6682 0.4190
22 40 3 -0.2280 0.2783
22 40 4 2.6562 0.1102
22 40 5 1.2524 -0.0781
22 40 6 1.2206 -0.2602
22 40 7 1.7192 0.1564
22 40 8 -0.7688 0.2675
22 40 9 0.0998 -0.3683
22 42 0 1.3037 0.4001
22 42 1 -1.2377 0.6491
22 42 2 -5.2767 -0.2216
22 42 3 -2.0032 -0.2248
22 42 4 -0.3667 -0.1771
22 42 5 -4.1598 0.0801
22 42 6 -2.6964 0.2070
22 42 7 -0.5232 0.0209
22 42 8 -1.6982 -0.0240
22 44 0 2.7364 0.4615
22 44 1 -0.8336 0.1389
22 44 2 -2.8992 0.0947
22 44 3 0.6793 -0.0490
22 44 4 2.5021 0.1293
22 44 5 -0.9692 -0.0177
22 44 6 1.5856 -0.2726
22 46 0 7.5958 0.7437
22 46 1 5.5711 0.0216
22 46 2 0.1180 0.1597
22 46 3 2.9041 0.1902
23 1 1 7.4392 0.3416
23 1 2 -5.4067 -0.3057
23 1 3 1.5245 3.3552
23 1 4 -3.3750 -1.1160
23 1 5 0.1067 -2.9139
23 1 6 1.5101 1.8657
23 1 7 1.2865 0.0437
23 1 8 -0.7174 -0.8525
23 1 9 1.6273 1.7132
23 1 10 -0.0234 -0.5027
23 1 11 0.7795 -1.5450
23 1 12 0.8207 0.6148
23 1 13 4.4330 0.4426
23 1 14 0.0819 -0.3420
23 1 15 -1.8630 0.5478
23 1 16 0.4467 0.1616
23 1 17 -3.7750 -0.4536
23 3 0 6.5012 -0.0053
23 3 1 2.4065 0.0302
23 3 2 -3.8495 -0.1990
23 3 3 4.0102 -1.7788
23 3 4 -2.8913 0.5290
23 3 5 2.8870 1.8985
23 3 6 -2.1100 -0.6532
23 3 7 -2.5435 0.1199
23 3 8 -2.9307 0.2035
23 3 9 -2.8929 -1.4931
23 3 10 -2.5040 -0.0653
23 3 11 -0.3901 0.9640
23 3 12 -3.5948 0.1693
23 3 13 0.6801 -0.3929
23 3 14 -1.9515 0.0105
23 3 15 -0.4454 -0.1190
23 3 16 -0.4663 -0.1655
23 3 17 -1.2237 0.5074
23 5 0 -7.0070 1.3038
23 5 1 1.2521 1.0388
23 5 2 -4.0430 1.3073
23 5 3 3.0342 -0.6968
23 5 4 -4.4561 -0.0200
23 5 5 2.0565 -0.4137
23 5 6 -4.7534 -0.8673
23 5 7 0.5222 0.3579
23 5 8 -0.4312 0.7505
23 5 9 0.5044 -0.0797
23 5 10 -1.2616 0.2392
23 5 11 2.0017 -0.0689
23 5 12 -0.4139 -0.6661
23 5 13 1.6333 0.0698
23 5 14 1.7975 0.3096
23 5 15 2.3310 -0.0372
23 5 16 1.0293 0.1877
23 5 17 1.3776 -0.4646
23 7 0 -1.7917 -0.2534
23 7 1 5.7204 0.2746
23 7 2 0.8702 0.0115
23 7 3 1.4094 0.7199
23 7 4 -2.2055 0.1392
23 7 5 -2.8977 -0.9980
23 7 6 -4.6378 0.5036
23 7 7 0.3995 -0.2276
23 7 8 2.3548 -0.5070
23 7 9 2.9308 0.7720
23 7 10 -0.6228 0.1219
23 7 11 0.2586 -0.2142
23 7 12 -0.2252 0.2172
23 7 13 0.9847 -0.1047
23 7 14 -0.5192 -0.4338
23 7 15 -0.6318 0.0249
23 7 16 -1.2246 0.0647
23 7 17 1.4970 -0.2460
23 9 0 -0.6258 4.6676
23 9 1 7.0494 1.8833
23 9 2 -0.3283 -0.0555
23 9 3 3.4449 -0.4271
23 9 4 -1.7014 -0.4350
23 9 5 1.9367 0.3799
23 9 6 -3.2708 -0.1864
23 9 7 -1.0737 -0.2469
23 9 8 -3.9910 0.1613
23 9 9 1.4130 -0.0134
23 9 10 -1.2904 -0.0028
23 9 11 3.0996 0.1422
23 9 12 0.2252 0.1761
23 9 13 0.4987 -0.4225
23 9 14 -2.7437 0.0811
23 9 15 -1.7541 0.0988
23 9 16 -1.5848 -0.4074
23 9 17 -0.5947 0.2845
23 11 0 -4.9738 -2.8214
23 11 1 4.0806 -1.5004
23 11 2 -5.1601 0.9349
23 11 3 2.5691 0.2205
23 11 4 -5.0080 -0.1111
23 11 5 2.6533 -0.0470
23 11 6 -0.2849 -0.1865
23 11 7 0.8055 0.0678
23 11 8 -0.9711 0.3346
23 11 9 0.3848 -0.5182
23 11 10 -0.6458 -0.1286
23 11 11 3.1658 0.4811
23 11 12 0.4301 -0.2167
23 11 13 -1.0858 0.2564
23 11 14 -2.4303 0.2850
23 11 15 -3.4786 -0.5042
23 11 16 -1.1203 0.0771
23 11 17 0.0222 0.3987
23 13 0 -1.9011 0.8354
23 13 1 -1.2625 0.5525
23 13 2 -2.4815 -0.7499
23 13 3 1.4084 -0.8342
23 13 4 0.3647 0.0659
23 13 5 0.2906 0.3922
23 13 6 0.1780 0.9937
23 13 7 -0.7178 -0.1215
23 13 8 3.2557 -0.7077
23 13 9 -0.2916 -0.0257
23 13 10 0.9559 0.1427
23 13 11 1.7636 -0.0412
23 13 12 1.1715 -0.0309
23 13 13 2.9893 0.3462
23 13 14 4.8541 -0.1084
23 13 15 0.8203 -0.1689
23 13 16 2.6403 0.2957
23 15 0 6.7397 -3.3825
23 15 1 1.3387 -1.8569
23 15 2 0.9046 -0.2848
23 15 3 1.4239 1.2370
23 15 4 0.4446 0.6700
23 15 5 1.5525 -0.2178
23 15 6 -0.4620 -0.5182
23 15 7 2.1423 0.0219
23 15 8 -1.3142 0.2529
23 15 9 -3.0323 0.1201
23 15 10 -3.3346 -0.1418
23 15 11 -1.8279 -0.4238
23 15 12 -1.1502 0.3876
23 15 13 1.2341 -0.0873
23 15 14 1.3995 -0.1375
23 15 15 -0.0972 0.4687
23 15 16 2.3314 -0.4917
23 17 0 -3.1632 2.0103
23 17 1 -2.8940 0.1169
23 17 2 -1.5302 -0.4528
23 17 3 1.3231 -0.9034
23 17 4 -2.8170 -0.0113
23 17 5 -2.5863 0.4528
23 17 6 -1.8606 0.2369
23 17 7 2.9489 0.0317
23 17 8 0.5622 -0.1164
23 17 9 1.8667 -0.2496
23 17 10 1.0053 -0.2966
23 17 11 -1.1690 0.2736
23 17 12 -0.5669 -0.1350
23 17 13 0.2854 -0.1836
23 17 14 -2.0782 0.3553
23 17 15 1.7997 0.1793
23 17 16 -2.6875 -0.3016
23 19 0 -1.0645 -2.5266
23 19 1 -1.0558 -0.2809
23 19 2 0.5802 0.3825
23 19 3 -0.5858 0.3330
23 19 4 -0.4858 0.0329
23 19 5 -3.5057 -0.1604
23 19 6 1.2801 -0.0456
23 19 7 0.8002 -0.1912
23 19 8 2.1092 0.1911
23 19 9 1.6039 0.2474
23 19 10 1.1130 0.0157
23 19 11 -0.4081 -0.0276
23 19 12 0.4701 -0.1001
23 19 13 0.6724 0.1700
23 19 14 0.1350 0.0202
23 19 15 2.5654 -0.1958
23 19 16 -2.3408 0.1710
23 21 0 1.9790 3.7184
23 21 1 1.2941 1.6477
23 21 2 -1.0745 -0.1314
23 21 3 -0.1870 -0.4031
23 21 4 1.0709 -0.5514
23 21 5 2.5373 -0.1637
23 21 6 4.4650 -0.0553
23 21 7 2.4365 0.2147
23 21 8 1.7959 0.2886
23 21 9 -1.0224 0.0965
23 21 10 -2.4319 0.0598
23 21 11 0.9860 -0.2444
23 21 12 1.5896 0.2255
23 21 13 3.0898 0.0046
23 21 14 1.5450 -0.5178
23 21 15 1.3601 0.3975
23 23 0 -0.4918 -0.1668
23 23 1 1.1515 -0.8138
23 23 2 -6.0917 0.5702
23 23 3 -0.3494 0.5741
23 23 4 -1.4146 0.2628
23 23 5 4.4867 -0.3193
23 23 6 3.6055 -0.3084
23 23 7 2.1364 -0.0280
23 23 8 0.9676 -0.0299
23 23 9 -0.1713 0.3358
23 23 10 0.3953 -0.0398
23 23 11 0.7936 0.0365
23 23 12 2.1881 -0.2346
23 23 13 2.9658 -0.3302
23 23 14 -0.7107 0.1418
23 23 15 -0.3584 -0.0885
23 25 0 -1.6007 1.1145
23 25 1 0.5364 1.2926
23 25 2 -2.5170 0.4616
23 25 3 1.6689 -0.2725
23 25 4 -1.1613 -0.7060
23 25 5 0.1177 -0.2380
23 25 6 0.1858 0.3661
23 25 7 -2.3453 -0.1117
23 25 8 -2.3063 -0.0220
23 25 9 -0.7689 0.0463
23 25 10 1.1308 -0.1071
23 25 11 -3.1617 0.2447
23 25 12 0.2930 -0.1769
23 25 13 1.2808 0.2225
23 25 14 -0.1647 0.0198
23 27 0 0.2969 -1.5967
23 27 1 3.6007 -1.4223
23 27 2 1.3335 -0.5486
23 27 3 4.7878 0.6472
23 27 4 -1.3620 0.4665
23 27 5 -0.4869 0.3821
23 27 6 -0.1629 -0.3086
23 27 7 0.0299 -0.4501
23 27 8 0.6800 0.0081
23 27 9 2.7969 -0.0129
23 27 10 4.8463 0.1975
23 27 11 -0.1764 0.1229
23 27 12 -1.2927 0.0141
23 27 13 1.0467 0.3590
23 27 14 3.1186 -0.1089
23 29 0 -2.4519 0.0228
23 29 1 2.3544 -0.2280
23 29 2 -0.9207 0.2709
23 29 3 2.3518 -0.1302
23 29 4 -2.0203 -0.1947
23 29 5 0.3167 -0.0799
23 29 6 -1.4028 0.0521
23 29 7 -0.5137 0.4089
23 29 8 -1.0972 0.0149
23 29 9 -2.5201 -0.1755
23 29 10 -0.1569 -0.1059
23 29 11 -3.0000 0.2073
23 29 12 -4.2386 0.0676
23 29 13 -1.2242 0.0691
23 31 0 -3.3164 -1.6823
23 31 1 -0.2618 -0.6955
23 31 2 1.2810 -0.6187
23 31 3 0.0568 -0.0684
23 31 4 -2.0999 0.6936
23 31 5 0.1852 0.4116
23 31 6 -0.8411 0.0019
23 31 7 1.8636 -0.3787
23 31 8 1.9819 -0.3625
23 31 9 1.6941 0.0619
23 31 10 0.3421 -0.0427
23 31 11 -4.0305 0.0723
23 31 12 -0.8109 -0.4108
23 33 0 -3.6492 0.3015
23 33 1 -0.1899 0.4737
23 33 2 2.5492 0.0494
23 33 3 2.1828 -0.2034
23 33 4 -3.4181 -0.2362
23 33 5 -1.3199 -0.1889
23 33 6 -1.8670 0.1079
23 33 7 0.8398 0.4948
23 33 8 -0.6631 0.1267
23 33 9 2.5043 -0.1408
23 33 10 -0.6533 -0.3481
23 33 11 -4.5386 -0.2280
23 33 12 -3.2012 0.2841
23 35 0 -2.7975 1.0799
23 35 1 3.5230 0.3417
23 35 2 -1.7987 0.1043
23 35 3 0.8619 -0.2188
23 35 4 -3.1429 -0.1147
23 35 5 -3.8625 -0.0378
23 35 6 -2.3005 0.0311
23 35 7 -0.6833 0.0253
23 35 8 -1.3869 -0.4870
23 35 9 1.8738 0.0390
23 35 10 2.9528 -0.1086
23 35 11 2.7158 0.0237
23 37 0 -1.8281 0.2142
23 37 1 1.0054 0.7016
23 37 2 -0.7351 0.2724
23 37 3 -1.3320 -0.0095
23 37 4 1.7436 -0.2701
23 37 5 -1.3707 -0.4490
23 37 6 -0.2936 0.0281
23 37 7 2.1421 0.1833
23 37 8 -1.0850 0.2048
23 37 9 0.8491 0.5108
23 37 10 -2.8158 -0.1984
23 39 0 -0.8419 0.1980
23 39 1 -0.3926 0.1480
23 39 2 0.9347 0.1127
23 39 3 -1.1966 0.1631
23 39 4 0.9699 0.1388
23 39 5 1.9147 -0.0765
23 39 6 0.8896 -0.2860
23 39 7 2.3267 -0.0985
23 39 8 -1.1597 0.0327
23 39 9 1.3866 0.1853
23 41 0 0.5798 -0.1665
23 41 1 2.5753 -0.1303
23 41 2 2.3318 0.3094
23 41 3 2.7196 -0.1071
23 41 4 3.2065 -0.1704
23 41 5 2.7570 -0.0106
23 41 6 -0.2778 0.0018
23 41 7 1.3133 0.3290
23 43 0 0.5361 -0.3305
23 43 1 4.1826 -0.0740
23 43 2 0.0132 -0.3625
23 43 3 -0.2396 -0.2882
23 43 4 -0.0098 0.3420
23 43 5 -4.7529 0.1286
23 43 6 -7.4266 -0.0993
23 45 0 -5.6615 -0.7632
23 45 1 0.2785 -0.1963
23 45 2 -3.0360 0.0868
23 45 3 0.2870 -0.0432
24 0 2 3.4906 -1.8358
24 0 3 -5.4657 -0.8131
24 0 4 2.0897 -1.5947
24 0 5 -3.9664 -0.9279
24 0 6 6.9465 3.9297
24 0 7 -0.9858 1.2355
24 0 9 -0.8483 -0.1033
24 0 10 -2.0353 0.4532
24 0 11 -1.1167 -0.2846
24 0 12 0.6979 1.9004
24 0 13 5.9197 0.4243
24 0 14 1.3719 -1.7797
24 0 15 -4.4941 -0.6133
24 0 16 1.1476 0.5306
24 0 17 -2.7728 0.1755
24 2 1 5.1689 1.1905
24 2 2 2.4987 -1.1566
24 2 3 -1.0012 -0.3325
24 2 4 0.9291 -0.3687
24 2 5 1.5759 0.7292
24 2 6 1.8362 0.7620
24 2 7 -0.2848 -0.3052
24 2 8 -1.8726 -0.3709
24 2 9 0.2286 -0.3547
24 2 10 0.4216 0.0625
24 2 11 0.7266 0.5580
24 2 12 -0.3413 0.3963
24 2 13 4.4033 -0.1174
24 2 14 -0.5573 -0.4048
24 2 15 -3.4179 0.0163
24 2 16 -0.1246 0.0927
24 2 17 -2.8894 -0.1068
24 4 0 6.6179 0.9571
24 4 1 -1.3303 1.7670
24 4 2 1.2504 -1.0747
24 4 3 0.3412 -1.7541
24 4 4 -2.2128 -0.2345
24 4 5 0.6591 1.6396
24 4 6 -3.4751 0.7570
24 4 7 1.6990 -0.2733
24 4 8 0.7145 -0.2496
24 4 9 1.3081 -0.8655
24 4 10 -1.2128 0.0446
24 4 11 -1.4019 0.8331
24 4 12 -3.4111 0.2568
24 4 13 2.7155 -0.2454
24 4 14 0.8405 -0.4131
24 4 15 -0.3532 -0.2440
24 4 16 -0.2382 0.2875
24 4 17 -2.4687 -0.3304
24 6 0 -1.8655 -1.2320
24 6 1 -5.6514 -3.1836
24 6 2 5.3401 0.9809
24 6 3 -1.1948 0.6857
24 6 4 3.3118 0.6298
24 6 5 -3.0102 -0.5110
24 6 6 -1.8337 0.0176
24 6 7 -2.8199 0.4588
24 6 8 3.4092 -0.5580
24 6 9 3.0965 0.4003
24 6 10 3.4478 -0.4033
24 6 11 2.2469 -0.8014
24 6 12 0.2031 0.6627
24 6 13 2.2550 0.4427
24 6 14 3.1621 -0.0462
24 6 15 0.5138 -0.1683
24 6 16 1.2967 -0.4164
24 8 0 4.5086 0.3787
24 8 1 -1.5954 1.4069
24 8 2 2.7699 -1.1333
24 8 3 -3.2329 0.0373
24 8 4 -0.8169 -0.3610
24 8 5 1.8761 0.0575
24 8 6 -0.6552 0.6764
24 8 7 0.3256 -0.3140
24 8 8 -0.3167 -0.3552
24 8 9 -0.6665 -0.1070
24 8 10 -2.3807 -0.1236
24 8 11 -1.3537 0.3857
24 8 12 -1.1569 0.1686
24 8 13 -1.0188 -0.2609
24 8 14 -0.8850 -0.1604
24 8 15 -2.9034 0.1431
24 8 16 -1.6956 0.1790
24 10 0 3.7084 -2.7694
24 10 1 4.5513 -0.3369
24 10 2 -0.7613 -0.4022
24 10 3 2.9792 0.5014
24 10 4 1.8553 -0.1918
24 10 5 11.6933 -0.1130
24 10 6 2.7244 -0.4770
24 10 7 3.0180 -0.0339
24 10 8 -2.2477 1.0292
24 10 9 -2.2455 -0.2817
24 10 10 -2.3531 -0.2079
24 10 11 2.5702 0.0438
24 10 12 2.2342 -0.4268
24 10 13 -0.0706 0.2984
24 10 14 -0.1521 0.4043
24 10 15 -0.7336 -0.2327
24 10 16 -0.1332 -0.1647
24 12 0 -2.9300 2.5918
24 12 1 -3.8350 -0.6211
24 12 2 -2.2091 1.3506
24 12 3 -3.8765 -0.5143
24 12 4 0.7809 -0.0090
24 12 5 -1.5609 -0.1426
24 12 6 0.6229 -0.6313
24 12 7 -0.9082 0.4079
24 12 8 6.9821 -0.2436
24 12 9 -2.6242 0.5080
24 12 10 0.7776 0.6158
24 12 11 0.0872 -0.4932
24 12 12 1.0694 -0.4179
24 12 13 -3.0938 -0.1202
24 12 14 -0.7471 -0.0161
24 12 15 -3.8991 0.4508
24 12 16 -0.7015 0.5235
24 14 0 0.1417 0.4226
24 14 1 -2.3305 1.2014
24 14 2 1.3447 -0.7540
24 14 3 0.7891 0.2838
24 14 4 3.4690 -0.0181
24 14 5 -0.8313 -0.4313
24 14 6 -4.4801 0.4658
24 14 7 -3.0054 0.0927
24 14 8 3.5809 -0.2318
24 14 9 -1.7448 0.0233
24 14 10 3.4295 -0.0922
24 14 11 1.0109 0.0108
24 14 12 3.9759 0.4177
24 14 13 0.8875 -0.0602
24 14 14 6.0407 -0.3883
24 14 15 2.1296 -0.0502
24 14 16 5.1781 -0.1980
24 16 0 -0.2507 -0.0201
24 16 1 1.9602 1.0335
24 16 2 -4.3985 -0.5517
24 16 3 -0.4729 0.4645
24 16 4 -3.0654 -0.1784
24 16 5 0.6428 -0.1996
24 16 6 -2.6799 0.1455
24 16 7 2.5727 -0.3729
24 16 8 -1.3548 0.3278
24 16 9 -1.8774 0.0547
24 16 10 -2.5377 -0.0932
24 16 11 -1.8940 0.2578
24 16 12 0.4152 -0.0818
24 16 13 -0.8399 -0.1340
24 16 14 -2.1364 0.0429
24 16 15 -1.5258 0.1473
24 18 0 -0.1999 1.1324
24 18 1 -0.1353 -1.3302
24 18 2 2.6662 1.1470
24 18 3 2.4063 -0.5173
24 18 4 5.0904 -0.2292
24 18 5 -1.8039 0.3920
24 18 6 1.0214 -0.0746
24 18 7 -0.9373 0.2122
24 18 8 0.7029 -0.3515
24 18 9 -0.6619 0.0440
24 18 10 0.7655 0.0932
24 18 11 -1.1275 -0.2495
24 18 12 0.5803 0.1755
24 18 13 1.2012 0.0168
24 18 14 0.5622 -0.1703
24 18 15 2.0552 -0.5650
24 20 0 -0.2832 -1.7171
24 20 1 -0.3962 -0.2786
24 20 2 -0.9669 -0.2246
24 20 3 -1.8540 0.5796
24 20 4 -0.0953 0.4722
24 20 5 -1.2652 -0.2732
24 20 6 3.3484 -0.1235
24 20 7 -0.6946 -0.2827
24 20 8 0.6911 0.0241
24 20 9 -6.0278 0.1360
24 20 10 -2.3943 0.0585
24 20 11 -3.1204 -0.2099
24 20 12 -0.7417 0.0392
24 20 13 -0.5398 0.2190
24 20 14 -1.8366 -0.0567
24 20 15 -2.8247 -0.0722
24 22 0 -1.8491 -0.7746
24 22 1 4.3842 0.5150
24 22 2 -2.4425 -0.7207
24 22 3 5.3626 0.1504
24 22 4 -1.1334 0.2184
24 22 5 4.1110 -0.0058
24 22 6 1.4266 0.1231
24 22 7 -0.4200 -0.0300
24 22 8 -0.1874 0.0675
24 22 9 -0.1601 -0.3423
24 22 10 -0.0520 -0.1281
24 22 11 0.0411 0.3043
24 22 12 0.1319 -0.1039
24 22 13 1.8533 0.1250
24 22 14 -0.9545 0.3420
24 24 0 0.9986 -0.4379
24 24 1 -1.0497 -1.7179
24 24 2 -2.2290 0.7258
24 24 3 -2.2488 -0.3637
24 24 4 -2.4196 0.1231
24 24 5 0.5751 0.4519
24 24 6 4.0561 -0.2861
24 24 7 -1.1228 0.3153
24 24 8 -0.4819 -0.1202
24 24 9 0.2282 -0.1695
24 24 10 -0.2587 0.1614
24 24 11 -1.0714 -0.0751
24 24 12 1.7425 0.0658
24 24 13 0.9999 -0.1046
24 24 14 -0.4206 0.2669
24 26 0 1.1668 1.0899
24 26 1 0.1117 1.1325
24 26 2 4.1040 -0.4937
24 26 3 1.0652 -0.5791
24 26 4 -0.2928 -0.1898
24 26 5 -1.5758 0.1256
24 26 6 3.0780 0.3500
24 26 7 -1.7528 0.0084
24 26 8 1.1378 0.0002
24 26 9 -2.0045 -0.1432
24 26 10 -0.2136 0.0401
24 26 11 -1.5629 -0.0313
24 26 12 0.2624 -0.0198
24 26 13 -1.0495 -0.0734
24 28 0 -4.2117 -0.8843
24 28 1 -0.5934 0.7427
24 28 2 -0.1568 -0.1792
24 28 3 0.0276 0.6897
24 28 4 -3.6444 -0.0159
24 28 5 -1.2947 -0.5947
24 28 6 -1.3628 -0.2284
24 28 7 0.0650 -0.0339
24 28 8 -0.5311 0.4097
24 28 9 -2.8346 0.1102
24 28 10 -1.9114 -0.0341
24 28 11 0.0324 -0.2904
24 28 12 -1.9403 -0.2845
24 28 13 -0.5705 -0.2941
24 30 0 3.9380 2.0859
24 30 1 -0.2406 0.0678
24 30 2 4.0343 0.5593
24 30 3 -1.9705 -0.6425
24 30 4 1.5224 -0.3405
24 30 5 -1.1729 0.2691
24 30 6 -2.3072 0.1962
24 30 7 -0.5485 0.2745
24 30 8 -1.4845 -0.2901
24 30 9 -0.2448 -0.0847
24 30 10 -0.6914 0.3505
24 30 11 -1.4374 0.0442
24 30 12 -0.3949 0.5720
24 32 0 3.4572 -0.8644
24 32 1 -2.2100 -0.0672
24 32 2 1.7944 0.2203
24 32 3 -3.5764 0.3557
24 32 4 2.3106 0.1564
24 32 5 -0.3815 -0.3084
24 32 6 2.5177 -0.0927
24 32 7 2.2323 -0.1694
24 32 8 0.7699 0.1267
24 32 9 1.8784 0.3380
24 32 10 0.0867 0.0920
24 32 11 -4.4443 -0.3434
24 34 0 1.8839 -0.0078
24 34 1 2.7012 0.3272
24 34 2 -1.6374 -0.6027
24 34 3 -2.1403 0.0115
24 34 4 -1.5662 -0.1281
24 34 5 -2.9898 0.1396
24 34 6 2.4903 0.3443
24 34 7 1.4886 -0.1120
24 34 8 -0.1125 -0.0359
24 34 9 0.0365 -0.1082
24 34 10 -0.4748 0.1219
24 34 11 -2.2074 -0.0385
24 36 0 -0.6681 -0.3644
24 36 1 -0.4674 -1.0747
24 36 2 -2.1611 0.3694
24 36 3 -2.7325 0.2369
24 36 4 2.3863 0.0715
24 36 5 -0.4879 0.4315
24 36 6 4.0145 -0.2730
24 36 7 1.1966 -0.1157
24 36 8 -0.6600 -0.0348
24 36 9 -2.2483 -0.2118
24 36 10 -2.2883 -0.1794
24 38 0 3.4412 -0.1679
24 38 1 0.4409 -0.0977
24 38 2 1.5705 -0.1559
24 38 3 -2.2481 -0.1070
24 38 4 2.1371 0.0891
24 38 5 2.6212 0.2197
24 38 6 3.3579 -0.0338
24 38 7 0.8815 -0.1010
24 38 8 -0.2095 0.1108
24 40 0 0.3284 -0.2457
24 40 1 -0.9778 0.2423
24 40 2 1.1613 -0.2633
24 40 3 -0.7022 -0.0062
24 40 4 -0.9932 -0.0595
24 40 5 3.2200 0.0155
24 40 6 0.1231 -0.1636
24 40 7 -1.4938 -0.1892
24 42 0 -0.5107 1.0157
24 42 1 0.8058 0.0760
24 42 2 1.9296 0.0917
24 42 3 0.3993 -0.3806
24 42 4 -0.5851 -0.4424
24 42 5 2.8911 -0.0134
24 44 0 -2.7147 -0.2895
24 44 1 2.5179 -0.1486
24 44 2 0.8241 0.0119
25 1 2 1.2123 -0.2117
25 1 3 -1.5326 -0.4225
25 1 4 -1.2349 -0.1227
25 1 5 -2.0830 0.5123
25 1 6 1.5797 0.4588
25 1 7 -1.9663 0.4286
25 1 8 -0.1816 -0.5834
25 1 9 -0.8343 -0.9369
25 1 10 -0.7782 0.3176
25 1 11 0.0015 0.4355
25 1 12 2.4752 0.2284
25 1 13 1.6923 0.1770
25 1 14 1.4974 -0.4440
25 1 15 -1.3954 -0.3571
25 1 16 -0.7889 0.1990
25 3 1 2.6906 -0.4771
25 3 2 -5.8006 0.8046
25 3 3 0.1961 0.1890
25 3 4 -5.5772 0.2860
25 3 5 3.5890 -0.3473
25 3 6 -1.2336 -0.6250
25 3 7 2.3558 -0.3991
25 3 8 -2.1945 0.5162
25 3 9 0.7274 0.7458
25 3 10 -0.9434 -0.2007
25 3 11 1.0617 -0.2345
25 3 12 0.3160 -0.5984
25 3 13 3.8268 0.0153
25 3 14 0.5504 0.6347
25 3 15 1.7424 0.0444
25 3 16 -1.2892 -0.2090
25 5 0 -5.9078 -0.0363
25 5 1 -0.3253 -0.0966
25 5 2 -0.7237 0.3039
25 5 3 0.4541 0.8786
25 5 4 2.1775 -0.3060
25 5 5 2.2292 -0.4941
25 5 6 0.8802 -0.0130
25 5 7 -1.7255 -0.0193
25 5 8 -1.3206 0.1899
25 5 9 -0.3801 0.3876
25 5 10 1.2176 0.0392
25 5 11 -0.1287 -0.3445
25 5 12 0.9702 -0.0288
25 5 13 2.5960 0.0423
25 5 14 5.0212 -0.0554
25 5 15 4.2190 0.2137
25 5 16 0.4284 0.1032
25 7 0 3.1997 0.3958
25 7 1 0.5213 -0.1787
25 7 3 -0.1908 0.3641
25 7 4 0.8473 0.0428
25 7 5 -0.7860 0.1652
25 7 6 0.0266 0.0393
25 7 7 -2.8624 -0.0064
25 7 8 -0.3465 -0.1271
25 7 9 1.0638 -0.1433
25 7 10 2.4093 0.1163
25 7 11 1.7249 0.0255
25 7 12 1.1796 -0.0214
25 7 13 0.9213 0.0279
25 7 14 5.0519 0.0551
25 7 15 3.7808 0.2046
25 7 16 0.1432 -0.1185
25 9 0 1.5136 0.3060
25 9 1 4.9047 0.3096
25 9 2 -0.0623 0.4534
25 9 3 2.8809 -0.7925
25 9 4 -2.8184 0.0672
25 9 5 5.0175 0.2029
25 9 6 -1.1384 -0.0495
25 9 7 0.3677 0.0141
25 9 8 -4.6698 -0.0631
25 9 9 -2.5686 -0.1556
25 9 10 -3.3649 0.0158
25 9 11 0.8530 0.5590
25 9 12 -0.5400 -0.2671
25 9 13 0.4058 -0.3549
25 9 14 -0.6446 0.0622
25 9 15 1.9853 -0.2612
25 9 16 -3.0243 0.4149
25 11 1 2.1475 -0.3779
25 11 2 -0.2833 -0.0094
25 11 3 -0.8773 0.2968
25 11 4 -1.2902 0.4114
25 11 5 0.6770 0.1813
25 11 6 -0.8489 -0.4582
25 11 7 -1.7326 -0.1160
25 11 8 -0.2293 0.1939
25 11 9 -3.7118 0.1404
25 11 10 1.9158 0.2011
25 11 11 0.9557 -0.3803
25 11 12 1.6698 0.0040
25 11 13 -1.1763 0.3328
25 11 14 -3.0654 -0.1059
25 11 15 0.4952 0.1429
25 13 0 -0.5374 0.2132
25 13 1 0.0136 -0.0318
25 13 2 5.6984 -0.1068
25 13 3 -1.5965 0.1911
25 13 4 1.5999 0.0597
25 13 5 -1.5733 -0.0916
25 13 6 -1.3433 -0.0975
25 13 7 -2.0342 0.2517
25 13 8 2.2966 -0.1531
25 13 9 -2.4467 -0.0236
25 13 10 4.1131 0.0001
25 13 11 0.9676 -0.1939
25 13 12 2.1978 0.3193
25 13 13 0.0558 -0.1869
25 13 14 -0.3416 -0.2299
25 13 15 0.9220 0.2433
25 15 0 0.5620 -0.0868
25 15 1 3.4479 -0.2683
25 15 2 -0.8088 0.0758
25 15 3 -1.4228 -0.3681
25 15 4 -3.2516 0.1543
25 15 5 1.7876 0.0671
25 15 6 -0.9849 0.1792
25 15 7 1.7182 0.0019
25 15 8 -1.0516 -0.0164
25 15 9 0.9316 -0.1318
25 15 10 -0.6173 -0.4109
25 15 11 1.4266 0.4070
25 15 12 0.4273 -0.0344
25 15 13 2.7593 -0.1727
25 15 14 -0.3893 0.4635
25 15 15 1.9820 -0.1680
25 17 0 -0.8026 -0.6194
25 17 1 2.2074 0.2164
25 17 2 -2.3711 0.2352
25 17 3 1.9205 0.1241
25 17 4 0.7953 -0.3873
25 17 5 2.0509 0.1603
25 17 6 -0.2187 -0.1105
25 17 7 -0.9913 -0.1615
25 17 8 -2.7090 0.3619
25 17 9 2.0483 -0.0108
25 17 10 0.4798 0.0881
25 17 11 2.0879 -0.0533
25 17 12 0.2240 -0.4085
25 17 13 0.8004 0.2983
25 17 14 -3.1736 0.3173
25 17 15 0.2470 0.0489
25 19 0 1.5764 0.5971
25 19 1 -0.7975 0.1105
25 19 2 0.9922 -0.0215
25 19 3 -0.8339 0.0117
25 19 4 0.7493 -0.1529
25 19 5 -0.9582 0.0459
25 19 6 -0.1621 -0.0052
25 19 7 -0.5269 0.1701
25 19 8 -0.3771 -0.0535
25 19 9 0.6824 -0.0056
25 19 10 1.9153 0.2639
25 19 11 3.0164 -0.2663
25 19 12 1.5354 0.0025
25 19 13 1.3671 -0.0280
25 19 14 -0.3836 -0.1894
25 21 0 -1.0600 0.4670
25 21 1 1.3871 0.1018
25 21 2 -0.0423 -0.0563
25 21 3 0.9600 -0.1649
25 21 4 -0.9104 0.3042
25 21 5 1.6621 -0.1938
25 21 6 0.8850 0.0488
25 21 7 0.9018 0.0561
25 21 8 0.1865 -0.2658
25 21 9 0.8240 0.1586
25 21 10 -0.7043 -0.1177
25 21 11 1.6730 0.2252
25 21 12 -0.1735 -0.2130
25 21 13 0.5853 -0.2120
25 21 14 -2.4062 0.1736
25 23 0 -4.5923 -0.2708
25 23 1 1.9387 0.6119
25 23 2 -3.2987 -0.1598
25 23 3 0.7382 -0.1244
25 23 4 -3.2379 -0.3276
25 23 5 -0.1574 0.0449
25 23 6 -1.4991 0.1470
25 23 7 -2.7705 -0.0808
25 23 8 -1.3574 0.0558
25 23 9 0.4461 -0.1468
25 23 10 -2.7778 -0.0676
25 23 11 -2.1672 0.1804
25 23 12 1.4076 -0.0006
25 23 13 0.1497 -0.0399
25 25 0 -1.9100 -0.2453
25 25 1 -0.3328 -0.3110
25 25 2 0.7543 -0.1773
25 25 3 -0.5497 0.1276
25 25 4 1.3099 0.0889
25 25 5 1.3183 0.2464
25 25 6 1.0545 -0.0746
25 25 7 -1.7409 -0.1125
25 25 8 0.5450 -0.0794
25 25 9 -0.5179 0.0430
25 25 10 -0.3495 0.0735
25 25 11 1.6812 -0.0315
25 25 12 2.3792 0.4880
25 25 13 -2.1758 0.3611
25 27 0 0.5876 0.3953
25 27 1 2.3396 0.1005
25 27 2 3.2439 0.0814
25 27 3 -0.7486 -0.0386
25 27 4 -1.0952 0.1514
25 27 5 -0.2929 -0.2260
25 27 6 -1.6486 -0.0102
25 27 7 0.8276 0.1808
25 27 8 2.7991 -0.0689
25 27 9 -1.9613 0.2795
25 27 10 -1.1830 -0.2429
25 27 11 3.4882 0.0732
25 27 12 -0.3901 -0.0445
25 29 0 -2.6259 -0.9115
25 29 1 2.0194 -0.2549
25 29 2 -2.9857 -0.2052
25 29 3 -1.6660 0.1909
25 29 4 -3.4909 0.1334
25 29 5 0.9250 0.0039
25 29 6 -3.1011 0.0268
25 29 7 0.9147 -0.2044
25 29 8 1.8205 0.1112
25 29 9 -0.8954 -0.0586
25 29 10 1.3165 -0.1545
25 29 11 2.0768 -0.0251
25 29 12 -0.1105 -0.5270
25 31 0 -0.2056 0.6401
25 31 1 -1.0421 0.0651
25 31 2 -4.6068 0.1764
25 31 3 -3.0546 -0.2175
25 31 4 -0.2116 -0.2202
25 31 5 2.3388 0.1309
25 31 6 0.0864 0.1135
25 31 7 0.9568 0.0314
25 31 8 -0.9514 -0.1454
25 31 9 -0.6739 -0.2121
25 31 10 1.0521 -0.1602
25 31 11 -1.4686 0.0831
25 33 0 0.0289 0.2082
25 33 1 -1.4914 -0.2405
25 33 2 -4.2983 0.1366
25 33 3 -2.0697 0.1334
25 33 4 1.1641 0.1715
25 33 5 0.1512 -0.2820
25 33 6 0.4804 -0.2496
25 33 7 -0.6349 0.0544
25 33 8 -1.5763 0.0716
25 33 9 1.6245 0.3296
25 33 10 2.3531 -0.1367
25 35 0 0.3188 0.0945
25 35 1 4.2477 0.3067
25 35 2 -1.8596 -0.2420
25 35 3 0.1553 -0.0281
25 35 4 0.5240 -0.0677
25 35 5 -2.8711 0.0227
25 35 6 1.4916 0.1699
25 35 7 -1.8389 -0.1186
25 35 8 2.1759 0.0075
25 35 9 1.2151 -0.1949
25 37 0 -1.1841 -0.2191
25 37 1 -1.7938 -0.0698
25 37 2 -0.8753 0.1505
25 37 3 -2.3765 -0.0037
25 37 4 1.3990 -0.0307
25 37 5 -1.2136 -0.1102
25 37 6 2.2483 -0.1032
25 37 7 -1.9568 0.0831
25 37 8 -0.3952 0.2660
25 39 0 1.7431 0.2670
25 39 1 -2.8319 -0.0012
25 39 2 1.6557 -0.2206
25 39 3 0.7655 -0.2759
25 39 4 2.3094 0.3027
25 39 5 3.0493 -0.0105
25 39 6 2.3193 0.1496
25 41 0 2.8581 -0.4079
25 41 1 -0.2002 0.0428
25 41 2 0.6382 -0.0552
25 41 3 1.1065 0.4298
25 41 4 -1.2080 0.4986
26 0 2 3.7748 1.0198
26 0 3 -0.6713 0.8775
26 0 5 -1.1362 -0.1101
26 0 6 -0.9455 -3.1133
26 0 7 -5.1278 -0.2672
26 0 8 -1.2659 2.3406
26 0 9 -1.8287 -0.1524
26 0 10 0.1122 0.3611
26 0 11 6.0810 -0.0745
26 0 12 3.8411 -1.9345
26 0 13 -1.8622 0.4886
26 0 14 1.0021 1.2816
26 0 15 -1.0339 0.0265
26 2 2 3.3552 0.9656
26 2 3 -0.1886 -0.2138
26 2 4 -2.3303 0.3110
26 2 5 -1.3073 -0.3048
26 2 6 -0.3938 -1.0745
26 2 7 1.9477 0.2654
26 2 8 0.9779 0.4163
26 2 9 1.5946 0.0508
26 2 10 -2.0154 0.2696
26 2 11 4.7081 -0.3631
26 2 12 1.2493 -0.5287
26 2 13 1.7541 0.0369
26 2 14 1.2634 0.3980
26 2 15 1.4861 -0.0513
26 4 1 5.2699 -2.0077
26 4 2 -2.9409 0.8595
26 4 3 -2.1461 1.4234
26 4 4 1.3276 0.2379
26 4 5 0.8631 -1.2298
26 4 6 2.0083 -0.8349
26 4 7 1.2608 0.0089
26 4 8 0.0350 0.3122
26 4 9 3.3608 0.9772
26 4 10 0.3519 -0.0403
26 4 11 2.2432 -0.8965
26 4 12 0.0178 -0.1377
26 4 13 2.5130 0.0263
26 4 14 2.7723 0.3183
26 4 15 2.7625 0.1958
26 6 0 8.1671 1.1910
26 6 1 1.4839 2.8642
26 6 2 0.1318 -1.2523
26 6 3 -1.1119 -0.2701
26 6 4 3.5825 -0.5034
26 6 5 -2.6987 -0.1451
26 6 6 1.3992 0.4336
26 6 7 -3.3047 -0.3719
26 6 8 0.0729 0.3280
26 6 9 1.8358 -0.2152
26 6 10 1.9303 0.2339
26 6 11 -0.7028 0.5311
26 6 12 -1.0630 -0.3753
26 6 13 -2.7939 -0.2123
26 6 14 2.7500 -0.0641
26 6 15 1.4724 0.4212
26 8 0 -2.2181 -1.1002
26 8 1 -2.8085 -1.0335
26 8 2 -4.8957 0.5504
26 8 3 4.7810 -0.2453
26 8 4 1.3313 0.1495
26 8 5 1.2768 0.2314
26 8 6 2.7057 -0.4339
26 8 7 1.3649 0.4172
26 8 8 1.0730 0.3358
26 8 9 3.2333 -0.4376
26 8 10 1.5280 -0.0846
26 8 11 3.5557 0.0003
26 8 12 0.7549 -0.0753
26 8 13 -1.0176 0.1623
26 8 14 1.0066 0.3088
26 8 15 0.3162 -0.2672
26 10 0 -1.7499 2.4566
26 10 1 0.6738 0.3897
26 10 2 -2.8049 0.8993
26 10 3 4.0993 -0.7491
26 10 4 -0.8740 -0.1297
26 10 5 -0.3650 0.2342
26 10 6 2.8231 0.1344
26 10 7 1.2051 0.0581
26 10 8 -0.0217 -0.4112
26 10 9 -3.2935 0.2226
26 10 10 -1.2653 0.2621
26 10 11 -2.8383 -0.3431
26 10 12 0.3792 -0.0086
26 10 13 -1.2179 -0.1543
26 10 14 -1.5113 -0.2253
26 10 15 -0.3139 0.0057
26 12 0 0.4158 -2.1334
26 12 1 2.0743 0.2955
26 12 2 3.3000 -1.2001
26 12 3 1.8327 0.6375
26 12 4 -1.6139 0.1524
26 12 5 -1.8002 -0.4148
26 12 6 -0.1080 0.7293
26 12 7 -2.9630 -0.2770
26 12 8 0.9823 -0.0841
26 12 9 -1.5005 -0.0758
26 12 10 9.5628 -0.5900
26 12 11 0.0223 0.1173
26 12 12 4.5183 0.6138
26 12 13 -0.2522 0.4654
26 12 14 0.8101 -0.3026
26 12 15 1.7854 -0.0917
26 14 0 4.0986 0.9635
26 14 1 5.4779 -0.1707
26 14 2 4.5103 0.0422
26 14 3 0.5674 -0.2074
26 14 4 -6.0907 -0.0852
26 14 5 -0.6190 0.2023
26 14 6 -0.6342 -0.1197
26 14 7 0.4498 -0.1888
26 14 8 -0.3157 -0.0042
26 14 9 0.2379 0.0199
26 14 10 2.5192 0.0981
26 14 11 -0.7169 0.1959
26 14 12 0.3851 -0.1287
26 14 13 0.0195 -0.3729
26 14 14 1.0743 0.3603
26 16 0 0.4621 -0.8508
26 16 1 0.4653 -1.2702
26 16 2 -1.8044 0.8366
26 16 3 -0.2723 -0.2628
26 16 4 -4.6308 -0.0059
26 16 5 -0.1962 0.3783
26 16 6 0.0887 -0.3747
26 16 7 -0.9300 0.0944
26 16 8 -1.0826 0.0824
26 16 9 1.2615 -0.0925
26 16 10 -1.8962 0.1696
26 16 11 -2.4559 0.0665
26 16 12 -1.8135 -0.2103
26 16 13 -0.4874 0.1277
26 16 14 2.2196 0.0141
26 18 0 3.1727 -0.7739
26 18 1 2.4368 0.9477
26 18 2 -0.0812 -0.8381
26 18 3 1.2833 0.2251
26 18 4 -1.5638 0.3987
26 18 5 2.1323 -0.2232
26 18 6 2.3154 0.1054
26 18 7 1.6259 -0.2107
26 18 8 -0.4900 -0.0178
26 18 9 -1.9196 -0.0243
26 18 10 -0.9417 -0.0118
26 18 11 -1.1425 0.0928
26 18 12 2.5023 0.0378
26 18 13 0.3803 0.1954
26 18 14 3.3227 -0.1357
26 20 0 -0.7506 0.8596
26 20 1 -1.3421 0.0882
26 20 2 1.8119 -0.1388
26 20 3 0.4277 -0.2064
26 20 4 0.0239 -0.1011
26 20 5 1.0173 -0.0532
26 20 6 -0.9160 0.2420
26 20 7 2.1824 0.3378
26 20 8 -1.9698 -0.2277
26 20 9 0.8462 -0.2682
26 20 10 -0.0306 -0.0514
26 20 11 2.6541 0.0673
26 20 12 1.4647 0.4266
26 20 13 -0.4999 -0.1161
26 22 0 -1.8207 1.0820
26 22 1 0.8075 -0.4985
26 22 2 1.7542 0.7504
26 22 3 2.2489 -0.2783
26 22 4 1.9626 -0.3388
26 22 5 -1.4669 0.0716
26 22 6 0.4677 -0.1704
26 22 7 0.4138 0.1079
26 22 8 1.8462 0.1159
26 22 9 4.3418 0.2512
26 22 10 1.9166 0.0770
26 22 11 0.6722 -0.1396
26 22 12 2.2976 0.0288
26 22 13 -1.9044 0.0030
26 24 0 -6.1687 -0.3347
26 24 1 -0.5763 0.8999
26 24 2 -3.6147 -0.2432
26 24 3 1.0495 0.2018
26 24 4 0.2948 -0.1135
26 24 5 -2.3066 -0.1923
26 24 6 0.6683 0.3111
26 24 7 -1.5327 -0.2216
26 24 8 1.8012 0.2229
26 24 9 -0.0561 0.0703
26 24 10 -0.8991 -0.2128
26 24 11 -4.2063 -0.2560
26 24 12 -0.4736 -0.1288
26 26 0 3.0461 -0.0229
26 26 1 0.2888 -0.3371
26 26 2 -0.2688 0.2714
26 26 3 -2.9739 0.4823
26 26 4 -1.1207 -0.0052
26 26 5 0.9653 -0.2610
26 26 6 1.6596 -0.3430
26 26 7 4.5397 0.0775
26 26 8 3.3656 0.1033
26 26 9 0.9540 0.1188
26 26 10 1.4356 0.0865
26 26 11 4.7531 -0.1762
26 26 12 0.5972 -0.0510
26 28 0 2.1154 0.6998
26 28 1 -0.0850 -0.8198
26 28 2 0.0978 0.1868
26 28 3 -1.2345 -0.5041
26 28 4 -3.1480 0.1178
26 28 5 -0.2501 0.5878
26 28 6 -3.3886 -0.0945
26 28 7 -0.5982 -0.0319
26 28 8 0.7777 -0.3844
26 28 9 -2.9872 -0.3651
26 28 10 1.9910 0.2914
26 28 11 2.7226 0.2470
26 30 0 2.9540 -1.6519
26 30 1 4.3152 0.1506
26 30 2 0.5520 -0.0616
26 30 3 4.5948 0.1976
26 30 4 -1.2384 0.1313
26 30 5 2.1795 -0.1537
26 30 6 -1.3787 -0.0708
26 30 7 -0.9751 -0.0281
26 30 8 0.7418 0.4005
26 30 9 -0.6501 0.1208
26 30 10 6.6245 0.1937
26 32 0 -0.0062 0.3632
26 32 1 -2.9734 0.0124
26 32 2 -1.5361 -0.4238
26 32 3 3.6899 -0.1499
26 32 4 1.8440 0.0708
26 32 5 4.7718 0.2718
26 32 6 -0.3720 0.0602
26 32 7 2.6260 0.0380
26 32 8 -2.9862 -0.2577
26 32 9 -0.4896 -0.2889
26 32 10 0.6840 0.0353
26 34 0 -2.3344 -0.0004
26 34 1 -3.2534 -0.3551
26 34 2 -2.4675 0.3272
26 34 3 2.2813 0.1957
26 34 4 3.0092 -0.0763
26 34 5 0.8636 -0.0856
26 34 6 -1.2744 -0.2282
26 34 7 -1.8718 0.2143
26 34 8 -0.7172 0.1917
26 34 9 0.2826 -0.3505
26 36 0 -2.5561 -0.0484
26 36 1 -0.7601 0.5544
26 36 2 -0.3487 -0.2016
26 36 3 0.3650 -0.0749
26 36 4 1.0370 -0.0639
26 36 5 -3.9588 -0.0008
26 36 6 0.1178 0.2774
26 36 7 -3.1685 -0.2693
26 38 0 -2.0996 0.0814
26 38 1 -2.6656 0.2547
26 38 2 1.0092 0.2598
26 38 3 1.2678 0.0663
26 38 4 0.8379 -0.1856
26 38 5 -2.0587 -0.2550
26 38 6 -1.4377 0.2076
26 40 0 2.3974 0.9026
26 40 1 2.2616 -0.1692
26 40 2 -0.0081 -0.0311
26 40 3 1.5083 -0.0678
27 1 3 4.5265 -1.6686
27 1 4 0.7532 1.4619
27 1 5 0.8601 1.2361
27 1 6 0.7475 -2.0444
27 1 7 3.5653 -0.1042
27 1 8 2.4632 1.1652
27 1 9 0.0256 -0.3492
27 1 10 -2.7578 0.3340
27 1 11 1.2304 0.3633
27 1 12 -0.6331 -1.0947
27 1 13 -2.8752 -0.1847
27 1 14 1.6850 0.8427
27 1 15 -0.9814 0.1668
27 3 2 -4.9680 0.0031
27 3 3 5.2068 0.5906
27 3 4 -2.8220 -0.9568
27 3 5 4.0789 -0.4983
27 3 6 0.2151 1.0313
27 3 7 7.0133 0.5574
27 3 8 1.8663 -0.5825
27 3 9 3.6486 -0.1211
27 3 10 -1.5011 -0.0565
27 3 11 0.4503 -0.1444
27 3 12 -0.5810 0.9072
27 3 13 -0.1554 0.0761
27 3 14 0.7577 -0.7883
27 3 15 -1.4109 -0.1216
27 5 1 4.1545 -0.6825
27 5 3 -4.7621 -0.3757
27 5 4 2.8937 0.4711
27 5 5 -0.6500 0.7153
27 5 6 -1.2689 0.9273
27 5 7 -3.9991 -0.3031
27 5 8 -3.6179 -0.9171
27 5 9 0.3070 0.0487
27 5 10 -1.7911 -0.3864
27 5 11 -0.8051 0.2332
27 5 12 -1.8356 0.7464
27 5 13 1.1031 -0.0280
27 5 14 1.0527 -0.2604
27 5 15 0.5949 -0.2166
27 7 0 -4.2282 0.1531
27 7 1 0.1198 0.6087
27 7 3 -0.1146 -0.6475
27 7 4 0.3723 -0.0841
27 7 5 1.3146 0.3212
27 7 6 -0.7017 -0.2157
27 7 7 -2.3489 0.1822
27 7 8 -1.7070 0.2698
27 7 9 -0.9190 -0.2271
27 7 10 -1.8311 -0.2564
27 7 11 1.6618 0.3652
27 7 12 -0.2202 -0.0725
27 7 13 0.4847 -0.1716
27 7 14 -0.4892 -0.0119
27 9 0 -7.4979 -3.5564
27 9 1 2.7218 -1.7615
27 9 3 5.1362 0.9244
27 9 4 -4.3021 0.3058
27 9 5 0.6507 0.1131
27 9 6 -2.1373 -0.1969
27 9 7 3.2557 -0.1167
27 9 8 1.2815 0.0325
27 9 9 -0.8404 -0.0416
27 9 10 -4.1093 0.1519
27 9 11 -0.8560 -0.3850
27 9 12 1.1144 0.0747
27 9 13 2.2178 0.6206
27 9 14 1.4790 0.4061
27 11 0 3.4405 2.6957
27 11 1 1.6222 0.8935
27 11 2 0.1965 -0.0617
27 11 3 1.3230 -0.5940
27 11 4 0.4380 -0.4335
27 11 5 -1.0108 -0.2001
27 11 6 0.0995 0.7314
27 11 7 -0.2980 0.1986
27 11 8 0.3663 -0.5790
27 11 9 -0.7774 0.2893
27 11 10 1.5180 0.0186
27 11 11 -2.3954 -0.0020
27 11 12 -1.0285 0.1165
27 11 13 -1.5873 -0.3945
27 11 14 -2.8813 -0.3137
27 13 0 5.1601 -0.7203
27 13 1 4.3014 -0.4161
27 13 2 2.4651 -0.0173
27 13 3 -1.2373 0.6538
27 13 4 -3.4831 0.1913
27 13 5 0.5027 -0.2365
27 13 6 0.8707 -0.1354
27 13 7 0.4832 -0.0769
27 13 8 0.9160 0.0992
27 13 9 -0.0180 0.1544
27 13 10 5.1259 -0.3098
27 13 11 0.2981 0.2102
27 13 12 1.8639 0.0721
27 13 13 -0.1058 -0.1461
27 13 14 0.9892 0.1683
27 15 0 -0.4694 2.0981
27 15 1 2.0168 1.7179
27 15 2 0.6629 0.0462
27 15 3 3.2806 -0.2669
27 15 4 -0.9073 -0.8906
27 15 5 3.1789 0.1631
27 15 6 0.7942 0.0763
27 15 7 1.8570 -0.1444
27 15 8 0.2372 0.3705
27 15 9 0.6798 -0.1468
27 15 10 -1.0328 0.4805
27 15 11 -0.6359 -0.1437
27 15 12 -0.7417 -0.5615
27 15 13 -1.9424 -0.0525
27 15 14 0.7736 -0.4142
27 17 0 2.2723 -0.9795
27 17 1 -3.9203 -0.5895
27 17 2 2.6896 0.5874
27 17 3 -1.1512 0.3152
27 17 4 1.0702 0.2763
27 17 5 -2.2223 -0.2938
27 17 6 0.5015 -0.3964
27 17 7 -0.5685 0.2911
27 17 8 -0.3343 -0.1033
27 17 9 -2.0689 0.1892
27 17 10 -3.2773 0.0374
27 17 11 -2.3540 -0.1986
27 17 12 -0.5510 0.2623
27 17 13 -0.5556 0.2148
27 19 0 -0.0357 1.6542
27 19 1 -2.9881 0.5932
27 19 2 4.7746 -0.6959
27 19 3 -0.0986 -0.4211
27 19 4 2.3405 0.2226
27 19 5 0.1030 -0.1068
27 19 6 0.5051 0.3067
27 19 7 3.0211 0.1614
27 19 8 0.5440 -0.2831
27 19 9 -1.4088 -0.0793
27 19 10 0.8964 -0.2898
27 19 11 -0.1434 0.0138
27 19 12 1.0507 0.3671
27 19 13 -1.7131 -0.1839
27 21 0 0.4178 -2.8590
27 21 1 2.0028 -0.9780
27 21 2 1.1253 -0.0071
27 21 3 -0.9272 0.8620
27 21 4 -2.0917 0.0096
27 21 5 -3.2989 0.0622
27 21 6 -3.0842 -0.1189
27 21 7 2.4585 -0.4237
27 21 8 0.1361 0.3808
27 21 9 1.6409 -0.0762
27 21 10 1.8591 0.0680
27 21 11 0.8687 -0.0133
27 21 12 1.1644 -0.3344
27 23 0 -1.9588 0.7762
27 23 1 -1.7597 -0.4599
27 23 2 -2.0039 0.0177
27 23 3 0.8885 -0.3578
27 23 4 1.3989 0.1448
27 23 5 -3.7356 0.5263
27 23 6 1.3207 -0.1234
27 23 7 -0.4647 -0.1543
27 23 8 0.9406 -0.0970
27 23 9 0.8852 0.0291
27 23 10 1.9859 0.2141
27 23 11 -1.1453 0.1518
27 23 12 1.2108 0.1810
27 25 0 4.0708 -1.3042
27 25 1 1.3226 -0.4601
27 25 2 -0.9868 -0.1673
27 25 3 0.2271 0.3191
27 25 4 -1.1974 0.2574
27 25 5 -1.3965 -0.3728
27 25 6 1.8550 0.0199
27 25 7 -0.0434 0.1615
27 25 8 -1.0914 0.0449
27 25 9 -1.0769 -0.0345
27 25 10 1.8843 -0.0323
27 25 11 1.1464 0.0934
27 27 0 0.6684 1.0521
27 27 1 -1.6760 0.9457
27 27 2 -3.6323 -0.2686
27 27 3 -0.8311 -0.2109
27 27 4 -4.5495 -0.3345
27 27 5 2.3946 0.0089
27 27 6 -0.2597 0.4568
27 27 7 1.2054 0.0075
27 27 8 -0.0927 -0.0285
27 27 9 0.4047 -0.2345
27 27 10 2.8021 -0.1216
27 27 11 1.3374 -0.1350
27 29 0 3.0137 0.2124
27 29 1 -0.2638 -0.1704
27 29 2 -0.4963 0.3516
27 29 3 0.5931 -0.1224
27 29 4 -5.2676 0.0007
27 29 5 -1.3561 0.0628
27 29 6 -1.5178 -0.1083
27 29 7 -2.7703 -0.0453
27 29 8 -0.2415 -0.1643
27 29 9 -0.7025 0.2542
27 29 10 2.4110 -0.2053
27 31 0 0.2390 0.8418
27 31 1 -2.1527 0.8404
27 31 2 1.2417 0.1029
27 31 3 5.0506 0.0698
27 31 4 -0.9337 -0.1472
27 31 5 1.5511 -0.6003
27 31 6 -0.9197 -0.0070
27 31 7 2.0582 0.0745
27 31 8 -0.8900 0.1855
27 31 9 1.8755 0.7347
27 33 0 -1.3621 -0.5160
27 33 1 -3.6190 0.0496
27 33 2 -1.9974 -0.3583
27 33 3 3.7014 0.1600
27 33 4 1.5744 0.1502
27 33 5 3.5738 0.1290
27 33 6 -3.2165 0.2928
27 33 7 1.6642 -0.3218
27 33 8 -3.0793 -0.2458
27 35 0 3.5837 -0.0278
27 35 1 -0.4123 -0.3436
27 35 2 -0.3468 0.2971
27 35 3 -0.6858 -0.1121
27 35 4 1.2765 -0.1301
27 35 5 -1.6320 0.1159
27 35 6 -2.4315 -0.1471
27 35 7 -2.6773 0.3345
27 37 0 -0.2011 -0.3905
27 37 1 -1.1991 -0.3090
27 37 2 -1.7162 -0.0786
27 37 3 -2.5654 -0.1112
27 37 4 -2.9170 0.4429
27 37 5 -1.3181 0.4419
27 39 0 -2.1853 -0.5105
27 39 1 1.6392 0.0585
27 39 2 -0.3701 0.0544
28 0 3 -9.5592 -4.3580
28 0 4 2.3544 0.6740
28 0 5 -2.8489 3.2413
28 0 6 4.6165 -1.2281
28 0 7 -1.5832 0.3101
28 0 8 -1.6300 0.6049
28 0 9 -3.2308 -2.3230
28 0 10 -1.6851 -0.4111
28 0 11 -3.6317 1.8686
28 0 12 -1.9197 0.1184
28 0 13 -2.8208 -0.3496
28 0 14 2.4099 0.6724
28 2 3 -3.1655 -0.4768
28 2 4 -1.9060 -0.3740
28 2 5 0.1517 0.1299
28 2 6 1.2561 0.7330
28 2 7 1.8447 0.0074
28 2 8 -1.3444 -0.2484
28 2 9 -0.2050 -0.4244
28 2 10 -0.6527 -0.0067
28 2 11 -1.9813 0.2204
28 2 12 0.0491 0.1222
28 2 13 -0.4340 -0.0639
28 2 14 2.3700 -0.2078
28 4 2 4.3404 -0.4432
28 4 3 -2.8416 0.5807
28 4 4 -0.1356 -0.4321
28 4 5 -2.4536 -0.3414
28 4 6 0.1114 1.5269
28 4 7 0.9748 -0.1410
28 4 8 1.0184 -0.8636
28 4 9 2.1312 -0.0118
28 4 10 -1.5882 -0.2854
28 4 11 -2.9017 0.1111
28 4 12 -1.4141 0.5137
28 4 13 2.8065 0.1909
28 4 14 2.7018 -0.2562
28 6 1 -3.3542 0.3931
28 6 2 0.1352 0.5525
28 6 4 2.0126 -0.0896
28 6 5 -0.8651 0.5517
28 6 6 -0.6522 -0.6682
28 6 7 -5.4982 -0.1754
28 6 8 -1.3857 0.2798
28 6 9 0.6659 0.1726
28 6 10 0.2539 0.2463
28 6 11 1.6420 -0.0442
28 6 12 -2.2454 -0.2456
28 6 13 1.8480 -0.4005
28 6 14 -2.4761 -0.2839
28 8 0 1.3070 -0.7107
28 8 1 8.9653 0.0329
28 8 2 -0.8345 0.7279
28 8 3 1.5886 0.5111
28 8 4 -2.2309 0.0683
28 8 5 6.4971 -0.4576
28 8 6 -0.4485 -0.6948
28 8 7 3.0259 -0.0855
28 8 8 1.5811 0.4958
28 8 9 0.2701 0.0328
28 8 10 -2.0676 0.1325
28 8 11 1.7931 -0.0642
28 8 12 -0.2429 -0.3992
28 8 13 1.8242 0.1050
28 8 14 -1.8639 0.0636
28 10 0 -2.7096 0.9923
28 10 1 -2.4106 0.9873
28 10 2 -1.7372 -0.4346
28 10 3 -1.5198 -0.0742
28 10 4 -0.6378 -0.0174
28 10 5 1.4003 -0.4274
28 10 6 -3.8404 0.3635
28 10 7 -1.0266 -0.1119
28 10 8 -1.7137 -0.2308
28 10 9 0.6893 -0.1428
28 10 10 -0.8476 0.1507
28 10 11 1.1985 0.1314
28 10 12 0.2808 0.0698
28 10 13 1.3613 0.1668
28 12 0 3.5580 -0.0259
28 12 1 -1.6971 -0.9106
28 12 2 1.8310 0.2048
28 12 3 -4.3369 -0.1559
28 12 4 -0.8825 0.1287
28 12 5 0.9737 0.3102
28 12 6 -0.6423 -0.5583
28 12 7 -1.2014 0.2179
28 12 8 -3.0306 0.0910
28 12 9 -0.2345 -0.0450
28 12 10 2.0567 0.1948
28 12 11 1.7290 0.0997
28 12 12 2.1371 -0.0504
28 12 13 2.2587 -0.3126
28 14 0 -8.1143 -1.3815
28 14 1 -0.8390 -0.5200
28 14 2 -5.1499 0.1493
28 14 3 0.9036 0.1176
28 14 4 -3.2152 0.1491
28 14 5 1.4866 0.0996
28 14 6 -2.4645 -0.1689
28 14 7 1.7217 0.0878
28 14 8 1.7300 0.4468
28 14 9 4.1975 -0.1983
28 14 10 6.0592 -0.1913
28 14 11 3.7539 0.0128
28 14 12 3.5500 -0.1316
28 14 13 0.6178 0.3298
28 16 0 -1.8011 -1.3771
28 16 1 -0.3530 -0.2683
28 16 2 -1.7612 -0.6237
28 16 3 0.9911 -0.0146
28 16 4 -0.1672 0.3776
28 16 5 -2.7062 0.2533
28 16 6 -1.4215 0.4150
28 16 7 0.4999 -0.2333
28 16 8 1.3645 -0.3124
28 16 9 0.5682 -0.1170
28 16 10 -0.3495 0.0427
28 16 11 -1.6100 -0.1702
28 16 12 -1.0634 -0.3227
28 16 13 -1.3338 0.0919
28 18 0 3.4967 1.0150
28 18 1 -1.1126 -0.3358
28 18 2 4.4657 0.4092
28 18 3 -0.9391 -0.0978
28 18 4 1.4081 -0.0553
28 18 5 -1.9968 -0.2205
28 18 6 0.2731 -0.2757
28 18 7 2.1954 0.3787
28 18 8 2.4638 -0.1361
28 18 9 -0.4208 0.2241
28 18 10 1.4243 -0.0419
28 18 11 -2.8059 -0.1539
28 18 12 0.1853 0.5092
28 20 0 -0.9485 0.5452
28 20 1 2.5450 0.1180
28 20 2 1.9324 -0.0308
28 20 3 1.8076 -0.1918
28 20 4 1.7686 -0.0419
28 20 5 3.8455 0.0417
28 20 6 -1.1201 0.1545
28 20 7 3.4868 -0.2291
28 20 8 1.0120 0.0587
28 20 9 -0.9336 0.2739
28 20 10 3.8157 -0.0538
28 20 11 0.8629 0.1834
28 20 12 3.0202 -0.1293
28 22 0 -1.5285 -0.5796
28 22 1 0.7301 0.8996
28 22 2 -2.0242 0.4519
28 22 3 1.8985 0.1527
28 22 4 2.6398 -0.2828
28 22 5 1.6292 -0.2118
28 22 6 -1.1589 -0.0842
28 22 7 1.4241 0.0187
28 22 8 1.2476 0.3182
28 22 9 -0.4706 0.1251
28 22 10 2.2655 -0.1546
28 22 11 0.3071 -0.0169
28 24 0 1.2841 1.7947
28 24 1 -2.8571 0.2926
28 24 2 -1.9097 -0.0815
28 24 3 -1.4634 -0.4387
28 24 4 0.3831 0.1929
28 24 5 -1.0872 0.3159
28 24 6 1.0529 -0.2954
28 24 7 1.0560 0.1740
28 24 8 0.4791 -0.4680
28 24 9 0.0928 -0.3706
28 24 10 2.1683 0.1350
28 24 11 0.8959 -0.2317
28 26 0 4.2446 -1.0202
28 26 1 2.1855 -0.1154
28 26 2 2.5343 0.1785
28 26 3 1.4424 0.2228
28 26 4 0.5388 0.1086
28 26 5 1.8027 -0.4019
28 26 6 0.6740 -0.1540
28 26 7 0.0704 0.0682
28 26 8 -0.3578 -0.0318
28 26 9 1.5557 0.2084
28 26 10 2.0799 -0.0372
28 28 0 1.5424 -0.3028
28 28 1 -1.1481 0.2734
28 28 2 -0.6870 -0.3350
28 28 3 -1.6618 -0.2322
28 28 4 -0.7136 -0.0348
28 28 5 -0.4103 0.2044
28 28 6 1.2145 0.2279
28 28 7 -3.7087 -0.1332
28 28 8 0.1809 0.0178
28 28 9 2.4253 0.6234
28 30 0 1.7348 -0.6098
28 30 1 -1.8782 -1.0089
28 30 2 2.4787 -0.0241
28 30 3 1.4815 0.3596
28 30 4 1.6146 0.1051
28 30 5 -3.8110 0.1924
28 30 6 -0.0451 -0.2406
28 30 7 -4.7680 0.2512
28 30 8 -1.7272 0.4064
28 32 0 -0.7959 0.7719
28 32 1 -2.3586 0.1792
28 32 2 -1.7146 -0.1879
28 32 3 -0.5048 -0.2715
28 32 4 0.4402 -0.2303
28 32 5 -0.5214 0.1989
28 32 6 0.7261 0.2781
28 32 7 3.6251 0.1532
28 34 0 0.9062 -0.7493
28 34 1 -2.4344 -0.0404
28 34 2 -1.1343 0.1660
28 34 3 -0.7870 0.1705
28 34 4 4.3517 0.0123
28 34 5 0.3381 0.1739
28 34 6 -0.6167 -0.5916
28 36 0 6.0040 1.2191
28 36 1 2.0982 0.2418
28 36 2 0.2841 0.0989
28 36 3 -2.0062 -0.3078
28 36 4 0.1371 -0.4876
29 1 3 3.6169 -0.3909
29 1 4 -2.0204 -0.2676
29 1 5 2.0040 0.5072
29 1 6 1.1680 -0.1263
29 1 7 1.3919 -0.3617
29 1 8 -1.5059 0.3729
29 1 9 -1.4466 -0.2174
29 1 10 2.6840 0.1380
29 1 11 -4.6064 0.3510
29 1 12 1.0092 -0.0660
29 1 13 -1.6176 -0.5312
29 3 3 5.4864 -0.1235
29 3 4 2.5193 0.0533
29 3 5 -0.1721 -0.3458
29 3 6 0.6769 0.4198
29 3 7 0.4833 0.4174
29 3 8 1.2307 -0.4107
29 3 9 2.3519 0.2960
29 3 10 2.8107 0.0447
29 3 11 0.6681 -0.2764
29 3 12 1.3630 0.1634
29 3 13 0.2962 0.3441
29 5 2 2.6356 -0.1074
29 5 3 -2.0132 0.6648
29 5 4 0.8028 0.2243
29 5 5 -0.9357 -0.1984
29 5 6 0.0464 -0.6071
29 5 7 -3.2074 -0.2876
29 5 8 0.3325 0.3168
29 5 9 1.0271 0.1577
29 5 10 1.8243 0.2843
29 5 11 0.6847 -0.0219
29 5 12 -0.9104 -0.7426
29 5 13 -1.9015 -0.1076
29 7 1 -0.0656 -0.2377
29 7 2 -1.8614 -0.3258
29 7 4 -5.4360 -0.1305
29 7 5 4.3833 0.3419
29 7 6 1.2884 -0.0883
29 7 7 2.8591 0.1862
29 7 8 0.8096 0.2784
29 7 9 1.9037 -0.4954
29 7 10 -0.7805 -0.0113
29 7 11 2.5875 0.0616
29 7 12 -0.1726 0.0182
29 7 13 1.6983 0.2450
29 9 0 0.9496 -0.5178
29 9 1 2.7830 -0.9134
29 9 2 4.4656 0.4774
29 9 3 -4.2185 0.1172
29 9 4 2.5629 0.2225
29 9 5 2.2652 -0.3958
29 9 6 3.5504 -0.0223
29 9 7 2.6476 0.4570
29 9 8 1.3917 -0.1814
29 9 9 2.7976 0.4270
29 9 10 -2.3661 -0.1233
29 9 11 1.6002 -0.3147
29 9 12 -0.5835 0.2575
29 9 13 0.4210 -0.1622
29 11 0 1.4595 0.5541
29 11 1 -1.7694 1.0458
29 11 2 5.2540 -0.5172
29 11 3 -1.5507 -0.0292
29 11 4 2.6570 0.0027
29 11 5 -0.5932 0.0497
29 11 6 0.1472 0.2295
29 11 7 -0.9592 -0.2234
29 11 8 -1.6674 0.0936
29 11 9 2.2221 0.0114
29 11 10 -0.6453 -0.1549
29 11 11 -0.3517 -0.0358
29 11 12 1.0257 -0.1095
29 11 13 0.5626 -0.1206
29 13 1 1.7668 -0.0935
29 13 2 -0.1470 0.2092
29 13 3 4.6258 0.1703
29 13 4 -0.5774 0.0155
29 13 5 3.5280 0.0527
29 13 6 -0.8747 -0.4835
29 13 7 3.7308 -0.2200
29 13 8 -0.5996 0.4614
29 13 9 4.4046 0.0910
29 13 10 1.8509 -0.0054
29 13 11 0.8801 -0.0354
29 13 12 0.6862 -0.1181
29 15 0 -2.4911 1.4853
29 15 1 1.6420 0.1816
29 15 2 1.1843 0.4838
29 15 3 1.9692 -0.5534
29 15 4 3.4999 -0.1722
29 15 5 -1.8764 0.0689
29 15 6 0.3117 0.1190
29 15 7 1.3994 0.1877
29 15 8 1.1579 -0.4996
29 15 9 1.9821 -0.1334
29 15 10 2.3184 0.0377
29 15 11 0.6358 0.1175
29 15 12 0.7584 0.4603
29 17 0 -0.0031 -0.4361
29 17 1 0.5409 0.0886
29 17 2 -0.0216 -0.7140
29 17 3 -0.3868 0.1700
29 17 4 2.4663 0.1800
29 17 5 -0.9809 -0.0566
29 17 6 1.1064 0.3819
29 17 7 -0.6284 -0.1838
29 17 8 -0.5445 -0.0549
29 17 9 -3.4764 0.0294
29 17 10 1.3337 -0.0584
29 17 11 -4.5004 0.0651
29 17 12 0.3301 -0.0669
29 19 0 -1.1290 0.2088
29 19 1 3.5566 0.4120
29 19 2 -0.5579 0.2765
29 19 3 -0.2310 0.1863
29 19 4 -2.4984 -0.3244
29 19 5 2.9083 -0.1349
29 19 6 -3.6953 0.0273
29 19 7 2.3488 -0.2293
29 19 8 -0.8522 0.2836
29 19 9 -0.2875 0.0352
29 19 10 2.5750 0.0177
29 19 11 -1.7467 0.1941
29 21 0 -2.5254 -0.6190
29 21 1 -1.1746 -1.1018
29 21 2 -0.1583 0.2648
29 21 3 -0.3519 0.1457
29 21 4 2.3415 0.0835
29 21 5 1.7395 0.4089
29 21 6 -6.0270 -0.1711
29 21 7 -0.4516 -0.0715
29 21 8 -1.1140 -0.2700
29 21 9 -1.4613 -0.1695
29 21 10 0.7240 -0.0846
29 21 11 -0.8570 0.0646
29 23 0 2.5169 0.0357
29 23 1 1.4515 0.6364
29 23 2 -1.4333 -0.4923
29 23 3 -0.1420 -0.2322
29 23 4 0.9942 -0.2080
29 23 5 1.3719 -0.2158
29 23 6 -1.4579 0.3501
29 23 7 2.9444 0.2528
29 23 8 2.0014 0.1596
29 23 9 -1.1444 -0.1030
29 23 10 2.5231 0.2079
29 25 0 -6.7900 0.0794
29 25 1 -4.2839 -0.1567
29 25 2 -0.6395 -0.3704
29 25 3 3.3975 0.0572
29 25 4 2.9893 0.1778
29 25 5 3.6597 0.0673
29 25 6 -2.8881 0.0984
29 25 7 0.7296 -0.1238
29 25 8 -4.3593 0.1147
29 25 9 -1.0344 0.0746
29 27 0 -0.2297 0.3684
29 27 1 -2.1917 -0.3216
29 27 2 0.6459 0.6327
29 27 3 -2.2750 -0.2251
29 27 4 1.2857 -0.2580
29 27 5 1.3969 0.1764
29 27 6 2.4961 0.0063
29 27 7 1.8824 0.1732
29 27 8 -0.2973 -0.0031
29 29 0 -5.6510 0.0417
29 29 1 -5.4680 0.3752
29 29 2 -3.0733 0.0117
29 29 3 -0.1705 0.1011
29 29 4 1.6143 0.1852
29 29 5 -4.4784 -0.1758
29 29 6 0.6851 -0.2205
29 29 7 -5.2416 -0.4766
29 31 0 3.5158 -0.0267
29 31 1 3.9652 -0.0023
29 31 2 0.5152 -0.0137
29 31 3 1.9591 0.1829
29 31 4 -0.5036 -0.0416
29 31 5 -4.4661 -0.1365
29 31 6 -0.1596 -0.0979
29 33 0 -0.7049 0.0284
29 33 1 -1.1905 -0.3148
29 33 2 0.7897 0.3328
29 33 3 1.7703 -0.1401
29 33 4 3.1464 -0.1149
29 33 5 -0.5382 0.0273
29 35 0 0.8721 -0.9152
29 35 1 -1.2457 0.0364
29 35 2 -0.3717 0.0036
30 0 4 -2.3698 -0.1198
30 0 5 3.0282 -0.7619
30 0 6 -4.9873 0.1675
30 0 7 0.1079 -0.7657
30 0 8 -5.0602 0.4499
30 0 9 -0.2260 1.0330
30 0 10 4.2491 -0.5856
30 0 12 3.0403 -0.1622
30 2 4 -1.6341 0.1376
30 2 5 -0.4500 -0.1808
30 2 6 -1.0287 -0.3316
30 2 7 2.3268 -0.0966
30 2 8 1.0676 0.1044
30 2 9 1.4636 0.2247
30 2 10 4.0764 0.1002
30 2 11 2.8299 -0.3415
30 2 12 4.3170 0.2733
30 4 3 1.7964 0.3686
30 4 4 1.9645 0.3995
30 4 5 -2.5750 -0.3908
30 4 6 1.8444 -1.2250
30 4 7 -0.4714 0.1923
30 4 8 0.1480 0.5224
30 4 9 -3.0324 0.3022
30 4 10 -0.7415 0.0784
30 4 11 2.7540 -0.2976
30 4 12 2.7582 -0.2310
30 6 2 1.5889 -0.0598
30 6 3 0.5162 -0.1244
30 6 4 -3.4959 0.1612
30 6 5 0.9529 -0.1069
30 6 6 1.0339 0.2234
30 6 7 4.6865 -0.0724
30 6 8 0.4608 0.1877
30 6 9 -0.3768 -0.1913
30 6 10 -1.1325 -0.1521
30 6 11 2.0430 0.1308
30 6 12 1.2714 -0.5640
30 8 2 -2.7075 -0.2134
30 8 4 2.7534 -0.2023
30 8 5 -0.5480 0.3136
30 8 6 0.7399 0.6270
30 8 7 0.7847 0.0632
30 8 8 -0.2922 -0.6338
30 8 9 0.4547 -0.1202
30 8 10 -1.2001 -0.0308
30 8 11 -0.0747 0.0417
30 8 12 -0.6384 0.6354
30 10 1 0.8311 -0.5037
30 10 2 5.3835 -0.1403
30 10 3 -3.8164 0.2965
30 10 4 8.8137 -0.0388
30 10 5 -3.5694 0.1181
30 10 6 2.9798 0.1232
30 10 7 -2.5449 -0.2366
30 10 8 -0.4207 -0.2394
30 10 9 -1.1601 0.3925
30 10 10 -2.8701 0.0799
30 10 11 -2.3963 0.0318
30 10 12 1.4081 0.1788
30 12 0 -2.9467 -0.1293
30 12 1 -3.2462 0.4741
30 12 2 -3.2384 -0.0877
30 12 3 0.5596 -0.0196
30 12 4 -2.4662 -0.0652
30 12 5 1.1214 -0.0095
30 12 6 -1.1705 0.3872
30 12 7 1.6564 -0.2320
30 12 8 -0.6202 0.0844
30 12 9 0.0130 -0.0183
30 12 10 -3.8468 -0.4180
30 12 11 -4.0488 0.2547
30 14 0 -2.9471 -0.2213
30 14 1 2.5476 -0.2388
30 14 2 0.2842 0.0825
30 14 3 1.5759 -0.0019
30 14 4 -0.0515 -0.1104
30 14 5 1.6148 0.1276
30 14 6 0.4484 0.0229
30 14 7 1.8017 0.1789
30 14 8 0.4957 -0.2119
30 14 9 -0.7406 -0.0197
30 14 10 -0.3111 0.1952
30 14 11 -0.5158 -0.0983
30 16 0 0.9197 1.3543
30 16 1 -1.5642 0.2390
30 16 2 2.4335 0.1267
30 16 3 -3.7548 -0.0005
30 16 4 3.6230 -0.2020
30 16 5 -3.7930 -0.2324
30 16 6 0.2075 -0.1417
30 16 7 -3.8990 0.3726
30 16 8 0.0336 -0.1174
30 16 9 -3.9970 -0.0810
30 16 10 2.3616 -0.0799
30 16 11 -2.2580 -0.1819
30 18 0 2.8919 -0.8514
30 18 1 4.8228 -0.0082
30 18 2 -1.6868 -0.2795
30 18 3 -2.9180 0.0842
30 18 4 -2.6841 0.3548
30 18 5 1.0629 -0.1123
30 18 6 -0.6490 -0.0576
30 18 7 -1.6822 -0.2321
30 18 8 -1.9451 0.2738
30 18 9 -3.1513 0.3596
30 18 10 2.5186 0.1369
30 20 0 -3.1754 0.1751
30 20 1 0.5455 0.4241
30 20 2 0.5796 0.3130
30 20 3 1.5649 -0.0946
30 20 4 2.1955 -0.3753
30 20 5 1.9713 0.1801
30 20 6 -3.6964 -0.1260
30 20 7 -2.6112 0.2568
30 20 8 -2.3434 0.2377
30 20 9 0.5630 -0.3738
30 20 10 0.8809 0.2166
30 22 0 0.1679 0.1447
30 22 1 -2.8399 -0.6033
30 22 2 -1.3728 -0.1630
30 22 3 -1.9702 0.0500
30 22 4 2.1450 0.2331
30 22 5 -0.8703 0.2403
30 22 6 0.3064 -0.1500
30 22 7 -1.2478 0.2211
30 22 8 0.1872 -0.4373
30 22 9 -2.0139 -0.7233
30 24 0 -4.1378 -0.2255
30 24 1 -2.4332 0.2482
30 24 2 -2.6022 -0.1505
30 24 3 1.9691 0.0892
30 24 4 -0.6308 0.0817
30 24 5 -1.5371 -0.5469
30 24 6 -2.2034 0.1763
30 24 7 -0.7997 -0.0987
30 24 8 -2.3522 0.0233
30 26 0 0.5789 -0.4262
30 26 1 0.2961 -0.3747
30 26 2 0.4499 0.1323
30 26 3 -1.6907 0.3207
30 26 4 -2.5635 -0.0739
30 26 5 -0.7413 0.1711
30 26 6 0.9572 0.0622
30 26 7 3.2673 -0.4288
30 28 0 -1.4553 0.4015
30 28 1 -2.9016 -0.1688
30 28 2 0.0655 0.0956
30 28 3 -0.5698 -0.1496
30 28 4 -0.0692 -0.1854
30 28 5 -3.0274 0.1051
30 28 6 2.7276 0.3293
30 30 0 -2.0902 0.0905
30 30 1 -2.4055 0.3986
30 30 2 -2.5268 -0.3516
30 30 3 0.9994 0.1842
30 30 4 -1.0341 0.1607
30 30 5 -4.4108 -0.2206
30 32 0 -1.6854 -0.3042
30 32 1 -2.9304 -0.2356
30 32 2 -1.5197 -0.0295
30 32 3 -0.4984 0.4641
31 1 4 1.8342 -0.6325
31 1 5 3.2832 -0.6603
31 1 6 0.4397 0.8833
31 1 7 4.0446 0.0180
31 1 8 -2.0608 -0.4163
31 1 9 2.2297 0.2638
31 1 10 -0.1140 -0.5223
31 1 11 -0.1329 -0.5979
31 3 4 1.2692 0.3413
31 3 5 2.0648 0.1284
31 3 6 1.0014 -0.5498
31 3 7 0.7331 -0.5284
31 3 8 0.2593 0.3080
31 3 9 -0.6283 0.1637
31 3 10 0.8679 0.3720
31 3 11 2.5433 0.3660
31 5 3 -3.6186 -0.9592
31 5 4 -1.2975 -0.2967
31 5 5 -1.3692 0.2586
31 5 6 0.3931 0.1921
31 5 7 3.2677 0.5569
31 5 8 -0.7568 -0.0017
31 5 9 -1.0332 -0.3981
31 5 10 -2.0461 -0.3304
31 5 11 2.6238 -0.0844
31 7 3 -1.3292 0.1190
31 7 4 -1.5993 -0.0366
31 7 5 -0.1077 -0.1644
31 7 6 0.0199 -0.0719
31 7 7 7.1821 -0.0987
31 7 8 2.7224 -0.2349
31 7 9 2.9069 0.4055
31 7 10 2.6051 0.3021
31 7 11 1.1110 -0.3409
31 9 2 -0.9216 -0.4777
31 9 4 4.8189 -0.2653
31 9 5 -3.4638 0.0097
31 9 6 0.3589 0.4666
31 9 7 1.2574 -0.1613
31 9 8 2.1820 0.0248
31 9 9 -0.2232 -0.2685
31 9 10 1.5511 -0.1538
31 9 11 -1.9981 0.0975
31 11 1 -0.8631 -1.1163
31 11 2 2.4604 0.2755
31 11 3 -0.8655 0.2360
31 11 4 6.0129 0.0847
31 11 5 1.3923 0.0393
31 11 6 -0.7009 -0.6405
31 11 7 1.0107 0.0183
31 11 8 0.5521 0.3826
31 11 9 2.3141 -0.2221
31 11 10 -2.0352 0.0142
31 11 11 -0.3917 0.0451
31 13 0 3.2013 0.7994
31 13 1 1.9300 0.3022
31 13 2 -0.5721 0.2143
31 13 3 1.0147 -0.6326
31 13 4 -2.2282 -0.1670
31 13 5 3.5385 0.3166
31 13 6 -2.9491 0.1136
31 13 7 0.8810 0.2864
31 13 8 0.3425 -0.3776
31 13 9 0.9084 -0.3908
31 13 10 -2.1811 0.4319
31 15 0 -2.6561 -1.8664
31 15 1 -0.1313 -0.4321
31 15 2 2.0414 -0.4829
31 15 3 -0.8587 0.6192
31 15 4 4.0720 0.5356
31 15 5 2.4798 -0.4843
31 15 6 0.3697 -0.0706
31 15 7 -1.1569 -0.1885
31 15 8 0.2261 0.3861
31 15 9 -1.7004 0.1520
31 15 10 0.8384 0.2389
31 17 0 6.2918 0.9844
31 17 1 -0.2807 0.0975
31 17 2 2.2117 0.3327
31 17 3 -5.7013 0.0035
31 17 4 2.3502 -0.1225
31 17 5 0.7931 -0.0345
31 17 6 2.8350 -0.1605
31 17 7 0.6181 -0.0343
31 17 8 -1.1016 0.0720
31 17 9 -2.7479 -0.1924
31 19 0 -0.7347 -1.1326
31 19 1 0.8248 -0.8785
31 19 2 -0.0057 -0.0505
31 19 3 1.0629 -0.1103
31 19 4 2.2904 0.2072
31 19 5 1.3771 0.4188
31 19 6 -0.2623 0.0303
31 19 7 -3.2071 -0.1090
31 19 8 -2.2384 -0.0930
31 19 9 -0.0046 -0.6467
31 21 0 -0.0225 1.0844
31 21 1 2.2894 1.3197
31 21 2 -0.5553 -0.2300
31 21 3 0.0940 -0.4521
31 21 4 -0.3307 -0.2058
31 21 5 -1.7790 -0.4031
31 21 6 1.0134 0.1666
31 21 7 -2.6390 -0.1700
31 21 8 0.8370 -0.1950
31 23 0 -2.0887 -0.2328
31 23 1 -2.4368 -0.5485
31 23 2 -2.0442 0.2529
31 23 3 0.8381 0.3805
31 23 4 -0.5774 0.3815
31 23 5 -1.8911 -0.2138
31 23 6 -0.0418 -0.1625
31 23 7 -2.8275 0.1617
31 25 0 -0.2891 0.6837
31 25 1 2.8046 0.3226
31 25 2 -2.4194 0.2595
31 25 3 -0.9218 -0.2465
31 25 4 -3.5375 -0.2490
31 25 5 0.3016 0.1065
31 25 6 1.6274 0.6772
31 27 0 0.8718 -0.9204
31 27 1 6.0741 -0.0592
31 27 2 2.5823 -0.1736
31 27 3 2.0325 0.2558
31 27 4 0.0344 0.5527
31 27 5 1.6644 0.0982
31 29 0 3.0401 0.7288
31 29 1 3.5514 0.0795
31 29 2 2.7542 -0.4051
31 29 3 0.4723 -0.1908
32 0 5 -5.0331 -1.0550
32 0 6 0.6965 1.7825
32 0 7 1.3264 0.2117
32 0 8 0.4898 -1.3357
32 0 9 2.7060 0.9399
32 0 10 1.2534 0.2367
32 2 5 -0.3640 0.1076
32 2 6 0.5019 0.4599
32 2 7 -2.5418 -0.1398
32 2 8 -0.2634 -0.0918
32 2 9 0.3696 -0.0714
32 2 10 0.8460 0.0121
32 4 4 -0.7754 -0.1452
32 4 5 -2.7946 0.7803
32 4 6 2.3693 0.6315
32 4 7 -0.0317 0.0860
32 4 8 2.0848 -0.2113
32 4 9 -1.8870 -0.4622
32 4 10 -2.0913 0.0467
32 6 4 2.7894 0.0198
32 6 5 2.1997 0.0701
32 6 6 -0.5155 -0.0057
32 6 7 0.0265 0.1119
32 6 8 -0.6361 -0.1917
32 6 9 -0.1496 -0.4197
32 6 10 1.6156 -0.2411
32 8 3 0.9575 -0.0938
32 8 4 -0.3765 0.2747
32 8 5 -1.0533 -0.1837
32 8 6 -1.1175 -0.1604
32 8 7 -0.5363 -0.2646
32 8 8 1.0024 -0.0359
32 8 9 0.9898 0.4262
32 8 10 6.2700 0.2161
32 10 2 4.9702 -0.1830
32 10 3 -4.7811 0.2576
32 10 4 0.7234 0.2897
32 10 5 -2.0287 -0.1670
32 10 6 -0.7820 -0.2507
32 10 7 0.2903 0.1970
32 10 8 2.7675 0.7091
32 10 9 2.2370 -0.1559
32 12 1 -4.4194 0.3199
32 12 2 -0.2664 0.2998
32 12 3 -2.2486 -0.0015
32 12 4 -4.8244 -0.2520
32 12 5 4.3494 0.2463
32 12 6 -1.6915 -0.3856
32 12 7 2.9685 0.1507
32 12 8 1.2233 0.0676
32 12 9 1.5711 -0.1661
32 14 0 -0.3652 0.2921
32 14 1 1.0024 0.2550
32 14 2 0.0913 -0.0885
32 14 3 0.0897 -0.3090
32 14 4 -1.4590 0.1958
32 14 5 3.1468 -0.1159
32 14 6 -2.7247 0.2729
32 14 7 -0.9392 0.1170
32 14 8 -1.0286 -0.4313
32 14 9 -0.0433 -0.0475
32 16 0 0.8302 0.3743
32 16 1 0.0562 0.4377
32 16 2 4.3682 0.0084
32 16 3 0.6746 0.2705
32 16 4 6.2148 -0.0485
32 16 5 2.7204 -0.3784
32 16 6 1.5225 0.0190
32 16 7 0.1508 -0.3696
32 16 8 -2.1283 -0.0511
32 18 0 -0.4034 0.1935
32 18 1 -0.7977 -0.1930
32 18 2 0.1119 0.2101
32 18 3 1.8330 -0.0339
32 18 4 1.2608 -0.5784
32 18 5 -1.8884 0.5683
32 18 6 -1.8525 0.4031
32 18 7 -1.4548 0.2032
32 18 8 -0.5412 -0.2315
32 20 0 -1.2814 -0.2978
32 20 1 1.9702 -0.3524
32 20 2 -2.1674 -0.1290
32 20 3 0.3988 -0.0115
32 20 4 -1.5459 0.2127
32 20 5 -1.6269 0.1066
32 20 6 1.3011 -0.1167
32 20 7 -2.5632 0.1327
32 22 0 0.8072 -0.3252
32 22 1 1.2814 0.1368
32 22 2 0.4729 -0.1534
32 22 3 0.9213 0.0567
32 22 4 -1.8228 0.2756
32 22 5 -1.9480 -0.0389
32 22 6 -0.2230 -0.3727
32 24 0 0.7676 -0.7006
32 24 1 2.0880 -0.4562
32 24 2 -3.1547 0.2811
32 24 3 -0.3736 0.0386
32 24 4 -3.2436 -0.1417
32 24 5 0.9221 0.5651
32 26 0 -0.6857 1.0609
32 26 1 6.1620 0.5181
32 26 2 -2.4288 -0.1138
32 26 3 -0.2489 -0.8398
33 1 5 -0.2479 -0.6371
33 1 6 -2.4480 0.2258
33 1 7 1.4827 -0.0716
33 1 8 0.2343 -0.2722
33 1 9 0.2157 -0.0440
33 3 5 -0.2854 0.8053
33 3 6 -0.8758 -0.3116
33 3 7 -3.4170 0.3726
33 3 8 0.5390 -0.0418
33 3 9 0.7081 -0.7018
33 5 4 0.6665 -0.0441
33 5 5 4.5408 -0.5685
33 5 6 1.4633 -0.3369
33 5 7 -0.8737 -0.1921
33 5 8 1.8151 0.2676
33 5 9 1.4596 0.5039
33 7 4 -2.6812 0.2029
33 7 5 4.2180 -0.3557
33 7 6 0.6636 0.1215
33 7 7 -2.8627 -0.1467
33 7 8 -1.3698 -0.1777
33 7 9 1.3191 0.2955
33 9 3 -1.8555 -0.1898
33 9 4 -3.4188 -0.1284
33 9 5 -3.9674 0.1719
33 9 6 2.4396 -0.3065
33 9 7 -3.3231 0.1650
33 9 8 -0.3557 -0.1817
33 11 2 7.5496 0.1505
33 11 3 1.8511 0.4003
33 11 4 -2.5480 -0.1171
33 11 5 2.4469 -0.1736
33 11 6 -1.3876 0.2436
33 11 7 -0.3989 -0.0575
33 11 8 1.2689 0.0064
33 13 1 1.7668 0.1021
33 13 2 -3.3820 -0.2208
33 13 3 1.1869 -0.1430
33 13 4 -2.5170 0.1259
33 13 5 3.4138 -0.1925
33 13 6 -5.5350 0.1487
33 13 7 -1.9394 -0.2776
33 15 0 -2.5376 -0.5773
33 15 1 5.3878 -0.6768
33 15 2 2.2757 -0.0218
33 15 3 -3.5512 0.0940
33 15 4 4.0469 0.1279
33 15 5 1.6960 0.2683
33 15 6 0.8492 -0.0862
33 15 7 2.0202 0.2146
33 17 0 -5.3114 0.2841
33 17 1 3.4935 0.3256
33 17 2 -1.2311 -0.1058
33 17 3 0.3457 -0.2634
33 17 4 0.6601 -0.2650
33 17 5 -2.4615 0.1065
33 17 6 -4.0328 0.3024
33 19 0 -4.1019 -0.5473
33 19 1 1.3739 0.0927
33 19 2 -3.4693 0.0542
33 19 3 -0.0725 0.2754
33 19 4 -1.0953 0.1222
33 19 5 -1.3163 0.0190
33 21 0 1.2000 1.1785
33 21 1 -0.0269 0.3202
33 21 2 1.6470 -0.1946
33 21 3 -2.1950 0.1111
33 21 4 -0.8214 -0.2034
33 23 0 -0.7490 -0.4629
33 23 1 -2.6514 0.0178
33 23 2 -2.3655 0.1186
33 23 3 -2.1643 -0.0804
34 0 6 -2.3662 0.1538
34 0 7 2.3308 0.1955
34 2 6 0.3358 -0.6133
34 2 7 0.9449 0.1995
34 4 5 1.6338 0.0594
34 4 6 -0.8580 -0.3608
34 4 7 -1.4622 0.0025
34 6 5 7.2775 -0.4996
34 6 6 2.2060 0.1783
34 6 7 -1.6266 -0.3749
34 8 4 -0.4331 -0.2552
34 8 5 1.0683 0.3393
34 8 6 2.5776 0.3311
34 8 7 -6.3358 0.2326
34 10 3 1.4414 -0.1561
34 10 4 0.9820 -0.2348
34 10 5 3.5297 0.4839
34 10 6 3.9816 0.3351
34 12 3 4.6242 -0.0458
34 12 4 -1.3321 0.0050
34 12 5 2.8146 -0.4938
34 12 6 -5.1639 -0.0618
34 14 2 -0.0894 -0.1787
34 14 3 -0.9756 -0.0460
34 14 4 3.0893 0.3066
34 14 5 3.7314 0.0969
34 16 0 -7.0619 -0.0214
34 16 1 7.0932 -0.0038
34 16 2 -2.9982 0.0132
34 16 3 -1.4331 -0.5896
34 16 4 -0.3294 -0.4018
34 18 0 -6.5656 -0.3057
34 18 1 2.0780 -0.0624
34 18 2 -4.6192 0.1647
34 18 3 1.9697 0.0786
34 20 0 -2.7240 -0.7549
34 20 1 -1.5308 -0.0275
0 0 0 0.0 0.0
;
loop_
  _refln_index_h
  _refln_index_k
  _refln_index_l
  _refln_F_squared_meas
  _refln_F_squared_sigma
 0 0 1 775.04 18.05
 0 0 2 4932.73 90.73
 0 0 3 864.59 19.38
 0 0 4 1699.32 37.59
 0 0 5 857.09 23.75
 0 0 7 37.86 1.86
 0 0 8 4849.03 101.06
 0 0 9 380.44 12.3
 0 0 10 9 0.8
 0 0 11 152.65 9.32
 0 0 12 2000.79 51.75
 0 0 13 20.82 1.33
 0 0 14 847.02 23.16
 0 0 15 1.06 0.75
 0 0 16 292.63 10.38
 0 0 17 2.24 0.85
 0 0 18 11.5 1.54
 0 0 19 1.17 1.33
 0 0 20 18.74 2.24
 0 0 21 0 0.43
 0 0 22 1.76 0.96
 0 2 1 3.03 0.16
 0 2 2 277.94 5.43
 0 2 3 12.51 0.53
 0 2 4 77.47 2.34
 0 2 5 14.38 0.64
 0 2 7 -0.11 0.16
 0 2 8 337.68 8.47
 0 2 9 15.87 0.8
 0 2 10 52.39 1.86
 0 2 11 4.42 0.91
 0 2 12 322.45 8.15
 0 2 13 -0.32 0.43
 0 2 14 127.36 3.89
 0 2 15 0.43 0.53
 0 2 16 99.41 3.19
 0 2 17 1.6 0.69
 0 2 18 1.01 0.91
 0 2 19 1.06 0.75
 0 2 20 2.45 0.96
 0 2 21 0.16 0.37
 0 2 22 0.11 0.27
 0 4 0 344.82 8.52
 0 4 1 823.81 14.54
 0 4 2 15.76 0.53
 0 4 3 1610.24 26.36
 0 4 4 31.2 1.17
 0 4 5 1280.44 23.59
 0 4 6 40.68 2.66
 0 4 7 3.09 0.27
 0 4 8 2.18 0.27
 0 4 9 686.86 14.7
 0 4 10 9.05 0.59
 0 4 12 8.63 0.64
 0 4 13 21.14 1.06
 0 4 14 5.38 0.64
 0 4 15 22.15 1.22
 0 4 16 0.53 0.53
 0 4 17 61.23 2.4
 0 4 18 0.05 0.69
 0 4 19 1.44 0.75
 0 4 20 0.16 0.85
 0 4 21 0.37 0.43
 0 4 22 0.11 0.32
 0 6 0 784.14 19.33
 0 6 1 2804.15 41.42
 0 6 2 312.87 8.36
 0 6 3 5637.75 89.24
 0 6 4 15.12 0.64
 0 6 5 1903.62 31.84
 0 6 6 274.58 6.34
 0 6 7 5.48 0.37
 0 6 8 63.95 2.13
 0 6 9 2798.88 50.1
 0 6 10 2.93 0.37
 0 6 12 40.63 1.81
 0 6 13 21.99 1.06
 0 6 14 4.1 0.59
 0 6 15 164.85 5.43
 0 6 16 6.55 0.75
 0 6 17 229.49 6.18
 0 6 18 2.24 0.8
 0 6 19 8.36 1.17
 0 6 20 0.91 1.06
 0 6 21 3.89 2.08
 0 6 22 0.64 0.37
 0 8 0 1117.67 23.8
 0 8 1 8.09 0.32
 0 8 2 177.79 4.21
 0 8 3 113.15 3.25
 0 8 4 2.34 0.16
 0 8 6 181.19 4.74
 0 8 7 5.22 0.32
 0 8 8 186.78 4.85
 0 8 9 128.59 3.62
 0 8 10 19.43 0.96
 0 8 11 64.43 3.35
 0 8 12 43.45 1.65
 0 8 13 0.64 0.48
 0 8 14 60.11 2.13
 0 8 15 6.87 1.54
 0 8 16 9.8 0.8
 0 8 17 10.49 1.01
 0 8 18 -0.27 0.75
 0 8 19 0.91 0.69
 0 8 20 -0.64 0.85
 0 8 21 1.12 0.69
 0 8 22 -0.11 0.37
 0 10 0 581.12 13.79
 0 10 1 608.11 11.5
 0 10 2 798.52 14.48
 0 10 3 491.08 11.07
 0 10 4 619.24 14.54
 0 10 5 117.72 3.62
 0 10 6 1759 29.18
 0 10 7 28.43 1.12
 0 10 8 1057.87 20.34
 0 10 9 34.82 1.33
 0 10 10 1.01 0.32
 0 10 11 28.97 1.38
 0 10 12 198.07 5.59
 0 10 13 1.7 0.43
 0 10 14 36.79 1.49
 0 10 15 1.28 1.17
 0 10 16 7.29 0.8
 0 10 17 -0.27 0.75
 0 10 18 43.66 1.92
 0 10 19 0.05 0.96
 0 10 20 1.22 0.48
 0 10 21 0.11 0.32
 0 10 22 0.43 0.37
 0 12 0 9999 203.82
 0 12 1 41.16 1.22
 0 12 2 54.2 1.38
 0 12 3 441.35 8.57
 0 12 4 592.99 30.24
 0 12 5 38.71 1.33
 0 12 6 1739.46 28.27
 0 12 7 0.43 0.16
 0 12 8 1108.08 19.97
 0 12 9 17.04 0.8
 0 12 10 59.53 2.88
 0 12 11 -0.27 0.32
 0 12 12 538.63 11.87
 0 12 13 0.11 0.43
 0 12 14 131.46 3.78
 0 12 15 4.26 0.75
 0 12 16 13.15 1.01
 0 12 17 7.03 0.91
 0 12 18 65.33 4.21
 0 12 19 0.59 0.85
 0 12 20 1.38 0.48
 0 12 21 -0.05 0.27
 0 12 22 0.16 0.16
 0 14 0 42.01 1.44
 0 14 1 1493.84 26.09
 0 14 2 127.36 6.34
 0 14 3 269.79 11.82
 0 14 4 91 2.56
 0 14 5 537.88 11.34
 0 14 6 120.87 3.25
 0 14 7 14 0.69
 0 14 8 67.14 2.08
 0 14 9 334.91 7.93
 0 14 10 40.47 2.34
 0 14 11 148.61 4.15
 0 14 12 6.02 0.59
 0 14 13 9.58 0.69
 0 14 14 11.82 0.85
 0 14 15 8.09 0.85
 0 14 16 -0.11 0.64
 0 14 17 14.96 1.22
 0 14 18 0.8 1.49
 0 14 19 1.01 0.91
 0 14 20 0.53 0.64
 0 14 21 0.48 0.37
 0 14 22 0.21 0.27
 0 16 0 166.5 10.44
 0 16 1 896.97 16.99
 0 16 2 10.54 0.37
 0 16 3 1314.41 20.93
 0 16 4 225.49 5.11
 0 16 5 107.98 3.25
 0 16 6 9.26 0.53
 0 16 7 126.83 3.14
 0 16 8 57.45 1.92
 0 16 9 756.77 21.24
 0 16 10 1.97 0.37
 0 16 11 275.38 6.55
 0 16 12 4.58 0.48
 0 16 13 18.21 0.96
 0 16 14 7.24 0.91
 0 16 15 70.92 2.45
 0 16 16 2.72 0.8
 0 16 17 74.38 2.88
 0 16 18 1.86 1.01
 0 16 19 2.82 1.22
 0 16 20 0.05 0.37
 0 16 21 1.33 0.37
 0 18 0 540.12 13.15
 0 18 1 230.5 4.58
 0 18 2 62.88 1.65
 0 18 3 231.62 4.69
 0 18 4 1.6 0.16
 0 18 5 52.98 1.76
 0 18 6 256.53 6.44
 0 18 7 32.85 1.22
 0 18 8 111.44 3.41
 0 18 9 161.28 6.34
 0 18 10 -0.05 0.27
 0 18 11 35.89 1.49
 0 18 12 97.23 2.93
 0 18 13 2.13 0.53
 0 18 14 112.77 4.21
 0 18 15 29.82 1.49
 0 18 16 13.63 1.17
 0 18 17 32.85 1.81
 0 18 18 7.77 1.12
 0 18 19 0.05 0.64
 0 18 20 0.96 0.43
 0 18 21 0.27 0.27
 0 20 0 1903.25 38.87
 0 20 1 90.14 2.13
 0 20 2 612.58 11.77
 0 20 3 175.92 3.89
 0 20 4 9.96 0.48
 0 20 5 76.41 2.18
 0 20 6 192.43 5.06
 0 20 7 53.72 1.92
 0 20 8 260.05 11.55
 0 20 9 44.46 1.65
 0 20 10 -0.27 0.32
 0 20 11 7.67 0.53
 0 20 12 33.92 1.38
 0 20 13 0.37 0.59
 0 20 14 42.86 1.76
 0 20 15 0.8 0.53
 0 20 16 2.34 0.75
 0 20 17 0.32 0.96
 0 20 18 2.34 1.01
 0 20 19 0 0.32
 0 20 20 -0.16 0.27
 0 20 21 0.37 0.27
 0 22 0 2485.8 48.77
 0 22 1 13.95 0.53
 0 22 2 217.35 4.9
 0 22 3 18.85 0.69
 0 22 4 18.58 0.69
 0 22 5 11.13 0.53
 0 22 6 124.01 4.21
 0 22 7 22.47 1.33
 0 22 8 396.62 9.53
 0 22 9 1.28 0.32
 0 22 10 1.97 0.37
 0 22 11 2.98 0.48
 0 22 12 98.98 2.72
 0 22 13 1.01 0.85
 0 22 14 30.08 1.38
 0 22 15 1.92 0.64
 0 22 16 9.74 0.96
 0 22 17 0.27 1.17
 0 22 18 8.04 1.54
 0 22 19 0.64 0.48
 0 22 20 0.27 0.27
 0 22 21 0.43 0.27
 0 24 0 268.78 7.4
 0 24 1 363.88 6.82
 0 24 2 10.01 0.43
 0 24 3 785.1 13.47
 0 24 4 0.48 0.21
 0 24 5 594.48 11.39
 0 24 6 0.05 0.27
 0 24 7 1.38 0.37
 0 24 8 8.25 0.53
 0 24 9 225.97 5.32
 0 24 10 31.73 1.12
 0 24 11 233.37 5.43
 0 24 12 23.37 1.38
 0 24 13 12.62 0.8
 0 24 14 4.74 0.69
 0 24 15 10.06 0.91
 0 24 16 5.59 1.06
 0 24 17 36.05 2.13
 0 24 18 -0.27 0.64
 0 24 19 0 0.37
 0 24 20 0.27 0.27
 0 26 0 21.03 1.17
 0 26 1 126.14 2.88
 0 26 2 139.5 3.19
 0 26 3 106.86 2.66
 0 26 4 6.71 0.43
 0 26 6 98.88 2.56
 0 26 7 2.02 0.37
 0 26 8 19.81 0.85
 0 26 9 36.37 1.49
 0 26 10 3.35 0.48
 0 26 11 44.67 1.49
 0 26 12 9.21 0.91
 0 26 13 0.27 0.53
 0 26 14 12.3 0.91
 0 26 15 4.74 0.69
 0 26 16 1.97 1.22
 0 26 17 7.93 1.54
 0 26 18 -0.11 0.32
 0 26 19 -0.05 0.27
 0 26 20 0.27 0.32
 0 28 0 37.32 1.76
 0 28 1 227.68 4.79
 0 28 2 179.6 7.08
 0 28 4 11.23 0.69
 0 28 5 90.04 2.4
 0 28 6 12.57 0.59
 0 28 7 6.66 0.43
 0 28 8 16.35 0.75
 0 28 9 184.07 4.21
 0 28 10 12.46 0.75
 0 28 11 37.96 1.6
 0 28 12 3.19 0.53
 0 28 13 0.75 0.59
 0 28 14 2.61 0.37
 0 28 15 16.29 1.6
 0 28 16 2.24 1.06
 0 28 17 3.78 0.59
 0 28 18 -0.16 0.48
 0 28 19 0.27 0.27
 0 28 20 0.32 0.27
 0 30 0 1457.74 31.79
 0 30 1 20.18 0.75
 0 30 2 315.32 6.39
 0 30 3 136.89 3.3
 0 30 4 117.51 2.88
 0 30 5 120.12 2.93
 0 30 6 911.02 15.17
 0 30 7 3.35 0.37
 0 30 8 424.79 8.36
 0 30 9 0.16 0.37
 0 30 10 0.59 0.53
 0 30 11 32.85 1.17
 0 30 12 159.52 3.99
 0 30 13 0.53 0.48
 0 30 14 0.16 0.21
 0 30 15 0.05 0.21
 0 30 16 3.78 0.91
 0 30 17 -0.11 0.21
 0 30 18 -0.05 0.43
 0 30 19 0.11 0.21
 0 32 0 0.69 0.32
 0 32 1 3.03 0.32
 0 32 2 22.79 0.85
 0 32 3 20.02 0.75
 0 32 4 7.67 0.48
 0 32 5 6.98 0.48
 0 32 6 7.03 0.48
 0 32 7 8.15 0.53
 0 32 8 8.89 0.59
 0 32 9 4.1 0.64
 0 32 10 14.43 0.85
 0 32 11 0.85 0.53
 0 32 12 3.51 0.59
 0 32 13 0.27 0.32
 0 32 14 0.11 0.21
 0 32 15 0.11 0.32
 0 32 16 -0.05 0.27
 0 32 17 -0.85 0.75
 0 32 18 -0.05 0.27
 0 32 19 0.53 0.27
 0 34 0 49.46 1.86
 0 34 1 32.53 1.06
 0 34 2 17.78 0.69
 0 34 3 186.89 4.1
 0 34 4 47.65 1.38
 0 34 5 146.37 3.35
 0 34 6 44.78 1.38
 0 34 7 1.33 0.43
 0 34 8 55.59 2.66
 0 34 9 12.46 0.75
 0 34 10 0.75 0.48
 0 34 11 35.62 1.44
 0 34 12 0.11 0.21
 0 34 13 1.86 0.8
 0 34 14 0.05 0.27
 0 34 15 -0.21 0.27
 0 34 16 -0.05 0.11
 0 34 17 -0.05 0.21
 0 34 18 0.69 0.37
 0 36 0 6.23 0.59
 0 36 1 153.45 3.19
 0 36 2 35.51 1.12
 0 36 3 424.36 7.72
 0 36 4 16.72 0.75
 0 36 5 129.6 3.25
 0 36 6 30.35 1.17
 0 36 7 39.4 1.92
 0 36 8 11.98 0.69
 0 36 9 253.66 5.38
 0 36 10 0.64 0.53
 0 36 11 0.11 0.11
 0 36 12 2.56 0.69
 0 36 13 0 0.16
 0 36 14 0 0.21
 0 36 15 0.8 0.27
 0 36 16 -0.05 0.11
 0 36 17 0.05 0.16
 0 36 18 0.05 0.21
 0 38 0 155.85 4.53
 0 38 1 0.32 0.32
 0 38 2 24.97 0.85
 0 38 3 13.9 0.64
 0 38 4 2.4 0.53
 0 38 5 1.28 0.69
 0 38 6 2.82 0.48
 0 38 7 -0.43 0.43
 0 38 8 13.05 0.69
 0 38 9 6.5 0.59
 0 38 10 0.11 0.21
 0 38 11 -0.05 0.16
 0 38 12 0.16 0.16
 0 38 13 -0.05 0.16
 0 38 14 0.16 0.16
 0 38 15 -0.27 0.53
 0 38 16 0.37 0.21
 0 38 17 0.11 0.16
 0 40 2 27.47 1.76
 0 40 3 1.7 0.48
 0 40 4 2.5 0.37
 0 40 5 0.64 0.37
 0 40 6 45.95 1.44
 0 40 7 0.8 0.53
 0 40 8 31.73 1.33
 0 40 9 0.11 0.16
 0 40 10 1.92 0.59
 0 40 11 0.05 0.16
 0 40 12 0.11 0.11
 0 40 13 0.32 0.21
 0 40 14 0.21 0.16
 0 40 15 0.05 0.11
 0 40 16 0.11 0.05
 0 42 0 370.64 8.68
 0 42 1 11.66 0.69
 0 42 2 51.86 1.44
 0 42 3 7.99 0.53
 0 42 4 16.93 0.8
 0 42 5 4.37 0.48
 0 42 6 150.36 3.57
 0 42 7 0.32 0.64
 0 42 8 1.28 0.27
 0 42 9 5.16 0.91
 0 42 10 0.11 0.21
 0 42 11 0.16 0.21
 0 42 12 0.05 0.11
 0 42 13 0.11 0.16
 0 42 14 0 0.11
 0 42 15 0 0.11
 0 42 16 0.43 0.21
 0 44 0 73.96 2.77
 0 44 1 26.57 1.01
 0 44 2 29.18 1.12
 0 44 3 94.72 2.18
 0 44 4 0.85 0.59
 0 44 5 45.15 1.49
 0 44 6 9.64 0.69
 0 44 7 2.61 0.64
 0 44 8 -0.05 0.27
 0 44 9 0.11 0.16
 0 44 10 0.05 0.16
 0 44 11 0.16 0.21
 0 44 12 0.05 0.11
 0 44 13 0 0.11
 0 44 14 0.21 0.16
 0 44 15 0.05 0.05
 0 46 0 22.36 1.28
 0 46 1 40.31 1.38
 0 46 2 9.74 0.8
 0 46 3 94.88 2.45
 0 46 4 2.4 0.59
 0 46 5 66.08 2.18
 0 46 6 2.4 0.96
 0 46 7 1.49 0.64
 0 46 8 -0.69 0.59
 0 46 9 0.85 0.21
 0 46 10 0.05 0.16
 0 46 11 6.82 0.91
 0 46 12 0.11 0.16
 0 46 13 0.21 0.21
 0 46 14 0.11 0.11
 0 48 0 1.06 1.06
 0 48 1 9.1 1.06
 0 48 2 0.59 1.06
 0 48 3 16.4 1.81
 0 48 4 0.53 0.75
 0 48 5 5.38 0.8
 0 48 6 0.64 0.64
 0 48 7 2.61 0.64
 0 48 8 0.91 0.32
 0 48 9 0.21 0.21
 0 48 10 1.49 0.69
 0 48 11 0.11 0.16
 0 48 12 0.11 0.16
 0 48 13 0.21 0.16
 0 50 0 29.5 1.81
 0 50 1 2.24 0.64
 0 50 2 4.63 0.69
 0 50 3 22.31 1.01
 0 50 4 0.91 0.59
 0 50 5 3.51 0.69
 0 50 6 5.8 0.85
 0 50 7 0.11 0.27
 0 50 8 1.12 0.43
 0 50 9 0 0.32
 0 50 10 -0.05 0.11
 0 50 11 0 0.11
 0 50 12 0.27 0.16
 0 52 0 59.37 2.66
 0 52 1 6.76 0.8
 0 52 2 10.12 0.96
 0 52 3 1.33 0.37
 0 52 4 0.21 0.21
 0 52 5 0.75 0.27
 0 52 6 3.35 0.69
 0 52 7 0.16 0.43
 0 52 8 2.13 0.43
 0 52 9 0.16 0.21
 0 52 10 0 0.16
 0 54 0 -0.05 0.27
 0 54 1 0.64 0.27
 0 54 2 0.21 0.32
 0 54 3 0.8 0.43
 0 54 4 0.43 0.32
 0 54 5 0.21 0.21
 0 54 6 0.11 0.21
 0 54 7 0.27 0.27
 0 54 8 0 0.16
 0 54 9 0.32 0.21
 0 56 0 0.32 0.21
 0 56 1 0.21 0.21
 0 56 2 0.11 0.27
 0 56 3 0.21 0.21
 0 56 4 0.27 0.21
 0 56 5 0.05 0.27
 0 56 6 0.21 0.21
 0 56 7 0.32 0.21
 0 58 0 0.11 0.21
 0 58 1 0.53 0.27
 0 58 2 0.21 0.16
 0 58 3 0.43 0.21
 0 58 4 0.11 0.16
 1 1 1 196.95 3.73
 -1 -1 -1 196.15 3.62
 1 1 2 536.39 9.69
 -1 -1 -2 531.33 9.58
 1 1 3 279.7 6.87
 -1 -1 -3 273.79 6.28
 1 1 4 24.65 0.91
 -1 -1 -4 24.6 0.91
 1 1 5 459.4 9.74
 -1 -1 -5 460.36 9.69
 1 1 7 9.48 0.53
 -1 -1 -7 9.69 0.53
 1 1 8 279.32 6.76
 -1 -1 -8 279.11 7.03
 1 1 9 159.63 4.53
 -1 -1 -9 161.23 4.53
 1 1 10 14.06 0.69
 -1 -1 -10 14.11 0.75
 1 1 11 48.77 2.66
 -1 -1 -11 51.65 2.56
 1 1 12 59.21 2.13
 -1 -1 -12 61.23 2.24
 1 1 13 6.34 0.53
 -1 -1 -13 6.18 0.59
 1 1 14 26.94 1.28
 -1 -1 -14 28.01 1.28
 1 1 15 0.64 0.53
 -1 -1 -15 0.48 0.53
 1 1 16 3.03 0.69
 -1 -1 -16 2.77 0.69
 1 1 17 4.31 0.8
 -1 -1 -17 4.9 0.69
 1 1 18 2.88 0.69
 -1 -1 -18 3.19 0.85
 1 1 19 0.8 0.69
 -1 -1 -19 0.48 1.01
 1 1 20 1.12 0.91
 -1 -1 -20 -0.37 0.75
 1 1 21 -0.8 1.12
 -1 -1 -21 -0.11 0.59
 1 1 22 0.69 0.32
 -1 -1 -22 0.21 0.27
 1 3 0 142.32 2.56
 1 3 1 95.36 2.02
 -1 -3 -1 94.88 2.02
 1 3 2 124.27 2.82
 -1 -3 -2 126.94 3.25
 1 3 3 635.59 12.73
 -1 -3 -3 1090.03 19.17
 1 3 4 37.75 1.44
 -1 -3 -4 28.43 1.17
 1 3 5 456.15 10.06
 -1 -3 -5 29.02 2.13
 1 3 6 43.18 2.61
 -1 -3 -6 44.51 2.72
 1 3 7 16.67 0.8
 -1 -3 -7 17.3 0.85
 1 3 8 18.37 0.85
 -1 -3 -8 17.57 0.85
 1 3 9 70.34 2.24
 -1 -3 -9 70.71 2.34
 1 3 10 3.46 0.43
 -1 -3 -10 3.03 0.37
 1 3 11 147.91 7.03
 -1 -3 -11 140.09 6.76
 1 3 12 4.1 0.43
 -1 -3 -12 4.31 0.48
 1 3 13 4.74 0.59
 -1 -3 -13 5.01 0.53
 1 3 14 0.05 0.48
 -1 -3 -14 0.59 0.43
 1 3 15 -0.43 0.59
 -1 -3 -15 0.27 0.53
 1 3 16 0.53 0.53
 -1 -3 -16 1.92 0.59
 1 3 17 5.43 0.8
 -1 -3 -17 5.96 0.85
 1 3 18 0 0.69
 -1 -3 -18 -0.11 0.64
 1 3 19 2.18 0.8
 -1 -3 -19 1.12 0.8
 1 3 20 0.16 0.8
 -1 -3 -20 0.64 0.91
 1 3 21 -0.05 0.48
 -1 -3 -21 0.32 0.75
 1 3 22 0.05 0.27
 -1 -3 -22 0.05 0.16
 1 5 0 735.15 11.66
 1 5 1 191.68 3.73
 -1 -5 -1 155.26 3.09
 1 5 2 0.11 0.37
 -1 -5 -2 378.95 7.29
 1 5 3 3963.4 60.43
 -1 -5 -3 4073.67 57.45
 1 5 4 67.09 2.18
 -1 -5 -4 95.04 2.66
 1 5 5 861.29 16.03
 -1 -5 -5 964.16 19.75
 1 5 6 292.1 7.93
 -1 -5 -6 292.9 8.2
 1 5 7 1.54 0.21
 -1 -5 -7 1.54 0.21
 1 5 8 140.19 3.99
 -1 -5 -8 144.45 4.05
 1 5 9 221.55 5.8
 -1 -5 -9 224.48 5.7
 1 5 10 1.97 0.32
 -1 -5 -10 2.45 0.32
 1 5 11 218.46 18.37
 -1 -5 -11 241.89 17.04
 1 5 12 57.56 2.24
 -1 -5 -12 59.42 2.24
 1 5 13 8.79 0.64
 -1 -5 -13 8.84 0.64
 1 5 14 55.69 2.18
 -1 -5 -14 55.91 2.02
 1 5 15 11.98 0.91
 -1 -5 -15 13.26 1.06
 1 5 16 15.55 1.12
 -1 -5 -16 15.39 1.06
 1 5 17 14.54 1.01
 -1 -5 -17 15.81 1.17
 1 5 18 0.64 0.69
 -1 -5 -18 1.17 0.85
 1 5 19 1.6 1.01
 -1 -5 -19 2.34 0.85
 1 5 20 1.01 1.01
 -1 -5 -20 0.8 1.01
 1 5 21 0.32 1.76
 -1 -5 -21 0.37 0.75
 1 5 22 0.16 0.32
 -1 -5 -22 -0.11 0.21
 1 7 0 266.76 5.27
 1 7 1 198.39 4.69
 -1 -7 -1 200.73 4.31
 1 7 2 42.86 1.28
 -1 -7 -2 42.49 1.33
 1 7 3 138.6 3.3
 -1 -7 -3 138.12 3.35
 1 7 4 81.15 2.24
 -1 -7 -4 81.15 2.29
 1 7 5 37.01 2.08
 -1 -7 -5 34.98 2.24
 1 7 6 37.38 1.28
 -1 -7 -6 38.18 1.38
 1 7 7 7.4 0.43
 -1 -7 -7 7.77 0.43
 1 7 8 45.52 1.6
 -1 -7 -8 45.52 1.65
 1 7 9 20.77 0.96
 -1 -7 -9 20.61 0.91
 1 7 10 49.73 1.81
 -1 -7 -10 49.62 1.92
 1 7 11 2.56 0.75
 -1 -7 -11 1.86 1.01
 1 7 12 16.29 0.85
 -1 -7 -12 16.29 0.91
 1 7 13 5.64 0.64
 -1 -7 -13 6.34 0.59
 1 7 14 3.25 0.59
 -1 -7 -14 2.77 0.59
 1 7 15 4.53 0.85
 -1 -7 -15 4.74 0.8
 1 7 16 0.96 0.53
 -1 -7 -16 0.59 0.59
 1 7 17 3.25 0.75
 -1 -7 -17 2.34 0.85
 1 7 18 0.11 0.75
 -1 -7 -18 -0.27 0.69
 1 7 19 0.21 0.75
 -1 -7 -19 0.59 0.75
 1 7 20 0.37 0.85
 -1 -7 -20 -0.96 0.64
 1 7 21 -1.01 2.13
 -1 -7 -21 0.48 0.59
 1 7 22 -0.05 0.32
 -1 -7 -22 0.37 0.32
 1 9 0 669.02 12.25
 1 9 1 526.91 10.44
 -1 -9 -1 528.3 9.85
 1 9 2 372.72 7.03
 -1 -9 -2 374.26 7.13
 1 9 3 1719.6 27.47
 -1 -9 -3 1712.79 27.85
 1 9 4 340.98 7.51
 -1 -9 -4 342.79 7.08
 1 9 5 656.46 36.58
 -1 -9 -5 650.87 33.7
 1 9 6 4.21 1.44
 -1 -9 -6 1273.73 23.16
 1 9 7 56.76 1.76
 -1 -9 -7 10.65 1.01
 1 9 8 630.85 13.05
 -1 -9 -8 627.01 13.36
 1 9 9 187.48 4.85
 -1 -9 -9 185.99 4.79
 1 9 10 48.72 1.81
 -1 -9 -10 48.67 1.86
 1 9 11 141.15 4.95
 -1 -9 -11 139.87 5.06
 1 9 12 68.85 2.4
 -1 -9 -12 71.45 2.45
 1 9 13 15.39 0.8
 -1 -9 -13 15.12 0.91
 1 9 14 39.29 1.54
 -1 -9 -14 39.77 1.54
 1 9 15 6.44 1.6
 -1 -9 -15 5.32 1.22
 1 9 16 7.67 0.85
 -1 -9 -16 6.71 0.75
 1 9 17 10.01 0.85
 -1 -9 -17 8.73 0.85
 1 9 18 7.51 1.01
 -1 -9 -18 7.13 0.96
 1 9 19 1.06 0.85
 -1 -9 -19 0.91 1.01
 1 9 20 0.75 0.59
 -1 -9 -20 1.97 0.64
 1 9 21 0.21 0.32
 -1 -9 -21 0.16 0.43
 1 9 22 0.37 0.8
 -1 -9 -22 0 0.27
 1 11 0 1097.11 19.65
 1 11 1 196.31 4.58
 -1 -11 -1 196.53 4.42
 1 11 2 125.76 3.14
 -1 -11 -2 124.7 3.19
 1 11 3 824.71 15.49
 -1 -11 -3 828.87 14.54
 1 11 4 238.27 10.54
 -1 -11 -4 244.29 10.81
 1 11 5 369.04 7.88
 -1 -11 -5 365.26 8.04
 1 11 6 5.22 1.38
 -1 -11 -6 466.91 9.32
 1 11 7 0.05 0.16
 -1 -11 -7 0 0.21
 1 11 8 254.88 6.07
 -1 -11 -8 249.56 6.28
 1 11 9 149.57 4.21
 -1 -11 -9 149.46 4.31
 1 11 10 28.86 1.49
 -1 -11 -10 29.5 1.44
 1 11 11 84.13 2.72
 -1 -11 -11 84.45 2.88
 1 11 12 40.09 1.54
 -1 -11 -12 39.19 1.54
 1 11 13 4.79 0.53
 -1 -11 -13 4.47 0.59
 1 11 14 19.7 1.01
 -1 -11 -14 20.55 1.12
 1 11 15 4.47 0.96
 -1 -11 -15 4.26 1.06
 1 11 16 1.7 0.75
 -1 -11 -16 1.81 0.64
 1 11 17 8.63 0.8
 -1 -11 -17 7.77 0.91
 1 11 18 4.21 1.12
 -1 -11 -18 4.37 1.01
 1 11 19 0.85 0.8
 -1 -11 -19 0.85 0.8
 1 11 20 0.91 0.37
 -1 -11 -20 -0.16 0.48
 1 11 21 0.27 0.32
 -1 -11 -21 0.53 0.64
 1 11 22 2.24 1.33
 -1 -11 -22 0.27 0.27
 1 13 0 97.07 2.82
 1 13 1 135.67 3.25
 -1 -13 -1 136.31 3.14
 1 13 2 9.42 0.37
 -1 -13 -2 9.21 0.37
 1 13 3 12.3 1.12
 -1 -13 -3 12.35 1.38
 1 13 4 75.82 2.24
 -1 -13 -4 76.62 2.29
 1 13 5 16.93 0.64
 -1 -13 -5 15.6 0.64
 1 13 6 49.94 1.7
 -1 -13 -6 51.01 1.65
 1 13 7 0.69 0.21
 -1 -13 -7 0.91 0.21
 1 13 8 11.93 0.64
 -1 -13 -8 12.09 0.69
 1 13 9 24.81 1.06
 -1 -13 -9 25.4 1.12
 1 13 10 25.88 2.24
 -1 -13 -10 26.68 3.25
 1 13 11 7.61 0.59
 -1 -13 -11 7.93 0.64
 1 13 12 3.73 0.48
 -1 -13 -12 5.06 0.53
 1 13 13 1.7 0.53
 -1 -13 -13 0.85 0.48
 1 13 14 1.22 0.53
 -1 -13 -14 1.38 0.59
 1 13 15 0.69 0.59
 -1 -13 -15 0.53 0.59
 1 13 16 -0.11 0.69
 -1 -13 -16 -0.05 0.69
 1 13 17 2.45 0.91
 -1 -13 -17 1.49 0.91
 1 13 18 0 2.08
 -1 -13 -18 1.01 0.96
 1 13 19 0.91 0.85
 -1 -13 -19 0.21 0.8
 1 13 20 0.11 0.37
 -1 -13 -20 0.11 0.32
 1 13 21 -0.05 0.27
 -1 -13 -21 0.16 0.37
 1 13 22 -0.05 0.16
 -1 -13 -22 0.37 0.32
 1 15 0 1757.46 52.61
 1 15 2 65.44 5.01
 -1 -15 -2 60.22 5.01
 1 15 3 1547.36 30.14
 -1 -15 -3 1570.2 24.07
 1 15 4 290.56 5.91
 -1 -15 -4 291.04 6.07
 1 15 5 680.9 12.89
 -1 -15 -5 684.31 12.67
 1 15 6 1240.02 22.1
 -1 -15 -6 1263.08 21.62
 1 15 7 85.94 2.66
 -1 -15 -7 127.79 3.78
 1 15 8 662.58 13.58
 -1 -15 -8 659.76 13.05
 1 15 9 476.81 10.7
 -1 -15 -9 65.6 3.35
 1 15 10 32.32 1.49
 -1 -15 -10 32.53 1.6
 1 15 11 381.45 8.95
 -1 -15 -11 379.26 8.41
 1 15 12 73.69 2.34
 -1 -15 -12 76.19 2.5
 1 15 13 -0.11 0.48
 -1 -15 -13 0.37 0.43
 1 15 14 40.57 2.13
 -1 -15 -14 38.76 2.08
 1 15 15 43.02 1.81
 -1 -15 -15 42.76 1.65
 1 15 16 4.37 0.75
 -1 -15 -16 4.42 0.75
 1 15 17 40.57 1.97
 -1 -15 -17 41.26 1.97
 1 15 18 5.22 1.33
 -1 -15 -18 4.1 0.96
 1 15 19 1.44 0.85
 -1 -15 -19 2.5 0.91
 1 15 20 0.48 0.32
 -1 -15 -20 0.59 0.37
 1 15 21 0.32 0.53
 -1 -15 -21 -0.11 0.21
 1 15 22 0.21 0.16
 -1 -15 -22 0.27 0.16
 1 17 0 137.53 2.93
 1 17 1 5.7 0.27
 -1 -17 -1 5.91 0.32
 1 17 2 18.96 0.64
 -1 -17 -2 19.38 0.75
 1 17 3 41.21 1.6
 -1 -17 -3 103.77 2.61
 1 17 4 21.09 0.8
 -1 -17 -4 21.35 0.75
 1 17 5 73.74 2.18
 -1 -17 -5 74.28 2.18
 1 17 6 189.82 4.74
 -1 -17 -6 187.58 4.53
 1 17 7 1.28 0.21
 -1 -17 -7 1.22 0.21
 1 17 8 28.38 1.17
 -1 -17 -8 29.6 1.17
 1 17 9 4.95 0.96
 -1 -17 -9 4.58 0.91
 1 17 10 2.08 0.37
 -1 -17 -10 2.56 0.43
 1 17 11 17.62 0.85
 -1 -17 -11 18.53 0.91
 1 17 12 1.49 0.43
 -1 -17 -12 1.6 0.37
 1 17 13 -0.48 0.43
 -1 -17 -13 -0.37 0.43
 1 17 14 -0.37 1.06
 -1 -17 -14 -0.37 0.64
 1 17 15 6.23 0.75
 -1 -17 -15 6.23 0.75
 1 17 16 2.98 0.75
 -1 -17 -16 3.3 0.75
 1 17 17 1.44 0.75
 -1 -17 -17 1.38 0.96
 1 17 18 0.75 1.06
 -1 -17 -18 1.33 1.12
 1 17 19 0.8 0.96
 -1 -17 -19 0.32 0.85
 1 17 20 -0.11 0.69
 -1 -17 -20 0.43 0.8
 1 17 21 -0.11 0.27
 -1 -17 -21 -0.05 0.21
 1 19 0 7.99 0.37
 1 19 1 12.73 0.48
 -1 -19 -1 12.67 0.48
 1 19 2 5.01 0.27
 -1 -19 -2 5.06 0.27
 1 19 3 47.39 1.49
 -1 -19 -3 48.45 1.49
 1 19 4 19.33 0.69
 -1 -19 -4 19.43 0.75
 1 19 5 15.76 0.69
 -1 -19 -5 16.61 0.69
 1 19 6 126.78 3.46
 -1 -19 -6 127.73 3.25
 1 19 7 21.88 0.91
 -1 -19 -7 22.2 0.91
 1 19 8 5.96 0.53
 -1 -19 -8 5.32 0.48
 1 19 9 19.54 1.17
 -1 -19 -9 19.86 1.06
 1 19 10 1.17 0.32
 -1 -19 -10 1.28 0.37
 1 19 11 13.1 0.75
 -1 -19 -11 13.42 0.75
 1 19 12 13.2 0.8
 -1 -19 -12 13.42 0.8
 1 19 13 0.69 0.48
 -1 -19 -13 0.37 0.48
 1 19 14 12.46 0.96
 -1 -19 -14 12.94 0.91
 1 19 15 5.7 0.75
 -1 -19 -15 4.47 0.69
 1 19 16 2.02 0.75
 -1 -19 -16 0.96 0.69
 1 19 17 1.97 1.33
 -1 -19 -17 3.35 1.33
 1 19 18 -0.27 0.85
 -1 -19 -18 0.69 0.8
 1 19 19 -0.27 0.37
 -1 -19 -19 0.05 0.48
 1 19 20 -0.05 0.32
 -1 -19 -20 0.91 0.59
 1 19 21 0.21 0.21
 -1 -19 -21 0.05 0.21
 1 21 0 1909.21 27.53
 1 21 1 287.74 5.43
 -1 -21 -1 290.82 5.48
 1 21 2 529.31 9.21
 -1 -21 -2 527.23 10.28
 1 21 3 496.24 9.64
 -1 -21 -3 492.46 10.28
 1 21 4 7.51 0.37
 -1 -21 -4 7.19 0.32
 1 21 5 482.03 9.37
 -1 -21 -5 481.97 9.69
 1 21 6 591.66 11.45
 -1 -21 -6 596.5 11.34
 1 21 7 8.84 0.53
 -1 -21 -7 8.57 0.53
 1 21 8 304.83 9.1
 -1 -21 -8 307.01 10.12
 1 21 9 207.18 5.54
 -1 -21 -9 209.57 5.11
 1 21 10 4.53 0.48
 -1 -21 -10 3.99 0.43
 1 21 11 70.66 2.13
 -1 -21 -11 41.11 1.76
 1 21 12 60.43 2.02
 -1 -21 -12 60.01 1.97
 1 21 13 0.53 0.75
 -1 -21 -13 0.96 0.75
 1 21 14 58.41 2.08
 -1 -21 -14 59.47 2.13
 1 21 15 9.32 0.8
 -1 -21 -15 10.49 0.85
 1 21 16 5.48 0.91
 -1 -21 -16 0.85 0.64
 1 21 17 10.44 1.6
 -1 -21 -17 12.35 1.33
 1 21 18 5.7 1.01
 -1 -21 -18 5.38 1.17
 1 21 19 0.43 0.37
 -1 -21 -19 0.43 0.48
 1 21 20 0.64 0.37
 -1 -21 -20 0.05 0.27
 1 21 21 0.37 0.21
 -1 -21 -21 0.05 0.21
 1 23 0 19.81 0.69
 1 23 1 0.05 0.16
 -1 -23 -1 0.21 0.16
 1 23 2 0 0.16
 -1 -23 -2 0.11 0.16
 1 23 3 7.93 0.43
 -1 -23 -3 6.66 0.37
 1 23 4 3.67 0.27
 -1 -23 -4 3.3 0.27
 1 23 5 0.8 0.21
 -1 -23 -5 0.64 0.27
 1 23 6 5.22 0.37
 -1 -23 -6 4.69 0.37
 1 23 7 7.08 0.85
 -1 -23 -7 7.19 0.64
 1 23 8 1.81 0.37
 -1 -23 -8 1.65 0.32
 1 23 9 0.37 0.32
 -1 -23 -9 0.43 0.32
 1 23 10 1.65 0.43
 -1 -23 -10 1.22 0.37
 1 23 11 5.8 0.53
 -1 -23 -11 5.91 0.59
 1 23 12 0.91 0.48
 -1 -23 -12 0.75 0.37
 1 23 13 -0.48 0.59
 -1 -23 -13 0.91 0.59
 1 23 14 6.92 0.85
 -1 -23 -14 6.66 0.8
 1 23 15 1.28 0.64
 -1 -23 -15 0.21 0.53
 1 23 16 0.43 0.75
 -1 -23 -16 -0.05 0.32
 1 23 17 -0.85 0.8
 -1 -23 -17 -0.8 0.85
 1 23 18 1.28 0.96
 -1 -23 -18 -0.05 0.32
 1 23 19 0 0.91
 -1 -23 -19 -0.11 0.43
 1 23 20 0.21 0.27
 -1 -23 -20 0.16 0.27
 1 23 21 0.05 0.11
 -1 -23 -21 0.16 0.21
 1 25 0 249.51 4.9
 1 25 1 51.01 1.38
 -1 -25 -1 50.26 1.38
 1 25 2 44.67 1.28
 -1 -25 -2 46.27 1.33
 1 25 3 145.2 3.46
 -1 -25 -3 145.36 3.57
 1 25 4 1.92 0.21
 -1 -25 -4 2.4 0.27
 1 25 5 142.27 4.58
 -1 -25 -5 141.58 4.74
 1 25 6 42.6 2.24
 -1 -25 -6 42.76 2.02
 1 25 7 2.93 0.32
 -1 -25 -7 3.3 0.37
 1 25 8 19.7 0.8
 -1 -25 -8 19.43 0.8
 1 25 9 28.49 1.17
 -1 -25 -9 27.79 1.12
 1 25 10 5.11 0.48
 -1 -25 -10 6.07 0.53
 1 25 11 31.41 1.33
 -1 -25 -11 31.95 1.28
 1 25 12 8.73 1.01
 -1 -25 -12 6.23 1.17
 1 25 13 3.78 0.59
 -1 -25 -13 3.57 0.53
 1 25 14 9.26 0.75
 -1 -25 -14 9.21 0.85
 1 25 15 1.33 0.75
 -1 -25 -15 0.37 0.32
 1 25 16 0.75 0.75
 -1 -25 -16 0.05 0.32
 1 25 17 3.25 0.85
 -1 -25 -17 0.21 0.48
 1 25 18 0 0.27
 -1 -25 -18 0.11 0.32
 1 25 19 0.75 0.43
 -1 -25 -19 0.37 0.48
 1 25 20 0.48 0.27
 -1 -25 -20 -0.05 0.21
 1 27 0 422.18 7.93
 1 27 1 147.22 3.19
 -1 -27 -1 144.72 3.19
 1 27 2 47.12 1.33
 -1 -27 -2 47.07 1.38
 1 27 3 260.1 5.96
 -1 -27 -3 265.75 6.07
 1 27 4 16.67 1.81
 -1 -27 -4 16.45 1.7
 1 27 5 88.44 2.82
 -1 -27 -5 85.94 2.93
 1 27 6 145.09 3.94
 -1 -27 -6 142.59 3.46
 1 27 7 14.86 0.64
 -1 -27 -7 14.54 0.69
 1 27 8 39.77 1.33
 -1 -27 -8 40.36 1.33
 1 27 9 68.21 2.08
 -1 -27 -9 68.95 1.97
 1 27 10 8.36 0.59
 -1 -27 -10 7.19 0.59
 1 27 11 50.32 2.4
 -1 -27 -11 50.9 2.5
 1 27 12 55.27 2.13
 -1 -27 -12 56.55 2.13
 1 27 13 0.69 0.48
 -1 -27 -13 -0.69 0.53
 1 27 14 19.06 1.12
 -1 -27 -14 3.51 0.53
 1 27 15 10.49 1.06
 -1 -27 -15 0.75 0.27
 1 27 16 2.24 0.91
 -1 -27 -16 0 0.32
 1 27 17 6.82 0.96
 -1 -27 -17 0.16 0.27
 1 27 18 -0.16 0.32
 -1 -27 -18 -0.27 0.27
 1 27 19 0.21 0.37
 -1 -27 -19 0 0.32
 1 27 20 0.16 0.16
 -1 -27 -20 0.16 0.37
 1 29 2 0.43 0.43
 -1 -29 -2 0.8 0.48
 1 29 3 60.54 1.97
 -1 -29 -3 60.22 1.86
 1 29 4 31.1 1.12
 -1 -29 -4 31.36 1.06
 1 29 5 36.58 1.17
 -1 -29 -5 35.94 1.28
 1 29 6 54.26 1.54
 -1 -29 -6 54.15 1.65
 1 29 7 10.06 0.64
 -1 -29 -7 10.17 0.59
 1 29 8 39.72 1.22
 -1 -29 -8 39.51 1.17
 1 29 9 7.93 0.59
 -1 -29 -9 7.61 0.53
 1 29 10 1.33 0.37
 -1 -29 -10 1.38 0.37
 1 29 11 4.69 0.69
 -1 -29 -11 3.19 0.75
 1 29 12 1.06 0.59
 -1 -29 -12 1.01 0.64
 1 29 13 0.64 0.59
 -1 -29 -13 0.27 0.59
 1 29 14 0.8 0.69
 -1 -29 -14 0 0.16
 1 29 15 0.21 0.85
 -1 -29 -15 0.37 0.32
 1 29 16 0.27 0.69
 -1 -29 -16 -0.21 0.27
 1 29 17 0.05 0.32
 -1 -29 -17 -0.05 0.27
 1 29 18 0.27 0.27
 -1 -29 -18 -0.05 0.16
 1 29 19 0.11 0.21
 -1 -29 -19 0.16 0.27
 1 31 0 204.83 4.42
 1 31 1 43.39 1.33
 -1 -31 -1 42.65 1.22
 1 31 2 26.36 0.91
 -1 -31 -2 26.46 0.91
 1 31 3 48.13 1.49
 -1 -31 -3 48.72 1.6
 1 31 4 20.34 0.8
 -1 -31 -4 20.34 0.8
 1 31 5 41.48 1.28
 -1 -31 -5 43.29 1.28
 1 31 6 192.21 4.1
 -1 -31 -6 192.96 4.74
 1 31 7 2.24 0.43
 -1 -31 -7 2.34 0.37
 1 31 8 41.58 1.28
 -1 -31 -8 42.33 1.38
 1 31 9 8.57 0.64
 -1 -31 -9 8.63 0.59
 1 31 10 -0.32 0.8
 -1 -31 -10 0.16 0.48
 1 31 11 25.72 1.17
 -1 -31 -11 23.8 1.06
 1 31 12 18.96 1.06
 -1 -31 -12 26.84 1.06
 1 31 13 0.16 0.27
 -1 -31 -13 -0.11 0.27
 1 31 14 6.92 1.06
 -1 -31 -14 7.19 1.01
 1 31 15 2.82 0.75
 -1 -31 -15 0.37 0.27
 1 31 16 -0.27 0.64
 -1 -31 -16 0.21 0.27
 1 31 17 0.59 0.37
 -1 -31 -17 0.27 0.27
 1 31 18 0.11 0.21
 -1 -31 -18 0.05 0.16
 1 31 19 0 0.16
 -1 -31 -19 0.27 0.21
 1 33 0 2.66 0.32
 1 33 1 0.64 0.27
 -1 -33 -1 0.43 0.27
 1 33 2 0.69 0.32
 -1 -33 -2 0.05 0.27
 1 33 3 3.14 0.37
 -1 -33 -3 3.57 0.37
 1 33 4 5.06 0.43
 -1 -33 -4 5.22 0.43
 1 33 5 2.82 0.32
 -1 -33 -5 3.51 0.37
 1 33 6 9.1 0.53
 -1 -33 -6 9 0.59
 1 33 7 12.94 0.64
 -1 -33 -7 12.51 0.64
 1 33 8 -0.32 0.48
 -1 -33 -8 0.21 0.37
 1 33 9 5.96 0.75
 -1 -33 -9 4.15 0.59
 1 33 10 1.92 0.48
 -1 -33 -10 1.7 0.48
 1 33 11 0.43 0.48
 -1 -33 -11 -0.05 0.48
 1 33 12 -0.37 0.27
 -1 -33 -12 3.19 0.64
 1 33 13 -0.16 0.16
 -1 -33 -13 -0.27 0.48
 1 33 14 -0.32 0.43
 -1 -33 -14 0.05 0.16
 1 33 15 -0.16 0.48
 -1 -33 -15 -0.05 0.16
 1 33 16 0 0.21
 -1 -33 -16 0.48 0.27
 1 33 17 -0.05 0.27
 -1 -33 -17 0.11 0.27
 1 33 18 0.69 0.37
 -1 -33 -18 0 0.16
 1 35 0 25.93 0.85
 1 35 1 8.63 0.48
 -1 -35 -1 9.69 0.48
 1 35 2 0.59 0.32
 -1 -35 -2 0.8 0.32
 1 35 3 11.34 0.53
 -1 -35 -3 12.73 0.59
 1 35 4 8.04 0.53
 -1 -35 -4 7.72 0.48
 1 35 5 0.75 0.32
 -1 -35 -5 0.64 0.32
 1 35 6 3.41 0.43
 -1 -35 -6 3.3 0.43
 1 35 7 5.27 0.69
 -1 -35 -7 5.16 0.64
 1 35 8 16.08 1.06
 -1 -35 -8 14.86 0.85
 1 35 9 25.18 1.12
 -1 -35 -9 29.55 1.06
 1 35 10 1.33 0.48
 -1 -35 -10 0.59 0.43
 1 35 11 -0.69 0.48
 -1 -35 -11 3.25 0.59
 1 35 12 0.48 0.21
 -1 -35 -12 1.81 0.8
 1 35 13 0.16 0.21
 -1 -35 -13 -0.37 0.96
 1 35 14 -0.16 0.27
 -1 -35 -14 0.16 0.21
 1 35 15 0.27 0.27
 -1 -35 -15 0 0.16
 1 35 16 -1.06 0.91
 -1 -35 -16 0 0.8
 1 35 17 -0.05 0.16
 -1 -35 -17 0.16 0.16
 1 35 18 0.16 0.21
 -1 -35 -18 0.11 0.16
 1 37 0 22.68 0.75
 1 37 1 7.08 0.48
 -1 -37 -1 6.87 0.48
 1 37 2 14.96 0.64
 -1 -37 -2 15.33 0.64
 1 37 3 80.88 1.97
 -1 -37 -3 79.65 2.08
 1 37 4 11.07 0.64
 -1 -37 -4 11.55 0.59
 1 37 5 21.35 1.06
 -1 -37 -5 21.46 0.91
 1 37 6 36.58 1.7
 -1 -37 -6 36.69 1.81
 1 37 7 10.01 0.64
 -1 -37 -7 10.54 0.64
 1 37 8 17.2 0.85
 -1 -37 -8 16.29 0.91
 1 37 9 43.34 1.65
 -1 -37 -9 41.37 1.44
 1 37 10 -0.43 0.37
 -1 -37 -10 0.21 0.53
 1 37 11 0.32 0.16
 -1 -37 -11 23.11 1.12
 1 37 12 0.16 0.16
 -1 -37 -12 4.53 0.91
 1 37 13 0.21 0.21
 -1 -37 -13 0.96 0.69
 1 37 14 0.11 0.21
 -1 -37 -14 0 0.27
 1 37 15 0 0.21
 -1 -37 -15 0.11 0.27
 1 37 16 -0.16 0.21
 -1 -37 -16 0.16 0.21
 1 37 17 0.64 0.21
 -1 -37 -17 0.16 0.16
 1 39 0 111.81 2.5
 1 39 1 8.89 0.53
 -1 -39 -1 8.95 0.53
 1 39 2 27.53 1.12
 -1 -39 -2 27.26 1.12
 1 39 3 7.56 1.01
 -1 -39 -3 9.16 1.22
 1 39 4 1.06 0.53
 -1 -39 -4 0.8 0.53
 1 39 5 10.86 0.64
 -1 -39 -5 11.23 0.69
 1 39 6 12.89 0.69
 -1 -39 -6 13.58 0.69
 1 39 7 1.49 0.53
 -1 -39 -7 1.81 0.53
 1 39 8 18.05 0.91
 -1 -39 -8 13.15 0.85
 1 39 9 1.38 0.32
 -1 -39 -9 0.59 0.27
 1 39 10 0.11 0.16
 -1 -39 -10 -0.48 0.37
 1 39 11 0.43 0.21
 -1 -39 -11 6.82 1.01
 1 39 12 0.21 0.16
 -1 -39 -12 2.88 0.64
 1 39 13 0.05 0.16
 -1 -39 -13 3.83 0.75
 1 39 14 -0.05 0.11
 -1 -39 -14 0.43 0.27
 1 39 15 -0.05 0.11
 -1 -39 -15 0.27 0.21
 1 39 16 0 0.11
 -1 -39 -16 0 0.11
 1 39 17 0.27 0.16
 -1 -39 -17 0.32 0.21
 1 41 0 26.84 0.85
 1 41 1 7.45 0.59
 -1 -41 -1 8.52 0.59
 1 41 2 1.54 0.43
 -1 -41 -2 1.38 0.43
 1 41 3 4.79 0.48
 -1 -41 -3 4.95 0.48
 1 41 4 3.46 0.48
 -1 -41 -4 3.94 0.53
 1 41 5 2.24 0.53
 -1 -41 -5 2.61 0.53
 1 41 6 18.69 0.91
 -1 -41 -6 19.11 0.91
 1 41 7 -0.21 0.53
 -1 -41 -7 0.96 0.53
 1 41 8 11.71 0.75
 -1 -41 -8 0.43 0.16
 1 41 9 2.4 0.59
 -1 -41 -9 -0.05 0.16
 1 41 10 -0.11 0.27
 -1 -41 -10 -0.43 0.27
 1 41 11 0 0.16
 -1 -41 -11 0.37 0.59
 1 41 12 -0.05 0.16
 -1 -41 -12 1.97 0.69
 1 41 13 0 0.11
 -1 -41 -13 -0.05 0.21
 1 41 14 0.27 0.16
 -1 -41 -14 0.21 0.27
 1 41 15 0 0.05
 -1 -41 -15 0.32 0.21
 1 41 16 0.16 0.11
 -1 -41 -16 0.11 0.16
 1 43 0 97.07 2.29
 1 43 1 17.68 0.85
 -1 -43 -1 17.73 0.8
 1 43 2 27.9 0.96
 -1 -43 -2 28.75 1.06
 1 43 3 50.64 1.44
 -1 -43 -3 49.09 1.38
 1 43 4 0.91 0.43
 -1 -43 -4 0.53 0.48
 1 43 5 24.23 1.01
 -1 -43 -5 24.17 1.06
 1 43 6 19.33 0.91
 -1 -43 -6 1.33 0.27
 1 43 7 0.05 0.59
 -1 -43 -7 0.05 0.16
 1 43 8 8.47 0.96
 -1 -43 -8 8.63 0.96
 1 43 9 10.81 1.33
 -1 -43 -9 0.16 0.16
 1 43 10 -0.48 0.37
 -1 -43 -10 -0.05 0.21
 1 43 11 -0.05 0.16
 -1 -43 -11 0.37 0.21
 1 43 12 0.27 0.16
 -1 -43 -12 0.59 0.27
 1 43 13 0 0.11
 -1 -43 -13 0 0.21
 1 43 14 0 0.11
 -1 -43 -14 0.21 0.21
 1 43 15 0.05 0.05
 -1 -43 -15 0.11 0.16
 1 45 0 49.15 1.44
 1 45 1 20.61 0.85
 -1 -45 -1 21.14 0.91
 1 45 2 9.21 0.69
 -1 -45 -2 9.69 0.75
 1 45 3 52.82 1.6
 -1 -45 -3 54.31 1.7
 1 45 4 -0.05 0.53
 -1 -45 -4 1.01 0.53
 1 45 5 30.94 1.17
 -1 -45 -5 2.72 0.43
 1 45 6 14.7 0.96
 -1 -45 -6 15.81 0.96
 1 45 7 -0.48 0.8
 -1 -45 -7 0.11 0.27
 1 45 8 10.92 1.01
 -1 -45 -8 0.53 0.21
 1 45 9 9.42 0.96
 -1 -45 -9 0.37 0.21
 1 45 10 -0.21 0.27
 -1 -45 -10 0 0.16
 1 45 11 0.21 0.16
 -1 -45 -11 0.05 0.16
 1 45 12 0.05 0.11
 -1 -45 -12 0.27 0.21
 1 45 13 0 0.11
 -1 -45 -13 0.32 0.21
 1 45 14 0.05 0.11
 -1 -45 -14 0.53 0.27
 1 47 0 5.7 0.59
 1 47 1 0.48 0.43
 -1 -47 -1 0.59 0.53
 1 47 2 3.25 0.53
 -1 -47 -2 2.82 0.53
 1 47 3 0.75 0.59
 -1 -47 -3 1.01 0.64
 1 47 4 1.49 0.8
 -1 -47 -4 0.85 0.91
 1 47 5 2.13 0.85
 -1 -47 -5 1.97 0.8
 1 47 6 -0.69 0.59
 -1 -47 -6 0.11 0.27
 1 47 7 -0.05 0.75
 -1 -47 -7 0.11 0.21
 1 47 8 0.59 0.64
 -1 -47 -8 0.43 0.27
 1 47 9 -0.21 0.27
 -1 -47 -9 -0.05 0.21
 1 47 10 0.48 0.32
 -1 -47 -10 0.43 0.27
 1 47 11 0.37 0.21
 -1 -47 -11 0.05 0.11
 1 47 12 0.21 0.21
 -1 -47 -12 0.11 0.21
 1 47 13 0.32 0.16
 -1 -47 -13 -0.05 0.11
 1 49 0 4.31 0.59
 1 49 1 0.43 0.69
 -1 -49 -1 0.27 0.59
 1 49 2 1.81 0.64
 -1 -49 -2 2.13 0.69
 1 49 3 4.53 0.75
 -1 -49 -3 3.51 0.69
 1 49 4 1.12 0.64
 -1 -49 -4 1.01 0.64
 1 49 5 1.17 0.64
 -1 -49 -5 0.32 0.59
 1 49 6 0.75 0.75
 -1 -49 -6 -1.06 0.64
 1 49 7 -0.64 0.32
 -1 -49 -7 0 0.16
 1 49 8 0.05 0.21
 -1 -49 -8 -0.11 0.16
 1 49 9 0.64 0.43
 -1 -49 -9 0.85 0.69
 1 49 10 0 0.21
 -1 -49 -10 0.27 0.21
 1 49 11 0 0.16
 -1 -49 -11 0.21 0.21
 1 49 12 0.11 0.16
 -1 -49 -12 0.05 0.16
 1 51 0 42.17 1.6
 1 51 1 7.13 0.75
 -1 -51 -1 7.19 0.69
 1 51 2 10.65 0.96
 -1 -51 -2 11.66 0.91
 1 51 3 21.51 1.17
 -1 -51 -3 21.88 1.22
 1 51 4 2.24 0.69
 -1 -51 -4 0.16 0.69
 1 51 5 0.59 0.27
 -1 -51 -5 2.56 0.53
 1 51 6 0.69 0.27
 -1 -51 -6 1.44 0.32
 1 51 7 0.16 0.21
 -1 -51 -7 0.27 0.53
 1 51 8 0.64 0.21
 -1 -51 -8 0.37 0.21
 1 51 9 0.48 0.21
 -1 -51 -9 0.05 0.11
 1 51 10 0.27 0.27
 -1 -51 -10 0.21 0.16
 1 51 11 0.32 0.21
 -1 -51 -11 0.37 0.21
 1 53 0 0.21 0.21
 1 53 1 0.48 0.32
 -1 -53 -1 0.11 0.21
 1 53 2 0.05 0.27
 -1 -53 -2 0.11 0.21
 1 53 3 0.21 0.21
 -1 -53 -3 0.48 0.27
 1 53 4 0 0.21
 -1 -53 -4 -0.16 0.21
 1 53 5 3.99 1.06
 -1 -53 -5 0.27 0.48
 1 53 6 0.11 0.21
 -1 -53 -6 0.43 0.32
 1 53 7 0 0.21
 -1 -53 -7 0.21 0.21
 1 53 8 0.16 0.16
 -1 -53 -8 0.11 0.21
 1 53 9 0 0.16
 -1 -53 -9 0.05 0.16
 1 53 10 0.11 0.21
 -1 -53 -10 0 0.16
 1 55 0 0.21 0.48
 1 55 1 0.59 0.48
 -1 -55 -1 0.32 0.37
 1 55 2 -0.11 0.16
 -1 -55 -2 -0.21 0.27
 1 55 3 -0.16 0.21
 -1 -55 -3 -0.11 0.21
 1 55 4 0.16 0.21
 -1 -55 -4 0.27 0.32
 1 55 5 0.16 0.21
 -1 -55 -5 0.05 0.21
 1 55 6 0.05 0.16
 -1 -55 -6 -0.05 0.21
 1 55 7 0.16 0.21
 -1 -55 -7 0.11 0.11
 1 55 8 0.32 0.21
 -1 -55 -8 0.05 0.16
 1 57 0 0.16 0.21
 1 57 1 0.05 0.21
 -1 -57 -1 0.8 0.32
 1 57 2 0.32 0.27
 -1 -57 -2 0.37 0.27
 1 57 3 0.16 0.16
 -1 -57 -3 0.27 0.16
 1 57 4 -0.05 0.21
 -1 -57 -4 0.27 0.27
 1 57 5 0.05 0.11
 -1 -57 -5 0.11 0.16
 1 57 6 0.11 0.11
 -1 -57 -6 0.32 0.21
 1 59 0 0.69 0.37
 1 59 1 0.16 0.11
 -1 -59 -1 0.05 0.11
 1 59 2 0.16 0.11
 -1 -59 -2 0.32 0.16
 2 0 0 735.42 19.7
 2 0 1 1018.63 15.28
 2 0 2 86.26 2.18
 2 0 3 3096.63 47.81
 2 0 4 63.47 1.97
 2 0 5 3438.19 53.94
 2 0 6 4.74 0.85
 2 0 7 1.01 0.21
 2 0 8 79.02 2.45
 2 0 9 786.43 15.65
 2 0 10 152.81 4.58
 2 0 11 666.04 20.55
 2 0 12 154.89 4.58
 2 0 13 26.36 1.17
 2 0 14 47.07 1.81
 2 0 15 19.01 1.22
 2 0 16 34.66 1.49
 2 0 17 91.26 3.25
 2 0 18 0.96 0.8
 2 0 19 7.83 1.44
 2 0 20 8.41 1.17
 2 0 21 0.21 0.48
 2 0 22 -0.05 0.37
 2 2 0 743.04 10.97
 2 2 1 203.72 4.1
 -2 -2 -1 202.81 3.83
 2 2 2 104.04 2.61
 -2 -2 -2 103.4 2.5
 2 2 3 167.46 3.83
 -2 -2 -3 163.41 3.99
 2 2 4 8.36 0.43
 -2 -2 -4 8.09 0.43
 2 2 5 77.47 2.4
 -2 -2 -5 67.36 2.24
 2 2 6 12.99 1.06
 -2 -2 -6 10.06 0.85
 2 2 7 6.23 0.43
 -2 -2 -7 9 0.48
 2 2 8 22.74 0.96
 -2 -2 -8 13.05 0.75
 2 2 9 135.72 4.15
 -2 -2 -9 132.58 3.78
 2 2 10 12.35 0.69
 -2 -2 -10 10.86 0.59
 2 2 11 49.41 2.61
 -2 -2 -11 49.3 2.72
 2 2 12 68.95 2.45
 -2 -2 -12 67.67 2.5
 2 2 13 0.37 0.43
 -2 -2 -13 0.37 0.43
 2 2 14 14.7 0.96
 -2 -2 -14 13.58 0.85
 2 2 15 9.1 0.8
 -2 -2 -15 9.64 0.96
 2 2 16 5.86 0.69
 -2 -2 -16 7.24 0.8
 2 2 17 15.71 1.17
 -2 -2 -17 15.92 1.17
 2 2 18 0.96 0.75
 -2 -2 -18 0.96 0.69
 2 2 19 -0.48 0.91
 -2 -2 -19 0.75 1.12
 2 2 20 3.73 1.06
 -2 -2 -20 2.34 0.96
 2 2 21 0.32 0.43
 -2 -2 -21 0.16 0.37
 2 2 22 -0.11 0.32
 -2 -2 -22 0.11 0.32
 2 4 0 801.13 12.51
 2 4 1 129.44 2.66
 -2 -4 -1 129.33 2.72
 2 4 2 762.26 13.2
 -2 -4 -2 773.92 12.57
 2 4 3 573.18 10.54
 -2 -4 -3 569.62 10.81
 2 4 4 2.45 0.21
 -2 -4 -4 2.66 0.21
 2 4 5 248.71 5.96
 -2 -4 -5 1.6 0.91
 2 4 6 0.53 0.85
 -2 -4 -6 392.15 11.77
 2 4 7 9.37 0.53
 -2 -4 -7 8.47 0.48
 2 4 8 355.41 8.41
 -2 -4 -8 360.1 8.79
 2 4 9 72.36 2.29
 -2 -4 -9 72.41 2.4
 2 4 10 2.18 0.37
 -2 -4 -10 2.45 0.37
 2 4 11 48.13 3.25
 -2 -4 -11 49.57 3.03
 2 4 12 70.82 2.5
 -2 -4 -12 69.54 2.45
 2 4 13 2.93 0.48
 -2 -4 -13 2.61 0.48
 2 4 14 55.75 1.97
 -2 -4 -14 57.13 2.08
 2 4 15 14.59 1.06
 -2 -4 -15 14.91 1.17
 2 4 16 0.8 0.64
 -2 -4 -16 1.22 0.59
 2 4 17 12.09 0.96
 -2 -4 -17 11.82 0.91
 2 4 18 8.84 1.01
 -2 -4 -18 7.29 0.96
 2 4 19 0.32 0.96
 -2 -4 -19 1.06 0.91
 2 4 20 1.33 1.17
 -2 -4 -20 0.69 1.01
 2 4 21 0.48 0.53
 -2 -4 -21 0.21 0.53
 2 4 22 0.11 0.32
 -2 -4 -22 0.11 0.32
 2 6 0 2328.62 33.76
 2 6 1 400.03 6.87
 -2 -6 -1 404.61 7.56
 2 6 2 1146.9 19.06
 -2 -6 -2 1143.44 18.32
 2 6 3 326.77 6.82
 -2 -6 -3 337.52 6.76
 2 6 4 73.9 2.13
 -2 -6 -4 72.84 2.18
 2 6 5 11.45 0.69
 -2 -6 -5 11.45 0.69
 2 6 6 1601.61 30.83
 -2 -6 -6 1610.45 32.64
 2 6 7 0.48 0.21
 -2 -6 -7 0.27 0.16
 2 6 8 988.55 19.86
 -2 -6 -8 979.34 19.7
 2 6 9 215.48 5.75
 -2 -6 -9 5.54 1.12
 2 6 10 0.32 0.32
 -2 -6 -10 0.37 0.32
 2 6 11 42.12 3.14
 -2 -6 -11 40.73 2.66
 2 6 12 301.05 7.72
 -2 -6 -12 302.86 7.56
 2 6 13 0.64 0.43
 -2 -6 -13 0.75 0.37
 2 6 14 234.12 5.86
 -2 -6 -14 237.95 6.18
 2 6 15 17.73 1.44
 -2 -6 -15 17.94 1.44
 2 6 16 33.33 1.44
 -2 -6 -16 33.38 1.54
 2 6 17 32.75 1.6
 -2 -6 -17 31.41 1.54
 2 6 18 13.84 1.28
 -2 -6 -18 14.54 1.33
 2 6 19 0.75 0.85
 -2 -6 -19 1.76 1.01
 2 6 20 4.85 1.44
 -2 -6 -20 2.77 0.8
 2 6 21 0.48 0.48
 -2 -6 -21 0.21 0.37
 2 6 22 0 0.27
 -2 -6 -22 0.69 0.37
 2 8 0 711.62 11.66
 2 8 1 86.2 1.92
 -2 -8 -1 83.12 2.02
 2 8 2 203.61 4.9
 -2 -8 -2 202.54 4.26
 2 8 3 131.62 3.19
 -2 -8 -3 131.25 3.19
 2 8 4 50.1 1.65
 -2 -8 -4 49.52 1.76
 2 8 5 94.08 5.59
 -2 -8 -5 89.29 4.9
 2 8 6 10.12 0.53
 -2 -8 -6 9.96 0.48
 2 8 7 5.64 0.37
 -2 -8 -7 5.75 0.37
 2 8 8 83.17 2.56
 -2 -8 -8 83.01 2.5
 2 8 9 45.9 1.81
 -2 -8 -9 53.3 1.97
 2 8 10 3.51 0.43
 -2 -8 -10 2.66 0.37
 2 8 11 36.9 2.29
 -2 -8 -11 38.39 2.29
 2 8 12 34.5 1.54
 -2 -8 -12 35.57 1.54
 2 8 13 0.32 0.48
 -2 -8 -13 0.37 0.43
 2 8 14 57.72 2.02
 -2 -8 -14 56.65 2.08
 2 8 15 8.47 1.44
 -2 -8 -15 6.76 1.12
 2 8 16 1.33 0.64
 -2 -8 -16 1.17 0.64
 2 8 17 10.33 1.01
 -2 -8 -17 10.33 1.06
 2 8 18 0.75 0.8
 -2 -8 -18 1.28 0.96
 2 8 19 -0.11 0.8
 -2 -8 -19 0.11 0.75
 2 8 20 1.28 0.8
 -2 -8 -20 -0.59 0.59
 2 8 21 -0.05 0.69
 -2 -8 -21 0.69 0.48
 2 8 22 -0.05 0.21
 -2 -8 -22 0.16 0.37
 2 10 0 672.11 10.86
 2 10 1 743.3 11.82
 -2 -10 -1 725.73 12.25
 2 10 2 57.77 1.6
 -2 -10 -2 58.62 1.54
 2 10 3 39.03 1.22
 -2 -10 -3 38.92 1.38
 2 10 4 17.46 0.91
 -2 -10 -4 18.21 0.91
 2 10 5 146.32 4.74
 -2 -10 -5 145.41 4.37
 2 10 6 50.53 1.65
 -2 -10 -6 50.26 1.65
 2 10 7 1.92 0.21
 -2 -10 -7 1.97 0.27
 2 10 8 54.26 1.86
 -2 -10 -8 54.9 1.86
 2 10 9 108.14 3.51
 -2 -10 -9 108.78 3.25
 2 10 10 1.06 0.32
 -2 -10 -10 0.64 0.32
 2 10 11 72.84 2.88
 -2 -10 -11 69.48 2.98
 2 10 12 30.94 1.38
 -2 -10 -12 31.52 1.33
 2 10 13 0.27 0.37
 -2 -10 -13 0.11 0.48
 2 10 14 2.08 0.53
 -2 -10 -14 2.02 0.64
 2 10 15 19.54 1.49
 -2 -10 -15 19.27 1.33
 2 10 16 1.86 0.64
 -2 -10 -16 2.13 0.64
 2 10 17 20.93 1.38
 -2 -10 -17 22.9 1.44
 2 10 18 6.12 1.06
 -2 -10 -18 9.42 1.06
 2 10 19 0.21 0.75
 -2 -10 -19 0.16 0.91
 2 10 20 0.32 0.48
 -2 -10 -20 2.4 0.64
 2 10 21 0.11 0.37
 -2 -10 -21 -0.05 0.48
 2 10 22 0.37 0.27
 -2 -10 -22 0.05 0.16
 2 12 0 2417.59 40.36
 2 12 1 1153.13 18.42
 -2 -12 -1 1146.85 20.39
 2 12 2 8.09 0.37
 -2 -12 -2 7.93 0.37
 2 12 3 972.95 22.36
 -2 -12 -3 966.29 19.54
 2 12 4 9 0.59
 -2 -12 -4 8.47 0.48
 2 12 5 479.74 9.32
 -2 -12 -5 475.21 9.85
 2 12 6 194.5 4.9
 -2 -12 -6 194.93 4.74
 2 12 7 25.24 0.96
 -2 -12 -7 24.33 0.96
 2 12 8 119.43 3.46
 -2 -12 -8 120.28 3.35
 2 12 9 595.81 12.35
 -2 -12 -9 592.72 12.46
 2 12 10 27.05 2.13
 -2 -12 -10 29.76 2.45
 2 12 11 238.48 6.23
 -2 -12 -11 234.49 6.55
 2 12 12 130.08 3.89
 -2 -12 -12 131.73 3.83
 2 12 13 1.17 0.48
 -2 -12 -13 1.06 0.43
 2 12 14 32 1.49
 -2 -12 -14 31.79 1.44
 2 12 15 38.5 1.92
 -2 -12 -15 39.08 1.97
 2 12 16 9.64 0.91
 -2 -12 -16 8.79 0.91
 2 12 17 59.16 2.29
 -2 -12 -17 55.27 2.82
 2 12 18 11.02 1.76
 -2 -12 -18 13.2 1.54
 2 12 19 1.6 0.8
 -2 -12 -19 0.96 0.75
 2 12 20 0.85 0.43
 -2 -12 -20 2.98 0.75
 2 12 21 1.22 0.69
 -2 -12 -21 0.64 0.37
 2 12 22 0.27 0.27
 -2 -12 -22 0.27 0.27
 2 14 0 964 15.39
 2 14 1 185.67 4.58
 -2 -14 -1 186.36 4.53
 2 14 2 24.81 1.6
 -2 -14 -2 22.84 1.6
 2 14 3 0.27 0.16
 -2 -14 -3 0.59 0.16
 2 14 4 9.53 0.48
 -2 -14 -4 9.21 0.43
 2 14 5 18 0.75
 -2 -14 -5 18.37 0.75
 2 14 6 144.99 3.46
 -2 -14 -6 145.15 3.78
 2 14 7 10.86 0.53
 -2 -14 -7 11.13 0.59
 2 14 8 61.55 1.97
 -2 -14 -8 60.91 1.92
 2 14 9 13.74 0.69
 -2 -14 -9 13.9 0.75
 2 14 10 0 0.32
 -2 -14 -10 0.69 0.37
 2 14 11 4.63 0.48
 -2 -14 -11 4.95 0.53
 2 14 12 43.93 1.6
 -2 -14 -12 25.03 1.44
 2 14 13 0.21 0.53
 -2 -14 -13 0.75 0.48
 2 14 14 7.67 0.85
 -2 -14 -14 8.68 0.91
 2 14 15 0.16 0.59
 -2 -14 -15 -0.32 0.75
 2 14 16 6.34 0.8
 -2 -14 -16 7.29 0.8
 2 14 17 5.8 1.06
 -2 -14 -17 1.49 0.75
 2 14 18 -0.37 1.06
 -2 -14 -18 2.29 0.96
 2 14 19 1.12 0.75
 -2 -14 -19 1.76 0.8
 2 14 20 0.11 0.43
 -2 -14 -20 -0.16 0.48
 2 14 21 -0.11 0.37
 -2 -14 -21 0.53 0.48
 2 14 22 0.27 0.32
 -2 -14 -22 0.69 0.48
 2 16 0 56.92 2.13
 2 16 1 41.11 1.65
 -2 -16 -1 42.06 1.81
 2 16 2 31.89 1.17
 -2 -16 -2 31.47 1.01
 2 16 3 77.37 2.02
 -2 -16 -3 75.82 2.13
 2 16 4 56.28 1.65
 -2 -16 -4 57.34 1.65
 2 16 5 20.93 0.85
 -2 -16 -5 20.45 0.8
 2 16 6 129.71 3.67
 -2 -16 -6 129.76 3.41
 2 16 7 5.16 0.37
 -2 -16 -7 4.58 0.32
 2 16 8 85.25 2.61
 -2 -16 -8 84.18 2.5
 2 16 9 67.62 3.57
 -2 -16 -9 67.62 3.3
 2 16 10 14.86 0.85
 -2 -16 -10 13.84 0.91
 2 16 11 13.05 0.85
 -2 -16 -11 13.31 0.69
 2 16 12 78.75 2.56
 -2 -16 -12 78.48 2.61
 2 16 13 0.32 0.48
 -2 -16 -13 0.64 0.37
 2 16 14 56.33 4.69
 -2 -16 -14 56.23 4.31
 2 16 15 12.51 0.85
 -2 -16 -15 12.19 0.96
 2 16 16 0.64 0.75
 -2 -16 -16 0.43 0.85
 2 16 17 8.95 1.06
 -2 -16 -17 0.37 0.27
 2 16 18 12.94 1.49
 -2 -16 -18 1.65 1.01
 2 16 19 -0.21 0.8
 -2 -16 -19 -1.22 0.64
 2 16 20 0.21 0.27
 -2 -16 -20 0.91 0.75
 2 16 21 -0.05 0.48
 -2 -16 -21 0.37 0.43
 2 18 0 608.11 12.89
 2 18 1 294.13 5.86
 -2 -18 -1 292.53 5.48
 2 18 2 133.38 2.93
 -2 -18 -2 132.26 2.98
 2 18 3 271.23 5.59
 -2 -18 -3 277.89 5.48
 2 18 4 25.61 0.91
 -2 -18 -4 24.92 0.91
 2 18 5 132.95 3.57
 -2 -18 -5 134.34 3.35
 2 18 6 222.51 5.22
 -2 -18 -6 221.07 5.22
 2 18 7 -0.21 0.27
 -2 -18 -7 0.11 0.21
 2 18 8 140.94 3.62
 -2 -18 -8 143.55 3.94
 2 18 9 187.42 5.75
 -2 -18 -9 183.27 5.43
 2 18 10 18.1 0.91
 -2 -18 -10 16.77 0.85
 2 18 11 55.59 2.02
 -2 -18 -11 57.61 1.92
 2 18 12 115.81 3.62
 -2 -18 -12 121.03 3.41
 2 18 13 0.43 0.37
 -2 -18 -13 -0.11 0.48
 2 18 14 56.76 2.18
 -2 -18 -14 55.75 2.02
 2 18 15 21.09 1.22
 -2 -18 -15 22.15 1.22
 2 18 16 1.44 0.8
 -2 -18 -16 -0.11 0.53
 2 18 17 31.79 1.86
 -2 -18 -17 29.87 1.86
 2 18 18 13.84 1.33
 -2 -18 -18 1.65 0.48
 2 18 19 -1.6 0.85
 -2 -18 -19 0.05 0.32
 2 18 20 10.33 2.34
 -2 -18 -20 0.53 0.32
 2 18 21 0.43 0.37
 -2 -18 -21 0.48 0.32
 2 20 0 16.45 0.64
 2 20 1 30.19 1.01
 -2 -20 -1 29.98 0.91
 2 20 2 0.16 0.16
 -2 -20 -2 0.11 0.16
 2 20 3 152.12 3.46
 -2 -20 -3 152.76 3.46
 2 20 4 37.96 1.28
 -2 -20 -4 37.91 1.22
 2 20 5 266.81 5.96
 -2 -20 -5 264.73 5.91
 2 20 6 67.3 2.02
 -2 -20 -6 68.21 2.02
 2 20 7 28.59 1.12
 -2 -20 -7 29.02 1.12
 2 20 8 6.34 0.85
 -2 -20 -8 6.82 0.8
 2 20 9 21.14 1.12
 -2 -20 -9 21.51 1.06
 2 20 10 13.79 0.75
 -2 -20 -10 13.58 0.69
 2 20 11 31.2 1.22
 -2 -20 -11 30.03 1.22
 2 20 12 8.04 0.69
 -2 -20 -12 8.73 0.64
 2 20 13 16.35 1.17
 -2 -20 -13 17.41 1.01
 2 20 14 5.86 0.75
 -2 -20 -14 4.26 0.75
 2 20 15 -0.05 0.69
 -2 -20 -15 0.64 0.69
 2 20 16 1.01 0.64
 -2 -20 -16 0.32 0.32
 2 20 17 4.31 1.38
 -2 -20 -17 0.43 0.32
 2 20 18 0.53 0.85
 -2 -20 -18 0 0.32
 2 20 19 -0.16 0.27
 -2 -20 -19 0.05 0.32
 2 20 20 0.59 0.37
 -2 -20 -20 -0.27 0.37
 2 20 21 0 0.21
 -2 -20 -21 0.05 0.27
 2 22 0 257.01 5.43
 2 22 1 73.37 2.08
 -2 -22 -1 73.42 1.92
 2 22 2 1.76 0.21
 -2 -22 -2 1.81 0.21
 2 22 3 79.81 2.02
 -2 -22 -3 80.08 2.02
 2 22 4 19.43 0.75
 -2 -22 -4 19.49 0.8
 2 22 5 68.9 2.02
 -2 -22 -5 68.15 2.02
 2 22 6 180.61 4.47
 -2 -22 -6 179.22 4.37
 2 22 7 8.15 0.96
 -2 -22 -7 8.04 0.91
 2 22 8 131.78 4.15
 -2 -22 -8 132.05 4.1
 2 22 9 79.44 2.45
 -2 -22 -9 79.07 2.5
 2 22 10 3.51 0.43
 -2 -22 -10 2.88 0.43
 2 22 11 31.57 1.28
 -2 -22 -11 31.04 1.17
 2 22 12 17.57 0.91
 -2 -22 -12 18.05 0.96
 2 22 13 3.14 0.59
 -2 -22 -13 2.88 0.59
 2 22 14 8.41 0.8
 -2 -22 -14 8.52 0.91
 2 22 15 7.99 0.85
 -2 -22 -15 7.88 0.85
 2 22 16 5.22 0.8
 -2 -22 -16 0.48 0.32
 2 22 17 13.42 1.49
 -2 -22 -17 0.64 0.37
 2 22 18 1.06 1.06
 -2 -22 -18 0.27 0.37
 2 22 19 0.05 0.37
 -2 -22 -19 0.16 0.64
 2 22 20 0 0.32
 -2 -22 -20 0.48 0.37
 2 22 21 0 0.21
 -2 -22 -21 0.27 0.21
 2 24 0 1749.79 27.58
 2 24 1 145.63 3.14
 -2 -24 -1 108.46 2.77
 2 24 2 127.79 3.25
 -2 -24 -2 126.51 2.93
 2 24 3 124.22 3.09
 -2 -24 -3 123.26 2.93
 2 24 4 0.43 0.21
 -2 -24 -4 0.27 0.16
 2 24 5 58.36 1.7
 -2 -24 -5 58.41 1.65
 2 24 6 213.67 9.69
 -2 -24 -6 214.58 9.9
 2 24 7 0.37 0.37
 -2 -24 -7 0.48 0.37
 2 24 8 140.46 3.62
 -2 -24 -8 143.23 3.62
 2 24 9 98.66 2.77
 -2 -24 -9 96.43 2.66
 2 24 10 -0.32 0.32
 -2 -24 -10 0.48 0.32
 2 24 11 52.71 1.81
 -2 -24 -11 52.93 1.76
 2 24 12 76.78 3.67
 -2 -24 -12 73.53 3.19
 2 24 13 -0.37 0.64
 -2 -24 -13 -0.37 0.53
 2 24 14 32.8 1.44
 -2 -24 -14 34.4 1.6
 2 24 15 2.29 0.69
 -2 -24 -15 0.69 0.32
 2 24 16 10.22 1.38
 -2 -24 -16 9.16 1.01
 2 24 17 15.81 1.38
 -2 -24 -17 0.8 0.32
 2 24 18 0.53 0.43
 -2 -24 -18 1.38 0.48
 2 24 19 -0.43 0.48
 -2 -24 -19 0.05 0.27
 2 24 20 0.11 0.27
 -2 -24 -20 0.32 0.21
 2 26 0 123.26 2.77
 2 26 1 6.92 0.37
 -2 -26 -1 6.92 0.37
 2 26 2 0.27 0.21
 -2 -26 -2 0.53 0.21
 2 26 3 34.56 1.06
 -2 -26 -3 34.29 1.12
 2 26 4 7.08 0.48
 -2 -26 -4 6.55 0.48
 2 26 5 6.07 0.64
 -2 -26 -5 7.08 0.69
 2 26 6 41.74 1.65
 -2 -26 -6 42.44 1.6
 2 26 7 0.85 0.27
 -2 -26 -7 0.48 0.27
 2 26 8 4.47 0.37
 -2 -26 -8 4.69 0.43
 2 26 9 7.61 0.53
 -2 -26 -9 7.03 0.48
 2 26 10 12.03 0.69
 -2 -26 -10 11.02 0.59
 2 26 11 0 0.43
 -2 -26 -11 0 0.37
 2 26 12 25.34 1.17
 -2 -26 -12 25.93 1.33
 2 26 13 0.59 0.64
 -2 -26 -13 0.05 0.48
 2 26 14 0.75 0.69
 -2 -26 -14 1.7 0.64
 2 26 15 -0.21 0.37
 -2 -26 -15 0 0.21
 2 26 16 1.81 0.69
 -2 -26 -16 -0.05 0.21
 2 26 17 0.91 0.8
 -2 -26 -17 0.27 0.27
 2 26 18 0 0.21
 -2 -26 -18 0 0.21
 2 26 19 0 0.16
 -2 -26 -19 0.05 0.21
 2 26 20 0.05 0.16
 -2 -26 -20 0 0.16
 2 28 0 207.87 4.95
 2 28 1 15.17 0.8
 -2 -28 -1 14.48 0.8
 2 28 2 51.12 2.34
 -2 -28 -2 51.59 2.02
 2 28 3 133.86 5.43
 -2 -28 -3 133.65 5.32
 2 28 4 19.7 0.91
 -2 -28 -4 19.54 0.91
 2 28 5 62.62 1.97
 -2 -28 -5 63.36 1.81
 2 28 6 146.16 3.67
 -2 -28 -6 143.92 3.51
 2 28 7 1.54 0.32
 -2 -28 -7 1.65 0.32
 2 28 8 103.93 2.72
 -2 -28 -8 105.37 2.72
 2 28 9 61.92 1.81
 -2 -28 -9 59.63 1.76
 2 28 10 1.12 0.37
 -2 -28 -10 1.49 0.37
 2 28 11 29.71 1.6
 -2 -28 -11 28.86 1.65
 2 28 12 23.21 0.96
 -2 -28 -12 23.27 1.06
 2 28 13 1.33 0.59
 -2 -28 -13 0.32 0.59
 2 28 14 1.33 0.32
 -2 -28 -14 17.89 1.12
 2 28 15 3.94 0.91
 -2 -28 -15 5.06 0.96
 2 28 16 0 0.37
 -2 -28 -16 -0.05 0.16
 2 28 17 0.16 0.43
 -2 -28 -17 0.37 0.27
 2 28 18 3.35 1.6
 -2 -28 -18 0.16 0.64
 2 28 19 0.05 0.21
 -2 -28 -19 0 0.16
 2 28 20 0.21 0.11
 -2 -28 -20 0.05 0.11
 2 30 0 114.9 3.25
 2 30 1 89.4 2.5
 -2 -30 -1 92.01 2.5
 2 30 2 9.48 0.48
 -2 -30 -2 9.42 0.53
 2 30 3 184.28 4.31
 -2 -30 -3 180.98 4.31
 2 30 4 15.55 0.69
 -2 -30 -4 15.49 0.69
 2 30 5 91.58 2.45
 -2 -30 -5 87.32 2.29
 2 30 6 51.22 1.54
 -2 -30 -6 51.17 1.49
 2 30 7 0.59 0.32
 -2 -30 -7 0.32 0.32
 2 30 8 64.69 1.92
 -2 -30 -8 64.96 1.65
 2 30 9 67.94 2.08
 -2 -30 -9 67.57 1.97
 2 30 10 -0.27 0.96
 -2 -30 -10 0.43 0.69
 2 30 11 45.1 1.86
 -2 -30 -11 43.18 1.76
 2 30 12 9.53 0.8
 -2 -30 -12 9.64 0.85
 2 30 13 -0.75 0.48
 -2 -30 -13 -0.21 0.59
 2 30 14 1.01 0.27
 -2 -30 -14 9.21 0.91
 2 30 15 0.48 0.32
 -2 -30 -15 3.99 0.85
 2 30 16 0.37 0.43
 -2 -30 -16 0.16 0.27
 2 30 17 0.21 0.21
 -2 -30 -17 0.21 0.16
 2 30 18 0.16 0.21
 -2 -30 -18 0.53 0.27
 2 30 19 0.43 0.27
 -2 -30 -19 0.11 0.11
 2 32 0 2.93 0.32
 2 32 1 0.37 0.27
 -2 -32 -1 0.75 0.32
 2 32 2 6.5 0.43
 -2 -32 -2 6.82 0.43
 2 32 3 3.03 0.32
 -2 -32 -3 2.93 0.37
 2 32 4 0.64 0.37
 -2 -32 -4 1.65 0.32
 2 32 5 0.37 0.32
 -2 -32 -5 0.16 0.32
 2 32 6 0.27 0.32
 -2 -32 -6 0.05 0.32
 2 32 7 0 0.37
 -2 -32 -7 0.16 0.37
 2 32 8 0.11 0.37
 -2 -32 -8 -0.05 0.43
 2 32 9 7.51 1.17
 -2 -32 -9 6.92 1.22
 2 32 10 0.43 0.43
 -2 -32 -10 0.8 0.43
 2 32 11 0.27 0.53
 -2 -32 -11 0.43 0.43
 2 32 12 1.38 0.64
 -2 -32 -12 -0.16 0.59
 2 32 13 -0.43 0.32
 -2 -32 -13 -0.59 0.64
 2 32 14 0.11 0.37
 -2 -32 -14 0.53 0.85
 2 32 15 0.21 0.43
 -2 -32 -15 -0.32 0.69
 2 32 16 0.05 0.21
 -2 -32 -16 0.21 0.32
 2 32 17 0.59 0.53
 -2 -32 -17 0 0.11
 2 32 18 0.11 0.21
 -2 -32 -18 0 0.16
 2 32 19 0 0.11
 -2 -32 -19 0.05 0.16
 2 34 0 107.08 2.4
 2 34 1 21.56 0.8
 -2 -34 -1 21.83 0.8
 2 34 2 7.51 0.43
 -2 -34 -2 7.13 0.48
 2 34 3 35.57 1.06
 -2 -34 -3 35.19 1.12
 2 34 4 21.4 0.8
 -2 -34 -4 17.78 0.8
 2 34 5 17.2 0.8
 -2 -34 -5 17.68 0.75
 2 34 6 106.01 2.66
 -2 -34 -6 103.72 2.45
 2 34 7 4.9 0.53
 -2 -34 -7 4.21 0.48
 2 34 8 56.28 2.61
 -2 -34 -8 58.62 2.82
 2 34 9 26.46 1.28
 -2 -34 -9 23.32 1.12
 2 34 10 1.01 0.53
 -2 -34 -10 0.96 0.48
 2 34 11 8.09 0.75
 -2 -34 -11 7.77 0.69
 2 34 12 1.17 0.32
 -2 -34 -12 7.93 0.69
 2 34 13 1.54 0.8
 -2 -34 -13 2.4 0.85
 2 34 14 0.37 0.32
 -2 -34 -14 3.51 0.96
 2 34 15 0.37 0.27
 -2 -34 -15 0.27 0.48
 2 34 16 0.11 0.16
 -2 -34 -16 0.43 0.32
 2 34 17 0.16 0.16
 -2 -34 -17 0.59 0.32
 2 34 18 0 0.16
 -2 -34 -18 0.48 0.21
 2 36 0 96.16 2.29
 2 36 1 36.9 1.12
 -2 -36 -1 36.79 1.17
 2 36 2 6.5 0.43
 -2 -36 -2 7.24 0.43
 2 36 3 13.52 0.64
 -2 -36 -3 14.06 0.59
 2 36 4 13.79 0.64
 -2 -36 -4 14.38 0.69
 2 36 5 27.53 0.96
 -2 -36 -5 27.15 1.01
 2 36 6 47.6 1.97
 -2 -36 -6 47.44 1.97
 2 36 7 3.14 0.59
 -2 -36 -7 2.93 0.48
 2 36 8 28.97 1.06
 -2 -36 -8 28.49 1.01
 2 36 9 2.34 0.48
 -2 -36 -9 1.54 0.48
 2 36 10 1.97 0.48
 -2 -36 -10 2.02 0.53
 2 36 11 2.5 0.48
 -2 -36 -11 7.88 0.69
 2 36 12 23.16 1.54
 -2 -36 -12 21.83 1.44
 2 36 13 -0.16 0.27
 -2 -36 -13 0.64 0.59
 2 36 14 0.53 0.21
 -2 -36 -14 8.63 0.91
 2 36 15 0 0.16
 -2 -36 -15 0.16 0.27
 2 36 16 0 0.16
 -2 -36 -16 0.16 0.27
 2 36 17 0.05 0.11
 -2 -36 -17 0.32 0.27
 2 36 18 0.16 0.05
 -2 -36 -18 1.6 0.59
 2 38 0 4.05 0.43
 2 38 1 11.02 0.59
 -2 -38 -1 11.13 0.53
 2 38 2 0.43 0.43
 -2 -38 -2 0.75 0.37
 2 38 3 4.53 0.48
 -2 -38 -3 4.15 0.43
 2 38 4 1.22 0.59
 -2 -38 -4 1.38 0.48
 2 38 5 14.27 1.06
 -2 -38 -5 13.95 1.12
 2 38 6 5.06 0.69
 -2 -38 -6 7.83 0.69
 2 38 7 2.34 0.48
 -2 -38 -7 2.5 0.43
 2 38 8 2.5 0.53
 -2 -38 -8 2.08 0.64
 2 38 9 1.38 0.59
 -2 -38 -9 2.08 0.48
 2 38 10 0.21 0.21
 -2 -38 -10 1.54 0.53
 2 38 11 3.19 0.8
 -2 -38 -11 2.4 0.69
 2 38 12 -1.22 0.64
 -2 -38 -12 0.48 0.75
 2 38 13 0.43 0.32
 -2 -38 -13 1.28 0.69
 2 38 14 0.27 0.27
 -2 -38 -14 0.27 0.27
 2 38 15 0.27 0.48
 -2 -38 -15 -0.11 0.59
 2 38 16 0.11 0.21
 -2 -38 -16 0.96 0.48
 2 38 17 0.21 0.16
 -2 -38 -17 0.27 0.21
 2 40 0 6.82 0.91
 2 40 1 3.51 0.8
 -2 -40 -1 1.81 0.59
 2 40 2 0.11 0.64
 -2 -40 -2 0.21 0.59
 2 40 3 36.53 1.44
 -2 -40 -3 34.98 1.38
 2 40 4 3.41 0.48
 -2 -40 -4 3.73 0.48
 2 40 5 10.7 0.69
 -2 -40 -5 8.79 0.69
 2 40 6 12.62 0.75
 -2 -40 -6 12.57 0.75
 2 40 7 0.91 0.48
 -2 -40 -7 0.91 0.48
 2 40 8 0.27 0.37
 -2 -40 -8 3.14 0.75
 2 40 9 0.69 0.21
 -2 -40 -9 17.14 0.91
 2 40 10 2.61 0.85
 -2 -40 -10 1.06 0.64
 2 40 11 0.48 0.21
 -2 -40 -11 8.09 0.91
 2 40 12 1.7 0.37
 -2 -40 -12 4.63 0.75
 2 40 13 0.05 0.16
 -2 -40 -13 1.06 0.85
 2 40 14 0.37 0.27
 -2 -40 -14 1.86 0.75
 2 40 15 0.37 0.21
 -2 -40 -15 0.75 0.43
 2 40 16 -0.05 0.21
 -2 -40 -16 0.16 0.32
 2 42 0 10.97 0.64
 2 42 1 20.93 0.85
 -2 -42 -1 22.1 0.85
 2 42 2 2.5 0.53
 -2 -42 -2 2.66 0.43
 2 42 3 72.36 1.76
 -2 -42 -3 72.68 1.81
 2 42 4 0.11 0.43
 -2 -42 -4 -0.16 0.48
 2 42 5 42.86 1.44
 -2 -42 -5 41.9 1.33
 2 42 6 1.76 0.53
 -2 -42 -6 1.6 0.64
 2 42 7 0.43 0.32
 -2 -42 -7 -0.27 0.21
 2 42 8 0.16 0.16
 -2 -42 -8 4.63 0.8
 2 42 9 14.91 1.33
 -2 -42 -9 13.84 1.44
 2 42 10 0 0.21
 -2 -42 -10 0.64 0.64
 2 42 11 1.38 0.32
 -2 -42 -11 11.29 0.91
 2 42 12 0.48 0.27
 -2 -42 -12 0.69 0.32
 2 42 13 0 0.16
 -2 -42 -13 -0.48 0.43
 2 42 14 0.11 0.16
 -2 -42 -14 -0.11 0.27
 2 42 15 0.16 0.16
 -2 -42 -15 0.11 0.27
 2 42 16 0.32 0.32
 -2 -42 -16 1.01 0.43
 2 44 0 6.02 0.59
 2 44 1 1.49 0.48
 -2 -44 -1 1.06 0.48
 2 44 2 0.69 0.43
 -2 -44 -2 1.06 0.48
 2 44 3 1.65 0.53
 -2 -44 -3 2.4 0.53
 2 44 4 -0.11 0.53
 -2 -44 -4 -0.37 0.27
 2 44 5 1.54 0.48
 -2 -44 -5 0.16 0.27
 2 44 6 2.5 0.59
 -2 -44 -6 0.05 0.16
 2 44 7 -0.64 0.64
 -2 -44 -7 -0.43 0.8
 2 44 8 0 0.16
 -2 -44 -8 -0.05 0.27
 2 44 9 -0.11 0.16
 -2 -44 -9 3.19 0.8
 2 44 10 0.21 0.21
 -2 -44 -10 0.8 0.69
 2 44 11 0.05 0.27
 -2 -44 -11 -0.11 0.37
 2 44 12 -0.11 0.21
 -2 -44 -12 0 0.21
 2 44 13 0 0.16
 -2 -44 -13 0.16 0.27
 2 44 14 0.21 0.16
 -2 -44 -14 -0.64 0.32
 2 44 15 0.05 0.11
 -2 -44 -15 -0.05 0.27
 2 46 0 36.79 1.17
 2 46 1 1.6 0.53
 -2 -46 -1 1.86 0.53
 2 46 2 4.74 0.59
 -2 -46 -2 1.49 0.43
 2 46 3 4.58 0.59
 -2 -46 -3 0.8 0.27
 2 46 4 0.91 0.59
 -2 -46 -4 0.69 0.27
 2 46 5 0.48 0.75
 -2 -46 -5 0.21 0.85
 2 46 6 16.77 1.38
 -2 -46 -6 0.32 0.21
 2 46 7 -0.21 0.69
 -2 -46 -7 -0.11 0.11
 2 46 8 1.38 0.32
 -2 -46 -8 0.21 0.16
 2 46 9 0.27 0.21
 -2 -46 -9 0.27 0.27
 2 46 10 0.05 0.16
 -2 -46 -10 -0.05 0.21
 2 46 11 0.16 0.59
 -2 -46 -11 0.59 0.69
 2 46 12 0.48 0.27
 -2 -46 -12 0.32 0.27
 2 46 13 0.16 0.16
 -2 -46 -13 0.05 0.21
 2 46 14 0.05 0.11
 -2 -46 -14 0.05 0.21
 2 48 0 11.93 1.17
 2 48 1 3.3 0.96
 -2 -48 -1 2.88 0.69
 2 48 2 0 0.75
 -2 -48 -2 0.75 0.96
 2 48 3 3.25 0.85
 -2 -48 -3 0.16 0.32
 2 48 4 3.19 0.8
 -2 -48 -4 0.11 0.21
 2 48 5 2.13 0.8
 -2 -48 -5 0.37 0.27
 2 48 6 10.65 0.85
 -2 -48 -6 0.27 0.16
 2 48 7 -0.96 0.64
 -2 -48 -7 0.11 0.21
 2 48 8 0.37 0.27
 -2 -48 -8 0.32 0.21
 2 48 9 0.16 0.16
 -2 -48 -9 0.27 0.27
 2 48 10 0.75 1.17
 -2 -48 -10 0.27 0.27
 2 48 11 0.11 0.16
 -2 -48 -11 -0.05 0.21
 2 48 12 0.27 0.16
 -2 -48 -12 0.8 0.37
 2 48 13 0.16 0.16
 -2 -48 -13 0.37 0.32
 2 50 0 2.18 0.59
 2 50 1 0.37 0.59
 -2 -50 -1 0.53 0.59
 2 50 2 2.98 0.75
 -2 -50 -2 4.42 0.75
 2 50 3 -0.16 0.69
 -2 -50 -3 -0.59 0.53
 2 50 4 0.64 0.53
 -2 -50 -4 0.16 0.27
 2 50 5 0.75 0.64
 -2 -50 -5 0.05 0.16
 2 50 6 -0.32 0.27
 -2 -50 -6 -0.05 0.21
 2 50 7 0.11 0.16
 -2 -50 -7 0.11 0.27
 2 50 8 0.43 0.27
 -2 -50 -8 0.75 0.59
 2 50 9 0 0.11
 -2 -50 -9 0.37 0.21
 2 50 10 -0.05 0.16
 -2 -50 -10 0.05 0.11
 2 50 11 0.21 0.16
 -2 -50 -11 0.43 0.21
 2 50 12 0.16 0.11
 -2 -50 -12 0 0.27
 2 52 0 0.8 0.64
 2 52 1 -0.53 0.8
 -2 -52 -1 0.05 0.69
 2 52 2 -0.96 0.48
 -2 -52 -2 0.16 0.32
 2 52 3 0.43 0.37
 -2 -52 -3 2.66 0.43
 2 52 4 -0.16 0.27
 -2 -52 -4 -0.16 0.21
 2 52 5 0.69 0.27
 -2 -52 -5 0.59 0.27
 2 52 6 0.05 0.16
 -2 -52 -6 -0.05 0.43
 2 52 7 0.05 0.21
 -2 -52 -7 0 0.11
 2 52 8 0.05 0.16
 -2 -52 -8 0.21 0.21
 2 52 9 0 0.11
 -2 -52 -9 0.11 0.16
 2 52 10 0 0.11
 -2 -52 -10 0.11 0.16
 2 54 0 -0.05 0.27
 2 54 1 -0.05 0.16
 -2 -54 -1 0.05 0.37
 2 54 2 0.16 0.21
 -2 -54 -2 0.11 0.43
 2 54 3 0.48 0.37
 -2 -54 -3 0.37 0.37
 2 54 4 -0.21 0.32
 -2 -54 -4 0.16 0.21
 2 54 5 0.32 0.21
 -2 -54 -5 -0.11 0.11
 2 54 6 -0.05 0.16
 -2 -54 -6 0.16 0.16
 2 54 7 0 0.16
 -2 -54 -7 0.05 0.16
 2 54 8 0.21 0.21
 -2 -54 -8 0.21 0.16
 2 54 9 0.11 0.16
 -2 -54 -9 0 0.05
 2 56 0 0.11 0.32
 2 56 1 0.16 0.21
 -2 -56 -1 -0.05 0.21
 2 56 2 0.11 0.21
 -2 -56 -2 -0.11 0.27
 2 56 3 0.16 0.16
 -2 -56 -3 0.32 0.21
 2 56 4 0.32 0.27
 -2 -56 -4 -0.11 0.21
 2 56 5 0 0.16
 -2 -56 -5 0.16 0.21
 2 56 6 0 0.05
 -2 -56 -6 0.11 0.16
 2 56 7 0.05 0.05
 -2 -56 -7 0.05 0.11
 2 58 0 0.59 0.27
 2 58 1 0.05 0.11
 -2 -58 -1 0.27 0.21
 2 58 2 0.16 0.16
 -2 -58 -2 0.11 0.27
 2 58 3 0 0.16
 -2 -58 -3 0 0.11
 2 58 4 0.05 0.11
 -2 -58 -4 0 0.11
 3 1 0 636.01 10.01
 3 1 1 14.96 0.48
 -3 -1 -1 14.91 0.48
 3 1 2 113.73 2.72
 -3 -1 -2 118.95 2.82
 3 1 3 624.46 11.77
 -3 -1 -3 614.24 11.82
 3 1 4 179.06 4.37
 -3 -1 -4 177.89 4.42
 3 1 5 387.62 8.68
 -3 -1 -5 383.15 8.47
 3 1 6 33.38 1.38
 -3 -1 -6 33.07 1.76
 3 1 7 16.56 0.8
 -3 -1 -7 16.93 0.8
 3 1 8 57.4 1.86
 -3 -1 -8 58.14 2.13
 3 1 9 7.83 0.48
 -3 -1 -9 7.51 0.53
 3 1 10 5.38 0.53
 -3 -1 -10 8.04 0.53
 3 1 11 15.97 1.17
 -3 -1 -11 14.27 1.12
 3 1 12 35.99 1.54
 -3 -1 -12 34.88 1.49
 3 1 13 1.38 0.43
 -3 -1 -13 1.6 0.48
 3 1 14 14.16 0.85
 -3 -1 -14 15.02 0.96
 3 1 15 2.18 0.64
 -3 -1 -15 0.85 0.59
 3 1 16 5.64 0.75
 -3 -1 -16 4.74 0.8
 3 1 17 0.37 0.69
 -3 -1 -17 -0.16 0.59
 3 1 18 0.64 0.8
 -3 -1 -18 -0.11 0.8
 3 1 19 -0.59 0.96
 -3 -1 -19 1.49 1.33
 3 1 20 0.21 1.12
 -3 -1 -20 2.08 0.85
 3 1 21 0.37 0.48
 -3 -1 -21 0.32 0.32
 3 1 22 0.37 0.27
 -3 -1 -22 0.37 0.32
 3 3 0 26.36 0.59
 3 3 1 255.74 4.58
 -3 -3 -1 251.37 4.42
 3 3 2 6.82 0.32
 -3 -3 -2 6.18 0.32
 3 3 3 3586.27 55.32
 -3 -3 -3 3694.68 53.56
 3 3 4 24.07 0.91
 -3 -3 -4 24.07 0.91
 3 3 5 1238.69 23.06
 -3 -3 -5 1252.96 22.36
 3 3 6 2.98 0.32
 -3 -3 -6 2.72 0.32
 3 3 7 5.06 0.37
 -3 -3 -7 5.38 0.32
 3 3 8 3.67 0.32
 -3 -3 -8 3.62 0.37
 3 3 9 8.31 1.01
 -3 -3 -9 101.96 3.09
 3 3 10 5.01 0.48
 -3 -3 -10 6.39 0.43
 3 3 11 183.54 5.91
 -3 -3 -11 12.57 2.02
 3 3 12 20.5 1.01
 -3 -3 -12 20.61 1.06
 3 3 13 3.83 0.43
 -3 -3 -13 4.53 0.59
 3 3 14 5.27 0.59
 -3 -3 -14 5.27 0.69
 3 3 15 4.42 1.01
 -3 -3 -15 4.42 0.96
 3 3 16 -0.43 0.64
 -3 -3 -16 -0.05 0.69
 3 3 17 15.97 1.28
 -3 -3 -17 15.33 1.28
 3 3 18 1.28 0.96
 -3 -3 -18 1.65 0.75
 3 3 19 3.03 1.17
 -3 -3 -19 3.62 1.54
 3 3 20 -1.06 0.91
 -3 -3 -20 -0.27 0.75
 3 3 21 0.16 0.43
 -3 -3 -21 -0.11 0.43
 3 3 22 0 0.32
 -3 -3 -22 0.16 0.27
 3 5 0 168.2 3.41
 3 5 1 192.21 3.57
 -3 -5 -1 190.88 3.62
 3 5 2 7.88 0.32
 -3 -5 -2 8.04 0.32
 3 5 3 197.43 4.58
 -3 -5 -3 197.65 4.42
 3 5 4 20.66 0.8
 -3 -5 -4 20.71 0.85
 3 5 5 274.48 8.63
 -3 -5 -5 276.98 8.15
 3 5 6 12.25 0.85
 -3 -5 -6 12.25 0.75
 3 5 7 44.41 1.54
 -3 -5 -7 46 1.6
 3 5 8 3.46 0.32
 -3 -5 -8 3.89 0.37
 3 5 9 72.57 2.61
 -3 -5 -9 73.96 2.4
 3 5 10 15.07 0.8
 -3 -5 -10 13.84 0.75
 3 5 11 59.79 2.66
 -3 -5 -11 60.49 2.4
 3 5 12 5.48 0.53
 -3 -5 -12 5.59 0.59
 3 5 13 0.05 0.43
 -3 -5 -13 0.37 0.43
 3 5 14 1.6 0.53
 -3 -5 -14 1.49 0.53
 3 5 15 1.06 0.96
 -3 -5 -15 1.28 0.64
 3 5 16 0.11 0.64
 -3 -5 -16 0.69 0.64
 3 5 17 11.02 1.12
 -3 -5 -17 11.29 1.33
 3 5 18 0.11 0.75
 -3 -5 -18 -0.64 0.8
 3 5 19 2.45 0.85
 -3 -5 -19 2.72 1.01
 3 5 20 -0.05 0.59
 -3 -5 -20 -0.27 0.48
 3 5 21 0.16 0.43
 -3 -5 -21 0 0.37
 3 5 22 -0.11 0.27
 -3 -5 -22 -0.05 0.21
 3 7 0 1645.91 24.01
 3 7 1 171.4 3.3
 -3 -7 -1 169.64 3.51
 3 7 2 110.32 2.56
 -3 -7 -2 110.8 2.5
 3 7 3 2.82 0.21
 -3 -7 -3 2.5 0.16
 3 7 4 204.99 4.85
 -3 -7 -4 204.57 4.85
 3 7 5 1.06 0.21
 -3 -7 -5 1.01 0.21
 3 7 6 199.56 5.64
 -3 -7 -6 196.9 5.96
 3 7 7 11.13 0.53
 -3 -7 -7 8.2 0.53
 3 7 8 4.85 0.43
 -3 -7 -8 6.87 0.43
 3 7 9 78.38 2.61
 -3 -7 -9 79.49 2.66
 3 7 10 63.2 2.29
 -3 -7 -10 64.8 2.18
 3 7 11 3.99 0.64
 -3 -7 -11 5.16 0.59
 3 7 12 0.11 0.43
 -3 -7 -12 0.37 0.37
 3 7 13 0.05 0.43
 -3 -7 -13 -0.21 0.37
 3 7 14 0.75 0.59
 -3 -7 -14 1.44 0.53
 3 7 15 0.96 0.91
 -3 -7 -15 -0.16 0.64
 3 7 16 0 0.59
 -3 -7 -16 1.06 0.69
 3 7 17 0.64 0.64
 -3 -7 -17 0.91 0.75
 3 7 18 2.34 0.85
 -3 -7 -18 0.32 0.69
 3 7 19 0.91 0.96
 -3 -7 -19 0.05 1.06
 3 7 20 1.38 0.69
 -3 -7 -20 0.64 0.69
 3 7 21 -0.11 0.48
 -3 -7 -21 0 0.48
 3 7 22 0 0.27
 -3 -7 -22 0.16 0.27
 3 9 0 8.57 0.32
 3 9 1 231.35 4.63
 -3 -9 -1 230.13 4.63
 3 9 2 220.33 4.85
 -3 -9 -2 220.65 4.69
 3 9 3 139.66 3.46
 -3 -9 -3 139.08 3.41
 3 9 4 429.69 9.16
 -3 -9 -4 427.61 9.53
 3 9 5 25.5 1.12
 -3 -9 -5 25.66 1.06
 3 9 6 876.25 16.51
 -3 -9 -6 754.11 14.43
 3 9 7 6.12 0.43
 -3 -9 -7 7.61 0.48
 3 9 8 362.12 8.52
 -3 -9 -8 368.08 8.73
 3 9 9 5.01 0.43
 -3 -9 -9 4.85 0.37
 3 9 10 102.76 3.3
 -3 -9 -10 101.86 3.25
 3 9 11 0.69 0.48
 -3 -9 -11 0.43 0.59
 3 9 12 67.83 2.45
 -3 -9 -12 68.21 2.45
 3 9 13 0.75 0.48
 -3 -9 -13 0.05 0.48
 3 9 14 20.07 1.12
 -3 -9 -14 19.97 1.06
 3 9 15 -0.32 0.69
 -3 -9 -15 0.37 0.53
 3 9 16 1.12 0.64
 -3 -9 -16 0.37 0.64
 3 9 17 0.96 0.69
 -3 -9 -17 -0.53 0.59
 3 9 18 17.46 1.38
 -3 -9 -18 17.2 1.49
 3 9 19 0 0.8
 -3 -9 -19 -0.91 0.8
 3 9 20 2.61 0.59
 -3 -9 -20 3.83 0.69
 3 9 21 0.27 0.48
 -3 -9 -21 0 0.43
 3 9 22 0.27 0.21
 -3 -9 -22 0.64 0.37
 3 11 0 1.49 0.11
 3 11 1 2.82 0.16
 -3 -11 -1 2.93 0.16
 3 11 2 21.51 0.75
 -3 -11 -2 21.35 0.69
 3 11 3 374.1 7.99
 -3 -11 -3 381.29 7.35
 3 11 4 86.95 3.67
 -3 -11 -4 86.31 3.57
 3 11 5 14 0.69
 -3 -11 -5 13.95 0.75
 3 11 6 277.14 6.44
 -3 -11 -6 4.9 1.17
 3 11 7 0.37 0.21
 -3 -11 -7 0.53 0.21
 3 11 8 92.33 2.93
 -3 -11 -8 92.7 2.77
 3 11 9 8.79 0.53
 -3 -11 -9 8.63 0.53
 3 11 10 6.82 0.75
 -3 -11 -10 7.24 0.69
 3 11 11 2.34 0.48
 -3 -11 -11 2.02 0.48
 3 11 12 23.37 1.12
 -3 -11 -12 23.32 1.17
 3 11 13 1.17 0.53
 -3 -11 -13 1.33 0.37
 3 11 14 5.43 0.69
 -3 -11 -14 5.54 0.69
 3 11 15 2.56 0.75
 -3 -11 -15 4.15 0.8
 3 11 16 0.69 0.69
 -3 -11 -16 0.32 0.75
 3 11 17 1.33 0.64
 -3 -11 -17 0.59 0.37
 3 11 18 6.28 1.22
 -3 -11 -18 1.76 0.64
 3 11 19 0.59 0.96
 -3 -11 -19 -0.43 0.37
 3 11 20 0.16 0.43
 -3 -11 -20 0.8 0.37
 3 11 21 0.05 0.27
 -3 -11 -21 -0.37 0.43
 3 11 22 -0.05 0.16
 -3 -11 -22 0.05 0.37
 3 13 0 245.94 4.85
 3 13 1 229.54 4.63
 -3 -13 -1 233.32 4.47
 3 13 2 1.86 0.21
 -3 -13 -2 1.86 0.16
 3 13 3 4.37 0.43
 -3 -13 -3 4.05 0.37
 3 13 4 38.02 1.44
 -3 -13 -4 38.55 1.44
 3 13 5 1.12 0.16
 -3 -13 -5 1.44 0.21
 3 13 6 9.26 0.53
 -3 -13 -6 15.23 0.64
 3 13 7 38.55 1.33
 -3 -13 -7 36.85 1.28
 3 13 8 13.52 0.64
 -3 -13 -8 14 0.69
 3 13 9 0.11 0.27
 -3 -13 -9 0.11 0.27
 3 13 10 38.92 1.7
 -3 -13 -10 39.24 1.86
 3 13 11 13.74 0.85
 -3 -13 -11 13.31 0.8
 3 13 12 11.98 0.69
 -3 -13 -12 12.19 0.75
 3 13 13 2.98 0.59
 -3 -13 -13 3.09 0.48
 3 13 14 2.08 0.64
 -3 -13 -14 2.18 0.64
 3 13 15 11.34 1.01
 -3 -13 -15 7.72 1.06
 3 13 16 0.8 0.69
 -3 -13 -16 0 0.75
 3 13 17 3.57 0.85
 -3 -13 -17 1.06 0.43
 3 13 18 0.05 0.96
 -3 -13 -18 0.43 0.43
 3 13 19 -0.64 1.06
 -3 -13 -19 0.21 0.48
 3 13 20 -0.16 0.32
 -3 -13 -20 -0.27 0.21
 3 13 21 0.16 0.37
 -3 -13 -21 0.05 0.27
 3 13 22 0.27 0.21
 -3 -13 -22 0.43 0.37
 3 15 0 803.73 18.05
 3 15 1 144.29 4.26
 -3 -15 -1 142.38 4.79
 3 15 2 26.62 1.28
 -3 -15 -2 26.52 1.06
 3 15 3 487.14 10.86
 -3 -15 -3 486.39 10.33
 3 15 4 43.08 1.38
 -3 -15 -4 42.06 1.44
 3 15 5 62.24 1.97
 -3 -15 -5 58.78 2.02
 3 15 6 118.04 3.35
 -3 -15 -6 138.22 3.62
 3 15 7 87.43 2.56
 -3 -15 -7 86.36 2.61
 3 15 8 144.56 4.05
 -3 -15 -8 146.64 3.99
 3 15 9 213.62 6.39
 -3 -15 -9 211.12 6.23
 3 15 10 0.85 0.32
 -3 -15 -10 0.27 0.37
 3 15 11 150.74 4.31
 -3 -15 -11 150.2 4.26
 3 15 12 5.96 0.59
 -3 -15 -12 5.59 0.53
 3 15 13 4.85 0.53
 -3 -15 -13 3.73 0.53
 3 15 14 3.51 1.17
 -3 -15 -14 3.03 0.8
 3 15 15 36.85 1.86
 -3 -15 -15 39.08 2.34
 3 15 16 -0.59 0.64
 -3 -15 -16 0.91 0.69
 3 15 17 37.01 1.97
 -3 -15 -17 1.28 0.37
 3 15 18 -0.43 1.01
 -3 -15 -18 0.53 0.53
 3 15 19 0.91 0.75
 -3 -15 -19 0.59 0.37
 3 15 20 0.05 0.27
 -3 -15 -20 -0.05 0.64
 3 15 21 0.16 0.32
 -3 -15 -21 0.59 0.37
 3 17 0 3.25 0.21
 3 17 1 17.89 0.59
 -3 -17 -1 17.62 0.59
 3 17 2 18 0.64
 -3 -17 -2 18.16 0.59
 3 17 3 42.81 1.22
 -3 -17 -3 41.96 1.22
 3 17 4 0 0.16
 -3 -17 -4 0 0.16
 3 17 5 0.21 0.16
 -3 -17 -5 0.32 0.16
 3 17 6 26.57 1.01
 -3 -17 -6 25.93 1.01
 3 17 7 5.27 0.37
 -3 -17 -7 5.59 0.37
 3 17 8 35.78 1.33
 -3 -17 -8 36.1 1.33
 3 17 9 1.22 0.37
 -3 -17 -9 0.69 0.43
 3 17 10 24.39 1.17
 -3 -17 -10 24.39 1.17
 3 17 11 1.92 0.37
 -3 -17 -11 1.7 0.43
 3 17 12 0.64 0.37
 -3 -17 -12 0.16 0.43
 3 17 13 2.34 0.53
 -3 -17 -13 2.61 0.53
 3 17 14 0.27 0.69
 -3 -17 -14 0 0.64
 3 17 15 4.63 0.85
 -3 -17 -15 4.69 0.8
 3 17 16 -0.32 0.53
 -3 -17 -16 -0.27 0.64
 3 17 17 2.34 0.8
 -3 -17 -17 2.13 0.91
 3 17 18 -0.69 0.91
 -3 -17 -18 0.59 0.43
 3 17 19 -0.11 0.64
 -3 -17 -19 0.05 0.32
 3 17 20 1.12 0.75
 -3 -17 -20 -0.16 0.27
 3 17 21 -0.11 0.16
 -3 -17 -21 0 0.16
 3 19 0 15.87 0.53
 3 19 1 6.98 0.32
 -3 -19 -1 7.24 0.32
 3 19 2 5.16 0.27
 -3 -19 -2 5.22 0.27
 3 19 3 2.93 0.21
 -3 -19 -3 3.19 0.21
 3 19 4 43.18 1.38
 -3 -19 -4 43.18 1.33
 3 19 5 21.83 0.8
 -3 -19 -5 22.04 0.85
 3 19 6 161.17 4.15
 -3 -19 -6 161.92 4.15
 3 19 7 6.28 0.43
 -3 -19 -7 6.07 0.43
 3 19 8 0.11 0.48
 -3 -19 -8 0.27 0.37
 3 19 9 2.93 0.43
 -3 -19 -9 2.66 0.37
 3 19 10 10.06 0.59
 -3 -19 -10 10.12 0.64
 3 19 11 3.83 0.53
 -3 -19 -11 3.83 0.43
 3 19 12 26.36 1.17
 -3 -19 -12 25.18 1.12
 3 19 13 5.22 0.69
 -3 -19 -13 5.16 0.69
 3 19 14 7.51 0.8
 -3 -19 -14 6.39 0.8
 3 19 15 1.44 0.69
 -3 -19 -15 1.54 0.64
 3 19 16 -0.11 0.53
 -3 -19 -16 -0.11 0.21
 3 19 17 -3.51 1.44
 -3 -19 -17 0 0.21
 3 19 18 0.11 0.85
 -3 -19 -18 0.05 0.43
 3 19 19 0.53 0.37
 -3 -19 -19 0 0.37
 3 19 20 -0.05 0.43
 -3 -19 -20 -0.05 0.21
 3 19 21 -0.05 0.16
 -3 -19 -21 0 0.21
 3 21 0 551.25 9.37
 3 21 1 101.7 2.24
 -3 -21 -1 100.26 2.4
 3 21 2 144.24 3.14
 -3 -21 -2 138.33 3.19
 3 21 3 13.31 0.59
 -3 -21 -3 10.6 0.53
 3 21 4 1.17 0.21
 -3 -21 -4 1.54 0.21
 3 21 5 37.7 1.28
 -3 -21 -5 37.8 1.28
 3 21 6 289.55 6.34
 -3 -21 -6 284.75 6.34
 3 21 7 1.76 0.21
 -3 -21 -7 2.24 0.32
 3 21 8 101.75 2.98
 -3 -21 -8 105.11 2.98
 3 21 9 42.97 1.54
 -3 -21 -9 42.49 1.6
 3 21 10 0.27 0.32
 -3 -21 -10 -0.05 0.37
 3 21 11 3.14 0.53
 -3 -21 -11 3.19 0.48
 3 21 12 41.85 1.65
 -3 -21 -12 42.01 1.54
 3 21 13 4.1 1.17
[truncated: 1,005,205 more chars]
