# Supplementary material for: Data-Driven Search Algorithm for Discovery of Synthesizable Zeolitic Imidazolate Frameworks
Source: JACS Au. 2025 Mar 7;5(3):1460–70. doi: 10.1021/jacsau.5c00077 (PMC11938011; doi:10.1021/jacsau.5c00077)
Supplement: Supplementary file 5 — au5c00077_si_005.zip [file au5c00077_si_005.zip]

Archive with 420 entries (420 files):
- Tier 2/T-100_69_3_39049.cif
- Tier 2/T-101_65_3_468.cif
- Tier 2/T-102_139_3_521.cif
- Tier 2/T-103_65_3_2536.cif
- Tier 2/T-104_62_3_5895562.cif
- Tier 2/T-105_119_3_7539.cif
- Tier 2/T-106_74_3_1981412.cif
- Tier 2/T-107_123_3_168.cif
- Tier 2/T-108_138_3_43772536.cif
- Tier 2/T-109_189_3_1615.cif
- Tier 2/T-110_69_3_15692.cif
- Tier 2/T-111_53_3_343459.cif
- Tier 2/T-112_194_3_867.cif
- Tier 2/T-113_63_4_19731481.cif
- Tier 2/T-114_55_3_94281.cif
- Tier 2/T-115_51_3_35029.cif
- Tier 2/T-116_139_3_516p.cif
- Tier 2/T-117_191_5_246392.cif
- Tier 2/T-118_131_3_3533.cif
- Tier 2/T-119_74_3_2587961.cif
- Tier 2/T-120_141_3_25015.cif
- Tier 2/T-121_65_3_384.cif
- Tier 2/T-122_141_3_10666.cif
- Tier 2/T-123_194_3_425.cif
- Tier 2/T-124_87_3_2591888.cif
- Tier 2/T-125_74_3_1490499.cif
- Tier 2/T-126_229_3_5657.cif
- Tier 2/T-127_141_3_25264.cif
- Tier 2/T-128_65_3_3297.cif
- Tier 2/T-129_123_5_23982.cif
- Tier 2/T-130_123_3_80.cif
- Tier 2/T-131_139_3_815.cif
- Tier 2/T-132_131_3_4482.cif
- Tier 2/T-133_189_3_2124.cif
- Tier 2/T-134_74_3_1592974.cif
- Tier 2/T-135_59_3_2469.cif
- Tier 2/T-136_194_3_1653.cif
- Tier 2/T-137_51_3_106914.cif
- Tier 2/T-138_74_3_1531885.cif
- Tier 2/T-139_74_3_2929099.cif
- Tier 2/T-140_55_3_39429.cif
- Tier 2/T-141_139_3_257.cif
- Tier 2/T-142_123_5_122209.cif
- Tier 2/T-143_139_3_947.cif
- Tier 2/T-144_65_4_129831.cif
- Tier 2/T-145_131_3_7764.cif
- Tier 2/T-146_123_3_226.cif
- Tier 2/T-147_225_3_81.cif
- Tier 2/T-148_131_3_5122.cif
- Tier 2/T-149_123_5_23985.cif
- Tier 2/T-150_69_3_16198.cif
- Tier 2/T-151_65_3_2475.cif
- Tier 2/T-152_63_3_46912.cif
- Tier 2/T-153_59_5_15726633.cif
- Tier 2/T-154_131_3_2183.cif
- Tier 2/T-155_74_3_2870687.cif
- Tier 2/T-156_131_5_12420856.cif
- Tier 2/T-157_51_3_37071.cif
- Tier 2/T-158_65_4_114786.cif
- Tier 2/T-159_131_5_6246094.cif
- Tier 2/T-160_191_3_409.cif
- Tier 2/T-161_139_3_817.cif
- Tier 2/T-162_59_4_280910.cif
- Tier 2/T-163_59_4_221997.cif
- Tier 2/T-164_119_5_46393944.cif
- Tier 2/T-165_194_3_501.cif
- Tier 2/T-166_69_3_67204.cif
- Tier 2/T-167_166_3_6805.cif
- Tier 2/T-168_141_3_9176.cif
- Tier 2/T-169_191_5_246342.cif
- Tier 2/T-170_166_3_8908.cif
- Tier 2/T-171_194_3_2273.cif
- Tier 2/T-172_139_3_1997.cif
- Tier 2/T-173_53_3_807725.cif
- Tier 2/T-174_131_3_4499.cif
- Tier 2/T-175_166_3_8899.cif
- Tier 2/T-176_65_4_67119.cif
- Tier 2/T-177_139_3_71.cif
- Tier 2/T-178_74_3_1464821.cif
- Tier 2/T-179_131_3_2648.cif
- Tier 2/T-180_139_3_4157.cif
- Tier 2/T-181_141_3_25271.cif
- Tier 2/T-182_65_3_2523.cif
- Tier 2/T-183_191_4_27024.cif
- Tier 2/T-184_141_3_10600.cif
- Tier 2/T-185_51_3_38975.cif
- Tier 2/T-186_62_3_1042619(cfd).cif
- Tier 2/T-187_63_4_17584010.cif
- Tier 2/T-188_141_3_25010.cif
- Tier 2/T-189_63_4_12855452.cif
- Tier 2/T-190_53_3_689308.cif
- Tier 2/T-191_59_5_22166845.cif
- Tier 2/T-192_63_4_19637383.cif
- Tier 2/T-193_166_5_46640167.cif
- Tier 2/T-194_141_3_10667.cif
- Tier 2/T-195_51_3_73242.cif
- Tier 2/T-196_63_4_29344381.cif
- Tier 2/T-197_189_5_12962803.cif
- Tier 2/T-198_41_3_13890046.cif
- Tier 2/T-199_63_3_46913.cif
- Tier 2/T-200_59_5_15284478.cif
- Tier 2/T-201_65_3_4906.cif
- Tier 2/T-202_59_3_4712.cif
- Tier 2/T-203_51_3_75779.cif
- Tier 2/T-204_65_3_403.cif
- Tier 2/T-205_59_5_22446322.cif
- Tier 2/T-206_65_3_346.cif
- Tier 2/T-207_164_3_222212.cif
- Tier 2/T-208_123_3_166.cif
- Tier 2/T-209_131_3_7741.cif
- Tier 2/T-210_53_3_288639.cif
- Tier 2/T-211_194_3_2074.cif
- Tier 2/T-212_62_3_804522.cif
- Tier 2/T-213_119_5_30185241.cif
- Tier 2/T-214_141_3_25270.cif
- Tier 2/T-215_62_3_7279733.cif
- Tier 2/T-216_63_3_127411.cif
- Tier 2/T-217_63_4_24211780.cif
- Tier 2/T-218_139_3_252.cif
- Tier 2/T-219_141_3_10685.cif
- Tier 2/T-220_63_4_17567550.cif
- Tier 2/T-221_69_3_73091.cif
- Tier 2/T-222_191_3_310.cif
- Tier 2/T-223_AWO.cif
- Tier 2/T-224_225_4_173.cif
- Tier 2/T-225_63_4_19761177.cif
- Tier 2/T-226_59_5_15284480.cif
- Tier 2/T-227_65_3_2470.cif
- Tier 2/T-228_131_3_2192.cif
- Tier 2/T-229_63_3_134225.cif
- Tier 2/T-230_166_4_779823.cif
- Tier 2/T-231_123_5_122213.cif
- Tier 2/T-232_119_3_7803.cif
- Tier 2/T-233_164_4_56586388.cif
- Tier 2/T-234_69_3_73127.cif
- Tier 2/T-235_74_3_2719860(AEL).cif
- Tier 2/T-236_62_3_804588.cif
- Tier 2/T-237_74_3_2308582.cif
- Tier 2/T-238_189_5_12960879.cif
- Tier 2/T-239_63_3_46952.cif
- Tier 2/T-240_59_5_15278663.cif
- Tier 2/T-241_59_4_222003.cif
- Tier 2/T-242_131_3_2205.cif
- Tier 2/T-243_74_3_2564192.cif
- Tier 2/T-244_69_3_28665.cif
- Tier 2/T-245_74_3_1205615.cif
- Tier 2/T-246_141_3_9174.cif
- Tier 2/T-247_63_3_151720.cif
- Tier 2/T-248_74_3_1629933.cif
- Tier 2/T-249_59_3_2312.cif
- Tier 2/T-250_51_3_71431.cif
- Tier 2/T-251_69_3_33115.cif
- Tier 2/T-252_119_5_45196232.cif
- Tier 2/T-253_141_3_9230.cif
- Tier 2/T-254_69_3_28662.cif
- Tier 2/T-255_74_3_2554843.cif
- Tier 2/T-256_194_3_2075.cif
- Tier 2/T-257_63_3_52075.cif
- Tier 2/T-258_61_3_20197889.cif
- Tier 2/T-259_63_4_24213446.cif
- Tier 2/T-260_87_3_2661050.cif
- Tier 2/T-261_74_3_1878092.cif
- Tier 2/T-262_63_3_52185.cif
- Tier 2/T-263_123_5_30108.cif
- Tier 2/T-264_63_3_26867.cif
- Tier 2/T-265_131_3_3532.cif
- Tier 2/T-266_59_3_1798.cif
- Tier 2/T-267_62_3_5374749.cif
- Tier 2/T-268_141_3_9231.cif
- Tier 2/T-269_51_3_18623.cif
- Tier 2/T-270_65_3_3290.cif
- Tier 2/T-271_74_3_2554893.cif
- Tier 2/T-272_229_3_6389.cif
- Tier 2/T-273_59_4_207956.cif
- Tier 2/T-274_87_3_2585082.cif
- Tier 2/T-275_65_3_3839.cif
- Tier 2/T-276_55_3_76560.cif
- Tier 2/T-277_51_3_18548.cif
- Tier 2/T-278_65_3_4933.cif
- Tier 2/T-279_65_3_3291.cif
- Tier 2/T-280_69_3_27937.cif
- Tier 2/T-281_53_3_342969.cif
- Tier 2/T-282_63_3_91195.cif
- Tier 2/T-283_63_3_73380.cif
- Tier 2/T-284_59_5_20853831.cif
- Tier 2/T-285_63_4_15492537.cif
- Tier 2/T-286_63_3_151282.cif
- Tier 2/T-287_138_3_57692316.cif
- Tier 2/T-288_69_3_76220.cif
- Tier 2/T-289_69_3_33149.cif
- Tier 2/T-290_63_4_22002711.cif
- Tier 2/T-291_63_3_161271.cif
- Tier 2/T-292_63_3_156099.cif
- Tier 2/T-293_194_3_421.cif
- Tier 2/T-294_141_3_9213.cif
- Tier 2/T-295_189_4_94077.cif
- Tier 2/T-296_189_3_1603.cif
- Tier 2/T-297_59_3_1790.cif
- Tier 2/T-298_63_4_14916851.cif
- Tier 2/T-299_194_3_192.cif
- Tier 2/T-300_194_4_147323.cif
- Tier 2/T-301_69_3_76110.cif
- Tier 2/T-302_141_3_9214.cif
- Tier 2/T-303_176_3_2657046.cif
- Tier 2/T-304_74_3_2868882.cif
- Tier 2/T-305_65_3_3296.cif
- Tier 2/T-306_74_3_2918972.cif
- Tier 2/T-307_53_3_201602.cif
- Tier 2/T-308_59_5_22446300.cif
- Tier 2/T-309_69_3_73126.cif
- Tier 2/T-310_131_3_1956.cif
- Tier 2/T-311_65_3_404.cif
- Tier 2/T-312_59_4_223395.cif
- Tier 2/T-313_65_3_354.cif
- Tier 2/T-314_141_3_9161.cif
- Tier 2/T-315_123_5_122206.cif
- Tier 2/T-316_119_5_41216674.cif
- Tier 2/T-317_131_3_4330.cif
- Tier 2/T-318_131_3_2181.cif
- Tier 2/T-319_139_3_3221.cif
- Tier 2/T-320_141_3_25276.cif
- Tier 2/T-321_191_5_696869.cif
- Tier 2/T-322_123_3_76.cif
- Tier 2/T-323_74_3_878377.cif
- Tier 2/T-91_62_3_5374756.cif
- Tier 2/T-92_59_5_15285727.cif
- Tier 2/T-93_59_3_3092.cif
- Tier 2/T-94_191_5_47404.cif
- Tier 2/T-95_119_5_45148910.cif
- Tier 2/T-96_65_3_2756.cif
- Tier 2/T-97_139_3_932.cif
- Tier 2/T-98_131_3_5368.cif
- Tier 2/T-99_123_3_232(cmc).cif
- Tier 3/T-324_63_3_91536.cif
- Tier 3/T-325_59_5_15208666.cif
- Tier 3/T-326_131_5_6245763.cif
- Tier 3/T-327_69_3_28618.cif
- Tier 3/T-328_131_3_3571.cif
- Tier 3/T-329_63_3_95297.cif
- Tier 3/T-330_164_3_235139.cif
- Tier 3/T-331_69_3_76087.cif
- Tier 3/T-332_139_3_2008.cif
- Tier 3/T-333_166_3_20224.cif
- Tier 3/T-334_74_3_2587815.cif
- Tier 3/T-335_51_3_98463.cif
- Tier 3/T-336_74_3_2554716.cif
- Tier 3/T-337_69_3_33360.cif
- Tier 3/T-338_63_3_26792.cif
- Tier 3/T-339_51_3_42869.cif
- Tier 3/T-340_131_3_7763.cif
- Tier 3/T-341_194_3_1952.cif
- Tier 3/T-342_53_3_178710.cif
- Tier 3/T-343_141_3_10684.cif
- Tier 3/T-344_65_3_353.cif
- Tier 3/T-345_74_3_2597537.cif
- Tier 3/T-346_65_3_2012.cif
- Tier 3/T-347_119_3_2726.cif
- Tier 3/T-348_63_3_151747.cif
- Tier 3/T-349_65_3_4932.cif
- Tier 3/T-350_62_3_1532278.cif
- Tier 3/T-351_59_3_250.cif
- Tier 3/T-352_63_3_52122.cif
- Tier 3/T-353_63_3_52098.cif
- Tier 3/T-354_141_3_10683.cif
- Tier 3/T-355_65_3_2848.cif
- Tier 3/T-356_131_3_11061.cif
- Tier 3/T-357_65_3_1574.cif
- Tier 3/T-358_164_3_113828.cif
- Tier 3/T-359_74_3_2011519.cif
- Tier 3/T-360_166_3_17356.cif
- Tier 3/T-361_65_3_4708.cif
- Tier 3/T-362_194_3_1957.cif
- Tier 3/T-363_51_3_72585.cif
- Tier 3/T-364_194_3_2666(AFG).cif
- Tier 3/T-365_63_3_134226.cif
- Tier 3/T-366_62_3_4973225.cif
- Tier 3/T-367_69_3_73122.cif
- Tier 3/T-368_69_3_64277.cif
- Tier 3/T-369_53_3_431277.cif
- Tier 3/T-370_69_3_28661.cif
- Tier 3/T-371_59_3_249.cif
- Tier 3/T-372_69_3_98482.cif
- Tier 3/T-373_166_3_6806.cif
- Tier 3/T-374_51_3_76491.cif
- Tier 3/T-375_166_3_16209.cif
- Tier 3/T-376_74_3_1204938.cif
- Tier 3/T-377_65_3_4931.cif
- Tier 3/T-378_194_3_2665.cif
- Tier 3/T-379_51_3_71430.cif
- Tier 3/T-380_74_3_773329.cif
- Tier 3/T-381_194_3_3364.cif
- Tier 3/T-382_176_3_2903162.cif
- Tier 3/T-383_59_5_15726691.cif
- Tier 3/T-384_141_3_25009.cif
- Tier 3/T-385_59_3_4707.cif
- Tier 3/T-386_166_3_6134.cif
- Tier 3/T-387_51_3_107103.cif
- Tier 3/T-388_74_3_1019763.cif
- Tier 3/T-389_63_4_40619169(THO).cif
- Tier 3/T-390_131_3_4481.cif
[truncated: 120 more entries]
