# Supplementary material for: Data-Driven Search Algorithm for Discovery of Synthesizable Zeolitic Imidazolate Frameworks
Source: JACS Au. 2025 Mar 7;5(3):1460–70. doi: 10.1021/jacsau.5c00077 (PMC11938011; doi:10.1021/jacsau.5c00077)
Supplement: Supplementary file 5 — au5c00077_si_005.zip [file au5c00077_si_005.zip › Tier 2/T-100_69_3_39049.cif]

data_69_3_39049.lmp-nosymm
_audit_creation_date              2023-09-12
_audit_creation_method            'Materials Studio'
_symmetry_space_group_name_H-M    'FMMM'
_symmetry_Int_Tables_number       69
_symmetry_cell_setting            orthorhombic
loop_
_symmetry_equiv_pos_as_xyz
  x,y,z
  -x,-y,z
  -x,y,-z
  x,-y,-z
  -x,-y,-z
  x,y,-z
  x,-y,z
  -x,y,z
  x,y+1/2,z+1/2
  -x,-y+1/2,z+1/2
  -x,y+1/2,-z+1/2
  x,-y+1/2,-z+1/2
  -x,-y+1/2,-z+1/2
  x,y+1/2,-z+1/2
  x,-y+1/2,z+1/2
  -x,y+1/2,z+1/2
  x+1/2,y,z+1/2
  -x+1/2,-y,z+1/2
  -x+1/2,y,-z+1/2
  x+1/2,-y,-z+1/2
  -x+1/2,-y,-z+1/2
  x+1/2,y,-z+1/2
  x+1/2,-y,z+1/2
  -x+1/2,y,z+1/2
  x+1/2,y+1/2,z
  -x+1/2,-y+1/2,z
  -x+1/2,y+1/2,-z
  x+1/2,-y+1/2,-z
  -x+1/2,-y+1/2,-z
  x+1/2,y+1/2,-z
  x+1/2,-y+1/2,z
  -x+1/2,y+1/2,z
_cell_length_a                    27.7666
_cell_length_b                    32.4210
_cell_length_c                    47.6066
_cell_angle_alpha                 90.0000
_cell_angle_beta                  90.0000
_cell_angle_gamma                 90.0000
loop_
_atom_site_label
_atom_site_type_symbol
_atom_site_fract_x
_atom_site_fract_y
_atom_site_fract_z
_atom_site_U_iso_or_equiv
_atom_site_adp_type
_atom_site_occupancy
H1     Zn    0.10973   0.15891   0.26597   0.00000  Uiso   1.00
H9     Zn    0.22124   0.09365   0.16736   0.00000  Uiso   1.00
H17    Zn    0.10619   0.09439   0.06310   0.00000  Uiso   1.00
C1     N     0.12929   0.21666   0.25692   0.00000  Uiso   1.00
C9     N     0.04075   0.15135   0.27720   0.00000  Uiso   1.00
C17    N     0.12708   0.12343   0.23317   0.00000  Uiso   1.00
C25    N     0.17151   0.09702   0.19769   0.00000  Uiso   1.00
C33    N     0.15218   0.14340   0.29814   0.00000  Uiso   1.00
C41    N     0.21752   0.12230   0.32251   0.00000  Uiso   1.00
C49    N     0.23301   0.03483   0.15703   0.00000  Uiso   1.00
C57    N     0.19537   0.11717   0.13166   0.00000  Uiso   1.00
C65    N     0.15105   0.11720   0.09193   0.00000  Uiso   1.00
C73    N     0.12956   0.10094   0.02372   0.00000  Uiso   1.00
C81    N     0.04062   0.11830   0.06845   0.00000  Uiso   1.00
C89    N     0.09498   0.03488   0.07230   0.00000  Uiso   1.00
He1    H     0.05060   0.11148   0.31346   0.00000  Uiso   1.00
He9    H     0.26966   0.04340   0.11714   0.00000  Uiso   1.00
He17   H     0.20669   0.10774   0.02962   0.00000  Uiso   1.00
He25   H     0.05092   0.18185   0.08137   0.00000  Uiso   1.00
He33   H     0.05275   0.04333   0.11032   0.00000  Uiso   1.00
Be1    C     0.13241   0.07109   0.20222   0.00000  Uiso   1.00
Be9    C     0.10573   0.08681   0.22457   0.00000  Uiso   1.00
B2     C     0.16646   0.12809   0.21656   0.00000  Uiso   1.00
Be17   C     0.18572   0.14082   0.34118   0.00000  Uiso   1.00
Be25   C     0.14602   0.15473   0.32604   0.00000  Uiso   1.00
B10    C     0.19566   0.12431   0.29705   0.00000  Uiso   1.00
Be33   C     0.17078   0.15627   0.09526   0.00000  Uiso   1.00
Be41   C     0.19789   0.15634   0.11992   0.00000  Uiso   1.00
B18    C     0.16624   0.09510   0.11443   0.00000  Uiso   1.00
Be49   C     0.17681   0.27058   0.24587   0.00000  Uiso   1.00
Be57   C     0.97493   0.12685   0.29933   0.00000  Uiso   1.00
Be65   C     0.74436   0.02146   0.13265   0.00000  Uiso   1.00
Be73   C     0.17689   0.10479   0.01463   0.00000  Uiso   1.00
Be81   C     0.97489   0.15744   0.07611   0.00000  Uiso   1.00
Be89   C     0.93060   0.02145   0.09566   0.00000  Uiso   1.00
He41   H     0.20691   0.20864   0.25878   0.00000  Uiso   1.00
He49   H     0.07280   0.07531   0.23461   0.00000  Uiso   1.00
He57   H     0.12681   0.04337   0.18946   0.00000  Uiso   1.00
Li9    H     0.19134   0.15430   0.21802   0.00000  Uiso   1.00
He65   H     0.11366   0.17119   0.33305   0.00000  Uiso   1.00
He73   H     0.19403   0.14323   0.36364   0.00000  Uiso   1.00
Li17   H     0.21125   0.11157   0.27771   0.00000  Uiso   1.00
He81   H     0.21890   0.18094   0.12990   0.00000  Uiso   1.00
He89   H     0.16410   0.18076   0.07987   0.00000  Uiso   1.00
Li25   H     0.15699   0.06257   0.11793   0.00000  Uiso   1.00
Li1    H     0.13162   1.00000   0.03983   0.00000  Uiso   1.00
Li4    H     0.20295   1.00000   0.19170   0.00000  Uiso   1.00
B38    C     0.22081   1.00000   0.17114   0.00000  Uiso   1.00
B39    C     0.88975   1.00000   0.05923   0.00000  Uiso   1.00
B1     C     0.39732   0.09785   0.50000   0.00000  Uiso   1.00
Li3    H     0.43670   0.09472   0.50000   0.00000  Uiso   1.00
B26    C     0.10220   0.25000   0.25000   0.00000  Uiso   1.00
Li33   H     0.06269   0.25000   0.25000   0.00000  Uiso   1.00
B30    C     1.00000   0.16470   0.26428   0.00000  Uiso   1.00
B34    C     1.00000   0.09631   0.06341   0.00000  Uiso   1.00
Li37   H     1.00000   0.18465   0.24567   0.00000  Uiso   1.00
Li41   H     1.00000   0.06379   0.05692   0.00000  Uiso   1.00
loop_
_geom_bond_atom_site_label_1
_geom_bond_atom_site_label_2
_geom_bond_distance
_geom_bond_site_symmetry_2
_ccdc_geom_bond_type
H1     C1      1.996   .     S
H1     C9      2.003   .     S
H1     C17     1.998   .     S
H1     C33     1.997   .     S
H9     C25     2.001   .     S
H9     C49     1.996   .     S
H9     C57     1.997   .     S
H9     C41     1.996   19    S
H17    C65     1.996   .     S
H17    C73     1.995   .     S
H17    C81     1.995   .     S
H17    C89     2.003   .     S
C1     B26     1.358   .     A
C1     Be49    1.389   12    A
C9     B30     1.359   1_455 A
C9     Be57    1.389   8_655 A
C17    Be9     1.389   .     S
C17    B2      1.358   .     D
C25    Be1     1.390   .     S
C25    B2      1.357   .     S
C33    Be25    1.389   .     S
C33    B10     1.358   .     D
C41    Be17    1.389   .     S
C41    B10     1.357   .     S
C41    H9      1.996   19    S
C49    B38     1.357   1_545 A
C49    Be65    1.389   8_655 A
C57    Be41    1.389   .     S
C57    B18     1.356   .     S
C65    Be33    1.389   .     S
C65    B18     1.356   .     D
C73    Be73    1.389   .     A
C73    B1      1.357   19    A
C81    B34     1.356   1_455 A
C81    Be81    1.389   8_655 A
C89    Be89    1.390   8_655 A
C89    B39     1.359   2_665 A
He1    Be57    1.097   8_655 S
He9    Be65    1.097   8_655 S
He17   Be73    1.097   .     S
He25   Be81    1.097   8_655 S
He33   Be89    1.097   8_655 S
Be1    Be9     1.393   .     D
Be1    He57    1.096   .     S
Be9    He49    1.097   .     S
B2     Li9     1.098   .     S
Be17   Be25    1.392   .     D
Be17   He73    1.097   .     S
Be25   He65    1.097   .     S
B10    Li17    1.098   .     S
Be33   Be41    1.395   .     D
Be33   He89    1.096   .     S
Be41   He81    1.097   .     S
B18    Li25    1.098   .     S
Be49   C1      1.389   12    A
Be49   Be49    1.391   12    A
Be49   He41    1.096   12    S
Be57   C9      1.389   8_655 A
Be57   He1     1.097   8_655 S
Be57   Be57    1.392   8_755 A
Be65   C49     1.389   8_655 A
Be65   He9     1.097   8_655 S
Be65   Be65    1.392   7     A
Be73   Be73    1.393   6     A
Be81   C81     1.389   8_655 A
Be81   He25    1.097   8_655 S
Be81   Be81    1.395   8_755 A
Be89   C89     1.390   8_655 A
Be89   He33    1.097   8_655 S
Be89   Be89    1.391   7     A
He41   Be49    1.096   12    S
Li1    B39     1.098   2_675 S
Li4    B38     1.097   .     S
B38    C49     1.357   1_565 A
B38    C49     1.357   7_565 A
B39    C89     1.359   2_665 A
B39    C89     1.359   8_665 A
B39    Li1     1.098   2_675 S
B1     Li3     1.098   .     S
B1     C73     1.357   19    A
B1     C73     1.357   24    A
B26    C1      1.358   12    A
B26    Li33    1.097   .     S
B30    C9      1.359   1_655 A
B30    C9      1.359   8_655 A
B30    Li37    1.097   .     S
B34    C81     1.356   1_655 A
B34    C81     1.356   8_655 A
B34    Li41    1.099   .     S
