# Supplementary material for: Data-Driven Search Algorithm for Discovery of Synthesizable Zeolitic Imidazolate Frameworks
Source: JACS Au. 2025 Mar 7;5(3):1460–70. doi: 10.1021/jacsau.5c00077 (PMC11938011; doi:10.1021/jacsau.5c00077)
Supplement: Supplementary file 5 — au5c00077_si_005.zip [file au5c00077_si_005.zip › Tier 2/T-101_65_3_468.cif]

data_65_3_468.lmp-nosymm
_audit_creation_date              2023-09-12
_audit_creation_method            'Materials Studio'
_symmetry_space_group_name_H-M    'CMMM'
_symmetry_Int_Tables_number       65
_symmetry_cell_setting            orthorhombic
loop_
_symmetry_equiv_pos_as_xyz
  x,y,z
  -x,-y,z
  -x,y,-z
  x,-y,-z
  -x,-y,-z
  x,y,-z
  x,-y,z
  -x,y,z
  x+1/2,y+1/2,z
  -x+1/2,-y+1/2,z
  -x+1/2,y+1/2,-z
  x+1/2,-y+1/2,-z
  -x+1/2,-y+1/2,-z
  x+1/2,y+1/2,-z
  x+1/2,-y+1/2,z
  -x+1/2,y+1/2,z
_cell_length_a                    38.2807
_cell_length_b                    18.5653
_cell_length_c                    27.4353
_cell_angle_alpha                 90.0000
_cell_angle_beta                  90.0000
_cell_angle_gamma                 90.0000
loop_
_atom_site_label
_atom_site_type_symbol
_atom_site_fract_x
_atom_site_fract_y
_atom_site_fract_z
_atom_site_U_iso_or_equiv
_atom_site_adp_type
_atom_site_occupancy
H1     Zn    0.18633   0.16140   0.10865   0.00000  Uiso   1.00
H5     Zn    0.07993   0.15897   0.27208   0.00000  Uiso   1.00
H9     Zn    0.18260   0.33584   0.38952   0.00000  Uiso   1.00
Be1    C     0.26534   0.27024   0.18694   0.00000  Uiso   1.00
C1     N     0.22472   0.21877   0.13884   0.00000  Uiso   1.00
He1    H     0.21897   0.20869   0.21714   0.00000  Uiso   1.00
Be5    C     0.17756   0.72861   0.02540   0.00000  Uiso   1.00
C5     N     0.18194   0.20081   0.04113   0.00000  Uiso   1.00
He5    H     0.17508   0.31585   0.05150   0.00000  Uiso   1.00
Be9    C     0.23319   0.96249   0.07548   0.00000  Uiso   1.00
C9     N     0.20312   0.06075   0.09907   0.00000  Uiso   1.00
He9    H     0.25214   0.07602   0.06063   0.00000  Uiso   1.00
Be13   C     0.08523   0.13074   0.16353   0.00000  Uiso   1.00
Be17   C     0.10971   0.13156   0.12603   0.00000  Uiso   1.00
C13    N     0.14110   0.15694   0.14477   0.00000  Uiso   1.00
B1     C     0.13493   0.16920   0.19280   0.00000  Uiso   1.00
C17    N     0.10132   0.15588   0.20564   0.00000  Uiso   1.00
He13   H     0.10713   0.11661   0.08752   0.00000  Uiso   1.00
He17   H     0.05760   0.11507   0.16334   0.00000  Uiso   1.00
Li1    H     0.15457   0.19040   0.21815   0.00000  Uiso   1.00
Be21   C     0.09711   0.96244   0.34620   0.00000  Uiso   1.00
C21    N     0.08750   0.06080   0.29996   0.00000  Uiso   1.00
He21   H     0.10348   0.07613   0.37514   0.00000  Uiso   1.00
Be25   C     0.01817   0.76936   0.22539   0.00000  Uiso   1.00
C25    N     0.02953   0.17844   0.25802   0.00000  Uiso   1.00
He25   H     0.03669   0.26326   0.20430   0.00000  Uiso   1.00
Be29   C     0.11182   0.35050   0.34032   0.00000  Uiso   1.00
Be33   C     0.08769   0.30876   0.31495   0.00000  Uiso   1.00
C29    N     0.10137   0.23986   0.30981   0.00000  Uiso   1.00
B5     C     0.13345   0.24244   0.33084   0.00000  Uiso   1.00
C33    N     0.14111   0.30842   0.34936   0.00000  Uiso   1.00
He29   H     0.06162   0.32239   0.30110   0.00000  Uiso   1.00
He33   H     0.11070   0.40708   0.35169   0.00000  Uiso   1.00
Li5    H     0.15136   0.19630   0.33246   0.00000  Uiso   1.00
Be37   C     0.26583   0.23152   0.31970   0.00000  Uiso   1.00
C37    N     0.22402   0.27884   0.36778   0.00000  Uiso   1.00
He37   H     0.21792   0.28746   0.28939   0.00000  Uiso   1.00
Be41   C     0.14294   0.72774   0.47463   0.00000  Uiso   1.00
C41    N     0.16946   0.31766   0.45883   0.00000  Uiso   1.00
He41   H     0.12579   0.24440   0.44871   0.00000  Uiso   1.00
Be45   C     0.22044   0.53746   0.34620   0.00000  Uiso   1.00
C45    N     0.19541   0.43908   0.37926   0.00000  Uiso   1.00
He45   H     0.23663   0.42453   0.32557   0.00000  Uiso   1.00
B9     C     0.25000   0.25000   0.11143   0.00000  Uiso   1.00
Li9    H     0.25000   0.25000   0.07139   0.00000  Uiso   1.00
B11    C     0.25000   0.25000   0.39522   0.00000  Uiso   1.00
Li11   H     0.25000   0.25000   0.43523   0.00000  Uiso   1.00
Li13   H     0.50000   0.39380   0.30449   0.00000  Uiso   1.00
B15    C     0.50000   0.64956   0.27729   0.00000  Uiso   1.00
B13    C     0.18406   0.83951   1.00000   0.00000  Uiso   1.00
Li14   H     0.18732   0.10179   1.00000   0.00000  Uiso   1.00
B16    C     0.31937   1.00000   0.39737   0.00000  Uiso   1.00
B18    C     0.18584   1.00000   0.11222   0.00000  Uiso   1.00
Li16   H     0.16093   1.00000   0.13208   0.00000  Uiso   1.00
B20    C     0.08154   1.00000   0.27384   0.00000  Uiso   1.00
Li18   H     0.07360   1.00000   0.23537   0.00000  Uiso   1.00
Li20   H     0.34020   1.00000   0.42487   0.00000  Uiso   1.00
B23    C     0.18504   0.65756   0.50000   0.00000  Uiso   1.00
Li23   H     0.20713   0.38016   0.50000   0.00000  Uiso   1.00
loop_
_geom_bond_atom_site_label_1
_geom_bond_atom_site_label_2
_geom_bond_distance
_geom_bond_site_symmetry_2
_ccdc_geom_bond_type
H1     C1      1.995   .     S
H1     C5      1.999   .     S
H1     C9      1.993   .     S
H1     C13     1.997   .     S
H5     C17     1.999   .     S
H5     C21     1.998   .     S
H5     C25     2.000   .     S
H5     C29     2.000   .     S
H9     C33     1.999   .     S
H9     C37     1.997   .     S
H9     C41     1.996   .     S
H9     C45     1.998   .     S
Be1    Be1     1.395   10    A
Be1    C1      1.389   10    A
Be1    He1     1.095   10    S
C1     B9      1.356   .     A
C1     Be1     1.389   10    A
He1    Be1     1.095   10    S
Be5    He5     1.097   7_565 S
Be5    C5      1.390   7_565 A
Be5    Be5     1.394   6     A
C5     Be5     1.390   7_565 A
C5     B13     1.357   4_566 A
He5    Be5     1.097   7_565 S
Be9    Be9     1.393   7_575 A
Be9    He9     1.097   7_565 S
Be9    C9      1.390   7_565 A
C9     B18     1.356   1_545 A
C9     Be9     1.390   7_565 A
He9    Be9     1.097   7_565 S
Be13   Be17    1.392   .     D
Be13   C17     1.390   .     S
Be13   He17    1.097   .     S
Be17   C13     1.389   .     S
Be17   He13    1.097   .     S
C13    B1      1.358   .     D
B1     C17     1.357   .     S
B1     Li1     1.097   .     S
Be21   Be21    1.394   7_575 A
Be21   He21    1.097   7_565 S
Be21   C21     1.390   7_565 A
C21    B20     1.356   1_545 A
C21    Be21    1.390   7_565 A
He21   Be21    1.097   7_565 S
Be25   C25     1.389   7_565 A
Be25   Be25    1.391   8     A
Be25   He25    1.097   7_565 S
C25    Be25    1.389   7_565 A
C25    B15     1.358   9_445 A
He25   Be25    1.097   7_565 S
Be29   Be33    1.392   .     D
Be29   C33     1.389   .     S
Be29   He33    1.097   .     S
Be33   C29     1.389   .     S
Be33   He29    1.097   .     S
C29    B5      1.358   .     S
B5     C33     1.358   .     D
B5     Li5     1.098   .     S
Be37   Be37    1.392   10    A
Be37   C37     1.389   10    A
Be37   He37    1.097   10    S
C37    B11     1.358   .     A
C37    Be37    1.389   10    A
He37   Be37    1.097   10    S
Be41   He41    1.097   7_565 S
Be41   C41     1.389   7_565 A
Be41   Be41    1.392   6_556 A
C41    Be41    1.389   7_565 A
C41    B23     1.357   4_566 A
He41   Be41    1.097   7_565 S
Be45   Be45    1.391   7_565 A
Be45   C45     1.389   7_565 A
Be45   He45    1.097   7_565 S
C45    Be45    1.389   7_565 A
C45    B16     1.359   10_565 A
He45   Be45    1.097   7_565 S
B9     C1      1.356   10    A
B9     Li9     1.099   .     S
B11    C37     1.358   10    A
B11    Li11    1.098   .     S
Li13   B15     1.098   2_665 S
B15    C25     1.358   9     A
B15    C25     1.358   16    A
B15    Li13    1.098   2_665 S
B13    C5      1.357   4_566 A
B13    C5      1.357   7_566 A
B13    Li14    1.097   4_567 S
Li14   B13     1.097   4_567 S
B16    Li20    1.098   .     S
B16    C45     1.359   10_565 A
B16    C45     1.359   16    A
B18    C9      1.356   1_565 A
B18    C9      1.356   7_565 A
B18    Li16    1.099   .     S
B20    C21     1.356   1_565 A
B20    C21     1.356   7_565 A
B20    Li18    1.098   .     S
B23    C41     1.357   4_566 A
B23    C41     1.357   7_565 A
B23    Li23    1.098   4_566 S
Li23   B23     1.098   4_566 S
