# Supplementary material for: Data-Driven Search Algorithm for Discovery of Synthesizable Zeolitic Imidazolate Frameworks
Source: JACS Au. 2025 Mar 7;5(3):1460–70. doi: 10.1021/jacsau.5c00077 (PMC11938011; doi:10.1021/jacsau.5c00077)
Supplement: Supplementary file 5 — au5c00077_si_005.zip [file au5c00077_si_005.zip › Tier 2/T-102_139_3_521.cif]

data_139_3_521.lmp-nosymm
_audit_creation_date              2023-09-12
_audit_creation_method            'Materials Studio'
_symmetry_space_group_name_H-M    'I4/MMM'
_symmetry_Int_Tables_number       139
_symmetry_cell_setting            tetragonal
loop_
_symmetry_equiv_pos_as_xyz
  x,y,z
  -x,-y,z
  -y,x,z
  y,-x,z
  -x,y,-z
  x,-y,-z
  y,x,-z
  -y,-x,-z
  -x,-y,-z
  x,y,-z
  y,-x,-z
  -y,x,-z
  x,-y,z
  -x,y,z
  -y,-x,z
  y,x,z
  x+1/2,y+1/2,z+1/2
  -x+1/2,-y+1/2,z+1/2
  -y+1/2,x+1/2,z+1/2
  y+1/2,-x+1/2,z+1/2
  -x+1/2,y+1/2,-z+1/2
  x+1/2,-y+1/2,-z+1/2
  y+1/2,x+1/2,-z+1/2
  -y+1/2,-x+1/2,-z+1/2
  -x+1/2,-y+1/2,-z+1/2
  x+1/2,y+1/2,-z+1/2
  y+1/2,-x+1/2,-z+1/2
  -y+1/2,x+1/2,-z+1/2
  x+1/2,-y+1/2,z+1/2
  -x+1/2,y+1/2,z+1/2
  -y+1/2,-x+1/2,z+1/2
  y+1/2,x+1/2,z+1/2
_cell_length_a                    56.7132
_cell_length_b                    56.7132
_cell_length_c                    18.2557
_cell_angle_alpha                 90.0000
_cell_angle_beta                  90.0000
_cell_angle_gamma                 90.0000
loop_
_atom_site_label
_atom_site_type_symbol
_atom_site_fract_x
_atom_site_fract_y
_atom_site_fract_z
_atom_site_U_iso_or_equiv
_atom_site_adp_type
_atom_site_occupancy
H1     Zn    0.24411   0.32102   0.16368   0.00000  Uiso   1.00
H9     Zn    0.11610   0.19280   0.16641   0.00000  Uiso   1.00
H17    Zn    0.37087   0.44665   0.16504   0.00000  Uiso   1.00
Be1    C     0.18060   0.30434   0.26894   0.00000  Uiso   1.00
C1     N     0.21685   0.30770   0.21947   0.00000  Uiso   1.00
He1    H     0.19293   0.33755   0.21226   0.00000  Uiso   1.00
Be9    C     0.21434   0.34115   0.96186   0.00000  Uiso   1.00
C9     N     0.23326   0.32759   0.06181   0.00000  Uiso   1.00
He9    H     0.20233   0.34963   0.07712   0.00000  Uiso   1.00
Be17   C     0.31154   0.29421   0.12425   0.00000  Uiso   1.00
C17    N     0.27382   0.30206   0.15449   0.00000  Uiso   1.00
He17   H     0.29496   0.32990   0.10539   0.00000  Uiso   1.00
Be25   C     0.26250   0.38929   0.23736   0.00000  Uiso   1.00
Be33   C     0.24760   0.37449   0.19766   0.00000  Uiso   1.00
C25    N     0.25590   0.35155   0.20455   0.00000  Uiso   1.00
B1     C     0.27502   0.35302   0.24897   0.00000  Uiso   1.00
C33    N     0.28007   0.37553   0.26867   0.00000  Uiso   1.00
He25   H     0.23201   0.37849   0.16440   0.00000  Uiso   1.00
He33   H     0.26223   0.40848   0.24485   0.00000  Uiso   1.00
Li1    H     0.28564   0.33772   0.26550   0.00000  Uiso   1.00
Be41   C     0.11328   0.22643   0.96186   0.00000  Uiso   1.00
C41    N     0.11628   0.20336   0.06193   0.00000  Uiso   1.00
He41   H     0.11165   0.24108   0.07709   0.00000  Uiso   1.00
Be49   C     0.16525   0.14792   0.26469   0.00000  Uiso   1.00
C49    N     0.14136   0.16958   0.19259   0.00000  Uiso   1.00
He49   H     0.14002   0.17495   0.31053   0.00000  Uiso   1.00
Be57   C     0.32756   0.45219   0.26696   0.00000  Uiso   1.00
Be65   C     0.31274   0.43734   0.30681   0.00000  Uiso   1.00
C57    N     0.32089   0.41438   0.29890   0.00000  Uiso   1.00
B9     C     0.33993   0.41591   0.25410   0.00000  Uiso   1.00
C65    N     0.34493   0.43843   0.23453   0.00000  Uiso   1.00
He57   H     0.29725   0.44130   0.34058   0.00000  Uiso   1.00
He65   H     0.32728   0.47138   0.25985   0.00000  Uiso   1.00
Li9    H     0.35068   0.40070   0.23769   0.00000  Uiso   1.00
Be73   C     0.34335   0.42518   0.96185   0.00000  Uiso   1.00
C73    N     0.36086   0.44050   0.06188   0.00000  Uiso   1.00
He73   H     0.33204   0.41579   0.07721   0.00000  Uiso   1.00
Be81   C     0.48773   0.40310   0.20171   0.00000  Uiso   1.00
C81    N     0.38137   0.48008   0.17587   0.00000  Uiso   1.00
He81   H     0.41690   0.47520   0.21776   0.00000  Uiso   1.00
Be89   C     0.42468   0.40733   0.26418   0.00000  Uiso   1.00
C89    N     0.39726   0.42542   0.19486   0.00000  Uiso   1.00
He89   H     0.40133   0.43642   0.30816   0.00000  Uiso   1.00
B17    C     0.21394   0.28606   0.25000   0.00000  Uiso   1.00
Li17   H     0.22761   0.27239   0.25000   0.00000  Uiso   1.00
B21    C     0.24413   0.32000   1.00000   0.00000  Uiso   1.00
Li21   H     0.25981   0.30859   1.00000   0.00000  Uiso   1.00
B25    C     0.11751   0.19014   1.00000   0.00000  Uiso   1.00
Li25   H     0.11975   0.17095   1.00000   0.00000  Uiso   1.00
B29    C     0.37120   0.44883   1.00000   0.00000  Uiso   1.00
Li29   H     0.38577   0.46157   1.00000   0.00000  Uiso   1.00
B33    C     0.27933   0.27933   0.17071   0.00000  Uiso   1.00
Li33   H     0.26687   0.26687   0.19529   0.00000  Uiso   1.00
B37    C     0.15451   0.15451   0.15161   0.00000  Uiso   1.00
Li37   H     0.15362   0.15362   0.09166   0.00000  Uiso   1.00
B41    C     0.40866   0.40866   0.15530   0.00000  Uiso   1.00
Li41   H     0.40475   0.40475   0.09766   0.00000  Uiso   1.00
B45    C     0.13105   1.00000   0.66133   0.00000  Uiso   1.00
Li45   H     1.00000   0.14907   0.63942   0.00000  Uiso   1.00
loop_
_geom_bond_atom_site_label_1
_geom_bond_atom_site_label_2
_geom_bond_distance
_geom_bond_site_symmetry_2
_ccdc_geom_bond_type
H1     C1      2.000   .     S
H1     C9      1.994   .     S
H1     C17     2.006   .     S
H1     C25     2.001   .     S
H9     C41     1.999   .     S
H9     C49     2.004   .     S
H9     C57     1.998   24    S
H9     C33     1.999   24    S
H17    C65     1.998   .     S
H17    C73     1.998   .     S
H17    C81     1.997   .     S
H17    C89     1.996   .     S
Be1    Be1     1.392   24    A
Be1    He1     1.096   24    S
Be1    C1      1.389   24    A
C1     B17     1.358   .     A
C1     Be1     1.389   24    A
He1    Be1     1.096   24    S
Be9    Be9     1.393   10_557 A
Be9    C9      1.389   10_556 A
Be9    He9     1.096   10_556 S
C9     B21     1.356   1_554 A
C9     Be9     1.389   10_556 A
He9    Be9     1.096   10_556 S
Be17   He17    1.097   16    S
Be17   C17     1.389   16    A
Be17   Be17    1.390   16    A
C17    B33     1.359   .     A
C17    Be17    1.389   16    A
He17   Be17    1.097   16    S
Be25   Be33    1.394   .     D
Be25   C33     1.389   .     S
Be25   He33    1.097   .     S
Be33   C25     1.389   .     S
Be33   He25    1.096   .     S
C25    B1      1.356   .     D
B1     C33     1.357   .     S
B1     Li1     1.099   .     S
C33    H9      1.999   24    S
Be41   Be41    1.392   10_557 A
Be41   C41     1.389   10_556 A
Be41   He41    1.097   10_556 S
C41    B25     1.358   1_554 A
C41    Be41    1.389   10_556 A
He41   Be41    1.097   10_556 S
Be49   C49     1.390   16    A
Be49   He49    1.097   16    S
Be49   Be49    1.390   16    A
C49    B37     1.359   .     A
C49    Be49    1.390   16    A
He49   Be49    1.097   16    S
Be57   Be65    1.394   .     D
Be57   C65     1.389   .     S
Be57   He65    1.096   .     S
Be65   C57     1.389   .     S
Be65   He57    1.097   .     S
C57    B9      1.357   .     S
C57    H9      1.998   24    S
B9     C65     1.356   .     D
B9     Li9     1.098   .     S
Be73   Be73    1.393   10_557 A
Be73   C73     1.389   10_556 A
Be73   He73    1.097   10_556 S
C73    B29     1.358   1_554 A
C73    Be73    1.389   10_556 A
He73   Be73    1.097   10_556 S
Be81   He81    1.097   16    S
Be81   Be81    1.392   14_655 A
Be81   C81     1.389   16    A
C81    Be81    1.389   16    A
C81    B45     1.357   18_564 A
He81   Be81    1.097   16    S
Be89   Be89    1.391   16    A
Be89   He89    1.097   16    S
Be89   C89     1.389   16    A
C89    B41     1.358   .     A
C89    Be89    1.389   16    A
He89   Be89    1.097   16    S
B17    C1      1.358   24    A
B17    Li17    1.096   .     S
B21    C9      1.356   1_556 A
B21    C9      1.356   10_556 A
B21    Li21    1.100   .     S
B25    C41     1.358   1_556 A
B25    C41     1.358   10_556 A
B25    Li25    1.096   .     S
B29    C73     1.358   1_556 A
B29    C73     1.358   10_556 A
B29    Li29    1.097   .     S
B33    C17     1.359   16    A
B33    Li33    1.096   .     S
B37    C49     1.359   16    A
B37    Li37    1.097   .     S
B41    C89     1.358   16    A
B41    Li41    1.098   .     S
B45    C81     1.357   18_565 A
B45    C81     1.357   30    A
B45    Li45    1.097   4_575 S
Li45   B45     1.097   3_755 S
