# Supplementary material for: Data-Driven Search Algorithm for Discovery of Synthesizable Zeolitic Imidazolate Frameworks
Source: JACS Au. 2025 Mar 7;5(3):1460–70. doi: 10.1021/jacsau.5c00077 (PMC11938011; doi:10.1021/jacsau.5c00077)
Supplement: Supplementary file 5 — au5c00077_si_005.zip [file au5c00077_si_005.zip › Tier 2/T-103_65_3_2536.cif]

data_65_3_2536.lmp-nosymm
_audit_creation_date              2023-09-12
_audit_creation_method            'Materials Studio'
_symmetry_space_group_name_H-M    'P1'
_symmetry_Int_Tables_number       1
_symmetry_cell_setting            triclinic
loop_
_symmetry_equiv_pos_as_xyz
  x,y,z
_cell_length_a                    35.6607
_cell_length_b                    18.5611
_cell_length_c                    23.7019
_cell_angle_alpha                 89.9789
_cell_angle_beta                  89.7150
_cell_angle_gamma                 90.0575
loop_
_atom_site_label
_atom_site_type_symbol
_atom_site_fract_x
_atom_site_fract_y
_atom_site_fract_z
_atom_site_U_iso_or_equiv
_atom_site_adp_type
_atom_site_occupancy
H1     Zn    0.17305   0.14856   0.11681   0.00000  Uiso   1.00
H2     Zn    0.31703   0.32054   0.11384   0.00000  Uiso   1.00
H3     Zn    0.17258   0.82166   0.10533   0.00000  Uiso   1.00
H4     Zn    0.31621   0.64792   0.10354   0.00000  Uiso   1.00
H5     Zn    0.08263   0.32976   0.27414   0.00000  Uiso   1.00
H6     Zn    0.40529   0.13847   0.27100   0.00000  Uiso   1.00
H7     Zn    0.08836   0.65072   0.27629   0.00000  Uiso   1.00
H8     Zn    0.39981   0.81732   0.27438   0.00000  Uiso   1.00
H9     Zn    0.17030   0.32098   0.49368   0.00000  Uiso   1.00
H10    Zn    0.17160   0.64734   0.49761   0.00000  Uiso   1.00
H11    Zn    0.31495   0.14564   0.48953   0.00000  Uiso   1.00
H12    Zn    0.31455   0.81922   0.49475   0.00000  Uiso   1.00
Be1    C     0.26240   0.25322   0.19708   0.00000  Uiso   1.00
Be2    C     0.22856   0.21580   0.19775   0.00000  Uiso   1.00
C1     N     0.21736   0.20546   0.14226   0.00000  Uiso   1.00
B1     C     0.24497   0.23467   0.10995   0.00000  Uiso   1.00
C2     N     0.27295   0.26379   0.14116   0.00000  Uiso   1.00
He1    H     0.21141   0.19677   0.23333   0.00000  Uiso   1.00
He2    H     0.27995   0.27209   0.23201   0.00000  Uiso   1.00
Li1    H     0.24470   0.23476   0.06363   0.00000  Uiso   1.00
Be3    C     0.26103   0.71496   0.18566   0.00000  Uiso   1.00
Be4    C     0.22735   0.75271   0.18593   0.00000  Uiso   1.00
C3     N     0.21660   0.76369   0.13030   0.00000  Uiso   1.00
B2     C     0.24437   0.73458   0.09833   0.00000  Uiso   1.00
C4     N     0.27200   0.70487   0.12987   0.00000  Uiso   1.00
He3    H     0.21010   0.77161   0.22141   0.00000  Uiso   1.00
He4    H     0.27813   0.69547   0.22087   0.00000  Uiso   1.00
Li2    H     0.24446   0.73497   0.05201   0.00000  Uiso   1.00
Be5    C     0.13276   0.22147   0.02006   0.00000  Uiso   1.00
C5     N     0.15844   0.17001   0.03755   0.00000  Uiso   1.00
He5    H     0.11658   0.25338   0.05058   0.00000  Uiso   1.00
Be6    C     0.13072   0.75040   0.00924   0.00000  Uiso   1.00
C6     N     0.15720   0.80079   0.02615   0.00000  Uiso   1.00
He6    H     0.11417   0.71973   0.04015   0.00000  Uiso   1.00
Be7    C     0.35575   0.24953   0.01413   0.00000  Uiso   1.00
C7     N     0.33003   0.29994   0.03362   0.00000  Uiso   1.00
He7    H     0.37294   0.21798   0.04337   0.00000  Uiso   1.00
Be8    C     0.35564   0.71999   0.00494   0.00000  Uiso   1.00
C8     N     0.32972   0.66919   0.02343   0.00000  Uiso   1.00
He8    H     0.37278   0.75069   0.03483   0.00000  Uiso   1.00
Be9    C     0.22101   0.94557   0.14307   0.00000  Uiso   1.00
Be10   C     0.22107   0.02043   0.14598   0.00000  Uiso   1.00
C9     N     0.18817   0.04541   0.12173   0.00000  Uiso   1.00
B3     C     0.16923   0.98556   0.10533   0.00000  Uiso   1.00
C10    N     0.18810   0.92386   0.11689   0.00000  Uiso   1.00
He9    H     0.24203   0.05756   0.16328   0.00000  Uiso   1.00
He10   H     0.24195   0.90645   0.15737   0.00000  Uiso   1.00
Li3    H     0.14189   0.98697   0.08429   0.00000  Uiso   1.00
Be11   C     0.27076   0.52316   0.14789   0.00000  Uiso   1.00
Be12   C     0.27102   0.44829   0.15050   0.00000  Uiso   1.00
C11    N     0.30214   0.42370   0.12079   0.00000  Uiso   1.00
B4     C     0.31987   0.48384   0.10180   0.00000  Uiso   1.00
C12    N     0.30168   0.54532   0.11646   0.00000  Uiso   1.00
He11   H     0.25135   0.41092   0.17096   0.00000  Uiso   1.00
He12   H     0.25075   0.56196   0.16565   0.00000  Uiso   1.00
Li4    H     0.34569   0.48279   0.07644   0.00000  Uiso   1.00
Be13   C     0.07454   0.18585   0.21160   0.00000  Uiso   1.00
Be14   C     0.09612   0.14186   0.17659   0.00000  Uiso   1.00
C13    N     0.13011   0.17632   0.16663   0.00000  Uiso   1.00
B5     C     0.12767   0.24037   0.19396   0.00000  Uiso   1.00
C14    N     0.09453   0.24887   0.22146   0.00000  Uiso   1.00
He13   H     0.09032   0.08837   0.15905   0.00000  Uiso   1.00
He14   H     0.04640   0.17779   0.22938   0.00000  Uiso   1.00
Li5    H     0.15021   0.28068   0.19409   0.00000  Uiso   1.00
Be15   C     0.41616   0.27981   0.20497   0.00000  Uiso   1.00
Be16   C     0.39504   0.32398   0.16974   0.00000  Uiso   1.00
C15    N     0.36040   0.29139   0.16165   0.00000  Uiso   1.00
B6     C     0.36195   0.22818   0.19030   0.00000  Uiso   1.00
C16    N     0.39513   0.21857   0.21695   0.00000  Uiso   1.00
He15   H     0.40162   0.37642   0.15080   0.00000  Uiso   1.00
He16   H     0.44457   0.28661   0.22164   0.00000  Uiso   1.00
Li6    H     0.33878   0.18925   0.19203   0.00000  Uiso   1.00
Be17   C     0.07685   0.78935   0.20761   0.00000  Uiso   1.00
Be18   C     0.09704   0.83081   0.16894   0.00000  Uiso   1.00
C17    N     0.13058   0.79561   0.15749   0.00000  Uiso   1.00
B7     C     0.12923   0.73361   0.18773   0.00000  Uiso   1.00
C18    N     0.09725   0.72719   0.21850   0.00000  Uiso   1.00
He17   H     0.09054   0.88298   0.14962   0.00000  Uiso   1.00
He18   H     0.04946   0.79866   0.22754   0.00000  Uiso   1.00
Li7    H     0.15167   0.69318   0.18752   0.00000  Uiso   1.00
Be19   C     0.41397   0.68448   0.19905   0.00000  Uiso   1.00
Be20   C     0.39394   0.64381   0.15997   0.00000  Uiso   1.00
C19    N     0.35901   0.67561   0.15306   0.00000  Uiso   1.00
B8     C     0.35922   0.73481   0.18657   0.00000  Uiso   1.00
C20    N     0.39182   0.74256   0.21513   0.00000  Uiso   1.00
He19   H     0.40157   0.59447   0.13725   0.00000  Uiso   1.00
He20   H     0.44222   0.67709   0.21617   0.00000  Uiso   1.00
Li8    H     0.33555   0.77226   0.19037   0.00000  Uiso   1.00
Be21   C     0.12696   0.52592   0.21288   0.00000  Uiso   1.00
Be22   C     0.12575   0.45089   0.21239   0.00000  Uiso   1.00
C21    N     0.09778   0.42876   0.24957   0.00000  Uiso   1.00
B9     C     0.08359   0.49024   0.27211   0.00000  Uiso   1.00
C22    N     0.09971   0.55046   0.25029   0.00000  Uiso   1.00
He21   H     0.14225   0.41199   0.18794   0.00000  Uiso   1.00
He22   H     0.14476   0.56334   0.18899   0.00000  Uiso   1.00
Li9    H     0.06052   0.49125   0.30299   0.00000  Uiso   1.00
Be23   C     0.36316   0.94164   0.20864   0.00000  Uiso   1.00
Be24   C     0.36434   0.01666   0.20777   0.00000  Uiso   1.00
C23    N     0.39112   0.03918   0.24633   0.00000  Uiso   1.00
B10    C     0.40461   0.97795   0.27006   0.00000  Uiso   1.00
C24    N     0.38922   0.91751   0.24772   0.00000  Uiso   1.00
He23   H     0.34860   0.05535   0.18221   0.00000  Uiso   1.00
He24   H     0.34619   0.90392   0.18397   0.00000  Uiso   1.00
Li10   H     0.42668   0.97728   0.30222   0.00000  Uiso   1.00
Be25   C     0.01975   0.34968   0.35550   0.00000  Uiso   1.00
C25    N     0.02947   0.33207   0.30036   0.00000  Uiso   1.00
B11    C     0.99645   0.32354   0.27290   0.00000  Uiso   1.00
He25   H     0.04099   0.35987   0.38788   0.00000  Uiso   1.00
Li11   H     0.99439   0.30941   0.22807   0.00000  Uiso   1.00
Be26   C     0.02671   0.64295   0.36320   0.00000  Uiso   1.00
B12    C     0.00264   0.65635   0.27924   0.00000  Uiso   1.00
C26    N     0.03594   0.65284   0.30674   0.00000  Uiso   1.00
He26   H     0.04832   0.63843   0.39578   0.00000  Uiso   1.00
Li12   H     0.00020   0.66384   0.23347   0.00000  Uiso   1.00
Be27   C     0.45957   0.82388   0.36345   0.00000  Uiso   1.00
B13    C     0.48540   0.81308   0.28008   0.00000  Uiso   1.00
C27    N     0.45154   0.81529   0.30657   0.00000  Uiso   1.00
He27   H     0.43728   0.82714   0.39540   0.00000  Uiso   1.00
Li13   H     0.48881   0.80687   0.23429   0.00000  Uiso   1.00
Be28   C     0.46566   0.12513   0.35705   0.00000  Uiso   1.00
C28    N     0.45739   0.13820   0.30074   0.00000  Uiso   1.00
B14    C     0.49109   0.14459   0.27433   0.00000  Uiso   1.00
He28   H     0.44355   0.11773   0.38887   0.00000  Uiso   1.00
Be29   C     0.11566   0.23580   0.42569   0.00000  Uiso   1.00
Be30   C     0.09717   0.23661   0.37420   0.00000  Uiso   1.00
C29    N     0.10566   0.30098   0.34705   0.00000  Uiso   1.00
B15    C     0.12843   0.33735   0.38285   0.00000  Uiso   1.00
C30    N     0.13489   0.30046   0.43129   0.00000  Uiso   1.00
He29   H     0.07901   0.19599   0.35470   0.00000  Uiso   1.00
He30   H     0.11602   0.19475   0.45899   0.00000  Uiso   1.00
Li14   H     0.14008   0.39089   0.37374   0.00000  Uiso   1.00
Be31   C     0.36232   0.23825   0.41476   0.00000  Uiso   1.00
Be32   C     0.38135   0.23740   0.36344   0.00000  Uiso   1.00
C31    N     0.37822   0.16875   0.34061   0.00000  Uiso   1.00
B16    C     0.35837   0.12993   0.37901   0.00000  Uiso   1.00
C32    N     0.34822   0.16960   0.42468   0.00000  Uiso   1.00
He31   H     0.39623   0.28070   0.34111   0.00000  Uiso   1.00
He32   H     0.35819   0.28219   0.44509   0.00000  Uiso   1.00
Li15   H     0.35108   0.07290   0.37347   0.00000  Uiso   1.00
Be33   C     0.15822   0.74610   0.39727   0.00000  Uiso   1.00
Be34   C     0.13876   0.74645   0.34649   0.00000  Uiso   1.00
C33    N     0.12304   0.67865   0.33872   0.00000  Uiso   1.00
B17    C     0.13292   0.63997   0.38492   0.00000  Uiso   1.00
C34    N     0.15483   0.67795   0.42099   0.00000  Uiso   1.00
He33   H     0.13510   0.78951   0.31526   0.00000  Uiso   1.00
He34   H     0.17440   0.78881   0.41790   0.00000  Uiso   1.00
Li16   H     0.12506   0.58337   0.39140   0.00000  Uiso   1.00
Be35   C     0.32873   0.72057   0.39423   0.00000  Uiso   1.00
Be36   C     0.34867   0.72060   0.34357   0.00000  Uiso   1.00
C35    N     0.36427   0.78859   0.33602   0.00000  Uiso   1.00
B18    C     0.35386   0.82700   0.38221   0.00000  Uiso   1.00
C36    N     0.33174   0.78865   0.41809   0.00000  Uiso   1.00
He35   H     0.35277   0.67769   0.31231   0.00000  Uiso   1.00
He36   H     0.31246   0.67765   0.41471   0.00000  Uiso   1.00
Li17   H     0.36151   0.88365   0.38884   0.00000  Uiso   1.00
Be37   C     0.25800   0.21221   0.41399   0.00000  Uiso   1.00
Be38   C     0.22433   0.24984   0.41492   0.00000  Uiso   1.00
C37    N     0.21440   0.26187   0.47087   0.00000  Uiso   1.00
C38    N     0.26982   0.20306   0.46929   0.00000  Uiso   1.00
He37   H     0.20642   0.26742   0.38003   0.00000  Uiso   1.00
He38   H     0.27471   0.19275   0.37812   0.00000  Uiso   1.00
B19    C     0.24314   0.73300   0.49187   0.00000  Uiso   1.00
Li18   H     0.24295   0.73280   0.44555   0.00000  Uiso   1.00
C39    N     0.18712   0.42320   0.49491   0.00000  Uiso   1.00
B20    C     0.16623   0.48426   0.49560   0.00000  Uiso   1.00
C40    N     0.18753   0.54467   0.49931   0.00000  Uiso   1.00
Li19   H     0.13549   0.48473   0.49347   0.00000  Uiso   1.00
C41    N     0.29856   0.04314   0.49129   0.00000  Uiso   1.00
B21    C     0.31955   0.98224   0.49238   0.00000  Uiso   1.00
C42    N     0.29832   0.92169   0.49605   0.00000  Uiso   1.00
Li20   H     0.35031   0.98198   0.49074   0.00000  Uiso   1.00
Be39   C     0.26153   0.02015   0.49456   0.00000  Uiso   1.00
He39   H     0.23816   0.05855   0.49430   0.00000  Uiso   1.00
Be40   C     0.22414   0.44592   0.49871   0.00000  Uiso   1.00
He40   H     0.24742   0.40733   0.49888   0.00000  Uiso   1.00
Be41   C     0.26137   0.94524   0.49677   0.00000  Uiso   1.00
H13    Zn    0.16889   0.82004   0.85035   0.00000  Uiso   1.00
H14    Zn    0.31430   0.65078   0.84841   0.00000  Uiso   1.00
H15    Zn    0.16970   0.14936   0.86167   0.00000  Uiso   1.00
H16    Zn    0.31417   0.32181   0.85890   0.00000  Uiso   1.00
H17    Zn    0.06787   0.64267   0.70160   0.00000  Uiso   1.00
H18    Zn    0.41649   0.82735   0.69891   0.00000  Uiso   1.00
H19    Zn    0.07303   0.31895   0.70435   0.00000  Uiso   1.00
H20    Zn    0.41082   0.15068   0.70076   0.00000  Uiso   1.00
Be42   C     0.25843   0.71709   0.76734   0.00000  Uiso   1.00
Be43   C     0.22430   0.75350   0.76773   0.00000  Uiso   1.00
C43    N     0.21350   0.76389   0.82356   0.00000  Uiso   1.00
B22    C     0.24164   0.73559   0.85496   0.00000  Uiso   1.00
C44    N     0.26958   0.70710   0.82290   0.00000  Uiso   1.00
He41   H     0.20670   0.77178   0.73270   0.00000  Uiso   1.00
He42   H     0.27582   0.69854   0.73190   0.00000  Uiso   1.00
Li21   H     0.24178   0.73575   0.90128   0.00000  Uiso   1.00
Be44   C     0.25875   0.25361   0.77818   0.00000  Uiso   1.00
Be45   C     0.22479   0.21653   0.77871   0.00000  Uiso   1.00
C45    N     0.21402   0.20626   0.83457   0.00000  Uiso   1.00
B23    C     0.24197   0.23545   0.86588   0.00000  Uiso   1.00
C46    N     0.26979   0.26430   0.83371   0.00000  Uiso   1.00
He43   H     0.20733   0.19768   0.74368   0.00000  Uiso   1.00
He44   H     0.27608   0.27213   0.74264   0.00000  Uiso   1.00
Li22   H     0.24207   0.23564   0.91220   0.00000  Uiso   1.00
Be46   C     0.13211   0.22130   0.96134   0.00000  Uiso   1.00
B24    C     0.17307   0.14164   0.98948   0.00000  Uiso   1.00
C47    N     0.15738   0.16971   0.94230   0.00000  Uiso   1.00
He45   H     0.11524   0.25311   0.93184   0.00000  Uiso   1.00
Li23   H     0.19433   0.09889   0.98885   0.00000  Uiso   1.00
Be47   C     0.12988   0.74979   0.95051   0.00000  Uiso   1.00
C48    N     0.15590   0.79970   0.93086   0.00000  Uiso   1.00
B25    C     0.17212   0.82768   0.97771   0.00000  Uiso   1.00
He46   H     0.11247   0.71852   0.92135   0.00000  Uiso   1.00
Li24   H     0.19400   0.86931   0.97656   0.00000  Uiso   1.00
Be48   C     0.35496   0.25013   0.95541   0.00000  Uiso   1.00
B26    C     0.31397   0.32813   0.98673   0.00000  Uiso   1.00
C49    N     0.32876   0.30093   0.93838   0.00000  Uiso   1.00
He47   H     0.37141   0.21918   0.92460   0.00000  Uiso   1.00
Li25   H     0.29231   0.37011   0.98776   0.00000  Uiso   1.00
Be49   C     0.35515   0.72094   0.94620   0.00000  Uiso   1.00
C50    N     0.32886   0.67086   0.92812   0.00000  Uiso   1.00
B27    C     0.31380   0.64243   0.97592   0.00000  Uiso   1.00
He48   H     0.37181   0.75256   0.91602   0.00000  Uiso   1.00
Li26   H     0.29202   0.60056   0.97608   0.00000  Uiso   1.00
Be50   C     0.21443   0.02404   0.81727   0.00000  Uiso   1.00
Be51   C     0.21425   0.94916   0.81456   0.00000  Uiso   1.00
C51    N     0.18299   0.92417   0.84381   0.00000  Uiso   1.00
B28    C     0.16511   0.98422   0.86264   0.00000  Uiso   1.00
C52    N     0.18326   0.04599   0.84819   0.00000  Uiso   1.00
He49   H     0.23412   0.91206   0.79436   0.00000  Uiso   1.00
He50   H     0.23454   0.06298   0.79983   0.00000  Uiso   1.00
Li27   H     0.13916   0.98291   0.88769   0.00000  Uiso   1.00
Be52   C     0.26685   0.44706   0.82145   0.00000  Uiso   1.00
Be53   C     0.26687   0.52195   0.81886   0.00000  Uiso   1.00
C53    N     0.29980   0.54682   0.84314   0.00000  Uiso   1.00
B29    C     0.31868   0.48673   0.85925   0.00000  Uiso   1.00
C54    N     0.29978   0.42503   0.84738   0.00000  Uiso   1.00
He51   H     0.24589   0.55915   0.80179   0.00000  Uiso   1.00
He52   H     0.24582   0.40811   0.80702   0.00000  Uiso   1.00
Li28   H     0.34602   0.48795   0.88027   0.00000  Uiso   1.00
Be54   C     0.06649   0.78444   0.76677   0.00000  Uiso   1.00
Be55   C     0.09022   0.82695   0.79938   0.00000  Uiso   1.00
C55    N     0.12430   0.79139   0.80440   0.00000  Uiso   1.00
B30    C     0.11983   0.72808   0.77652   0.00000  Uiso   1.00
C56    N     0.08528   0.72115   0.75329   0.00000  Uiso   1.00
He53   H     0.08576   0.88015   0.81836   0.00000  Uiso   1.00
He54   H     0.03761   0.79385   0.75292   0.00000  Uiso   1.00
Li29   H     0.14195   0.68729   0.77272   0.00000  Uiso   1.00
Be56   C     0.41607   0.68351   0.76101   0.00000  Uiso   1.00
Be57   C     0.39205   0.64112   0.79361   0.00000  Uiso   1.00
C57    N     0.35857   0.67831   0.80068   0.00000  Uiso   1.00
B31    C     0.36373   0.74238   0.77406   0.00000  Uiso   1.00
C58    N     0.39815   0.74834   0.74973   0.00000  Uiso   1.00
He55   H     0.39588   0.58699   0.81119   0.00000  Uiso   1.00
He56   H     0.44465   0.67301   0.74583   0.00000  Uiso   1.00
Li30   H     0.34217   0.78444   0.77198   0.00000  Uiso   1.00
Be58   C     0.06513   0.19148   0.78641   0.00000  Uiso   1.00
Be59   C     0.08806   0.15110   0.82183   0.00000  Uiso   1.00
C59    N     0.12398   0.18010   0.81955   0.00000  Uiso   1.00
B32    C     0.12162   0.23741   0.78421   0.00000  Uiso   1.00
C60    N     0.08665   0.24642   0.76306   0.00000  Uiso   1.00
He57   H     0.08171   0.10382   0.84795   0.00000  Uiso   1.00
He58   H     0.03528   0.18583   0.77631   0.00000  Uiso   1.00
Li31   H     0.14548   0.27232   0.77347   0.00000  Uiso   1.00
Be60   C     0.41642   0.28642   0.77350   0.00000  Uiso   1.00
Be61   C     0.39344   0.32771   0.80848   0.00000  Uiso   1.00
C61    N     0.35883   0.29361   0.81267   0.00000  Uiso   1.00
B33    C     0.36221   0.23225   0.78198   0.00000  Uiso   1.00
C62    N     0.39653   0.22540   0.75759   0.00000  Uiso   1.00
He59   H     0.39880   0.37908   0.82981   0.00000  Uiso   1.00
He60   H     0.44542   0.29506   0.75937   0.00000  Uiso   1.00
Li32   H     0.33949   0.19286   0.77690   0.00000  Uiso   1.00
Be62   C     0.10763   0.44618   0.76804   0.00000  Uiso   1.00
Be63   C     0.10661   0.52121   0.76740   0.00000  Uiso   1.00
C63    N     0.08089   0.54273   0.72690   0.00000  Uiso   1.00
B34    C     0.06769   0.48078   0.70385   0.00000  Uiso   1.00
C64    N     0.08243   0.42093   0.72813   0.00000  Uiso   1.00
He61   H     0.12181   0.56053   0.79314   0.00000  Uiso   1.00
He62   H     0.12389   0.40907   0.79432   0.00000  Uiso   1.00
Li33   H     0.04646   0.47923   0.67047   0.00000  Uiso   1.00
Be64   C     0.37626   0.02360   0.76582   0.00000  Uiso   1.00
Be65   C     0.37742   0.94857   0.76531   0.00000  Uiso   1.00
C65    N     0.40303   0.92712   0.72428   0.00000  Uiso   1.00
B35    C     0.41611   0.98911   0.70090   0.00000  Uiso   1.00
C66    N     0.40132   0.04892   0.72534   0.00000  Uiso   1.00
He63   H     0.36235   0.90923   0.79145   0.00000  Uiso   1.00
He64   H     0.36001   0.06063   0.79237   0.00000  Uiso   1.00
Li34   H     0.43726   0.99070   0.66709   0.00000  Uiso   1.00
Be66   C     0.00470   0.27359   0.63621   0.00000  Uiso   1.00
C67    N     0.01890   0.30811   0.68350   0.00000  Uiso   1.00
He65   H     0.02335   0.25176   0.60349   0.00000  Uiso   1.00
Be67   C     0.99757   0.64664   0.63105   0.00000  Uiso   1.00
C68    N     0.01290   0.64750   0.68487   0.00000  Uiso   1.00
He66   H     0.01527   0.64553   0.59308   0.00000  Uiso   1.00
Be68   C     0.48808   0.82790   0.63039   0.00000  Uiso   1.00
C69    N     0.47178   0.82329   0.68367   0.00000  Uiso   1.00
He67   H     0.47110   0.83144   0.59203   0.00000  Uiso   1.00
Be69   C     0.48044   0.19591   0.63440   0.00000  Uiso   1.00
C70    N     0.46534   0.16139   0.68130   0.00000  Uiso   1.00
He68   H     0.46242   0.21758   0.60107   0.00000  Uiso   1.00
Be70   C     0.10503   0.72438   0.54649   0.00000  Uiso   1.00
Be71   C     0.08170   0.72402   0.59369   0.00000  Uiso   1.00
C71    N     0.09149   0.66567   0.62727   0.00000  Uiso   1.00
B36    C     0.12062   0.63353   0.60022   0.00000  Uiso   1.00
C72    N     0.12926   0.66612   0.55053   0.00000  Uiso   1.00
He69   H     0.05901   0.76084   0.60583   0.00000  Uiso   1.00
He70   H     0.10586   0.76103   0.51017   0.00000  Uiso   1.00
Li35   H     0.13488   0.58520   0.61599   0.00000  Uiso   1.00
Be72   C     0.38308   0.74754   0.54181   0.00000  Uiso   1.00
Be73   C     0.40609   0.74883   0.58902   0.00000  Uiso   1.00
C73    N     0.39449   0.80501   0.62368   0.00000  Uiso   1.00
B37    C     0.36458   0.83479   0.59730   0.00000  Uiso   1.00
C74    N     0.35717   0.80296   0.54701   0.00000  Uiso   1.00
He71   H     0.42975   0.71410   0.60041   0.00000  Uiso   1.00
He72   H     0.38348   0.71207   0.50479   0.00000  Uiso   1.00
Li36   H     0.34887   0.88101   0.61398   0.00000  Uiso   1.00
Be74   C     0.14608   0.22084   0.58822   0.00000  Uiso   1.00
Be75   C     0.12328   0.22089   0.63605   0.00000  Uiso   1.00
C75    N     0.10913   0.29004   0.64345   0.00000  Uiso   1.00
B38    C     0.12309   0.32906   0.59968   0.00000  Uiso   1.00
C76    N     0.14631   0.29003   0.56593   0.00000  Uiso   1.00
He73   H     0.11634   0.17713   0.66547   0.00000  Uiso   1.00
He74   H     0.16246   0.17727   0.56891   0.00000  Uiso   1.00
Li37   H     0.11729   0.38658   0.59354   0.00000  Uiso   1.00
Be76   C     0.33900   0.24666   0.58293   0.00000  Uiso   1.00
Be77   C     0.36139   0.24727   0.63086   0.00000  Uiso   1.00
C77    N     0.37548   0.17824   0.63896   0.00000  Uiso   1.00
B39    C     0.36190   0.13863   0.59546   0.00000  Uiso   1.00
C78    N     0.33896   0.17718   0.56125   0.00000  Uiso   1.00
He75   H     0.36801   0.29142   0.65995   0.00000  Uiso   1.00
He76   H     0.32280   0.28999   0.56319   0.00000  Uiso   1.00
Li38   H     0.36774   0.08102   0.58988   0.00000  Uiso   1.00
B40    C     0.24264   0.23326   0.50183   0.00000  Uiso   1.00
Li39   H     0.24342   0.23441   0.54811   0.00000  Uiso   1.00
Be78   C     0.26050   0.75186   0.57898   0.00000  Uiso   1.00
Be79   C     0.22653   0.71480   0.57966   0.00000  Uiso   1.00
C79    N     0.21538   0.70441   0.52418   0.00000  Uiso   1.00
C80    N     0.27117   0.76184   0.52307   0.00000  Uiso   1.00
He77   H     0.20911   0.69651   0.61516   0.00000  Uiso   1.00
He78   H     0.27821   0.77041   0.61379   0.00000  Uiso   1.00
Be80   C     0.22442   0.52084   0.50066   0.00000  Uiso   1.00
He79   H     0.23787   0.90719   0.49967   0.00000  Uiso   1.00
He80   H     0.24796   0.55873   0.50373   0.00000  Uiso   1.00
H21    Zn    0.81557   0.82118   0.14889   0.00000  Uiso   1.00
H22    Zn    0.67146   0.64853   0.14990   0.00000  Uiso   1.00
H23    Zn    0.81514   0.14900   0.14169   0.00000  Uiso   1.00
H24    Zn    0.67114   0.32079   0.14284   0.00000  Uiso   1.00
H25    Zn    0.91742   0.65052   0.29878   0.00000  Uiso   1.00
H26    Zn    0.57003   0.81959   0.30174   0.00000  Uiso   1.00
H27    Zn    0.91145   0.33076   0.29213   0.00000  Uiso   1.00
H28    Zn    0.57534   0.13949   0.29592   0.00000  Uiso   1.00
Be81   C     0.72650   0.71625   0.23175   0.00000  Uiso   1.00
Be82   C     0.76042   0.75349   0.23159   0.00000  Uiso   1.00
C81    N     0.77141   0.76385   0.17583   0.00000  Uiso   1.00
B41    C     0.74357   0.73484   0.14423   0.00000  Uiso   1.00
C82    N     0.71565   0.70585   0.17611   0.00000  Uiso   1.00
He81   H     0.77776   0.77240   0.26673   0.00000  Uiso   1.00
He82   H     0.70907   0.69738   0.26708   0.00000  Uiso   1.00
Li40   H     0.74363   0.73481   0.09790   0.00000  Uiso   1.00
Be83   C     0.72607   0.25303   0.22404   0.00000  Uiso   1.00
Be84   C     0.75999   0.21600   0.22382   0.00000  Uiso   1.00
C83    N     0.77094   0.20584   0.16805   0.00000  Uiso   1.00
B42    C     0.74315   0.23483   0.13645   0.00000  Uiso   1.00
C84    N     0.71526   0.26358   0.16839   0.00000  Uiso   1.00
He83   H     0.77736   0.19712   0.25894   0.00000  Uiso   1.00
He84   H     0.70862   0.27165   0.25938   0.00000  Uiso   1.00
Li41   H     0.74321   0.23500   0.09013   0.00000  Uiso   1.00
Be85   C     0.85521   0.74959   0.05000   0.00000  Uiso   1.00
C85    N     0.82925   0.80001   0.06881   0.00000  Uiso   1.00
B43    C     0.81350   0.82762   0.02147   0.00000  Uiso   1.00
He85   H     0.87228   0.71849   0.07970   0.00000  Uiso   1.00
Li42   H     0.79178   0.86951   0.02191   0.00000  Uiso   1.00
Be86   C     0.85494   0.22051   0.04298   0.00000  Uiso   1.00
B44    C     0.81326   0.14246   0.01422   0.00000  Uiso   1.00
C86    N     0.82895   0.16992   0.06164   0.00000  Uiso   1.00
He86   H     0.87198   0.25157   0.07277   0.00000  Uiso   1.00
Li43   H     0.79153   0.10050   0.01453   0.00000  Uiso   1.00
Be87   C     0.63044   0.71981   0.05285   0.00000  Uiso   1.00
C87    N     0.65672   0.66948   0.07040   0.00000  Uiso   1.00
B45    C     0.67172   0.64186   0.02230   0.00000  Uiso   1.00
He87   H     0.61383   0.75091   0.08336   0.00000  Uiso   1.00
Li44   H     0.69347   0.60005   0.02168   0.00000  Uiso   1.00
Be88   C     0.62991   0.24987   0.04601   0.00000  Uiso   1.00
B46    C     0.67144   0.32730   0.01515   0.00000  Uiso   1.00
C88    N     0.65634   0.30014   0.06335   0.00000  Uiso   1.00
He88   H     0.61319   0.21908   0.07664   0.00000  Uiso   1.00
Li45   H     0.69334   0.36893   0.01434   0.00000  Uiso   1.00
Be89   C     0.76724   0.02340   0.17799   0.00000  Uiso   1.00
Be90   C     0.76731   0.94848   0.17977   0.00000  Uiso   1.00
C89    N     0.80045   0.92437   0.15522   0.00000  Uiso   1.00
B47    C     0.81936   0.98480   0.13970   0.00000  Uiso   1.00
C90    N     0.80031   0.04607   0.15229   0.00000  Uiso   1.00
He89   H     0.74631   0.91076   0.19647   0.00000  Uiso   1.00
He90   H     0.74611   0.06199   0.19287   0.00000  Uiso   1.00
Li46   H     0.84682   0.98417   0.11863   0.00000  Uiso   1.00
Be91   C     0.71887   0.44587   0.17982   0.00000  Uiso   1.00
Be92   C     0.71898   0.52079   0.18156   0.00000  Uiso   1.00
C91    N     0.68640   0.54526   0.15607   0.00000  Uiso   1.00
B48    C     0.66757   0.48503   0.14017   0.00000  Uiso   1.00
C92    N     0.68624   0.42356   0.15320   0.00000  Uiso   1.00
He91   H     0.73980   0.55828   0.19878   0.00000  Uiso   1.00
He92   H     0.73962   0.40707   0.19525   0.00000  Uiso   1.00
Li47   H     0.64050   0.48596   0.11836   0.00000  Uiso   1.00
Be93   C     0.91826   0.79289   0.23336   0.00000  Uiso   1.00
Be94   C     0.89420   0.83395   0.20018   0.00000  Uiso   1.00
C93    N     0.86043   0.79711   0.19560   0.00000  Uiso   1.00
B49    C     0.86535   0.73464   0.22435   0.00000  Uiso   1.00
C94    N     0.89995   0.72929   0.24761   0.00000  Uiso   1.00
He93   H     0.89822   0.88687   0.18049   0.00000  Uiso   1.00
He94   H     0.94706   0.80345   0.24716   0.00000  Uiso   1.00
Li48   H     0.84343   0.69352   0.22892   0.00000  Uiso   1.00
Be95   C     0.56952   0.67649   0.23781   0.00000  Uiso   1.00
Be96   C     0.59346   0.63525   0.20426   0.00000  Uiso   1.00
C95    N     0.62701   0.67258   0.19805   0.00000  Uiso   1.00
B50    C     0.62204   0.73550   0.22621   0.00000  Uiso   1.00
C96    N     0.58764   0.74069   0.25061   0.00000  Uiso   1.00
He95   H     0.58952   0.58190   0.18535   0.00000  Uiso   1.00
He96   H     0.54091   0.66565   0.25275   0.00000  Uiso   1.00
Li49   H     0.64379   0.77711   0.22947   0.00000  Uiso   1.00
Be97   C     0.91461   0.18565   0.23234   0.00000  Uiso   1.00
Be98   C     0.89189   0.14175   0.19925   0.00000  Uiso   1.00
C97    N     0.85847   0.17800   0.18966   0.00000  Uiso   1.00
B51    C     0.86237   0.24293   0.21530   0.00000  Uiso   1.00
C98    N     0.89594   0.25035   0.24135   0.00000  Uiso   1.00
He97   H     0.89653   0.08721   0.18293   0.00000  Uiso   1.00
He98   H     0.94274   0.17632   0.24934   0.00000  Uiso   1.00
Li50   H     0.84062   0.28472   0.21520   0.00000  Uiso   1.00
Be99   C     0.57208   0.28445   0.23604   0.00000  Uiso   1.00
Be100  C     0.59467   0.32830   0.20235   0.00000  Uiso   1.00
C99    N     0.62804   0.29204   0.19201   0.00000  Uiso   1.00
B52    C     0.62425   0.22715   0.21782   0.00000  Uiso   1.00
C100   N     0.59079   0.21976   0.24468   0.00000  Uiso   1.00
He99   H     0.58995   0.38282   0.18606   0.00000  Uiso   1.00
He100  H     0.54402   0.29380   0.25368   0.00000  Uiso   1.00
Li51   H     0.64599   0.18533   0.21724   0.00000  Uiso   1.00
Be101  C     0.87086   0.45791   0.23456   0.00000  Uiso   1.00
Be102  C     0.87243   0.53288   0.23607   0.00000  Uiso   1.00
C101   N     0.90136   0.55297   0.27192   0.00000  Uiso   1.00
B53    C     0.91577   0.49031   0.29173   0.00000  Uiso   1.00
C102   N     0.89881   0.43140   0.26945   0.00000  Uiso   1.00
He101  H     0.85562   0.57295   0.21359   0.00000  Uiso   1.00
He102  H     0.85244   0.42171   0.21085   0.00000  Uiso   1.00
Li52   H     0.93949   0.48766   0.32104   0.00000  Uiso   1.00
Be103  C     0.61649   0.01295   0.23805   0.00000  Uiso   1.00
Be104  C     0.61509   0.93795   0.23936   0.00000  Uiso   1.00
C103   N     0.58598   0.91744   0.27516   0.00000  Uiso   1.00
B54    C     0.57130   0.97986   0.29517   0.00000  Uiso   1.00
C104   N     0.58826   0.03903   0.27303   0.00000  Uiso   1.00
He103  H     0.63214   0.89815   0.21679   0.00000  Uiso   1.00
He104  H     0.63498   0.04943   0.21443   0.00000  Uiso   1.00
Li53   H     0.54739   0.98219   0.32451   0.00000  Uiso   1.00
Be105  C     0.98091   0.34968   0.35983   0.00000  Uiso   1.00
C105   N     0.96628   0.33177   0.30746   0.00000  Uiso   1.00
He105  H     0.96281   0.36020   0.39647   0.00000  Uiso   1.00
Be106  C     0.98782   0.64222   0.36807   0.00000  Uiso   1.00
C106   N     0.97266   0.65179   0.31467   0.00000  Uiso   1.00
He106  H     0.97000   0.63599   0.40562   0.00000  Uiso   1.00
Be107  C     0.49833   0.82517   0.36956   0.00000  Uiso   1.00
C107   N     0.51460   0.81730   0.31651   0.00000  Uiso   1.00
He107  H     0.51537   0.83078   0.40773   0.00000  Uiso   1.00
Be108  C     0.50440   0.12540   0.36301   0.00000  Uiso   1.00
C108   N     0.52034   0.13905   0.31049   0.00000  Uiso   1.00
He108  H     0.52159   0.11774   0.40080   0.00000  Uiso   1.00
Li54   H     0.49430   0.15509   0.22900   0.00000  Uiso   1.00
Be109  C     0.88288   0.72406   0.45785   0.00000  Uiso   1.00
Be110  C     0.90612   0.72524   0.41054   0.00000  Uiso   1.00
C109   N     0.89485   0.67050   0.37441   0.00000  Uiso   1.00
B55    C     0.86498   0.63895   0.40015   0.00000  Uiso   1.00
C110   N     0.85722   0.66840   0.45131   0.00000  Uiso   1.00
He109  H     0.92976   0.76073   0.39999   0.00000  Uiso   1.00
He110  H     0.88299   0.75790   0.49579   0.00000  Uiso   1.00
Li55   H     0.84957   0.59312   0.38234   0.00000  Uiso   1.00
Be111  C     0.60340   0.74657   0.46106   0.00000  Uiso   1.00
Be112  C     0.58040   0.74526   0.41383   0.00000  Uiso   1.00
C111   N     0.59190   0.79985   0.37751   0.00000  Uiso   1.00
B56    C     0.62167   0.83139   0.40305   0.00000  Uiso   1.00
C112   N     0.62915   0.80212   0.45427   0.00000  Uiso   1.00
He111  H     0.55682   0.70976   0.40344   0.00000  Uiso   1.00
He112  H     0.60309   0.71288   0.49911   0.00000  Uiso   1.00
Li56   H     0.63722   0.87710   0.38506   0.00000  Uiso   1.00
Be113  C     0.88254   0.25192   0.45192   0.00000  Uiso   1.00
Be114  C     0.90436   0.25331   0.40312   0.00000  Uiso   1.00
C113   N     0.89108   0.30799   0.36852   0.00000  Uiso   1.00
B57    C     0.86152   0.33702   0.39663   0.00000  Uiso   1.00
C114   N     0.85582   0.30599   0.44782   0.00000  Uiso   1.00
He113  H     0.92833   0.21982   0.39062   0.00000  Uiso   1.00
He114  H     0.88432   0.21736   0.48937   0.00000  Uiso   1.00
Li57   H     0.84485   0.38218   0.38051   0.00000  Uiso   1.00
Be115  C     0.60412   0.21947   0.45493   0.00000  Uiso   1.00
Be116  C     0.58240   0.21808   0.40636   0.00000  Uiso   1.00
C115   N     0.59542   0.16273   0.37203   0.00000  Uiso   1.00
B58    C     0.62473   0.13331   0.40004   0.00000  Uiso   1.00
C116   N     0.63051   0.16474   0.45095   0.00000  Uiso   1.00
He115  H     0.55870   0.25204   0.39380   0.00000  Uiso   1.00
He116  H     0.60249   0.25445   0.49215   0.00000  Uiso   1.00
Li58   H     0.64116   0.08760   0.38408   0.00000  Uiso   1.00
Be117  C     0.72604   0.75458   0.42239   0.00000  Uiso   1.00
Be118  C     0.75993   0.71742   0.42176   0.00000  Uiso   1.00
C117   N     0.77092   0.70659   0.47727   0.00000  Uiso   1.00
C118   N     0.71524   0.76424   0.47828   0.00000  Uiso   1.00
He117  H     0.77739   0.69932   0.38629   0.00000  Uiso   1.00
He118  H     0.70846   0.77343   0.38753   0.00000  Uiso   1.00
Be119  C     0.72607   0.21574   0.42235   0.00000  Uiso   1.00
Be120  C     0.75989   0.25325   0.42169   0.00000  Uiso   1.00
C119   N     0.77086   0.26421   0.47718   0.00000  Uiso   1.00
C120   N     0.71529   0.20599   0.47824   0.00000  Uiso   1.00
He119  H     0.77731   0.27145   0.38617   0.00000  Uiso   1.00
He120  H     0.70853   0.19676   0.38748   0.00000  Uiso   1.00
He121  H     0.73775   0.56146   0.49151   0.00000  Uiso   1.00
He122  H     0.73764   0.40991   0.49149   0.00000  Uiso   1.00
Be121  C     0.76100   0.44819   0.49476   0.00000  Uiso   1.00
He123  H     0.74844   0.90910   0.49364   0.00000  Uiso   1.00
Be122  C     0.76106   0.52316   0.49479   0.00000  Uiso   1.00
He124  H     0.74853   0.06062   0.49367   0.00000  Uiso   1.00
Be123  C     0.72517   0.02234   0.49709   0.00000  Uiso   1.00
Be124  C     0.72512   0.94738   0.49710   0.00000  Uiso   1.00
C121   N     0.79797   0.54643   0.49892   0.00000  Uiso   1.00
C122   N     0.79787   0.42487   0.49901   0.00000  Uiso   1.00
H29    Zn    0.81388   0.14924   0.88691   0.00000  Uiso   1.00
H30    Zn    0.66891   0.32008   0.88785   0.00000  Uiso   1.00
H31    Zn    0.81402   0.82067   0.89397   0.00000  Uiso   1.00
H32    Zn    0.66922   0.64889   0.89485   0.00000  Uiso   1.00
H33    Zn    0.90311   0.31980   0.71957   0.00000  Uiso   1.00
H34    Zn    0.58049   0.15028   0.72069   0.00000  Uiso   1.00
H35    Zn    0.89776   0.64393   0.72484   0.00000  Uiso   1.00
H36    Zn    0.58626   0.82605   0.72641   0.00000  Uiso   1.00
H37    Zn    0.81446   0.64865   0.50338   0.00000  Uiso   1.00
H38    Zn    0.81441   0.32270   0.50260   0.00000  Uiso   1.00
H39    Zn    0.67179   0.82177   0.50591   0.00000  Uiso   1.00
H40    Zn    0.67182   0.14790   0.50524   0.00000  Uiso   1.00
Be125  C     0.72463   0.25355   0.80598   0.00000  Uiso   1.00
Be126  C     0.75856   0.21655   0.80585   0.00000  Uiso   1.00
C123   N     0.76936   0.20601   0.86150   0.00000  Uiso   1.00
B59    C     0.74137   0.23470   0.89335   0.00000  Uiso   1.00
C124   N     0.71355   0.26368   0.86171   0.00000  Uiso   1.00
He125  H     0.77598   0.19799   0.77045   0.00000  Uiso   1.00
He126  H     0.70740   0.27241   0.77070   0.00000  Uiso   1.00
Li59   H     0.74126   0.23452   0.93966   0.00000  Uiso   1.00
Be127  C     0.72485   0.71596   0.81356   0.00000  Uiso   1.00
Be128  C     0.75873   0.75320   0.81344   0.00000  Uiso   1.00
C125   N     0.76953   0.76367   0.86911   0.00000  Uiso   1.00
B60    C     0.74162   0.73463   0.90096   0.00000  Uiso   1.00
C126   N     0.71385   0.70552   0.86930   0.00000  Uiso   1.00
He127  H     0.77610   0.77203   0.77804   0.00000  Uiso   1.00
He128  H     0.70762   0.69711   0.77828   0.00000  Uiso   1.00
Li60   H     0.74153   0.73466   0.94728   0.00000  Uiso   1.00
Be129  C     0.85485   0.74959   0.99125   0.00000  Uiso   1.00
C127   N     0.82869   0.80005   0.97350   0.00000  Uiso   1.00
He129  H     0.87153   0.71844   0.96085   0.00000  Uiso   1.00
Be130  C     0.85467   0.22072   0.98423   0.00000  Uiso   1.00
C128   N     0.82851   0.17028   0.96635   0.00000  Uiso   1.00
He130  H     0.87139   0.25201   0.95392   0.00000  Uiso   1.00
Be131  C     0.62986   0.71978   0.99411   0.00000  Uiso   1.00
C129   N     0.65575   0.66936   0.97509   0.00000  Uiso   1.00
He131  H     0.61270   0.75090   0.96455   0.00000  Uiso   1.00
Be132  C     0.62934   0.24953   0.98728   0.00000  Uiso   1.00
C130   N     0.65541   0.29958   0.96806   0.00000  Uiso   1.00
He132  H     0.61208   0.21838   0.95783   0.00000  Uiso   1.00
Be133  C     0.76701   0.94610   0.85580   0.00000  Uiso   1.00
Be134  C     0.76697   0.02103   0.85406   0.00000  Uiso   1.00
C131   N     0.79927   0.04557   0.88038   0.00000  Uiso   1.00
B61    C     0.81790   0.98530   0.89665   0.00000  Uiso   1.00
C132   N     0.79932   0.92377   0.88326   0.00000  Uiso   1.00
He133  H     0.74633   0.05844   0.83637   0.00000  Uiso   1.00
He134  H     0.74637   0.90734   0.83989   0.00000  Uiso   1.00
Li61   H     0.84475   0.98626   0.91908   0.00000  Uiso   1.00
Be135  C     0.71482   0.52325   0.85293   0.00000  Uiso   1.00
Be136  C     0.71475   0.44833   0.85120   0.00000  Uiso   1.00
C133   N     0.68330   0.42383   0.88024   0.00000  Uiso   1.00
B62    C     0.66520   0.48415   0.89796   0.00000  Uiso   1.00
C134   N     0.68343   0.54566   0.88311   0.00000  Uiso   1.00
He135  H     0.73484   0.41090   0.83185   0.00000  Uiso   1.00
He136  H     0.73502   0.56194   0.83536   0.00000  Uiso   1.00
Li62   H     0.63907   0.48325   0.92260   0.00000  Uiso   1.00
Be137  C     0.91252   0.18319   0.79131   0.00000  Uiso   1.00
Be138  C     0.89127   0.14201   0.82889   0.00000  Uiso   1.00
C135   N     0.85696   0.17605   0.83671   0.00000  Uiso   1.00
B63    C     0.85884   0.23719   0.80541   0.00000  Uiso   1.00
C136   N     0.89188   0.24400   0.77728   0.00000  Uiso   1.00
He137  H     0.89760   0.09076   0.84977   0.00000  Uiso   1.00
He138  H     0.94075   0.17454   0.77405   0.00000  Uiso   1.00
Li63   H     0.83593   0.27646   0.80260   0.00000  Uiso   1.00
Be139  C     0.56914   0.28269   0.79718   0.00000  Uiso   1.00
Be140  C     0.59017   0.32338   0.83503   0.00000  Uiso   1.00
C137   N     0.62537   0.29196   0.83962   0.00000  Uiso   1.00
B64    C     0.62432   0.23286   0.80598   0.00000  Uiso   1.00
C138   N     0.59096   0.22496   0.77942   0.00000  Uiso   1.00
He139  H     0.58304   0.37255   0.85833   0.00000  Uiso   1.00
He140  H     0.54038   0.28979   0.78194   0.00000  Uiso   1.00
Li64   H     0.64803   0.19584   0.80036   0.00000  Uiso   1.00
Be141  C     0.90981   0.78203   0.79328   0.00000  Uiso   1.00
Be142  C     0.88983   0.82479   0.83124   0.00000  Uiso   1.00
C139   N     0.85586   0.79097   0.84261   0.00000  Uiso   1.00
B65    C     0.85677   0.72836   0.81307   0.00000  Uiso   1.00
C140   N     0.88883   0.72042   0.78271   0.00000  Uiso   1.00
He141  H     0.89677   0.87705   0.85007   0.00000  Uiso   1.00
He142  H     0.93740   0.79016   0.77363   0.00000  Uiso   1.00
Li65   H     0.83396   0.68859   0.81341   0.00000  Uiso   1.00
Be143  C     0.57265   0.69032   0.79788   0.00000  Uiso   1.00
Be144  C     0.59244   0.64768   0.83590   0.00000  Uiso   1.00
C141   N     0.62707   0.67981   0.84506   0.00000  Uiso   1.00
B66    C     0.62681   0.74135   0.81411   0.00000  Uiso   1.00
C142   N     0.59452   0.75012   0.78490   0.00000  Uiso   1.00
He143  H     0.58488   0.59659   0.85625   0.00000  Uiso   1.00
He144  H     0.54469   0.68321   0.77964   0.00000  Uiso   1.00
Li66   H     0.65023   0.77975   0.81259   0.00000  Uiso   1.00
Be145  C     0.86862   0.51545   0.79403   0.00000  Uiso   1.00
Be146  C     0.87011   0.44047   0.79268   0.00000  Uiso   1.00
C143   N     0.89271   0.41995   0.74754   0.00000  Uiso   1.00
B67    C     0.90349   0.48250   0.72247   0.00000  Uiso   1.00
C144   N     0.89028   0.54173   0.74972   0.00000  Uiso   1.00
He145  H     0.85728   0.40055   0.82090   0.00000  Uiso   1.00
He146  H     0.85423   0.55183   0.82342   0.00000  Uiso   1.00
Li67   H     0.92202   0.48495   0.68538   0.00000  Uiso   1.00
Be147  C     0.61525   0.95491   0.79475   0.00000  Uiso   1.00
Be148  C     0.61363   0.02988   0.79326   0.00000  Uiso   1.00
C145   N     0.59088   0.05012   0.74853   0.00000  Uiso   1.00
B68    C     0.58017   0.98744   0.72380   0.00000  Uiso   1.00
C146   N     0.59353   0.92837   0.75095   0.00000  Uiso   1.00
He147  H     0.62647   0.06997   0.82111   0.00000  Uiso   1.00
He148  H     0.62978   0.91869   0.82393   0.00000  Uiso   1.00
Li68   H     0.56150   0.98478   0.68709   0.00000  Uiso   1.00
Be149  C     0.96570   0.27414   0.63999   0.00000  Uiso   1.00
C147   N     0.95555   0.30909   0.68961   0.00000  Uiso   1.00
B69    C     0.98841   0.32755   0.71453   0.00000  Uiso   1.00
He149  H     0.94448   0.25286   0.61104   0.00000  Uiso   1.00
Li69   H     0.99010   0.35643   0.75485   0.00000  Uiso   1.00
Be150  C     0.95871   0.64770   0.63624   0.00000  Uiso   1.00
B70    C     0.98307   0.64782   0.72071   0.00000  Uiso   1.00
C148   N     0.94971   0.64912   0.69330   0.00000  Uiso   1.00
He150  H     0.93695   0.64871   0.60369   0.00000  Uiso   1.00
Li70   H     0.98566   0.64828   0.76684   0.00000  Uiso   1.00
Be151  C     0.52684   0.82673   0.63657   0.00000  Uiso   1.00
B71    C     0.50095   0.82092   0.72024   0.00000  Uiso   1.00
C149   N     0.53480   0.82151   0.69372   0.00000  Uiso   1.00
He151  H     0.54917   0.82796   0.60459   0.00000  Uiso   1.00
Li71   H     0.49751   0.81739   0.76621   0.00000  Uiso   1.00
Be152  C     0.51935   0.19554   0.63936   0.00000  Uiso   1.00
C150   N     0.52856   0.16080   0.68936   0.00000  Uiso   1.00
B72    C     0.49523   0.14221   0.71330   0.00000  Uiso   1.00
He152  H     0.54111   0.21687   0.61102   0.00000  Uiso   1.00
Li72   H     0.49277   0.11341   0.75362   0.00000  Uiso   1.00
Be153  C     0.83021   0.22524   0.60249   0.00000  Uiso   1.00
Be154  C     0.85092   0.22504   0.65211   0.00000  Uiso   1.00
C151   N     0.86717   0.29263   0.65857   0.00000  Uiso   1.00
B73    C     0.85639   0.33098   0.61268   0.00000  Uiso   1.00
C152   N     0.83336   0.29307   0.57818   0.00000  Uiso   1.00
He153  H     0.85510   0.18215   0.68333   0.00000  Uiso   1.00
He154  H     0.81329   0.18265   0.58308   0.00000  Uiso   1.00
Li73   H     0.86448   0.38727   0.60528   0.00000  Uiso   1.00
Be155  C     0.65511   0.24546   0.60512   0.00000  Uiso   1.00
Be156  C     0.63372   0.24557   0.65441   0.00000  Uiso   1.00
C153   N     0.61737   0.17798   0.66054   0.00000  Uiso   1.00
B74    C     0.62875   0.13973   0.61479   0.00000  Uiso   1.00
C154   N     0.65225   0.17770   0.58070   0.00000  Uiso   1.00
He155  H     0.62911   0.28839   0.68558   0.00000  Uiso   1.00
He156  H     0.67232   0.28806   0.58600   0.00000  Uiso   1.00
Li74   H     0.62073   0.08347   0.60722   0.00000  Uiso   1.00
Be157  C     0.82757   0.74279   0.60628   0.00000  Uiso   1.00
Be158  C     0.84698   0.74110   0.65707   0.00000  Uiso   1.00
C155   N     0.86272   0.67307   0.66320   0.00000  Uiso   1.00
B75    C     0.85292   0.63633   0.61601   0.00000  Uiso   1.00
C156   N     0.83103   0.67571   0.58087   0.00000  Uiso   1.00
He157  H     0.85059   0.78294   0.68930   0.00000  Uiso   1.00
He158  H     0.81140   0.78628   0.58669   0.00000  Uiso   1.00
Li75   H     0.86083   0.58010   0.60810   0.00000  Uiso   1.00
Be159  C     0.65790   0.72718   0.60875   0.00000  Uiso   1.00
Be160  C     0.63792   0.72875   0.65933   0.00000  Uiso   1.00
C157   N     0.62212   0.79677   0.66534   0.00000  Uiso   1.00
B76    C     0.63245   0.83362   0.61829   0.00000  Uiso   1.00
C158   N     0.65472   0.79432   0.58335   0.00000  Uiso   1.00
He159  H     0.63393   0.68685   0.69148   0.00000  Uiso   1.00
He160  H     0.67430   0.68375   0.58928   0.00000  Uiso   1.00
Li76   H     0.62465   0.88989   0.61037   0.00000  Uiso   1.00
B77    C     0.74314   0.73507   0.50953   0.00000  Uiso   1.00
Li77   H     0.74321   0.73455   0.55584   0.00000  Uiso   1.00
B78    C     0.74313   0.23545   0.50948   0.00000  Uiso   1.00
Li78   H     0.74321   0.23598   0.55579   0.00000  Uiso   1.00
C159   N     0.68828   0.04565   0.50160   0.00000  Uiso   1.00
B79    C     0.66720   0.98487   0.50481   0.00000  Uiso   1.00
Li79   H     0.84963   0.48559   0.50541   0.00000  Uiso   1.00
B80    C     0.81894   0.48563   0.50209   0.00000  Uiso   1.00
C160   N     0.68819   0.92408   0.50147   0.00000  Uiso   1.00
Li80   H     0.63651   0.98489   0.50835   0.00000  Uiso   1.00
loop_
_geom_bond_atom_site_label_1
_geom_bond_atom_site_label_2
_geom_bond_distance
_geom_bond_site_symmetry_2
_ccdc_geom_bond_type
H1     C1      1.996   .     S
H1     C5      1.992   .     S
H1     C9      1.993   .     S
H1     C13     1.997   .     S
H2     C2      1.996   .     S
H2     C7      1.992   .     S
H2     C11     1.994   .     S
H2     C15     1.997   .     S
H3     C3      1.996   .     S
H3     C6      1.996   .     S
H3     C10     1.995   .     S
H3     C17     1.996   .     S
H4     C4      1.997   .     S
H4     C8      1.996   .     S
H4     C12     1.996   .     S
H4     C19     1.997   .     S
H5     C14     1.998   .     S
H5     C21     2.000   .     S
H5     C25     1.993   .     S
H5     C29     1.990   .     S
H6     C16     1.997   .     S
H6     C23     1.999   .     S
H6     C28     1.990   .     S
H6     C31     1.989   .     S
H7     C18     1.996   .     S
H7     C22     2.002   .     S
H7     C26     2.001   .     S
H7     C33     2.001   .     S
H8     C20     1.996   .     S
H8     C24     2.001   .     S
H8     C27     2.000   .     S
H8     C35     2.001   .     S
H9     C30     1.986   .     S
H9     C37     1.991   .     S
H9     C39     1.990   .     S
H9     C76     1.995   .     S
H10    C34     1.997   .     S
H10    C40     1.990   .     S
H10    C72     1.989   .     S
H10    C79     1.991   .     S
H11    C32     1.987   .     S
H11    C38     1.992   .     S
H11    C41     1.990   .     S
H11    C78     1.995   .     S
H12    C36     1.997   .     S
H12    C42     1.989   .     S
H12    C74     1.989   .     S
H12    C80     1.991   .     S
Be1    Be2     1.392   .     D
Be1    C2      1.390   .     S
Be1    He2     1.098   .     S
Be2    C1      1.390   .     S
Be2    He1     1.097   .     S
C1     B1      1.357   .     D
B1     C2      1.357   .     S
B1     Li1     1.098   .     S
Be3    Be4     1.391   .     D
Be3    C4      1.390   .     S
Be3    He4     1.097   .     S
Be4    C3      1.390   .     S
Be4    He3     1.097   .     S
C3     B2      1.357   .     D
B2     C4      1.357   .     S
B2     Li2     1.098   .     S
Be5    C5      1.389   .     S
Be5    He5     1.097   .     S
Be5    Be46    1.392   1_554 D
C5     B24     1.357   1_554 D
Be6    C6      1.389   .     S
Be6    He6     1.097   .     S
Be6    Be47    1.393   1_554 D
C6     B25     1.358   1_554 D
Be7    C7      1.389   .     S
Be7    He7     1.097   .     S
Be7    Be48    1.392   1_554 D
C7     B26     1.358   1_554 S
Be8    C8      1.389   .     S
Be8    He8     1.097   .     S
Be8    Be49    1.393   1_554 D
C8     B27     1.358   1_554 D
Be9    Be10    1.391   1_565 D
Be9    C10     1.390   .     S
Be9    He10    1.097   .     S
Be10   Be9     1.391   1_545 D
Be10   C9      1.389   .     S
Be10   He9     1.097   .     S
C9     B3      1.357   1_545 D
B3     C9      1.357   1_565 D
B3     C10     1.357   .     S
B3     Li3     1.098   .     S
Be11   Be12    1.391   .     D
Be11   C12     1.389   .     S
Be11   He12    1.097   .     S
Be12   C11     1.389   .     S
Be12   He11    1.097   .     S
C11    B4      1.358   .     D
B4     C12     1.358   .     S
B4     Li4     1.097   .     S
Be13   Be14    1.394   .     D
Be13   C14     1.390   .     S
Be13   He14    1.097   .     S
Be14   C13     1.389   .     S
Be14   He13    1.096   .     S
C13    B5      1.357   .     S
B5     C14     1.356   .     D
B5     Li5     1.098   .     S
Be15   Be16    1.394   .     D
Be15   C16     1.390   .     S
Be15   He16    1.096   .     S
Be16   C15     1.389   .     S
Be16   He15    1.096   .     S
C15    B6      1.357   .     D
B6     C16     1.356   .     S
B6     Li6     1.098   .     S
Be17   Be18    1.394   .     D
Be17   C18     1.389   .     S
Be17   He18    1.097   .     S
Be18   C17     1.389   .     S
Be18   He17    1.096   .     S
C17    B7      1.356   .     S
B7     C18     1.356   .     D
B7     Li7     1.098   .     S
Be19   Be20    1.394   .     D
Be19   C20     1.389   .     S
Be19   He20    1.097   .     S
Be20   C19     1.389   .     S
Be20   He19    1.096   .     S
C19    B8      1.356   .     D
B8     C20     1.356   .     S
B8     Li8     1.097   .     S
Be21   Be22    1.393   .     D
Be21   C22     1.389   .     S
Be21   He22    1.096   .     S
Be22   C21     1.389   .     S
Be22   He21    1.096   .     S
C21    B9      1.357   .     S
B9     C22     1.357   .     D
B9     Li9     1.099   .     S
Be23   Be24    1.393   1_565 D
Be23   C24     1.390   .     S
Be23   He24    1.096   .     S
Be24   Be23    1.393   1_545 D
Be24   C23     1.389   .     S
Be24   He23    1.096   .     S
C23    B10     1.357   1_545 S
B10    C23     1.357   1_565 S
B10    C24     1.357   .     D
B10    Li10    1.098   .     S
Be25   C25     1.390   .     S
Be25   He25    1.097   .     S
Be25   Be105   1.388   1_455 D
C25    B11     1.357   1_455 S
B11    C25     1.357   1_655 S
B11    Li11    1.097   .     S
B11    C105    1.358   .     D
Be26   C26     1.389   .     S
Be26   He26    1.097   .     S
Be26   Be106   1.391   1_455 D
B12    C26     1.359   .     S
B12    Li12    1.098   .     S
B12    C106    1.359   1_455 D
Be27   C27     1.389   .     S
Be27   He27    1.097   .     S
Be27   Be107   1.391   .     D
B13    C27     1.359   .     S
B13    Li13    1.098   .     S
B13    C107    1.358   .     D
Be28   C28     1.390   .     S
Be28   He28    1.097   .     S
Be28   Be108   1.389   .     D
C28    B14     1.357   .     S
B14    C108    1.357   .     D
B14    Li54    1.097   .     S
Be29   Be30    1.390   .     D
Be29   C30     1.388   .     S
Be29   He30    1.097   .     S
Be30   C29     1.389   .     S
Be30   He29    1.097   .     S
C29    B15     1.357   .     S
B15    C30     1.357   .     D
B15    Li14    1.098   .     S
Be31   Be32    1.390   .     D
Be31   C32     1.389   .     S
Be31   He32    1.097   .     S
Be32   C31     1.389   .     S
Be32   He31    1.097   .     S
C31    B16     1.357   .     D
B16    C32     1.357   .     S
B16    Li15    1.098   .     S
Be33   Be34    1.392   .     D
Be33   C34     1.389   .     S
Be33   He34    1.097   .     S
Be34   C33     1.390   .     S
Be34   He33    1.097   .     S
C33    B17     1.357   .     S
B17    C34     1.358   .     D
B17    Li16    1.098   .     S
Be35   Be36    1.392   .     D
Be35   C36     1.389   .     S
Be35   He36    1.097   .     S
Be36   C35     1.390   .     S
Be36   He35    1.097   .     S
C35    B18     1.357   .     S
B18    C36     1.358   .     D
B18    Li17    1.098   .     S
Be37   Be38    1.390   .     D
Be37   C38     1.389   .     S
Be37   He38    1.097   .     S
Be38   C37     1.389   .     S
Be38   He37    1.097   .     S
C37    B40     1.357   .     S
C38    B40     1.357   .     D
B19    Li18    1.098   .     S
B19    C79     1.356   .     D
B19    C80     1.356   .     S
C39    B20     1.357   .     S
C39    Be40    1.389   .     S
B20    C40     1.357   .     D
B20    Li19    1.098   .     S
C40    Be80    1.389   .     S
C41    B21     1.357   1_545 S
C41    Be39    1.389   .     S
B21    C41     1.357   1_565 S
B21    C42     1.357   .     D
B21    Li20    1.097   .     S
C42    Be41    1.389   .     S
Be39   He39    1.097   .     S
Be39   Be41    1.391   1_545 D
Be40   He40    1.097   .     S
Be40   Be80    1.391   .     D
Be41   Be39    1.391   1_565 D
Be41   He79    1.097   .     S
H13    C43     2.003   .     S
H13    C48     1.997   .     S
H13    C51     2.002   .     S
H13    C55     2.003   .     S
H14    C44     2.004   .     S
H14    C50     1.997   .     S
H14    C53     2.001   .     S
H14    C57     2.003   .     S
H15    C45     2.003   .     S
H15    C47     1.995   .     S
H15    C52     2.004   .     S
H15    C59     2.000   .     S
H16    C46     2.002   .     S
H16    C49     1.995   .     S
H16    C54     2.003   .     S
H16    C61     1.999   .     S
H17    C56     2.004   .     S
H17    C63     2.005   .     S
H17    C68     2.004   .     S
H17    C71     1.995   .     S
H18    C58     2.005   .     S
H18    C65     2.005   .     S
H18    C69     2.004   .     S
H18    C73     1.995   .     S
H19    C60     1.998   .     S
H19    C64     2.004   .     S
H19    C67     2.005   .     S
H19    C75     2.003   .     S
H20    C62     1.998   .     S
H20    C66     2.004   .     S
H20    C70     2.006   .     S
H20    C77     2.004   .     S
Be42   Be43    1.393   .     D
Be42   C44     1.390   .     S
Be42   He42    1.097   .     S
Be43   C43     1.390   .     S
Be43   He41    1.097   .     S
C43    B22     1.358   .     S
B22    C44     1.358   .     D
B22    Li21    1.098   .     S
Be44   Be45    1.392   .     D
Be44   C46     1.390   .     S
Be44   He44    1.097   .     S
Be45   C45     1.390   .     S
Be45   He43    1.097   .     S
C45    B23     1.358   .     S
B23    C46     1.358   .     D
B23    Li22    1.098   .     S
Be46   Be5     1.392   1_556 D
Be46   C47     1.389   .     S
Be46   He45    1.097   .     S
B24    C5      1.357   1_556 D
B24    C47     1.357   .     S
B24    Li23    1.098   .     S
Be47   Be6     1.393   1_556 D
Be47   C48     1.389   .     S
Be47   He46    1.097   .     S
C48    B25     1.358   .     S
B25    C6      1.358   1_556 D
B25    Li24    1.098   .     S
Be48   Be7     1.392   1_556 D
Be48   C49     1.389   .     S
Be48   He47    1.097   .     S
B26    C7      1.358   1_556 S
B26    C49     1.357   .     D
B26    Li25    1.098   .     S
Be49   Be8     1.393   1_556 D
Be49   C50     1.389   .     S
Be49   He48    1.097   .     S
C50    B27     1.358   .     S
B27    C8      1.358   1_556 D
B27    Li26    1.098   .     S
Be50   Be51    1.391   1_545 D
Be50   C52     1.390   .     S
Be50   He50    1.097   .     S
Be51   Be50    1.391   1_565 D
Be51   C51     1.389   .     S
Be51   He49    1.097   .     S
C51    B28     1.359   .     S
B28    C52     1.359   1_565 D
B28    Li27    1.097   .     S
C52    B28     1.359   1_545 D
Be52   Be53    1.391   .     D
Be52   C54     1.390   .     S
Be52   He52    1.097   .     S
Be53   C53     1.389   .     S
Be53   He51    1.097   .     S
C53    B29     1.359   .     D
B29    C54     1.358   .     S
B29    Li28    1.097   .     S
Be54   Be55    1.393   .     D
Be54   C56     1.390   .     S
Be54   He54    1.097   .     S
Be55   C55     1.389   .     S
Be55   He53    1.097   .     S
C55    B30     1.358   .     S
B30    C56     1.358   .     D
B30    Li29    1.097   .     S
Be56   Be57    1.393   .     D
Be56   C58     1.390   .     S
Be56   He56    1.097   .     S
Be57   C57     1.389   .     S
Be57   He55    1.096   .     S
C57    B31     1.358   .     D
B31    C58     1.358   .     S
B31    Li30    1.098   .     S
Be58   Be59    1.394   .     D
Be58   C60     1.389   .     S
Be58   He58    1.097   .     S
Be59   C59     1.390   .     S
Be59   He57    1.097   .     S
C59    B32     1.357   .     S
B32    C60     1.357   .     D
B32    Li31    1.098   .     S
Be60   Be61    1.393   .     D
Be60   C62     1.389   .     S
Be60   He60    1.097   .     S
Be61   C61     1.390   .     S
Be61   He59    1.096   .     S
C61    B33     1.357   .     D
B33    C62     1.357   .     S
B33    Li32    1.098   .     S
Be62   Be63    1.393   .     D
Be62   C64     1.389   .     S
Be62   He62    1.097   .     S
Be63   C63     1.390   .     S
Be63   He61    1.096   .     S
C63    B34     1.358   .     D
B34    C64     1.358   .     S
B34    Li33    1.098   .     S
Be64   Be65    1.393   1_545 D
Be64   C66     1.389   .     S
Be64   He64    1.096   .     S
Be65   Be64    1.393   1_565 D
Be65   C65     1.389   .     S
Be65   He63    1.096   .     S
C65    B35     1.358   .     D
B35    C66     1.358   1_565 S
B35    Li34    1.098   .     S
C66    B35     1.358   1_545 S
Be66   C67     1.389   .     S
Be66   He65    1.097   .     S
Be66   Be149   1.393   1_455 D
C67    B69     1.359   1_455 S
Be67   C68     1.390   1_655 S
Be67   He66    1.097   1_655 S
Be67   Be150   1.391   .     D
C68    Be67    1.390   1_455 S
C68    B70     1.358   1_455 D
He66   Be67    1.097   1_455 S
Be68   C69     1.390   .     S
Be68   He67    1.097   .     S
Be68   Be151   1.391   .     D
C69    B71     1.358   .     D
Be69   C70     1.389   .     S
Be69   He68    1.097   .     S
Be69   Be152   1.393   .     D
C70    B72     1.359   .     S
Be70   Be71    1.391   .     D
Be70   C72     1.388   .     S
Be70   He70    1.097   .     S
Be71   C71     1.390   .     S
Be71   He69    1.097   .     S
C71    B36     1.357   .     D
B36    C72     1.358   .     S
B36    Li35    1.098   .     S
Be72   Be73    1.391   .     D
Be72   C74     1.388   .     S
Be72   He72    1.097   .     S
Be73   C73     1.390   .     S
Be73   He71    1.097   .     S
C73    B37     1.357   .     D
B37    C74     1.358   .     S
B37    Li36    1.098   .     S
Be74   Be75    1.392   .     D
Be74   C76     1.388   .     S
Be74   He74    1.097   .     S
Be75   C75     1.390   .     S
Be75   He73    1.098   .     S
C75    B38     1.357   .     S
B38    C76     1.358   .     D
B38    Li37    1.097   .     S
Be76   Be77    1.392   .     D
Be76   C78     1.388   .     S
Be76   He76    1.097   .     S
Be77   C77     1.390   .     S
Be77   He75    1.097   .     S
C77    B39     1.358   .     D
B39    C78     1.359   .     S
B39    Li38    1.098   .     S
B40    Li39    1.098   .     S
Be78   Be79    1.392   .     D
Be78   C80     1.389   .     S
Be78   He78    1.097   .     S
Be79   C79     1.389   .     S
Be79   He77    1.097   .     S
Be80   He80    1.097   .     S
H21    C81     2.002   .     S
H21    C85     1.997   .     S
H21    C89     1.996   .     S
H21    C93     2.001   .     S
H22    C82     2.002   .     S
H22    C87     1.997   .     S
H22    C91     1.995   .     S
H22    C95     2.000   .     S
H23    C83     1.995   .     S
H23    C86     1.996   .     S
H23    C90     1.997   .     S
H23    C97     1.997   .     S
H24    C84     1.996   .     S
H24    C88     1.996   .     S
H24    C92     1.997   .     S
H24    C99     1.996   .     S
H25    C94     2.001   .     S
H25    C101    2.004   .     S
H25    C106    2.008   .     S
H25    C109    1.996   .     S
H26    C96     2.001   .     S
H26    C103    2.003   .     S
H26    C107    2.006   .     S
H26    C111    1.995   .     S
H27    C98     1.997   .     S
H27    C102    1.996   .     S
H27    C105    1.991   .     S
H27    C113    1.993   .     S
H28    C100    1.997   .     S
H28    C104    1.996   .     S
H28    C108    1.990   .     S
H28    C115    1.991   .     S
Be81   Be82    1.393   .     D
Be81   C82     1.390   .     S
Be81   He82    1.097   .     S
Be82   C81     1.390   .     S
Be82   He81    1.097   .     S
C81    B41     1.358   .     S
B41    C82     1.358   .     D
B41    Li40    1.098   .     S
Be83   Be84    1.392   .     D
Be83   C84     1.390   .     S
Be83   He84    1.097   .     S
Be84   C83     1.389   .     S
Be84   He83    1.098   .     S
C83    B42     1.357   .     D
B42    C84     1.357   .     S
B42    Li41    1.098   .     S
Be85   C85     1.389   .     S
Be85   He85    1.097   .     S
Be85   Be129   1.393   1_554 D
C85    B43     1.358   .     S
B43    Li42    1.098   .     S
B43    C127    1.358   1_554 D
Be86   C86     1.389   .     S
Be86   He86    1.097   .     S
Be86   Be130   1.393   1_554 D
B44    C86     1.357   .     D
B44    Li43    1.098   .     S
B44    C128    1.357   1_554 S
Be87   C87     1.389   .     S
Be87   He87    1.097   .     S
Be87   Be131   1.393   1_554 D
C87    B45     1.358   .     S
B45    Li44    1.098   .     S
B45    C129    1.358   1_554 D
Be88   C88     1.389   .     S
Be88   He88    1.097   .     S
Be88   Be132   1.392   1_554 D
B46    C88     1.357   .     D
B46    Li45    1.098   .     S
B46    C130    1.358   1_554 S
Be89   Be90    1.391   1_545 D
Be89   C90     1.389   .     S
Be89   He90    1.097   .     S
Be90   Be89    1.391   1_565 D
Be90   C89     1.389   .     S
Be90   He89    1.097   .     S
C89    B47     1.358   .     D
B47    C90     1.358   1_565 S
B47    Li46    1.097   .     S
C90    B47     1.358   1_545 S
Be91   Be92    1.391   .     D
Be91   C92     1.389   .     S
Be91   He92    1.097   .     S
Be92   C91     1.389   .     S
Be92   He91    1.097   .     S
C91    B48     1.358   .     D
B48    C92     1.358   .     S
B48    Li47    1.097   .     S
Be93   Be94    1.394   .     D
Be93   C94     1.389   .     S
Be93   He94    1.097   .     S
Be94   C93     1.389   .     S
Be94   He93    1.096   .     S
C93    B49     1.357   .     D
B49    C94     1.358   .     S
B49    Li48    1.097   .     S
Be95   Be96    1.394   .     D
Be95   C96     1.389   .     S
Be95   He96    1.097   .     S
Be96   C95     1.389   .     S
Be96   He95    1.096   .     S
C95    B50     1.357   .     D
B50    C96     1.357   .     S
B50    Li49    1.097   .     S
Be97   Be98    1.393   .     D
Be97   C98     1.390   .     S
Be97   He98    1.097   .     S
Be98   C97     1.389   .     S
Be98   He97    1.096   .     S
C97    B51     1.357   .     D
B51    C98     1.357   .     S
B51    Li50    1.097   .     S
Be99   Be100   1.393   .     D
Be99   C100    1.390   .     S
Be99   He100   1.097   .     S
Be100  C99     1.389   .     S
Be100  He99    1.096   .     S
C99    B52     1.357   .     D
B52    C100    1.356   .     S
B52    Li51    1.098   .     S
Be101  Be102   1.393   .     D
Be101  C102    1.389   .     S
Be101  He102   1.096   .     S
Be102  C101    1.391   .     S
Be102  He101   1.096   .     S
C101   B53     1.357   .     D
B53    C102    1.357   .     S
B53    Li52    1.098   .     S
Be103  Be104   1.393   1_545 D
Be103  C104    1.389   .     S
Be103  He104   1.096   .     S
Be104  Be103   1.393   1_565 D
Be104  C103    1.390   .     S
Be104  He103   1.095   .     S
C103   B54     1.357   .     D
B54    C104    1.357   1_565 S
B54    Li53    1.098   .     S
C104   B54     1.357   1_545 S
Be105  Be25    1.388   1_655 D
Be105  C105    1.389   .     S
Be105  He105   1.097   .     S
Be106  Be26    1.391   1_655 D
Be106  C106    1.390   .     S
Be106  He106   1.097   .     S
C106   B12     1.359   1_655 D
Be107  C107    1.390   .     S
Be107  He107   1.097   .     S
Be108  C108    1.389   .     S
Be108  He108   1.097   .     S
Be109  Be110   1.391   .     D
Be109  C110    1.389   .     S
Be109  He110   1.097   .     S
Be110  C109    1.389   .     S
Be110  He109   1.097   .     S
C109   B55     1.357   .     D
B55    C110    1.358   .     S
B55    Li55    1.098   .     S
C110   H37     1.991   .     S
Be111  Be112   1.391   .     D
Be111  C112    1.389   .     S
Be111  He112   1.097   .     S
Be112  C111    1.390   .     S
Be112  He111   1.097   .     S
C111   B56     1.357   .     S
B56    C112    1.358   .     D
B56    Li56    1.098   .     S
C112   H39     1.990   .     S
Be113  Be114   1.391   .     D
Be113  C114    1.388   .     S
Be113  He114   1.097   .     S
Be114  C113    1.390   .     S
Be114  He113   1.097   .     S
C113   B57     1.356   .     S
B57    C114    1.357   .     D
B57    Li57    1.098   .     S
C114   H38     1.986   .     S
Be115  Be116   1.391   .     D
Be115  C116    1.388   .     S
Be115  He116   1.097   .     S
Be116  C115    1.390   .     S
Be116  He115   1.097   .     S
C115   B58     1.356   .     D
B58    C116    1.357   .     S
B58    Li58    1.098   .     S
C116   H40     1.986   .     S
Be117  Be118   1.392   .     D
Be117  C118    1.389   .     S
Be117  He118   1.097   .     S
Be118  C117    1.389   .     S
Be118  He117   1.097   .     S
C117   H37     1.991   .     S
C117   B77     1.356   .     D
C118   H39     1.991   .     S
C118   B77     1.356   .     S
Be119  Be120   1.392   .     D
Be119  C120    1.389   .     S
Be119  He120   1.097   .     S
Be120  C119    1.389   .     S
Be120  He119   1.097   .     S
C119   H38     1.990   .     S
C119   B78     1.356   .     D
C120   H40     1.990   .     S
C120   B78     1.356   .     S
He121  Be122   1.097   .     S
He122  Be121   1.097   .     S
Be121  Be122   1.392   .     D
Be121  C122    1.389   .     S
He123  Be124   1.097   .     S
Be122  C121    1.389   .     S
He124  Be123   1.097   .     S
Be123  Be124   1.391   1_545 D
Be123  C159    1.389   .     S
Be124  Be123   1.391   1_565 D
Be124  C160    1.389   .     S
C121   H37     1.989   .     S
C121   B80     1.357   .     D
C122   H38     1.988   .     S
C122   B80     1.357   .     S
H29    C123    2.001   .     S
H29    C128    1.995   .     S
H29    C131    1.999   .     S
H29    C135    2.001   .     S
H30    C124    2.002   .     S
H30    C130    1.995   .     S
H30    C133    2.000   .     S
H30    C137    2.002   .     S
H31    C125    1.998   .     S
H31    C127    1.996   .     S
H31    C132    2.001   .     S
H31    C139    1.999   .     S
H32    C126    1.998   .     S
H32    C129    1.996   .     S
H32    C134    2.002   .     S
H32    C141    2.000   .     S
H33    C136    2.001   .     S
H33    C143    2.008   .     S
H33    C147    2.007   .     S
H33    C151    2.001   .     S
H34    C138    2.001   .     S
H34    C145    2.008   .     S
H34    C150    2.008   .     S
H34    C153    2.001   .     S
H35    C140    1.999   .     S
H35    C144    2.003   .     S
H35    C148    1.996   .     S
H35    C155    2.002   .     S
H36    C142    2.000   .     S
H36    C146    2.003   .     S
H36    C149    1.997   .     S
H36    C157    2.002   .     S
H37    C156    1.996   .     S
H38    C152    1.995   .     S
H39    C158    1.997   .     S
H39    C160    1.989   .     S
H40    C154    1.995   .     S
H40    C159    1.989   .     S
Be125  Be126   1.392   .     D
Be125  C124    1.390   .     S
Be125  He126   1.098   .     S
Be126  C123    1.390   .     S
Be126  He125   1.097   .     S
C123   B59     1.358   .     S
B59    C124    1.358   .     D
B59    Li59    1.098   .     S
Be127  Be128   1.391   .     D
Be127  C126    1.390   .     S
Be127  He128   1.097   .     S
Be128  C125    1.390   .     S
Be128  He127   1.097   .     S
C125   B60     1.357   .     S
B60    C126    1.357   .     D
B60    Li60    1.098   .     S
Be129  Be85    1.393   1_556 D
Be129  C127    1.389   .     S
Be129  He129   1.097   .     S
C127   B43     1.358   1_556 D
Be130  Be86    1.393   1_556 D
Be130  C128    1.389   .     S
Be130  He130   1.097   .     S
C128   B44     1.357   1_556 S
Be131  Be87    1.393   1_556 D
Be131  C129    1.389   .     S
Be131  He131   1.097   .     S
C129   B45     1.358   1_556 D
Be132  Be88    1.392   1_556 D
Be132  C130    1.389   .     S
Be132  He132   1.097   .     S
C130   B46     1.358   1_556 S
Be133  Be134   1.391   1_565 D
Be133  C132    1.390   .     S
Be133  He134   1.097   .     S
Be134  Be133   1.391   1_545 D
Be134  C131    1.389   .     S
Be134  He133   1.097   .     S
C131   B61     1.358   1_545 S
B61    C131    1.358   1_565 S
B61    C132    1.358   .     D
B61    Li61    1.098   .     S
Be135  Be136   1.391   .     D
Be135  C134    1.390   .     S
Be135  He136   1.097   .     S
Be136  C133    1.389   .     S
Be136  He135   1.097   .     S
C133   B62     1.359   .     S
B62    C134    1.359   .     D
B62    Li62    1.097   .     S
Be137  Be138   1.394   .     D
Be137  C136    1.389   .     S
Be137  He138   1.097   .     S
Be138  C135    1.389   .     S
Be138  He137   1.096   .     S
C135   B63     1.357   .     D
B63    C136    1.357   .     S
B63    Li63    1.098   .     S
Be139  Be140   1.394   .     D
Be139  C138    1.389   .     S
Be139  He140   1.097   .     S
Be140  C137    1.389   .     S
Be140  He139   1.096   .     S
C137   B64     1.357   .     D
B64    C138    1.357   .     S
B64    Li64    1.098   .     S
Be141  Be142   1.394   .     D
Be141  C140    1.389   .     S
Be141  He142   1.097   .     S
Be142  C139    1.389   .     S
Be142  He141   1.096   .     S
C139   B65     1.357   .     S
B65    C140    1.356   .     D
B65    Li65    1.098   .     S
Be143  Be144   1.394   .     D
Be143  C142    1.389   .     S
Be143  He144   1.097   .     S
Be144  C141    1.389   .     S
Be144  He143   1.097   .     S
C141   B66     1.357   .     D
B66    C142    1.356   .     S
B66    Li66    1.098   .     S
Be145  Be146   1.393   .     D
Be145  C144    1.389   .     S
Be145  He146   1.096   .     S
Be146  C143    1.390   .     S
Be146  He145   1.096   .     S
C143   B67     1.358   .     D
B67    C144    1.359   .     S
B67    Li67    1.098   .     S
Be147  Be148   1.393   1_565 D
Be147  C146    1.389   .     S
Be147  He148   1.097   .     S
Be148  Be147   1.393   1_545 D
Be148  C145    1.390   .     S
Be148  He147   1.096   .     S
C145   B68     1.358   1_545 D
B68    C145    1.358   1_565 D
B68    C146    1.359   .     S
B68    Li68    1.099   .     S
Be149  Be66    1.393   1_655 D
Be149  C147    1.390   .     S
Be149  He149   1.097   .     S
C147   B69     1.359   .     D
B69    C67     1.359   1_655 S
B69    Li69    1.098   .     S
Be150  C148    1.389   .     S
Be150  He150   1.097   .     S
B70    C68     1.358   1_655 D
B70    C148    1.359   .     S
B70    Li70    1.098   .     S
Be151  C149    1.389   .     S
Be151  He151   1.097   .     S
B71    C149    1.358   .     S
B71    Li71    1.098   .     S
Be152  C150    1.390   .     S
Be152  He152   1.097   .     S
C150   B72     1.359   .     D
B72    Li72    1.098   .     S
Be153  Be154   1.392   .     D
Be153  C152    1.389   .     S
Be153  He154   1.097   .     S
Be154  C151    1.390   .     S
Be154  He153   1.097   .     S
C151   B73     1.357   .     S
B73    C152    1.358   .     D
B73    Li73    1.097   .     S
Be155  Be156   1.392   .     D
Be155  C154    1.389   .     S
Be155  He156   1.097   .     S
Be156  C153    1.390   .     S
Be156  He155   1.097   .     S
C153   B74     1.357   .     D
B74    C154    1.358   .     S
B74    Li74    1.097   .     S
Be157  Be158   1.392   .     D
Be157  C156    1.389   .     S
Be157  He158   1.097   .     S
Be158  C155    1.390   .     S
Be158  He157   1.097   .     S
C155   B75     1.357   .     D
B75    C156    1.358   .     S
B75    Li75    1.097   .     S
Be159  Be160   1.392   .     D
Be159  C158    1.389   .     S
Be159  He160   1.097   .     S
Be160  C157    1.390   .     S
Be160  He159   1.097   .     S
C157   B76     1.357   .     S
B76    C158    1.358   .     D
B76    Li76    1.097   .     S
B77    Li77    1.098   .     S
B78    Li78    1.098   .     S
C159   B79     1.357   1_545 S
B79    C159    1.357   1_565 S
B79    C160    1.357   .     D
B79    Li80    1.097   .     S
Li79   B80     1.098   .     S
