# Supplementary material for: Data-Driven Search Algorithm for Discovery of Synthesizable Zeolitic Imidazolate Frameworks
Source: JACS Au. 2025 Mar 7;5(3):1460–70. doi: 10.1021/jacsau.5c00077 (PMC11938011; doi:10.1021/jacsau.5c00077)
Supplement: Supplementary file 5 — au5c00077_si_005.zip [file au5c00077_si_005.zip › Tier 2/T-104_62_3_5895562.cif]

data_62_3_5895562.lmp-nosymm
_audit_creation_date              2023-09-12
_audit_creation_method            'Materials Studio'
_symmetry_space_group_name_H-M    'P1'
_symmetry_Int_Tables_number       1
_symmetry_cell_setting            triclinic
loop_
_symmetry_equiv_pos_as_xyz
  x,y,z
_cell_length_a                    10.0560
_cell_length_b                    60.1382
_cell_length_c                    13.2584
_cell_angle_alpha                 89.7576
_cell_angle_beta                  89.9325
_cell_angle_gamma                 90.6273
loop_
_atom_site_label
_atom_site_type_symbol
_atom_site_fract_x
_atom_site_fract_y
_atom_site_fract_z
_atom_site_U_iso_or_equiv
_atom_site_adp_type
_atom_site_occupancy
H1     Zn    0.05574   0.02776   0.40020   0.00000  Uiso   1.00
H2     Zn    0.55399   0.02254   0.16429   0.00000  Uiso   1.00
H3     Zn    0.10889   0.10903   0.65029   0.00000  Uiso   1.00
H4     Zn    0.60764   0.10383   0.89496   0.00000  Uiso   1.00
H5     Zn    0.17933   0.19034   0.39488   0.00000  Uiso   1.00
H6     Zn    0.67956   0.18670   0.14561   0.00000  Uiso   1.00
B1     C     0.42617   0.98882   0.01769   0.00000  Uiso   1.00
C1     N     0.51707   0.99448   0.08907   0.00000  Uiso   1.00
Li1    H     0.35971   0.00079   0.98143   0.00000  Uiso   1.00
Be1    C     0.81245   0.00165   0.62804   0.00000  Uiso   1.00
Be2    C     0.86674   0.01913   0.57203   0.00000  Uiso   1.00
C2     N     0.96317   0.01055   0.50842   0.00000  Uiso   1.00
He1    H     0.84593   0.03701   0.57418   0.00000  Uiso   1.00
He2    H     0.73472   0.00167   0.68622   0.00000  Uiso   1.00
Be3    C     0.84628   0.01121   0.13560   0.00000  Uiso   1.00
Be4    C     0.96563   0.01249   0.18859   0.00000  Uiso   1.00
C3     N     0.93969   0.02195   0.28183   0.00000  Uiso   1.00
B2     C     0.80718   0.02589   0.28316   0.00000  Uiso   1.00
C4     N     0.74599   0.01933   0.19714   0.00000  Uiso   1.00
He3    H     0.06614   0.00737   0.16729   0.00000  Uiso   1.00
He4    H     0.82482   0.00478   0.05995   0.00000  Uiso   1.00
Li2    H     0.75461   0.03328   0.34726   0.00000  Uiso   1.00
Be5    C     0.46014   0.01033   0.38010   0.00000  Uiso   1.00
Be6    C     0.34168   0.01096   0.43464   0.00000  Uiso   1.00
C5     N     0.24457   0.01999   0.37280   0.00000  Uiso   1.00
B3     C     0.30703   0.02520   0.28501   0.00000  Uiso   1.00
C6     N     0.43762   0.01982   0.28595   0.00000  Uiso   1.00
He5    H     0.31851   0.00534   0.51149   0.00000  Uiso   1.00
He6    H     0.55861   0.00422   0.40142   0.00000  Uiso   1.00
Li3    H     0.25737   0.03298   0.22029   0.00000  Uiso   1.00
Be7    C     0.99325   0.09615   0.44390   0.00000  Uiso   1.00
Be8    C     0.97994   0.07705   0.38549   0.00000  Uiso   1.00
C7     N     0.03838   0.05960   0.43749   0.00000  Uiso   1.00
B4     C     0.08593   0.06850   0.52418   0.00000  Uiso   1.00
C8     N     0.06201   0.09058   0.53112   0.00000  Uiso   1.00
He7    H     0.93297   0.07450   0.31173   0.00000  Uiso   1.00
He8    H     0.96050   0.11323   0.42983   0.00000  Uiso   1.00
Li4    H     0.13844   0.05891   0.58217   0.00000  Uiso   1.00
Be9    C     0.48192   0.08944   0.09297   0.00000  Uiso   1.00
Be10   C     0.46733   0.07064   0.15378   0.00000  Uiso   1.00
C9     N     0.52985   0.05302   0.10642   0.00000  Uiso   1.00
B5     C     0.58208   0.06169   0.02014   0.00000  Uiso   1.00
C10    N     0.55701   0.08371   0.00920   0.00000  Uiso   1.00
He9    H     0.41657   0.06855   0.22651   0.00000  Uiso   1.00
He10   H     0.44672   0.10648   0.10383   0.00000  Uiso   1.00
Li5    H     0.63915   0.05198   0.96547   0.00000  Uiso   1.00
Be11   C     0.51017   0.09126   0.68311   0.00000  Uiso   1.00
Be12   C     0.39325   0.09228   0.62709   0.00000  Uiso   1.00
C11    N     0.29529   0.10147   0.68753   0.00000  Uiso   1.00
B6     C     0.35570   0.10619   0.77643   0.00000  Uiso   1.00
C12    N     0.48562   0.10034   0.77741   0.00000  Uiso   1.00
He11   H     0.37203   0.08695   0.54968   0.00000  Uiso   1.00
He12   H     0.60862   0.08495   0.66294   0.00000  Uiso   1.00
Li6    H     0.30473   0.11378   0.84077   0.00000  Uiso   1.00
Be13   C     0.89343   0.08691   0.90477   0.00000  Uiso   1.00
Be14   C     0.01054   0.08847   0.84881   0.00000  Uiso   1.00
C13    N     0.98617   0.10155   0.76431   0.00000  Uiso   1.00
B7     C     0.85580   0.10700   0.77015   0.00000  Uiso   1.00
C14    N     0.79530   0.09842   0.85339   0.00000  Uiso   1.00
He13   H     0.10915   0.08150   0.86320   0.00000  Uiso   1.00
He14   H     0.87221   0.07831   0.97621   0.00000  Uiso   1.00
Li7    H     0.80481   0.11722   0.71366   0.00000  Uiso   1.00
Be15   C     0.04545   0.17710   0.59467   0.00000  Uiso   1.00
Be16   C     0.02715   0.15812   0.65392   0.00000  Uiso   1.00
C15    N     0.09237   0.14069   0.60746   0.00000  Uiso   1.00
B8     C     0.14943   0.14955   0.52346   0.00000  Uiso   1.00
C16    N     0.12522   0.17158   0.51302   0.00000  Uiso   1.00
He15   H     0.97213   0.15566   0.72465   0.00000  Uiso   1.00
He16   H     0.00914   0.19408   0.60486   0.00000  Uiso   1.00
Li8    H     0.20923   0.13997   0.46997   0.00000  Uiso   1.00
Be17   C     0.54482   0.17168   0.95170   0.00000  Uiso   1.00
Be18   C     0.52648   0.15257   0.89427   0.00000  Uiso   1.00
C17    N     0.59275   0.13527   0.94154   0.00000  Uiso   1.00
B9     C     0.65048   0.14440   0.02435   0.00000  Uiso   1.00
C18    N     0.62583   0.16645   0.03310   0.00000  Uiso   1.00
He17   H     0.47092   0.14999   0.82406   0.00000  Uiso   1.00
He18   H     0.50764   0.18859   0.94016   0.00000  Uiso   1.00
Li9    H     0.71116   0.13498   0.07807   0.00000  Uiso   1.00
Be19   C     0.96301   0.16868   0.14154   0.00000  Uiso   1.00
Be20   C     0.07923   0.16998   0.19839   0.00000  Uiso   1.00
C19    N     0.05536   0.18348   0.28116   0.00000  Uiso   1.00
B10    C     0.92591   0.18941   0.27351   0.00000  Uiso   1.00
C20    N     0.86563   0.18078   0.19065   0.00000  Uiso   1.00
He19   H     0.17712   0.16262   0.18553   0.00000  Uiso   1.00
He20   H     0.94195   0.15992   0.07086   0.00000  Uiso   1.00
Li10   H     0.87553   0.20007   0.32831   0.00000  Uiso   1.00
Be21   C     0.57742   0.17147   0.35177   0.00000  Uiso   1.00
Be22   C     0.46101   0.17193   0.40877   0.00000  Uiso   1.00
C21    N     0.36482   0.18293   0.35308   0.00000  Uiso   1.00
B11    C     0.42602   0.18923   0.26605   0.00000  Uiso   1.00
C22    N     0.55484   0.18278   0.26192   0.00000  Uiso   1.00
He21   H     0.43910   0.16508   0.48386   0.00000  Uiso   1.00
He22   H     0.67461   0.16423   0.36879   0.00000  Uiso   1.00
Li11   H     0.37671   0.19854   0.20555   0.00000  Uiso   1.00
Be23   C     0.20631   0.23023   0.53120   0.00000  Uiso   1.00
C23    N     0.17516   0.22226   0.43582   0.00000  Uiso   1.00
He23   H     0.22554   0.21893   0.59453   0.00000  Uiso   1.00
Be24   C     0.70728   0.22451   0.99578   0.00000  Uiso   1.00
B12    C     0.66100   0.23704   0.14614   0.00000  Uiso   1.00
C24    N     0.67575   0.21790   0.09352   0.00000  Uiso   1.00
He24   H     0.72691   0.21234   0.93632   0.00000  Uiso   1.00
Li12   H     0.63522   0.23756   0.22659   0.00000  Uiso   1.00
B13    C     0.96156   0.98828   0.52534   0.00000  Uiso   1.00
H7     Zn    0.57878   0.44947   0.12689   0.00000  Uiso   1.00
H8     Zn    0.07727   0.45483   0.35877   0.00000  Uiso   1.00
H9     Zn    0.61376   0.36856   0.87456   0.00000  Uiso   1.00
H10    Zn    0.11395   0.37366   0.62926   0.00000  Uiso   1.00
H11    Zn    0.68058   0.28738   0.12863   0.00000  Uiso   1.00
H12    Zn    0.18043   0.29107   0.37756   0.00000  Uiso   1.00
Be25   C     0.32765   0.47373   0.90308   0.00000  Uiso   1.00
Be26   C     0.38388   0.45684   0.96021   0.00000  Uiso   1.00
C25    N     0.48280   0.46618   0.02014   0.00000  Uiso   1.00
He25   H     0.36285   0.43890   0.96070   0.00000  Uiso   1.00
He26   H     0.24805   0.47297   0.84663   0.00000  Uiso   1.00
He27   H     0.72671   0.25904   0.92879   0.00000  Uiso   1.00
C26    N     0.03816   0.48310   0.43023   0.00000  Uiso   1.00
Li13   H     0.87945   0.47624   0.53713   0.00000  Uiso   1.00
Be27   C     0.37069   0.46648   0.39120   0.00000  Uiso   1.00
Be28   C     0.49074   0.46516   0.33913   0.00000  Uiso   1.00
C27    N     0.46505   0.45552   0.24604   0.00000  Uiso   1.00
B14    C     0.33211   0.45153   0.24387   0.00000  Uiso   1.00
C28    N     0.27044   0.45822   0.32918   0.00000  Uiso   1.00
He28   H     0.59163   0.47029   0.36090   0.00000  Uiso   1.00
He29   H     0.34854   0.47299   0.46645   0.00000  Uiso   1.00
Li14   H     0.27958   0.44399   0.17976   0.00000  Uiso   1.00
Be29   C     0.98817   0.46539   0.13978   0.00000  Uiso   1.00
Be30   C     0.86912   0.46474   0.08598   0.00000  Uiso   1.00
C29    N     0.76978   0.45692   0.15031   0.00000  Uiso   1.00
B15    C     0.83130   0.45237   0.23880   0.00000  Uiso   1.00
C30    N     0.96336   0.45711   0.23608   0.00000  Uiso   1.00
He30   H     0.84703   0.46948   0.00799   0.00000  Uiso   1.00
He31   H     0.08840   0.47074   0.11673   0.00000  Uiso   1.00
Li15   H     0.77979   0.44557   0.30540   0.00000  Uiso   1.00
Be31   C     0.50343   0.38118   0.08287   0.00000  Uiso   1.00
Be32   C     0.49461   0.40020   0.14207   0.00000  Uiso   1.00
C31    N     0.55534   0.41764   0.08999   0.00000  Uiso   1.00
B16    C     0.59947   0.40884   0.00235   0.00000  Uiso   1.00
C32    N     0.57150   0.38681   0.99497   0.00000  Uiso   1.00
He32   H     0.44950   0.40269   0.21651   0.00000  Uiso   1.00
He33   H     0.46794   0.36412   0.09680   0.00000  Uiso   1.00
Li16   H     0.65255   0.41845   0.94398   0.00000  Uiso   1.00
Be33   C     0.99163   0.38815   0.43111   0.00000  Uiso   1.00
Be34   C     0.98108   0.40693   0.37003   0.00000  Uiso   1.00
C33    N     0.04722   0.42445   0.41707   0.00000  Uiso   1.00
B17    C     0.09722   0.41575   0.50356   0.00000  Uiso   1.00
C34    N     0.06763   0.39380   0.51480   0.00000  Uiso   1.00
He34   H     0.93104   0.40907   0.29724   0.00000  Uiso   1.00
He35   H     0.95295   0.37119   0.42054   0.00000  Uiso   1.00
Li17   H     0.15603   0.42539   0.55810   0.00000  Uiso   1.00
Be35   C     0.01719   0.38636   0.84058   0.00000  Uiso   1.00
Be36   C     0.90011   0.38536   0.89676   0.00000  Uiso   1.00
C35    N     0.80108   0.37608   0.83665   0.00000  Uiso   1.00
B18    C     0.86101   0.37128   0.74777   0.00000  Uiso   1.00
C36    N     0.99165   0.37716   0.74652   0.00000  Uiso   1.00
He36   H     0.87948   0.39077   0.97409   0.00000  Uiso   1.00
He37   H     0.11637   0.39272   0.86050   0.00000  Uiso   1.00
Li18   H     0.80915   0.36361   0.68370   0.00000  Uiso   1.00
Be37   C     0.40169   0.39069   0.62037   0.00000  Uiso   1.00
Be38   C     0.51826   0.38916   0.67654   0.00000  Uiso   1.00
C37    N     0.49189   0.37603   0.76087   0.00000  Uiso   1.00
B19    C     0.36095   0.37052   0.75474   0.00000  Uiso   1.00
C38    N     0.30196   0.37910   0.67143   0.00000  Uiso   1.00
He38   H     0.61771   0.39619   0.66236   0.00000  Uiso   1.00
He39   H     0.38194   0.39931   0.54896   0.00000  Uiso   1.00
Li19   H     0.30840   0.36023   0.81099   0.00000  Uiso   1.00
Be39   C     0.54614   0.30032   0.92952   0.00000  Uiso   1.00
Be40   C     0.52839   0.31928   0.87054   0.00000  Uiso   1.00
C39    N     0.59493   0.33684   0.91676   0.00000  Uiso   1.00
B20    C     0.65229   0.32807   0.00028   0.00000  Uiso   1.00
C40    N     0.62698   0.30598   0.01065   0.00000  Uiso   1.00
He40   H     0.47289   0.32167   0.80022   0.00000  Uiso   1.00
He41   H     0.50883   0.28327   0.91946   0.00000  Uiso   1.00
Li20   H     0.71310   0.33775   0.05343   0.00000  Uiso   1.00
Be41   C     0.04490   0.30579   0.57105   0.00000  Uiso   1.00
Be42   C     0.02763   0.32484   0.62872   0.00000  Uiso   1.00
C41    N     0.09617   0.34224   0.58214   0.00000  Uiso   1.00
B21    C     0.15412   0.33324   0.49949   0.00000  Uiso   1.00
C42    N     0.12752   0.31116   0.49024   0.00000  Uiso   1.00
He42   H     0.97136   0.32731   0.69865   0.00000  Uiso   1.00
He43   H     0.00597   0.28884   0.58208   0.00000  Uiso   1.00
Li21   H     0.21641   0.34276   0.44628   0.00000  Uiso   1.00
Be43   C     0.46596   0.30925   0.38139   0.00000  Uiso   1.00
Be44   C     0.58223   0.30790   0.32460   0.00000  Uiso   1.00
C43    N     0.55704   0.29429   0.24219   0.00000  Uiso   1.00
B22    C     0.42683   0.28834   0.24994   0.00000  Uiso   1.00
C44    N     0.36729   0.29707   0.33255   0.00000  Uiso   1.00
He44   H     0.68097   0.31531   0.33729   0.00000  Uiso   1.00
He45   H     0.44569   0.31810   0.45183   0.00000  Uiso   1.00
Li22   H     0.37535   0.27760   0.19538   0.00000  Uiso   1.00
Be45   C     0.08048   0.30658   0.17193   0.00000  Uiso   1.00
Be46   C     0.96415   0.30614   0.11496   0.00000  Uiso   1.00
C45    N     0.86672   0.29496   0.17026   0.00000  Uiso   1.00
B23    C     0.92706   0.28853   0.25701   0.00000  Uiso   1.00
C46    N     0.05654   0.29506   0.26131   0.00000  Uiso   1.00
He46   H     0.94309   0.31312   0.04017   0.00000  Uiso   1.00
He47   H     0.17846   0.31391   0.15513   0.00000  Uiso   1.00
Li23   H     0.87662   0.27907   0.31716   0.00000  Uiso   1.00
Be47   C     0.20652   0.25336   0.52732   0.00000  Uiso   1.00
B24    C     0.16070   0.24062   0.37703   0.00000  Uiso   1.00
C47    N     0.17533   0.25983   0.42953   0.00000  Uiso   1.00
He48   H     0.22591   0.26562   0.58670   0.00000  Uiso   1.00
Li24   H     0.13522   0.24000   0.29657   0.00000  Uiso   1.00
Be48   C     0.70727   0.24764   0.99206   0.00000  Uiso   1.00
C48    N     0.67575   0.25547   0.08747   0.00000  Uiso   1.00
H13    Zn    0.84741   0.52723   0.62647   0.00000  Uiso   1.00
H14    Zn    0.34818   0.52209   0.85872   0.00000  Uiso   1.00
H15    Zn    0.81234   0.60849   0.37376   0.00000  Uiso   1.00
H16    Zn    0.31290   0.60294   0.12876   0.00000  Uiso   1.00
H17    Zn    0.74699   0.68952   0.62653   0.00000  Uiso   1.00
H18    Zn    0.24632   0.68574   0.87559   0.00000  Uiso   1.00
B25    C     0.48058   0.48833   0.00017   0.00000  Uiso   1.00
C49    N     0.38736   0.49376   0.93055   0.00000  Uiso   1.00
Li25   H     0.54645   0.50053   0.03668   0.00000  Uiso   1.00
Be49   C     0.09780   0.50315   0.40219   0.00000  Uiso   1.00
Be50   C     0.04182   0.51999   0.45925   0.00000  Uiso   1.00
C50    N     0.94314   0.51060   0.51976   0.00000  Uiso   1.00
He49   H     0.06292   0.53794   0.45937   0.00000  Uiso   1.00
He50   H     0.17719   0.50397   0.34539   0.00000  Uiso   1.00
Be51   C     0.05473   0.51041   0.89165   0.00000  Uiso   1.00
Be52   C     0.93486   0.51166   0.83946   0.00000  Uiso   1.00
C51    N     0.96083   0.52122   0.74586   0.00000  Uiso   1.00
B26    C     0.09373   0.52525   0.74354   0.00000  Uiso   1.00
C52    N     0.15512   0.51865   0.82925   0.00000  Uiso   1.00
He51   H     0.83393   0.50653   0.86147   0.00000  Uiso   1.00
He52   H     0.07663   0.50397   0.96730   0.00000  Uiso   1.00
Li26   H     0.14644   0.53276   0.67904   0.00000  Uiso   1.00
Be53   C     0.43781   0.51147   0.64019   0.00000  Uiso   1.00
Be54   C     0.55702   0.51206   0.58636   0.00000  Uiso   1.00
C53    N     0.65627   0.51988   0.65031   0.00000  Uiso   1.00
B27    C     0.59453   0.52450   0.73859   0.00000  Uiso   1.00
C54    N     0.46241   0.51980   0.73610   0.00000  Uiso   1.00
He53   H     0.57935   0.50718   0.50862   0.00000  Uiso   1.00
He54   H     0.33760   0.50614   0.61742   0.00000  Uiso   1.00
Li27   H     0.64591   0.53132   0.80486   0.00000  Uiso   1.00
Be55   C     0.92240   0.59561   0.58218   0.00000  Uiso   1.00
Be56   C     0.93127   0.57650   0.64143   0.00000  Uiso   1.00
C55    N     0.87086   0.55912   0.58940   0.00000  Uiso   1.00
B28    C     0.82682   0.56806   0.50176   0.00000  Uiso   1.00
C56    N     0.85455   0.59011   0.49433   0.00000  Uiso   1.00
He55   H     0.97619   0.57389   0.71585   0.00000  Uiso   1.00
He56   H     0.95771   0.61266   0.59601   0.00000  Uiso   1.00
Li28   H     0.77396   0.55853   0.44346   0.00000  Uiso   1.00
Be57   C     0.43495   0.58862   0.93062   0.00000  Uiso   1.00
Be58   C     0.44512   0.56993   0.86963   0.00000  Uiso   1.00
C57    N     0.37861   0.55238   0.91686   0.00000  Uiso   1.00
B29    C     0.32885   0.56096   0.00342   0.00000  Uiso   1.00
C58    N     0.35888   0.58289   0.01448   0.00000  Uiso   1.00
He57   H     0.49514   0.56788   0.79676   0.00000  Uiso   1.00
He58   H     0.47395   0.60558   0.91984   0.00000  Uiso   1.00
Li29   H     0.26984   0.55128   0.05814   0.00000  Uiso   1.00
Be59   C     0.40934   0.59044   0.34074   0.00000  Uiso   1.00
Be60   C     0.52625   0.59156   0.39686   0.00000  Uiso   1.00
C59    N     0.62525   0.60084   0.33622   0.00000  Uiso   1.00
B30    C     0.56551   0.60551   0.24707   0.00000  Uiso   1.00
C60    N     0.43500   0.59955   0.24616   0.00000  Uiso   1.00
He59   H     0.54673   0.58624   0.47451   0.00000  Uiso   1.00
He60   H     0.31023   0.58404   0.36105   0.00000  Uiso   1.00
Li30   H     0.61743   0.61315   0.18254   0.00000  Uiso   1.00
Be61   C     0.02484   0.58607   0.12079   0.00000  Uiso   1.00
Be62   C     0.90813   0.58772   0.17685   0.00000  Uiso   1.00
C61    N     0.93450   0.60091   0.26046   0.00000  Uiso   1.00
B31    C     0.06558   0.60634   0.25405   0.00000  Uiso   1.00
C62    N     0.12468   0.59765   0.17123   0.00000  Uiso   1.00
He61   H     0.80858   0.58073   0.16307   0.00000  Uiso   1.00
He62   H     0.04463   0.57738   0.04986   0.00000  Uiso   1.00
Li31   H     0.11813   0.61664   0.30974   0.00000  Uiso   1.00
Be63   C     0.88117   0.67666   0.42744   0.00000  Uiso   1.00
Be64   C     0.89850   0.65773   0.36877   0.00000  Uiso   1.00
C63    N     0.83158   0.64017   0.41543   0.00000  Uiso   1.00
B32    C     0.77445   0.64891   0.49890   0.00000  Uiso   1.00
C64    N     0.80027   0.67097   0.50884   0.00000  Uiso   1.00
He63   H     0.95396   0.65538   0.29839   0.00000  Uiso   1.00
He64   H     0.91884   0.69370   0.41696   0.00000  Uiso   1.00
Li32   H     0.71345   0.63921   0.55236   0.00000  Uiso   1.00
Be65   C     0.38213   0.67084   0.06895   0.00000  Uiso   1.00
Be66   C     0.39943   0.65174   0.12697   0.00000  Uiso   1.00
C65    N     0.33072   0.63439   0.08094   0.00000  Uiso   1.00
B33    C     0.27264   0.64346   0.99827   0.00000  Uiso   1.00
C66    N     0.29931   0.66554   0.98849   0.00000  Uiso   1.00
He65   H     0.45578   0.64922   0.19678   0.00000  Uiso   1.00
He66   H     0.42115   0.68778   0.07948   0.00000  Uiso   1.00
Li33   H     0.21021   0.63399   0.94545   0.00000  Uiso   1.00
Be67   C     0.96086   0.66750   0.87987   0.00000  Uiso   1.00
Be68   C     0.84476   0.66887   0.82303   0.00000  Uiso   1.00
C67    N     0.87015   0.68254   0.74033   0.00000  Uiso   1.00
B34    C     0.00028   0.68852   0.74795   0.00000  Uiso   1.00
C68    N     0.05959   0.67974   0.83077   0.00000  Uiso   1.00
He67   H     0.74603   0.66143   0.83588   0.00000  Uiso   1.00
He68   H     0.98093   0.65861   0.95052   0.00000  Uiso   1.00
Li34   H     0.05189   0.69930   0.69316   0.00000  Uiso   1.00
Be69   C     0.34669   0.67047   0.67013   0.00000  Uiso   1.00
Be70   C     0.46319   0.67093   0.61316   0.00000  Uiso   1.00
C69    N     0.56066   0.68199   0.66836   0.00000  Uiso   1.00
B35    C     0.50014   0.68833   0.75505   0.00000  Uiso   1.00
C70    N     0.37054   0.68185   0.75942   0.00000  Uiso   1.00
He69   H     0.48437   0.66404   0.53844   0.00000  Uiso   1.00
He70   H     0.24864   0.66320   0.65343   0.00000  Uiso   1.00
Li35   H     0.55051   0.69769   0.81510   0.00000  Uiso   1.00
Be71   C     0.22113   0.72326   0.02519   0.00000  Uiso   1.00
B36    C     0.26650   0.73616   0.87454   0.00000  Uiso   1.00
C71    N     0.25178   0.71689   0.92735   0.00000  Uiso   1.00
He71   H     0.20178   0.71094   0.08481   0.00000  Uiso   1.00
Li36   H     0.29166   0.73686   0.79396   0.00000  Uiso   1.00
Be72   C     0.72134   0.72946   0.48958   0.00000  Uiso   1.00
C72    N     0.75247   0.72148   0.58509   0.00000  Uiso   1.00
He72   H     0.70197   0.71815   0.42642   0.00000  Uiso   1.00
B37    C     0.94521   0.48847   0.50012   0.00000  Uiso   1.00
H19    Zn    0.33393   0.94916   0.88970   0.00000  Uiso   1.00
H20    Zn    0.83450   0.95271   0.66108   0.00000  Uiso   1.00
H21    Zn    0.31459   0.86772   0.14364   0.00000  Uiso   1.00
H22    Zn    0.81525   0.87282   0.38563   0.00000  Uiso   1.00
H23    Zn    0.24856   0.78639   0.89142   0.00000  Uiso   1.00
H24    Zn    0.74918   0.79022   0.64225   0.00000  Uiso   1.00
Be73   C     0.57828   0.97470   0.11571   0.00000  Uiso   1.00
Be74   C     0.52523   0.95777   0.05663   0.00000  Uiso   1.00
C73    N     0.42703   0.96678   0.99575   0.00000  Uiso   1.00
He73   H     0.54846   0.93998   0.05530   0.00000  Uiso   1.00
He74   H     0.65652   0.97412   0.17327   0.00000  Uiso   1.00
Li37   H     0.79277   0.73921   0.72402   0.00000  Uiso   1.00
C74    N     0.87121   0.98206   0.59649   0.00000  Uiso   1.00
Li38   H     0.02581   0.97657   0.48541   0.00000  Uiso   1.00
Be75   C     0.53754   0.94850   0.61176   0.00000  Uiso   1.00
Be76   C     0.41670   0.94808   0.66322   0.00000  Uiso   1.00
C75    N     0.44270   0.95177   0.76472   0.00000  Uiso   1.00
B38    C     0.57679   0.95353   0.77227   0.00000  Uiso   1.00
C76    N     0.63855   0.95156   0.68199   0.00000  Uiso   1.00
He75   H     0.31515   0.94563   0.63519   0.00000  Uiso   1.00
He76   H     0.55919   0.94666   0.53119   0.00000  Uiso   1.00
Li39   H     0.62946   0.95671   0.84329   0.00000  Uiso   1.00
Be77   C     0.91623   0.94603   0.88627   0.00000  Uiso   1.00
Be78   C     0.03632   0.94545   0.93851   0.00000  Uiso   1.00
C77    N     0.13784   0.95073   0.87109   0.00000  Uiso   1.00
B39    C     0.07730   0.95450   0.78149   0.00000  Uiso   1.00
C78    N     0.94334   0.95204   0.78695   0.00000  Uiso   1.00
He77   H     0.05704   0.94170   0.01785   0.00000  Uiso   1.00
He78   H     0.81460   0.94261   0.91239   0.00000  Uiso   1.00
Li40   H     0.13047   0.95960   0.71273   0.00000  Uiso   1.00
Be79   C     0.42878   0.88190   0.93740   0.00000  Uiso   1.00
Be80   C     0.43359   0.90111   0.87838   0.00000  Uiso   1.00
C79    N     0.36711   0.91776   0.92972   0.00000  Uiso   1.00
B40    C     0.32413   0.90830   0.01695   0.00000  Uiso   1.00
C80    N     0.35750   0.88659   0.02444   0.00000  Uiso   1.00
He79   H     0.47930   0.90425   0.80442   0.00000  Uiso   1.00
He80   H     0.46885   0.86528   0.92378   0.00000  Uiso   1.00
Li41   H     0.26793   0.91722   0.07488   0.00000  Uiso   1.00
Be81   C     0.96399   0.88968   0.56981   0.00000  Uiso   1.00
Be82   C     0.96974   0.90827   0.63194   0.00000  Uiso   1.00
C81    N     0.87908   0.92372   0.59624   0.00000  Uiso   1.00
B41    C     0.82196   0.91414   0.51429   0.00000  Uiso   1.00
C82    N     0.86794   0.89338   0.49662   0.00000  Uiso   1.00
He81   H     0.03092   0.91153   0.69880   0.00000  Uiso   1.00
He82   H     0.01870   0.87402   0.57327   0.00000  Uiso   1.00
Li42   H     0.74558   0.92218   0.46813   0.00000  Uiso   1.00
Be83   C     0.91180   0.88495   0.17162   0.00000  Uiso   1.00
Be84   C     0.02939   0.88386   0.11630   0.00000  Uiso   1.00
C83    N     0.12715   0.87504   0.17827   0.00000  Uiso   1.00
B42    C     0.06595   0.87052   0.26729   0.00000  Uiso   1.00
C84    N     0.93581   0.87622   0.26698   0.00000  Uiso   1.00
He83   H     0.05105   0.88889   0.03831   0.00000  Uiso   1.00
He84   H     0.81327   0.89108   0.15039   0.00000  Uiso   1.00
Li43   H     0.11644   0.86318   0.33264   0.00000  Uiso   1.00
Be85   C     0.52559   0.88773   0.40284   0.00000  Uiso   1.00
Be86   C     0.40837   0.88628   0.34723   0.00000  Uiso   1.00
C85    N     0.43537   0.87490   0.25866   0.00000  Uiso   1.00
B43    C     0.56704   0.87028   0.26209   0.00000  Uiso   1.00
C86    N     0.62623   0.87790   0.34730   0.00000  Uiso   1.00
He85   H     0.30821   0.89230   0.36425   0.00000  Uiso   1.00
He86   H     0.54496   0.89515   0.47687   0.00000  Uiso   1.00
Li44   H     0.61994   0.86139   0.20230   0.00000  Uiso   1.00
Be87   C     0.38232   0.79979   0.09037   0.00000  Uiso   1.00
Be88   C     0.39965   0.81880   0.14880   0.00000  Uiso   1.00
C87    N     0.33348   0.83613   0.10175   0.00000  Uiso   1.00
B44    C     0.27685   0.82718   0.01823   0.00000  Uiso   1.00
C88    N     0.30217   0.80518   0.00870   0.00000  Uiso   1.00
He87   H     0.45462   0.82136   0.21930   0.00000  Uiso   1.00
He88   H     0.41950   0.78286   0.10116   0.00000  Uiso   1.00
Li45   H     0.21659   0.83667   0.96447   0.00000  Uiso   1.00
Be89   C     0.88345   0.80524   0.44744   0.00000  Uiso   1.00
Be90   C     0.90042   0.82428   0.38853   0.00000  Uiso   1.00
C89    N     0.83322   0.84154   0.43475   0.00000  Uiso   1.00
B45    C     0.77648   0.83248   0.51852   0.00000  Uiso   1.00
C90    N     0.80238   0.81048   0.52874   0.00000  Uiso   1.00
He89   H     0.95549   0.82681   0.31787   0.00000  Uiso   1.00
He90   H     0.92165   0.78838   0.43704   0.00000  Uiso   1.00
Li46   H     0.71559   0.84188   0.57190   0.00000  Uiso   1.00
Be91   C     0.46539   0.80806   0.63716   0.00000  Uiso   1.00
Be92   C     0.34895   0.80672   0.69400   0.00000  Uiso   1.00
C91    N     0.37275   0.79328   0.77744   0.00000  Uiso   1.00
B46    C     0.50235   0.78742   0.77017   0.00000  Uiso   1.00
C92    N     0.56282   0.79605   0.68693   0.00000  Uiso   1.00
He91   H     0.25095   0.81402   0.68076   0.00000  Uiso   1.00
He92   H     0.48658   0.81679   0.56607   0.00000  Uiso   1.00
Li47   H     0.55271   0.77682   0.82554   0.00000  Uiso   1.00
Be93   C     0.85025   0.80514   0.84847   0.00000  Uiso   1.00
Be94   C     0.96648   0.80463   0.90546   0.00000  Uiso   1.00
C93    N     0.06305   0.79379   0.84972   0.00000  Uiso   1.00
B47    C     0.00223   0.78761   0.76271   0.00000  Uiso   1.00
C94    N     0.87333   0.79402   0.75858   0.00000  Uiso   1.00
He93   H     0.98807   0.81136   0.98053   0.00000  Uiso   1.00
He94   H     0.75291   0.81230   0.86551   0.00000  Uiso   1.00
Li48   H     0.05191   0.77846   0.70219   0.00000  Uiso   1.00
Be95   C     0.22169   0.74639   0.02876   0.00000  Uiso   1.00
C95    N     0.25257   0.75446   0.93315   0.00000  Uiso   1.00
He95   H     0.20294   0.75763   0.09204   0.00000  Uiso   1.00
Be96   C     0.72161   0.75258   0.49307   0.00000  Uiso   1.00
B48    C     0.76726   0.73983   0.64356   0.00000  Uiso   1.00
C96    N     0.75294   0.75905   0.59074   0.00000  Uiso   1.00
He96   H     0.70228   0.76483   0.43351   0.00000  Uiso   1.00
loop_
_geom_bond_atom_site_label_1
_geom_bond_atom_site_label_2
_geom_bond_distance
_geom_bond_site_symmetry_2
_ccdc_geom_bond_type
H1     C2      1.990   1_455 S
H1     C3      1.987   1_455 S
H1     C5      1.994   .     S
H1     C7      1.989   .     S
H2     C1      1.995   1_545 S
H2     C4      1.991   .     S
H2     C6      1.997   .     S
H2     C9      2.001   .     S
H3     C8      1.989   .     S
H3     C11     1.996   .     S
H3     C13     1.997   1_455 S
H3     C15     1.993   .     S
H4     C10     1.997   1_556 S
H4     C12     1.995   .     S
H4     C14     1.996   .     S
H4     C17     1.999   .     S
H5     C16     1.998   .     S
H5     C19     1.999   .     S
H5     C21     2.001   .     S
H5     C23     1.998   .     S
H6     C18     2.001   .     S
H6     C20     2.000   .     S
H6     C22     1.998   .     S
H6     C24     1.997   .     S
B1     C1      1.358   .     S
B1     Li1     1.097   1_564 S
B1     C73     1.358   1_554 D
C1     H2      1.995   1_565 S
C1     Be73    1.390   .     S
Li1    B1      1.097   1_546 S
Be1    Be2     1.391   .     D
Be1    He2     1.098   .     S
Be1    C74     1.390   1_545 S
Be2    C2      1.389   .     S
Be2    He1     1.098   .     S
C2     H1      1.990   1_655 S
C2     B13     1.357   1_545 S
Be3    Be4     1.393   .     D
Be3    C4      1.391   .     S
Be3    He4     1.097   .     S
Be4    C3      1.389   .     S
Be4    He3     1.097   1_655 S
C3     H1      1.987   1_655 S
C3     B2      1.356   .     D
B2     C4      1.355   .     S
B2     Li2     1.098   .     S
He3    Be4     1.097   1_455 S
Be5    Be6     1.394   .     D
Be5    C6      1.390   .     S
Be5    He6     1.097   .     S
Be6    C5      1.389   .     S
Be6    He5     1.096   .     S
C5     B3      1.356   .     D
B3     C6      1.356   .     S
B3     Li3     1.099   .     S
Be7    Be8     1.393   .     D
Be7    C8      1.390   1_655 S
Be7    He8     1.097   .     S
Be8    C7      1.389   1_655 S
Be8    He7     1.097   .     S
C7     Be8     1.389   1_455 S
C7     B4      1.355   .     S
B4     C8      1.356   .     D
B4     Li4     1.098   .     S
C8     Be7     1.390   1_455 S
Be9    Be10    1.392   .     D
Be9    C10     1.389   .     S
Be9    He10    1.098   .     S
Be10   C9      1.390   .     S
Be10   He9     1.097   .     S
C9     B5      1.358   .     S
B5     C10     1.358   .     D
B5     Li5     1.098   1_554 S
C10    H4      1.997   1_554 S
Li5    B5      1.098   1_556 S
Be11   Be12    1.393   .     D
Be11   C12     1.389   .     S
Be11   He12    1.097   .     S
Be12   C11     1.390   .     S
Be12   He11    1.097   .     S
C11    B6      1.356   .     S
B6     C12     1.357   .     D
B6     Li6     1.098   .     S
Be13   Be14    1.393   1_655 D
Be13   C14     1.389   .     S
Be13   He14    1.097   .     S
Be14   Be13    1.393   1_455 D
Be14   C13     1.390   1_455 S
Be14   He13    1.097   .     S
C13    H3      1.997   1_655 S
C13    Be14    1.390   1_655 S
C13    B7      1.357   .     D
B7     C14     1.357   .     S
B7     Li7     1.098   .     S
Be15   Be16    1.393   .     D
Be15   C16     1.390   .     S
Be15   He16    1.097   .     S
Be16   C15     1.388   .     S
Be16   He15    1.097   1_455 S
C15    B8      1.357   .     D
B8     C16     1.356   .     S
B8     Li8     1.098   .     S
He15   Be16    1.097   1_655 S
Be17   Be18    1.392   .     D
Be17   C18     1.390   1_556 S
Be17   He18    1.097   .     S
Be18   C17     1.389   .     S
Be18   He17    1.097   .     S
C17    B9      1.358   1_556 S
B9     C17     1.358   1_554 S
B9     C18     1.357   .     D
B9     Li9     1.098   .     S
C18    Be17    1.390   1_554 S
Be19   Be20    1.393   1_655 D
Be19   C20     1.389   .     S
Be19   He20    1.097   .     S
Be20   Be19    1.393   1_455 D
Be20   C19     1.390   .     S
Be20   He19    1.097   .     S
C19    B10     1.357   1_455 D
B10    C19     1.357   1_655 D
B10    C20     1.358   .     S
B10    Li10    1.098   .     S
Be21   Be22    1.393   .     D
Be21   C22     1.389   .     S
Be21   He22    1.098   .     S
Be22   C21     1.389   .     S
Be22   He21    1.097   .     S
C21    B11     1.358   .     D
B11    C22     1.357   .     S
B11    Li11    1.098   .     S
Be23   C23     1.389   .     S
Be23   He23    1.097   .     S
Be23   Be47    1.392   .     D
C23    B24     1.358   .     D
Be24   C24     1.389   1_556 S
Be24   He24    1.097   .     S
Be24   Be48    1.392   .     D
B12    C24     1.358   .     S
B12    Li12    1.098   .     S
B12    C48     1.358   .     D
C24    Be24    1.389   1_554 S
B13    C2      1.357   1_565 S
B13    C74     1.358   .     D
B13    Li38    1.098   1_655 S
H7     C25     1.989   .     S
H7     C27     1.986   .     S
H7     C29     1.992   .     S
H7     C31     1.989   .     S
H8     C26     1.993   .     S
H8     C28     1.989   .     S
H8     C30     1.996   1_455 S
H8     C33     2.001   .     S
H9     C32     1.989   .     S
H9     C35     1.996   .     S
H9     C37     1.997   .     S
H9     C39     1.993   .     S
H10    C34     1.996   .     S
H10    C36     1.994   1_455 S
H10    C38     1.996   .     S
H10    C41     1.999   .     S
H11    C40     1.997   .     S
H11    C43     1.999   .     S
H11    C45     2.001   .     S
H11    C48     1.997   .     S
H12    C42     2.001   .     S
H12    C44     1.999   .     S
H12    C46     1.998   .     S
H12    C47     1.998   .     S
Be25   Be26    1.390   .     D
Be25   He26    1.097   .     S
Be25   C49     1.390   .     S
Be26   C25     1.389   1_556 S
Be26   He25    1.097   .     S
C25    Be26    1.389   1_554 S
C25    B25     1.357   .     D
He27   Be48    1.097   .     S
C26    Be49    1.390   .     S
C26    B37     1.358   1_455 D
Li13   B37     1.098   .     S
Be27   Be28    1.393   .     D
Be27   C28     1.391   .     S
Be27   He29    1.097   .     S
Be28   C27     1.389   .     S
Be28   He28    1.097   .     S
C27    B14     1.356   .     S
B14    C28     1.354   .     D
B14    Li14    1.098   .     S
Be29   Be30    1.395   .     D
Be29   C30     1.390   .     S
Be29   He31    1.097   1_655 S
Be30   C29     1.390   .     S
Be30   He30    1.095   .     S
C29    B15     1.355   .     S
B15    C30     1.356   .     D
B15    Li15    1.098   .     S
C30    H8      1.996   1_655 S
He31   Be29    1.097   1_455 S
Be31   Be32    1.394   .     D
Be31   C32     1.390   1_554 S
Be31   He33    1.097   .     S
Be32   C31     1.389   .     S
Be32   He32    1.097   .     S
C31    B16     1.355   .     S
B16    C32     1.355   1_554 D
B16    Li16    1.098   1_554 S
C32    B16     1.355   1_556 D
C32    Be31    1.390   1_556 S
Li16   B16     1.098   1_556 S
Be33   Be34    1.392   .     D
Be33   C34     1.389   1_655 S
Be33   He35    1.097   .     S
Be34   C33     1.390   1_655 S
Be34   He34    1.097   .     S
C33    Be34    1.390   1_455 S
C33    B17     1.358   .     S
B17    C34     1.358   .     D
B17    Li17    1.098   .     S
C34    Be33    1.389   1_455 S
Be35   Be36    1.393   1_455 D
Be35   C36     1.390   1_455 S
Be35   He37    1.097   .     S
Be36   Be35    1.393   1_655 D
Be36   C35     1.390   .     S
Be36   He36    1.097   .     S
C35    B18     1.357   .     S
B18    C36     1.357   .     D
B18    Li18    1.098   .     S
C36    H10     1.994   1_655 S
C36    Be35    1.390   1_655 S
Be37   Be38    1.393   .     D
Be37   C38     1.389   .     S
Be37   He39    1.097   .     S
Be38   C37     1.390   .     S
Be38   He38    1.097   .     S
C37    B19     1.357   .     S
B19    C38     1.357   .     D
B19    Li19    1.098   .     S
Be39   Be40    1.393   .     D
Be39   C40     1.390   1_556 S
Be39   He41    1.097   .     S
Be40   C39     1.389   .     S
Be40   He40    1.097   .     S
C39    B20     1.357   1_556 S
B20    C39     1.357   1_554 S
B20    C40     1.356   .     D
B20    Li20    1.098   .     S
C40    Be39    1.390   1_554 S
Be41   Be42    1.392   .     D
Be41   C42     1.390   .     S
Be41   He43    1.097   .     S
Be42   C41     1.389   .     S
Be42   He42    1.097   1_455 S
C41    B21     1.358   .     D
B21    C42     1.358   .     S
B21    Li21    1.098   .     S
He42   Be42    1.097   1_655 S
Be43   Be44    1.393   .     D
Be43   C44     1.389   .     S
Be43   He45    1.097   .     S
Be44   C43     1.390   .     S
Be44   He44    1.097   .     S
C43    B22     1.357   .     D
B22    C44     1.358   .     S
B22    Li22    1.098   .     S
Be45   Be46    1.393   1_455 D
Be45   C46     1.390   .     S
Be45   He47    1.097   .     S
Be46   Be45    1.393   1_655 D
Be46   C45     1.389   .     S
Be46   He46    1.097   .     S
C45    B23     1.358   .     S
B23    C46     1.357   1_655 D
B23    Li23    1.098   .     S
C46    B23     1.357   1_455 D
Be47   C47     1.389   .     S
Be47   He48    1.097   .     S
B24    C47     1.358   .     S
B24    Li24    1.098   .     S
Be48   C48     1.389   1_556 S
C48    Be48    1.389   1_554 S
H13    C50     1.990   .     S
H13    C51     1.986   .     S
H13    C53     1.992   .     S
H13    C55     1.989   .     S
H14    C49     1.992   .     S
H14    C52     1.990   .     S
H14    C54     1.996   .     S
H14    C57     2.002   .     S
H15    C56     1.989   .     S
H15    C59     1.996   .     S
H15    C61     1.997   .     S
H15    C63     1.993   .     S
H16    C58     1.997   .     S
H16    C60     1.995   .     S
H16    C62     1.996   .     S
H16    C65     1.998   .     S
H17    C64     1.998   .     S
H17    C67     1.999   .     S
H17    C69     2.000   .     S
H17    C72     1.997   .     S
H18    C66     2.000   .     S
H18    C68     2.000   .     S
H18    C70     1.998   .     S
H18    C71     1.998   .     S
B25    C49     1.358   1_554 S
B25    Li25    1.097   .     S
C49    B25     1.358   1_556 S
Be49   Be50    1.390   .     D
Be49   He50    1.097   .     S
Be50   C50     1.389   1_455 S
Be50   He49    1.098   .     S
C50    Be50    1.389   1_655 S
C50    B37     1.358   .     S
Be51   Be52    1.393   1_455 D
Be51   C52     1.390   .     S
Be51   He52    1.097   .     S
Be52   Be51    1.393   1_655 D
Be52   C51     1.389   .     S
Be52   He51    1.096   .     S
C51    B26     1.356   1_655 S
B26    C51     1.356   1_455 S
B26    C52     1.354   .     D
B26    Li26    1.098   .     S
Be53   Be54    1.394   .     D
Be53   C54     1.390   .     S
Be53   He54    1.097   .     S
Be54   C53     1.390   .     S
Be54   He53    1.097   .     S
C53    B27     1.356   .     D
B27    C54     1.356   .     S
B27    Li27    1.098   .     S
Be55   Be56    1.393   .     D
Be55   C56     1.390   .     S
Be55   He56    1.098   .     S
Be56   C55     1.389   .     S
Be56   He55    1.097   .     S
C55    B28     1.355   .     D
B28    C56     1.355   .     S
B28    Li28    1.098   .     S
Be57   Be58    1.392   .     D
Be57   C58     1.389   1_556 S
Be57   He58    1.097   .     S
Be58   C57     1.390   .     S
Be58   He57    1.097   .     S
C57    B29     1.358   1_556 S
B29    C57     1.358   1_554 S
B29    C58     1.358   .     D
B29    Li29    1.098   .     S
C58    Be57    1.389   1_554 S
Be59   Be60    1.393   .     D
Be59   C60     1.389   .     S
Be59   He60    1.097   .     S
Be60   C59     1.390   .     S
Be60   He59    1.097   .     S
C59    B30     1.356   .     D
B30    C60     1.357   .     S
B30    Li30    1.098   .     S
Be61   Be62    1.393   1_455 D
Be61   C62     1.389   .     S
Be61   He62    1.097   .     S
Be62   Be61    1.393   1_655 D
Be62   C61     1.390   .     S
Be62   He61    1.097   .     S
C61    B31     1.357   1_655 D
B31    C61     1.357   1_455 D
B31    C62     1.357   .     S
B31    Li31    1.098   .     S
Be63   Be64    1.394   .     D
Be63   C64     1.390   .     S
Be63   He64    1.097   .     S
Be64   C63     1.389   .     S
Be64   He63    1.097   .     S
C63    B32     1.357   .     D
B32    C64     1.356   .     S
B32    Li32    1.098   .     S
Be65   Be66    1.392   .     D
Be65   C66     1.390   1_554 S
Be65   He66    1.097   .     S
Be66   C65     1.389   .     S
Be66   He65    1.097   .     S
C65    B33     1.358   1_554 S
B33    C65     1.358   1_556 S
B33    C66     1.357   .     D
B33    Li33    1.098   .     S
C66    Be65    1.390   1_556 S
Be67   Be68    1.393   .     D
Be67   C68     1.389   1_655 S
Be67   He68    1.097   .     S
Be68   C67     1.389   .     S
Be68   He67    1.097   .     S
C67    B34     1.357   1_655 D
B34    C67     1.357   1_455 D
B34    C68     1.358   .     S
B34    Li34    1.098   .     S
C68    Be67    1.389   1_455 S
Be69   Be70    1.393   .     D
Be69   C70     1.390   .     S
Be69   He70    1.097   .     S
Be70   C69     1.389   .     S
Be70   He69    1.097   .     S
C69    B35     1.358   .     D
B35    C70     1.357   .     S
B35    Li35    1.098   .     S
Be71   C71     1.389   1_554 S
Be71   He71    1.097   .     S
Be71   Be95    1.392   .     D
B36    C71     1.358   .     D
B36    Li36    1.098   .     S
B36    C95     1.358   .     S
C71    Be71    1.389   1_556 S
Be72   C72     1.390   .     S
Be72   He72    1.097   .     S
Be72   Be96    1.391   .     D
C72    B48     1.358   .     D
B37    C26     1.358   1_655 D
H19    C73     1.993   .     S
H19    C75     1.989   .     S
H19    C77     1.991   .     S
H19    C79     1.991   .     S
H20    C74     1.989   .     S
H20    C76     1.990   .     S
H20    C78     1.997   .     S
H20    C81     2.002   .     S
H21    C80     1.986   .     S
H21    C83     1.994   .     S
H21    C85     1.996   .     S
H21    C87     1.993   .     S
H22    C82     1.994   .     S
H22    C84     1.993   .     S
H22    C86     1.995   .     S
H22    C89     1.998   .     S
H23    C88     1.997   1_556 S
H23    C91     1.998   .     S
H23    C93     2.001   .     S
H23    C95     1.997   .     S
H24    C90     2.001   .     S
H24    C92     2.000   .     S
H24    C94     1.998   .     S
H24    C96     1.998   .     S
Be73   Be74    1.389   .     D
Be73   He74    1.097   .     S
Be74   C73     1.389   1_554 S
Be74   He73    1.098   .     S
C73    B1      1.358   1_556 D
C73    Be74    1.389   1_556 S
Li37   B48     1.098   .     S
C74    Be1     1.390   1_565 S
Li38   B13     1.098   1_455 S
Be75   Be76    1.393   .     D
Be75   C76     1.390   .     S
Be75   He76    1.096   .     S
Be76   C75     1.389   .     S
Be76   He75    1.096   .     S
C75    B38     1.355   .     S
B38    C76     1.354   .     D
B38    Li39    1.097   .     S
Be77   Be78    1.394   1_655 D
Be77   C78     1.390   .     S
Be77   He78    1.096   .     S
Be78   Be77    1.394   1_455 D
Be78   C77     1.389   .     S
Be78   He77    1.096   1_556 S
C77    B39     1.355   .     S
B39    C78     1.355   1_455 D
B39    Li40    1.097   .     S
C78    B39     1.355   1_655 D
He77   Be78    1.096   1_554 S
Be79   Be80    1.393   .     D
Be79   C80     1.389   1_556 S
Be79   He80    1.097   .     S
Be80   C79     1.390   .     S
Be80   He79    1.097   .     S
C79    B40     1.355   1_556 S
B40    C79     1.355   1_554 S
B40    C80     1.355   .     D
B40    Li41    1.098   .     S
C80    Be79    1.389   1_554 S
Be81   Be82    1.392   .     D
Be81   C82     1.389   .     S
Be81   He82    1.097   1_655 S
Be82   C81     1.391   .     S
Be82   He81    1.097   1_655 S
C81    B41     1.357   .     D
B41    C82     1.357   .     S
B41    Li42    1.098   .     S
He81   Be82    1.097   1_455 S
He82   Be81    1.097   1_455 S
Be83   Be84    1.393   1_655 D
Be83   C84     1.389   .     S
Be83   He84    1.098   .     S
Be84   Be83    1.393   1_455 D
Be84   C83     1.390   .     S
Be84   He83    1.097   .     S
C83    B42     1.356   .     S
B42    C84     1.356   1_455 D
B42    Li43    1.098   .     S
C84    B42     1.356   1_655 D
Be85   Be86    1.393   .     D
Be85   C86     1.390   .     S
Be85   He86    1.097   .     S
Be86   C85     1.390   .     S
Be86   He85    1.098   .     S
C85    B43     1.357   .     S
B43    C86     1.357   .     D
B43    Li44    1.098   .     S
Be87   Be88    1.393   .     D
Be87   C88     1.390   .     S
Be87   He88    1.097   .     S
Be88   C87     1.389   .     S
Be88   He87    1.097   .     S
C87    B44     1.356   .     D
B44    C88     1.356   .     S
B44    Li45    1.098   1_554 S
C88    H23     1.997   1_554 S
Li45   B44     1.098   1_556 S
Be89   Be90    1.392   .     D
Be89   C90     1.390   .     S
Be89   He90    1.097   .     S
Be90   C89     1.389   .     S
Be90   He89    1.097   .     S
C89    B45     1.357   .     S
B45    C90     1.357   .     D
B45    Li46    1.098   .     S
Be91   Be92    1.393   .     D
Be91   C92     1.389   .     S
Be91   He92    1.096   .     S
Be92   C91     1.390   .     S
Be92   He91    1.097   .     S
C91    B46     1.357   .     D
B46    C92     1.358   .     S
B46    Li47    1.098   .     S
Be93   Be94    1.393   .     D
Be93   C94     1.390   .     S
Be93   He94    1.097   .     S
Be94   C93     1.389   1_655 S
Be94   He93    1.097   .     S
C93    Be94    1.389   1_455 S
C93    B47     1.358   .     S
B47    C94     1.357   1_455 D
B47    Li48    1.098   .     S
C94    B47     1.357   1_655 D
Be95   C95     1.389   1_554 S
Be95   He95    1.097   .     S
C95    Be95    1.389   1_556 S
Be96   C96     1.389   .     S
Be96   He96    1.097   .     S
B48    C96     1.358   .     S
