# Supplementary material for: Data-Driven Search Algorithm for Discovery of Synthesizable Zeolitic Imidazolate Frameworks
Source: JACS Au. 2025 Mar 7;5(3):1460–70. doi: 10.1021/jacsau.5c00077 (PMC11938011; doi:10.1021/jacsau.5c00077)
Supplement: Supplementary file 5 — au5c00077_si_005.zip [file au5c00077_si_005.zip › Tier 2/T-105_119_3_7539.cif]

data_119_3_7539.lmp-nosymm
_audit_creation_date              2023-09-12
_audit_creation_method            'Materials Studio'
_symmetry_space_group_name_H-M    'IMM2'
_symmetry_Int_Tables_number       44
_symmetry_cell_setting            orthorhombic
loop_
_symmetry_equiv_pos_as_xyz
  x,y,z
  -x,-y,z
  x,-y,z
  -x,y,z
  x+1/2,y+1/2,z+1/2
  -x+1/2,-y+1/2,z+1/2
  x+1/2,-y+1/2,z+1/2
  -x+1/2,y+1/2,z+1/2
_cell_length_a                    19.0389
_cell_length_b                    18.6008
_cell_length_c                    47.1526
_cell_angle_alpha                 90.0000
_cell_angle_beta                  90.0000
_cell_angle_gamma                 90.0000
loop_
_atom_site_label
_atom_site_type_symbol
_atom_site_fract_x
_atom_site_fract_y
_atom_site_fract_z
_atom_site_U_iso_or_equiv
_atom_site_adp_type
_atom_site_occupancy
H1     Zn    0.15383   0.16293   0.05762   0.00000  Uiso   1.00
H5     Zn    0.33966   0.33749   0.13453   0.00000  Uiso   1.00
H9     Zn    0.15886   0.33676   0.24036   0.00000  Uiso   1.00
Be1    C     0.25139   0.96259   0.06709   0.00000  Uiso   1.00
C1     N     0.18319   0.06071   0.06207   0.00000  Uiso   1.00
He1    H     0.29444   0.07558   0.07061   0.00000  Uiso   1.00
Be5    C     0.96336   0.20059   0.10194   0.00000  Uiso   1.00
C5     N     0.05935   0.18048   0.07508   0.00000  Uiso   1.00
He5    H     0.07411   0.21393   0.11879   0.00000  Uiso   1.00
Be9    C     0.09950   0.24462   0.00725   0.00000  Uiso   1.00
C9     N     0.13701   0.18519   0.01669   0.00000  Uiso   1.00
B1     C     0.16017   0.15179   0.99284   0.00000  Uiso   1.00
He9    H     0.07479   0.28221   0.02214   0.00000  Uiso   1.00
Li1    H     0.19174   0.10241   0.99301   0.00000  Uiso   1.00
Be13   C     0.34050   0.27524   0.07444   0.00000  Uiso   1.00
Be17   C     0.29532   0.23774   0.05652   0.00000  Uiso   1.00
C13    N     0.23396   0.22290   0.07138   0.00000  Uiso   1.00
B5     C     0.24458   0.24948   0.09782   0.00000  Uiso   1.00
C17    N     0.30837   0.28121   0.10077   0.00000  Uiso   1.00
He13   H     0.30141   0.22207   0.03423   0.00000  Uiso   1.00
He17   H     0.39321   0.29693   0.07064   0.00000  Uiso   1.00
Li5    H     0.20581   0.24575   0.11498   0.00000  Uiso   1.00
Be21   C     0.26751   0.53741   0.10573   0.00000  Uiso   1.00
C21    N     0.31872   0.43932   0.12460   0.00000  Uiso   1.00
He21   H     0.23591   0.42433   0.09344   0.00000  Uiso   1.00
Be25   C     0.53654   0.30422   0.17197   0.00000  Uiso   1.00
C25    N     0.44060   0.32688   0.14546   0.00000  Uiso   1.00
He25   H     0.42625   0.28972   0.18880   0.00000  Uiso   1.00
Be29   C     0.23605   0.23458   0.20168   0.00000  Uiso   1.00
Be33   C     0.27564   0.23414   0.17687   0.00000  Uiso   1.00
C29    N     0.28287   0.30468   0.16765   0.00000  Uiso   1.00
B9     C     0.24901   0.34545   0.18723   0.00000  Uiso   1.00
C33    N     0.22035   0.30554   0.20836   0.00000  Uiso   1.00
He29   H     0.29847   0.18919   0.16495   0.00000  Uiso   1.00
He33   H     0.21907   0.19008   0.21533   0.00000  Uiso   1.00
Li9    H     0.24549   0.40430   0.18615   0.00000  Uiso   1.00
Be37   C     0.03656   0.27586   0.20686   0.00000  Uiso   1.00
C37    N     0.94067   0.31990   0.22881   0.00000  Uiso   1.00
He37   H     0.92606   0.24864   0.19278   0.00000  Uiso   1.00
H13    Zn    0.65543   0.33862   0.42790   0.00000  Uiso   1.00
H17    Zn    0.84191   0.16434   0.34960   0.00000  Uiso   1.00
Be41   C     0.46337   0.31338   0.38390   0.00000  Uiso   1.00
C41    N     0.55930   0.32865   0.41125   0.00000  Uiso   1.00
He41   H     0.57424   0.30277   0.36679   0.00000  Uiso   1.00
Be45   C     0.76007   0.53746   0.42104   0.00000  Uiso   1.00
C45    N     0.69100   0.43923   0.42345   0.00000  Uiso   1.00
He45   H     0.80358   0.42418   0.41921   0.00000  Uiso   1.00
Be49   C     0.59987   0.74420   0.47776   0.00000  Uiso   1.00
C49    N     0.63805   0.68479   0.46874   0.00000  Uiso   1.00
He49   H     0.57537   0.78127   0.46261   0.00000  Uiso   1.00
Be53   C     0.76786   0.15211   0.40653   0.00000  Uiso   1.00
Be57   C     0.72732   0.19369   0.42482   0.00000  Uiso   1.00
C53    N     0.71676   0.26051   0.41233   0.00000  Uiso   1.00
B25    C     0.74943   0.25674   0.38677   0.00000  Uiso   1.00
C57    N     0.78047   0.19201   0.38218   0.00000  Uiso   1.00
He53   H     0.70660   0.18116   0.44595   0.00000  Uiso   1.00
He57   H     0.78733   0.09693   0.40876   0.00000  Uiso   1.00
Li23   H     0.75033   0.30112   0.37143   0.00000  Uiso   1.00
Be61   C     0.03657   0.23721   0.38004   0.00000  Uiso   1.00
C61    N     0.94072   0.18624   0.36056   0.00000  Uiso   1.00
He61   H     0.92594   0.26856   0.39265   0.00000  Uiso   1.00
Be65   C     0.81000   0.96260   0.31216   0.00000  Uiso   1.00
C65    N     0.83332   0.06082   0.33851   0.00000  Uiso   1.00
He65   H     0.79519   0.07545   0.29542   0.00000  Uiso   1.00
Be69   C     0.74181   0.26434   0.28107   0.00000  Uiso   1.00
Be73   C     0.74156   0.22742   0.30674   0.00000  Uiso   1.00
C69    N     0.81063   0.22027   0.31579   0.00000  Uiso   1.00
B29    C     0.85038   0.25108   0.29521   0.00000  Uiso   1.00
C73    N     0.81117   0.27802   0.27365   0.00000  Uiso   1.00
He69   H     0.69764   0.20667   0.31939   0.00000  Uiso   1.00
He73   H     0.69816   0.28057   0.26729   0.00000  Uiso   1.00
Li27   H     0.90795   0.25380   0.29591   0.00000  Uiso   1.00
Be77   C     0.21150   0.53740   0.27479   0.00000  Uiso   1.00
C77    N     0.17282   0.43926   0.25157   0.00000  Uiso   1.00
He77   H     0.23540   0.42445   0.28969   0.00000  Uiso   1.00
B13    C     0.14447   1.00000   0.05874   0.00000  Uiso   1.00
Li13   H     0.08773   1.00000   0.05463   0.00000  Uiso   1.00
B37    C     0.84667   1.00000   0.35352   0.00000  Uiso   1.00
Li35   H     0.86652   1.00000   0.37536   0.00000  Uiso   1.00
B15    C     1.00000   0.16728   0.06003   0.00000  Uiso   1.00
Li15   H     1.00000   0.14992   0.03775   0.00000  Uiso   1.00
B23    C     1.00000   0.34400   0.24164   0.00000  Uiso   1.00
B39    C     1.00000   0.15833   0.34898   0.00000  Uiso   1.00
Li37   H     1.00000   0.11593   0.33277   0.00000  Uiso   1.00
Li39   H     1.00000   0.61935   0.25989   0.00000  Uiso   1.00
B17    C     0.34682   0.50000   0.13586   0.00000  Uiso   1.00
Li17   H     0.38938   0.50000   0.15158   0.00000  Uiso   1.00
B19    C     0.15169   0.50000   0.23807   0.00000  Uiso   1.00
Li19   H     0.11945   0.50000   0.21877   0.00000  Uiso   1.00
B33    C     0.65177   0.50000   0.42544   0.00000  Uiso   1.00
Li31   H     0.59430   0.50000   0.42741   0.00000  Uiso   1.00
B21    C     0.50000   0.34007   0.13037   0.00000  Uiso   1.00
Li21   H     0.50000   0.35929   0.10837   0.00000  Uiso   1.00
B35    C     0.50000   0.33909   0.42665   0.00000  Uiso   1.00
Li33   H     0.50000   0.35251   0.44933   0.00000  Uiso   1.00
loop_
_geom_bond_atom_site_label_1
_geom_bond_atom_site_label_2
_geom_bond_distance
_geom_bond_site_symmetry_2
_ccdc_geom_bond_type
H1     C1      1.993   .     S
H1     C5      2.005   .     S
H1     C9      2.000   .     S
H1     C13     1.998   .     S
H5     C17     1.996   .     S
H5     C21     1.992   .     S
H5     C25     2.000   .     S
H5     C29     1.995   .     S
H9     C33     1.996   .     S
H9     C77     1.996   .     S
H9     C73     1.996   4_655 S
H9     C37     1.996   4_655 S
Be1    Be1     1.392   3_575 A
Be1    C1      1.389   3_565 A
Be1    He1     1.097   3_565 S
C1     B13     1.358   1_545 A
C1     Be1     1.389   3_565 A
He1    Be1     1.097   3_565 S
Be5    C5      1.390   4_655 A
Be5    He5     1.096   4_655 S
Be5    Be5     1.395   4_755 A
C5     B15     1.357   1_455 A
C5     Be5     1.390   4_655 A
He5    Be5     1.096   4_655 S
Be9    C9      1.389   .     S
Be9    He9     1.097   .     S
Be9    Be49    1.391   5_444 D
C9     B1      1.359   1_554 D
B1     C9      1.359   1_556 D
B1     Li1     1.098   .     S
B1     C49     1.358   5_445 S
Be13   Be17    1.393   .     D
Be13   C17     1.388   .     S
Be13   He17    1.096   .     S
Be17   C13     1.390   .     S
Be17   He13    1.097   .     S
C13    B5      1.356   .     D
B5     C17     1.357   .     S
B5     Li5     1.098   .     S
Be21   Be21    1.392   3_565 A
Be21   He21    1.097   3_565 S
Be21   C21     1.389   3_565 A
C21    B17     1.357   .     A
C21    Be21    1.389   3_565 A
He21   Be21    1.097   3_565 S
Be25   Be25    1.391   4_655 A
Be25   C25     1.389   4_655 A
Be25   He25    1.097   4_655 S
C25    B21     1.358   .     A
C25    Be25    1.389   4_655 A
He25   Be25    1.097   4_655 S
Be29   Be33    1.392   .     D
Be29   C33     1.390   .     S
Be29   He33    1.097   .     S
Be33   C29     1.389   .     S
Be33   He29    1.097   .     S
C29    B9      1.358   .     D
B9     C33     1.357   .     S
B9     Li9     1.098   .     S
Be37   He37    1.097   4_655 S
Be37   Be37    1.392   4     A
Be37   C37     1.389   4_655 A
C37    B23     1.358   .     A
C37    H9      1.996   4_655 S
C37    Be37    1.389   4_655 A
He37   Be37    1.097   4_655 S
H13    C41     2.000   .     S
H13    C45     2.001   .     S
H13    C53     2.003   .     S
H13    C49     2.002   3_565 S
H17    C57     1.998   .     S
H17    C61     1.993   .     S
H17    C65     2.002   .     S
H17    C69     1.995   .     S
Be41   Be41    1.395   4_655 A
Be41   C41     1.389   4_655 A
Be41   He41    1.097   4_655 S
C41    B35     1.356   .     A
C41    Be41    1.389   4_655 A
He41   Be41    1.097   4_655 S
Be45   Be45    1.394   3_565 A
Be45   He45    1.097   3_565 S
Be45   C45     1.389   3_565 A
C45    B33     1.358   .     A
C45    Be45    1.389   3_565 A
He45   Be45    1.097   3_565 S
Be49   C49     1.389   .     S
Be49   He49    1.097   .     S
Be49   Be9     1.391   5     D
C49    B1      1.358   5_554 S
C49    H13     2.002   3_565 S
Be53   Be57    1.392   .     D
Be53   C57     1.388   .     S
Be53   He57    1.096   .     S
Be57   C53     1.390   .     S
Be57   He53    1.097   .     S
C53    B25     1.358   .     S
B25    C57     1.359   .     D
B25    Li23    1.098   .     S
Be61   C61     1.389   4_655 A
Be61   He61    1.097   4_655 S
Be61   Be61    1.393   4     A
C61    B39     1.357   .     A
C61    Be61    1.389   4_655 A
He61   Be61    1.097   4_655 S
Be65   Be65    1.391   3_575 A
Be65   C65     1.389   3_565 A
Be65   He65    1.097   3_565 S
C65    B37     1.359   1_545 A
C65    Be65    1.389   3_565 A
He65   Be65    1.097   3_565 S
Be69   Be73    1.392   .     D
Be69   C73     1.390   .     S
Be69   He73    1.097   .     S
Be73   C69     1.389   .     S
Be73   He69    1.097   .     S
C69    B29     1.358   .     D
B29    C73     1.357   .     S
B29    Li27    1.098   .     S
C73    H9      1.996   4_655 S
Be77   Be77    1.392   3_565 A
Be77   C77     1.389   3_565 A
Be77   He77    1.097   3_565 S
C77    B19     1.358   .     A
C77    Be77    1.389   3_565 A
He77   Be77    1.097   3_565 S
B13    C1      1.358   1_565 A
B13    C1      1.358   3_565 A
B13    Li13    1.098   .     S
B37    C65     1.359   1_565 A
B37    C65     1.359   3_565 A
B37    Li35    1.097   .     S
B15    C5      1.357   1_655 A
B15    C5      1.357   4_655 A
B15    Li15    1.099   .     S
B23    C37     1.358   4_755 A
B23    Li39    1.098   2_765 S
B39    C61     1.357   4_755 A
B39    Li37    1.098   .     S
Li39   B23     1.098   2_765 S
B17    C21     1.357   3_565 A
B17    Li17    1.098   .     S
B19    C77     1.358   3_565 A
B19    Li19    1.098   .     S
B33    C45     1.358   3_565 A
B33    Li31    1.098   .     S
B21    C25     1.358   4_655 A
B21    Li21    1.097   .     S
B35    C41     1.356   4_655 A
B35    Li33    1.098   .     S
