# Supplementary material for: Data-Driven Search Algorithm for Discovery of Synthesizable Zeolitic Imidazolate Frameworks
Source: JACS Au. 2025 Mar 7;5(3):1460–70. doi: 10.1021/jacsau.5c00077 (PMC11938011; doi:10.1021/jacsau.5c00077)
Supplement: Supplementary file 5 — au5c00077_si_005.zip [file au5c00077_si_005.zip › Tier 2/T-106_74_3_1981412.cif]

data_74_3_1981412.lmp-nosymm
_audit_creation_date              2023-09-12
_audit_creation_method            'Materials Studio'
_symmetry_space_group_name_H-M    'IMMA'
_symmetry_Int_Tables_number       74
_symmetry_cell_setting            orthorhombic
loop_
_symmetry_equiv_pos_as_xyz
  x,y,z
  -x,-y+1/2,z
  -x,y+1/2,-z
  x,-y,-z
  -x,-y,-z
  x,y+1/2,-z
  x,-y+1/2,z
  -x,y,z
  x+1/2,y+1/2,z+1/2
  -x+1/2,-y,z+1/2
  -x+1/2,y,-z+1/2
  x+1/2,-y+1/2,-z+1/2
  -x+1/2,-y+1/2,-z+1/2
  x+1/2,y,-z+1/2
  x+1/2,-y,z+1/2
  -x+1/2,y+1/2,z+1/2
_cell_length_a                    44.6080
_cell_length_b                    33.8752
_cell_length_c                    9.7554
_cell_angle_alpha                 90.0000
_cell_angle_beta                  90.0000
_cell_angle_gamma                 90.0000
loop_
_atom_site_label
_atom_site_type_symbol
_atom_site_fract_x
_atom_site_fract_y
_atom_site_fract_z
_atom_site_U_iso_or_equiv
_atom_site_adp_type
_atom_site_occupancy
H1     Zn    0.06546   0.33999   0.75801   0.00000  Uiso   1.00
H5     Zn    0.14266   0.33952   0.26195   0.00000  Uiso   1.00
Be1    C     0.04209   0.22948   0.60057   0.00000  Uiso   1.00
C1     N     0.05783   0.28332   0.71515   0.00000  Uiso   1.00
He1    H     0.03176   0.29142   0.52885   0.00000  Uiso   1.00
Be5    C     0.01564   0.09978   0.67113   0.00000  Uiso   1.00
C5     N     0.02530   0.36383   0.71975   0.00000  Uiso   1.00
He5    H     0.03174   0.42287   0.63901   0.00000  Uiso   1.00
Be9    C     0.13529   0.38969   0.52459   0.00000  Uiso   1.00
Be13   C     0.11715   0.38957   0.64089   0.00000  Uiso   1.00
C9     N     0.09887   0.35642   0.63502   0.00000  Uiso   1.00
B1     C     0.10606   0.33794   0.51614   0.00000  Uiso   1.00
C13    N     0.12821   0.35665   0.44659   0.00000  Uiso   1.00
He9    H     0.11599   0.41015   0.72752   0.00000  Uiso   1.00
He13   H     0.15254   0.41069   0.49175   0.00000  Uiso   1.00
Li1    H     0.09558   0.31035   0.48149   0.00000  Uiso   1.00
Be17   C     0.08000   0.36501   0.17455   0.00000  Uiso   1.00
Be21   C     0.06207   0.36563   0.05771   0.00000  Uiso   1.00
C17    N     0.07800   0.34812   0.95164   0.00000  Uiso   1.00
B5     C     0.10459   0.33693   0.00693   0.00000  Uiso   1.00
C21    N     0.10685   0.34646   0.14157   0.00000  Uiso   1.00
He17   H     0.03946   0.37747   0.04142   0.00000  Uiso   1.00
He21   H     0.07567   0.37617   0.27825   0.00000  Uiso   1.00
Li5    H     0.12231   0.32182   0.94913   0.00000  Uiso   1.00
Be25   C     0.18611   0.22944   0.24800   0.00000  Uiso   1.00
C25    N     0.15654   0.28339   0.25227   0.00000  Uiso   1.00
He25   H     0.20481   0.29155   0.24379   0.00000  Uiso   1.00
Be29   C     0.20494   0.41033   0.05158   0.00000  Uiso   1.00
Be33   C     0.17985   0.38591   0.05580   0.00000  Uiso   1.00
C29    N     0.17457   0.37568   0.19163   0.00000  Uiso   1.00
B9     C     0.19686   0.39312   0.26441   0.00000  Uiso   1.00
C33    N     0.21543   0.41500   0.18464   0.00000  Uiso   1.00
He29   H     0.16519   0.37563   0.97292   0.00000  Uiso   1.00
He33   H     0.21606   0.42451   0.96425   0.00000  Uiso   1.00
Li9    H     0.19936   0.39034   0.37593   0.00000  Uiso   1.00
Be37   C     0.29447   0.48773   0.05730   0.00000  Uiso   1.00
C37    N     0.26488   0.47963   0.09180   0.00000  Uiso   1.00
He37   H     0.31318   0.47524   0.11600   0.00000  Uiso   1.00
H9     Zn    0.25000   0.44736   0.25000   0.00000  Uiso   1.00
B13    C     0.06736   0.25000   0.77888   0.00000  Uiso   1.00
Li13   H     0.08045   0.25000   0.87418   0.00000  Uiso   1.00
B15    C     0.13971   0.25000   0.25709   0.00000  Uiso   1.00
Li15   H     0.11511   0.25000   0.26073   0.00000  Uiso   1.00
B17    C     1.00000   0.15649   0.75060   0.00000  Uiso   1.00
Li17   H     1.00000   0.18665   0.79211   0.00000  Uiso   1.00
B19    C     0.25196   0.50000   0.50000   0.00000  Uiso   1.00
Li19   H     0.22341   0.50000   1.00000   0.00000  Uiso   1.00
loop_
_geom_bond_atom_site_label_1
_geom_bond_atom_site_label_2
_geom_bond_distance
_geom_bond_site_symmetry_2
_ccdc_geom_bond_type
H1     C1      1.994   .     S
H1     C5      2.000   .     S
H1     C9      1.993   .     S
H1     C17     1.989   .     S
H5     C13     1.999   .     S
H5     C21     1.996   .     S
H5     C25     2.002   .     S
H5     C29     1.999   .     S
Be1    C1      1.389   7     A
Be1    Be1     1.390   7     A
Be1    He1     1.097   7     S
C1     B13     1.357   .     A
C1     Be1     1.389   7     A
He1    Be1     1.097   7     S
Be5    C5      1.389   7     A
Be5    Be5     1.396   8     A
Be5    He5     1.097   7     S
C5     Be5     1.389   7     A
C5     B17     1.356   2_655 A
He5    Be5     1.097   7     S
Be9    Be13    1.393   .     D
Be9    C13     1.390   .     S
Be9    He13    1.096   .     S
Be13   C9      1.389   .     S
Be13   He9     1.097   .     S
C9     B1      1.356   .     D
B1     C13     1.356   .     S
B1     Li1     1.098   .     S
Be17   Be21    1.393   .     D
Be17   C21     1.390   .     S
Be17   He21    1.097   .     S
Be21   C17     1.388   1_554 S
Be21   He17    1.097   .     S
C17    Be21    1.388   1_556 S
C17    B5      1.357   1_556 D
B5     C17     1.357   1_554 D
B5     C21     1.356   .     S
B5     Li5     1.098   1_554 S
Li5    B5      1.098   1_556 S
Be25   C25     1.389   7     A
Be25   He25    1.097   7     S
Be25   Be25    1.393   7     A
C25    B15     1.358   .     A
C25    Be25    1.389   7     A
He25   Be25    1.097   7     S
Be29   Be33    1.392   .     D
Be29   C33     1.389   .     S
Be29   He33    1.097   1_554 S
Be33   C29     1.390   .     S
Be33   He29    1.097   1_554 S
C29    B9      1.357   .     D
B9     C33     1.357   .     S
B9     Li9     1.098   .     S
C33    H9      1.996   .     S
He29   Be33    1.097   1_556 S
He33   Be29    1.097   1_556 S
Be37   C37     1.390   .     A
Be37   He37    1.097   .     S
Be37   Be37    1.393   4_565 A
C37    H9      2.004   .     S
C37    B19     1.358   10_564 A
H9     C37     2.004   11    S
H9     C33     1.996   11    S
B13    C1      1.357   7     A
B13    Li13    1.098   .     S
B15    C25     1.358   7     A
B15    Li15    1.098   .     S
B17    Li17    1.099   .     S
B17    C5      1.356   2_655 A
B17    C5      1.356   7_655 A
B19    C37     1.358   10_565 A
B19    C37     1.358   11    A
B19    Li19    1.098   10_564 S
Li19   B19     1.098   10_565 S
