# Supplementary material for: Data-Driven Search Algorithm for Discovery of Synthesizable Zeolitic Imidazolate Frameworks
Source: JACS Au. 2025 Mar 7;5(3):1460–70. doi: 10.1021/jacsau.5c00077 (PMC11938011; doi:10.1021/jacsau.5c00077)
Supplement: Supplementary file 5 — au5c00077_si_005.zip [file au5c00077_si_005.zip › Tier 2/T-107_123_3_168.cif]

data_123_3_168.lmp-nosymm
_audit_creation_date              2023-09-12
_audit_creation_method            'Materials Studio'
_symmetry_space_group_name_H-M    'P4MM'
_symmetry_Int_Tables_number       99
_symmetry_cell_setting            tetragonal
loop_
_symmetry_equiv_pos_as_xyz
  x,y,z
  -x,-y,z
  -y,x,z
  y,-x,z
  x,-y,z
  -x,y,z
  -y,-x,z
  y,x,z
_cell_length_a                    26.3672
_cell_length_b                    26.3672
_cell_length_c                    23.7035
_cell_angle_alpha                 90.0000
_cell_angle_beta                  90.0000
_cell_angle_gamma                 90.0000
loop_
_atom_site_label
_atom_site_type_symbol
_atom_site_fract_x
_atom_site_fract_y
_atom_site_fract_z
_atom_site_U_iso_or_equiv
_atom_site_adp_type
_atom_site_occupancy
H1     Zn    0.22695   0.38740   0.11003   0.00000  Uiso   1.00
H3     Zn    0.38703   0.22616   0.85300   0.00000  Uiso   1.00
H5     Zn    0.11472   0.27706   0.29179   0.00000  Uiso   1.00
H7     Zn    0.27913   0.11630   0.66764   0.00000  Uiso   1.00
H9     Zn    0.22169   0.38637   0.47522   0.00000  Uiso   1.00
Be1    C     0.16180   0.41788   0.95241   0.00000  Uiso   1.00
Be3    C     0.16210   0.41803   0.01110   0.00000  Uiso   1.00
C1     N     0.20705   0.39587   0.02921   0.00000  Uiso   1.00
B1     C     0.23236   0.38296   0.98143   0.00000  Uiso   1.00
C3     N     0.20652   0.39554   0.93389   0.00000  Uiso   1.00
He1    H     0.13398   0.43239   0.04122   0.00000  Uiso   1.00
He3    H     0.13340   0.43212   0.92254   0.00000  Uiso   1.00
Li1    H     0.26970   0.36453   0.98126   0.00000  Uiso   1.00
Be5    C     0.47357   0.21715   0.19815   0.00000  Uiso   1.00
C5     N     0.22255   0.45718   0.14276   0.00000  Uiso   1.00
He5    H     0.21306   0.44656   0.23302   0.00000  Uiso   1.00
Be7    C     0.22060   0.47356   0.76498   0.00000  Uiso   1.00
C7     N     0.45716   0.22336   0.82061   0.00000  Uiso   1.00
He7    H     0.44651   0.21836   0.72993   0.00000  Uiso   1.00
Be9    C     0.37917   0.34180   0.12788   0.00000  Uiso   1.00
C9     N     0.29524   0.35579   0.11922   0.00000  Uiso   1.00
He9    H     0.34455   0.42030   0.13405   0.00000  Uiso   1.00
Be11   C     0.34111   0.37848   0.83824   0.00000  Uiso   1.00
C11    N     0.35491   0.29434   0.84461   0.00000  Uiso   1.00
He11   H     0.41975   0.34406   0.83349   0.00000  Uiso   1.00
Be13   C     0.10865   0.29153   0.16346   0.00000  Uiso   1.00
Be15   C     0.13531   0.31704   0.12139   0.00000  Uiso   1.00
C13    N     0.17498   0.34328   0.14664   0.00000  Uiso   1.00
B3     C     0.17143   0.33285   0.20252   0.00000  Uiso   1.00
C15    N     0.13144   0.30244   0.21485   0.00000  Uiso   1.00
He13   H     0.12913   0.31866   0.07566   0.00000  Uiso   1.00
He15   H     0.07498   0.26719   0.16105   0.00000  Uiso   1.00
Li3    H     0.19755   0.34802   0.23440   0.00000  Uiso   1.00
Be17   C     0.29673   0.10484   0.79536   0.00000  Uiso   1.00
Be19   C     0.32153   0.13096   0.83839   0.00000  Uiso   1.00
C17    N     0.34395   0.17385   0.81519   0.00000  Uiso   1.00
B5     C     0.33226   0.17250   0.75949   0.00000  Uiso   1.00
C19    N     0.30446   0.13110   0.74531   0.00000  Uiso   1.00
He17   H     0.32479   0.12250   0.88355   0.00000  Uiso   1.00
He19   H     0.27494   0.06942   0.79620   0.00000  Uiso   1.00
Li5    H     0.34444   0.20150   0.72915   0.00000  Uiso   1.00
Be21   C     0.20418   0.02639   0.29272   0.00000  Uiso   1.00
C21    N     0.04281   0.25416   0.29588   0.00000  Uiso   1.00
He21   H     0.05336   0.17253   0.29127   0.00000  Uiso   1.00
Be23   C     0.02637   0.20967   0.66852   0.00000  Uiso   1.00
C23    N     0.25938   0.04296   0.66231   0.00000  Uiso   1.00
He23   H     0.17797   0.05313   0.67212   0.00000  Uiso   1.00
Be25   C     0.18951   0.15219   0.36328   0.00000  Uiso   1.00
C25    N     0.15720   0.21774   0.31411   0.00000  Uiso   1.00
He25   H     0.12236   0.19792   0.39415   0.00000  Uiso   1.00
Be27   C     0.14778   0.18510   0.60340   0.00000  Uiso   1.00
C27    N     0.21683   0.15624   0.64925   0.00000  Uiso   1.00
He27   H     0.19112   0.11565   0.57478   0.00000  Uiso   1.00
Be29   C     0.13902   0.41017   0.38627   0.00000  Uiso   1.00
Be31   C     0.11343   0.38389   0.34395   0.00000  Uiso   1.00
C29    N     0.13162   0.33446   0.34311   0.00000  Uiso   1.00
B7     C     0.16747   0.33228   0.38403   0.00000  Uiso   1.00
C31    N     0.17385   0.37731   0.41074   0.00000  Uiso   1.00
He29   H     0.08394   0.39638   0.31445   0.00000  Uiso   1.00
He31   H     0.13575   0.44967   0.40009   0.00000  Uiso   1.00
Li7    H     0.18946   0.29800   0.39380   0.00000  Uiso   1.00
Be33   C     0.41057   0.16674   0.58465   0.00000  Uiso   1.00
Be35   C     0.38602   0.14171   0.62855   0.00000  Uiso   1.00
C33    N     0.33411   0.14493   0.61925   0.00000  Uiso   1.00
B9     C     0.32883   0.17078   0.57007   0.00000  Uiso   1.00
C35    N     0.37396   0.18571   0.54813   0.00000  Uiso   1.00
He33   H     0.40142   0.12226   0.66572   0.00000  Uiso   1.00
He35   H     0.45108   0.17323   0.57732   0.00000  Uiso   1.00
Li9    H     0.29200   0.17980   0.55095   0.00000  Uiso   1.00
Be37   C     0.47358   0.29801   0.46928   0.00000  Uiso   1.00
C37    N     0.24805   0.45721   0.47297   0.00000  Uiso   1.00
He37   H     0.32950   0.44649   0.46674   0.00000  Uiso   1.00
Be39   C     0.33764   0.30036   0.40268   0.00000  Uiso   1.00
C39    N     0.27785   0.33850   0.45567   0.00000  Uiso   1.00
He39   H     0.28804   0.36328   0.36889   0.00000  Uiso   1.00
B11    C     0.22670   0.50000   0.11136   0.00000  Uiso   1.00
Li22   H     0.23135   0.50000   0.06531   0.00000  Uiso   1.00
B40    C     0.22593   0.50000   0.85220   0.00000  Uiso   1.00
Li11   H     0.27542   0.27541   0.85470   0.00000  Uiso   1.00
B12    C     0.30467   0.30467   0.84942   0.00000  Uiso   1.00
Li15   H     0.21537   0.21537   0.71278   0.00000  Uiso   1.00
B14    C     0.19864   0.19864   0.67466   0.00000  Uiso   1.00
B17    C     0.30569   0.30569   0.11318   0.00000  Uiso   1.00
Li17   H     0.27659   0.27659   0.10605   0.00000  Uiso   1.00
B18    C     0.19732   0.19732   0.28636   0.00000  Uiso   1.00
Li18   H     0.21116   0.21116   0.24547   0.00000  Uiso   1.00
B19    C     0.30238   0.30238   0.48610   0.00000  Uiso   1.00
Li19   H     0.29356   0.29356   0.53028   0.00000  Uiso   1.00
Li12   H     0.50000   0.22846   0.89846   0.00000  Uiso   1.00
Li14   H     0.50000   0.17810   0.47868   0.00000  Uiso   1.00
B15    C     0.50000   0.21961   0.47537   0.00000  Uiso   1.00
Li13   H     0.32920   1.00000   0.65495   0.00000  Uiso   1.00
B13    C     1.00000   0.28269   0.29660   0.00000  Uiso   1.00
B16    C     1.00000   0.28781   0.65992   0.00000  Uiso   1.00
Li20   H     1.00000   0.32429   0.29912   0.00000  Uiso   1.00
loop_
_geom_bond_atom_site_label_1
_geom_bond_atom_site_label_2
_geom_bond_distance
_geom_bond_site_symmetry_2
_ccdc_geom_bond_type
H1     C1      1.999   .     S
H1     C5      2.000   .     S
H1     C9      1.996   .     S
H1     C13     1.996   .     S
H3     C7      2.004   .     S
H3     C11     1.997   .     S
H3     C17     1.999   .     S
H3     C3      1.999   8     S
H5     C15     1.992   .     S
H5     C21     1.992   .     S
H5     C25     1.995   .     S
H5     C29     1.992   .     S
H7     C19     1.997   .     S
H7     C23     2.007   .     S
H7     C27     1.999   .     S
H7     C33     1.997   .     S
H9     C31     1.996   .     S
H9     C37     1.994   .     S
H9     C39     2.000   .     S
H9     C35     1.999   8     S
Be1    Be3     1.391   1_556 D
Be1    C3      1.389   .     S
Be1    He3     1.097   .     S
Be3    Be1     1.391   1_554 D
Be3    C1      1.389   .     S
Be3    He1     1.097   .     S
C1     B1      1.358   1_554 D
B1     C1      1.358   1_556 D
B1     C3      1.358   .     S
B1     Li1     1.098   .     S
C3     H3      1.999   8     S
Be5    Be5     1.394   6_655 A
Be5    He5     1.096   8     S
Be5    C5      1.390   8     A
C5     B11     1.357   .     A
C5     Be5     1.390   8     A
He5    Be5     1.096   8     S
Be7    Be7     1.394   5_565 A
Be7    C7      1.390   8     A
Be7    He7     1.097   8     S
C7     Be7     1.390   8     A
C7     B40     1.357   3_655 A
He7    Be7     1.097   8     S
Be9    Be9     1.394   8     A
Be9    He9     1.097   8     S
Be9    C9      1.389   8     A
C9     B17     1.357   .     A
C9     Be9     1.389   8     A
He9    Be9     1.097   8     S
Be11   Be11    1.393   8     A
Be11   He11    1.097   8     S
Be11   C11     1.389   8     A
C11    B12     1.357   .     A
C11    Be11    1.389   8     A
He11   Be11    1.097   8     S
Be13   Be15    1.393   .     D
Be13   C15     1.389   .     S
Be13   He15    1.097   .     S
Be15   C13     1.390   .     S
Be15   He13    1.097   .     S
C13    B3      1.356   .     D
B3     C15     1.356   .     S
B3     Li3     1.098   .     S
Be17   Be19    1.394   .     D
Be17   C19     1.389   .     S
Be17   He19    1.097   .     S
Be19   C17     1.390   .     S
Be19   He17    1.097   .     S
C17    B5      1.356   .     S
B5     C19     1.357   .     D
B5     Li5     1.098   .     S
Be21   He21    1.097   8     S
Be21   C21     1.389   8     A
Be21   Be21    1.392   5     A
C21    B13     1.357   1_455 A
C21    Be21    1.389   8     A
He21   Be21    1.097   8     S
Be23   He23    1.097   8     S
Be23   Be23    1.391   6     A
Be23   C23     1.389   8     A
C23    Be23    1.389   8     A
C23    B16     1.359   4_565 A
He23   Be23    1.097   8     S
Be25   Be25    1.392   8     A
Be25   He25    1.097   8     S
Be25   C25     1.389   8     A
C25    B18     1.357   .     A
C25    Be25    1.389   8     A
He25   Be25    1.097   8     S
Be27   Be27    1.392   8     A
Be27   C27     1.389   8     A
Be27   He27    1.097   8     S
C27    B14     1.358   .     A
C27    Be27    1.389   8     A
He27   Be27    1.097   8     S
Be29   Be31    1.393   .     D
Be29   C31     1.389   .     S
Be29   He31    1.095   .     S
Be31   C29     1.389   .     S
Be31   He29    1.096   .     S
C29    B7      1.356   .     D
B7     C31     1.356   .     S
B7     Li7     1.098   .     S
Be33   Be35    1.392   .     D
Be33   C35     1.390   .     S
Be33   He35    1.096   .     S
Be35   C33     1.389   .     S
Be35   He33    1.097   .     S
C33    B9      1.358   .     D
B9     C35     1.357   .     S
B9     Li9     1.098   .     S
C35    H9      1.999   8     S
Be37   Be37    1.393   6_655 A
Be37   He37    1.097   8     S
Be37   C37     1.389   8     A
C37    Be37    1.389   8     A
C37    B15     1.356   4_565 A
He37   Be37    1.097   8     S
Be39   C39     1.389   8     A
Be39   He39    1.097   8     S
Be39   Be39    1.390   8     A
C39    B19     1.359   .     A
C39    Be39    1.389   8     A
He39   Be39    1.097   8     S
B11    C5      1.357   5_565 A
B11    Li22    1.099   .     S
B40    C7      1.357   4_565 A
B40    C7      1.357   8     A
B40    Li12    1.099   4_565 S
Li11   B12     1.098   .     S
B12    C11     1.357   8     A
Li15   B14     1.098   .     S
B14    C27     1.358   8     A
B17    C9      1.357   8     A
B17    Li17    1.098   .     S
B18    C25     1.357   8     A
B18    Li18    1.098   .     S
B19    C39     1.359   8     A
B19    Li19    1.098   .     S
Li12   B40     1.099   3_655 S
Li14   B15     1.097   .     S
B15    C37     1.356   3_655 A
B15    C37     1.356   8     A
Li13   B16     1.098   4_575 S
B13    C21     1.357   1_655 A
B13    C21     1.357   6_655 A
B13    Li20    1.098   .     S
B16    C23     1.359   3_655 A
B16    C23     1.359   8_655 A
B16    Li13    1.098   3_755 S
