# Supplementary material for: Data-Driven Search Algorithm for Discovery of Synthesizable Zeolitic Imidazolate Frameworks
Source: JACS Au. 2025 Mar 7;5(3):1460–70. doi: 10.1021/jacsau.5c00077 (PMC11938011; doi:10.1021/jacsau.5c00077)
Supplement: Supplementary file 5 — au5c00077_si_005.zip [file au5c00077_si_005.zip › Tier 2/T-108_138_3_43772536.cif]

data_138_3_43772536.lmp-nosymm
_audit_creation_date              2023-09-12
_audit_creation_method            'Materials Studio'
_symmetry_space_group_name_H-M    'P2'
_symmetry_Int_Tables_number       3
_symmetry_cell_setting            monoclinic
loop_
_symmetry_equiv_pos_as_xyz
  x,y,z
  -x,y,-z
_cell_length_a                    25.0581
_cell_length_b                    24.8103
_cell_length_c                    24.8286
_cell_angle_alpha                 90.0000
_cell_angle_beta                  89.9644
_cell_angle_gamma                 90.0000
loop_
_atom_site_label
_atom_site_type_symbol
_atom_site_fract_x
_atom_site_fract_y
_atom_site_fract_z
_atom_site_U_iso_or_equiv
_atom_site_adp_type
_atom_site_occupancy
H1     Zn    0.15659   0.32556   0.04291   0.00000  Uiso   1.00
H2     Zn    0.04134   0.14496   0.15875   0.00000  Uiso   1.00
H3     Zn    0.34309   0.14876   0.45685   0.00000  Uiso   1.00
H4     Zn    0.45839   0.33029   0.34095   0.00000  Uiso   1.00
H5     Zn    0.18308   0.54598   0.14293   0.00000  Uiso   1.00
H6     Zn    0.14483   0.92549   0.18019   0.00000  Uiso   1.00
H7     Zn    0.31680   0.92882   0.35662   0.00000  Uiso   1.00
H8     Zn    0.35464   0.54928   0.31975   0.00000  Uiso   1.00
H9     Zn    0.49656   0.67351   0.16722   0.00000  Uiso   1.00
Li1    H     0.06885   0.26766   0.43286   0.00000  Uiso   1.00
H10    Zn    1.00455   0.30549   0.33165   0.00000  Uiso   1.00
H11    Zn    0.33006   0.16779   1.00249   0.00000  Uiso   1.00
Be1    C     0.03164   0.21501   0.05997   0.00000  Uiso   1.00
Be2    C     0.05842   0.25623   0.03322   0.00000  Uiso   1.00
Be3    C     0.46747   0.25959   0.43891   0.00000  Uiso   1.00
Be4    C     0.44066   0.21845   0.46569   0.00000  Uiso   1.00
C1     N     0.10432   0.26826   0.06198   0.00000  Uiso   1.00
C2     N     0.06007   0.20251   0.10621   0.00000  Uiso   1.00
C3     N     0.39460   0.20658   0.43707   0.00000  Uiso   1.00
C4     N     0.43899   0.27218   0.39270   0.00000  Uiso   1.00
He1    H     0.49143   0.77202   0.44812   0.00000  Uiso   1.00
He2    H     0.45194   0.68860   0.49999   0.00000  Uiso   1.00
He3    H     0.00845   0.70264   0.05188   0.00000  Uiso   1.00
H12    Zn    1.00338   0.80094   0.33294   0.00000  Uiso   1.00
Be5    C     0.11495   0.44460   0.15605   0.00000  Uiso   1.00
Be6    C     0.15483   0.02847   0.11359   0.00000  Uiso   1.00
Be7    C     0.38478   0.03051   0.34283   0.00000  Uiso   1.00
Be8    C     0.34422   0.44608   0.38634   0.00000  Uiso   1.00
Be9    C     0.10879   0.39395   0.13261   0.00000  Uiso   1.00
Be10   C     0.13061   0.07878   0.10869   0.00000  Uiso   1.00
Be11   C     0.39082   0.08112   0.36638   0.00000  Uiso   1.00
Be12   C     0.36854   0.39581   0.39112   0.00000  Uiso   1.00
C5     N     0.14613   0.38899   0.09152   0.00000  Uiso   1.00
C6     N     0.08989   0.08202   0.14657   0.00000  Uiso   1.00
C7     N     0.35366   0.08582   0.40766   0.00000  Uiso   1.00
C8     N     0.40930   0.39275   0.35326   0.00000  Uiso   1.00
B1     C     0.17359   0.43612   0.09142   0.00000  Uiso   1.00
B2     C     0.09081   0.03422   0.17315   0.00000  Uiso   1.00
B3     C     0.32654   0.03849   0.40793   0.00000  Uiso   1.00
B4     C     0.40844   0.44068   0.32695   0.00000  Uiso   1.00
C9     N     0.15579   0.47133   0.12928   0.00000  Uiso   1.00
C10    N     0.12896   0.00022   0.15422   0.00000  Uiso   1.00
C11    N     0.34426   0.00349   0.36984   0.00000  Uiso   1.00
C12    N     0.37018   0.47453   0.34589   0.00000  Uiso   1.00
He4    H     0.08071   0.36125   0.14176   0.00000  Uiso   1.00
He5    H     0.13903   0.11229   0.08110   0.00000  Uiso   1.00
He6    H     0.41866   0.11400   0.35716   0.00000  Uiso   1.00
He7    H     0.36016   0.36218   0.41857   0.00000  Uiso   1.00
He8    H     0.09353   0.46362   0.18954   0.00000  Uiso   1.00
He9    H     0.18829   0.01066   0.09140   0.00000  Uiso   1.00
He10   H     0.40606   0.01172   0.30911   0.00000  Uiso   1.00
He11   H     0.31063   0.46370   0.40849   0.00000  Uiso   1.00
Li2    H     0.20663   0.44469   0.06367   0.00000  Uiso   1.00
Li3    H     0.06348   0.02419   0.20621   0.00000  Uiso   1.00
Li4    H     0.29379   0.02966   0.43594   0.00000  Uiso   1.00
Li5    H     0.43588   0.45089   0.29403   0.00000  Uiso   1.00
Be13   C     0.13750   0.81935   0.12205   0.00000  Uiso   1.00
Be14   C     0.12659   0.65293   0.13715   0.00000  Uiso   1.00
Be15   C     0.36216   0.65552   0.37770   0.00000  Uiso   1.00
Be16   C     0.37312   0.82177   0.36257   0.00000  Uiso   1.00
Be17   C     0.14037   0.79699   0.07074   0.00000  Uiso   1.00
Be18   C     0.07586   0.67557   0.13985   0.00000  Uiso   1.00
Be19   C     0.35942   0.67791   0.42900   0.00000  Uiso   1.00
Be20   C     0.42384   0.79912   0.36001   0.00000  Uiso   1.00
C13    N     0.14901   0.83837   0.03401   0.00000  Uiso   1.00
C14    N     0.03896   0.63416   0.14584   0.00000  Uiso   1.00
C15    N     0.35081   0.63655   0.46577   0.00000  Uiso   1.00
C16    N     0.46077   0.84051   0.35403   0.00000  Uiso   1.00
B5     C     0.15221   0.88397   0.06409   0.00000  Uiso   1.00
B6     C     0.06836   0.58824   0.14800   0.00000  Uiso   1.00
B7     C     0.34749   0.59095   0.43572   0.00000  Uiso   1.00
B8     C     0.43139   0.88643   0.35174   0.00000  Uiso   1.00
C17    N     0.14449   0.87470   0.11748   0.00000  Uiso   1.00
C18    N     0.12150   0.59740   0.14202   0.00000  Uiso   1.00
C19    N     0.35509   0.60019   0.38232   0.00000  Uiso   1.00
C20    N     0.37824   0.87730   0.35762   0.00000  Uiso   1.00
He12   H     0.13601   0.75498   0.05764   0.00000  Uiso   1.00
He13   H     0.06333   0.71785   0.13728   0.00000  Uiso   1.00
He14   H     0.36387   0.71992   0.44208   0.00000  Uiso   1.00
He15   H     0.43638   0.75685   0.36267   0.00000  Uiso   1.00
He16   H     0.13048   0.80018   0.16124   0.00000  Uiso   1.00
He17   H     0.16571   0.67205   0.13181   0.00000  Uiso   1.00
He18   H     0.36912   0.67465   0.33848   0.00000  Uiso   1.00
He19   H     0.33399   0.80268   0.36786   0.00000  Uiso   1.00
Li6    H     0.15845   0.92416   0.04681   0.00000  Uiso   1.00
Li7    H     0.05078   0.54797   0.15220   0.00000  Uiso   1.00
Li8    H     0.34123   0.55076   0.45303   0.00000  Uiso   1.00
Li9    H     0.44897   0.92670   0.34751   0.00000  Uiso   1.00
Be21   C     0.43971   0.28012   0.17996   0.00000  Uiso   1.00
Be22   C     0.18244   0.19617   0.44187   0.00000  Uiso   1.00
Be23   C     0.08847   0.21938   0.30324   0.00000  Uiso   1.00
Be24   C     0.30123   0.25270   0.08797   0.00000  Uiso   1.00
Be25   C     0.42956   0.31733   0.22074   0.00000  Uiso   1.00
Be26   C     0.22331   0.15975   0.43074   0.00000  Uiso   1.00
Be27   C     0.09644   0.18042   0.26363   0.00000  Uiso   1.00
Be28   C     0.26148   0.29096   0.09678   0.00000  Uiso   1.00
C21    N     0.45235   0.29799   0.26788   0.00000  Uiso   1.00
C22    N     0.27019   0.18015   0.45244   0.00000  Uiso   1.00
C23    N     0.05317   0.18200   0.22877   0.00000  Uiso   1.00
C24    N     0.22648   0.28918   0.05348   0.00000  Uiso   1.00
B9     C     0.47581   0.25057   0.25446   0.00000  Uiso   1.00
B10    C     0.25654   0.22735   0.47632   0.00000  Uiso   1.00
B11    C     0.02137   0.22226   0.24708   0.00000  Uiso   1.00
B12    C     0.24491   0.24948   0.02084   0.00000  Uiso   1.00
C25    N     0.46863   0.23766   0.20192   0.00000  Uiso   1.00
C26    N     0.20405   0.23913   0.47041   0.00000  Uiso   1.00
C27    N     0.04113   0.24627   0.29183   0.00000  Uiso   1.00
C28    N     0.28984   0.22602   0.04011   0.00000  Uiso   1.00
He20   H     0.40766   0.35558   0.22005   0.00000  Uiso   1.00
He21   H     0.22282   0.12143   0.40875   0.00000  Uiso   1.00
He22   H     0.12896   0.15138   0.25792   0.00000  Uiso   1.00
He23   H     0.25573   0.31964   0.12990   0.00000  Uiso   1.00
He24   H     0.42854   0.28063   0.13730   0.00000  Uiso   1.00
He25   H     0.13991   0.19475   0.43169   0.00000  Uiso   1.00
He26   H     0.11348   0.23098   0.33755   0.00000  Uiso   1.00
He27   H     0.33566   0.24146   0.11277   0.00000  Uiso   1.00
Li10   H     0.49714   0.22473   0.28319   0.00000  Uiso   1.00
Li11   H     0.28502   0.25379   0.49710   0.00000  Uiso   1.00
Li12   H     0.27283   0.73716   0.48594   0.00000  Uiso   1.00
Li13   H     0.42999   0.20732   0.06638   0.00000  Uiso   1.00
Be29   C     0.24486   0.59165   0.29346   0.00000  Uiso   1.00
Be30   C     0.29349   0.88377   0.24634   0.00000  Uiso   1.00
Be31   C     0.25462   0.88302   0.20631   0.00000  Uiso   1.00
Be32   C     0.20606   0.59088   0.25335   0.00000  Uiso   1.00
C29    N     0.22464   0.55941   0.21100   0.00000  Uiso   1.00
C30    N     0.21179   0.91421   0.22344   0.00000  Uiso   1.00
C31    N     0.27505   0.91534   0.28869   0.00000  Uiso   1.00
C32    N     0.28778   0.56058   0.27636   0.00000  Uiso   1.00
He28   H     0.16689   0.61060   0.25174   0.00000  Uiso   1.00
He29   H     0.25420   0.86250   0.16717   0.00000  Uiso   1.00
He30   H     0.33263   0.86399   0.24790   0.00000  Uiso   1.00
He31   H     0.24516   0.61212   0.33263   0.00000  Uiso   1.00
Be33   C     0.49160   0.09159   0.25650   0.00000  Uiso   1.00
Be34   C     0.25726   0.38509   0.49446   0.00000  Uiso   1.00
Be35   C     0.00929   0.38826   0.24258   0.00000  Uiso   1.00
Be36   C     0.24196   0.08475   0.00640   0.00000  Uiso   1.00
Be37   C     0.21000   0.55542   0.02428   0.00000  Uiso   1.00
Be38   C     0.02766   0.91075   0.20703   0.00000  Uiso   1.00
Be39   C     0.29010   0.91970   0.47545   0.00000  Uiso   1.00
Be40   C     0.47195   0.56361   0.29301   0.00000  Uiso   1.00
C33    N     0.22337   0.56826   0.07707   0.00000  Uiso   1.00
C34    N     0.08049   0.90075   0.22083   0.00000  Uiso   1.00
C35    N     0.27666   0.90680   0.42268   0.00000  Uiso   1.00
C36    N     0.41915   0.57375   0.27917   0.00000  Uiso   1.00
B13    C     0.26358   0.60470   0.07321   0.00000  Uiso   1.00
B14    C     0.07838   0.86518   0.26231   0.00000  Uiso   1.00
B15    C     0.23645   0.87038   0.42663   0.00000  Uiso   1.00
B16    C     0.42139   0.60934   0.23772   0.00000  Uiso   1.00
C37    N     0.27804   0.61453   0.02144   0.00000  Uiso   1.00
C38    N     0.02760   0.85328   0.27719   0.00000  Uiso   1.00
C39    N     0.22204   0.86061   0.47843   0.00000  Uiso   1.00
C40    N     0.47220   0.62112   0.22288   0.00000  Uiso   1.00
He32   H     0.17727   0.52755   0.01510   0.00000  Uiso   1.00
He33   H     0.01728   0.93749   0.17346   0.00000  Uiso   1.00
He34   H     0.32286   0.94754   0.48461   0.00000  Uiso   1.00
He35   H     0.48227   0.53685   0.32659   0.00000  Uiso   1.00
He36   H     0.44798   0.09411   0.25379   0.00000  Uiso   1.00
He37   H     0.25489   0.38271   0.45041   0.00000  Uiso   1.00
He38   H     0.05298   0.38710   0.24501   0.00000  Uiso   1.00
He39   H     0.24407   0.08579   0.05051   0.00000  Uiso   1.00
Li14   H     0.28326   0.62310   0.10817   0.00000  Uiso   1.00
Li15   H     0.11384   0.84896   0.28260   0.00000  Uiso   1.00
Li16   H     0.21672   0.85194   0.39171   0.00000  Uiso   1.00
Li17   H     0.38598   0.62567   0.21741   0.00000  Uiso   1.00
Be41   C     0.40261   0.74176   0.12867   0.00000  Uiso   1.00
Be42   C     0.13626   0.73420   0.41170   0.00000  Uiso   1.00
Be43   C     0.09754   0.73296   0.37147   0.00000  Uiso   1.00
Be44   C     0.36394   0.74070   0.08839   0.00000  Uiso   1.00
C41    N     0.37378   0.69628   0.05581   0.00000  Uiso   1.00
C42    N     0.06371   0.77667   0.37907   0.00000  Uiso   1.00
C43    N     0.12636   0.77866   0.44421   0.00000  Uiso   1.00
C44    N     0.43634   0.69797   0.12104   0.00000  Uiso   1.00
He40   H     0.33087   0.76839   0.07992   0.00000  Uiso   1.00
He41   H     0.09096   0.70411   0.33865   0.00000  Uiso   1.00
He42   H     0.16942   0.70661   0.42017   0.00000  Uiso   1.00
He43   H     0.40922   0.77054   0.16156   0.00000  Uiso   1.00
Be45   C     0.37819   0.08887   0.08559   0.00000  Uiso   1.00
Be46   C     0.08696   0.38526   0.37840   0.00000  Uiso   1.00
Be47   C     0.12565   0.38446   0.41868   0.00000  Uiso   1.00
Be48   C     0.41842   0.09054   0.12428   0.00000  Uiso   1.00
C45    N     0.44375   0.14023   0.12048   0.00000  Uiso   1.00
C46    N     0.12227   0.33524   0.44515   0.00000  Uiso   1.00
C47    N     0.05952   0.33666   0.38023   0.00000  Uiso   1.00
C48    N     0.37894   0.13737   0.05769   0.00000  Uiso   1.00
He44   H     0.43100   0.06035   0.15391   0.00000  Uiso   1.00
He45   H     0.15502   0.41496   0.43060   0.00000  Uiso   1.00
He46   H     0.07663   0.41654   0.34901   0.00000  Uiso   1.00
He47   H     0.34949   0.05707   0.07554   0.00000  Uiso   1.00
B17    C     0.10344   0.23525   0.10554   0.00000  Uiso   1.00
B18    C     0.39550   0.23959   0.39349   0.00000  Uiso   1.00
Li18   H     0.13441   0.23507   0.13680   0.00000  Uiso   1.00
Li19   H     0.36446   0.23988   0.36230   0.00000  Uiso   1.00
B19    C     0.27357   0.54185   0.22692   0.00000  Uiso   1.00
B20    C     0.22612   0.93298   0.27284   0.00000  Uiso   1.00
Li20   H     0.29910   0.51572   0.20223   0.00000  Uiso   1.00
Li21   H     0.20069   0.95919   0.29751   0.00000  Uiso   1.00
B21    C     0.41674   0.67129   0.07770   0.00000  Uiso   1.00
B22    C     0.08330   0.80349   0.42234   0.00000  Uiso   1.00
Li22   H     0.43487   0.63460   0.06101   0.00000  Uiso   1.00
Li23   H     0.06510   0.84016   0.43899   0.00000  Uiso   1.00
B23    C     0.41870   0.16681   0.08010   0.00000  Uiso   1.00
B24    C     0.08218   0.30802   0.42066   0.00000  Uiso   1.00
Li24   H     0.22722   0.73785   0.01392   0.00000  Uiso   1.00
H13    Zn    0.53922   0.82879   0.34347   0.00000  Uiso   1.00
H14    Zn    0.65905   0.64804   0.45490   0.00000  Uiso   1.00
H15    Zn    0.96051   0.64595   0.15656   0.00000  Uiso   1.00
H16    Zn    0.84099   0.82684   0.04531   0.00000  Uiso   1.00
H17    Zn    0.64119   0.04846   0.31886   0.00000  Uiso   1.00
H18    Zn    0.68222   0.42762   0.35378   0.00000  Uiso   1.00
H19    Zn    0.85810   0.42682   0.18111   0.00000  Uiso   1.00
H20    Zn    0.81773   0.04671   0.14689   0.00000  Uiso   1.00
H21    Zn    0.66875   0.66768   0.00552   0.00000  Uiso   1.00
Li25   H     0.77441   0.23741   0.01694   0.00000  Uiso   1.00
H22    Zn    0.83112   0.80744   0.49451   0.00000  Uiso   1.00
H23    Zn    0.83215   0.30319   0.49762   0.00000  Uiso   1.00
Be49   C     0.55780   0.71222   0.46397   0.00000  Uiso   1.00
Be50   C     0.52989   0.75332   0.43830   0.00000  Uiso   1.00
Be51   C     0.94216   0.76255   0.03607   0.00000  Uiso   1.00
Be52   C     0.97002   0.72140   0.06172   0.00000  Uiso   1.00
C49    N     0.55929   0.76967   0.39384   0.00000  Uiso   1.00
C50    N     0.60529   0.70408   0.43645   0.00000  Uiso   1.00
C51    N     0.94062   0.70510   0.10621   0.00000  Uiso   1.00
C52    N     0.89470   0.77074   0.06363   0.00000  Uiso   1.00
He48   H     0.95124   0.27764   0.00416   0.00000  Uiso   1.00
He49   H     0.99445   0.19391   0.05007   0.00000  Uiso   1.00
He50   H     0.54951   0.19706   0.49694   0.00000  Uiso   1.00
He51   H     0.50475   0.28050   0.44888   0.00000  Uiso   1.00
Be53   C     0.65310   0.94605   0.38588   0.00000  Uiso   1.00
Be54   C     0.61617   0.53051   0.34088   0.00000  Uiso   1.00
Be55   C     0.84685   0.52882   0.11298   0.00000  Uiso   1.00
Be56   C     0.88492   0.94423   0.15913   0.00000  Uiso   1.00
Be57   C     0.62938   0.89559   0.39165   0.00000  Uiso   1.00
Be58   C     0.61091   0.58106   0.36475   0.00000  Uiso   1.00
Be59   C     0.87070   0.57923   0.10726   0.00000  Uiso   1.00
Be60   C     0.89015   0.89375   0.13511   0.00000  Uiso   1.00
C53    N     0.58803   0.89172   0.35458   0.00000  Uiso   1.00
C54    N     0.64771   0.58468   0.40643   0.00000  Uiso   1.00
C55    N     0.91126   0.58342   0.14517   0.00000  Uiso   1.00
C56    N     0.85253   0.88981   0.09421   0.00000  Uiso   1.00
B25    C     0.58797   0.93938   0.32776   0.00000  Uiso   1.00
B26    C     0.67407   0.53691   0.40639   0.00000  Uiso   1.00
B27    C     0.91078   0.53598   0.17236   0.00000  Uiso   1.00
B28    C     0.82578   0.93735   0.09480   0.00000  Uiso   1.00
C57    N     0.62625   0.97379   0.34559   0.00000  Uiso   1.00
C58    N     0.65600   0.50254   0.36793   0.00000  Uiso   1.00
C59    N     0.87291   0.50140   0.15401   0.00000  Uiso   1.00
C60    N     0.84436   0.97188   0.13287   0.00000  Uiso   1.00
He52   H     0.63861   0.86233   0.41927   0.00000  Uiso   1.00
He53   H     0.58371   0.61450   0.35561   0.00000  Uiso   1.00
He54   H     0.86203   0.61228   0.07920   0.00000  Uiso   1.00
He55   H     0.91780   0.86054   0.14366   0.00000  Uiso   1.00
He56   H     0.68685   0.96430   0.40720   0.00000  Uiso   1.00
He57   H     0.59475   0.51241   0.30691   0.00000  Uiso   1.00
He58   H     0.81352   0.51038   0.09116   0.00000  Uiso   1.00
He59   H     0.90683   0.96250   0.19269   0.00000  Uiso   1.00
Li26   H     0.55991   0.94899   0.29523   0.00000  Uiso   1.00
Li27   H     0.70638   0.52718   0.43459   0.00000  Uiso   1.00
Li28   H     0.93813   0.52674   0.20563   0.00000  Uiso   1.00
Li29   H     0.79276   0.94671   0.06733   0.00000  Uiso   1.00
Be61   C     0.62430   0.32155   0.36032   0.00000  Uiso   1.00
Be62   C     0.63471   0.15513   0.37598   0.00000  Uiso   1.00
Be63   C     0.87516   0.15317   0.13976   0.00000  Uiso   1.00
Be64   C     0.86478   0.31970   0.12457   0.00000  Uiso   1.00
Be65   C     0.57327   0.29960   0.35794   0.00000  Uiso   1.00
Be66   C     0.63795   0.17789   0.42709   0.00000  Uiso   1.00
Be67   C     0.92609   0.17539   0.14204   0.00000  Uiso   1.00
Be68   C     0.86166   0.29665   0.07358   0.00000  Uiso   1.00
C61    N     0.53695   0.34143   0.35125   0.00000  Uiso   1.00
C62    N     0.64535   0.13664   0.46424   0.00000  Uiso   1.00
C63    N     0.96255   0.13385   0.14956   0.00000  Uiso   1.00
C64    N     0.85369   0.33763   0.03626   0.00000  Uiso   1.00
B29    C     0.56700   0.38689   0.34840   0.00000  Uiso   1.00
B30    C     0.64774   0.09072   0.43457   0.00000  Uiso   1.00
B31    C     0.93272   0.08827   0.15276   0.00000  Uiso   1.00
B32    C     0.85110   0.38369   0.06568   0.00000  Uiso   1.00
C65    N     0.61999   0.37707   0.35461   0.00000  Uiso   1.00
C66    N     0.64051   0.09969   0.38109   0.00000  Uiso   1.00
C67    N     0.87970   0.09774   0.14616   0.00000  Uiso   1.00
C68    N     0.85856   0.37508   0.11920   0.00000  Uiso   1.00
He60   H     0.56015   0.25755   0.36128   0.00000  Uiso   1.00
He61   H     0.63485   0.22014   0.43973   0.00000  Uiso   1.00
He62   H     0.93910   0.21742   0.13796   0.00000  Uiso   1.00
He63   H     0.86534   0.25440   0.06107   0.00000  Uiso   1.00
He64   H     0.66314   0.30196   0.36601   0.00000  Uiso   1.00
He65   H     0.62832   0.17410   0.33660   0.00000  Uiso   1.00
He66   H     0.83626   0.17247   0.13360   0.00000  Uiso   1.00
He67   H     0.87148   0.30102   0.16403   0.00000  Uiso   1.00
Li30   H     0.55001   0.42734   0.34351   0.00000  Uiso   1.00
Li31   H     0.65298   0.05054   0.45224   0.00000  Uiso   1.00
Li32   H     0.94988   0.04797   0.15823   0.00000  Uiso   1.00
Li33   H     0.84550   0.42373   0.04782   0.00000  Uiso   1.00
Be69   C     0.69711   0.75264   0.09115   0.00000  Uiso   1.00
Be70   C     0.94353   0.69355   0.31858   0.00000  Uiso   1.00
Be71   C     0.80275   0.72247   0.40890   0.00000  Uiso   1.00
Be72   C     0.55637   0.78089   0.18156   0.00000  Uiso   1.00
Be73   C     0.73661   0.79119   0.09985   0.00000  Uiso   1.00
Be74   C     0.93308   0.65689   0.27740   0.00000  Uiso   1.00
Be75   C     0.76330   0.68386   0.40024   0.00000  Uiso   1.00
Be76   C     0.56676   0.81762   0.22270   0.00000  Uiso   1.00
C69    N     0.77160   0.78963   0.05649   0.00000  Uiso   1.00
C70    N     0.95518   0.67707   0.23023   0.00000  Uiso   1.00
C71    N     0.72837   0.68536   0.44364   0.00000  Uiso   1.00
C72    N     0.54460   0.79752   0.26988   0.00000  Uiso   1.00
B33    C     0.75342   0.74979   0.02391   0.00000  Uiso   1.00
B34    C     0.97858   0.72439   0.24404   0.00000  Uiso   1.00
B35    C     0.74651   0.72524   0.47620   0.00000  Uiso   1.00
B36    C     0.52124   0.75016   0.25611   0.00000  Uiso   1.00
C73    N     0.70865   0.72604   0.04326   0.00000  Uiso   1.00
C74    N     0.97203   0.73644   0.29687   0.00000  Uiso   1.00
C75    N     0.79122   0.74906   0.45680   0.00000  Uiso   1.00
C76    N     0.52786   0.73802   0.20331   0.00000  Uiso   1.00
He68   H     0.74215   0.81993   0.13295   0.00000  Uiso   1.00
He69   H     0.91135   0.61854   0.27781   0.00000  Uiso   1.00
He70   H     0.75777   0.65510   0.36715   0.00000  Uiso   1.00
He71   H     0.58847   0.85599   0.22227   0.00000  Uiso   1.00
He72   H     0.66274   0.74121   0.11598   0.00000  Uiso   1.00
He73   H     0.93284   0.69237   0.36138   0.00000  Uiso   1.00
He74   H     0.83709   0.73394   0.38403   0.00000  Uiso   1.00
He75   H     0.56711   0.78202   0.13878   0.00000  Uiso   1.00
Li34   H     0.93098   0.76688   0.43113   0.00000  Uiso   1.00
Li35   H     0.99943   0.75074   0.21539   0.00000  Uiso   1.00
Li36   H     0.56869   0.70784   0.06894   0.00000  Uiso   1.00
Li37   H     0.50036   0.72384   0.28478   0.00000  Uiso   1.00
Be77   C     0.79116   0.09160   0.25660   0.00000  Uiso   1.00
Be78   C     0.74836   0.38299   0.20478   0.00000  Uiso   1.00
Be79   C     0.70846   0.38316   0.24382   0.00000  Uiso   1.00
Be80   C     0.75115   0.09195   0.29553   0.00000  Uiso   1.00
C77    N     0.70914   0.06031   0.27724   0.00000  Uiso   1.00
C78    N     0.72539   0.41493   0.28661   0.00000  Uiso   1.00
C79    N     0.79039   0.41463   0.22305   0.00000  Uiso   1.00
C80    N     0.77428   0.05977   0.21382   0.00000  Uiso   1.00
He76   H     0.74942   0.11249   0.33463   0.00000  Uiso   1.00
He77   H     0.66953   0.36290   0.24439   0.00000  Uiso   1.00
He78   H     0.75001   0.36254   0.16563   0.00000  Uiso   1.00
He79   H     0.83011   0.11180   0.25609   0.00000  Uiso   1.00
Be81   C     0.75598   0.58358   0.00997   0.00000  Uiso   1.00
Be82   C     0.99507   0.88180   0.24204   0.00000  Uiso   1.00
Be83   C     0.74391   0.89159   0.49022   0.00000  Uiso   1.00
Be84   C     0.50463   0.59250   0.25803   0.00000  Uiso   1.00
Be85   C     0.52415   0.06257   0.29145   0.00000  Uiso   1.00
Be86   C     0.70837   0.41404   0.47236   0.00000  Uiso   1.00
Be87   C     0.97556   0.41631   0.20798   0.00000  Uiso   1.00
Be88   C     0.79205   0.05675   0.02794   0.00000  Uiso   1.00
C81    N     0.57700   0.07289   0.27791   0.00000  Uiso   1.00
C82    N     0.72211   0.40349   0.41914   0.00000  Uiso   1.00
C83    N     0.92315   0.40417   0.22181   0.00000  Uiso   1.00
C84    N     0.77805   0.06911   0.08071   0.00000  Uiso   1.00
B37    C     0.57493   0.10872   0.23666   0.00000  Uiso   1.00
B38    C     0.76292   0.36761   0.42165   0.00000  Uiso   1.00
B39    C     0.92671   0.36821   0.26285   0.00000  Uiso   1.00
B40    C     0.73746   0.10511   0.07674   0.00000  Uiso   1.00
C85    N     0.52418   0.12050   0.22168   0.00000  Uiso   1.00
C86    N     0.77744   0.35602   0.47301   0.00000  Uiso   1.00
C87    N     0.97794   0.35806   0.27739   0.00000  Uiso   1.00
C88    N     0.72337   0.11511   0.02491   0.00000  Uiso   1.00
He80   H     0.51374   0.03558   0.32483   0.00000  Uiso   1.00
He81   H     0.67525   0.44111   0.48251   0.00000  Uiso   1.00
He82   H     0.98494   0.44366   0.17458   0.00000  Uiso   1.00
He83   H     0.82515   0.02930   0.01881   0.00000  Uiso   1.00
He84   H     0.75346   0.58435   0.05407   0.00000  Uiso   1.00
He85   H     0.95145   0.87911   0.24462   0.00000  Uiso   1.00
He86   H     0.74639   0.89088   0.44611   0.00000  Uiso   1.00
He87   H     0.54826   0.59506   0.25548   0.00000  Uiso   1.00
Li38   H     0.61042   0.12524   0.21662   0.00000  Uiso   1.00
Li39   H     0.78299   0.35094   0.38602   0.00000  Uiso   1.00
Li40   H     0.89193   0.35040   0.28305   0.00000  Uiso   1.00
Li41   H     0.71725   0.12307   0.11165   0.00000  Uiso   1.00
Be89   C     0.63476   0.24071   0.09070   0.00000  Uiso   1.00
Be90   C     0.91084   0.23373   0.36518   0.00000  Uiso   1.00
Be91   C     0.87056   0.23348   0.40388   0.00000  Uiso   1.00
Be92   C     0.59501   0.24166   0.12995   0.00000  Uiso   1.00
C89    N     0.56159   0.19780   0.12140   0.00000  Uiso   1.00
C90    N     0.87810   0.27769   0.43737   0.00000  Uiso   1.00
C91    N     0.94336   0.27803   0.37479   0.00000  Uiso   1.00
C92    N     0.62592   0.19628   0.05786   0.00000  Uiso   1.00
He88   H     0.58745   0.27039   0.16266   0.00000  Uiso   1.00
He89   H     0.83770   0.20504   0.41067   0.00000  Uiso   1.00
He90   H     0.91935   0.20551   0.33227   0.00000  Uiso   1.00
He91   H     0.66798   0.26849   0.08310   0.00000  Uiso   1.00
Be93   C     0.57837   0.59044   0.12594   0.00000  Uiso   1.00
Be94   C     0.88118   0.88627   0.41238   0.00000  Uiso   1.00
Be95   C     0.92185   0.88432   0.37413   0.00000  Uiso   1.00
Be96   C     0.61903   0.58868   0.08767   0.00000  Uiso   1.00
C93    N     0.61910   0.63742   0.06017   0.00000  Uiso   1.00
C94    N     0.94636   0.83421   0.37775   0.00000  Uiso   1.00
C95    N     0.88088   0.83753   0.43987   0.00000  Uiso   1.00
C96    N     0.55363   0.64044   0.12234   0.00000  Uiso   1.00
He92   H     0.64751   0.55666   0.07765   0.00000  Uiso   1.00
He93   H     0.93523   0.91454   0.34488   0.00000  Uiso   1.00
He94   H     0.85282   0.91841   0.42239   0.00000  Uiso   1.00
He95   H     0.56514   0.56015   0.15521   0.00000  Uiso   1.00
B41    C     0.60416   0.73905   0.39443   0.00000  Uiso   1.00
B42    C     0.89579   0.73578   0.10564   0.00000  Uiso   1.00
Li42   H     0.63626   0.74247   0.36451   0.00000  Uiso   1.00
Li43   H     0.86370   0.73240   0.13558   0.00000  Uiso   1.00
B43    C     0.72508   0.04166   0.22829   0.00000  Uiso   1.00
B44    C     0.77453   0.43316   0.27208   0.00000  Uiso   1.00
Li44   H     0.70065   0.01514   0.20294   0.00000  Uiso   1.00
Li45   H     0.79899   0.45965   0.29743   0.00000  Uiso   1.00
B45    C     0.58243   0.17118   0.07859   0.00000  Uiso   1.00
B46    C     0.92144   0.30377   0.41761   0.00000  Uiso   1.00
Li46   H     0.56484   0.13446   0.06142   0.00000  Uiso   1.00
Li47   H     0.93807   0.34059   0.43553   0.00000  Uiso   1.00
B47    C     0.57938   0.66709   0.08241   0.00000  Uiso   1.00
B48    C     0.92047   0.80768   0.41767   0.00000  Uiso   1.00
Li48   H     0.98381   0.23435   0.22782   0.00000  Uiso   1.00
H24    Zn    0.50030   0.17315   0.16609   0.00000  Uiso   1.00
He96   H     0.95193   0.78616   1.00004   0.00000  Uiso   1.00
loop_
_geom_bond_atom_site_label_1
_geom_bond_atom_site_label_2
_geom_bond_distance
_geom_bond_site_symmetry_2
_ccdc_geom_bond_type
H1     C1      1.990   .     S
H1     C5      2.000   .     S
H1     C24     1.988   .     S
H1     C64     2.005   2_655 S
H2     C2      1.990   .     S
H2     C6      2.002   .     S
H2     C23     1.989   .     S
H2     C63     2.007   1_455 S
H3     C3      1.991   .     S
H3     C7      2.000   .     S
H3     C22     1.989   .     S
H3     C62     2.003   2_656 S
H4     C4      1.991   .     S
H4     C8      2.002   .     S
H4     C21     1.989   .     S
H4     C61     2.004   .     S
H5     C9      2.003   .     S
H5     C18     2.002   .     S
H5     C29     2.013   .     S
H5     C33     1.999   .     S
H6     C10     2.003   1_565 S
H6     C17     2.003   .     S
H6     C30     2.012   .     S
H6     C34     1.998   .     S
H7     C11     2.003   1_565 S
H7     C20     2.001   .     S
H7     C31     2.014   .     S
H7     C35     2.000   .     S
H8     C12     2.003   .     S
H8     C19     2.002   .     S
H8     C32     2.012   .     S
H8     C36     1.999   .     S
H9     C40     1.993   .     S
H9     C44     1.991   .     S
H9     C76     1.995   .     S
H9     C96     1.990   .     S
Li1    B24     1.098   .     S
H10    C27     1.994   1_655 S
H10    C47     1.988   1_655 S
H10    C87     1.990   .     S
H10    C91     1.990   .     S
H11    C28     1.994   1_556 S
H11    C48     1.987   1_556 S
H11    C88     1.991   2_656 S
H11    C92     1.990   2_656 S
Be1    Be2     1.392   .     D
Be1    C2      1.387   .     S
Be1    He49    1.097   1_455 S
Be2    C1      1.387   .     S
Be2    He48    1.097   2_655 S
Be3    Be4     1.391   .     D
Be3    C4      1.387   .     S
Be3    He51    1.097   .     S
Be4    C3      1.387   .     S
Be4    He50    1.097   2_656 S
C1     B17     1.357   .     D
C2     B17     1.357   .     S
C3     B18     1.357   .     S
C4     B18     1.357   .     D
He1    Be50    1.097   .     S
He2    Be49    1.097   2_656 S
He3    Be52    1.097   1_455 S
H12    C38     1.993   1_655 S
H12    C42     1.990   1_655 S
H12    C74     1.995   .     S
H12    C94     1.990   .     S
Be5    Be9     1.393   .     D
Be5    C9      1.389   .     S
Be5    He8     1.096   .     S
Be6    Be10    1.393   .     D
Be6    C10     1.389   .     S
Be6    He9     1.096   .     S
Be7    Be11    1.393   .     D
Be7    C11     1.389   .     S
Be7    He10    1.096   .     S
Be8    Be12    1.393   .     D
Be8    C12     1.389   .     S
Be8    He11    1.096   .     S
Be9    C5      1.389   .     S
Be9    He4     1.098   .     S
Be10   C6      1.390   .     S
Be10   He5     1.098   .     S
Be11   C7      1.389   .     S
Be11   He6     1.097   .     S
Be12   C8      1.390   .     S
Be12   He7     1.098   .     S
C5     B1      1.357   .     S
C6     B2      1.357   .     D
C7     B3      1.357   .     D
C8     B4      1.357   .     D
B1     C9      1.358   .     D
B1     Li2     1.097   .     S
B2     C10     1.359   .     S
B2     Li3     1.097   .     S
B3     C11     1.358   .     S
B3     Li4     1.097   .     S
B4     C12     1.358   .     S
B4     Li5     1.097   .     S
C10    H6      2.003   1_545 S
C11    H7      2.003   1_545 S
Be13   Be17    1.391   .     D
Be13   C17     1.389   .     S
Be13   He16    1.097   .     S
Be14   Be18    1.391   .     D
Be14   C18     1.389   .     S
Be14   He17    1.097   .     S
Be15   Be19    1.391   .     D
Be15   C19     1.389   .     S
Be15   He18    1.097   .     S
Be16   Be20    1.391   .     D
Be16   C20     1.389   .     S
Be16   He19    1.097   .     S
Be17   C13     1.390   .     S
Be17   He12    1.097   .     S
Be18   C14     1.390   .     S
Be18   He13    1.097   .     S
Be19   C15     1.390   .     S
Be19   He14    1.097   .     S
Be20   C16     1.390   .     S
Be20   He15    1.097   .     S
C13    B5      1.358   .     D
C13    H16     2.006   2_655 S
C14    B6      1.358   .     D
C14    H15     2.005   1_455 S
C15    B7      1.358   .     D
C15    H14     2.005   2_656 S
C16    B8      1.358   .     D
C16    H13     2.004   .     S
B5     C17     1.359   .     S
B5     Li6     1.097   .     S
B6     C18     1.359   .     S
B6     Li7     1.097   .     S
B7     C19     1.359   .     S
B7     Li8     1.097   .     S
B8     C20     1.359   .     S
B8     Li9     1.097   .     S
Be21   Be25    1.393   .     D
Be21   C25     1.390   .     S
Be21   He24    1.096   .     S
Be22   Be26    1.393   .     D
Be22   C26     1.390   .     S
Be22   He25    1.096   .     S
Be23   Be27    1.393   .     D
Be23   C27     1.390   .     S
Be23   He26    1.096   .     S
Be24   Be28    1.393   .     D
Be24   C28     1.390   .     S
Be24   He27    1.096   .     S
Be25   C21     1.388   .     S
Be25   He20    1.096   .     S
Be26   C22     1.388   .     S
Be26   He21    1.096   .     S
Be27   C23     1.388   .     S
Be27   He22    1.097   .     S
Be28   C24     1.388   .     S
Be28   He23    1.097   .     S
C21    B9      1.357   .     S
C22    B10     1.356   .     S
C23    B11     1.356   .     D
C24    B12     1.356   .     D
B9     C25     1.355   .     D
B9     Li10    1.098   .     S
B10    C26     1.355   .     D
B10    Li11    1.098   .     S
B11    C27     1.355   .     S
B11    Li48    1.098   1_455 S
B12    C28     1.355   .     S
B12    Li25    1.098   2_655 S
C25    H24     1.996   .     S
C26    H23     1.995   2_656 S
C27    H10     1.994   1_455 S
C28    H11     1.994   1_554 S
Li12   B35     1.098   2_656 S
Li13   B23     1.098   .     S
Be29   Be32    1.392   .     D
Be29   C32     1.390   .     S
Be29   He31    1.097   .     S
Be30   Be31    1.392   .     D
Be30   C31     1.390   .     S
Be30   He30    1.097   .     S
Be31   C30     1.390   .     S
Be31   He29    1.097   .     S
Be32   C29     1.390   .     S
Be32   He28    1.097   .     S
C29    B19     1.360   .     S
C30    B20     1.360   .     D
C31    B20     1.360   .     S
C32    B19     1.360   .     D
Be33   He36    1.097   .     S
Be33   Be85    1.392   .     D
Be33   C85     1.388   .     S
Be34   He37    1.097   .     S
Be34   Be86    1.392   2_656 D
Be34   C86     1.388   2_656 S
Be35   He38    1.097   .     S
Be35   Be87    1.392   1_455 D
Be35   C87     1.388   1_455 S
Be36   He39    1.097   .     S
Be36   Be88    1.392   2_655 D
Be36   C88     1.388   2_655 S
Be37   C33     1.390   .     S
Be37   He32    1.097   .     S
Be37   Be81    1.392   2_655 D
Be38   C34     1.390   .     S
Be38   He33    1.097   .     S
Be38   Be82    1.392   1_455 D
Be39   C35     1.390   .     S
Be39   He34    1.097   .     S
Be39   Be83    1.392   2_656 D
Be40   C36     1.390   .     S
Be40   He35    1.097   .     S
Be40   Be84    1.392   .     D
C33    B13     1.357   .     S
C34    B14     1.357   .     S
C35    B15     1.357   .     S
C36    B16     1.357   .     S
B13    C37     1.357   .     D
B13    Li14    1.098   .     S
B14    C38     1.357   .     D
B14    Li15    1.098   .     S
B15    C39     1.357   .     D
B15    Li16    1.098   .     S
B16    C40     1.357   .     D
B16    Li17    1.098   .     S
C37    H21     1.991   2_655 S
C37    Be81    1.388   2_655 S
C38    H12     1.993   1_455 S
C38    Be82    1.388   1_455 S
C39    H22     1.991   2_656 S
C39    Be83    1.388   2_656 S
C40    Be84    1.388   .     S
Be41   Be44    1.393   .     D
Be41   C44     1.389   .     S
Be41   He43    1.097   .     S
Be42   Be43    1.393   .     D
Be42   C43     1.389   .     S
Be42   He42    1.097   .     S
Be43   C42     1.389   .     S
Be43   He41    1.097   .     S
Be44   C41     1.389   .     S
Be44   He40    1.097   .     S
C41    B21     1.356   .     D
C41    H21     1.990   2_655 S
C42    H12     1.990   1_455 S
C42    B22     1.356   .     S
C43    B22     1.356   .     D
C43    H22     1.990   2_656 S
C44    B21     1.356   .     S
Be45   Be48    1.393   .     D
Be45   C48     1.389   .     S
Be45   He47    1.096   .     S
Be46   Be47    1.393   .     D
Be46   C47     1.389   .     S
Be46   He46    1.096   .     S
Be47   C46     1.389   .     S
Be47   He45    1.096   .     S
Be48   C45     1.390   .     S
Be48   He44    1.096   .     S
C45    B23     1.355   .     S
C45    H24     1.990   .     S
C46    B24     1.355   .     D
C46    H23     1.989   2_656 S
C47    H10     1.988   1_455 S
C47    B24     1.355   .     S
C48    H11     1.987   1_554 S
C48    B23     1.355   .     D
B17    Li18    1.098   .     S
B18    Li19    1.098   .     S
B19    Li20    1.098   .     S
B20    Li21    1.097   .     S
B21    Li22    1.098   .     S
B22    Li23    1.098   .     S
Li24   B33     1.098   2_655 S
H13    C49     1.992   .     S
H13    C53     2.003   .     S
H13    C72     1.990   .     S
H14    C50     1.990   .     S
H14    C54     2.000   .     S
H14    C71     1.988   .     S
H14    C15     2.005   2_656 S
H15    C14     2.005   1_655 S
H15    C51     1.991   .     S
H15    C55     2.003   .     S
H15    C70     1.990   .     S
H16    C52     1.989   .     S
H16    C56     2.000   .     S
H16    C69     1.988   .     S
H16    C13     2.006   2_655 S
H17    C57     2.003   1_545 S
H17    C66     2.001   .     S
H17    C77     2.013   .     S
H17    C81     1.998   .     S
H18    C58     2.003   .     S
H18    C65     2.001   .     S
H18    C78     2.012   .     S
H18    C82     1.998   .     S
H19    C59     2.004   .     S
H19    C68     2.003   .     S
H19    C79     2.013   .     S
H19    C83     1.999   .     S
H20    C60     2.003   1_545 S
H20    C67     2.004   .     S
H20    C80     2.012   .     S
H20    C84     2.000   .     S
H21    C73     1.994   .     S
H21    C93     1.988   .     S
H21    C37     1.991   2_655 S
H21    C41     1.990   2_655 S
Li25   B12     1.098   2_655 S
H22    C75     1.994   .     S
H22    C95     1.987   .     S
H22    C39     1.991   2_656 S
H22    C43     1.990   2_656 S
H23    C86     1.993   .     S
H23    C90     1.990   .     S
H23    C26     1.995   2_656 S
H23    C46     1.989   2_656 S
Be49   Be50    1.391   .     D
Be49   C50     1.387   .     S
Be49   He2     1.097   2_656 S
Be50   C49     1.387   .     S
Be51   Be52    1.391   .     D
Be51   C52     1.387   .     S
Be51   He96    1.097   1_554 S
Be52   He3     1.097   1_655 S
Be52   C51     1.388   .     S
C49    B41     1.357   .     S
C50    B41     1.357   .     D
C51    B42     1.357   .     S
C52    B42     1.357   .     D
He48   Be2     1.097   2_655 S
He49   Be1     1.097   1_655 S
He50   Be4     1.097   2_656 S
Be53   Be57    1.393   .     D
Be53   C57     1.388   .     S
Be53   He56    1.096   .     S
Be54   Be58    1.393   .     D
Be54   C58     1.389   .     S
Be54   He57    1.096   .     S
Be55   Be59    1.393   .     D
Be55   C59     1.389   .     S
Be55   He58    1.096   .     S
Be56   Be60    1.393   .     D
Be56   C60     1.389   .     S
Be56   He59    1.096   .     S
Be57   C53     1.390   .     S
Be57   He52    1.098   .     S
Be58   C54     1.390   .     S
Be58   He53    1.097   .     S
Be59   C55     1.390   .     S
Be59   He54    1.098   .     S
Be60   C56     1.389   .     S
Be60   He55    1.097   .     S
C53    B25     1.357   .     D
C54    B26     1.357   .     D
C55    B27     1.357   .     D
C56    B28     1.357   .     D
B25    C57     1.358   .     S
B25    Li26    1.097   .     S
B26    C58     1.358   .     S
B26    Li27    1.098   .     S
B27    C59     1.358   .     S
B27    Li28    1.098   .     S
B28    C60     1.358   .     S
B28    Li29    1.097   .     S
C57    H17     2.003   1_565 S
C60    H20     2.003   1_565 S
Be61   Be65    1.391   .     D
Be61   C65     1.389   .     S
Be61   He64    1.097   .     S
Be62   Be66    1.391   .     D
Be62   C66     1.389   .     S
Be62   He65    1.097   .     S
Be63   Be67    1.391   .     D
Be63   C67     1.389   .     S
Be63   He66    1.097   .     S
Be64   Be68    1.391   .     D
Be64   C68     1.389   .     S
Be64   He67    1.097   .     S
Be65   C61     1.390   .     S
Be65   He60    1.097   .     S
Be66   C62     1.390   .     S
Be66   He61    1.097   .     S
Be67   C63     1.390   .     S
Be67   He62    1.097   .     S
Be68   C64     1.390   .     S
Be68   He63    1.097   .     S
C61    B29     1.358   .     S
C62    B30     1.358   .     S
C62    H3      2.003   2_656 S
C63    H2      2.007   1_655 S
C63    B31     1.358   .     S
C64    B32     1.358   .     S
C64    H1      2.005   2_655 S
B29    C65     1.359   .     D
B29    Li30    1.097   .     S
B30    C66     1.359   .     D
B30    Li31    1.097   .     S
B31    C67     1.359   .     D
B31    Li32    1.097   .     S
B32    C68     1.359   .     D
B32    Li33    1.097   .     S
Be69   Be73    1.393   .     D
Be69   C73     1.390   .     S
Be69   He72    1.096   .     S
Be70   Be74    1.393   .     D
Be70   C74     1.390   .     S
Be70   He73    1.096   .     S
Be71   Be75    1.393   .     D
Be71   C75     1.390   .     S
Be71   He74    1.096   .     S
Be72   Be76    1.393   .     D
Be72   C76     1.390   .     S
Be72   He75    1.096   .     S
Be73   C69     1.388   .     S
Be73   He68    1.097   .     S
Be74   C70     1.389   .     S
Be74   He69    1.096   .     S
Be75   C71     1.389   .     S
Be75   He70    1.097   .     S
Be76   C72     1.388   .     S
Be76   He71    1.096   .     S
C69    B33     1.356   .     D
C70    B34     1.356   .     D
C71    B35     1.356   .     D
C72    B36     1.357   .     D
B33    C73     1.355   .     S
B33    Li24    1.098   2_655 S
B34    C74     1.355   .     S
B34    Li35    1.098   .     S
B35    C75     1.355   .     S
B35    Li12    1.098   2_656 S
B36    C76     1.355   .     S
B36    Li37    1.098   .     S
Li34   B48     1.098   .     S
Li36   B47     1.098   .     S
Be77   Be80    1.392   .     D
Be77   C80     1.390   .     S
Be77   He79    1.097   .     S
Be78   Be79    1.392   .     D
Be78   C79     1.390   .     S
Be78   He78    1.097   .     S
Be79   C78     1.389   .     S
Be79   He77    1.097   .     S
Be80   C77     1.390   .     S
Be80   He76    1.097   .     S
C77    B43     1.360   .     D
C78    B44     1.360   .     D
C79    B44     1.360   .     S
C80    B43     1.360   .     S
Be81   He84    1.097   .     S
Be81   Be37    1.392   2_655 D
Be81   C37     1.388   2_655 S
Be82   C38     1.388   1_655 S
Be82   Be38    1.392   1_655 D
Be82   He85    1.097   .     S
Be83   He86    1.097   .     S
Be83   Be39    1.392   2_656 D
Be83   C39     1.388   2_656 S
Be84   He87    1.097   .     S
Be85   C81     1.390   .     S
Be85   He80    1.097   .     S
Be86   C82     1.390   .     S
Be86   He81    1.097   .     S
Be86   Be34    1.392   2_656 D
Be87   Be35    1.392   1_655 D
Be87   C83     1.390   .     S
Be87   He82    1.097   .     S
Be88   C84     1.390   .     S
Be88   He83    1.097   .     S
Be88   Be36    1.392   2_655 D
C81    B37     1.357   .     S
C82    B38     1.357   .     S
C83    B39     1.357   .     S
C84    B40     1.357   .     S
B37    C85     1.357   .     D
B37    Li38    1.098   .     S
B38    C86     1.357   .     D
B38    Li39    1.098   .     S
B39    C87     1.357   .     D
B39    Li40    1.098   .     S
B40    C88     1.357   .     D
B40    Li41    1.098   .     S
C85    H24     1.993   .     S
C86    Be34    1.388   2_656 S
C87    Be35    1.388   1_655 S
C88    H11     1.991   2_656 S
C88    Be36    1.388   2_655 S
Be89   Be92    1.393   .     D
Be89   C92     1.389   .     S
Be89   He91    1.097   .     S
Be90   Be91    1.393   .     D
Be90   C91     1.389   .     S
Be90   He90    1.097   .     S
Be91   C90     1.389   .     S
Be91   He89    1.097   .     S
Be92   C89     1.389   .     S
Be92   He88    1.097   .     S
C89    B45     1.356   .     S
C89    H24     1.991   .     S
C90    B46     1.356   .     S
C91    B46     1.356   .     D
C92    B45     1.356   .     D
C92    H11     1.990   2_656 S
Be93   Be96    1.393   .     D
Be93   C96     1.390   .     S
Be93   He95    1.097   .     S
Be94   Be95    1.394   .     D
Be94   C95     1.389   .     S
Be94   He94    1.096   .     S
Be95   C94     1.390   .     S
Be95   He93    1.096   .     S
Be96   C93     1.389   .     S
Be96   He92    1.096   .     S
C93    B47     1.355   .     D
C94    B48     1.355   .     D
C95    B48     1.355   .     S
C96    B47     1.355   .     S
B41    Li42    1.098   .     S
B42    Li43    1.098   .     S
B43    Li44    1.097   .     S
B44    Li45    1.097   .     S
B45    Li46    1.098   .     S
B46    Li47    1.098   .     S
Li48   B11     1.098   1_655 S
He96   Be51    1.097   1_556 S
