# Supplementary material for: Data-Driven Search Algorithm for Discovery of Synthesizable Zeolitic Imidazolate Frameworks
Source: JACS Au. 2025 Mar 7;5(3):1460–70. doi: 10.1021/jacsau.5c00077 (PMC11938011; doi:10.1021/jacsau.5c00077)
Supplement: Supplementary file 5 — au5c00077_si_005.zip [file au5c00077_si_005.zip › Tier 2/T-109_189_3_1615.cif]

data_189_3_1615.lmp-nosymm
_audit_creation_date              2023-09-12
_audit_creation_method            'Materials Studio'
_symmetry_space_group_name_H-M    'P-6'
_symmetry_Int_Tables_number       174
_symmetry_cell_setting            hexagonal
loop_
_symmetry_equiv_pos_as_xyz
  x,y,z
  -y,x-y,z
  -x+y,-x,z
  x,y,-z
  -y,x-y,-z
  -x+y,-x,-z
_cell_length_a                    29.0872
_cell_length_b                    29.0872
_cell_length_c                    17.0967
_cell_angle_alpha                 90.0000
_cell_angle_beta                  90.0000
_cell_angle_gamma                 120.0000
loop_
_atom_site_label
_atom_site_type_symbol
_atom_site_fract_x
_atom_site_fract_y
_atom_site_fract_z
_atom_site_U_iso_or_equiv
_atom_site_adp_type
_atom_site_occupancy
H1     Zn    0.23880   0.12074   0.17619   0.00000  Uiso   1.00
H3     Zn    0.12033   0.23877   0.82386   0.00000  Uiso   1.00
H5     Zn    0.45460   0.25404   0.32505   0.00000  Uiso   1.00
H7     Zn    0.25358   0.45458   0.67498   0.00000  Uiso   1.00
Be1    C     0.30305   0.19195   0.95927   0.00000  Uiso   1.00
Be3    C     0.19159   0.30308   0.04073   0.00000  Uiso   1.00
C1     N     0.26332   0.14249   0.06610   0.00000  Uiso   1.00
C3     N     0.14213   0.26335   0.93390   0.00000  Uiso   1.00
He1    H     0.32841   0.22309   0.08238   0.00000  Uiso   1.00
He3    H     0.22273   0.32845   0.91763   0.00000  Uiso   1.00
Be5    C     0.10543   0.13323   0.24051   0.00000  Uiso   1.00
Be7    C     0.13316   0.10561   0.75948   0.00000  Uiso   1.00
C5     N     0.17783   0.13315   0.19368   0.00000  Uiso   1.00
C7     N     0.13291   0.17791   0.80633   0.00000  Uiso   1.00
He5    H     0.12445   0.06847   0.26948   0.00000  Uiso   1.00
He7    H     0.06826   0.12444   0.73054   0.00000  Uiso   1.00
Be9    C     0.02739   0.24817   0.23698   0.00000  Uiso   1.00
Be11   C     0.24838   0.02789   0.76300   0.00000  Uiso   1.00
C9     N     0.21773   0.04513   0.19833   0.00000  Uiso   1.00
C11    N     0.04467   0.21756   0.80172   0.00000  Uiso   1.00
He9    H     0.28708   0.05613   0.26226   0.00000  Uiso   1.00
He11   H     0.05560   0.28688   0.73780   0.00000  Uiso   1.00
Be13   C     0.33755   0.21820   0.35658   0.00000  Uiso   1.00
Be15   C     0.21668   0.33740   0.64259   0.00000  Uiso   1.00
Be17   C     0.28840   0.18850   0.32034   0.00000  Uiso   1.00
Be19   C     0.18712   0.28827   0.67892   0.00000  Uiso   1.00
C13    N     0.29602   0.16905   0.25029   0.00000  Uiso   1.00
C15    N     0.16831   0.29598   0.74952   0.00000  Uiso   1.00
B1     C     0.34881   0.18617   0.24722   0.00000  Uiso   1.00
B3     C     0.18562   0.34881   0.75278   0.00000  Uiso   1.00
C17    N     0.37562   0.21586   0.31037   0.00000  Uiso   1.00
C19    N     0.21482   0.37555   0.68924   0.00000  Uiso   1.00
He13   H     0.24885   0.18053   0.33820   0.00000  Uiso   1.00
He15   H     0.17887   0.24867   0.66081   0.00000  Uiso   1.00
He17   H     0.34795   0.24024   0.41178   0.00000  Uiso   1.00
He19   H     0.23828   0.34771   0.58701   0.00000  Uiso   1.00
Li1    H     0.36770   0.17690   0.19887   0.00000  Uiso   1.00
Li3    H     0.17683   0.36778   0.80155   0.00000  Uiso   1.00
C21    N     0.47630   0.24797   0.43390   0.00000  Uiso   1.00
C23    N     0.24833   0.47678   0.56610   0.00000  Uiso   1.00
Be21   C     0.49298   0.23816   0.16750   0.00000  Uiso   1.00
Be23   C     0.23877   0.49468   0.83158   0.00000  Uiso   1.00
C25    N     0.48455   0.22545   0.24652   0.00000  Uiso   1.00
C27    N     0.22525   0.48513   0.75292   0.00000  Uiso   1.00
B5     C     0.49554   0.18569   0.25682   0.00000  Uiso   1.00
B7     C     0.18502   0.49545   0.74286   0.00000  Uiso   1.00
He21   H     0.48631   0.26893   0.14200   0.00000  Uiso   1.00
He23   H     0.27013   0.48882   0.85681   0.00000  Uiso   1.00
Li5    H     0.49253   0.16647   0.31336   0.00000  Uiso   1.00
Li7    H     0.16515   0.49151   0.68662   0.00000  Uiso   1.00
Be25   C     0.46447   0.36327   0.32496   0.00000  Uiso   1.00
Be27   C     0.35999   0.45900   0.68501   0.00000  Uiso   1.00
C29    N     0.48278   0.33027   0.29824   0.00000  Uiso   1.00
C31    N     0.32896   0.48109   0.70492   0.00000  Uiso   1.00
He25   H     0.43020   0.34856   0.36421   0.00000  Uiso   1.00
He27   H     0.34385   0.42236   0.65071   0.00000  Uiso   1.00
He29   H     0.49632   0.36455   0.08248   0.00000  Uiso   1.00
He31   H     0.36443   0.49655   0.91752   0.00000  Uiso   1.00
Be29   C     0.02755   0.42132   0.23315   0.00000  Uiso   1.00
Be31   C     0.42133   0.02779   0.76693   0.00000  Uiso   1.00
C33    N     0.46817   0.04493   0.19153   0.00000  Uiso   1.00
C35    N     0.04454   0.46817   0.80830   0.00000  Uiso   1.00
He33   H     0.41106   0.05615   0.25834   0.00000  Uiso   1.00
He35   H     0.05601   0.41122   0.74151   0.00000  Uiso   1.00
B11    C     0.17649   0.17667   0.16822   0.00000  Uiso   1.00
Li13   H     0.20644   0.20666   0.12912   0.00000  Uiso   1.00
B13    C     0.17337   1.00022   0.17500   0.00000  Uiso   1.00
Li15   H     0.14074   1.00019   0.14269   0.00000  Uiso   1.00
Be33   C     0.49586   0.41324   0.29196   0.00000  Uiso   1.00
He37   H     0.49463   0.45001   0.29888   0.00000  Uiso   1.00
Be35   C     0.41009   0.49026   0.71765   0.00000  Uiso   1.00
He39   H     0.44549   0.48624   0.71544   0.00000  Uiso   1.00
H13    Zn    0.11632   0.53108   0.82440   0.00000  Uiso   1.00
Be47   C     0.24859   0.52230   0.45924   0.00000  Uiso   1.00
He51   H     0.24837   0.55087   0.58241   0.00000  Uiso   1.00
Be53   C     0.20693   0.51213   0.86624   0.00000  Uiso   1.00
C51    N     0.17298   0.51251   0.80948   0.00000  Uiso   1.00
He59   H     0.20605   0.52449   0.92652   0.00000  Uiso   1.00
Li25   H     0.49984   1.00031   0.86605   0.00000  Uiso   1.00
B22    C     0.36130   0.52544   0.74656   0.00000  Uiso   1.00
C59    N     0.41075   0.53260   0.75595   0.00000  Uiso   1.00
B28    C     0.46810   1.00024   0.16891   0.00000  Uiso   1.00
Li30   H     0.34896   0.55268   0.77005   0.00000  Uiso   1.00
Be65   C     0.12742   0.60488   0.04073   0.00000  Uiso   1.00
C65    N     0.11938   0.55601   0.93400   0.00000  Uiso   1.00
H23    Zn    0.53093   0.11680   0.17546   0.00000  Uiso   1.00
Be83   C     0.52180   0.24817   0.54076   0.00000  Uiso   1.00
He83   H     0.55038   0.24796   0.41761   0.00000  Uiso   1.00
Be89   C     0.51049   0.20637   0.13286   0.00000  Uiso   1.00
C87    N     0.51206   0.17327   0.19001   0.00000  Uiso   1.00
He91   H     0.52222   0.20504   0.07236   0.00000  Uiso   1.00
B43    C     0.52497   0.36121   0.25179   0.00000  Uiso   1.00
C95    N     0.53422   0.41162   0.24580   0.00000  Uiso   1.00
Li44   H     0.54924   0.34722   0.22245   0.00000  Uiso   1.00
Be101  C     0.60487   0.12734   0.95926   0.00000  Uiso   1.00
C101   N     0.55616   0.11975   0.06601   0.00000  Uiso   1.00
B9     C     0.24000   0.11467   1.00000   0.00000  Uiso   1.00
B10    C     0.11432   0.24003   1.00000   0.00000  Uiso   1.00
Li9    H     0.20697   0.07356   1.00000   0.00000  Uiso   1.00
Li10   H     0.07320   0.20699   1.00000   0.00000  Uiso   1.00
Li11   H     0.48753   0.10817   1.00000   0.00000  Uiso   1.00
Li12   H     0.10734   0.48721   1.00000   0.00000  Uiso   1.00
B31    C     0.11467   0.52809   1.00000   0.00000  Uiso   1.00
B51    C     0.58691   0.47169   1.00000   0.00000  Uiso   1.00
B15    C     0.24941   0.45155   0.50000   0.00000  Uiso   1.00
B16    C     0.45109   0.24909   0.50000   0.00000  Uiso   1.00
Li17   H     0.41345   0.24912   0.50000   0.00000  Uiso   1.00
Li18   H     0.24953   0.41395   0.50000   0.00000  Uiso   1.00
loop_
_geom_bond_atom_site_label_1
_geom_bond_atom_site_label_2
_geom_bond_distance
_geom_bond_site_symmetry_2
_ccdc_geom_bond_type
H1     C1      2.000   .     S
H1     C5      2.001   .     S
H1     C9      2.002   .     S
H1     C13     2.003   .     S
H3     C3      2.000   .     S
H3     C7      2.001   .     S
H3     C11     2.002   .     S
H3     C15     2.002   .     S
H5     C17     2.006   .     S
H5     C21     2.001   .     S
H5     C25     1.994   .     S
H5     C29     1.995   .     S
H7     C19     2.006   .     S
H7     C23     2.001   .     S
H7     C27     1.994   .     S
H7     C31     1.994   .     S
Be1    C1      1.390   4_556 A
Be1    He1     1.097   4_556 S
Be1    Be1     1.393   4_557 A
Be3    He3     1.097   4_556 S
Be3    C3      1.389   4_556 A
Be3    Be3     1.393   4     A
C1     B9      1.358   1_554 A
C1     Be1     1.390   4_556 A
C3     B10     1.358   .     A
C3     Be3     1.389   4_556 A
He1    Be1     1.097   4_556 S
He3    Be3     1.097   4_556 S
Be5    He7     1.097   4_556 S
Be5    Be7     1.394   4_556 D
Be5    C7      1.389   4_556 S
Be7    Be5     1.394   4_556 D
Be7    C5      1.389   4_556 S
Be7    He5     1.097   4_556 S
C5     B11     1.358   .     D
C5     Be7     1.389   4_556 S
C7     Be5     1.389   4_556 S
C7     B11     1.358   4_556 S
He5    Be7     1.097   4_556 S
He7    Be5     1.097   4_556 S
Be9    C11     1.389   4_556 S
Be9    He11    1.097   4_556 S
Be9    Be11    1.393   5_556 D
Be11   Be9     1.393   6_556 D
Be11   He9     1.097   4_556 S
Be11   C9      1.389   4_556 S
C9     B13     1.358   1_545 D
C9     Be11    1.389   4_556 S
C11    Be9     1.389   4_556 S
C11    B13     1.358   5_666 S
He9    Be11    1.097   4_556 S
He11   Be9     1.097   4_556 S
Be13   Be17    1.392   .     D
Be13   C17     1.390   .     S
Be13   He17    1.095   .     S
Be15   Be19    1.392   .     D
Be15   C19     1.390   .     S
Be15   He19    1.095   .     S
Be17   C13     1.389   .     S
Be17   He13    1.097   .     S
Be19   C15     1.389   .     S
Be19   He15    1.097   .     S
C13    B1      1.358   .     S
C15    B3      1.358   .     S
B1     C17     1.359   .     D
B1     Li1     1.098   .     S
B3     C19     1.359   .     D
B3     Li3     1.098   .     S
C21    B16     1.356   .     A
C21    Be83    1.390   4_556 A
C23    B15     1.356   .     A
C23    Be47    1.390   4_556 A
Be21   C25     1.390   .     S
Be21   He21    1.097   .     S
Be21   Be89    1.391   .     D
Be23   C27     1.390   .     S
Be23   He23    1.097   .     S
Be23   Be53    1.391   .     D
C25    B5      1.357   .     S
C27    B7      1.357   .     S
B5     Li5     1.098   .     S
B5     C87     1.356   .     D
B7     Li7     1.098   .     S
B7     C51     1.356   .     D
Be25   C29     1.387   .     S
Be25   He25    1.095   .     S
Be25   Be33    1.392   .     D
Be27   C31     1.387   .     S
Be27   He27    1.096   .     S
Be27   Be35    1.392   .     D
C29    B43     1.357   .     D
C31    B22     1.357   .     S
He29   Be101   1.097   6_666 S
He31   Be65    1.097   5_666 S
Be29   C35     1.389   4_556 S
Be29   Be31    1.394   5_556 D
Be29   He35    1.097   4_556 S
Be31   Be29    1.394   6_556 D
Be31   He33    1.097   4_556 S
Be31   C33     1.389   4_556 S
C33    B28     1.355   1_545 D
C33    H23     1.990   .     S
C33    Be31    1.389   4_556 S
C35    H13     1.991   .     S
C35    Be29    1.389   4_556 S
C35    B28     1.355   5_666 S
He33   Be31    1.097   4_556 S
He35   Be29    1.097   4_556 S
B11    Li13    1.098   .     S
B11    C7      1.358   4_556 S
B13    C9      1.358   1_565 D
B13    Li15    1.098   .     S
B13    C11     1.358   6_566 S
Be33   He37    1.094   .     S
Be33   C95     1.387   .     S
Be35   He39    1.094   .     S
Be35   C59     1.386   .     S
H13    C51     1.991   .     S
H13    C65     1.995   .     S
H13    C59     1.996   3_565 S
Be47   C23     1.390   4_556 A
Be47   He51    1.097   4_556 S
Be47   Be47    1.394   4_556 A
He51   Be47    1.097   4_556 S
Be53   C51     1.389   .     S
Be53   He59    1.096   .     S
Li25   B28     1.099   4_556 S
B22    C59     1.356   .     D
B22    Li30    1.097   .     S
C59    H13     1.996   2_665 S
B28    C33     1.355   1_565 D
B28    C35     1.355   6_566 S
B28    Li25    1.099   4_556 S
Be65   He31    1.097   6_566 S
Be65   C65     1.389   4_556 A
Be65   Be65    1.393   4     A
C65    B31     1.356   .     A
C65    Be65    1.389   4_556 A
H23    C87     1.991   .     S
H23    C101    1.996   .     S
H23    C95     1.996   2_655 S
Be83   C21     1.390   4_556 A
Be83   He83    1.097   4_556 S
Be83   Be83    1.394   4_556 A
He83   Be83    1.097   4_556 S
Be89   C87     1.389   .     S
Be89   He91    1.096   .     S
B43    C95     1.356   .     S
B43    Li44    1.097   .     S
C95    H23     1.996   3_665 S
Be101  He29    1.097   5_656 S
Be101  C101    1.389   4_556 A
Be101  Be101   1.393   4_557 A
C101   Be101   1.389   4_556 A
C101   B51     1.357   2_654 A
B9     C1      1.358   1_556 A
B9     C1      1.358   4_556 A
B9     Li9     1.097   .     S
B10    C3      1.358   4_557 A
B10    Li10    1.098   .     S
Li11   B51     1.098   2_655 S
Li12   B31     1.098   .     S
B31    C65     1.356   4_557 A
B51    C101    1.357   3_666 A
B51    C101    1.357   6_666 A
B51    Li11    1.098   3_665 S
B15    C23     1.356   4_556 A
B15    Li18    1.095   .     S
B16    C21     1.356   4_556 A
B16    Li17    1.095   .     S
