# Supplementary material for: Data-Driven Search Algorithm for Discovery of Synthesizable Zeolitic Imidazolate Frameworks
Source: JACS Au. 2025 Mar 7;5(3):1460–70. doi: 10.1021/jacsau.5c00077 (PMC11938011; doi:10.1021/jacsau.5c00077)
Supplement: Supplementary file 5 — au5c00077_si_005.zip [file au5c00077_si_005.zip › Tier 2/T-110_69_3_15692.cif]

data_69_3_15692.lmp-nosymm
_audit_creation_date              2023-09-12
_audit_creation_method            'Materials Studio'
_symmetry_space_group_name_H-M    'FMMM'
_symmetry_Int_Tables_number       69
_symmetry_cell_setting            orthorhombic
loop_
_symmetry_equiv_pos_as_xyz
  x,y,z
  -x,-y,z
  -x,y,-z
  x,-y,-z
  -x,-y,-z
  x,y,-z
  x,-y,z
  -x,y,z
  x,y+1/2,z+1/2
  -x,-y+1/2,z+1/2
  -x,y+1/2,-z+1/2
  x,-y+1/2,-z+1/2
  -x,-y+1/2,-z+1/2
  x,y+1/2,-z+1/2
  x,-y+1/2,z+1/2
  -x,y+1/2,z+1/2
  x+1/2,y,z+1/2
  -x+1/2,-y,z+1/2
  -x+1/2,y,-z+1/2
  x+1/2,-y,-z+1/2
  -x+1/2,-y,-z+1/2
  x+1/2,y,-z+1/2
  x+1/2,-y,z+1/2
  -x+1/2,y,z+1/2
  x+1/2,y+1/2,z
  -x+1/2,-y+1/2,z
  -x+1/2,y+1/2,-z
  x+1/2,-y+1/2,-z
  -x+1/2,-y+1/2,-z
  x+1/2,y+1/2,-z
  x+1/2,-y+1/2,z
  -x+1/2,y+1/2,z
_cell_length_a                    61.2360
_cell_length_b                    18.9729
_cell_length_c                    35.6125
_cell_angle_alpha                 90.0000
_cell_angle_beta                  90.0000
_cell_angle_gamma                 90.0000
loop_
_atom_site_label
_atom_site_type_symbol
_atom_site_fract_x
_atom_site_fract_y
_atom_site_fract_z
_atom_site_U_iso_or_equiv
_atom_site_adp_type
_atom_site_occupancy
H1     Zn    0.21112   0.15958   0.08535   0.00000  Uiso   1.00
H9     Zn    0.12836   0.16014   0.17961   0.00000  Uiso   1.00
H17    Zn    0.04816   0.16044   0.08428   0.00000  Uiso   1.00
Be1    C     0.25947   0.27045   0.14662   0.00000  Uiso   1.00
C1     N     0.23447   0.21786   0.10953   0.00000  Uiso   1.00
He1    H     0.23074   0.20885   0.16991   0.00000  Uiso   1.00
Be9    C     0.21035   0.74025   0.01953   0.00000  Uiso   1.00
C9     N     0.21155   0.19027   0.03171   0.00000  Uiso   1.00
He9    H     0.20982   0.30381   0.03946   0.00000  Uiso   1.00
Be17   C     0.24155   0.96332   0.09867   0.00000  Uiso   1.00
C17    N     0.22044   0.05952   0.09122   0.00000  Uiso   1.00
He17   H     0.25486   0.07415   0.10388   0.00000  Uiso   1.00
Be25   C     0.14595   0.21423   0.10608   0.00000  Uiso   1.00
Be33   C     0.16491   0.21423   0.08456   0.00000  Uiso   1.00
C25    N     0.18041   0.17307   0.10275   0.00000  Uiso   1.00
B1     C     0.17055   0.15021   0.13465   0.00000  Uiso   1.00
C33    N     0.14959   0.17289   0.13765   0.00000  Uiso   1.00
He25   H     0.16841   0.23991   0.05763   0.00000  Uiso   1.00
He33   H     0.13018   0.24011   0.10120   0.00000  Uiso   1.00
Li1    H     0.17848   0.11575   0.15529   0.00000  Uiso   1.00
Be41   C     0.15974   0.26946   0.26656   0.00000  Uiso   1.00
C41    N     0.13820   0.21956   0.22272   0.00000  Uiso   1.00
He41   H     0.17340   0.21132   0.21635   0.00000  Uiso   1.00
Be49   C     0.12630   0.96330   0.23334   0.00000  Uiso   1.00
C49    N     0.12850   0.05960   0.19648   0.00000  Uiso   1.00
He49   H     0.12521   0.07413   0.25674   0.00000  Uiso   1.00
Be57   C     0.07197   0.26081   0.13860   0.00000  Uiso   1.00
Be65   C     0.09062   0.25986   0.16102   0.00000  Uiso   1.00
C57    N     0.09980   0.19299   0.15888   0.00000  Uiso   1.00
B9     C     0.08693   0.15641   0.13476   0.00000  Uiso   1.00
C65    N     0.06964   0.19468   0.12236   0.00000  Uiso   1.00
He57   H     0.09789   0.30115   0.17858   0.00000  Uiso   1.00
He65   H     0.06010   0.30291   0.13332   0.00000  Uiso   1.00
Li9    H     0.08976   0.10105   0.12719   0.00000  Uiso   1.00
Be73   C     0.08085   0.82907   0.01956   0.00000  Uiso   1.00
C73    N     0.05931   0.16825   0.03172   0.00000  Uiso   1.00
He73   H     0.09444   0.17361   0.03958   0.00000  Uiso   1.00
Be81   C     0.03361   0.96334   0.13075   0.00000  Uiso   1.00
C81    N     0.04340   0.05953   0.09774   0.00000  Uiso   1.00
He81   H     0.02734   0.07405   0.15162   0.00000  Uiso   1.00
Be89   C     1.01139   0.72708   0.09125   0.00000  Uiso   1.00
C89    N     0.01844   0.20354   0.08830   0.00000  Uiso   1.00
He89   H     0.02307   0.31652   0.09337   0.00000  Uiso   1.00
B17    C     0.25000   0.25000   0.08847   0.00000  Uiso   1.00
Li17   H     0.25000   0.25000   0.05764   0.00000  Uiso   1.00
B21    C     0.50000   0.33580   0.08579   0.00000  Uiso   1.00
Li21   H     0.50000   0.60653   0.08305   0.00000  Uiso   1.00
B22    C     0.45294   0.16513   0.50000   0.00000  Uiso   1.00
B26    C     0.28814   0.84943   0.50000   0.00000  Uiso   1.00
Li22   H     0.21288   0.90719   1.00000   0.00000  Uiso   1.00
Li28   H     0.02914   0.16303   1.00000   0.00000  Uiso   1.00
B28    C     0.20851   1.00000   0.08617   0.00000  Uiso   1.00
Li30   H     0.19093   1.00000   0.07987   0.00000  Uiso   1.00
B32    C     0.12929   1.00000   0.17540   0.00000  Uiso   1.00
Li34   H     0.13116   1.00000   0.14475   0.00000  Uiso   1.00
B36    C     0.04918   1.00000   0.07907   0.00000  Uiso   1.00
Li38   H     0.05732   1.00000   0.05160   0.00000  Uiso   1.00
B40    C     0.12591   0.25000   0.25000   0.00000  Uiso   1.00
Li42   H     0.10799   0.25000   0.25000   0.00000  Uiso   1.00
loop_
_geom_bond_atom_site_label_1
_geom_bond_atom_site_label_2
_geom_bond_distance
_geom_bond_site_symmetry_2
_ccdc_geom_bond_type
H1     C1      2.002   .     S
H1     C9      1.997   .     S
H1     C17     1.993   .     S
H1     C25     1.997   .     S
H9     C33     1.995   .     S
H9     C41     1.998   .     S
H9     C49     2.000   .     S
H9     C57     1.998   .     S
H17    C65     1.998   .     S
H17    C73     1.998   .     S
H17    C81     1.995   .     S
H17    C89     2.000   .     S
Be1    Be1     1.396   26    A
Be1    C1      1.389   26    A
Be1    He1     1.096   26    S
C1     B17     1.356   .     A
C1     Be1     1.389   26    A
He1    Be1     1.096   26    S
Be9    C9      1.390   7_565 A
Be9    He9     1.097   7_565 S
Be9    Be9     1.391   6     A
C9     Be9     1.390   7_565 A
C9     B26     1.357   18_564 A
He9    Be9     1.097   7_565 S
Be17   He17    1.097   7_565 S
Be17   C17     1.389   7_565 A
Be17   Be17    1.392   7_575 A
C17    B28     1.357   1_545 A
C17    Be17    1.389   7_565 A
He17   Be17    1.097   7_565 S
Be25   Be33    1.391   .     D
Be25   C33     1.389   .     S
Be25   He33    1.097   .     S
Be33   C25     1.389   .     S
Be33   He25    1.097   .     S
C25    B1      1.358   .     S
B1     C33     1.358   .     D
B1     Li1     1.097   .     S
Be41   He41    1.097   12    S
Be41   C41     1.389   12    A
Be41   Be41    1.392   12    A
C41    B40     1.358   .     A
C41    Be41    1.389   12    A
He41   Be41    1.097   12    S
Be49   C49     1.389   7_565 A
Be49   Be49    1.392   7_575 A
Be49   He49    1.097   7_565 S
C49    B32     1.358   1_545 A
C49    Be49    1.389   7_565 A
He49   Be49    1.097   7_565 S
Be57   Be65    1.394   .     D
Be57   C65     1.389   .     S
Be57   He65    1.096   .     S
Be65   C57     1.390   .     S
Be65   He57    1.097   .     S
C57    B9      1.357   .     D
B9     C65     1.357   .     S
B9     Li9     1.098   .     S
Be73   C73     1.389   7_565 A
Be73   He73    1.097   7_565 S
Be73   Be73    1.393   6     A
C73    Be73    1.389   7_565 A
C73    B22     1.357   19    A
He73   Be73    1.097   7_565 S
Be81   C81     1.389   7_565 A
Be81   He81    1.097   7_565 S
Be81   Be81    1.391   7_575 A
C81    B36     1.358   1_545 A
C81    Be81    1.389   7_565 A
He81   Be81    1.097   7_565 S
Be89   Be89    1.395   8_755 A
Be89   He89    1.096   7_665 S
Be89   C89     1.389   7_665 A
C89    Be89    1.389   7_465 A
C89    B21     1.357   26    A
He89   Be89    1.096   7_465 S
B17    C1      1.356   26    A
B17    Li17    1.098   .     S
B21    C89     1.357   26    A
B21    C89     1.357   31    A
B21    Li21    1.099   2_665 S
Li21   B21     1.099   2_665 S
B22    C73     1.357   19    A
B22    C73     1.357   24    A
B22    Li28    1.098   19_556 S
B26    C9      1.357   18_565 A
B26    C9      1.357   21_565 A
B26    Li22    1.098   19_556 S
Li22   B26     1.098   19_556 S
Li28   B22     1.098   19_556 S
B28    C17     1.357   1_565 A
B28    C17     1.357   7_565 A
B28    Li30    1.099   .     S
B32    C49     1.358   1_565 A
B32    C49     1.358   7_565 A
B32    Li34    1.098   .     S
B36    C81     1.358   1_565 A
B36    C81     1.358   7_565 A
B36    Li38    1.098   .     S
B40    C41     1.358   12    A
B40    Li42    1.098   .     S
