# Supplementary material for: Data-Driven Search Algorithm for Discovery of Synthesizable Zeolitic Imidazolate Frameworks
Source: JACS Au. 2025 Mar 7;5(3):1460–70. doi: 10.1021/jacsau.5c00077 (PMC11938011; doi:10.1021/jacsau.5c00077)
Supplement: Supplementary file 5 — au5c00077_si_005.zip [file au5c00077_si_005.zip › Tier 2/T-111_53_3_343459.cif]

data_53_3_343459.lmp-nosymm
_audit_creation_date              2023-09-12
_audit_creation_method            'Materials Studio'
_symmetry_space_group_name_H-M    'PC'
_symmetry_Int_Tables_number       7
_symmetry_cell_setting            monoclinic
loop_
_symmetry_equiv_pos_as_xyz
  x,y,z
  x,-y,z+1/2
_cell_length_a                    35.7971
_cell_length_b                    14.9299
_cell_length_c                    39.5817
_cell_angle_alpha                 90.0000
_cell_angle_beta                  155.1348
_cell_angle_gamma                 90.0000
loop_
_atom_site_label
_atom_site_type_symbol
_atom_site_fract_x
_atom_site_fract_y
_atom_site_fract_z
_atom_site_U_iso_or_equiv
_atom_site_adp_type
_atom_site_occupancy
H1     Zn   -0.49851   0.48085  -0.67728   0.00000  Uiso   1.00
H2     Zn   -0.13598   0.46491  -0.31510   0.00000  Uiso   1.00
H3     Zn   -0.58533   0.81580  -0.66953   0.00000  Uiso   1.00
H4     Zn   -0.22702   0.79905  -0.31197   0.00000  Uiso   1.00
H5     Zn   -0.73159   0.18194  -0.81478   0.00000  Uiso   1.00
H6     Zn   -0.09461   0.17018  -0.17600   0.00000  Uiso   1.00
Be1    C    -0.36873   0.45439  -0.62839   0.00000  Uiso   1.00
Be2    C    -0.10024   0.42863  -0.35976   0.00000  Uiso   1.00
C1     N    -0.45394   0.47838  -0.68834   0.00000  Uiso   1.00
C2     N    -0.06731   0.45836  -0.30194   0.00000  Uiso   1.00
B1     C    -0.49765   0.49890  -0.75320   0.00000  Uiso   1.00
B2     C     0.01908   0.47942  -0.23690   0.00000  Uiso   1.00
He1    H    -0.31828   0.43424  -0.56851   0.00000  Uiso   1.00
He2    H    -0.16935   0.40651  -0.41917   0.00000  Uiso   1.00
Li1    H    -0.56732   0.52041  -0.81126   0.00000  Uiso   1.00
Li2    H     0.06452   0.50469  -0.18014   0.00000  Uiso   1.00
Be3    C    -0.29540   0.34480  -0.45894   0.00000  Uiso   1.00
Be4    C    -0.37891   0.34865  -0.54251   0.00000  Uiso   1.00
C3     N    -0.39592   0.43706  -0.56535   0.00000  Uiso   1.00
C4     N    -0.26023   0.43080  -0.42961   0.00000  Uiso   1.00
He3    H    -0.42726   0.29533  -0.58715   0.00000  Uiso   1.00
He4    H    -0.25872   0.28772  -0.41837   0.00000  Uiso   1.00
Be5    C    -0.57256   0.75248  -0.73218   0.00000  Uiso   1.00
Be6    C    -0.09173   0.73457  -0.25275   0.00000  Uiso   1.00
Be7    C    -0.55263   0.67490  -0.73385   0.00000  Uiso   1.00
Be8    C    -0.07067   0.65719  -0.25341   0.00000  Uiso   1.00
C5     N    -0.52943   0.60833  -0.69189   0.00000  Uiso   1.00
C6     N    -0.13297   0.59182  -0.29652   0.00000  Uiso   1.00
B3     C    -0.53744   0.64678  -0.66753   0.00000  Uiso   1.00
B4     C    -0.18849   0.63068  -0.31938   0.00000  Uiso   1.00
C7     N    -0.56150   0.73436  -0.68897   0.00000  Uiso   1.00
C8     N    -0.16730   0.71746  -0.29571   0.00000  Uiso   1.00
He5    H    -0.55201   0.66272  -0.76066   0.00000  Uiso   1.00
He6    H    -0.01702   0.64443  -0.22747   0.00000  Uiso   1.00
He7    H    -0.59244   0.81920  -0.75730   0.00000  Uiso   1.00
He8    H    -0.05958   0.80050  -0.22598   0.00000  Uiso   1.00
Li3    H    -0.52323   0.61169  -0.63210   0.00000  Uiso   1.00
Li4    H    -0.24585   0.59654  -0.35516   0.00000  Uiso   1.00
Be9    C    -0.70773   0.29513  -0.85801   0.00000  Uiso   1.00
Be10   C     0.01396   0.28266  -0.13472   0.00000  Uiso   1.00
Be11   C    -0.65337   0.36260  -0.82614   0.00000  Uiso   1.00
Be12   C     0.00474   0.34850  -0.16693   0.00000  Uiso   1.00
C9     N    -0.59436   0.38801  -0.75248   0.00000  Uiso   1.00
C10    N    -0.08433   0.37250  -0.24173   0.00000  Uiso   1.00
B5     C    -0.61635   0.33753  -0.74323   0.00000  Uiso   1.00
B6     C    -0.12548   0.32288  -0.25134   0.00000  Uiso   1.00
C11    N    -0.68444   0.28026  -0.80541   0.00000  Uiso   1.00
C12    N    -0.06881   0.26755  -0.18818   0.00000  Uiso   1.00
He9    H    -0.65133   0.39300  -0.84966   0.00000  Uiso   1.00
He10   H     0.05449   0.37855  -0.14284   0.00000  Uiso   1.00
He11   H    -0.76155   0.25728  -0.91423   0.00000  Uiso   1.00
He12   H     0.07314   0.24627  -0.07760   0.00000  Uiso   1.00
Li5    H    -0.58280   0.34237  -0.69114   0.00000  Uiso   1.00
Li6    H    -0.19685   0.32689  -0.30443   0.00000  Uiso   1.00
Be13   C    -0.41437   0.72691  -0.45211   0.00000  Uiso   1.00
Be14   C    -0.49817   0.73088  -0.53575   0.00000  Uiso   1.00
C13    N    -0.49347   0.78876  -0.55934   0.00000  Uiso   1.00
C14    N    -0.35778   0.78228  -0.42391   0.00000  Uiso   1.00
Li7    H    -0.93672   0.23793  -0.99656   0.00000  Uiso   1.00
B7     C    -0.91904   0.17568  -0.99519   0.00000  Uiso   1.00
Be15   C    -0.55418   0.08241  -0.67759   0.00000  Uiso   1.00
Be16   C    -0.16465   0.06050  -0.29314   0.00000  Uiso   1.00
Be17   C    -0.51928   0.99746  -0.64287   0.00000  Uiso   1.00
Be18   C    -0.19465   0.97396  -0.32437   0.00000  Uiso   1.00
C15    N    -0.58620   0.94465  -0.68408   0.00000  Uiso   1.00
C16    N    -0.19211   0.92580  -0.29227   0.00000  Uiso   1.00
B8     C    -0.65889   0.99826  -0.74214   0.00000  Uiso   1.00
B9     C    -0.16227   0.98408  -0.24406   0.00000  Uiso   1.00
C17    N    -0.64303   0.08201  -0.74099   0.00000  Uiso   1.00
C18    N    -0.14448   0.06628  -0.24241   0.00000  Uiso   1.00
He13   H    -0.45242   0.97070  -0.59231   0.00000  Uiso   1.00
He14   H    -0.21650   0.94275  -0.36596   0.00000  Uiso   1.00
He15   H    -0.52326   0.14250  -0.66297   0.00000  Uiso   1.00
He16   H    -0.15593   0.11815  -0.30284   0.00000  Uiso   1.00
Li8    H    -0.72377   0.97625  -0.78575   0.00000  Uiso   1.00
Li9    H    -0.15237   0.96631  -0.20927   0.00000  Uiso   1.00
Be19   C    -0.85357   0.77343  -0.86597   0.00000  Uiso   1.00
Be20   C    -0.11337   0.73332  -0.12502   0.00000  Uiso   1.00
Be21   C    -0.78283   0.77289  -0.83058   0.00000  Uiso   1.00
Be22   C    -0.11109   0.73429  -0.15832   0.00000  Uiso   1.00
C19    N    -0.70600   0.79379  -0.74979   0.00000  Uiso   1.00
C20    N    -0.19070   0.77011  -0.23511   0.00000  Uiso   1.00
Li10   H    -0.26739   0.09288  -0.27948   0.00000  Uiso   1.00
Li11   H    -0.70915   0.10928  -0.72059   0.00000  Uiso   1.00
He17   H    -0.78085   0.75739  -0.85604   0.00000  Uiso   1.00
He18   H    -0.06019   0.71067  -0.13428   0.00000  Uiso   1.00
C21    N    -0.75976   0.22180  -0.79091   0.00000  Uiso   1.00
C22    N    -0.17489   0.20436  -0.20374   0.00000  Uiso   1.00
He19   H    -0.82622   0.34926  -0.85302   0.00000  Uiso   1.00
He20   H    -0.11712   0.32890  -0.13843   0.00000  Uiso   1.00
Be23   C     0.07176   0.05597  -0.03436   0.00000  Uiso   1.00
Be24   C    -0.84414   0.05859  -0.95076   0.00000  Uiso   1.00
C23    N    -0.83919   0.13438  -0.92642   0.00000  Uiso   1.00
C24    N     0.02444   0.13018  -0.06202   0.00000  Uiso   1.00
He21   H    -0.78793   1.01224  -0.90696   0.00000  Uiso   1.00
He22   H     0.04190   1.00689  -0.07608   0.00000  Uiso   1.00
B10    C    -0.32209   0.48332  -0.49560   0.00000  Uiso   1.00
Li12   H    -0.31438   0.55584  -0.49286   0.00000  Uiso   1.00
B11    C    -0.40771   0.81631  -0.49034   0.00000  Uiso   1.00
Li13   H    -0.38213   0.86332  -0.48831   0.00000  Uiso   1.00
Be25   C    -0.80485   0.29802  -0.81738   0.00000  Uiso   1.00
He23   H    -0.39104   0.68996  -0.41072   0.00000  Uiso   1.00
He24   H    -0.56058   0.69784  -0.57995   0.00000  Uiso   1.00
H7     Zn   -0.47634   0.51788  -0.81152   0.00000  Uiso   1.00
H8     Zn    0.15920   0.49534  -0.17644   0.00000  Uiso   1.00
H9     Zn   -0.39509   0.84916  -0.82285   0.00000  Uiso   1.00
H10    Zn    0.24417   0.82686  -0.18357   0.00000  Uiso   1.00
H11    Zn   -0.24549   0.21728  -0.67697   0.00000  Uiso   1.00
H12    Zn    0.11582   0.19894  -0.31522   0.00000  Uiso   1.00
Be26   C    -0.36368   0.46167  -0.65925   0.00000  Uiso   1.00
Be27   C    -0.03230   0.43401  -0.32778   0.00000  Uiso   1.00
C25    N    -0.44631   0.48845  -0.73899   0.00000  Uiso   1.00
C26    N     0.04373   0.46464  -0.24918   0.00000  Uiso   1.00
He25   H    -0.30799   0.44898  -0.63078   0.00000  Uiso   1.00
He26   H    -0.03230   0.41768  -0.35480   0.00000  Uiso   1.00
Be28   C     0.26676   0.40970  -0.03173   0.00000  Uiso   1.00
Be29   C    -0.64980   0.41512  -0.94818   0.00000  Uiso   1.00
C27    N    -0.60315   0.48464  -0.92509   0.00000  Uiso   1.00
C28    N     0.26128   0.47570  -0.06088   0.00000  Uiso   1.00
He27   H    -0.62048   0.37534  -0.90366   0.00000  Uiso   1.00
He28   H     0.21093   0.36445  -0.07246   0.00000  Uiso   1.00
Be30   C    -0.39148   0.78647  -0.74577   0.00000  Uiso   1.00
Be31   C     0.09644   0.75705  -0.25869   0.00000  Uiso   1.00
Be32   C    -0.41002   0.70816  -0.74316   0.00000  Uiso   1.00
Be33   C     0.07676   0.67898  -0.25706   0.00000  Uiso   1.00
C29    N    -0.44636   0.64650  -0.79536   0.00000  Uiso   1.00
C30    N     0.14944   0.62199  -0.19985   0.00000  Uiso   1.00
B12    C    -0.44898   0.68881  -0.82783   0.00000  Uiso   1.00
B13    C     0.21023   0.66648  -0.16888   0.00000  Uiso   1.00
C31    N    -0.41742   0.77382  -0.80038   0.00000  Uiso   1.00
C32    N     0.18160   0.74870  -0.20194   0.00000  Uiso   1.00
He29   H    -0.39981   0.69136  -0.70807   0.00000  Uiso   1.00
He30   H     0.01689   0.65944  -0.29221   0.00000  Uiso   1.00
He31   H    -0.36293   0.85024  -0.71391   0.00000  Uiso   1.00
He32   H     0.05704   0.81791  -0.29507   0.00000  Uiso   1.00
Li14   H    -0.47568   0.65837  -0.87285   0.00000  Uiso   1.00
Li15   H     0.27627   0.64000  -0.12089   0.00000  Uiso   1.00
Be34   C    -0.29576   0.40833  -0.73307   0.00000  Uiso   1.00
Be35   C     0.18821   0.38645  -0.25010   0.00000  Uiso   1.00
Be36   C    -0.34772   0.47805  -0.76334   0.00000  Uiso   1.00
Be37   C     0.19802   0.45545  -0.21873   0.00000  Uiso   1.00
C33    N    -0.38970   0.44874  -0.76856   0.00000  Uiso   1.00
C34    N     0.16258   0.42719  -0.21718   0.00000  Uiso   1.00
B14    C    -0.36352   0.36234  -0.74303   0.00000  Uiso   1.00
B15    C     0.13448   0.34202  -0.24570   0.00000  Uiso   1.00
C35    N    -0.30642   0.33492  -0.72063   0.00000  Uiso   1.00
C36    N     0.14831   0.31447  -0.26659   0.00000  Uiso   1.00
He33   H    -0.35664   0.54624  -0.78030   0.00000  Uiso   1.00
He34   H     0.22618   0.52255  -0.19885   0.00000  Uiso   1.00
He35   H    -0.25275   0.40545  -0.72013   0.00000  Uiso   1.00
He36   H     0.20712   0.38302  -0.26132   0.00000  Uiso   1.00
Li16   H    -0.38546   0.31951  -0.74009   0.00000  Uiso   1.00
Li17   H     0.10307   0.30033  -0.25200   0.00000  Uiso   1.00
B16    C     0.26751   0.19067  -0.23930   0.00000  Uiso   1.00
B17    C    -0.23702   0.20755  -0.74497   0.00000  Uiso   1.00
Be38   C     0.43382   0.76541  -0.04074   0.00000  Uiso   1.00
Be39   C    -0.48282   0.77047  -0.95722   0.00000  Uiso   1.00
C37    N    -0.49081   0.82080  -0.93441   0.00000  Uiso   1.00
C38    N     0.37422   0.81290  -0.06972   0.00000  Uiso   1.00
Be40   C    -0.42625   0.12580  -0.83095   0.00000  Uiso   1.00
Be41   C     0.17921   0.08528  -0.20306   0.00000  Uiso   1.00
Be42   C    -0.46102   1.04090  -0.86560   0.00000  Uiso   1.00
Be43   C     0.20687   0.99757  -0.17464   0.00000  Uiso   1.00
C39    N    -0.39060   0.98149  -0.81151   0.00000  Uiso   1.00
C40    N     0.20754   0.95286  -0.20488   0.00000  Uiso   1.00
B18    C    -0.31618   1.03110  -0.74552   0.00000  Uiso   1.00
B19    C     0.18204   1.01430  -0.24908   0.00000  Uiso   1.00
C41    N    -0.33432   0.11871  -0.75437   0.00000  Uiso   1.00
C42    N     0.16498   0.09555  -0.24918   0.00000  Uiso   1.00
He37   H    -0.53016   1.01900  -0.92498   0.00000  Uiso   1.00
He38   H     0.22476   0.96332  -0.13641   0.00000  Uiso   1.00
He39   H    -0.45973   0.19027  -0.85457   0.00000  Uiso   1.00
He40   H     0.17018   0.14125  -0.19287   0.00000  Uiso   1.00
Li18   H    -0.24859   1.00357  -0.69130   0.00000  Uiso   1.00
Li19   H     0.17604   0.99994  -0.28111   0.00000  Uiso   1.00
C43    N    -0.19272   0.22783  -0.67979   0.00000  Uiso   1.00
C44    N     0.17877   0.20176  -0.30792   0.00000  Uiso   1.00
He41   H    -0.06430   0.29062  -0.56643   0.00000  Uiso   1.00
He42   H     0.07560   0.23925  -0.42821   0.00000  Uiso   1.00
Li20   H    -0.30306   0.17623  -0.79965   0.00000  Uiso   1.00
Li21   H     0.31288   0.17123  -0.18161   0.00000  Uiso   1.00
He43   H     0.41268   0.73278  -0.08159   0.00000  Uiso   1.00
He44   H    -0.41864   0.74283  -0.91253   0.00000  Uiso   1.00
Be44   C    -0.23659   0.72821  -0.70915   0.00000  Uiso   1.00
Be45   C     0.18703   0.70542  -0.28899   0.00000  Uiso   1.00
C45    N    -0.28385   0.80647  -0.75408   0.00000  Uiso   1.00
C46    N     0.22481   0.78504  -0.24686   0.00000  Uiso   1.00
B20    C    -0.24467   0.84425  -0.74933   0.00000  Uiso   1.00
B21    C     0.25587   0.82619  -0.24958   0.00000  Uiso   1.00
He45   H    -0.25377   0.68403  -0.70209   0.00000  Uiso   1.00
He46   H     0.15601   0.65842  -0.29670   0.00000  Uiso   1.00
Li22   H     0.39372   0.88349  -0.00652   0.00000  Uiso   1.00
B22    C     0.42214   0.84357  -0.00381   0.00000  Uiso   1.00
Be46   C    -0.05902   0.09752  -0.45911   0.00000  Uiso   1.00
Be47   C    -0.14257   0.10152  -0.54270   0.00000  Uiso   1.00
C47    N    -0.14742   0.18004  -0.56544   0.00000  Uiso   1.00
C48    N    -0.01205   0.17376  -0.42983   0.00000  Uiso   1.00
He47   H    -0.19857   0.05465  -0.58740   0.00000  Uiso   1.00
He48   H    -0.02955   0.04649  -0.41842   0.00000  Uiso   1.00
B23    C    -0.06788   0.22122  -0.49574   0.00000  Uiso   1.00
Li23   H    -0.05089   0.28634  -0.49291   0.00000  Uiso   1.00
B24    C    -0.65845   0.51739  -0.99462   0.00000  Uiso   1.00
Li24   H    -0.64122   0.57362  -0.99708   0.00000  Uiso   1.00
Be48   C    -0.16860   0.72224  -0.67714   0.00000  Uiso   1.00
loop_
_geom_bond_atom_site_label_1
_geom_bond_atom_site_label_2
_geom_bond_distance
_geom_bond_site_symmetry_2
_ccdc_geom_bond_type
H1     C1      2.002   .     S
H1     C3      2.005   .     S
H1     C5      2.005   .     S
H1     C9      2.005   .     S
H2     C2      2.000   .     S
H2     C4      2.001   .     S
H2     C6      2.000   .     S
H2     C10     2.003   .     S
H3     C7      1.997   .     S
H3     C13     1.993   .     S
H3     C15     2.000   .     S
H3     C19     1.989   .     S
H4     C8      1.993   .     S
H4     C14     1.993   .     S
H4     C16     1.996   .     S
H4     C20     1.989   .     S
H5     C11     2.001   .     S
H5     C17     2.001   .     S
H5     C21     1.998   .     S
H5     C23     1.995   .     S
H6     C12     2.002   .     S
H6     C18     1.997   .     S
H6     C22     2.000   .     S
H6     C24     1.996   .     S
Be1    C1      1.389   .     S
Be1    He1     1.097   .     S
Be1    Be26    1.392   .     D
Be2    C2      1.389   .     S
Be2    He2     1.097   .     S
Be2    Be27    1.392   .     D
C1     B1      1.358   .     S
C2     B2      1.358   .     S
B1     Li1     1.097   .     S
B1     C25     1.357   .     D
B2     Li2     1.098   .     S
B2     C26     1.357   .     D
Be3    Be4     1.392   .     D
Be3    C4      1.389   .     S
Be3    He4     1.097   .     S
Be4    C3      1.390   .     S
Be4    He3     1.096   .     S
C3     B10     1.358   .     S
C4     B10     1.358   .     D
Be5    Be7     1.393   .     D
Be5    C7      1.388   .     S
Be5    He7     1.097   .     S
Be6    Be8     1.392   .     D
Be6    C8      1.388   .     S
Be6    He8     1.097   .     S
Be7    C5      1.390   .     S
Be7    He5     1.096   .     S
Be8    C6      1.390   .     S
Be8    He6     1.096   .     S
C5     B3      1.358   .     S
C6     B4      1.357   .     S
B3     C7      1.358   .     D
B3     Li3     1.098   .     S
B4     C8      1.357   .     D
B4     Li4     1.098   .     S
Be9    Be11    1.392   .     D
Be9    C11     1.389   .     S
Be9    He11    1.097   .     S
Be10   Be12    1.392   .     D
Be10   C12     1.389   .     S
Be10   He12    1.097   .     S
Be11   C9      1.390   .     S
Be11   He9     1.096   .     S
Be12   C10     1.389   .     S
Be12   He10    1.096   .     S
C9     B5      1.358   .     S
C10    B6      1.359   .     S
B5     C11     1.358   .     D
B5     Li5     1.098   .     S
B6     C12     1.358   .     D
B6     Li6     1.098   .     S
Be13   Be14    1.393   .     D
Be13   C14     1.389   .     S
Be13   He23    1.097   .     S
Be14   C13     1.390   .     S
Be14   He24    1.097   .     S
C13    B11     1.356   .     D
C14    B11     1.356   .     S
Li7    B7      1.098   .     S
B7     C23     1.357   .     D
B7     C24     1.357   1_454 S
Be15   Be17    1.394   1_545 D
Be15   C17     1.389   .     S
Be15   He15    1.097   .     S
Be16   Be18    1.393   1_545 D
Be16   C18     1.389   .     S
Be16   He16    1.097   .     S
Be17   Be15    1.394   1_565 D
Be17   C15     1.389   .     S
Be17   He13    1.096   .     S
Be18   Be16    1.393   1_565 D
Be18   C16     1.389   .     S
Be18   He14    1.097   .     S
C15    B8      1.357   .     D
C16    B9      1.357   .     D
B8     C17     1.357   1_565 S
B8     Li8     1.098   .     S
B9     C18     1.357   1_565 S
B9     Li9     1.098   .     S
C17    B8      1.357   1_545 S
C18    B9      1.357   1_545 S
Be19   Be21    1.392   .     D
Be19   He42    1.095   2_464 S
Be19   C44     1.389   2_464 S
Be20   Be22    1.393   .     D
Be20   He41    1.095   2_565 S
Be20   C43     1.390   2_565 S
Be21   C19     1.389   .     S
Be21   He17    1.097   .     S
Be22   C20     1.389   .     S
Be22   He18    1.097   .     S
C19    B16     1.356   2_464 S
C20    B17     1.356   2_565 S
Li10   B20     1.098   2_565 S
Li11   B21     1.098   2_464 S
C21    Be25    1.389   .     S
C21    B21     1.357   2_464 S
C22    B20     1.358   2_565 D
C22    Be48    1.389   2_565 S
He19   Be25    1.097   .     S
He20   Be48    1.097   2_565 S
Be23   Be24    1.392   1_656 D
Be23   C24     1.389   .     S
Be23   He22    1.097   1_545 S
Be24   Be23    1.392   1_454 D
Be24   C23     1.389   .     S
Be24   He21    1.097   1_545 S
C24    B7      1.357   1_656 S
He21   Be24    1.097   1_565 S
He22   Be23    1.097   1_565 S
B10    Li12    1.098   .     S
B11    Li13    1.097   .     S
Be25   Be45    1.394   2_464 D
H7     C25     1.998   .     S
H7     C27     2.008   .     S
H7     C29     2.001   .     S
H7     C33     2.002   .     S
H8     C26     1.997   .     S
H8     C28     2.007   .     S
H8     C30     1.992   .     S
H8     C34     2.001   .     S
H9     C31     1.996   .     S
H9     C37     1.991   .     S
H9     C39     2.000   .     S
H9     C45     2.001   .     S
H10    C32     1.988   .     S
H10    C38     1.989   .     S
H10    C40     1.991   .     S
H10    C46     1.999   .     S
H11    C35     1.997   .     S
H11    C41     1.996   .     S
H11    C43     1.997   .     S
H11    C47     2.000   .     S
H12    C36     1.993   .     S
H12    C42     1.991   .     S
H12    C44     1.996   .     S
H12    C48     1.998   .     S
Be26   C25     1.389   .     S
Be26   He25    1.097   .     S
Be27   C26     1.389   .     S
Be27   He26    1.097   .     S
Be28   Be29    1.393   1_656 D
Be28   C28     1.389   .     S
Be28   He28    1.097   .     S
Be29   Be28    1.393   1_454 D
Be29   C27     1.390   .     S
Be29   He27    1.097   .     S
C27    B24     1.359   .     D
C28    B24     1.359   1_656 S
Be30   Be32    1.394   .     D
Be30   C31     1.389   .     S
Be30   He31    1.097   .     S
Be31   Be33    1.393   .     D
Be31   C32     1.389   .     S
Be31   He32    1.097   .     S
Be32   C29     1.390   .     S
Be32   He29    1.097   .     S
Be33   C30     1.389   .     S
Be33   He30    1.097   .     S
C29    B12     1.357   .     D
C30    B13     1.356   .     D
B12    C31     1.357   .     S
B12    Li14    1.098   .     S
B13    C32     1.355   .     S
B13    Li15    1.098   .     S
Be34   Be36    1.391   .     D
Be34   C35     1.389   .     S
Be34   He35    1.097   .     S
Be35   Be37    1.391   .     D
Be35   C36     1.389   .     S
Be35   He36    1.097   .     S
Be36   C33     1.389   .     S
Be36   He33    1.095   .     S
Be37   C34     1.390   .     S
Be37   He34    1.095   .     S
C33    B14     1.358   .     D
C34    B15     1.357   .     D
B14    C35     1.358   .     S
B14    Li16    1.098   .     S
B15    C36     1.357   .     S
B15    Li17    1.097   .     S
B16    C44     1.356   .     D
B16    Li21    1.098   .     S
B16    C19     1.356   2_665 S
B17    C43     1.356   .     D
B17    Li20    1.099   .     S
B17    C20     1.356   2_564 S
Be38   Be39    1.392   1_656 D
Be38   C38     1.389   .     S
Be38   He43    1.097   .     S
Be39   Be38    1.392   1_454 D
Be39   C37     1.389   .     S
Be39   He44    1.097   .     S
C37    B22     1.356   1_454 S
C38    B22     1.355   .     D
Be40   Be42    1.393   1_545 D
Be40   C41     1.389   .     S
Be40   He39    1.097   .     S
Be41   Be43    1.393   1_545 D
Be41   C42     1.389   .     S
Be41   He40    1.096   .     S
Be42   Be40    1.393   1_565 D
Be42   C39     1.390   .     S
Be42   He37    1.096   .     S
Be43   Be41    1.393   1_565 D
Be43   C40     1.389   .     S
Be43   He38    1.097   .     S
C39    B18     1.357   .     D
C40    B19     1.356   .     D
B18    C41     1.357   1_565 S
B18    Li18    1.098   .     S
B19    C42     1.356   1_565 S
B19    Li19    1.098   .     S
C41    B18     1.357   1_545 S
C42    B19     1.356   1_545 S
C43    Be20    1.390   2_564 S
C44    Be19    1.389   2_665 S
He41   Be20    1.095   2_564 S
He42   Be19    1.095   2_665 S
Be44   C45     1.389   .     S
Be44   He45    1.097   .     S
Be44   Be48    1.393   .     D
Be45   C46     1.389   .     S
Be45   He46    1.097   .     S
Be45   Be25    1.394   2_665 D
C45    B20     1.357   .     S
C46    B21     1.357   .     D
B20    Li10    1.098   2_564 S
B20    C22     1.358   2_564 D
B21    Li11    1.098   2_665 S
B21    C21     1.357   2_665 S
Li22   B22     1.097   .     S
B22    C37     1.356   1_656 S
Be46   Be47    1.393   .     D
Be46   C48     1.389   .     S
Be46   He48    1.097   .     S
Be47   C47     1.390   .     S
Be47   He47    1.097   .     S
C47    B23     1.357   .     S
C48    B23     1.357   .     D
B23    Li23    1.097   .     S
B24    C28     1.359   1_454 S
B24    Li24    1.097   .     S
Be48   C22     1.389   2_564 S
Be48   He20    1.097   2_564 S
