# Supplementary material for: Data-Driven Search Algorithm for Discovery of Synthesizable Zeolitic Imidazolate Frameworks
Source: JACS Au. 2025 Mar 7;5(3):1460–70. doi: 10.1021/jacsau.5c00077 (PMC11938011; doi:10.1021/jacsau.5c00077)
Supplement: Supplementary file 5 — au5c00077_si_005.zip [file au5c00077_si_005.zip › Tier 2/T-112_194_3_867.cif]

data_194_3_867.lmp-nosymm
_audit_creation_date              2023-09-12
_audit_creation_method            'Materials Studio'
_symmetry_space_group_name_H-M    'P63/MMC'
_symmetry_Int_Tables_number       194
_symmetry_cell_setting            hexagonal
loop_
_symmetry_equiv_pos_as_xyz
  x,y,z
  -y,x-y,z
  -x+y,-x,z
  -x,-y,z+1/2
  y,-x+y,z+1/2
  x-y,x,z+1/2
  y,x,-z
  x-y,-y,-z
  -x,-x+y,-z
  -y,-x,-z+1/2
  -x+y,y,-z+1/2
  x,x-y,-z+1/2
  -x,-y,-z
  y,-x+y,-z
  x-y,x,-z
  x,y,-z+1/2
  -y,x-y,-z+1/2
  -x+y,-x,-z+1/2
  -y,-x,z
  -x+y,y,z
  x,x-y,z
  y,x,z+1/2
  x-y,-y,z+1/2
  -x,-x+y,z+1/2
_cell_length_a                    24.3189
_cell_length_b                    24.3189
_cell_length_c                    60.4296
_cell_angle_alpha                 90.0000
_cell_angle_beta                  90.0000
_cell_angle_gamma                 120.0000
loop_
_atom_site_label
_atom_site_type_symbol
_atom_site_fract_x
_atom_site_fract_y
_atom_site_fract_z
_atom_site_U_iso_or_equiv
_atom_site_adp_type
_atom_site_occupancy
H1     Zn    0.33149   0.41577   0.03891   0.00000  Uiso   1.00
H7     Zn    0.24661   0.24732   0.12055   0.00000  Uiso   1.00
H13    Zn    0.33413   0.41975   0.19989   0.00000  Uiso   1.00
Be1    C     0.27425   0.29394   1.00929   0.00000  Uiso   1.00
C1     N     0.32261   0.35418   0.01514   0.00000  Uiso   1.00
He1    H     0.23003   0.26988   0.01882   0.00000  Uiso   1.00
Be7    C     0.52930   0.52783   0.03785   0.00000  Uiso   1.00
C7     N     0.42289   0.48406   0.03737   0.00000  Uiso   1.00
He7    H     0.46309   0.42174   0.03815   0.00000  Uiso   1.00
Be13   C     0.21826   0.49381   0.01984   0.00000  Uiso   1.00
C13    N     0.26949   0.44598   0.03395   0.00000  Uiso   1.00
He13   H     0.32004   0.52425   0.01101   0.00000  Uiso   1.00
Be19   C     0.35260   0.37423   0.10460   0.00000  Uiso   1.00
Be25   C     0.37195   0.41199   0.08571   0.00000  Uiso   1.00
C19    N     0.32644   0.38136   0.06935   0.00000  Uiso   1.00
B1     C     0.28074   0.32705   0.07888   0.00000  Uiso   1.00
C25    N     0.29414   0.32094   0.10025   0.00000  Uiso   1.00
He19   H     0.41493   0.45782   0.08267   0.00000  Uiso   1.00
He25   H     0.37576   0.38148   0.12076   0.00000  Uiso   1.00
Li1    H     0.23753   0.29199   0.07030   0.00000  Uiso   1.00
Be31   C     0.05187   0.16102   0.10596   0.00000  Uiso   1.00
C31    N     0.15415   0.21554   0.11676   0.00000  Uiso   1.00
He31   H     0.12125   0.12645   0.09930   0.00000  Uiso   1.00
Be37   C     0.31181   0.12727   0.09737   0.00000  Uiso   1.00
C37    N     0.26628   0.17956   0.11239   0.00000  Uiso   1.00
He37   H     0.34045   0.22817   0.08784   0.00000  Uiso   1.00
Be43   C     0.30654   0.28670   0.18690   0.00000  Uiso   1.00
Be49   C     0.28752   0.24738   0.16837   0.00000  Uiso   1.00
C43    N     0.27677   0.27883   0.15121   0.00000  Uiso   1.00
B7     C     0.28787   0.33495   0.15990   0.00000  Uiso   1.00
C49    N     0.30609   0.34196   0.18142   0.00000  Uiso   1.00
He43   H     0.28201   0.20019   0.16598   0.00000  Uiso   1.00
He49   H     0.31939   0.27918   0.20356   0.00000  Uiso   1.00
Li7    H     0.28284   0.37088   0.15053   0.00000  Uiso   1.00
Be55   C     0.61772   0.61197   0.23849   0.00000  Uiso   1.00
C55    N     0.34867   0.40482   0.23131   0.00000  Uiso   1.00
He55   H     0.41314   0.36824   0.22673   0.00000  Uiso   1.00
Be61   C     0.49787   0.55942   0.16734   0.00000  Uiso   1.00
C61    N     0.41727   0.48985   0.18885   0.00000  Uiso   1.00
He61   H     0.41517   0.46894   0.15383   0.00000  Uiso   1.00
Be67   C     0.22720   0.51165   0.19598   0.00000  Uiso   1.00
C67    N     0.27102   0.44916   0.19760   0.00000  Uiso   1.00
He67   H     0.33345   0.55106   0.19464   0.00000  Uiso   1.00
B13    C     0.32682   0.90841   0.25000   0.00000  Uiso   1.00
Li33   H     0.29419   0.85687   0.25000   0.00000  Uiso   1.00
Li13   H     0.89864   0.79728   0.13354   0.00000  Uiso   1.00
B15    C     0.87969   0.75937   0.12107   0.00000  Uiso   1.00
Li14   H     0.58569   1.00000   1.00000   0.00000  Uiso   1.00
Li18   H     0.18081   0.81919   0.20033   0.00000  Uiso   1.00
B19    C     0.45155   0.54845   0.03749   0.00000  Uiso   1.00
Li19   H     0.42551   0.57449   0.03737   0.00000  Uiso   1.00
B22    C     0.45985   0.54015   0.20100   0.00000  Uiso   1.00
Li22   H     0.45541   0.54459   0.21892   0.00000  Uiso   1.00
B25    C     0.20890   0.41780   0.04158   0.00000  Uiso   1.00
Li25   H     0.18907   0.37815   0.05337   0.00000  Uiso   1.00
B28    C     0.12352   0.24703   0.12266   0.00000  Uiso   1.00
Li28   H     0.14619   0.29239   0.13162   0.00000  Uiso   1.00
B31    C     0.20681   0.41361   0.19896   0.00000  Uiso   1.00
B34    C     1.00000   0.36920   1.00000   0.00000  Uiso   1.00
loop_
_geom_bond_atom_site_label_1
_geom_bond_atom_site_label_2
_geom_bond_distance
_geom_bond_site_symmetry_2
_ccdc_geom_bond_type
H1     C1      2.008   .     S
H1     C7      2.004   .     S
H1     C13     2.003   .     S
H1     C19     1.999   .     S
H7     C25     1.994   .     S
H7     C31     1.992   .     S
H7     C37     1.994   .     S
H7     C43     1.999   .     S
H13    C49     2.000   .     S
H13    C55     1.997   .     S
H13    C61     1.998   .     S
H13    C67     1.996   .     S
Be1    C1      1.390   1_556 A
Be1    He1     1.096   1_556 S
Be1    Be1     1.396   7_557 A
C1     Be1     1.390   1_554 A
C1     B34     1.356   14_566 A
He1    Be1     1.096   1_554 S
Be7    Be7     1.389   19_665 A
Be7    C7      1.390   19_665 A
Be7    He7     1.097   19_665 S
C7     B19     1.359   .     A
C7     Be7     1.390   19_665 A
He7    Be7     1.097   19_665 S
Be13   Be13    1.393   20    A
Be13   C13     1.389   20    A
Be13   He13    1.096   20    S
C13    B25     1.358   .     A
C13    Be13    1.389   20    A
He13   Be13    1.096   20    S
Be19   Be25    1.391   .     D
Be19   C25     1.388   .     S
Be19   He25    1.097   .     S
Be25   C19     1.390   .     S
Be25   He19    1.097   .     S
C19    B1      1.357   .     S
B1     C25     1.358   .     D
B1     Li1     1.097   .     S
Be31   C31     1.389   20    A
Be31   Be31    1.393   20    A
Be31   He31    1.097   20    S
C31    B28     1.356   .     A
C31    Be31    1.389   20    A
He31   Be31    1.097   20    S
Be37   He37    1.097   21    S
Be37   Be37    1.393   21    A
Be37   C37     1.389   21    A
C37    Be37    1.389   21    A
C37    B15     1.357   2_655 A
He37   Be37    1.097   21    S
Be43   Be49    1.393   .     D
Be43   C49     1.389   .     S
Be43   He49    1.096   .     S
Be49   C43     1.389   .     S
Be49   He43    1.096   .     S
C43    B7      1.358   .     D
B7     C49     1.357   .     S
B7     Li7     1.098   .     S
Be55   He55    1.097   19_665 S
Be55   C55     1.389   19_665 A
Be55   Be55    1.392   16    A
C55    Be55    1.389   19_665 A
C55    B13     1.358   12_565 A
He55   Be55    1.097   19_665 S
Be61   Be61    1.393   19_665 A
Be61   C61     1.389   19_665 A
Be61   He61    1.096   19_665 S
C61    B22     1.357   .     A
C61    Be61    1.389   19_665 A
He61   Be61    1.096   19_665 S
Be67   C67     1.389   20    A
Be67   He67    1.097   20    S
Be67   Be67    1.392   20    A
C67    B31     1.357   .     A
C67    Be67    1.389   20    A
He67   Be67    1.097   20    S
B13    Li33    1.098   .     S
B13    C55     1.358   12_565 A
B13    C55     1.358   21_565 A
Li13   B15     1.098   .     S
B15    C37     1.357   3_665 A
B15    C37     1.357   19_665 A
Li14   B34     1.097   15_557 S
Li18   B31     1.098   3_565 S
B19    C7      1.359   19_665 A
B19    Li19    1.097   .     S
B22    C61     1.357   19_665 A
B22    Li22    1.099   .     S
B25    C13     1.358   20    A
B25    Li25    1.098   .     S
B28    C31     1.356   20    A
B28    Li28    1.098   .     S
B31    C67     1.357   20    A
B31    Li18    1.098   2_665 S
B34    C1      1.356   15_656 A
B34    C1      1.356   20_656 A
B34    Li14    1.097   14_557 S
