# Supplementary material for: Data-Driven Search Algorithm for Discovery of Synthesizable Zeolitic Imidazolate Frameworks
Source: JACS Au. 2025 Mar 7;5(3):1460–70. doi: 10.1021/jacsau.5c00077 (PMC11938011; doi:10.1021/jacsau.5c00077)
Supplement: Supplementary file 5 — au5c00077_si_005.zip [file au5c00077_si_005.zip › Tier 2/T-113_63_4_19731481.cif]

data_63_4_19731481.lmp-nosymm
_audit_creation_date              2023-09-12
_audit_creation_method            'Materials Studio'
_symmetry_space_group_name_H-M    'CMCM'
_symmetry_Int_Tables_number       63
_symmetry_cell_setting            orthorhombic
loop_
_symmetry_equiv_pos_as_xyz
  x,y,z
  -x,-y,z+1/2
  -x,y,-z+1/2
  x,-y,-z
  -x,-y,-z
  x,y,-z+1/2
  x,-y,z+1/2
  -x,y,z
  x+1/2,y+1/2,z
  -x+1/2,-y+1/2,z+1/2
  -x+1/2,y+1/2,-z+1/2
  x+1/2,-y+1/2,-z
  -x+1/2,-y+1/2,-z
  x+1/2,y+1/2,-z+1/2
  x+1/2,-y+1/2,z+1/2
  -x+1/2,y+1/2,z
_cell_length_a                    27.4027
_cell_length_b                    27.3399
_cell_length_c                    35.9996
_cell_angle_alpha                 90.0000
_cell_angle_beta                  90.0000
_cell_angle_gamma                 90.0000
loop_
_atom_site_label
_atom_site_type_symbol
_atom_site_fract_x
_atom_site_fract_y
_atom_site_fract_z
_atom_site_U_iso_or_equiv
_atom_site_adp_type
_atom_site_occupancy
H1     Zn    0.11030   0.03015   0.08183   0.00000  Uiso   1.00
H5     Zn    0.26693   0.14230   0.16713   0.00000  Uiso   1.00
H9     Zn    0.29889   0.36110   0.16493   0.00000  Uiso   1.00
H13    Zn    0.10686   0.46089   0.16595   0.00000  Uiso   1.00
Be1    C     0.82283   0.00769   0.01841   0.00000  Uiso   1.00
C1     N     0.12904   0.01329   0.47025   0.00000  Uiso   1.00
He1    H     0.20777   0.01588   0.46294   0.00000  Uiso   1.00
Be5    C     0.97457   0.09560   0.10532   0.00000  Uiso   1.00
C5     N     0.04129   0.05368   0.08715   0.00000  Uiso   1.00
He5    H     0.05145   0.12218   0.11666   0.00000  Uiso   1.00
Be9    C     0.20936   0.14589   0.09554   0.00000  Uiso   1.00
Be13   C     0.17423   0.11970   0.07593   0.00000  Uiso   1.00
C9     N     0.16046   0.07961   0.09721   0.00000  Uiso   1.00
B1     C     0.18667   0.08330   0.12913   0.00000  Uiso   1.00
C13    N     0.21673   0.12284   0.12946   0.00000  Uiso   1.00
He9    H     0.15862   0.12615   0.04829   0.00000  Uiso   1.00
He13   H     0.22915   0.17938   0.08813   0.00000  Uiso   1.00
Li1    H     0.18384   0.05716   0.15217   0.00000  Uiso   1.00
Be17   C     0.39839   0.39637   0.13915   0.00000  Uiso   1.00
Be21   C     0.41943   0.43630   0.12128   0.00000  Uiso   1.00
C17    N     0.38245   0.46845   0.11126   0.00000  Uiso   1.00
B5     C     0.34039   0.44657   0.12226   0.00000  Uiso   1.00
C21    N     0.34814   0.40280   0.13908   0.00000  Uiso   1.00
He17   H     0.45781   0.44473   0.11578   0.00000  Uiso   1.00
He21   H     0.41519   0.36377   0.15147   0.00000  Uiso   1.00
Li5    H     0.30401   0.46235   0.11784   0.00000  Uiso   1.00
Be25   C     0.19243   0.14859   0.26936   0.00000  Uiso   1.00
C25    N     0.24004   0.14118   0.21864   0.00000  Uiso   1.00
He25   H     0.16235   0.15273   0.21079   0.00000  Uiso   1.00
Be29   C     0.33542   0.26898   0.12650   0.00000  Uiso   1.00
Be33   C     0.32779   0.21864   0.12715   0.00000  Uiso   1.00
C29    N     0.29434   0.20826   0.15509   0.00000  Uiso   1.00
B9     C     0.28213   0.25223   0.16989   0.00000  Uiso   1.00
C33    N     0.30664   0.28996   0.15396   0.00000  Uiso   1.00
He29   H     0.34382   0.18950   0.11012   0.00000  Uiso   1.00
He33   H     0.35917   0.29135   0.10880   0.00000  Uiso   1.00
Li9    H     0.25595   0.25659   0.19274   0.00000  Uiso   1.00
Be37   C     0.59750   0.07106   0.17142   0.00000  Uiso   1.00
Be41   C     0.62677   0.11267   0.17186   0.00000  Uiso   1.00
C37    N     0.67482   0.09832   0.16599   0.00000  Uiso   1.00
B13    C     0.67340   0.04884   0.16317   0.00000  Uiso   1.00
C41    N     0.62734   0.03079   0.16543   0.00000  Uiso   1.00
He37   H     0.61695   0.15127   0.17555   0.00000  Uiso   1.00
He41   H     0.55787   0.06710   0.17441   0.00000  Uiso   1.00
Li13   H     0.70576   0.02608   0.15826   0.00000  Uiso   1.00
Be45   C     0.32724   0.42215   0.26932   0.00000  Uiso   1.00
C45    N     0.30835   0.37777   0.21857   0.00000  Uiso   1.00
He45   H     0.34011   0.45000   0.21105   0.00000  Uiso   1.00
Be49   C     0.16621   0.39536   0.11247   0.00000  Uiso   1.00
Be53   C     0.21143   0.37206   0.11284   0.00000  Uiso   1.00
C49    N     0.23311   0.38078   0.14709   0.00000  Uiso   1.00
B17    C     0.20124   0.40927   0.16606   0.00000  Uiso   1.00
C53    N     0.15989   0.41833   0.14654   0.00000  Uiso   1.00
He49   H     0.22962   0.34968   0.09168   0.00000  Uiso   1.00
He53   H     0.13796   0.39683   0.09094   0.00000  Uiso   1.00
Li17   H     0.20765   0.42225   0.19453   0.00000  Uiso   1.00
Be57   C     0.07865   0.39606   0.26933   0.00000  Uiso   1.00
C57    N     0.09753   0.44047   0.21865   0.00000  Uiso   1.00
He57   H     0.06647   0.36810   0.21088   0.00000  Uiso   1.00
Be61   C     0.97456   0.44761   0.10644   0.00000  Uiso   1.00
C61    N     0.04116   0.45297   0.14290   0.00000  Uiso   1.00
He61   H     0.05156   0.44389   0.08355   0.00000  Uiso   1.00
B21    C     0.39841   0.50000   1.00000   0.00000  Uiso   1.00
Li21   H     0.37557   1.00261   0.25000   0.00000  Uiso   1.00
B28    C     0.26733   0.13803   0.25000   0.00000  Uiso   1.00
Li30   H     0.30694   0.13182   0.25000   0.00000  Uiso   1.00
B30    C     0.29646   0.35297   0.25000   0.00000  Uiso   1.00
Li32   H     0.28063   0.31612   0.25000   0.00000  Uiso   1.00
B32    C     0.10873   0.46565   0.25000   0.00000  Uiso   1.00
Li22   H     0.06156   1.00000   0.50000   0.00000  Uiso   1.00
B24    C     1.00000   0.02969   0.07696   0.00000  Uiso   1.00
B26    C     1.00000   0.45716   0.16356   0.00000  Uiso   1.00
Li28   H     1.00000   0.46167   0.19389   0.00000  Uiso   1.00
Li26   H     0.50000   0.49489   0.06176   0.00000  Uiso   1.00
loop_
_geom_bond_atom_site_label_1
_geom_bond_atom_site_label_2
_geom_bond_distance
_geom_bond_site_symmetry_2
_ccdc_geom_bond_type
H1     C5      2.007   .     S
H1     C9      2.006   .     S
H1     C1      1.998   6     S
H1     C17     2.002   16_545 S
H5     C13     2.004   .     S
H5     C25     1.996   .     S
H5     C29     2.001   .     S
H5     C37     1.999   8_655 S
H9     C21     1.997   .     S
H9     C33     1.996   .     S
H9     C45     2.001   .     S
H9     C49     1.988   .     S
H13    C53     1.989   .     S
H13    C57     1.994   .     S
H13    C61     1.994   .     S
H13    C41     1.992   9_455 S
Be1    C1      1.389   3_655 A
Be1    He1     1.097   3_655 S
Be1    Be1     1.391   4     A
C1     H1      1.998   6     S
C1     Be1     1.389   3_655 A
C1     B21     1.358   10_554 A
He1    Be1     1.097   3_655 S
Be5    C5      1.389   8_655 A
Be5    Be5     1.394   8_755 A
Be5    He5     1.097   8_655 S
C5     B24     1.358   1_455 A
C5     Be5     1.389   8_655 A
He5    Be5     1.097   8_655 S
Be9    Be13    1.392   .     D
Be9    C13     1.389   .     S
Be9    He13    1.097   .     S
Be13   C9      1.389   .     S
Be13   He9     1.097   .     S
C9     B1      1.359   .     D
B1     C13     1.359   .     S
B1     Li1     1.098   .     S
Be17   Be21    1.392   .     D
Be17   C21     1.388   .     S
Be17   He21    1.097   .     S
Be21   C17     1.389   .     S
Be21   He17    1.095   .     S
C17    B5      1.358   .     D
C17    H1      2.002   16    S
B5     C21     1.358   .     S
B5     Li5     1.098   .     S
Be25   He25    1.097   6     S
Be25   C25     1.389   6     A
Be25   Be25    1.394   6     A
C25    B28     1.357   .     A
C25    Be25    1.389   6     A
He25   Be25    1.097   6     S
Be29   Be33    1.392   .     D
Be29   C33     1.389   .     S
Be29   He33    1.097   .     S
Be33   C29     1.390   .     S
Be33   He29    1.097   .     S
C29    B9      1.357   .     D
B9     C33     1.358   .     S
B9     Li9     1.098   .     S
Be37   Be41    1.392   .     D
Be37   C41     1.388   .     S
Be37   He41    1.097   .     S
Be41   C37     1.390   .     S
Be41   He37    1.097   .     S
C37    B13     1.357   .     S
C37    H5      1.999   8_655 S
B13    C41     1.358   .     D
B13    Li13    1.098   .     S
C41    H13     1.992   9_545 S
Be45   He45    1.097   6     S
Be45   C45     1.389   6     A
Be45   Be45    1.391   6     A
C45    B30     1.359   .     A
C45    Be45    1.389   6     A
He45   Be45    1.097   6     S
Be49   Be53    1.393   .     D
Be49   C53     1.389   .     S
Be49   He53    1.096   .     S
Be53   C49     1.389   .     S
Be53   He49    1.097   .     S
C49    B17     1.355   .     D
B17    C53     1.356   .     S
B17    Li17    1.099   .     S
Be57   He57    1.097   6     S
Be57   C57     1.389   6     A
Be57   Be57    1.392   6     A
C57    B32     1.357   .     A
C57    Be57    1.389   6     A
He57   Be57    1.097   6     S
Be61   C61     1.389   8_655 A
Be61   Be61    1.395   8_755 A
Be61   He61    1.096   8_655 S
C61    B26     1.356   1_455 A
C61    Be61    1.389   8_655 A
He61   Be61    1.096   8_655 S
B21    C1      1.358   10    A
B21    C1      1.358   11_556 A
B21    Li22    1.097   10_565 S
Li21   B32     1.098   11    S
B28    C25     1.357   6     A
B28    Li30    1.099   .     S
B30    C45     1.359   6     A
B30    Li32    1.097   .     S
B32    C57     1.357   6     A
B32    Li21    1.098   11_545 S
Li22   B21     1.097   10_564 S
B24    C5      1.358   1_655 A
B24    C5      1.358   8_655 A
B24    Li26    1.097   9_545 S
B26    C61     1.356   1_655 A
B26    C61     1.356   8_655 A
B26    Li28    1.099   .     S
Li26   B24     1.097   9_455 S
