# Supplementary material for: Data-Driven Search Algorithm for Discovery of Synthesizable Zeolitic Imidazolate Frameworks
Source: JACS Au. 2025 Mar 7;5(3):1460–70. doi: 10.1021/jacsau.5c00077 (PMC11938011; doi:10.1021/jacsau.5c00077)
Supplement: Supplementary file 5 — au5c00077_si_005.zip [file au5c00077_si_005.zip › Tier 2/T-114_55_3_94281.cif]

data_55_3_94281.lmp-nosymm
_audit_creation_date              2023-09-12
_audit_creation_method            'Materials Studio'
_symmetry_space_group_name_H-M    'PBAM'
_symmetry_Int_Tables_number       55
_symmetry_cell_setting            orthorhombic
loop_
_symmetry_equiv_pos_as_xyz
  x,y,z
  -x,-y,z
  -x+1/2,y+1/2,-z
  x+1/2,-y+1/2,-z
  -x,-y,-z
  x,y,-z
  x+1/2,-y+1/2,z
  -x+1/2,y+1/2,z
_cell_length_a                    10.1015
_cell_length_b                    21.8438
_cell_length_c                    21.7604
_cell_angle_alpha                 90.0000
_cell_angle_beta                  90.0000
_cell_angle_gamma                 90.0000
loop_
_atom_site_label
_atom_site_type_symbol
_atom_site_fract_x
_atom_site_fract_y
_atom_site_fract_z
_atom_site_U_iso_or_equiv
_atom_site_adp_type
_atom_site_occupancy
H1     Zn    0.18061   0.32289   0.14089   0.00000  Uiso   1.00
Be1    C     0.79449   0.11233   0.03195   0.00000  Uiso   1.00
C1     N     0.20589   0.34330   0.05200   0.00000  Uiso   1.00
He1    H     0.34949   0.41656   0.06434   0.00000  Uiso   1.00
Be3    C     0.41582   0.17921   0.20959   0.00000  Uiso   1.00
Be5    C     0.29846   0.21279   0.20945   0.00000  Uiso   1.00
C3     N     0.30592   0.25565   0.16241   0.00000  Uiso   1.00
B1     C     0.42706   0.24791   0.13666   0.00000  Uiso   1.00
C5     N     0.49635   0.20162   0.16297   0.00000  Uiso   1.00
He3    H     0.20997   0.20931   0.23848   0.00000  Uiso   1.00
He5    H     0.44867   0.14136   0.23900   0.00000  Uiso   1.00
Li1    H     0.46373   0.27530   0.09793   0.00000  Uiso   1.00
Be7    C     0.25515   0.49968   0.20775   0.00000  Uiso   1.00
Be9    C     0.18252   0.45780   0.17328   0.00000  Uiso   1.00
C7     N     0.23666   0.40009   0.18245   0.00000  Uiso   1.00
B3     C     0.33890   0.40849   0.22201   0.00000  Uiso   1.00
C9     N     0.35283   0.46784   0.23941   0.00000  Uiso   1.00
He7    H     0.09771   0.46458   0.14257   0.00000  Uiso   1.00
He9    H     0.75556   0.45057   0.21176   0.00000  Uiso   1.00
Li3    H     0.40174   0.37107   0.23892   0.00000  Uiso   1.00
Be11   C     0.16172   0.15145   0.38465   0.00000  Uiso   1.00
Be13   C     0.16393   0.10858   0.33739   0.00000  Uiso   1.00
C11    N     0.06083   0.06763   0.34682   0.00000  Uiso   1.00
B5     C     0.99796   0.08749   0.39822   0.00000  Uiso   1.00
C13    N     0.05517   0.13811   0.42279   0.00000  Uiso   1.00
He11   H     0.23262   0.10359   0.29881   0.00000  Uiso   1.00
He13   H     0.22616   0.19101   0.39276   0.00000  Uiso   1.00
Li5    H     0.91051   0.06493   0.41780   0.00000  Uiso   1.00
H3     Zn    1.00334   0.18170   0.50000   0.00000  Uiso   1.00
Be15   C     0.20694   0.35170   0.50000   0.00000  Uiso   1.00
He15   H     0.72893   0.09917   0.50000   0.00000  Uiso   1.00
He17   H     0.48499   0.16077   0.50000   0.00000  Uiso   1.00
C15    N     0.80727   0.19178   0.50000   0.00000  Uiso   1.00
Be17   C     0.08597   0.32104   0.50000   0.00000  Uiso   1.00
C17    N     0.61140   0.24145   0.50000   0.00000  Uiso   1.00
Li13   H     0.79753   0.29057   0.50000   0.00000  Uiso   1.00
B13    C     0.74513   0.24665   0.50000   0.00000  Uiso   1.00
H7     Zn    1.00000   1.00000   0.70814   0.00000  Uiso   1.00
Li15   H     0.58436   0.21999   1.00000   0.00000  Uiso   1.00
B15    C     0.65780   0.18299   1.00000   0.00000  Uiso   1.00
loop_
_geom_bond_atom_site_label_1
_geom_bond_atom_site_label_2
_geom_bond_distance
_geom_bond_site_symmetry_2
_ccdc_geom_bond_type
H1     C1      2.001   .     S
H1     C3      1.995   .     S
H1     C7      1.996   .     S
H1     C5      1.996   7_455 S
Be1    He1     1.097   7     S
Be1    C1      1.390   7     A
Be1    Be1     1.390   6     A
C1     Be1     1.390   7_455 A
C1     B15     1.359   4_456 A
He1    Be1     1.097   7_455 S
Be3    Be5     1.394   .     D
Be3    C5      1.389   .     S
Be3    He5     1.097   .     S
Be5    C3      1.389   .     S
Be5    He3     1.097   .     S
C3     B1      1.356   .     D
B1     C5      1.356   .     S
B1     Li1     1.098   .     S
C5     H1      1.996   7     S
Be7    Be9     1.392   .     D
Be7    C9      1.390   .     S
Be7    He9     1.095   2_665 S
Be9    C7      1.389   .     S
Be9    He7     1.097   .     S
C7     B3      1.357   .     S
B3     C9      1.358   .     D
B3     Li3     1.098   .     S
C9     H7      2.002   3_646 S
He9    Be7     1.095   2_665 S
Be11   Be13    1.391   .     D
Be11   C13     1.390   .     S
Be11   He13    1.096   .     S
Be13   C11     1.388   .     S
Be13   He11    1.095   .     S
C11    B5      1.357   1_455 S
C11    H7      1.998   5_666 S
B5     C11     1.357   1_655 S
B5     C13     1.357   1_655 D
B5     Li5     1.098   .     S
C13    B5      1.357   1_455 D
C13    H3      2.001   1_455 S
H3     C13     2.001   1_655 S
H3     C13     2.001   6_656 S
H3     C15     1.993   .     S
H3     C17     2.003   4_556 S
Be15   Be17    1.393   .     D
Be15   C15     1.389   4_456 S
Be15   He15    1.096   4_456 S
He15   Be15    1.096   4_556 S
He17   Be17    1.095   4_556 S
C15    B13     1.353   .     D
C15    Be15    1.389   4_556 S
Be17   He17    1.095   4_456 S
Be17   C17     1.389   4_456 S
C17    B13     1.356   .     S
C17    H3      2.003   4_456 S
C17    Be17    1.389   4_556 S
Li13   B13     1.096   .     S
H7     C9      2.002   3_656 S
H7     C9      2.002   4_566 S
H7     C11     1.998   5_666 S
H7     C11     1.998   6_666 S
Li15   B15     1.097   .     S
B15    C1      1.359   4_556 A
B15    C1      1.359   7_556 A
