# Supplementary material for: Data-Driven Search Algorithm for Discovery of Synthesizable Zeolitic Imidazolate Frameworks
Source: JACS Au. 2025 Mar 7;5(3):1460–70. doi: 10.1021/jacsau.5c00077 (PMC11938011; doi:10.1021/jacsau.5c00077)
Supplement: Supplementary file 5 — au5c00077_si_005.zip [file au5c00077_si_005.zip › Tier 2/T-115_51_3_35029.cif]

data_51_3_35029.lmp-nosymm
_audit_creation_date              2023-09-12
_audit_creation_method            'Materials Studio'
_symmetry_space_group_name_H-M    'PMMA'
_symmetry_Int_Tables_number       51
_symmetry_cell_setting            orthorhombic
loop_
_symmetry_equiv_pos_as_xyz
  x,y,z
  -x+1/2,-y,z
  -x,y,-z
  x+1/2,-y,-z
  -x,-y,-z
  x+1/2,y,-z
  x,-y,z
  -x+1/2,y,z
_cell_length_a                    18.5245
_cell_length_b                    17.8941
_cell_length_c                    29.4214
_cell_angle_alpha                 90.0000
_cell_angle_beta                  90.0000
_cell_angle_gamma                 90.0000
loop_
_atom_site_label
_atom_site_type_symbol
_atom_site_fract_x
_atom_site_fract_y
_atom_site_fract_z
_atom_site_U_iso_or_equiv
_atom_site_adp_type
_atom_site_occupancy
H1     Zn    0.41419   0.16829   0.41128   0.00000  Uiso   1.00
He1    H     0.49609   0.07859   0.16178   0.00000  Uiso   1.00
Be1    C     0.48628   0.28253   0.19462   0.00000  Uiso   1.00
Be5    C     0.48618   0.24913   0.15191   0.00000  Uiso   1.00
He5    H     0.44181   0.23975   0.12788   0.00000  Uiso   1.00
He9    H     0.44178   0.30615   0.21459   0.00000  Uiso   1.00
Be9    C     0.40577   0.30886   0.35239   0.00000  Uiso   1.00
Be13   C     0.44778   0.34728   0.32080   0.00000  Uiso   1.00
C1     N     0.44209   0.24386   0.36432   0.00000  Uiso   1.00
He13   H     0.43784   0.40021   0.30308   0.00000  Uiso   1.00
He17   H     0.35249   0.32188   0.36661   0.00000  Uiso   1.00
Be17   C     0.48199   0.27081   0.47927   0.00000  Uiso   1.00
C5     N     0.47176   0.19709   0.46593   0.00000  Uiso   1.00
He21   H     0.46430   0.31763   0.45791   0.00000  Uiso   1.00
Be21   C     0.45607   0.96107   0.34842   0.00000  Uiso   1.00
C9     N     0.42995   0.06317   0.39016   0.00000  Uiso   1.00
He25   H     0.47202   0.07865   0.32187   0.00000  Uiso   1.00
Be25   C     0.21244   0.21922   0.46807   0.00000  Uiso   1.00
C13    N     0.31104   0.18069   0.42983   0.00000  Uiso   1.00
He29   H     0.32580   0.24295   0.49262   0.00000  Uiso   1.00
H5     Zn    0.41372   0.16922   0.91261   0.00000  Uiso   1.00
H9     Zn    0.41087   0.32902   0.73113   0.00000  Uiso   1.00
Be29   C     0.48170   0.27637   0.97935   0.00000  Uiso   1.00
C17    N     0.47133   0.20260   0.96614   0.00000  Uiso   1.00
He33   H     0.46351   0.32301   0.95802   0.00000  Uiso   1.00
Be33   C     0.47593   0.96112   0.86052   0.00000  Uiso   1.00
C21    N     0.43071   0.06309   0.89519   0.00000  Uiso   1.00
Be37   C     0.21246   0.22810   0.96646   0.00000  Uiso   1.00
C25    N     0.31095   0.18481   0.93015   0.00000  Uiso   1.00
He37   H     0.32578   0.25484   0.98983   0.00000  Uiso   1.00
C29    N     0.44337   0.22892   0.85860   0.00000  Uiso   1.00
B7     C     0.40347   0.24825   0.82173   0.00000  Uiso   1.00
C33    N     0.44370   0.28048   0.78853   0.00000  Uiso   1.00
Li8    H     0.34504   0.23900   0.81905   0.00000  Uiso   1.00
Be41   C     0.39122   0.53886   0.79241   0.00000  Uiso   1.00
C37    N     0.40789   0.43681   0.74881   0.00000  Uiso   1.00
He41   H     0.38172   0.42163   0.82030   0.00000  Uiso   1.00
Be45   C     0.21239   0.22761   0.69676   0.00000  Uiso   1.00
C41    N     0.31100   0.29437   0.71585   0.00000  Uiso   1.00
He45   H     0.32597   0.18559   0.68444   0.00000  Uiso   1.00
C45    N     0.48845   0.30771   0.68553   0.00000  Uiso   1.00
B11    C     0.49479   0.24590   0.65908   0.00000  Uiso   1.00
Li12   H     0.45309   0.20257   0.65648   0.00000  Uiso   1.00
Li1    H     1.00000   0.90628   0.50000   0.00000  Uiso   1.00
B1     C     1.00000   0.15504   0.50000   0.00000  Uiso   1.00
Li2    H     0.25000   0.87232   0.37584   0.00000  Uiso   1.00
B4     C     0.25000   0.15978   0.40763   0.00000  Uiso   1.00
B17    C     0.25000   0.16106   0.90900   0.00000  Uiso   1.00
Li18   H     0.25000   0.12496   0.87883   0.00000  Uiso   1.00
B19    C     0.25000   0.33169   0.72762   0.00000  Uiso   1.00
Li20   H     0.25000   0.38728   0.74349   0.00000  Uiso   1.00
B2     C     0.41517   1.00000   0.41398   0.00000  Uiso   1.00
Li4    H     0.39277   1.00000   0.44854   0.00000  Uiso   1.00
B15    C     0.40599   1.00000   0.91552   0.00000  Uiso   1.00
Li16   H     0.36837   1.00000   0.94438   0.00000  Uiso   1.00
Li7    H     1.00000   0.09916   1.00000   0.00000  Uiso   1.00
B23    C     1.00000   0.16054   1.00000   0.00000  Uiso   1.00
B21    C     0.41560   0.50000   0.72368   0.00000  Uiso   1.00
Li22   H     0.42895   0.50000   0.68733   0.00000  Uiso   1.00
loop_
_geom_bond_atom_site_label_1
_geom_bond_atom_site_label_2
_geom_bond_distance
_geom_bond_site_symmetry_2
_ccdc_geom_bond_type
H1     C1      2.001   .     S
H1     C5      1.997   .     S
H1     C9      2.002   .     S
H1     C13     2.000   .     S
He1    Be33    1.097   5_666 S
Be1    Be5     1.392   .     D
Be1    He9     1.097   .     S
Be1    C33     1.389   3_656 S
Be5    He5     1.097   .     S
Be5    C29     1.389   3_656 S
Be9    Be13    1.393   .     D
Be9    C1      1.389   .     S
Be9    He17    1.097   .     S
Be13   He13    1.097   .     S
Be13   C45     1.390   3_656 S
C1     B11     1.358   3_656 S
Be17   C5      1.389   .     A
Be17   He21    1.097   .     S
Be17   Be17    1.391   3_656 A
C5     B1      1.358   6_456 A
Be21   Be21    1.393   7_575 A
Be21   He25    1.097   7_565 S
Be21   C9      1.389   7_565 A
C9     B2      1.358   1_545 A
C9     Be21    1.389   7_565 A
He25   Be21    1.097   7_565 S
Be25   Be25    1.391   8     A
Be25   C13     1.389   8     A
Be25   He29    1.097   8     S
C13    B4      1.358   .     A
C13    Be25    1.389   8     A
He29   Be25    1.097   8     S
H5     C17     1.994   .     S
H5     C21     1.992   .     S
H5     C25     1.992   .     S
H5     C29     1.992   .     S
H9     C33     1.994   .     S
H9     C37     1.999   .     S
H9     C41     2.002   .     S
H9     C45     2.003   .     S
Be29   C17     1.389   .     A
Be29   He33    1.097   .     S
Be29   Be29    1.392   3_657 A
C17    B23     1.357   6_457 A
Be33   He1     1.097   5_666 S
Be33   Be33    1.391   7_575 A
Be33   C21     1.389   7_565 A
C21    B15     1.357   1_545 A
C21    Be33    1.389   7_565 A
Be37   Be37    1.391   8     A
Be37   He37    1.097   8     S
Be37   C25     1.389   8     A
C25    B17     1.357   .     A
C25    Be37    1.389   8     A
He37   Be37    1.097   8     S
C29    B7      1.357   .     S
C29    Be5     1.389   3_656 S
B7     C33     1.357   .     D
B7     Li8     1.098   .     S
C33    Be1     1.389   3_656 S
Be41   He41    1.097   7_565 S
Be41   Be41    1.391   7_565 A
Be41   C37     1.389   7_565 A
C37    B21     1.358   .     A
C37    Be41    1.389   7_565 A
He41   Be41    1.097   7_565 S
Be45   Be45    1.394   8     A
Be45   C41     1.389   8     A
Be45   He45    1.096   8     S
C41    B19     1.358   .     A
C41    Be45    1.389   8     A
He45   Be45    1.096   8     S
C45    B11     1.357   .     D
C45    Be13    1.390   3_656 S
B11    Li12    1.097   .     S
B11    C1      1.358   3_656 S
Li1    B1      1.097   5_766 S
B1     C5      1.358   6_556 A
B1     C5      1.358   8_655 A
B1     Li1     1.097   5_766 S
Li2    B4      1.098   2_565 S
B4     C13     1.358   8     A
B4     Li2     1.098   2_565 S
B17    C25     1.357   8     A
B17    Li18    1.098   .     S
B19    C41     1.358   8     A
B19    Li20    1.099   .     S
B2     C9      1.358   1_565 A
B2     C9      1.358   7_565 A
B2     Li4     1.098   .     S
B15    C21     1.357   1_565 A
B15    C21     1.357   7_565 A
B15    Li16    1.098   .     S
Li7    B23     1.098   .     S
B23    C17     1.357   6_557 A
B23    C17     1.357   8_655 A
B21    C37     1.358   7_565 A
B21    Li22    1.098   .     S
