# Supplementary material for: Data-Driven Search Algorithm for Discovery of Synthesizable Zeolitic Imidazolate Frameworks
Source: JACS Au. 2025 Mar 7;5(3):1460–70. doi: 10.1021/jacsau.5c00077 (PMC11938011; doi:10.1021/jacsau.5c00077)
Supplement: Supplementary file 5 — au5c00077_si_005.zip [file au5c00077_si_005.zip › Tier 2/T-116_139_3_516p.cif]

data_139_3_516p.lmp-nosymm
_audit_creation_date              2023-09-12
_audit_creation_method            'Materials Studio'
_symmetry_space_group_name_H-M    'I4/MMM'
_symmetry_Int_Tables_number       139
_symmetry_cell_setting            tetragonal
loop_
_symmetry_equiv_pos_as_xyz
  x,y,z
  -x,-y,z
  -y,x,z
  y,-x,z
  -x,y,-z
  x,-y,-z
  y,x,-z
  -y,-x,-z
  -x,-y,-z
  x,y,-z
  y,-x,-z
  -y,x,-z
  x,-y,z
  -x,y,z
  -y,-x,z
  y,x,z
  x+1/2,y+1/2,z+1/2
  -x+1/2,-y+1/2,z+1/2
  -y+1/2,x+1/2,z+1/2
  y+1/2,-x+1/2,z+1/2
  -x+1/2,y+1/2,-z+1/2
  x+1/2,-y+1/2,-z+1/2
  y+1/2,x+1/2,-z+1/2
  -y+1/2,-x+1/2,-z+1/2
  -x+1/2,-y+1/2,-z+1/2
  x+1/2,y+1/2,-z+1/2
  y+1/2,-x+1/2,-z+1/2
  -y+1/2,x+1/2,-z+1/2
  x+1/2,-y+1/2,z+1/2
  -x+1/2,y+1/2,z+1/2
  -y+1/2,-x+1/2,z+1/2
  y+1/2,x+1/2,z+1/2
_cell_length_a                    57.8330
_cell_length_b                    57.8330
_cell_length_c                    19.0284
_cell_angle_alpha                 90.0000
_cell_angle_beta                  90.0000
_cell_angle_gamma                 90.0000
loop_
_atom_site_label
_atom_site_type_symbol
_atom_site_fract_x
_atom_site_fract_y
_atom_site_fract_z
_atom_site_U_iso_or_equiv
_atom_site_adp_type
_atom_site_occupancy
H1     Zn    0.18191   0.25715   0.15683   0.00000  Uiso   1.00
H9     Zn    0.30077   0.37611   0.15499   0.00000  Uiso   1.00
H17    Zn    0.37644   0.44843   0.16147   0.00000  Uiso   1.00
Be1    C     0.19664   0.31730   0.27095   0.00000  Uiso   1.00
C1     N     0.19446   0.28287   0.21591   0.00000  Uiso   1.00
He1    H     0.16532   0.30647   0.20810   0.00000  Uiso   1.00
Be9    C     0.16328   0.28750   0.96339   0.00000  Uiso   1.00
C9     N     0.17564   0.26831   0.05934   0.00000  Uiso   1.00
He9    H     0.15560   0.29969   0.07403   0.00000  Uiso   1.00
Be17   C     0.20760   0.19061   0.12342   0.00000  Uiso   1.00
C17    N     0.20029   0.22795   0.14880   0.00000  Uiso   1.00
He17   H     0.17237   0.20661   0.10784   0.00000  Uiso   1.00
Be25   C     0.11681   0.24044   0.24373   0.00000  Uiso   1.00
Be33   C     0.13036   0.25393   0.19909   0.00000  Uiso   1.00
C25    N     0.15287   0.24561   0.20176   0.00000  Uiso   1.00
B1     C     0.15243   0.22790   0.24854   0.00000  Uiso   1.00
C33    N     0.13095   0.22383   0.27434   0.00000  Uiso   1.00
He25   H     0.12572   0.26850   0.16500   0.00000  Uiso   1.00
He33   H     0.09832   0.24139   0.25600   0.00000  Uiso   1.00
Li1    H     0.16768   0.21756   0.26257   0.00000  Uiso   1.00
Be41   C     0.26603   0.38909   0.96335   0.00000  Uiso   1.00
C41    N     0.28727   0.38069   0.05931   0.00000  Uiso   1.00
He41   H     0.25257   0.39405   0.07432   0.00000  Uiso   1.00
Be49   C     0.32889   0.31189   0.10116   0.00000  Uiso   1.00
C49    N     0.31998   0.34767   0.13950   0.00000  Uiso   1.00
He49   H     0.29481   0.32907   0.07608   0.00000  Uiso   1.00
Be57   C     0.33144   0.43658   0.23422   0.00000  Uiso   1.00
Be65   C     0.31435   0.41963   0.23425   0.00000  Uiso   1.00
C57    N     0.31971   0.40355   0.18253   0.00000  Uiso   1.00
B9     C     0.33947   0.41137   0.15215   0.00000  Uiso   1.00
C65    N     0.34712   0.43140   0.18122   0.00000  Uiso   1.00
He57   H     0.29910   0.41762   0.26792   0.00000  Uiso   1.00
He65   H     0.33336   0.45208   0.26689   0.00000  Uiso   1.00
Li9    H     0.34824   0.40253   0.10865   0.00000  Uiso   1.00
Be73   C     0.40680   0.45579   0.96347   0.00000  Uiso   1.00
C73    N     0.38473   0.45005   0.05945   0.00000  Uiso   1.00
He73   H     0.42090   0.45924   0.07367   0.00000  Uiso   1.00
Be81   C     0.48795   0.37450   0.26962   0.00000  Uiso   1.00
C81    N     0.37591   0.48049   0.20035   0.00000  Uiso   1.00
He81   H     0.37371   0.47561   0.31328   0.00000  Uiso   1.00
Be89   C     0.43178   0.41473   0.26447   0.00000  Uiso   1.00
C89    N     0.40320   0.43079   0.20050   0.00000  Uiso   1.00
He89   H     0.41014   0.44469   0.30428   0.00000  Uiso   1.00
B17    C     0.21499   0.28501   0.25000   0.00000  Uiso   1.00
Li17   H     0.22839   0.27161   0.25000   0.00000  Uiso   1.00
B21    C     0.18251   0.25725   1.00000   0.00000  Uiso   1.00
Li21   H     0.19283   0.24132   1.00000   0.00000  Uiso   1.00
B25    C     0.29956   0.37644   1.00000   0.00000  Uiso   1.00
Li25   H     0.31723   0.36954   1.00000   0.00000  Uiso   1.00
B29    C     0.37202   0.44720   1.00000   0.00000  Uiso   1.00
Li29   H     0.35362   0.44261   1.00000   0.00000  Uiso   1.00
B33    C     0.22279   0.22279   0.16198   0.00000  Uiso   1.00
Li33   H     0.23533   0.23533   0.18224   0.00000  Uiso   1.00
B37    C     0.34129   0.34129   0.16264   0.00000  Uiso   1.00
Li37   H     0.35240   0.35240   0.19500   0.00000  Uiso   1.00
B41    C     0.41307   0.41307   0.16474   0.00000  Uiso   1.00
Li41   H     0.40785   0.40785   0.11157   0.00000  Uiso   1.00
B45    C     0.50000   0.37656   0.16082   0.00000  Uiso   1.00
Li45   H     0.50000   0.37776   0.89679   0.00000  Uiso   1.00
loop_
_geom_bond_atom_site_label_1
_geom_bond_atom_site_label_2
_geom_bond_distance
_geom_bond_site_symmetry_2
_ccdc_geom_bond_type
H1     C1      2.001   .     S
H1     C9      1.997   .     S
H1     C17     2.001   .     S
H1     C25     1.999   .     S
H9     C41     1.999   .     S
H9     C49     2.007   .     S
H9     C57     1.998   .     S
H9     C33     2.000   24    S
H17    C65     1.996   .     S
H17    C73     2.002   .     S
H17    C81     1.997   .     S
H17    C89     1.997   .     S
Be1    Be1     1.391   24    A
Be1    He1     1.096   24    S
Be1    C1      1.389   24    A
C1     B17     1.358   .     A
C1     Be1     1.389   24    A
He1    Be1     1.096   24    S
Be9    C9      1.389   10_556 A
Be9    He9     1.096   10_556 S
Be9    Be9     1.393   10_557 A
C9     B21     1.357   1_554 A
C9     Be9     1.389   10_556 A
He9    Be9     1.096   10_556 S
Be17   C17     1.389   16    A
Be17   He17    1.097   16    S
Be17   Be17    1.390   16    A
C17    B33     1.358   .     A
C17    Be17    1.389   16    A
He17   Be17    1.097   16    S
Be25   Be33    1.394   .     D
Be25   C33     1.390   .     S
Be25   He33    1.096   .     S
Be33   C25     1.389   .     S
Be33   He25    1.097   .     S
C25    B1      1.357   .     D
B1     C33     1.356   .     S
B1     Li1     1.099   .     S
C33    H9      2.000   24    S
Be41   C41     1.389   10_556 A
Be41   He41    1.097   10_556 S
Be41   Be41    1.395   10_557 A
C41    B25     1.356   1_554 A
C41    Be41    1.389   10_556 A
He41   Be41    1.097   10_556 S
Be49   Be49    1.390   16    A
Be49   C49     1.389   16    A
Be49   He49    1.097   16    S
C49    B37     1.360   .     A
C49    Be49    1.389   16    A
He49   Be49    1.097   16    S
Be57   Be65    1.392   .     D
Be57   C65     1.389   .     S
Be57   He65    1.097   .     S
Be65   C57     1.389   .     S
Be65   He57    1.096   .     S
C57    B9      1.358   .     D
B9     C65     1.358   .     S
B9     Li9     1.097   .     S
Be73   He73    1.097   10_556 S
Be73   C73     1.389   10_556 A
Be73   Be73    1.390   10_557 A
C73    B29     1.359   1_554 A
C73    Be73    1.389   10_556 A
He73   Be73    1.097   10_556 S
Be81   C81     1.389   16    A
Be81   Be81    1.394   14_655 A
Be81   He81    1.096   16    S
C81    Be81    1.389   16    A
C81    B45     1.357   4_565 A
He81   Be81    1.096   16    S
Be89   Be89    1.395   16    A
Be89   C89     1.389   16    A
Be89   He89    1.096   16    S
C89    B41     1.356   .     A
C89    Be89    1.389   16    A
He89   Be89    1.096   16    S
B17    C1      1.358   24    A
B17    Li17    1.096   .     S
B21    C9      1.357   1_556 A
B21    C9      1.357   10_556 A
B21    Li21    1.098   .     S
B25    C41     1.356   1_556 A
B25    C41     1.356   10_556 A
B25    Li25    1.097   .     S
B29    C73     1.359   1_556 A
B29    C73     1.359   10_556 A
B29    Li29    1.097   .     S
B33    C17     1.358   16    A
B33    Li33    1.096   .     S
B37    C49     1.360   16    A
B37    Li37    1.098   .     S
B41    C89     1.356   16    A
B41    Li41    1.098   .     S
B45    C81     1.357   3_655 A
B45    C81     1.357   16    A
B45    Li45    1.099   5_656 S
Li45   B45     1.099   5_656 S
