# Supplementary material for: Data-Driven Search Algorithm for Discovery of Synthesizable Zeolitic Imidazolate Frameworks
Source: JACS Au. 2025 Mar 7;5(3):1460–70. doi: 10.1021/jacsau.5c00077 (PMC11938011; doi:10.1021/jacsau.5c00077)
Supplement: Supplementary file 5 — au5c00077_si_005.zip [file au5c00077_si_005.zip › Tier 2/T-117_191_5_246392.cif]

data_191_5_246392.lmp-nosymm
_audit_creation_date              2023-09-12
_audit_creation_method            'Materials Studio'
_symmetry_space_group_name_H-M    'P6MM'
_symmetry_Int_Tables_number       183
_symmetry_cell_setting            hexagonal
loop_
_symmetry_equiv_pos_as_xyz
  x,y,z
  -y,x-y,z
  -x+y,-x,z
  -x,-y,z
  y,-x+y,z
  x-y,x,z
  -y,-x,z
  -x+y,y,z
  x,x-y,z
  y,x,z
  x-y,-y,z
  -x,-x+y,z
_cell_length_a                    35.8920
_cell_length_b                    35.8920
_cell_length_c                    20.0080
_cell_angle_alpha                 90.0000
_cell_angle_beta                  90.0000
_cell_angle_gamma                 120.0000
loop_
_atom_site_label
_atom_site_type_symbol
_atom_site_fract_x
_atom_site_fract_y
_atom_site_fract_z
_atom_site_U_iso_or_equiv
_atom_site_adp_type
_atom_site_occupancy
H1     Zn    0.49829   0.16612   0.26702   0.00000  Uiso   1.00
H5     Zn    0.16584   0.49890   0.70118   0.00000  Uiso   1.00
H9     Zn    0.36152   0.09635   0.48704   0.00000  Uiso   1.00
H13    Zn    0.46251   0.09538   0.98642   0.00000  Uiso   1.00
Be1    C     0.38290   0.07316   0.35403   0.00000  Uiso   1.00
Be5    C     0.41375   0.08924   0.30370   0.00000  Uiso   1.00
C1     N     0.44570   0.13030   0.32195   0.00000  Uiso   1.00
B1     C     0.43389   0.13733   0.38306   0.00000  Uiso   1.00
C5     N     0.39593   0.10381   0.40440   0.00000  Uiso   1.00
He1    H     0.41491   0.07483   0.25593   0.00000  Uiso   1.00
He5    H     0.35281   0.04229   0.35763   0.00000  Uiso   1.00
Li1    H     0.45273   0.16716   0.41152   0.00000  Uiso   1.00
Be9    C     0.07325   0.37919   0.62467   0.00000  Uiso   1.00
Be13   C     0.08978   0.41039   0.67452   0.00000  Uiso   1.00
C9     N     0.12878   0.44416   0.65233   0.00000  Uiso   1.00
B5     C     0.13401   0.43317   0.58956   0.00000  Uiso   1.00
C13    N     0.10124   0.39415   0.57054   0.00000  Uiso   1.00
He9    H     0.07726   0.41073   0.72441   0.00000  Uiso   1.00
He13   H     0.04369   0.34776   0.62358   0.00000  Uiso   1.00
Li5    H     0.16194   0.45346   0.55798   0.00000  Uiso   1.00
Be17   C     0.42998   0.13762   0.08583   0.00000  Uiso   1.00
Be21   C     0.43855   0.15372   0.15076   0.00000  Uiso   1.00
C17    N     0.47327   0.15072   0.17497   0.00000  Uiso   1.00
B9     C     0.48457   0.13309   0.12455   0.00000  Uiso   1.00
C21    N     0.45943   0.12472   0.06951   0.00000  Uiso   1.00
He17   H     0.42223   0.16644   0.18167   0.00000  Uiso   1.00
He21   H     0.40521   0.13426   0.05036   0.00000  Uiso   1.00
Be25   C     0.15987   0.45661   0.89797   0.00000  Uiso   1.00
Be29   C     0.17573   0.46499   0.83302   0.00000  Uiso   1.00
C25    N     0.15638   0.48443   0.79869   0.00000  Uiso   1.00
B13    C     0.12858   0.48608   0.84307   0.00000  Uiso   1.00
C29    N     0.13028   0.47056   0.90430   0.00000  Uiso   1.00
He25   H     0.19943   0.45875   0.80896   0.00000  Uiso   1.00
He29   H     0.16795   0.44239   0.94006   0.00000  Uiso   1.00
Be33   C     0.30516   0.17198   0.52793   0.00000  Uiso   1.00
C33    N     0.34156   0.13926   0.49402   0.00000  Uiso   1.00
He33   H     0.28200   0.10183   0.54919   0.00000  Uiso   1.00
Be37   C     0.02241   0.26953   0.46190   0.00000  Uiso   1.00
C37    N     0.31137   0.03635   0.48280   0.00000  Uiso   1.00
He37   H     0.25892   0.04535   0.44901   0.00000  Uiso   1.00
Be41   C     0.02243   0.36736   0.99423   0.00000  Uiso   1.00
C41    N     0.41084   0.03632   0.98663   0.00000  Uiso   1.00
He41   H     0.35590   0.04543   0.99975   0.00000  Uiso   1.00
He45   H     0.48196   0.04206   0.09034   0.00000  Uiso   1.00
Li17   H     0.49974   0.39173   0.83124   0.00000  Uiso   1.00
Be45   C     0.42319   0.88520   0.32091   0.00000  Uiso   1.00
C45    N     0.45618   0.84931   0.28570   0.00000  Uiso   1.00
He49   H     0.49309   0.90771   0.34370   0.00000  Uiso   1.00
Be51   C     0.12277   0.58079   0.62849   0.00000  Uiso   1.00
C51    N     0.15077   0.54391   0.67808   0.00000  Uiso   1.00
He55   H     0.10489   0.51317   0.59742   0.00000  Uiso   1.00
Be57   C     0.44429   0.70272   0.31954   0.00000  Uiso   1.00
C57    N     0.47995   0.77143   0.28368   0.00000  Uiso   1.00
He61   H     0.42159   0.75014   0.34152   0.00000  Uiso   1.00
Be63   C     0.30009   0.56135   0.67402   0.00000  Uiso   1.00
C63    N     0.22816   0.51933   0.68347   0.00000  Uiso   1.00
He67   H     0.25465   0.58783   0.66750   0.00000  Uiso   1.00
Li27   H     0.48853   0.87318   0.12797   0.00000  Uiso   1.00
Be91   C     0.45136   0.94141   0.05723   0.00000  Uiso   1.00
C91    N     0.48918   0.91545   0.00505   0.00000  Uiso   1.00
B17    C     0.49938   0.24969   0.26425   0.00000  Uiso   1.00
Li9    H     0.46973   0.23486   0.23457   0.00000  Uiso   1.00
B19    C     0.36284   0.18142   0.47613   0.00000  Uiso   1.00
Li11   H     0.39310   0.19655   0.44789   0.00000  Uiso   1.00
B21    C     0.24772   0.49544   0.68932   0.00000  Uiso   1.00
Li13   H     0.23019   0.46038   0.69594   0.00000  Uiso   1.00
B37    C     0.41461   0.82922   0.26472   0.00000  Uiso   1.00
Li37   H     0.39975   0.79949   0.23510   0.00000  Uiso   1.00
B40    C     0.45012   0.90023   0.97573   0.00000  Uiso   1.00
Li40   H     0.43914   0.87829   0.93277   0.00000  Uiso   1.00
B23    C     0.41336   0.41336   0.98121   0.00000  Uiso   1.00
Li15   H     0.44365   0.44365   0.97342   0.00000  Uiso   1.00
B24    C     0.31328   0.31328   0.49337   0.00000  Uiso   1.00
Li16   H     0.34246   0.34246   0.50989   0.00000  Uiso   1.00
B43    C     0.16691   0.58345   0.70615   0.00000  Uiso   1.00
Li43   H     0.19009   0.59504   0.74756   0.00000  Uiso   1.00
loop_
_geom_bond_atom_site_label_1
_geom_bond_atom_site_label_2
_geom_bond_distance
_geom_bond_site_symmetry_2
_ccdc_geom_bond_type
H1     C1      1.999   .     S
H1     C17     2.002   .     S
H1     C57     1.998   4_665 S
H1     C45     2.006   4_665 S
H5     C9      1.993   .     S
H5     C25     2.004   .     S
H5     C51     1.998   .     S
H5     C63     2.006   .     S
H9     C5      2.000   .     S
H9     C33     2.002   .     S
H9     C37     2.002   .     S
H9     C13     1.997   10    S
H13    C21     2.000   1_556 S
H13    C41     2.000   .     S
H13    C91     1.993   4_666 S
H13    C29     1.997   10    S
Be1    Be5     1.391   .     D
Be1    C5      1.389   .     S
Be1    He5     1.097   .     S
Be5    C1      1.389   .     S
Be5    He1     1.097   .     S
C1     B1      1.358   .     D
B1     C5      1.359   .     S
B1     Li1     1.097   .     S
Be9    Be13    1.392   .     D
Be9    C13     1.390   .     S
Be9    He13    1.096   .     S
Be13   C9      1.389   .     S
Be13   He9     1.097   .     S
C9     B5      1.357   .     D
B5     C13     1.357   .     S
B5     Li5     1.098   .     S
C13    H9      1.997   10    S
Be17   Be21    1.392   .     D
Be17   C21     1.389   .     S
Be17   He21    1.096   .     S
Be21   C17     1.390   .     S
Be21   He17    1.096   .     S
C17    B9      1.356   .     D
B9     C21     1.359   .     S
B9     Li27    1.098   4_665 S
C21    H13     2.000   1_554 S
Be25   Be29    1.390   .     D
Be25   C29     1.388   .     S
Be25   He29    1.096   .     S
Be29   C25     1.388   .     S
Be29   He25    1.093   .     S
C25    B13     1.359   .     S
B13    C29     1.360   .     D
B13    Li17    1.097   6     S
C29    H13     1.997   10    S
Be33   C33     1.389   9     A
Be33   He33    1.097   9     S
Be33   Be33    1.392   9     A
C33    B19     1.358   .     A
C33    Be33    1.389   9     A
He33   Be33    1.097   9     S
Be37   C37     1.389   10    A
Be37   He37    1.097   10    S
Be37   Be37    1.393   12    A
C37    Be37    1.389   10    A
C37    B24     1.357   5     A
He37   Be37    1.097   10    S
Be41   He41    1.096   10    S
Be41   Be41    1.395   12    A
Be41   C41     1.389   10    A
C41    Be41    1.389   10    A
C41    B23     1.356   5     A
He41   Be41    1.096   10    S
He45   Be91    1.097   11_665 S
Li17   B13     1.097   5     S
Be45   C45     1.389   8     A
Be45   Be45    1.393   8     A
Be45   He49    1.097   8     S
C45    B37     1.359   .     A
C45    H1      2.006   4_665 S
C45    Be45    1.389   8     A
He49   Be45    1.097   8     S
Be51   Be51    1.393   9_565 A
Be51   C51     1.389   9_565 A
Be51   He55    1.097   9_565 S
C51    B43     1.358   .     A
C51    Be51    1.389   9_565 A
He55   Be51    1.097   9_565 S
Be57   Be57    1.394   9_565 A
Be57   C57     1.389   9_565 A
Be57   He61    1.097   9_565 S
C57    H1      1.998   4_665 S
C57    Be57    1.389   9_565 A
C57    B17     1.356   4_665 A
He61   Be57    1.097   9_565 S
Be63   He67    1.096   8     S
Be63   Be63    1.393   8     A
Be63   C63     1.389   8     A
C63    B21     1.358   .     A
C63    Be63    1.389   8     A
He67   Be63    1.096   8     S
Li27   B9      1.098   4_665 S
Be91   He45    1.097   11_565 S
Be91   C91     1.389   8     A
Be91   Be91    1.389   8     A
C91    B40     1.357   1_554 A
C91    H13     1.993   4_664 S
C91    Be91    1.389   8     A
B17    Li9     1.096   .     S
B17    C57     1.356   4_665 A
B17    C57     1.356   12_655 A
B19    C33     1.358   9     A
B19    Li11    1.097   .     S
B21    C63     1.358   8     A
B21    Li13    1.098   .     S
B37    C45     1.359   8     A
B37    Li37    1.098   .     S
B40    C91     1.357   1_556 A
B40    C91     1.357   8_556 A
B40    Li40    1.097   .     S
B23    Li15    1.098   .     S
B23    C41     1.356   6     A
B23    C41     1.356   9     A
B24    Li16    1.098   .     S
B24    C37     1.357   6     A
B24    C37     1.357   9     A
B43    C51     1.358   9_565 A
B43    Li43    1.098   .     S
