# Supplementary material for: Data-Driven Search Algorithm for Discovery of Synthesizable Zeolitic Imidazolate Frameworks
Source: JACS Au. 2025 Mar 7;5(3):1460–70. doi: 10.1021/jacsau.5c00077 (PMC11938011; doi:10.1021/jacsau.5c00077)
Supplement: Supplementary file 5 — au5c00077_si_005.zip [file au5c00077_si_005.zip › Tier 2/T-118_131_3_3533.cif]

data_131_3_3533.lmp-nosymm
_audit_creation_date              2023-09-12
_audit_creation_method            'Materials Studio'
_symmetry_space_group_name_H-M    'P42/MMC'
_symmetry_Int_Tables_number       131
_symmetry_cell_setting            tetragonal
loop_
_symmetry_equiv_pos_as_xyz
  x,y,z
  -x,-y,z
  -y,x,z+1/2
  y,-x,z+1/2
  -x,y,-z
  x,-y,-z
  y,x,-z+1/2
  -y,-x,-z+1/2
  -x,-y,-z
  x,y,-z
  y,-x,-z+1/2
  -y,x,-z+1/2
  x,-y,z
  -x,y,z
  -y,-x,z+1/2
  y,x,z+1/2
_cell_length_a                    19.5105
_cell_length_b                    19.5105
_cell_length_c                    50.2333
_cell_angle_alpha                 90.0000
_cell_angle_beta                  90.0000
_cell_angle_gamma                 90.0000
loop_
_atom_site_label
_atom_site_type_symbol
_atom_site_fract_x
_atom_site_fract_y
_atom_site_fract_z
_atom_site_U_iso_or_equiv
_atom_site_adp_type
_atom_site_occupancy
H1     Zn    0.15057   0.15580   0.05993   0.00000  Uiso   1.00
H5     Zn    0.34397   0.15589   0.15285   0.00000  Uiso   1.00
Be1    C     0.74855   0.16032   0.01387   0.00000  Uiso   1.00
C1     N     0.18385   0.16288   0.02248   0.00000  Uiso   1.00
He1    H     0.29416   0.15955   0.02806   0.00000  Uiso   1.00
Be5    C     0.09840   0.96436   0.09152   0.00000  Uiso   1.00
C5     N     0.13365   0.05784   0.06910   0.00000  Uiso   1.00
He5    H     0.07552   0.07207   0.10559   0.00000  Uiso   1.00
Be9    C     0.96426   0.26027   0.07429   0.00000  Uiso   1.00
C9     N     0.05781   0.19633   0.06566   0.00000  Uiso   1.00
He9    H     0.07247   0.30004   0.08015   0.00000  Uiso   1.00
Be13   C     0.28542   0.25626   0.11239   0.00000  Uiso   1.00
Be17   C     0.24127   0.25686   0.09060   0.00000  Uiso   1.00
C13    N     0.21702   0.19066   0.08684   0.00000  Uiso   1.00
B1     C     0.24680   0.15227   0.10618   0.00000  Uiso   1.00
C17    N     0.28831   0.18973   0.12222   0.00000  Uiso   1.00
He13   H     0.22540   0.29899   0.07753   0.00000  Uiso   1.00
He17   H     0.31446   0.29790   0.12177   0.00000  Uiso   1.00
Li1    H     0.23807   0.09705   0.10873   0.00000  Uiso   1.00
Be21   C     0.26082   0.96432   0.17336   0.00000  Uiso   1.00
C21    N     0.31995   0.05801   0.16063   0.00000  Uiso   1.00
He21   H     0.22368   0.07204   0.18167   0.00000  Uiso   1.00
Be25   C     0.53565   0.18772   0.11742   0.00000  Uiso   1.00
C25    N     0.44209   0.16609   0.14231   0.00000  Uiso   1.00
He25   H     0.42802   0.20149   0.10163   0.00000  Uiso   1.00
Be29   C     0.24935   0.27197   0.21257   0.00000  Uiso   1.00
Be33   C     0.24910   0.23053   0.19003   0.00000  Uiso   1.00
C29    N     0.31663   0.21686   0.18306   0.00000  Uiso   1.00
B5     C     0.35538   0.24937   0.20165   0.00000  Uiso   1.00
C33    N     0.31701   0.28311   0.22002   0.00000  Uiso   1.00
He29   H     0.20610   0.21083   0.17823   0.00000  Uiso   1.00
He33   H     0.20658   0.29344   0.22404   0.00000  Uiso   1.00
Li5    H     0.41162   0.24841   0.20186   0.00000  Uiso   1.00
Be37   C     0.29424   0.53568   0.21665   0.00000  Uiso   1.00
C37    N     0.33090   0.44206   0.23873   0.00000  Uiso   1.00
He37   H     0.27168   0.42785   0.20253   0.00000  Uiso   1.00
H9     Zn    0.65529   0.34471   0.25000   0.00000  Uiso   1.00
B9     C     0.85476   0.83738   1.00000   0.00000  Uiso   1.00
Li19   H     0.91097   0.16480   1.00000   0.00000  Uiso   1.00
Li9    H     0.50000   0.61846   0.23012   0.00000  Uiso   1.00
B11    C     0.50000   0.64906   0.24847   0.00000  Uiso   1.00
B19    C     0.50000   0.15352   0.15648   0.00000  Uiso   1.00
Li17   H     0.50000   0.13519   0.17714   0.00000  Uiso   1.00
B13    C     0.15473   1.00000   0.05653   0.00000  Uiso   1.00
Li11   H     0.18414   1.00000   0.03789   0.00000  Uiso   1.00
B15    C     0.35286   1.00000   0.15283   0.00000  Uiso   1.00
Li13   H     0.40196   1.00000   0.14215   0.00000  Uiso   1.00
B17    C     1.00000   0.16049   0.06014   0.00000  Uiso   1.00
Li15   H     1.00000   0.10738   0.05287   0.00000  Uiso   1.00
loop_
_geom_bond_atom_site_label_1
_geom_bond_atom_site_label_2
_geom_bond_distance
_geom_bond_site_symmetry_2
_ccdc_geom_bond_type
H1     C1      1.995   .     S
H1     C5      1.993   .     S
H1     C9      1.996   .     S
H1     C13     1.993   .     S
H5     C17     1.996   .     S
H5     C21     2.005   .     S
H5     C25     1.996   .     S
H5     C29     2.001   .     S
Be1    C1      1.389   14_655 A
Be1    He1     1.097   14_655 S
Be1    Be1     1.393   10    A
C1     Be1     1.389   14_655 A
C1     B9      1.357   2_664 A
He1    Be1     1.097   14_655 S
Be5    C5      1.389   13_565 A
Be5    He5     1.097   13_565 S
Be5    Be5     1.391   13_575 A
C5     B13     1.357   1_545 A
C5     Be5     1.389   13_565 A
He5    Be5     1.097   13_565 S
Be9    Be9     1.395   14_755 A
Be9    He9     1.096   14_655 S
Be9    C9      1.389   14_655 A
C9     B17     1.356   1_455 A
C9     Be9     1.389   14_655 A
He9    Be9     1.096   14_655 S
Be13   Be17    1.393   .     D
Be13   C17     1.390   .     S
Be13   He17    1.097   .     S
Be17   C13     1.389   .     S
Be17   He13    1.096   .     S
C13    B1      1.357   .     D
B1     C17     1.356   .     S
B1     Li1     1.098   .     S
Be21   C21     1.389   13_565 A
Be21   Be21    1.392   13_575 A
Be21   He21    1.097   13_565 S
C21    B15     1.359   1_545 A
C21    Be21    1.389   13_565 A
He21   Be21    1.097   13_565 S
Be25   Be25    1.391   14_655 A
Be25   He25    1.097   14_655 S
Be25   C25     1.389   14_655 A
C25    B19     1.358   .     A
C25    Be25    1.389   14_655 A
He25   Be25    1.097   14_655 S
Be29   Be33    1.391   .     D
Be29   C33     1.389   .     S
Be29   He33    1.097   .     S
Be33   C29     1.389   .     S
Be33   He29    1.097   .     S
C29    B5      1.359   .     S
B5     C33     1.358   .     D
B5     Li5     1.097   .     S
C33    H9      2.001   11_565 S
Be37   Be37    1.392   13_565 A
Be37   He37    1.097   13_565 S
Be37   C37     1.389   13_565 A
C37    Be37    1.389   13_565 A
C37    B11     1.358   8_665 A
C37    H9      2.000   11_565 S
He37   Be37    1.097   13_565 S
H9     C33     2.001   12_655 S
H9     C33     2.001   14_655 S
H9     C37     2.000   12_655 S
H9     C37     2.000   14_655 S
B9     C1      1.357   2_666 A
B9     C1      1.357   9_666 A
B9     Li19    1.098   6_567 S
Li19   B9      1.098   6_567 S
Li9    B11     1.098   .     S
B11    C37     1.358   8_665 A
B11    C37     1.358   11_565 A
B19    C25     1.358   14_655 A
B19    Li17    1.097   .     S
B13    C5      1.357   1_565 A
B13    C5      1.357   13_565 A
B13    Li11    1.098   .     S
B15    C21     1.359   1_565 A
B15    C21     1.359   13_565 A
B15    Li13    1.098   .     S
B17    C9      1.356   1_655 A
B17    C9      1.356   14_655 A
B17    Li15    1.099   .     S
