# Supplementary material for: Data-Driven Search Algorithm for Discovery of Synthesizable Zeolitic Imidazolate Frameworks
Source: JACS Au. 2025 Mar 7;5(3):1460–70. doi: 10.1021/jacsau.5c00077 (PMC11938011; doi:10.1021/jacsau.5c00077)
Supplement: Supplementary file 5 — au5c00077_si_005.zip [file au5c00077_si_005.zip › Tier 2/T-119_74_3_2587961.cif]

data_74_3_2587961.lmp-nosymm
_audit_creation_date              2023-09-12
_audit_creation_method            'Materials Studio'
_symmetry_space_group_name_H-M    'P1'
_symmetry_Int_Tables_number       1
_symmetry_cell_setting            triclinic
loop_
_symmetry_equiv_pos_as_xyz
  x,y,z
_cell_length_a                    47.9581
_cell_length_b                    19.4464
_cell_length_c                    18.5685
_cell_angle_alpha                 90.1116
_cell_angle_beta                  90.8176
_cell_angle_gamma                 90.2407
loop_
_atom_site_label
_atom_site_type_symbol
_atom_site_fract_x
_atom_site_fract_y
_atom_site_fract_z
_atom_site_U_iso_or_equiv
_atom_site_adp_type
_atom_site_occupancy
H1     Zn    0.20628   0.06860   0.35407   0.00000  Uiso   1.00
H2     Zn    0.19674   0.87654   0.60068   0.00000  Uiso   1.00
H3     Zn    0.19461   0.57744   0.63988   0.00000  Uiso   1.00
H4     Zn    0.20689   0.37853   0.39213   0.00000  Uiso   1.00
H5     Zn    0.08048   0.08449   0.35962   0.00000  Uiso   1.00
H6     Zn    0.07049   0.89462   0.61367   0.00000  Uiso   1.00
H7     Zn    0.06991   0.58045   0.60520   0.00000  Uiso   1.00
H8     Zn    0.08337   0.39540   0.34169   0.00000  Uiso   1.00
H9     Zn    0.99500   0.38145   0.10905   0.00000  Uiso   1.00
Be1    C     0.22998   0.99029   0.22892   0.00000  Uiso   1.00
C1     N     0.22835   0.05252   0.26540   0.00000  Uiso   1.00
B1     C     0.24383   0.09753   0.22681   0.00000  Uiso   1.00
He1    H     0.21950   0.94394   0.24850   0.00000  Uiso   1.00
Be2    C     0.22146   0.86740   0.81663   0.00000  Uiso   1.00
Be3    C     0.20220   0.86320   0.76015   0.00000  Uiso   1.00
C2     N     0.21555   0.88151   0.69708   0.00000  Uiso   1.00
B2     C     0.24243   0.89450   0.71689   0.00000  Uiso   1.00
He2    H     0.17995   0.84981   0.76052   0.00000  Uiso   1.00
He3    H     0.21889   0.85736   0.87430   0.00000  Uiso   1.00
C3     N     0.22664   0.59350   0.70844   0.00000  Uiso   1.00
B3     C     0.23100   0.58535   0.78042   0.00000  Uiso   1.00
Li1    H     0.21465   0.56971   0.81777   0.00000  Uiso   1.00
C4     N     0.23912   0.40853   0.33276   0.00000  Uiso   1.00
Li2    H     0.23275   0.35611   0.23064   0.00000  Uiso   1.00
Be4    C     0.24296   0.93587   0.50647   0.00000  Uiso   1.00
Li3    H     0.01813   0.49698   0.98693   0.00000  Uiso   1.00
C5     N     0.21857   0.00173   0.42871   0.00000  Uiso   1.00
B4     C     0.20133   0.97341   0.47784   0.00000  Uiso   1.00
C6     N     0.21512   0.93344   0.52612   0.00000  Uiso   1.00
Li4    H     0.17869   0.98171   0.47836   0.00000  Uiso   1.00
Li5    H     0.00569   0.02736   0.96696   0.00000  Uiso   1.00
B5     C     0.99486   0.98651   0.99625   0.00000  Uiso   1.00
He4    H     0.23163   0.01607   0.86117   0.00000  Uiso   1.00
He5    H     0.23210   0.11341   0.97372   0.00000  Uiso   1.00
Be5    C     0.23240   0.40991   0.53870   0.00000  Uiso   1.00
Be6    C     0.22963   0.45630   0.59526   0.00000  Uiso   1.00
C7     N     0.20756   0.49987   0.57884   0.00000  Uiso   1.00
B6     C     0.19755   0.47851   0.51382   0.00000  Uiso   1.00
C8     N     0.21175   0.42393   0.48766   0.00000  Uiso   1.00
He6    H     0.24179   0.46190   0.64545   0.00000  Uiso   1.00
Li6    H     0.17971   0.50214   0.48584   0.00000  Uiso   1.00
Be7    C     0.23750   0.54102   0.00819   0.00000  Uiso   1.00
Be8    C     0.23988   0.49854   0.06834   0.00000  Uiso   1.00
He7    H     0.22414   0.48053   0.10625   0.00000  Uiso   1.00
He8    H     0.21925   0.56619   0.98393   0.00000  Uiso   1.00
Be9    C     0.20591   0.24746   0.47914   0.00000  Uiso   1.00
Be10   C     0.20628   0.17644   0.47011   0.00000  Uiso   1.00
C9     N     0.20842   0.16243   0.39703   0.00000  Uiso   1.00
B7     C     0.20856   0.22470   0.36413   0.00000  Uiso   1.00
C10    N     0.20760   0.27773   0.41163   0.00000  Uiso   1.00
He9    H     0.20564   0.13506   0.51014   0.00000  Uiso   1.00
He10   H     0.20455   0.27843   0.52839   0.00000  Uiso   1.00
Li7    H     0.20988   0.23148   0.30562   0.00000  Uiso   1.00
Be11   C     0.19478   0.67794   0.50932   0.00000  Uiso   1.00
Be12   C     0.19541   0.74916   0.50089   0.00000  Uiso   1.00
C11    N     0.19718   0.77883   0.56894   0.00000  Uiso   1.00
B8     C     0.19690   0.72575   0.61605   0.00000  Uiso   1.00
C12    N     0.19606   0.66376   0.58259   0.00000  Uiso   1.00
He11   H     0.19522   0.78098   0.45218   0.00000  Uiso   1.00
He12   H     0.19396   0.63651   0.46922   0.00000  Uiso   1.00
Li8    H     0.19825   0.73223   0.67478   0.00000  Uiso   1.00
Be13   C     0.12622   0.98765   0.31503   0.00000  Uiso   1.00
Be14   C     0.15516   0.98382   0.31244   0.00000  Uiso   1.00
C13    N     0.16611   0.04518   0.33901   0.00000  Uiso   1.00
B9     C     0.14378   0.08365   0.35759   0.00000  Uiso   1.00
C14    N     0.11918   0.05132   0.34339   0.00000  Uiso   1.00
He13   H     0.16868   0.94246   0.29345   0.00000  Uiso   1.00
He14   H     0.11016   0.95015   0.29879   0.00000  Uiso   1.00
Li9    H     0.14538   0.13560   0.38062   0.00000  Uiso   1.00
Be15   C     0.12258   0.96919   0.66628   0.00000  Uiso   1.00
Be16   C     0.15147   0.96537   0.66190   0.00000  Uiso   1.00
C15    N     0.15807   0.90670   0.62306   0.00000  Uiso   1.00
B10    C     0.13323   0.87746   0.60448   0.00000  Uiso   1.00
C16    N     0.11115   0.91255   0.63078   0.00000  Uiso   1.00
He15   H     0.16777   0.99956   0.68379   0.00000  Uiso   1.00
He16   H     0.10943   0.00724   0.69294   0.00000  Uiso   1.00
Li10   H     0.13128   0.82952   0.57341   0.00000  Uiso   1.00
Be17   C     0.11373   0.54150   0.71852   0.00000  Uiso   1.00
Be18   C     0.14259   0.54116   0.72832   0.00000  Uiso   1.00
C17    N     0.15455   0.56832   0.66688   0.00000  Uiso   1.00
B11    C     0.13287   0.58245   0.62144   0.00000  Uiso   1.00
C18    N     0.10774   0.56761   0.65042   0.00000  Uiso   1.00
He17   H     0.15545   0.52466   0.77437   0.00000  Uiso   1.00
He18   H     0.09705   0.52505   0.75454   0.00000  Uiso   1.00
Li11   H     0.13532   0.60483   0.56765   0.00000  Uiso   1.00
Be19   C     0.13656   0.46994   0.29557   0.00000  Uiso   1.00
Be20   C     0.16528   0.46535   0.30675   0.00000  Uiso   1.00
C19    N     0.17053   0.40815   0.34944   0.00000  Uiso   1.00
B12    C     0.14513   0.38110   0.36429   0.00000  Uiso   1.00
C20    N     0.12398   0.41580   0.33166   0.00000  Uiso   1.00
He19   H     0.18234   0.49762   0.28695   0.00000  Uiso   1.00
He20   H     0.12416   0.50726   0.26477   0.00000  Uiso   1.00
Li12   H     0.14210   0.33483   0.39716   0.00000  Uiso   1.00
Be21   C     0.03249   0.97639   0.51141   0.00000  Uiso   1.00
Be22   C     0.03468   0.01900   0.45148   0.00000  Uiso   1.00
C21    N     0.06276   0.02582   0.43524   0.00000  Uiso   1.00
B13    C     0.07661   0.98876   0.48617   0.00000  Uiso   1.00
C22    N     0.05923   0.95817   0.53365   0.00000  Uiso   1.00
He21   H     0.01844   0.04402   0.41880   0.00000  Uiso   1.00
He22   H     0.01407   0.95850   0.54039   0.00000  Uiso   1.00
Li13   H     0.09942   0.98396   0.48866   0.00000  Uiso   1.00
Be23   C     0.03901   0.47306   0.42410   0.00000  Uiso   1.00
Be24   C     0.03619   0.51319   0.48574   0.00000  Uiso   1.00
C23    N     0.06246   0.52266   0.51688   0.00000  Uiso   1.00
B14    C     0.08029   0.48926   0.47271   0.00000  Uiso   1.00
C24    N     0.06714   0.45900   0.41545   0.00000  Uiso   1.00
He23   H     0.01747   0.53461   0.51037   0.00000  Uiso   1.00
He24   H     0.02324   0.45463   0.38526   0.00000  Uiso   1.00
Li14   H     0.10292   0.48724   0.48210   0.00000  Uiso   1.00
Be25   C     0.07675   0.28166   0.45222   0.00000  Uiso   1.00
Be26   C     0.07619   0.21017   0.45656   0.00000  Uiso   1.00
C25    N     0.07835   0.18378   0.38731   0.00000  Uiso   1.00
B15    C     0.08070   0.23944   0.34370   0.00000  Uiso   1.00
C26    N     0.07921   0.29984   0.38025   0.00000  Uiso   1.00
He25   H     0.07408   0.17617   0.50326   0.00000  Uiso   1.00
He26   H     0.07516   0.32081   0.49456   0.00000  Uiso   1.00
Li15   H     0.08265   0.23599   0.28495   0.00000  Uiso   1.00
Be27   C     0.04657   0.70379   0.52538   0.00000  Uiso   1.00
Be28   C     0.04662   0.77536   0.52777   0.00000  Uiso   1.00
C27    N     0.06395   0.79632   0.58430   0.00000  Uiso   1.00
B16    C     0.07342   0.73723   0.61488   0.00000  Uiso   1.00
C28    N     0.06398   0.67988   0.58018   0.00000  Uiso   1.00
He27   H     0.03591   0.81276   0.49308   0.00000  Uiso   1.00
He28   H     0.03586   0.66836   0.48808   0.00000  Uiso   1.00
Li16   H     0.08787   0.73598   0.66127   0.00000  Uiso   1.00
Be29   C     0.05371   0.05502   0.14500   0.00000  Uiso   1.00
Be30   C     0.07453   0.05867   0.19797   0.00000  Uiso   1.00
C29    N     0.06198   0.07192   0.26356   0.00000  Uiso   1.00
B17    C     0.03434   0.07696   0.24845   0.00000  Uiso   1.00
C30    N     0.02827   0.06579   0.17777   0.00000  Uiso   1.00
He29   H     0.09718   0.05261   0.19400   0.00000  Uiso   1.00
He30   H     0.05498   0.04481   0.08705   0.00000  Uiso   1.00
Li17   H     0.01859   0.08750   0.28930   0.00000  Uiso   1.00
Be31   C     0.03114   0.98498   0.79131   0.00000  Uiso   1.00
Be32   C     0.04779   0.98781   0.73053   0.00000  Uiso   1.00
C31    N     0.04918   0.92212   0.70120   0.00000  Uiso   1.00
B18    C     0.03379   0.88174   0.74519   0.00000  Uiso   1.00
C32    N     0.02278   0.91723   0.80105   0.00000  Uiso   1.00
He31   H     0.05833   0.03159   0.70543   0.00000  Uiso   1.00
He32   H     0.02506   0.02566   0.82883   0.00000  Uiso   1.00
Li18   H     0.03087   0.82622   0.73699   0.00000  Uiso   1.00
Be33   C     0.01783   0.47651   0.74892   0.00000  Uiso   1.00
Be34   C     0.03619   0.47881   0.69152   0.00000  Uiso   1.00
C33    N     0.04242   0.54731   0.67751   0.00000  Uiso   1.00
B19    C     0.02846   0.58394   0.72768   0.00000  Uiso   1.00
C34    N     0.01347   0.54337   0.77245   0.00000  Uiso   1.00
He33   H     0.04484   0.43718   0.65884   0.00000  Uiso   1.00
He34   H     0.00802   0.43254   0.77563   0.00000  Uiso   1.00
Li19   H     0.02923   0.64026   0.73163   0.00000  Uiso   1.00
Be35   C     0.05850   0.40597   0.12302   0.00000  Uiso   1.00
Be36   C     0.07865   0.40850   0.17779   0.00000  Uiso   1.00
C35    N     0.06543   0.39974   0.24332   0.00000  Uiso   1.00
B20    C     0.03799   0.39163   0.22635   0.00000  Uiso   1.00
C36    N     0.03269   0.39623   0.15443   0.00000  Uiso   1.00
He35   H     0.10130   0.41567   0.17505   0.00000  Uiso   1.00
He36   H     0.06048   0.41094   0.06451   0.00000  Uiso   1.00
Li20   H     0.02178   0.38357   0.26665   0.00000  Uiso   1.00
Li21   H     0.00369   0.22908   0.18052   0.00000  Uiso   1.00
Be37   C     0.01870   0.75398   0.94355   0.00000  Uiso   1.00
Be38   C     0.01682   0.68261   0.93901   0.00000  Uiso   1.00
C37    N     0.99770   0.66619   0.88472   0.00000  Uiso   1.00
C38    N     0.00085   0.78184   0.89185   0.00000  Uiso   1.00
He37   H     0.02723   0.64252   0.97076   0.00000  Uiso   1.00
He38   H     0.03105   0.78698   0.97996   0.00000  Uiso   1.00
H10    Zn    0.99482   0.88129   0.87066   0.00000  Uiso   1.00
B21    C     0.99634   0.48108   0.97880   0.00000  Uiso   1.00
H11    Zn    0.28027   0.90312   0.85256   0.00000  Uiso   1.00
H12    Zn    0.28100   0.10775   0.09535   0.00000  Uiso   1.00
H13    Zn    0.28646   0.41570   0.14448   0.00000  Uiso   1.00
H14    Zn    0.27754   0.60396   0.89666   0.00000  Uiso   1.00
H15    Zn    0.40507   0.90372   0.83892   0.00000  Uiso   1.00
H16    Zn    0.40639   0.09872   0.09507   0.00000  Uiso   1.00
H17    Zn    0.41262   0.40838   0.11774   0.00000  Uiso   1.00
H18    Zn    0.40310   0.59196   0.86182   0.00000  Uiso   1.00
H19    Zn    0.48561   0.56945   0.62821   0.00000  Uiso   1.00
H20    Zn    0.49048   0.88104   0.59991   0.00000  Uiso   1.00
H21    Zn    0.49205   0.07586   0.33943   0.00000  Uiso   1.00
Be39   C     0.24664   0.99989   0.16892   0.00000  Uiso   1.00
C39    N     0.25499   0.06836   0.16739   0.00000  Uiso   1.00
He39   H     0.25264   0.96363   0.12660   0.00000  Uiso   1.00
Li22   H     0.24673   0.15181   0.24145   0.00000  Uiso   1.00
C40    N     0.24705   0.88675   0.78873   0.00000  Uiso   1.00
Li23   H     0.25862   0.91005   0.67905   0.00000  Uiso   1.00
Be40   C     0.27142   0.61672   0.73848   0.00000  Uiso   1.00
Be41   C     0.25239   0.61289   0.68149   0.00000  Uiso   1.00
C41    N     0.25784   0.59818   0.80113   0.00000  Uiso   1.00
He40   H     0.25530   0.62333   0.62401   0.00000  Uiso   1.00
He41   H     0.29368   0.63003   0.73856   0.00000  Uiso   1.00
Be42   C     0.27903   0.46022   0.29951   0.00000  Uiso   1.00
Be43   C     0.26037   0.45250   0.35567   0.00000  Uiso   1.00
B22    C     0.24551   0.39092   0.26419   0.00000  Uiso   1.00
C42    N     0.26969   0.42008   0.24205   0.00000  Uiso   1.00
He42   H     0.26056   0.47520   0.40982   0.00000  Uiso   1.00
He43   H     0.29842   0.49014   0.29665   0.00000  Uiso   1.00
He44   H     0.26337   0.99490   0.41601   0.00000  Uiso   1.00
He45   H     0.25898   0.90714   0.53629   0.00000  Uiso   1.00
C43    N     0.26995   0.98264   0.91404   0.00000  Uiso   1.00
B23    C     0.28356   0.00672   0.97347   0.00000  Uiso   1.00
C44    N     0.27055   0.06134   0.00337   0.00000  Uiso   1.00
Li24   H     0.30320   0.98520   0.99432   0.00000  Uiso   1.00
He46   H     0.24730   0.36797   0.53110   0.00000  Uiso   1.00
C45    N     0.26778   0.48111   0.07715   0.00000  Uiso   1.00
B24    C     0.28119   0.51116   0.02158   0.00000  Uiso   1.00
C46    N     0.26376   0.54766   0.97828   0.00000  Uiso   1.00
Li25   H     0.30373   0.50669   0.01291   0.00000  Uiso   1.00
Be44   C     0.28501   0.73270   0.99275   0.00000  Uiso   1.00
Be45   C     0.28588   0.80376   0.98310   0.00000  Uiso   1.00
C47    N     0.28077   0.81720   0.91067   0.00000  Uiso   1.00
B25    C     0.27757   0.75490   0.87869   0.00000  Uiso   1.00
C48    N     0.27931   0.70235   0.92632   0.00000  Uiso   1.00
He47   H     0.28931   0.84561   0.02190   0.00000  Uiso   1.00
He48   H     0.28756   0.70143   0.04147   0.00000  Uiso   1.00
Li26   H     0.27300   0.74787   0.82099   0.00000  Uiso   1.00
Be46   C     0.27624   0.31224   0.02593   0.00000  Uiso   1.00
Be47   C     0.27516   0.24156   0.01440   0.00000  Uiso   1.00
C49    N     0.27907   0.20906   0.08030   0.00000  Uiso   1.00
B26    C     0.28271   0.26042   0.12917   0.00000  Uiso   1.00
C50    N     0.28068   0.32377   0.09906   0.00000  Uiso   1.00
He49   H     0.27192   0.21220   0.96446   0.00000  Uiso   1.00
He50   H     0.27391   0.35508   0.98790   0.00000  Uiso   1.00
Li27   H     0.28639   0.25178   0.18692   0.00000  Uiso   1.00
Be48   C     0.35502   0.94153   0.74286   0.00000  Uiso   1.00
Be49   C     0.32599   0.94114   0.74514   0.00000  Uiso   1.00
C51    N     0.31815   0.91328   0.81063   0.00000  Uiso   1.00
B27    C     0.34235   0.89957   0.84653   0.00000  Uiso   1.00
C52    N     0.36523   0.91489   0.80740   0.00000  Uiso   1.00
He51   H     0.31044   0.95770   0.70504   0.00000  Uiso   1.00
He52   H     0.36907   0.95809   0.70011   0.00000  Uiso   1.00
Li28   H     0.34334   0.87664   0.90050   0.00000  Uiso   1.00
Be50   C     0.35740   0.01934   0.15533   0.00000  Uiso   1.00
Be51   C     0.32841   0.02182   0.15650   0.00000  Uiso   1.00
C53    N     0.31990   0.08017   0.11935   0.00000  Uiso   1.00
B28    C     0.34363   0.10999   0.09530   0.00000  Uiso   1.00
C54    N     0.36687   0.07590   0.11700   0.00000  Uiso   1.00
He53   H     0.31327   0.98747   0.18196   0.00000  Uiso   1.00
He54   H     0.37197   0.98219   0.17922   0.00000  Uiso   1.00
Li29   H     0.34404   0.15773   0.06382   0.00000  Uiso   1.00
Be52   C     0.36622   0.50509   0.15893   0.00000  Uiso   1.00
Be53   C     0.33735   0.50695   0.16527   0.00000  Uiso   1.00
C55    N     0.32675   0.44272   0.14633   0.00000  Uiso   1.00
B29    C     0.34930   0.40419   0.12938   0.00000  Uiso   1.00
C56    N     0.37364   0.43975   0.13587   0.00000  Uiso   1.00
He55   H     0.32360   0.54904   0.18130   0.00000  Uiso   1.00
He56   H     0.38199   0.54518   0.16876   0.00000  Uiso   1.00
Li30   H     0.34799   0.35035   0.11165   0.00000  Uiso   1.00
Be54   C     0.35154   0.50318   0.84247   0.00000  Uiso   1.00
Be55   C     0.32276   0.50584   0.85081   0.00000  Uiso   1.00
C57    N     0.31597   0.57103   0.87551   0.00000  Uiso   1.00
B30    C     0.34055   0.60563   0.88130   0.00000  Uiso   1.00
C58    N     0.36264   0.56691   0.86137   0.00000  Uiso   1.00
He57   H     0.30668   0.46654   0.84097   0.00000  Uiso   1.00
He58   H     0.36487   0.46105   0.82434   0.00000  Uiso   1.00
Li31   H     0.34233   0.65924   0.89957   0.00000  Uiso   1.00
Be56   C     0.44641   0.02659   0.99353   0.00000  Uiso   1.00
Be57   C     0.44565   0.98371   0.93336   0.00000  Uiso   1.00
C59    N     0.41792   0.96898   0.91656   0.00000  Uiso   1.00
B31    C     0.40291   0.00156   0.96779   0.00000  Uiso   1.00
C60    N     0.41921   0.03690   0.01570   0.00000  Uiso   1.00
He59   H     0.46263   0.96367   0.90053   0.00000  Uiso   1.00
He60   H     0.46416   0.04967   0.02266   0.00000  Uiso   1.00
Li32   H     0.38006   0.99972   0.97005   0.00000  Uiso   1.00
Be58   C     0.45015   0.52812   0.95517   0.00000  Uiso   1.00
Be59   C     0.45259   0.48705   0.01641   0.00000  Uiso   1.00
C61    N     0.42591   0.47152   0.03985   0.00000  Uiso   1.00
B32    C     0.40832   0.50163   0.99152   0.00000  Uiso   1.00
C62    N     0.42196   0.53635   0.93926   0.00000  Uiso   1.00
He61   H     0.47113   0.46864   0.04558   0.00000  Uiso   1.00
He62   H     0.46621   0.55104   0.92115   0.00000  Uiso   1.00
Li33   H     0.38548   0.49861   0.99453   0.00000  Uiso   1.00
Be60   C     0.42086   0.71808   0.94728   0.00000  Uiso   1.00
Be61   C     0.42115   0.78953   0.94230   0.00000  Uiso   1.00
C63    N     0.40970   0.80775   0.87593   0.00000  Uiso   1.00
B33    C     0.40306   0.74739   0.84281   0.00000  Uiso   1.00
C64    N     0.40956   0.69169   0.88366   0.00000  Uiso   1.00
He63   H     0.42846   0.82861   0.98095   0.00000  Uiso   1.00
He64   H     0.42797   0.68416   0.99090   0.00000  Uiso   1.00
Li34   H     0.39354   0.74398   0.78880   0.00000  Uiso   1.00
Be62   C     0.41084   0.29614   0.00357   0.00000  Uiso   1.00
Be63   C     0.40938   0.22478   0.99784   0.00000  Uiso   1.00
C65    N     0.41002   0.19749   0.06690   0.00000  Uiso   1.00
B34    C     0.41118   0.25256   0.11197   0.00000  Uiso   1.00
C66    N     0.41238   0.31331   0.07621   0.00000  Uiso   1.00
He65   H     0.40833   0.19140   0.95017   0.00000  Uiso   1.00
He66   H     0.41128   0.33583   0.96168   0.00000  Uiso   1.00
Li35   H     0.41207   0.24835   0.17093   0.00000  Uiso   1.00
Be64   C     0.44761   0.97751   0.65888   0.00000  Uiso   1.00
Be65   C     0.42853   0.98356   0.71426   0.00000  Uiso   1.00
C67    N     0.42857   0.92252   0.75297   0.00000  Uiso   1.00
B35    C     0.44760   0.88186   0.72041   0.00000  Uiso   1.00
C68    N     0.45933   0.91237   0.66238   0.00000  Uiso   1.00
He67   H     0.41511   0.02671   0.72917   0.00000  Uiso   1.00
He68   H     0.45332   0.01412   0.61664   0.00000  Uiso   1.00
Li36   H     0.45248   0.82949   0.73833   0.00000  Uiso   1.00
Be66   C     0.43058   0.09545   0.31226   0.00000  Uiso   1.00
Be67   C     0.41117   0.09971   0.25610   0.00000  Uiso   1.00
C69    N     0.42501   0.08997   0.19160   0.00000  Uiso   1.00
B36    C     0.45226   0.08214   0.21042   0.00000  Uiso   1.00
C70    N     0.45659   0.08406   0.28284   0.00000  Uiso   1.00
He69   H     0.38857   0.10800   0.25754   0.00000  Uiso   1.00
He70   H     0.42786   0.09948   0.37068   0.00000  Uiso   1.00
Li37   H     0.46890   0.07339   0.17151   0.00000  Uiso   1.00
Be68   C     0.43743   0.41218   0.33543   0.00000  Uiso   1.00
Be69   C     0.41803   0.41704   0.27920   0.00000  Uiso   1.00
C71    N     0.43199   0.40978   0.21454   0.00000  Uiso   1.00
B37    C     0.45916   0.40016   0.23358   0.00000  Uiso   1.00
C72    N     0.46359   0.40261   0.30606   0.00000  Uiso   1.00
He71   H     0.39543   0.42528   0.28053   0.00000  Uiso   1.00
He72   H     0.43454   0.41523   0.39380   0.00000  Uiso   1.00
Li38   H     0.47584   0.39296   0.19446   0.00000  Uiso   1.00
Be70   C     0.42243   0.53889   0.64765   0.00000  Uiso   1.00
Be71   C     0.40334   0.54538   0.70316   0.00000  Uiso   1.00
C73    N     0.41743   0.57073   0.76361   0.00000  Uiso   1.00
B38    C     0.44427   0.57879   0.74325   0.00000  Uiso   1.00
C74    N     0.44842   0.55919   0.67402   0.00000  Uiso   1.00
He73   H     0.38091   0.53424   0.70421   0.00000  Uiso   1.00
He74   H     0.41966   0.52059   0.59213   0.00000  Uiso   1.00
Li39   H     0.46085   0.59798   0.77949   0.00000  Uiso   1.00
C75    N     0.49061   0.66428   0.58951   0.00000  Uiso   1.00
B39    C     0.48500   0.72550   0.62135   0.00000  Uiso   1.00
C76    N     0.49129   0.78009   0.57896   0.00000  Uiso   1.00
Li40   H     0.47575   0.73015   0.67482   0.00000  Uiso   1.00
Li41   H     0.48303   0.23355   0.29555   0.00000  Uiso   1.00
B40    C     0.48666   0.47781   0.49251   0.00000  Uiso   1.00
Li42   H     0.46518   0.48947   0.47570   0.00000  Uiso   1.00
Be72   C     0.46678   0.94529   0.39307   0.00000  Uiso   1.00
Be73   C     0.46702   0.90005   0.45100   0.00000  Uiso   1.00
C77    N     0.48540   0.92545   0.50316   0.00000  Uiso   1.00
C78    N     0.48426   0.00034   0.40987   0.00000  Uiso   1.00
He75   H     0.45578   0.85137   0.45840   0.00000  Uiso   1.00
He76   H     0.45503   0.94298   0.34198   0.00000  Uiso   1.00
B41    C     0.49336   0.22951   0.34853   0.00000  Uiso   1.00
Be74   C     0.24517   0.97930   0.44722   0.00000  Uiso   1.00
Be75   C     0.24684   0.07227   0.96119   0.00000  Uiso   1.00
Be76   C     0.24663   0.02415   0.90560   0.00000  Uiso   1.00
H22    Zn    0.69417   0.57050   0.81197   0.00000  Uiso   1.00
H23    Zn    0.70776   0.37631   0.06549   0.00000  Uiso   1.00
H24    Zn    0.70158   0.07225   0.12661   0.00000  Uiso   1.00
H25    Zn    0.70211   0.87461   0.87615   0.00000  Uiso   1.00
H26    Zn    0.57134   0.59352   0.87239   0.00000  Uiso   1.00
H27    Zn    0.58507   0.39746   0.12603   0.00000  Uiso   1.00
H28    Zn    0.57576   0.08798   0.09784   0.00000  Uiso   1.00
H29    Zn    0.57716   0.90229   0.83668   0.00000  Uiso   1.00
H30    Zn    0.49888   0.38420   0.36200   0.00000  Uiso   1.00
C79    N     0.74010   0.40916   0.12540   0.00000  Uiso   1.00
Li43   H     0.73649   0.35512   0.22689   0.00000  Uiso   1.00
Be77   C     0.71152   0.50618   0.67104   0.00000  Uiso   1.00
Be78   C     0.72976   0.51704   0.61452   0.00000  Uiso   1.00
C80    N     0.74378   0.57873   0.62681   0.00000  Uiso   1.00
B42    C     0.73412   0.60243   0.69058   0.00000  Uiso   1.00
C81    N     0.71428   0.56085   0.71890   0.00000  Uiso   1.00
He77   H     0.73352   0.48609   0.56618   0.00000  Uiso   1.00
He78   H     0.69693   0.46375   0.68081   0.00000  Uiso   1.00
Li44   H     0.74115   0.65070   0.71579   0.00000  Uiso   1.00
Be79   C     0.73698   0.98444   0.80861   0.00000  Uiso   1.00
B43    C     0.74089   0.88835   0.74835   0.00000  Uiso   1.00
C82    N     0.72911   0.91560   0.80790   0.00000  Uiso   1.00
He79   H     0.73044   0.01935   0.85162   0.00000  Uiso   1.00
Li45   H     0.73847   0.83434   0.73209   0.00000  Uiso   1.00
Be80   C     0.72796   0.00026   0.25325   0.00000  Uiso   1.00
B44    C     0.74352   0.10590   0.24723   0.00000  Uiso   1.00
C83    N     0.72612   0.06052   0.21348   0.00000  Uiso   1.00
He80   H     0.71605   0.95409   0.23791   0.00000  Uiso   1.00
He81   H     0.73514   0.52310   0.31749   0.00000  Uiso   1.00
He82   H     0.72791   0.61194   0.43596   0.00000  Uiso   1.00
Be81   C     0.73353   0.40895   0.92190   0.00000  Uiso   1.00
Be82   C     0.73047   0.45349   0.86378   0.00000  Uiso   1.00
C84    N     0.70713   0.49384   0.87529   0.00000  Uiso   1.00
B45    C     0.69706   0.47347   0.93985   0.00000  Uiso   1.00
C85    N     0.71209   0.42154   0.96967   0.00000  Uiso   1.00
He83   H     0.74296   0.45919   0.81509   0.00000  Uiso   1.00
Li46   H     0.67848   0.49559   0.96460   0.00000  Uiso   1.00
He84   H     0.73009   0.02920   0.59708   0.00000  Uiso   1.00
He85   H     0.73281   0.12116   0.48046   0.00000  Uiso   1.00
Be83   C     0.73790   0.91583   0.00479   0.00000  Uiso   1.00
Be84   C     0.73772   0.96143   0.06261   0.00000  Uiso   1.00
C86    N     0.71231   0.99544   0.06179   0.00000  Uiso   1.00
B46    C     0.69819   0.97075   0.00336   0.00000  Uiso   1.00
C87    N     0.71266   0.92183   0.96776   0.00000  Uiso   1.00
Li47   H     0.67720   0.98742   0.98761   0.00000  Uiso   1.00
Be85   C     0.71782   0.73738   0.94320   0.00000  Uiso   1.00
Be86   C     0.71629   0.66733   0.92794   0.00000  Uiso   1.00
C88    N     0.70288   0.65916   0.86168   0.00000  Uiso   1.00
B47    C     0.69675   0.72372   0.83894   0.00000  Uiso   1.00
C89    N     0.70512   0.77275   0.88677   0.00000  Uiso   1.00
He86   H     0.72373   0.62294   0.95898   0.00000  Uiso   1.00
He87   H     0.72655   0.76443   0.99029   0.00000  Uiso   1.00
Li48   H     0.68581   0.73495   0.78798   0.00000  Uiso   1.00
Be87   C     0.71248   0.16894   0.00213   0.00000  Uiso   1.00
Be88   C     0.71346   0.23906   0.98737   0.00000  Uiso   1.00
C90    N     0.70866   0.27457   0.05098   0.00000  Uiso   1.00
B48    C     0.70518   0.22549   0.10197   0.00000  Uiso   1.00
C91    N     0.70745   0.16084   0.07511   0.00000  Uiso   1.00
He88   H     0.71682   0.26610   0.93645   0.00000  Uiso   1.00
He89   H     0.71529   0.12441   0.96666   0.00000  Uiso   1.00
Li49   H     0.70091   0.23683   0.15868   0.00000  Uiso   1.00
Be89   C     0.60962   0.54306   0.75510   0.00000  Uiso   1.00
Be90   C     0.63790   0.53834   0.74002   0.00000  Uiso   1.00
C92    N     0.65285   0.56643   0.79763   0.00000  Uiso   1.00
B49    C     0.63343   0.58578   0.84607   0.00000  Uiso   1.00
C93    N     0.60698   0.57322   0.82253   0.00000  Uiso   1.00
He90   H     0.64842   0.51838   0.69234   0.00000  Uiso   1.00
He91   H     0.59126   0.52716   0.72321   0.00000  Uiso   1.00
Li50   H     0.63853   0.61022   0.89799   0.00000  Uiso   1.00
Be91   C     0.64109   0.44128   0.19312   0.00000  Uiso   1.00
Be92   C     0.66940   0.43701   0.17815   0.00000  Uiso   1.00
C94    N     0.67230   0.39969   0.11485   0.00000  Uiso   1.00
B50    C     0.64597   0.38284   0.09343   0.00000  Uiso   1.00
C95    N     0.62639   0.40595   0.13960   0.00000  Uiso   1.00
He92   H     0.68761   0.45763   0.20752   0.00000  Uiso   1.00
He93   H     0.63042   0.46555   0.23832   0.00000  Uiso   1.00
Li51   H     0.64110   0.35246   0.04492   0.00000  Uiso   1.00
Be93   C     0.62049   0.03571   0.20062   0.00000  Uiso   1.00
Be94   C     0.64938   0.03267   0.20826   0.00000  Uiso   1.00
C96    N     0.66109   0.06518   0.14938   0.00000  Uiso   1.00
B51    C     0.63919   0.08520   0.10733   0.00000  Uiso   1.00
C97    N     0.61417   0.06924   0.13644   0.00000  Uiso   1.00
He94   H     0.66242   0.01103   0.25154   0.00000  Uiso   1.00
He95   H     0.60405   0.01675   0.23604   0.00000  Uiso   1.00
Li52   H     0.64146   0.11285   0.05624   0.00000  Uiso   1.00
Be95   C     0.63091   0.97412   0.79614   0.00000  Uiso   1.00
Be96   C     0.65961   0.96682   0.80480   0.00000  Uiso   1.00
C98    N     0.66467   0.90617   0.84212   0.00000  Uiso   1.00
B52    C     0.63912   0.87958   0.85627   0.00000  Uiso   1.00
C99    N     0.61808   0.91812   0.82828   0.00000  Uiso   1.00
He96   H     0.67673   0.99957   0.78622   0.00000  Uiso   1.00
He97   H     0.61874   0.01479   0.76983   0.00000  Uiso   1.00
Li53   H     0.63586   0.83119   0.88541   0.00000  Uiso   1.00
Be97   C     0.54399   0.49613   0.05978   0.00000  Uiso   1.00
Be98   C     0.54068   0.54007   0.00127   0.00000  Uiso   1.00
C100   N     0.56515   0.53928   0.96211   0.00000  Uiso   1.00
B53    C     0.58240   0.49540   0.99779   0.00000  Uiso   1.00
C101   N     0.57068   0.46875   0.05782   0.00000  Uiso   1.00
He98   H     0.52275   0.57129   0.98439   0.00000  Uiso   1.00
He99   H     0.52962   0.48337   0.10326   0.00000  Uiso   1.00
Li54   H     0.60366   0.48359   0.98059   0.00000  Uiso   1.00
Be99   C     0.53700   0.99489   0.91804   0.00000  Uiso   1.00
Be100  C     0.53698   0.03588   0.97962   0.00000  Uiso   1.00
C102   N     0.56374   0.03604   0.00944   0.00000  Uiso   1.00
B54    C     0.57908   0.99611   0.96510   0.00000  Uiso   1.00
C103   N     0.56392   0.97083   0.90857   0.00000  Uiso   1.00
He100  H     0.51996   0.06416   0.00487   0.00000  Uiso   1.00
He101  H     0.52017   0.98215   0.87964   0.00000  Uiso   1.00
Li55   H     0.60140   0.98614   0.97358   0.00000  Uiso   1.00
Be101  C     0.55937   0.79564   0.94598   0.00000  Uiso   1.00
Be102  C     0.55839   0.72461   0.95496   0.00000  Uiso   1.00
C104   N     0.56898   0.69408   0.89348   0.00000  Uiso   1.00
B55    C     0.57546   0.74690   0.84894   0.00000  Uiso   1.00
C105   N     0.57008   0.80932   0.87836   0.00000  Uiso   1.00
He102  H     0.55141   0.69370   0.00070   0.00000  Uiso   1.00
He103  H     0.55312   0.83729   0.98219   0.00000  Uiso   1.00
Li56   H     0.58433   0.73994   0.79524   0.00000  Uiso   1.00
Be103  C     0.55635   0.21827   0.02206   0.00000  Uiso   1.00
Be104  C     0.55842   0.28942   0.02897   0.00000  Uiso   1.00
C106   N     0.57549   0.30398   0.08815   0.00000  Uiso   1.00
B56    C     0.58291   0.24190   0.11556   0.00000  Uiso   1.00
C107   N     0.57223   0.18847   0.07673   0.00000  Uiso   1.00
He104  H     0.54925   0.33061   0.99613   0.00000  Uiso   1.00
He105  H     0.54522   0.18683   0.98176   0.00000  Uiso   1.00
Li57   H     0.59666   0.23558   0.16287   0.00000  Uiso   1.00
Be105  C     0.50963   0.49088   0.75259   0.00000  Uiso   1.00
Be106  C     0.52871   0.49670   0.80937   0.00000  Uiso   1.00
C108   N     0.54055   0.56196   0.80709   0.00000  Uiso   1.00
B57    C     0.52899   0.59277   0.74838   0.00000  Uiso   1.00
C109   N     0.50999   0.55199   0.71401   0.00000  Uiso   1.00
He106  H     0.53438   0.45981   0.85170   0.00000  Uiso   1.00
He107  H     0.49596   0.44791   0.73670   0.00000  Uiso   1.00
Li58   H     0.53410   0.64527   0.73121   0.00000  Uiso   1.00
Be107  C     0.54678   0.47197   0.31186   0.00000  Uiso   1.00
Be108  C     0.56670   0.47514   0.25820   0.00000  Uiso   1.00
C110   N     0.56406   0.41644   0.21590   0.00000  Uiso   1.00
B58    C     0.54253   0.38037   0.24417   0.00000  Uiso   1.00
C111   N     0.53170   0.41130   0.30306   0.00000  Uiso   1.00
He108  H     0.58241   0.51468   0.24702   0.00000  Uiso   1.00
He109  H     0.54237   0.50803   0.35571   0.00000  Uiso   1.00
Li59   H     0.53519   0.33070   0.22285   0.00000  Uiso   1.00
Be109  C     0.52667   0.98237   0.24650   0.00000  Uiso   1.00
Be110  C     0.54506   0.98566   0.18927   0.00000  Uiso   1.00
C112   N     0.54977   0.05448   0.17331   0.00000  Uiso   1.00
B59    C     0.53474   0.09048   0.22185   0.00000  Uiso   1.00
C113   N     0.52064   0.04912   0.26772   0.00000  Uiso   1.00
He110  H     0.55477   0.94440   0.15815   0.00000  Uiso   1.00
He111  H     0.51790   0.93783   0.27454   0.00000  Uiso   1.00
Li60   H     0.53424   0.14688   0.22406   0.00000  Uiso   1.00
Be111  C     0.55079   0.92892   0.62119   0.00000  Uiso   1.00
Be112  C     0.57093   0.93245   0.67586   0.00000  Uiso   1.00
C114   N     0.55907   0.90891   0.73912   0.00000  Uiso   1.00
B60    C     0.53225   0.89306   0.72133   0.00000  Uiso   1.00
C115   N     0.52619   0.90487   0.65078   0.00000  Uiso   1.00
He112  H     0.59282   0.94871   0.67409   0.00000  Uiso   1.00
He113  H     0.55202   0.94226   0.56397   0.00000  Uiso   1.00
Li61   H     0.51711   0.87307   0.75990   0.00000  Uiso   1.00
Be113  C     0.50246   0.75191   0.51692   0.00000  Uiso   1.00
Be114  C     0.50182   0.68062   0.52313   0.00000  Uiso   1.00
He114  H     0.50847   0.64053   0.48553   0.00000  Uiso   1.00
He115  H     0.50968   0.78448   0.47270   0.00000  Uiso   1.00
Be115  C     0.51274   0.25768   0.45168   0.00000  Uiso   1.00
Be116  C     0.51142   0.18626   0.44721   0.00000  Uiso   1.00
C116   N     0.49872   0.16886   0.38201   0.00000  Uiso   1.00
Li62   H     0.50993   0.01925   0.50504   0.00000  Uiso   1.00
C117   N     0.50092   0.28478   0.38917   0.00000  Uiso   1.00
He116  H     0.51823   0.14688   0.48568   0.00000  Uiso   1.00
He117  H     0.52073   0.29100   0.49504   0.00000  Uiso   1.00
Be117  C     0.52891   0.43630   0.49346   0.00000  Uiso   1.00
Be118  C     0.52567   0.47669   0.55462   0.00000  Uiso   1.00
C118   N     0.49865   0.50214   0.55429   0.00000  Uiso   1.00
C119   N     0.50412   0.43761   0.45385   0.00000  Uiso   1.00
He118  H     0.54044   0.48816   0.59875   0.00000  Uiso   1.00
He119  H     0.54711   0.40759   0.47490   0.00000  Uiso   1.00
B61    C     0.49505   0.98582   0.47620   0.00000  Uiso   1.00
H31    Zn    0.78949   0.42388   0.31386   0.00000  Uiso   1.00
H32    Zn    0.77416   0.61537   0.56470   0.00000  Uiso   1.00
H33    Zn    0.77980   0.92168   0.62529   0.00000  Uiso   1.00
H34    Zn    0.78473   0.11811   0.37446   0.00000  Uiso   1.00
H35    Zn    0.91485   0.41200   0.35899   0.00000  Uiso   1.00
H36    Zn    0.89899   0.60233   0.61098   0.00000  Uiso   1.00
H37    Zn    0.90558   0.90672   0.63753   0.00000  Uiso   1.00
H38    Zn    0.91014   0.10146   0.38606   0.00000  Uiso   1.00
H39    Zn    0.99011   0.07163   0.13470   0.00000  Uiso   1.00
H40    Zn    0.98645   0.57412   0.84663   0.00000  Uiso   1.00
He120  H     0.93633   0.48209   0.89749   0.00000  Uiso   1.00
Be119  C     0.75979   0.45675   0.10288   0.00000  Uiso   1.00
Be120  C     0.77892   0.46710   0.15889   0.00000  Uiso   1.00
C120   N     0.77146   0.42519   0.21602   0.00000  Uiso   1.00
B62    C     0.74782   0.39232   0.19376   0.00000  Uiso   1.00
He121  H     0.79746   0.50015   0.16149   0.00000  Uiso   1.00
He122  H     0.75871   0.47982   0.04905   0.00000  Uiso   1.00
Be121  C     0.75395   0.99622   0.74977   0.00000  Uiso   1.00
C121   N     0.75616   0.93508   0.71150   0.00000  Uiso   1.00
He123  H     0.76420   0.04355   0.73178   0.00000  Uiso   1.00
Be122  C     0.74668   0.01127   0.31003   0.00000  Uiso   1.00
C122   N     0.75620   0.07875   0.30645   0.00000  Uiso   1.00
He124  H     0.75353   0.97658   0.35327   0.00000  Uiso   1.00
Li63   H     0.74676   0.15897   0.22907   0.00000  Uiso   1.00
Be123  C     0.74489   0.57639   0.42358   0.00000  Uiso   1.00
Be124  C     0.74837   0.53227   0.36524   0.00000  Uiso   1.00
C123   N     0.77353   0.49816   0.37476   0.00000  Uiso   1.00
B63    C     0.78423   0.52140   0.43839   0.00000  Uiso   1.00
C124   N     0.76783   0.56940   0.46952   0.00000  Uiso   1.00
Li64   H     0.80425   0.50435   0.46142   0.00000  Uiso   1.00
He125  H     0.74931   0.36951   0.93280   0.00000  Uiso   1.00
Be125  C     0.74783   0.08271   0.49965   0.00000  Uiso   1.00
Be126  C     0.74644   0.03714   0.55719   0.00000  Uiso   1.00
C125   N     0.77084   0.99895   0.55883   0.00000  Uiso   1.00
B64    C     0.78595   0.02143   0.50223   0.00000  Uiso   1.00
C126   N     0.77310   0.07283   0.46551   0.00000  Uiso   1.00
Li65   H     0.80663   0.00149   0.48877   0.00000  Uiso   1.00
He126  H     0.75358   0.97182   0.10443   0.00000  Uiso   1.00
He127  H     0.75405   0.88008   0.98705   0.00000  Uiso   1.00
Be127  C     0.77394   0.25489   0.44796   0.00000  Uiso   1.00
Be128  C     0.77475   0.32511   0.43365   0.00000  Uiso   1.00
C127   N     0.78286   0.33397   0.36273   0.00000  Uiso   1.00
B65    C     0.78709   0.26960   0.33678   0.00000  Uiso   1.00
C128   N     0.78184   0.22001   0.38621   0.00000  Uiso   1.00
He128  H     0.76988   0.36916   0.46819   0.00000  Uiso   1.00
He129  H     0.76855   0.22732   0.49736   0.00000  Uiso   1.00
Li66   H     0.79387   0.25884   0.28169   0.00000  Uiso   1.00
Be129  C     0.76640   0.82252   0.50362   0.00000  Uiso   1.00
Be130  C     0.76535   0.75224   0.48930   0.00000  Uiso   1.00
C129   N     0.77260   0.71741   0.55203   0.00000  Uiso   1.00
B66    C     0.77758   0.76709   0.60213   0.00000  Uiso   1.00
C130   N     0.77411   0.83149   0.57542   0.00000  Uiso   1.00
He130  H     0.76028   0.72462   0.43922   0.00000  Uiso   1.00
He131  H     0.76213   0.86659   0.46844   0.00000  Uiso   1.00
Li67   H     0.78394   0.75638   0.65800   0.00000  Uiso   1.00
Be131  C     0.87101   0.49637   0.28296   0.00000  Uiso   1.00
Be132  C     0.84223   0.50032   0.27353   0.00000  Uiso   1.00
C131   N     0.83024   0.44402   0.30726   0.00000  Uiso   1.00
B67    C     0.85187   0.40853   0.33675   0.00000  Uiso   1.00
C132   N     0.87699   0.43750   0.32238   0.00000  Uiso   1.00
He132  H     0.82951   0.53924   0.24610   0.00000  Uiso   1.00
He133  H     0.88760   0.53044   0.26382   0.00000  Uiso   1.00
Li68   H     0.84939   0.36073   0.36743   0.00000  Uiso   1.00
Be133  C     0.84599   0.53231   0.66307   0.00000  Uiso   1.00
Be134  C     0.81720   0.53554   0.65259   0.00000  Uiso   1.00
C133   N     0.81148   0.58901   0.60521   0.00000  Uiso   1.00
B68    C     0.83672   0.61525   0.58726   0.00000  Uiso   1.00
C134   N     0.85820   0.58367   0.62209   0.00000  Uiso   1.00
He134  H     0.80040   0.50463   0.67583   0.00000  Uiso   1.00
He135  H     0.85865   0.49802   0.69696   0.00000  Uiso   1.00
Li69   H     0.83943   0.65882   0.55044   0.00000  Uiso   1.00
Be135  C     0.85795   0.97960   0.70895   0.00000  Uiso   1.00
Be136  C     0.82898   0.98253   0.70680   0.00000  Uiso   1.00
C135   N     0.81932   0.93454   0.65676   0.00000  Uiso   1.00
B69    C     0.84249   0.90535   0.62912   0.00000  Uiso   1.00
C136   N     0.86631   0.92976   0.66025   0.00000  Uiso   1.00
He136  H     0.81464   0.01439   0.73778   0.00000  Uiso   1.00
He137  H     0.87314   0.00884   0.74154   0.00000  Uiso   1.00
Li70   H     0.84198   0.86464   0.58805   0.00000  Uiso   1.00
Be137  C     0.86089   0.03740   0.30328   0.00000  Uiso   1.00
Be138  C     0.83189   0.04136   0.30077   0.00000  Uiso   1.00
C137   N     0.82368   0.09172   0.34912   0.00000  Uiso   1.00
B70    C     0.84764   0.11566   0.38008   0.00000  Uiso   1.00
C138   N     0.87073   0.08538   0.35311   0.00000  Uiso   1.00
He138  H     0.81654   0.01289   0.26790   0.00000  Uiso   1.00
He139  H     0.87525   0.00495   0.27292   0.00000  Uiso   1.00
Li71   H     0.84831   0.15650   0.42101   0.00000  Uiso   1.00
Be139  C     0.94598   0.54175   0.52258   0.00000  Uiso   1.00
Be140  C     0.94961   0.49926   0.46304   0.00000  Uiso   1.00
C139   N     0.92347   0.47786   0.43871   0.00000  Uiso   1.00
B71    C     0.90502   0.50589   0.48498   0.00000  Uiso   1.00
C140   N     0.91763   0.54478   0.53679   0.00000  Uiso   1.00
He140  H     0.96863   0.48367   0.43536   0.00000  Uiso   1.00
He141  H     0.96136   0.56955   0.55591   0.00000  Uiso   1.00
Li72   H     0.88235   0.49823   0.48067   0.00000  Uiso   1.00
Be141  C     0.94679   0.05225   0.50949   0.00000  Uiso   1.00
Be142  C     0.94616   0.00802   0.56832   0.00000  Uiso   1.00
C141   N     0.91966   0.97918   0.57136   0.00000  Uiso   1.00
B72    C     0.90536   0.00527   0.51407   0.00000  Uiso   1.00
C142   N     0.92080   0.05020   0.47540   0.00000  Uiso   1.00
He142  H     0.96229   0.99590   0.60869   0.00000  Uiso   1.00
He143  H     0.96371   0.08471   0.48925   0.00000  Uiso   1.00
Li73   H     0.88356   0.99263   0.50121   0.00000  Uiso   1.00
Be143  C     0.92284   0.22856   0.47511   0.00000  Uiso   1.00
Be144  C     0.92388   0.29981   0.46867   0.00000  Uiso   1.00
C143   N     0.91667   0.31680   0.39823   0.00000  Uiso   1.00
B73    C     0.91161   0.25602   0.36434   0.00000  Uiso   1.00
C144   N     0.91507   0.20116   0.40861   0.00000  Uiso   1.00
He144  H     0.92913   0.33951   0.50875   0.00000  Uiso   1.00
He145  H     0.92694   0.19557   0.52189   0.00000  Uiso   1.00
Li74   H     0.90523   0.25173   0.30749   0.00000  Uiso   1.00
Be145  C     0.90741   0.79805   0.51737   0.00000  Uiso   1.00
Be146  C     0.90584   0.72669   0.51140   0.00000  Uiso   1.00
C145   N     0.90418   0.69954   0.58036   0.00000  Uiso   1.00
B74    C     0.90417   0.75445   0.62546   0.00000  Uiso   1.00
C146   N     0.90672   0.81499   0.59004   0.00000  Uiso   1.00
He146  H     0.90619   0.69313   0.46387   0.00000  Uiso   1.00
He147  H     0.90934   0.83784   0.47595   0.00000  Uiso   1.00
Li75   H     0.90323   0.75024   0.68436   0.00000  Uiso   1.00
Be147  C     0.96819   0.48802   0.20148   0.00000  Uiso   1.00
Be148  C     0.95074   0.49520   0.26019   0.00000  Uiso   1.00
C147   N     0.94246   0.43002   0.28187   0.00000  Uiso   1.00
B75    C     0.95449   0.38581   0.23500   0.00000  Uiso   1.00
C148   N     0.97019   0.41847   0.18521   0.00000  Uiso   1.00
He148  H     0.94402   0.54157   0.28875   0.00000  Uiso   1.00
He149  H     0.97890   0.52713   0.16944   0.00000  Uiso   1.00
Li76   H     0.95190   0.32975   0.23721   0.00000  Uiso   1.00
Be149  C     0.92494   0.60952   0.82747   0.00000  Uiso   1.00
Be150  C     0.90483   0.61436   0.77292   0.00000  Uiso   1.00
C149   N     0.91704   0.59570   0.70836   0.00000  Uiso   1.00
B76    C     0.94408   0.58205   0.72526   0.00000  Uiso   1.00
C150   N     0.94977   0.58879   0.79673   0.00000  Uiso   1.00
He150  H     0.88275   0.62857   0.77532   0.00000  Uiso   1.00
He151  H     0.92354   0.61941   0.88549   0.00000  Uiso   1.00
Li77   H     0.95955   0.56556   0.68589   0.00000  Uiso   1.00
Be151  C     0.93200   0.88546   0.85252   0.00000  Uiso   1.00
Be152  C     0.91169   0.89103   0.79862   0.00000  Uiso   1.00
C151   N     0.92497   0.90039   0.73328   0.00000  Uiso   1.00
B77    C     0.95266   0.89848   0.74921   0.00000  Uiso   1.00
C152   N     0.95794   0.89104   0.82081   0.00000  Uiso   1.00
He152  H     0.88889   0.88950   0.80211   0.00000  Uiso   1.00
He153  H     0.92992   0.87887   0.91085   0.00000  Uiso   1.00
Li78   H     0.96902   0.90417   0.70891   0.00000  Uiso   1.00
Be153  C     0.96900   0.99640   0.26433   0.00000  Uiso   1.00
Be154  C     0.95110   0.00384   0.32204   0.00000  Uiso   1.00
C153   N     0.93832   0.06764   0.31641   0.00000  Uiso   1.00
B78    C     0.94822   0.09587   0.25496   0.00000  Uiso   1.00
C154   N     0.96695   0.05484   0.22169   0.00000  Uiso   1.00
He154  H     0.94691   0.96905   0.36711   0.00000  Uiso   1.00
He155  H     0.98311   0.95417   0.25086   0.00000  Uiso   1.00
Li79   H     0.94205   0.14666   0.23477   0.00000  Uiso   1.00
Be155  C     0.97620   0.25610   0.02246   0.00000  Uiso   1.00
Be156  C     0.97486   0.18477   0.02801   0.00000  Uiso   1.00
C155   N     0.98627   0.16618   0.09424   0.00000  Uiso   1.00
B79    C     0.99374   0.22616   0.12697   0.00000  Uiso   1.00
C156   N     0.98833   0.28201   0.08537   0.00000  Uiso   1.00
He156  H     0.96688   0.14603   0.98988   0.00000  Uiso   1.00
He157  H     0.96978   0.28998   0.97814   0.00000  Uiso   1.00
B80    C     0.98917   0.72727   0.85703   0.00000  Uiso   1.00
Li80   H     0.97375   0.73214   0.81305   0.00000  Uiso   1.00
Be157  C     0.97567   0.88777   0.02208   0.00000  Uiso   1.00
Be158  C     0.97333   0.93104   0.08135   0.00000  Uiso   1.00
C157   N     0.98522   0.99406   0.06432   0.00000  Uiso   1.00
C158   N     0.98981   0.92284   0.96854   0.00000  Uiso   1.00
He158  H     0.96350   0.92188   0.13342   0.00000  Uiso   1.00
He159  H     0.96880   0.83429   0.01481   0.00000  Uiso   1.00
Be159  C     0.95411   0.47268   0.93391   0.00000  Uiso   1.00
Be160  C     0.95626   0.42962   0.99338   0.00000  Uiso   1.00
C159   N     0.98318   0.43488   0.02157   0.00000  Uiso   1.00
He160  H     0.94056   0.39608   0.01774   0.00000  Uiso   1.00
C160   N     0.97958   0.50565   0.92513   0.00000  Uiso   1.00
loop_
_geom_bond_atom_site_label_1
_geom_bond_atom_site_label_2
_geom_bond_distance
_geom_bond_site_symmetry_2
_ccdc_geom_bond_type
H1     C1      1.995   .     S
H1     C5      1.987   .     S
H1     C9      1.992   .     S
H1     C13     1.993   .     S
H2     C2      1.995   .     S
H2     C6      1.988   .     S
H2     C11     1.989   .     S
H2     C15     1.997   .     S
H3     C3      2.004   .     S
H3     C7      1.992   .     S
H3     C12     1.991   .     S
H3     C17     2.000   .     S
H4     C4      1.997   .     S
H4     C8      1.990   .     S
H4     C10     1.994   .     S
H4     C19     1.993   .     S
H5     C14     1.994   .     S
H5     C21     2.007   .     S
H5     C25     2.001   .     S
H5     C29     1.995   .     S
H6     C16     2.000   .     S
H6     C22     2.004   .     S
H6     C27     2.009   .     S
H6     C31     2.005   .     S
H7     C18     2.005   .     S
H7     C23     2.013   .     S
H7     C28     2.010   .     S
H7     C33     2.001   .     S
H8     C20     1.997   .     S
H8     C24     2.011   .     S
H8     C26     2.003   .     S
H8     C35     2.010   .     S
H9     C36     2.003   1_655 S
H9     C148    1.996   .     S
H9     C156    2.006   .     S
H9     C159    2.006   .     S
Be1    C1      1.389   1_565 S
Be1    He1     1.095   .     S
Be1    Be39    1.393   .     D
C1     Be1     1.389   1_545 S
C1     B1      1.358   .     S
B1     C39     1.357   .     D
B1     Li22    1.097   .     S
Be2    Be3     1.390   .     D
Be2    He3     1.097   .     S
Be2    C40     1.390   .     S
Be3    C2      1.389   .     S
Be3    He2     1.097   .     S
C2     B2      1.358   .     D
B2     C40     1.358   .     S
B2     Li23    1.097   .     S
C3     B3      1.360   .     S
C3     Be41    1.390   .     S
B3     Li1     1.097   .     S
B3     C41     1.360   .     D
C4     Be43    1.389   .     S
C4     B22     1.357   .     S
Li2    B22     1.098   .     S
Be4    C6      1.390   .     S
Be4    He45    1.096   .     S
Be4    Be74    1.393   .     D
Li3    B21     1.097   1_455 S
C5     B4      1.356   1_545 S
C5     Be74    1.389   1_545 S
B4     C5      1.356   1_565 S
B4     C6      1.355   .     D
B4     Li4     1.099   .     S
Li5    B5      1.097   1_445 S
B5     Li5     1.097   1_665 S
B5     C157    1.360   1_556 S
B5     C158    1.359   .     D
He4    Be76    1.097   .     S
He5    Be75    1.097   .     S
Be5    Be6     1.391   .     D
Be5    C8      1.389   .     S
Be5    He46    1.097   .     S
Be6    C7      1.389   .     S
Be6    He6     1.097   .     S
C7     B6      1.357   .     D
B6     C8      1.356   .     S
B6     Li6     1.098   .     S
Be7    Be8     1.394   .     D
Be7    He8     1.096   1_554 S
Be7    C46     1.389   1_554 S
Be8    He7     1.096   .     S
Be8    C45     1.389   .     S
He8    Be7     1.096   1_556 S
Be9    Be10    1.391   .     D
Be9    C10     1.389   .     S
Be9    He10    1.097   .     S
Be10   C9      1.389   .     S
Be10   He9     1.097   .     S
C9     B7      1.357   .     S
B7     C10     1.357   .     D
B7     Li7     1.097   .     S
Be11   Be12    1.394   .     D
Be11   C12     1.389   .     S
Be11   He12    1.096   .     S
Be12   C11     1.389   .     S
Be12   He11    1.097   .     S
C11    B8      1.354   .     D
B8     C12     1.355   .     S
B8     Li8     1.099   .     S
Be13   Be14    1.392   .     D
Be13   C14     1.389   1_565 S
Be13   He14    1.097   .     S
Be14   C13     1.389   1_565 S
Be14   He13    1.096   .     S
C13    Be14    1.389   1_545 S
C13    B9      1.357   .     S
B9     C14     1.357   .     D
B9     Li9     1.098   .     S
C14    Be13    1.389   1_545 S
Be15   Be16    1.391   .     D
Be15   C16     1.389   .     S
Be15   He16    1.096   1_565 S
Be16   C15     1.389   .     S
Be16   He15    1.097   .     S
C15    B10     1.358   .     D
B10    C16     1.358   .     S
B10    Li10    1.098   .     S
He16   Be15    1.096   1_545 S
Be17   Be18    1.393   .     D
Be17   C18     1.390   .     S
Be17   He18    1.097   .     S
Be18   C17     1.389   .     S
Be18   He17    1.096   .     S
C17    B11     1.359   .     D
B11    C18     1.357   .     S
B11    Li11    1.098   .     S
Be19   Be20    1.393   .     D
Be19   C20     1.389   .     S
Be19   He20    1.097   .     S
Be20   C19     1.389   .     S
Be20   He19    1.097   .     S
C19    B12     1.357   .     S
B12    C20     1.357   .     D
B12    Li12    1.099   .     S
Be21   Be22    1.394   1_565 D
Be21   C22     1.389   .     S
Be21   He22    1.097   .     S
Be22   Be21    1.394   1_545 D
Be22   C21     1.390   .     S
Be22   He21    1.097   .     S
C21    B13     1.358   1_545 S
B13    C21     1.358   1_565 S
B13    C22     1.358   .     D
B13    Li13    1.099   .     S
Be23   Be24    1.393   .     D
Be23   C24     1.389   .     S
Be23   He24    1.096   .     S
Be24   C23     1.390   .     S
Be24   He23    1.097   .     S
C23    B14     1.360   .     D
B14    C24     1.360   .     S
B14    Li14    1.098   .     S
Be25   Be26    1.393   .     D
Be25   C26     1.390   .     S
Be25   He26    1.097   .     S
Be26   C25     1.389   .     S
Be26   He25    1.097   .     S
C25    B15     1.358   .     D
B15    C26     1.358   .     S
B15    Li15    1.098   .     S
Be27   Be28    1.392   .     D
Be27   C28     1.389   .     S
Be27   He28    1.097   .     S
Be28   C27     1.389   .     S
Be28   He27    1.097   .     S
C27    B16     1.360   .     D
B16    C28     1.360   .     S
B16    Li16    1.098   .     S
Be29   Be30    1.393   .     D
Be29   C30     1.388   .     S
Be29   He30    1.096   .     S
Be30   C29     1.390   .     S
Be30   He29    1.097   .     S
C29    B17     1.355   .     S
B17    C30     1.357   .     D
B17    Li17    1.098   .     S
C30    H39     1.990   1_455 S
Be31   Be32    1.393   .     D
Be31   C32     1.388   .     S
Be31   He32    1.096   1_565 S
Be32   C31     1.390   .     S
Be32   He31    1.096   1_565 S
C31    B18     1.358   .     D
B18    C32     1.359   .     S
B18    Li18    1.098   .     S
C32    H10     2.001   1_455 S
He31   Be32    1.096   1_545 S
He32   Be31    1.096   1_545 S
Be33   Be34    1.393   .     D
Be33   C34     1.388   .     S
Be33   He34    1.097   .     S
Be34   C33     1.390   .     S
Be34   He33    1.097   .     S
C33    B19     1.357   .     S
B19    C34     1.358   .     D
B19    Li19    1.098   .     S
C34    H40     1.997   1_455 S
Be35   Be36    1.394   .     D
Be35   C36     1.388   .     S
Be35   He36    1.096   .     S
Be36   C35     1.390   .     S
Be36   He35    1.096   .     S
C35    B20     1.357   .     S
B20    C36     1.359   .     D
B20    Li20    1.098   .     S
C36    H9      2.003   1_455 S
Li21   B79     1.098   1_455 S
Be37   Be38    1.393   .     D
Be37   C38     1.389   .     S
Be37   He38    1.097   .     S
Be38   C37     1.389   1_455 S
Be38   He37    1.096   .     S
C37    Be38    1.389   1_655 S
C37    H40     1.993   .     S
C37    B80     1.358   .     S
C38    H10     1.996   1_455 S
C38    B80     1.356   1_455 D
H10    C32     2.001   1_655 S
H10    C38     1.996   1_655 S
H10    C152    1.994   .     S
H10    C158    2.006   .     S
B21    Li3     1.097   1_655 S
B21    C159    1.360   1_556 D
B21    C160    1.360   .     S
H11    C40     1.996   .     S
H11    C43     1.989   .     S
H11    C47     1.991   .     S
H11    C51     1.996   .     S
H12    C39     1.994   .     S
H12    C44     1.987   .     S
H12    C49     1.993   .     S
H12    C53     1.988   .     S
H13    C42     1.994   .     S
H13    C45     1.992   .     S
H13    C50     1.992   .     S
H13    C55     2.000   .     S
H14    C41     2.001   .     S
H14    C46     1.990   .     S
H14    C48     1.991   .     S
H14    C57     1.998   .     S
H15    C52     2.003   .     S
H15    C59     2.007   .     S
H15    C63     2.002   .     S
H15    C67     2.000   .     S
H16    C54     1.993   .     S
H16    C60     2.005   .     S
H16    C65     1.999   .     S
H16    C69     1.999   .     S
H17    C56     2.002   .     S
H17    C61     2.008   .     S
H17    C66     2.002   .     S
H17    C71     2.012   .     S
H18    C58     1.999   .     S
H18    C62     2.008   .     S
H18    C64     2.002   .     S
H18    C73     2.001   .     S
H19    C74     1.996   .     S
H19    C75     1.995   .     S
H19    C109    1.993   .     S
H19    C118    2.003   .     S
H20    C68     2.001   .     S
H20    C76     2.001   .     S
H20    C77     2.007   .     S
H20    C115    1.996   .     S
H21    C70     1.993   .     S
H21    C78     2.006   .     S
H21    C113    1.995   .     S
H21    C116    1.995   .     S
Be39   C39     1.389   1_565 S
Be39   He39    1.097   .     S
C39    Be39    1.389   1_545 S
Be40   Be41    1.389   .     D
Be40   C41     1.389   .     S
Be40   He41    1.097   .     S
Be41   He40    1.098   .     S
Be42   Be43    1.392   .     D
Be42   C42     1.389   .     S
Be42   He43    1.097   .     S
Be43   He42    1.097   .     S
B22    C42     1.358   .     D
He44   Be74    1.097   .     S
C43    B23     1.356   1_565 D
C43    Be76    1.389   1_565 S
B23    C43     1.356   1_545 D
B23    C44     1.356   1_556 S
B23    Li24    1.098   1_545 S
C44    B23     1.356   1_554 S
C44    Be75    1.389   1_554 S
Li24   B23     1.098   1_565 S
C45    B24     1.356   .     D
B24    C46     1.355   1_554 S
B24    Li25    1.099   .     S
C46    Be7     1.389   1_556 S
C46    B24     1.355   1_556 S
Be44   Be45    1.394   .     D
Be44   C48     1.390   .     S
Be44   He48    1.097   1_556 S
Be45   C47     1.389   .     S
Be45   He47    1.096   1_556 S
C47    B25     1.355   .     D
B25    C48     1.355   .     S
B25    Li26    1.099   .     S
He47   Be45    1.096   1_554 S
He48   Be44    1.097   1_554 S
Be46   Be47    1.391   .     D
Be46   C50     1.389   .     S
Be46   He50    1.098   1_554 S
Be47   C49     1.389   .     S
Be47   He49    1.097   1_554 S
C49    B26     1.357   .     D
B26    C50     1.357   .     S
B26    Li27    1.098   .     S
He49   Be47    1.097   1_556 S
He50   Be46    1.098   1_556 S
Be48   Be49    1.393   .     D
Be48   C52     1.390   .     S
Be48   He52    1.096   .     S
Be49   C51     1.388   .     S
Be49   He51    1.096   .     S
C51    B27     1.358   .     S
B27    C52     1.357   .     D
B27    Li28    1.098   .     S
Be50   Be51    1.392   .     D
Be50   C54     1.389   .     S
Be50   He54    1.097   1_545 S
Be51   C53     1.389   .     S
Be51   He53    1.097   1_545 S
C53    B28     1.357   .     D
B28    C54     1.356   .     S
B28    Li29    1.098   .     S
He53   Be51    1.097   1_565 S
He54   Be50    1.097   1_565 S
Be52   Be53    1.392   .     D
Be52   C56     1.389   .     S
Be52   He56    1.097   .     S
Be53   C55     1.389   .     S
Be53   He55    1.097   .     S
C55    B29     1.359   .     D
B29    C56     1.358   .     S
B29    Li30    1.098   .     S
Be54   Be55    1.392   .     D
Be54   C58     1.389   .     S
Be54   He58    1.097   .     S
Be55   C57     1.389   .     S
Be55   He57    1.097   .     S
C57    B30     1.358   .     D
B30    C58     1.358   .     S
B30    Li31    1.098   .     S
Be56   Be57    1.393   1_545 D
Be56   C60     1.389   1_556 S
Be56   He60    1.096   1_556 S
Be57   Be56    1.393   1_565 D
Be57   C59     1.390   .     S
Be57   He59    1.097   .     S
C59    B31     1.358   1_565 D
B31    C59     1.358   1_545 D
B31    C60     1.359   1_556 S
B31    Li32    1.098   1_545 S
C60    Be56    1.389   1_554 S
C60    B31     1.359   1_554 S
He60   Be56    1.096   1_554 S
Li32   B31     1.098   1_565 S
Be58   Be59    1.395   1_556 D
Be58   C62     1.390   .     S
Be58   He62    1.097   .     S
Be59   Be58    1.395   1_554 D
Be59   C61     1.390   .     S
Be59   He61    1.096   .     S
C61    B32     1.358   1_554 D
B32    C61     1.358   1_556 D
B32    C62     1.357   .     S
B32    Li33    1.099   .     S
Be60   Be61    1.393   .     D
Be60   C64     1.389   .     S
Be60   He64    1.097   .     S
Be61   C63     1.389   .     S
Be61   He63    1.097   .     S
C63    B33     1.359   .     S
B33    C64     1.358   .     D
B33    Li34    1.098   .     S
Be62   Be63    1.393   1_554 D
Be62   C66     1.390   .     S
Be62   He66    1.097   1_554 S
Be63   Be62    1.393   1_556 D
Be63   C65     1.389   1_556 S
Be63   He65    1.097   .     S
C65    Be63    1.389   1_554 S
C65    B34     1.358   .     S
B34    C66     1.358   .     D
B34    Li35    1.098   .     S
He66   Be62    1.097   1_556 S
Be64   Be65    1.391   .     D
Be64   C68     1.389   .     S
Be64   He68    1.097   1_565 S
Be65   C67     1.389   .     S
Be65   He67    1.097   1_565 S
C67    B35     1.358   .     D
B35    C68     1.359   .     S
B35    Li36    1.097   .     S
He67   Be65    1.097   1_545 S
He68   Be64    1.097   1_545 S
Be66   Be67    1.391   .     D
Be66   C70     1.387   .     S
Be66   He70    1.097   .     S
Be67   C69     1.391   .     S
Be67   He69    1.097   .     S
C69    B36     1.357   .     D
B36    C70     1.358   .     S
B36    Li37    1.098   .     S
Be68   Be69    1.392   .     D
Be68   C72     1.388   .     S
Be68   He72    1.096   .     S
Be69   C71     1.390   .     S
Be69   He71    1.097   .     S
C71    B37     1.359   .     S
B37    C72     1.360   .     D
B37    Li38    1.097   .     S
C72    H30     2.007   .     S
Be70   Be71    1.394   .     D
Be70   C74     1.388   .     S
Be70   He74    1.096   .     S
Be71   C73     1.390   .     S
Be71   He73    1.097   .     S
C73    B38     1.355   .     D
B38    C74     1.358   .     S
B38    Li39    1.098   .     S
C75    B39     1.358   .     S
C75    Be114   1.389   .     S
B39    C76     1.358   .     D
B39    Li40    1.097   .     S
C76    Be113   1.390   .     S
Li41   B41     1.098   .     S
B40    Li42    1.097   .     S
B40    C118    1.359   .     S
B40    C119    1.359   .     D
Be72   Be73    1.391   .     D
Be72   C78     1.389   1_565 S
Be72   He76    1.097   .     S
Be73   C77     1.389   .     S
Be73   He75    1.097   .     S
C77    B61     1.359   .     D
C78    Be72    1.389   1_545 S
C78    B61     1.360   1_545 S
B41    C116    1.358   .     S
B41    C117    1.357   .     D
Be74   C5      1.389   1_565 S
Be75   C44     1.389   1_556 S
Be75   Be76    1.392   .     D
Be76   C43     1.389   1_545 S
H22    C81     2.000   .     S
H22    C84     1.996   .     S
H22    C88     1.994   .     S
H22    C92     1.997   .     S
H23    C79     1.998   .     S
H23    C85     1.999   1_554 S
H23    C90     1.997   .     S
H23    C94     1.997   .     S
H24    C83     1.997   .     S
H24    C86     1.990   1_545 S
H24    C91     1.993   .     S
H24    C96     1.997   .     S
H25    C82     1.990   .     S
H25    C87     1.990   .     S
H25    C89     1.997   .     S
H25    C98     1.995   .     S
H26    C93     1.996   .     S
H26    C100    1.999   .     S
H26    C104    1.998   .     S
H26    C108    1.991   .     S
H27    C95     2.000   .     S
H27    C101    1.998   .     S
H27    C106    1.997   .     S
H27    C110    1.996   .     S
H28    C97     2.002   .     S
H28    C102    2.002   .     S
H28    C107    2.001   .     S
H28    C112    1.997   .     S
H29    C99     1.994   .     S
H29    C103    1.996   .     S
H29    C105    1.998   .     S
H29    C114    2.002   .     S
H30    C111    1.999   .     S
H30    C117    2.001   .     S
H30    C119    2.007   .     S
C79    Be119   1.389   .     S
C79    B62     1.358   .     S
Li43   B62     1.098   .     S
Be77   Be78    1.392   .     D
Be77   C81     1.389   .     S
Be77   He78    1.097   .     S
Be78   C80     1.390   .     S
Be78   He77    1.097   .     S
C80    B42     1.358   .     D
C80    H32     2.001   .     S
B42    C81     1.358   .     S
B42    Li44    1.098   .     S
Be79   C82     1.389   .     S
Be79   He79    1.097   1_565 S
Be79   Be121   1.390   .     D
B43    C82     1.357   .     S
B43    Li45    1.097   .     S
B43    C121    1.357   .     D
He79   Be79    1.097   1_545 S
Be80   C83     1.389   .     S
Be80   He80    1.097   1_545 S
Be80   Be122   1.391   .     D
B44    C83     1.358   .     S
B44    C122    1.358   .     D
B44    Li63    1.097   .     S
He80   Be80    1.097   1_565 S
He81   Be124   1.097   .     S
He82   Be123   1.097   .     S
Be81   Be82    1.392   .     D
Be81   C85     1.390   .     S
Be81   He125   1.097   .     S
Be82   C84     1.388   .     S
Be82   He83    1.097   .     S
C84    B45     1.358   .     S
B45    C85     1.358   .     D
B45    Li46    1.097   .     S
C85    H23     1.999   1_556 S
He84   Be126   1.097   .     S
He85   Be125   1.097   .     S
Be83   Be84    1.391   .     D
Be83   C87     1.389   1_554 S
Be83   He127   1.097   1_554 S
Be84   C86     1.389   .     S
Be84   He126   1.097   .     S
C86    H24     1.990   1_565 S
C86    B46     1.357   .     D
B46    C87     1.356   1_554 S
B46    Li47    1.095   1_554 S
C87    Be83    1.389   1_556 S
C87    B46     1.356   1_556 S
Li47   B46     1.095   1_556 S
Be85   Be86    1.392   .     D
Be85   C89     1.389   .     S
Be85   He87    1.097   .     S
Be86   C88     1.389   .     S
Be86   He86    1.097   .     S
C88    B47     1.357   .     S
B47    C89     1.357   .     D
B47    Li48    1.098   .     S
Be87   Be88    1.392   1_554 D
Be87   C91     1.389   .     S
Be87   He89    1.097   1_554 S
Be88   Be87    1.392   1_556 D
Be88   C90     1.390   1_556 S
Be88   He88    1.096   .     S
C90    Be88    1.390   1_554 S
C90    B48     1.357   .     S
B48    C91     1.357   .     D
B48    Li49    1.098   .     S
He89   Be87    1.097   1_556 S
Be89   Be90    1.392   .     D
Be89   C93     1.389   .     S
Be89   He91    1.097   .     S
Be90   C92     1.389   .     S
Be90   He90    1.096   .     S
C92    B49     1.358   .     S
B49    C93     1.357   .     D
B49    Li50    1.098   .     S
Be91   Be92    1.393   .     D
Be91   C95     1.389   .     S
Be91   He93    1.096   .     S
Be92   C94     1.389   .     S
Be92   He92    1.097   .     S
C94    B50     1.357   .     S
B50    C95     1.358   .     D
B50    Li51    1.098   .     S
Be93   Be94    1.392   .     D
Be93   C97     1.390   .     S
Be93   He95    1.097   .     S
Be94   C96     1.388   .     S
Be94   He94    1.097   .     S
C96    B51     1.359   .     S
B51    C97     1.358   .     D
B51    Li52    1.098   .     S
Be95   Be96    1.391   .     D
Be95   C99     1.389   .     S
Be95   He97    1.096   1_565 S
Be96   C98     1.390   .     S
Be96   He96    1.097   .     S
C98    B52     1.357   .     D
B52    C99     1.358   .     S
B52    Li53    1.098   .     S
He97   Be95    1.096   1_545 S
Be97   Be98    1.391   .     D
Be97   C101    1.389   .     S
Be97   He99    1.097   .     S
Be98   C100    1.389   1_554 S
Be98   He98    1.097   1_554 S
C100   Be98    1.389   1_556 S
C100   B53     1.358   .     D
B53    C101    1.358   1_556 S
B53    Li54    1.098   .     S
C101   B53     1.358   1_554 S
He98   Be98    1.097   1_556 S
Be99   Be100   1.393   1_565 D
Be99   C103    1.388   .     S
Be99   He101   1.097   .     S
Be100  Be99    1.393   1_545 D
Be100  C102    1.390   1_556 S
Be100  He100   1.096   1_556 S
C102   Be100   1.390   1_554 S
C102   B54     1.357   1_544 D
B54    C102    1.357   1_566 D
B54    C103    1.358   .     S
B54    Li55    1.098   .     S
He100  Be100   1.096   1_554 S
Be101  Be102   1.392   .     D
Be101  C105    1.389   .     S
Be101  He103   1.097   .     S
Be102  C104    1.389   .     S
Be102  He102   1.097   1_556 S
C104   B55     1.358   .     S
B55    C105    1.357   .     D
B55    Li56    1.098   .     S
He102  Be102   1.097   1_554 S
Be103  Be104   1.392   .     D
Be103  C107    1.389   .     S
Be103  He105   1.097   1_554 S
Be104  C106    1.389   .     S
Be104  He104   1.097   1_554 S
C106   B56     1.358   .     D
B56    C107    1.358   .     S
B56    Li57    1.098   .     S
He104  Be104   1.097   1_556 S
He105  Be103   1.097   1_556 S
Be105  Be106   1.390   .     D
Be105  C109    1.389   .     S
Be105  He107   1.097   .     S
Be106  C108    1.389   .     S
Be106  He106   1.097   .     S
C108   B57     1.358   .     D
B57    C109    1.357   .     S
B57    Li58    1.098   .     S
Be107  Be108   1.391   .     D
Be107  C111    1.389   .     S
Be107  He109   1.097   .     S
Be108  C110    1.389   .     S
Be108  He108   1.096   .     S
C110   B58     1.358   .     S
B58    C111    1.358   .     D
B58    Li59    1.098   .     S
Be109  Be110   1.392   .     D
Be109  C113    1.389   1_565 S
Be109  He111   1.097   .     S
Be110  C112    1.390   1_565 S
Be110  He110   1.097   .     S
C112   Be110   1.390   1_545 S
C112   B59     1.357   .     S
B59    C113    1.358   .     D
B59    Li60    1.098   .     S
C113   Be109   1.389   1_545 S
Be111  Be112   1.393   .     D
Be111  C115    1.388   .     S
Be111  He113   1.097   .     S
Be112  C114    1.390   .     S
Be112  He112   1.096   .     S
C114   B60     1.357   .     S
B60    C115    1.358   .     D
B60    Li61    1.098   .     S
Be113  Be114   1.392   .     D
Be113  He115   1.097   .     S
Be114  He114   1.097   .     S
Be115  Be116   1.392   .     D
Be115  C117    1.390   .     S
Be115  He117   1.096   .     S
Be116  C116    1.388   .     S
Be116  He116   1.096   .     S
Li62   B61     1.097   1_545 S
Be117  Be118   1.390   .     D
Be117  C119    1.389   .     S
Be117  He119   1.097   .     S
Be118  C118    1.389   .     S
Be118  He118   1.097   .     S
B61    Li62    1.097   1_565 S
B61    C78     1.360   1_565 S
H31    C120    2.001   .     S
H31    C123    1.995   .     S
H31    C127    1.998   .     S
H31    C131    1.997   .     S
H32    C124    1.998   .     S
H32    C129    2.000   .     S
H32    C133    2.001   .     S
H33    C121    1.992   .     S
H33    C125    1.991   .     S
H33    C130    1.998   .     S
H33    C135    1.990   .     S
H34    C122    1.998   .     S
H34    C126    1.993   .     S
H34    C128    1.999   .     S
H34    C137    2.002   .     S
H35    C132    1.995   .     S
H35    C139    1.993   .     S
H35    C143    1.993   .     S
H35    C147    1.995   .     S
H36    C134    2.002   .     S
H36    C140    1.997   .     S
H36    C145    1.991   .     S
H36    C149    1.998   .     S
H37    C136    1.989   .     S
H37    C141    1.993   .     S
H37    C146    1.990   .     S
H37    C151    1.999   .     S
H38    C138    2.001   .     S
H38    C142    1.998   .     S
H38    C144    1.995   .     S
H38    C153    1.996   .     S
H39    C30     1.990   1_655 S
H39    C154    2.000   .     S
H39    C155    1.996   .     S
H39    C157    2.005   1_545 S
H40    C34     1.997   1_655 S
H40    C150    1.998   .     S
H40    C160    2.006   .     S
He120  Be159   1.097   .     S
Be119  Be120   1.391   .     D
Be119  He122   1.097   .     S
Be120  C120    1.389   .     S
Be120  He121   1.095   .     S
C120   B62     1.358   .     D
Be121  C121    1.389   .     S
Be121  He123   1.097   1_565 S
He123  Be121   1.097   1_545 S
Be122  C122    1.390   .     S
Be122  He124   1.097   1_545 S
He124  Be122   1.097   1_565 S
Be123  Be124   1.393   .     D
Be123  C124    1.390   .     S
Be124  C123    1.389   .     S
C123   B63     1.357   .     S
B63    C124    1.357   .     D
B63    Li64    1.098   .     S
Be125  Be126   1.392   .     D
Be125  C126    1.390   .     S
Be126  C125    1.389   1_545 S
C125   Be126   1.389   1_565 S
C125   B64     1.357   1_565 S
B64    C125    1.357   1_545 S
B64    C126    1.356   .     D
B64    Li65    1.098   .     S
He127  Be83    1.097   1_556 S
Be127  Be128   1.392   .     D
Be127  C128    1.389   .     S
Be127  He129   1.097   .     S
Be128  C127    1.389   .     S
Be128  He128   1.097   .     S
C127   B65     1.358   .     D
B65    C128    1.358   .     S
B65    Li66    1.098   .     S
Be129  Be130   1.392   .     D
Be129  C130    1.389   .     S
Be129  He131   1.097   .     S
Be130  C129    1.389   .     S
Be130  He130   1.097   .     S
C129   B66     1.358   .     D
B66    C130    1.358   .     S
B66    Li67    1.098   .     S
Be131  Be132   1.391   .     D
Be131  C132    1.389   .     S
Be131  He133   1.097   .     S
Be132  C131    1.389   .     S
Be132  He132   1.096   .     S
C131   B67     1.358   .     D
B67    C132    1.358   .     S
B67    Li68    1.098   .     S
Be133  Be134   1.393   .     D
Be133  C134    1.389   .     S
Be133  He135   1.097   .     S
Be134  C133    1.389   .     S
Be134  He134   1.097   .     S
C133   B68     1.358   .     S
B68    C134    1.358   .     D
B68    Li69    1.098   .     S
Be135  Be136   1.391   .     D
Be135  C136    1.389   .     S
Be135  He137   1.097   1_565 S
Be136  C135    1.389   .     S
Be136  He136   1.096   1_565 S
C135   B69     1.357   .     D
B69    C136    1.356   .     S
B69    Li70    1.098   .     S
He136  Be136   1.096   1_545 S
He137  Be135   1.097   1_545 S
Be137  Be138   1.393   .     D
Be137  C138    1.389   .     S
Be137  He139   1.097   .     S
Be138  C137    1.389   .     S
Be138  He138   1.097   .     S
C137   B70     1.358   .     S
B70    C138    1.358   .     D
B70    Li71    1.098   .     S
Be139  Be140   1.392   .     D
Be139  C140    1.390   .     S
Be139  He141   1.096   .     S
Be140  C139    1.388   .     S
Be140  He140   1.097   .     S
C139   B71     1.357   .     S
B71    C140    1.356   .     D
B71    Li72    1.099   .     S
Be141  Be142   1.392   .     D
Be141  C142    1.390   .     S
Be141  He143   1.097   .     S
Be142  C141    1.389   1_545 S
Be142  He142   1.096   1_545 S
C141   Be142   1.389   1_565 S
C141   B72     1.358   1_565 D
B72    C141    1.358   1_545 D
B72    C142    1.356   .     S
B72    Li73    1.096   1_545 S
He142  Be142   1.096   1_565 S
Li73   B72     1.096   1_565 S
Be143  Be144   1.392   .     D
Be143  C144    1.389   .     S
Be143  He145   1.097   .     S
Be144  C143    1.389   .     S
Be144  He144   1.097   .     S
C143   B73     1.357   .     D
B73    C144    1.357   .     S
B73    Li74    1.098   .     S
Be145  Be146   1.394   .     D
Be145  C146    1.389   .     S
Be145  He147   1.097   .     S
Be146  C145    1.389   .     S
Be146  He146   1.097   .     S
C145   B74     1.356   .     D
B74    C146    1.356   .     S
B74    Li75    1.098   .     S
Be147  Be148   1.391   .     D
Be147  C148    1.389   .     S
Be147  He149   1.097   .     S
Be148  C147    1.389   .     S
Be148  He148   1.097   .     S
C147   B75     1.358   .     D
B75    C148    1.358   .     S
B75    Li76    1.098   .     S
Be149  Be150   1.392   .     D
Be149  C150    1.389   .     S
Be149  He151   1.097   .     S
Be150  C149    1.390   .     S
Be150  He150   1.097   .     S
C149   B76     1.357   .     D
B76    C150    1.357   .     S
B76    Li77    1.097   .     S
Be151  Be152   1.391   .     D
Be151  C152    1.388   .     S
Be151  He153   1.097   .     S
Be152  C151    1.390   .     S
Be152  He152   1.097   .     S
C151   B77     1.357   .     D
B77    C152    1.358   .     S
B77    Li78    1.097   .     S
Be153  Be154   1.390   1_565 D
Be153  C154    1.389   1_565 S
Be153  He155   1.097   .     S
Be154  Be153   1.390   1_545 D
Be154  C153    1.390   .     S
Be154  He154   1.097   1_545 S
C153   B78     1.358   .     S
B78    C154    1.358   .     D
B78    Li79    1.097   .     S
C154   Be153   1.389   1_545 S
He154  Be154   1.097   1_565 S
Be155  Be156   1.392   .     D
Be155  C156    1.390   .     S
Be155  He157   1.097   1_554 S
Be156  C155    1.388   .     S
Be156  He156   1.097   1_554 S
C155   B79     1.359   .     S
B79    Li21    1.098   1_655 S
B79    C156    1.358   .     D
He156  Be156   1.097   1_556 S
He157  Be155   1.097   1_556 S
B80    C38     1.356   1_655 D
B80    Li80    1.098   .     S
Be157  Be158   1.390   .     D
Be157  C158    1.390   1_554 S
Be157  He159   1.097   .     S
Be158  C157    1.388   .     S
Be158  He158   1.096   .     S
C157   H39     2.005   1_565 S
C157   B5      1.360   1_554 S
C158   Be157   1.390   1_556 S
Be159  Be160   1.390   .     D
Be159  C160    1.389   .     S
Be160  C159    1.389   1_556 S
Be160  He160   1.097   1_556 S
C159   Be160   1.389   1_554 S
C159   B21     1.360   1_554 D
He160  Be160   1.097   1_554 S
