# Supplementary material for: Data-Driven Search Algorithm for Discovery of Synthesizable Zeolitic Imidazolate Frameworks
Source: JACS Au. 2025 Mar 7;5(3):1460–70. doi: 10.1021/jacsau.5c00077 (PMC11938011; doi:10.1021/jacsau.5c00077)
Supplement: Supplementary file 5 — au5c00077_si_005.zip [file au5c00077_si_005.zip › Tier 2/T-120_141_3_25015.cif]

data_141_3_25015.lmp-nosymm
_audit_creation_date              2023-09-12
_audit_creation_method            'Materials Studio'
_symmetry_space_group_name_H-M    'I41/AMD'
_symmetry_Int_Tables_number       141
_symmetry_cell_setting            tetragonal
loop_
_symmetry_equiv_pos_as_xyz
  x,y,z
  -x+1/2,-y+1/2,z+1/2
  -y,x+1/2,z+1/4
  y+1/2,-x,z+3/4
  -x+1/2,y,-z+3/4
  x,-y+1/2,-z+1/4
  y+1/2,x+1/2,-z+1/2
  -y,-x,-z
  -x,-y+1/2,-z+1/4
  x+1/2,y,-z+3/4
  y,-x,-z
  -y+1/2,x+1/2,-z+1/2
  x+1/2,-y+1/2,z+1/2
  -x,y,z
  -y+1/2,-x,z+3/4
  y,x+1/2,z+1/4
  x+1/2,y+1/2,z+1/2
  -x,-y,z
  -y+1/2,x,z+3/4
  y,-x+1/2,z+1/4
  -x,y+1/2,-z+1/4
  x+1/2,-y,-z+3/4
  y,x,-z
  -y+1/2,-x+1/2,-z+1/2
  -x+1/2,-y,-z+3/4
  x,y+1/2,-z+1/4
  y+1/2,-x+1/2,-z+1/2
  -y,x,-z
  x,-y,z
  -x+1/2,y+1/2,z+1/2
  -y,-x+1/2,z+1/4
  y+1/2,x,z+3/4
_cell_length_a                    17.2989
_cell_length_b                    17.2989
_cell_length_c                    95.8009
_cell_angle_alpha                 90.0000
_cell_angle_beta                  90.0000
_cell_angle_gamma                 90.0000
loop_
_atom_site_label
_atom_site_type_symbol
_atom_site_fract_x
_atom_site_fract_y
_atom_site_fract_z
_atom_site_U_iso_or_equiv
_atom_site_adp_type
_atom_site_occupancy
H1     Zn    0.67138   0.67601   0.09704   0.00000  Uiso   1.00
H9     Zn    0.82700   0.82742   0.04821   0.00000  Uiso   1.00
C1     N     0.71475   0.72578   0.11407   0.00000  Uiso   1.00
C9     N     0.65769   0.56530   0.10241   0.00000  Uiso   1.00
C17    N     0.56524   0.72072   0.09527   0.00000  Uiso   1.00
C25    N     0.74540   0.69225   0.08132   0.00000  Uiso   1.00
C33    N     0.80720   0.75231   0.06361   0.00000  Uiso   1.00
C41    N     0.81619   0.93479   0.05554   0.00000  Uiso   1.00
C49    N     0.93474   0.81673   0.04096   0.00000  Uiso   1.00
C57    N     0.75151   0.81025   0.03278   0.00000  Uiso   1.00
C65    N     0.69032   0.74945   0.01511   0.00000  Uiso   1.00
C73    N     0.68175   0.56523   0.00755   0.00000  Uiso   1.00
He1    H     0.83912   0.71841   0.11141   0.00000  Uiso   1.00
He9    H     0.59838   0.58124   0.12221   0.00000  Uiso   1.00
He17   H     0.58171   0.84486   0.09384   0.00000  Uiso   1.00
He25   H     0.79506   0.91852   0.07770   0.00000  Uiso   1.00
He33   H     0.91856   0.79882   0.01870   0.00000  Uiso   1.00
He41   H     0.68275   0.58149   0.03004   0.00000  Uiso   1.00
Be1    C     0.85142   0.68914   0.06766   0.00000  Uiso   1.00
Be9    C     0.81405   0.65298   0.07876   0.00000  Uiso   1.00
B2     C     0.74434   0.75171   0.07209   0.00000  Uiso   1.00
Be17   C     0.65176   0.81838   0.01774   0.00000  Uiso   1.00
Be25   C     0.68876   0.85528   0.02881   0.00000  Uiso   1.00
B10    C     0.74994   0.74749   0.02430   0.00000  Uiso   1.00
Be33   C     0.79107   0.76590   0.13168   0.00000  Uiso   1.00
Be41   C     0.62119   0.45978   0.11451   0.00000  Uiso   1.00
Be49   C     0.45969   0.79692   0.09431   0.00000  Uiso   1.00
Be57   C     0.80297   0.04027   0.06912   0.00000  Uiso   1.00
Be65   C     0.04028   0.80557   0.02732   0.00000  Uiso   1.00
Be73   C     0.68238   0.45972   0.02134   0.00000  Uiso   1.00
He49   H     0.83050   0.60206   0.08490   0.00000  Uiso   1.00
He57   H     0.90626   0.67557   0.06246   0.00000  Uiso   1.00
Li3    H     0.69716   0.79398   0.07140   0.00000  Uiso   1.00
He65   H     0.67594   0.91017   0.03405   0.00000  Uiso   1.00
He73   H     0.60062   0.83512   0.01168   0.00000  Uiso   1.00
Li11   H     0.79205   0.70010   0.02486   0.00000  Uiso   1.00
H17    Zn    0.67227   0.67227   1.00000   0.00000  Uiso   1.00
B1     C     0.50000   0.68042   1.00030   0.00000  Uiso   1.00
B27    C     0.50000   0.67735   0.09578   0.00000  Uiso   1.00
Li27   H     0.50000   0.17922   0.23823   0.00000  Uiso   1.00
Li31   H     0.50000   0.61395   0.09645   0.00000  Uiso   1.00
Li1    H     1.00000   0.33342   0.18996   0.00000  Uiso   1.00
B35    C     1.00000   0.82347   0.04872   0.00000  Uiso   1.00
B18    C     0.67125   0.75000   0.12500   0.00000  Uiso   1.00
Li19   H     0.60775   0.75000   0.12500   0.00000  Uiso   1.00
B22    C     0.67752   0.50000   0.09542   0.00000  Uiso   1.00
Li23   H     0.70730   0.50000   0.08530   0.00000  Uiso   1.00
B31    C     0.82404   1.00000   0.04781   0.00000  Uiso   1.00
Li35   H     0.83567   1.00000   0.03654   0.00000  Uiso   1.00
loop_
_geom_bond_atom_site_label_1
_geom_bond_atom_site_label_2
_geom_bond_distance
_geom_bond_site_symmetry_2
_ccdc_geom_bond_type
H1     C1      1.992   .     S
H1     C9      1.997   .     S
H1     C17     2.000   .     S
H1     C25     1.997   .     S
H9     C33     1.996   .     S
H9     C41     1.994   .     S
H9     C49     1.998   .     S
H9     C57     1.995   .     S
C1     B18     1.356   .     A
C1     Be33    1.389   6_565 A
C9     B22     1.357   .     A
C9     Be41    1.390   29_565 A
C17    B27     1.356   .     A
C17    Be49    1.390   14_655 A
C25    Be9     1.390   .     S
C25    B2      1.356   .     D
C33    Be1     1.389   .     S
C33    B2      1.357   .     S
C41    B31     1.357   .     A
C41    Be57    1.389   29_565 A
C49    B35     1.357   .     A
C49    Be65    1.390   14_655 A
C57    Be25    1.389   .     S
C57    B10     1.356   .     S
C65    Be17    1.389   .     S
C65    B10     1.356   .     D
C65    H17     1.994   1_554 S
C73    H17     1.995   1_554 S
C73    Be73    1.390   29_565 A
C73    B1      1.356   11_566 A
He1    Be33    1.097   6_565 S
He9    Be41    1.097   29_565 S
He17   Be49    1.097   14_655 S
He25   Be57    1.097   29_565 S
He33   Be65    1.097   14_655 S
He41   Be73    1.097   29_565 S
Be1    Be9     1.393   .     D
Be1    He57    1.097   .     S
Be9    He49    1.097   .     S
B2     Li3     1.098   .     S
Be17   Be25    1.394   .     D
Be17   He73    1.097   .     S
Be25   He65    1.096   .     S
B10    Li11    1.098   .     S
Be33   C1      1.389   6_565 A
Be33   He1     1.097   6_565 S
Be33   Be33    1.393   6_565 A
Be41   C9      1.390   29_565 A
Be41   He9     1.097   29_565 S
Be41   Be41    1.391   29_565 A
Be49   C17     1.390   14_655 A
Be49   He17    1.097   14_655 S
Be49   Be49    1.394   14_655 A
Be57   C41     1.389   29_565 A
Be57   He25    1.097   29_565 S
Be57   Be57    1.393   29    A
Be65   C49     1.390   14_655 A
Be65   He33    1.097   14_655 S
Be65   Be65    1.393   14    A
Be73   C73     1.390   29_565 A
Be73   He41    1.097   29_565 S
Be73   Be73    1.393   29_565 A
H17    C65     1.994   1_556 S
H17    C65     1.994   23_556 S
H17    C73     1.995   1_556 S
H17    C73     1.995   23_556 S
B1     C73     1.356   28_656 A
B1     C73     1.356   23_556 A
B1     Li27    1.099   21_656 S
B27    C17     1.356   14_655 A
B27    Li31    1.099   .     S
Li27   B1      1.099   21_646 S
Li1    B35     1.098   21_745 S
B35    C49     1.357   14_755 A
B35    Li1     1.098   21_755 S
B18    C1      1.356   6_565 A
B18    Li19    1.098   .     S
B22    C9      1.357   29_565 A
B22    Li23    1.098   .     S
B31    C41     1.357   29_575 A
B31    Li35    1.098   .     S
