# Supplementary material for: Data-Driven Search Algorithm for Discovery of Synthesizable Zeolitic Imidazolate Frameworks
Source: JACS Au. 2025 Mar 7;5(3):1460–70. doi: 10.1021/jacsau.5c00077 (PMC11938011; doi:10.1021/jacsau.5c00077)
Supplement: Supplementary file 5 — au5c00077_si_005.zip [file au5c00077_si_005.zip › Tier 2/T-121_65_3_384.cif]

data_65_3_384.lmp-nosymm
_audit_creation_date              2023-09-12
_audit_creation_method            'Materials Studio'
_symmetry_space_group_name_H-M    'CMMM'
_symmetry_Int_Tables_number       65
_symmetry_cell_setting            orthorhombic
loop_
_symmetry_equiv_pos_as_xyz
  x,y,z
  -x,-y,z
  -x,y,-z
  x,-y,-z
  -x,-y,-z
  x,y,-z
  x,-y,z
  -x,y,z
  x+1/2,y+1/2,z
  -x+1/2,-y+1/2,z
  -x+1/2,y+1/2,-z
  x+1/2,-y+1/2,-z
  -x+1/2,-y+1/2,-z
  x+1/2,y+1/2,-z
  x+1/2,-y+1/2,z
  -x+1/2,y+1/2,z
_cell_length_a                    57.8225
_cell_length_b                    19.4532
_cell_length_c                    18.0044
_cell_angle_alpha                 90.0000
_cell_angle_beta                  90.0000
_cell_angle_gamma                 90.0000
loop_
_atom_site_label
_atom_site_type_symbol
_atom_site_fract_x
_atom_site_fract_y
_atom_site_fract_z
_atom_site_U_iso_or_equiv
_atom_site_adp_type
_atom_site_occupancy
H1     Zn    0.20790   0.15618   0.16841   0.00000  Uiso   1.00
H5     Zn    0.11653   0.15268   0.32997   0.00000  Uiso   1.00
H9     Zn    0.05289   0.34834   0.16718   0.00000  Uiso   1.00
Be1    C     0.24017   0.22937   0.27355   0.00000  Uiso   1.00
C1     N     0.23387   0.21718   0.20026   0.00000  Uiso   1.00
He1    H     0.23001   0.20871   0.31995   0.00000  Uiso   1.00
Be5    C     0.18075   0.21203   0.96136   0.00000  Uiso   1.00
C5     N     0.19887   0.17080   0.06272   0.00000  Uiso   1.00
He5    H     0.16911   0.23755   0.07806   0.00000  Uiso   1.00
Be9    C     0.23482   0.96422   0.23102   0.00000  Uiso   1.00
C9     N     0.21696   0.05814   0.18542   0.00000  Uiso   1.00
He9    H     0.24631   0.07230   0.25917   0.00000  Uiso   1.00
Be13   C     0.15378   0.25368   0.28192   0.00000  Uiso   1.00
Be17   C     0.17532   0.25334   0.24740   0.00000  Uiso   1.00
C13    N     0.18055   0.18602   0.22777   0.00000  Uiso   1.00
B1     C     0.16190   0.14833   0.24848   0.00000  Uiso   1.00
C17    N     0.14521   0.18700   0.28115   0.00000  Uiso   1.00
He13   H     0.18753   0.29542   0.23696   0.00000  Uiso   1.00
He17   H     0.14381   0.29614   0.30598   0.00000  Uiso   1.00
Li1    H     0.16048   0.09260   0.23991   0.00000  Uiso   1.00
Be21   C     0.14678   0.12253   0.53863   0.00000  Uiso   1.00
C21    N     0.12544   0.14651   0.43717   0.00000  Uiso   1.00
He21   H     0.16045   0.10816   0.42205   0.00000  Uiso   1.00
Be25   C     0.10259   0.96417   0.22388   0.00000  Uiso   1.00
C25    N     0.11054   0.05797   0.29264   0.00000  Uiso   1.00
He25   H     0.09738   0.07266   0.18089   0.00000  Uiso   1.00
Be29   C     0.05404   0.26089   0.30638   0.00000  Uiso   1.00
Be33   C     0.06879   0.21734   0.34538   0.00000  Uiso   1.00
C29    N     0.08954   0.21321   0.30680   0.00000  Uiso   1.00
B5     C     0.08651   0.25221   0.24498   0.00000  Uiso   1.00
C33    N     0.06531   0.28210   0.24218   0.00000  Uiso   1.00
He29   H     0.06614   0.18971   0.39775   0.00000  Uiso   1.00
He33   H     0.03631   0.27735   0.31876   0.00000  Uiso   1.00
Li5    H     0.09983   0.25930   0.20220   0.00000  Uiso   1.00
Be37   C     0.05917   0.24795   0.96131   0.00000  Uiso   1.00
C37    N     0.05663   0.31538   0.06275   0.00000  Uiso   1.00
He37   H     0.06103   0.20546   0.07830   0.00000  Uiso   1.00
Be41   C     0.08850   0.53586   0.20099   0.00000  Uiso   1.00
C41    N     0.06651   0.44196   0.18117   0.00000  Uiso   1.00
He41   H     0.10222   0.42733   0.21448   0.00000  Uiso   1.00
Be45   C     0.01202   0.59810   0.25246   0.00000  Uiso   1.00
C45    N     0.01955   0.36488   0.19105   0.00000  Uiso   1.00
He45   H     0.02429   0.42598   0.29098   0.00000  Uiso   1.00
B9     C     0.20947   0.14825   1.00000   0.00000  Uiso   1.00
Li9    H     0.22456   0.11408   1.00000   0.00000  Uiso   1.00
B11    C     0.05472   0.35367   1.00000   0.00000  Uiso   1.00
Li11   H     0.05257   0.40968   1.00000   0.00000  Uiso   1.00
B13    C     0.20652   1.00000   0.16048   0.00000  Uiso   1.00
Li13   H     0.19165   1.00000   0.12253   0.00000  Uiso   1.00
B15    C     0.11544   1.00000   0.33139   0.00000  Uiso   1.00
Li15   H     0.12200   1.00000   0.38864   0.00000  Uiso   1.00
B17    C     0.11311   0.15874   0.50000   0.00000  Uiso   1.00
Li17   H     0.09541   0.17901   0.50000   0.00000  Uiso   1.00
B19    C     0.05416   0.50000   0.16808   0.00000  Uiso   1.00
Li19   H     0.03592   0.50000   0.15104   0.00000  Uiso   1.00
Li21   H     0.25000   0.75000   0.09748   0.00000  Uiso   1.00
B23    C     0.25000   0.75000   0.84155   0.00000  Uiso   1.00
B21    C     1.00000   0.65724   0.15672   0.00000  Uiso   1.00
Li23   H     1.00000   0.68821   0.10575   0.00000  Uiso   1.00
loop_
_geom_bond_atom_site_label_1
_geom_bond_atom_site_label_2
_geom_bond_distance
_geom_bond_site_symmetry_2
_ccdc_geom_bond_type
H1     C1      1.998   .     S
H1     C5      1.994   .     S
H1     C9      2.001   .     S
H1     C13     1.995   .     S
H5     C17     1.992   .     S
H5     C21     2.001   .     S
H5     C25     1.992   .     S
H5     C29     1.999   .     S
H9     C33     2.000   .     S
H9     C37     1.998   .     S
H9     C41     2.000   .     S
H9     C45     2.001   .     S
Be1    C1      1.389   .     A
Be1    He1     1.097   .     S
Be1    Be1     1.392   10    A
C1     B23     1.358   4_566 A
Be5    Be5     1.392   6_557 A
Be5    C5      1.389   6_556 A
Be5    He5     1.097   6_556 S
C5     B9      1.358   1_554 A
C5     Be5     1.389   6_556 A
He5    Be5     1.097   6_556 S
Be9    C9      1.389   7_565 A
Be9    He9     1.097   7_565 S
Be9    Be9     1.392   7_575 A
C9     B13     1.358   1_545 A
C9     Be9     1.389   7_565 A
He9    Be9     1.097   7_565 S
Be13   Be17    1.392   .     D
Be13   C17     1.388   .     S
Be13   He17    1.097   .     S
Be17   C13     1.390   .     S
Be17   He13    1.097   .     S
C13    B1      1.357   .     D
B1     C17     1.357   .     S
B1     Li1     1.098   .     S
Be21   C21     1.390   6_556 A
Be21   He21    1.097   6_556 S
Be21   Be21    1.391   6_556 A
C21    B17     1.358   .     A
C21    Be21    1.390   6_556 A
He21   Be21    1.097   6_556 S
Be25   He25    1.097   7_565 S
Be25   C25     1.389   7_565 A
Be25   Be25    1.394   7_575 A
C25    B15     1.356   1_545 A
C25    Be25    1.389   7_565 A
He25   Be25    1.097   7_565 S
Be29   Be33    1.392   .     D
Be29   C33     1.389   .     S
Be29   He33    1.097   .     S
Be33   C29     1.389   .     S
Be33   He29    1.096   .     S
C29    B5      1.358   .     S
B5     C33     1.358   .     D
B5     Li5     1.098   .     S
Be37   Be37    1.393   6_557 A
Be37   C37     1.389   6_556 A
Be37   He37    1.097   6_556 S
C37    B11     1.358   1_554 A
C37    Be37    1.389   6_556 A
He37   Be37    1.097   6_556 S
Be41   Be41    1.395   7_565 A
Be41   C41     1.389   7_565 A
Be41   He41    1.096   7_565 S
C41    B19     1.357   .     A
C41    Be41    1.389   7_565 A
He41   Be41    1.096   7_565 S
Be45   C45     1.389   7_565 A
Be45   Be45    1.391   8     A
Be45   He45    1.097   7_565 S
C45    Be45    1.389   7_565 A
C45    B21     1.359   2_665 A
He45   Be45    1.097   7_565 S
B9     C5      1.358   1_556 A
B9     C5      1.358   6_556 A
B9     Li9     1.097   .     S
B11    C37     1.358   1_556 A
B11    C37     1.358   6_556 A
B11    Li11    1.097   .     S
B13    C9      1.358   1_565 A
B13    C9      1.358   7_565 A
B13    Li13    1.098   .     S
B15    C25     1.356   1_565 A
B15    C25     1.356   7_565 A
B15    Li15    1.099   .     S
B17    C21     1.358   6_556 A
B17    Li17    1.096   .     S
B19    C41     1.357   7_565 A
B19    Li19    1.099   .     S
Li21   B23     1.098   6_556 S
B23    C1      1.358   4_566 A
B23    C1      1.358   11_556 A
B23    Li21    1.098   6_556 S
B21    Li23    1.098   .     S
B21    C45     1.359   2_665 A
B21    C45     1.359   7_665 A
