# Supplementary material for: Data-Driven Search Algorithm for Discovery of Synthesizable Zeolitic Imidazolate Frameworks
Source: JACS Au. 2025 Mar 7;5(3):1460–70. doi: 10.1021/jacsau.5c00077 (PMC11938011; doi:10.1021/jacsau.5c00077)
Supplement: Supplementary file 5 — au5c00077_si_005.zip [file au5c00077_si_005.zip › Tier 2/T-122_141_3_10666.cif]

data_141_3_10666.lmp-nosymm
_audit_creation_date              2023-09-12
_audit_creation_method            'Materials Studio'
_symmetry_space_group_name_H-M    'I41/AMD'
_symmetry_Int_Tables_number       141
_symmetry_cell_setting            tetragonal
loop_
_symmetry_equiv_pos_as_xyz
  x,y,z
  -x+1/2,-y+1/2,z+1/2
  -y,x+1/2,z+1/4
  y+1/2,-x,z+3/4
  -x+1/2,y,-z+3/4
  x,-y+1/2,-z+1/4
  y+1/2,x+1/2,-z+1/2
  -y,-x,-z
  -x,-y+1/2,-z+1/4
  x+1/2,y,-z+3/4
  y,-x,-z
  -y+1/2,x+1/2,-z+1/2
  x+1/2,-y+1/2,z+1/2
  -x,y,z
  -y+1/2,-x,z+3/4
  y,x+1/2,z+1/4
  x+1/2,y+1/2,z+1/2
  -x,-y,z
  -y+1/2,x,z+3/4
  y,-x+1/2,z+1/4
  -x,y+1/2,-z+1/4
  x+1/2,-y,-z+3/4
  y,x,-z
  -y+1/2,-x+1/2,-z+1/2
  -x+1/2,-y,-z+3/4
  x,y+1/2,-z+1/4
  y+1/2,-x+1/2,-z+1/2
  -y,x,-z
  x,-y,z
  -x+1/2,y+1/2,z+1/2
  -y,-x+1/2,z+1/4
  y+1/2,x,z+3/4
_cell_length_a                    17.2632
_cell_length_b                    17.2632
_cell_length_c                    113.9710
_cell_angle_alpha                 90.0000
_cell_angle_beta                  90.0000
_cell_angle_gamma                 90.0000
loop_
_atom_site_label
_atom_site_type_symbol
_atom_site_fract_x
_atom_site_fract_y
_atom_site_fract_z
_atom_site_U_iso_or_equiv
_atom_site_adp_type
_atom_site_occupancy
H1     Zn   -0.17123   0.82327   0.14860   0.00000  Uiso   1.00
H2     Zn   -0.32686   0.67251   0.18962   0.00000  Uiso   1.00
H3     Zn   -0.17202   0.82775   0.22999   0.00000  Uiso   1.00
C1     N    -0.21478   0.77408   0.13420   0.00000  Uiso   1.00
C2     N    -0.15557   0.93453   0.14434   0.00000  Uiso   1.00
C3     N    -0.06535   0.77684   0.14983   0.00000  Uiso   1.00
C4     N    -0.24612   0.80755   0.16173   0.00000  Uiso   1.00
C5     N    -0.30778   0.74803   0.17669   0.00000  Uiso   1.00
C6     N    -0.31597   0.56534   0.18331   0.00000  Uiso   1.00
C7     N    -0.43461   0.68308   0.19580   0.00000  Uiso   1.00
C8     N    -0.25072   0.68867   0.20255   0.00000  Uiso   1.00
C9     N    -0.18949   0.74953   0.21740   0.00000  Uiso   1.00
C10    N    -0.25010   0.81166   0.24263   0.00000  Uiso   1.00
C11    N    -0.18081   0.93466   0.22350   0.00000  Uiso   1.00
C12    N    -0.06533   0.81739   0.23651   0.00000  Uiso   1.00
He1    H    -0.28128   0.83942   0.36355   0.00000  Uiso   1.00
He6    H    -0.09102   0.91859   1.12815   0.00000  Uiso   1.00
He8    H    -0.08191   0.65218   0.14954   0.00000  Uiso   1.00
He10   H    -0.29327   0.58169   0.16473   0.00000  Uiso   1.00
He12   H    -0.41836   0.69992   0.21454   0.00000  Uiso   1.00
He14   H    -0.33110   0.90697   0.24064   0.00000  Uiso   1.00
He16   H    -0.18313   0.91831   0.20460   0.00000  Uiso   1.00
He18   H    -0.08171   0.80978   0.25537   0.00000  Uiso   1.00
Li1    H     0.29915   0.79122   0.29083   0.00000  Uiso   1.00
He65   H     0.16349   0.59983   0.27967   0.00000  Uiso   1.00
Be1    C    -0.35350   0.80953   0.17297   0.00000  Uiso   1.00
Be2    C    -0.31606   0.84545   0.16361   0.00000  Uiso   1.00
B19    C    -0.24419   0.74921   0.16969   0.00000  Uiso   1.00
Be3    C    -0.15096   0.68034   0.21522   0.00000  Uiso   1.00
Be4    C    -0.18801   0.64337   0.20591   0.00000  Uiso   1.00
B20    C    -0.24911   0.75158   0.20966   0.00000  Uiso   1.00
Be33   C    -0.29125   0.76578   0.13063   0.00000  Uiso   1.00
Be41   C    -0.11595   1.04030   0.13444   0.00000  Uiso   1.00
Be43   C     0.04040   0.70028   0.14974   0.00000  Uiso   1.00
Be45   C    -0.30179   0.45964   0.17192   0.00000  Uiso   1.00
Be47   C     0.45964   0.69355   0.20728   0.00000  Uiso   1.00
Be49   C    -0.35365   0.81635   0.25463   0.00000  Uiso   1.00
Be51   C    -0.18225   1.04036   0.21191   0.00000  Uiso   1.00
Be53   C     0.04036   0.81265   0.24808   0.00000  Uiso   1.00
He66   H     0.32230   0.90920   0.32282   0.00000  Uiso   1.00
He67   H     0.08831   0.67524   0.29848   0.00000  Uiso   1.00
Li18   H     0.20832   0.69579   0.32947   0.00000  Uiso   1.00
He68   H    -0.33338   0.89525   0.15824   0.00000  Uiso   1.00
B1     C     0.50000   0.32255   0.34995   0.00000  Uiso   1.00
B2     C     0.50000   0.32092   0.26990   0.00000  Uiso   1.00
B3     C     0.50000   0.67670   0.18927   0.00000  Uiso   1.00
Li2    H     0.50000   0.29026   0.34165   0.00000  Uiso   1.00
Li3    H     0.50000   0.32281   0.26027   0.00000  Uiso   1.00
Li4    H     0.50000   0.66740   0.17974   0.00000  Uiso   1.00
B4     C    -0.25005   0.75005   0.25000   0.00000  Uiso   1.00
Li5    H    -0.20507   0.70507   0.25000   0.00000  Uiso   1.00
B5     C    -0.17120   0.75000   1.12500   0.00000  Uiso   1.00
B21    C    -0.00000   0.82040   0.14996   0.00000  Uiso   1.00
B22    C    -0.00000   0.82073   0.22992   0.00000  Uiso   1.00
B23    C    -0.00000   1.17572   0.31020   0.00000  Uiso   1.00
Li22   H    -0.00000   0.88400   0.15024   0.00000  Uiso   1.00
Li23   H    -0.00000   0.82511   0.22031   0.00000  Uiso   1.00
Li24   H    -0.00000   1.16338   0.30075   0.00000  Uiso   1.00
Li16   H    -0.10757   1.25000   1.12500   0.00000  Uiso   1.00
loop_
_geom_bond_atom_site_label_1
_geom_bond_atom_site_label_2
_geom_bond_distance
_geom_bond_site_symmetry_2
_ccdc_geom_bond_type
H1     C1      1.994   .     S
H1     C2      1.999   .     S
H1     C3      2.001   .     S
H1     C4      1.996   .     S
H2     C5      1.995   .     S
H2     C6      1.994   .     S
H2     C7      1.997   .     S
H2     C8      1.994   .     S
H3     C9      1.993   .     S
H3     C10     1.992   .     S
H3     C11     1.994   .     S
H3     C12     1.994   .     S
C1     Be33    1.389   .     A
C1     B5      1.356   1_554 A
C2     Be41    1.389   29_575 A
C2     B1      1.358   7_455 A
C3     B21     1.356   .     A
C3     Be43    1.390   14    A
C4     Be2     1.390   .     S
C4     B19     1.356   .     D
C5     Be1     1.389   .     S
C5     B19     1.357   .     S
C6     B23     1.356   7_355 A
C6     Be45    1.390   29_565 A
C7     B3      1.357   1_455 A
C7     Be47    1.390   14    A
C8     Be4     1.389   .     S
C8     B20     1.356   .     S
C9     Be3     1.390   .     S
C9     B20     1.356   .     D
C10    B4      1.356   .     A
C10    Be49    1.390   24    A
C11    Be51    1.390   29_575 A
C11    B2      1.356   7_455 A
C12    B22     1.356   .     A
C12    Be53    1.389   14    A
He1    Be33    1.097   24    S
He6    Be41    1.097   29_576 S
He8    Be43    1.097   14    S
He10   Be45    1.096   29_565 S
He12   Be47    1.097   14    S
He14   Be49    1.097   24    S
He16   Be51    1.097   29_575 S
He18   Be53    1.097   14    S
Li1    B20     1.098   27_455 S
He65   Be3     1.097   27_455 S
Be1    Be2     1.393   .     D
Be1    He66    1.097   12    S
Be2    He68    1.097   .     S
B19    Li18    1.098   12    S
Be3    Be4     1.394   .     D
Be3    He65    1.097   12    S
Be4    He67    1.097   12    S
B20    Li1     1.098   12    S
Be33   He1     1.097   24    S
Be33   Be33    1.394   6_565 A
Be41   C2      1.389   29_575 A
Be41   He6     1.097   29_574 S
Be41   Be41    1.391   29_575 A
Be43   C3      1.390   14    A
Be43   He8     1.097   14    S
Be43   Be43    1.395   14    A
Be45   C6      1.390   29_565 A
Be45   He10    1.096   29_565 S
Be45   Be45    1.393   29_565 A
Be47   C7      1.390   14    A
Be47   He12    1.097   14    S
Be47   Be47    1.394   14_655 A
Be49   C10     1.390   24    A
Be49   He14    1.097   24    S
Be49   Be49    1.394   24    A
Be51   C11     1.390   29_575 A
Be51   He16    1.097   29_575 S
Be51   Be51    1.394   29_575 A
Be53   C12     1.389   14    A
Be53   He18    1.097   14    S
Be53   Be53    1.394   14    A
He66   Be1     1.097   27_455 S
He67   Be4     1.097   27_455 S
Li18   B19     1.098   27_455 S
B1     Li2     1.098   .     S
B1     C2      1.358   7_455 A
B1     C2      1.358   12_655 A
B2     Li3     1.098   .     S
B2     C11     1.356   7_455 A
B2     C11     1.356   12_655 A
B3     C7      1.357   1_655 A
B3     C7      1.357   14    A
B3     Li4     1.098   .     S
B4     C10     1.356   24    A
B4     Li5     1.098   .     S
B5     C1      1.356   1_556 A
B5     C1      1.356   6_566 A
B5     Li16    1.098   26_547 S
B21    C3      1.356   14    A
B21    Li22    1.099   .     S
B22    C12     1.356   14    A
B22    Li23    1.098   .     S
B23    Li24    1.098   .     S
B23    C6      1.356   7_465 A
B23    C6      1.356   12_565 A
Li16   B5      1.098   26_557 S
