# Supplementary material for: Data-Driven Search Algorithm for Discovery of Synthesizable Zeolitic Imidazolate Frameworks
Source: JACS Au. 2025 Mar 7;5(3):1460–70. doi: 10.1021/jacsau.5c00077 (PMC11938011; doi:10.1021/jacsau.5c00077)
Supplement: Supplementary file 5 — au5c00077_si_005.zip [file au5c00077_si_005.zip › Tier 2/T-123_194_3_425.cif]

data_194_3_425.lmp-nosymm
_audit_creation_date              2023-09-12
_audit_creation_method            'Materials Studio'
_symmetry_space_group_name_H-M    'P63/MMC'
_symmetry_Int_Tables_number       194
_symmetry_cell_setting            hexagonal
loop_
_symmetry_equiv_pos_as_xyz
  x,y,z
  -y,x-y,z
  -x+y,-x,z
  -x,-y,z+1/2
  y,-x+y,z+1/2
  x-y,x,z+1/2
  y,x,-z
  x-y,-y,-z
  -x,-x+y,-z
  -y,-x,-z+1/2
  -x+y,y,-z+1/2
  x,x-y,-z+1/2
  -x,-y,-z
  y,-x+y,-z
  x-y,x,-z
  x,y,-z+1/2
  -y,x-y,-z+1/2
  -x+y,-x,-z+1/2
  -y,-x,z
  -x+y,y,z
  x,x-y,z
  y,x,z+1/2
  x-y,-y,z+1/2
  -x,-x+y,z+1/2
_cell_length_a                    43.3184
_cell_length_b                    43.3184
_cell_length_c                    17.6547
_cell_angle_alpha                 90.0000
_cell_angle_beta                  90.0000
_cell_angle_gamma                 120.0000
loop_
_atom_site_label
_atom_site_type_symbol
_atom_site_fract_x
_atom_site_fract_y
_atom_site_fract_z
_atom_site_U_iso_or_equiv
_atom_site_adp_type
_atom_site_occupancy
H1     Zn    0.21102   0.28160   0.08122   0.00000  Uiso   1.00
H9     Zn    0.40510   0.33331   0.07766   0.00000  Uiso   1.00
Be1    C     0.20805   0.19153   0.98201   0.00000  Uiso   1.00
C1     N     0.21673   0.24376   0.02843   0.00000  Uiso   1.00
He1    H     0.16373   0.19724   0.03538   0.00000  Uiso   1.00
Be9    C     0.26456   0.29551   0.28948   0.00000  Uiso   1.00
C9     N     0.23098   0.28786   0.18600   0.00000  Uiso   1.00
He9    H     0.28565   0.29989   0.17027   0.00000  Uiso   1.00
Be17   C     0.10090   0.23394   0.12185   0.00000  Uiso   1.00
C17    N     0.15918   0.26613   0.09176   0.00000  Uiso   1.00
He17   H     0.13919   0.21355   0.14109   0.00000  Uiso   1.00
Be25   C     0.36211   0.25251   0.08436   0.00000  Uiso   1.00
Be33   C     0.33409   0.22393   0.04697   0.00000  Uiso   1.00
C25    N     0.32435   0.23721   0.98547   0.00000  Uiso   1.00
B1     C     0.34581   0.27312   0.98872   0.00000  Uiso   1.00
C33    N     0.36901   0.28368   0.04766   0.00000  Uiso   1.00
He25   H     0.32065   0.19530   0.05914   0.00000  Uiso   1.00
He33   H     0.37723   0.25307   0.13467   0.00000  Uiso   1.00
Li1    H     0.34497   0.29149   0.94709   0.00000  Uiso   1.00
Be41   C     0.40524   0.42220   0.98400   0.00000  Uiso   1.00
C41    N     0.39718   0.36935   0.02439   0.00000  Uiso   1.00
He41   H     0.45021   0.41578   0.03165   0.00000  Uiso   1.00
Be49   C     0.37297   0.35048   0.28938   0.00000  Uiso   1.00
C49    N     0.39707   0.34034   0.18600   0.00000  Uiso   1.00
He49   H     0.35810   0.35748   0.17057   0.00000  Uiso   1.00
Be57   C     0.48608   0.36921   0.09314   0.00000  Uiso   1.00
C57    N     0.45486   0.34430   0.05749   0.00000  Uiso   1.00
B9     C     0.46539   0.33182   0.99824   0.00000  Uiso   1.00
He57   H     0.48546   0.38387   0.14322   0.00000  Uiso   1.00
Li9    H     0.44683   0.31153   0.95842   0.00000  Uiso   1.00
Be65   C     0.34532   0.48890   0.28944   0.00000  Uiso   1.00
He65   H     0.35027   0.47257   0.17031   0.00000  Uiso   1.00
Be73   C     0.23264   0.49742   0.99171   0.00000  Uiso   1.00
He73   H     0.27480   0.48465   0.95293   0.00000  Uiso   1.00
H25    Zn    0.33395   0.52816   0.07940   0.00000  Uiso   1.00
Be109  C     0.48529   0.62992   0.55520   0.00000  Uiso   1.00
C97    N     0.49868   0.65339   0.49447   0.00000  Uiso   1.00
He113  H     0.45654   0.61418   0.56598   0.00000  Uiso   1.00
C109   N     0.33791   0.51498   0.18600   0.00000  Uiso   1.00
Be129  C     0.39395   0.63822   0.03427   0.00000  Uiso   1.00
C121   N     0.36768   0.58023   0.06672   0.00000  Uiso   1.00
He129  H     0.33526   0.59954   1.01407   0.00000  Uiso   1.00
C133   N     0.28481   0.51749   0.05312   0.00000  Uiso   1.00
B17    C     0.24758   0.24758   1.00000   0.00000  Uiso   1.00
Li19   H     0.27290   0.27290   1.00000   0.00000  Uiso   1.00
B23    C     0.36592   0.36592   1.00000   0.00000  Uiso   1.00
Li24   H     0.34059   0.34059   1.00000   0.00000  Uiso   1.00
Li17   H     0.15589   0.31179   0.44760   0.00000  Uiso   1.00
B18    C     0.14236   0.28473   0.42405   0.00000  Uiso   1.00
B56    C     0.26455   0.52910   0.08792   0.00000  Uiso   1.00
Li56   H     0.27292   0.54583   0.13889   0.00000  Uiso   1.00
Li25   H     0.43014   0.10495   0.25000   0.00000  Uiso   1.00
B28    C     0.21188   0.28358   0.25000   0.00000  Uiso   1.00
Li30   H     0.18399   0.27737   0.25000   0.00000  Uiso   1.00
B32    C     0.41014   0.33368   0.25000   0.00000  Uiso   1.00
B48    C     0.33351   0.52973   0.25000   0.00000  Uiso   1.00
Li48   H     0.32757   0.55156   0.25000   0.00000  Uiso   1.00
B62    C     0.40284   0.59716   0.08456   0.00000  Uiso   1.00
Li62   H     0.41603   0.58397   0.11156   0.00000  Uiso   1.00
loop_
_geom_bond_atom_site_label_1
_geom_bond_atom_site_label_2
_geom_bond_distance
_geom_bond_site_symmetry_2
_ccdc_geom_bond_type
H1     C1      2.006   .     S
H1     C9      2.002   .     S
H1     C17     2.006   .     S
H1     C25     2.001   7_556 S
H9     C33     1.996   .     S
H9     C41     1.994   .     S
H9     C49     1.994   .     S
H9     C57     1.994   .     S
Be1    Be1     1.393   7_557 A
Be1    C1      1.389   7_556 A
Be1    He1     1.096   7_556 S
C1     B17     1.358   1_554 A
C1     Be1     1.389   7_556 A
He1    Be1     1.096   7_556 S
Be9    Be9     1.394   16    A
Be9    C9      1.390   16    A
Be9    He9     1.096   16    S
C9     B28     1.357   .     A
C9     Be9     1.390   16    A
He9    Be9     1.096   16    S
Be17   Be17    1.392   20    A
Be17   He17    1.097   20    S
Be17   C17     1.389   20    A
C17    Be17    1.389   20    A
C17    B18     1.358   11    A
He17   Be17    1.097   20    S
Be25   Be33    1.392   .     D
Be25   C33     1.389   .     S
Be25   He33    1.097   .     S
Be33   C25     1.389   1_554 S
Be33   He25    1.096   .     S
C25    Be33    1.389   1_556 S
C25    B1      1.357   .     D
C25    H1      2.001   7_556 S
B1     C33     1.357   1_556 S
B1     Li1     1.097   .     S
C33    B1      1.357   1_554 S
Be41   He41    1.097   7_556 S
Be41   C41     1.389   7_556 A
Be41   Be41    1.392   7_557 A
C41    B23     1.357   1_554 A
C41    Be41    1.389   7_556 A
He41   Be41    1.097   7_556 S
Be49   Be49    1.391   16    A
Be49   C49     1.389   16    A
Be49   He49    1.097   16    S
C49    B32     1.358   .     A
C49    Be49    1.389   16    A
He49   Be49    1.097   16    S
Be57   C57     1.389   .     S
Be57   He57    1.097   .     S
Be57   Be109   1.393   4_664 D
C57    B9      1.357   1_554 D
B9     C57     1.357   1_556 D
B9     Li9     1.098   .     S
B9     C97     1.357   4_665 S
Be65   Be65    1.393   16    A
Be65   C109    1.389   16    A
Be65   He65    1.097   16    S
He65   Be65    1.097   16    S
Be73   Be73    1.392   20    A
Be73   C133    1.389   20_556 A
Be73   He73    1.097   20    S
He73   Be73    1.097   20    S
H25    C109    1.999   .     S
H25    C121    1.994   .     S
H25    C133    1.994   .     S
H25    C97     1.998   10_665 S
Be109  C97     1.389   .     S
Be109  He113   1.097   .     S
Be109  Be57    1.393   4_665 D
C97    B9      1.357   4_664 S
C97    H25     1.998   10_665 S
C109   B48     1.358   .     A
C109   Be65    1.389   16    A
Be129  C121    1.389   19_665 A
Be129  Be129   1.394   19_665 A
Be129  He129   1.097   19_664 S
C121   B62     1.356   .     A
C121   Be129   1.389   19_665 A
He129  Be129   1.097   19_666 S
C133   B56     1.357   .     A
C133   Be73    1.389   20_554 A
B17    C1      1.358   1_556 A
B17    C1      1.358   7_556 A
B17    Li19    1.097   .     S
B23    C41     1.357   1_556 A
B23    C41     1.357   7_556 A
B23    Li24    1.097   .     S
Li17   B18     1.097   .     S
B18    C17     1.358   11    A
B18    C17     1.358   16    A
B56    C133    1.357   20    A
B56    Li56    1.097   .     S
Li25   B32     1.098   12    S
B28    C9      1.357   16    A
B28    Li30    1.099   .     S
B32    C49     1.358   16    A
B32    Li25    1.098   12    S
B48    C109    1.358   16    A
B48    Li48    1.097   .     S
B62    C121    1.356   19_665 A
B62    Li62    1.098   .     S
