# Supplementary material for: Data-Driven Search Algorithm for Discovery of Synthesizable Zeolitic Imidazolate Frameworks
Source: JACS Au. 2025 Mar 7;5(3):1460–70. doi: 10.1021/jacsau.5c00077 (PMC11938011; doi:10.1021/jacsau.5c00077)
Supplement: Supplementary file 5 — au5c00077_si_005.zip [file au5c00077_si_005.zip › Tier 2/T-124_87_3_2591888.cif]

data_87_3_2591888.lmp-nosymm
_audit_creation_date              2023-09-12
_audit_creation_method            'Materials Studio'
_symmetry_space_group_name_H-M    'I4/M'
_symmetry_Int_Tables_number       87
_symmetry_cell_setting            tetragonal
loop_
_symmetry_equiv_pos_as_xyz
  x,y,z
  -x,-y,z
  -y,x,z
  y,-x,z
  -x,-y,-z
  x,y,-z
  y,-x,-z
  -y,x,-z
  x+1/2,y+1/2,z+1/2
  -x+1/2,-y+1/2,z+1/2
  -y+1/2,x+1/2,z+1/2
  y+1/2,-x+1/2,z+1/2
  -x+1/2,-y+1/2,-z+1/2
  x+1/2,y+1/2,-z+1/2
  y+1/2,-x+1/2,-z+1/2
  -y+1/2,x+1/2,-z+1/2
_cell_length_a                    19.1927
_cell_length_b                    19.1927
_cell_length_c                    38.5851
_cell_angle_alpha                 90.0000
_cell_angle_beta                  90.0000
_cell_angle_gamma                 90.0000
loop_
_atom_site_label
_atom_site_type_symbol
_atom_site_fract_x
_atom_site_fract_y
_atom_site_fract_z
_atom_site_U_iso_or_equiv
_atom_site_adp_type
_atom_site_occupancy
H1     Zn    0.33292   0.14453   0.07746   0.00000  Uiso   1.00
H5     Zn    0.15011   0.37693   0.12928   0.00000  Uiso   1.00
Be1    C     0.77367   0.84202   0.01806   0.00000  Uiso   1.00
C1     N     0.29470   0.15031   0.02928   0.00000  Uiso   1.00
He1    H     0.18313   0.16291   0.03650   0.00000  Uiso   1.00
Be5    C     0.26760   0.28241   0.15565   0.00000  Uiso   1.00
Be9    C     0.30948   0.22870   0.14316   0.00000  Uiso   1.00
C5     N     0.29131   0.21621   0.10884   0.00000  Uiso   1.00
B1     C     0.23950   0.26208   0.10166   0.00000  Uiso   1.00
C9     N     0.22333   0.30317   0.12913   0.00000  Uiso   1.00
He5    H     0.35078   0.19873   0.15596   0.00000  Uiso   1.00
He9    H     0.26583   0.30729   0.18122   0.00000  Uiso   1.00
Li1    H     0.21363   0.26574   0.07636   0.00000  Uiso   1.00
Be13   C     0.54133   0.21125   0.06714   0.00000  Uiso   1.00
Be17   C     0.47319   0.20833   0.05475   0.00000  Uiso   1.00
C13    N     0.43493   0.16516   0.07652   0.00000  Uiso   1.00
B5     C     0.47977   0.14535   0.10182   0.00000  Uiso   1.00
C17    N     0.54451   0.17229   0.09741   0.00000  Uiso   1.00
He13   H     0.44923   0.23330   0.03216   0.00000  Uiso   1.00
He17   H     0.58710   0.23922   0.05735   0.00000  Uiso   1.00
Li5    H     0.46506   0.11158   0.12360   0.00000  Uiso   1.00
Be21   C     0.03558   0.26860   0.13025   0.00000  Uiso   1.00
Be25   C     0.96708   0.25952   0.11927   0.00000  Uiso   1.00
C21    N     0.94732   0.31838   0.10078   0.00000  Uiso   1.00
B9     C     1.00443   0.36012   0.10031   0.00000  Uiso   1.00
C25    N     0.05926   0.33208   0.11760   0.00000  Uiso   1.00
He21   H     0.93056   0.21650   0.12380   0.00000  Uiso   1.00
He25   H     0.06952   0.23441   0.14555   0.00000  Uiso   1.00
Li9    H     1.00627   0.41084   0.08718   0.00000  Uiso   1.00
Be29   C     0.14956   0.49450   0.22148   0.00000  Uiso   1.00
Be33   C     0.18478   0.46414   0.19374   0.00000  Uiso   1.00
C29    N     0.13688   0.42639   0.17434   0.00000  Uiso   1.00
B13    C     0.07460   0.43589   0.19028   0.00000  Uiso   1.00
C33    N     0.07953   0.47709   0.21874   0.00000  Uiso   1.00
He29   H     0.23994   0.46625   0.18637   0.00000  Uiso   1.00
He33   H     0.16845   0.52806   0.24249   0.00000  Uiso   1.00
Li13   H     0.02557   0.41277   0.18115   0.00000  Uiso   1.00
H9     Zn    0.50000   1.00000   0.25000   0.00000  Uiso   1.00
B17    C     0.66662   0.85566   1.00000   0.00000  Uiso   1.00
Li17   H     0.13617   0.61002   1.00000   0.00000  Uiso   1.00
loop_
_geom_bond_atom_site_label_1
_geom_bond_atom_site_label_2
_geom_bond_distance
_geom_bond_site_symmetry_2
_ccdc_geom_bond_type
H1     C1      2.002   .     S
H1     C5      1.999   .     S
H1     C13     1.998   .     S
H1     C21     1.999   4_565 S
H5     C9      1.995   .     S
H5     C25     1.996   .     S
H5     C29     1.997   .     S
H5     C17     1.992   4_565 S
Be1    He1     1.097   2_665 S
Be1    C1      1.390   2_665 A
Be1    Be1     1.394   6     A
C1     Be1     1.390   2_665 A
C1     B17     1.357   2_664 A
He1    Be1     1.097   2_665 S
Be5    Be9     1.393   .     D
Be5    C9      1.389   .     S
Be5    He9     1.097   .     S
Be9    C5      1.390   .     S
Be9    He5     1.097   .     S
C5     B1      1.357   .     S
B1     C9      1.357   .     D
B1     Li1     1.097   .     S
Be13   Be17    1.393   .     D
Be13   C17     1.388   .     S
Be13   He17    1.097   .     S
Be17   C13     1.390   .     S
Be17   He13    1.096   .     S
C13    B5      1.356   .     S
B5     C17     1.356   .     D
B5     Li5     1.098   .     S
C17    H5      1.992   3_655 S
Be21   Be25    1.392   1_455 D
Be21   C25     1.389   .     S
Be21   He25    1.097   .     S
Be25   Be21    1.392   1_655 D
Be25   C21     1.389   .     S
Be25   He21    1.097   .     S
C21    B9      1.358   .     S
C21    H1      1.999   3_655 S
B9     C25     1.357   1_655 D
B9     Li9     1.098   .     S
C25    B9      1.357   1_455 D
Be29   Be33    1.394   .     D
Be29   C33     1.389   .     S
Be29   He33    1.097   .     S
Be33   C29     1.389   .     S
Be33   He29    1.097   .     S
C29    B13     1.356   .     D
B13    C33     1.357   .     S
B13    Li13    1.098   .     S
C33    H9      1.995   3_655 S
H9     C33     1.995   4_565 S
H9     C33     1.995   3_665 S
H9     C33     1.995   13_565 S
H9     C33     1.995   14    S
B17    C1      1.357   2_666 A
B17    C1      1.357   5_666 A
B17    Li17    1.098   4_565 S
Li17   B17     1.098   3_655 S
