# Supplementary material for: Data-Driven Search Algorithm for Discovery of Synthesizable Zeolitic Imidazolate Frameworks
Source: JACS Au. 2025 Mar 7;5(3):1460–70. doi: 10.1021/jacsau.5c00077 (PMC11938011; doi:10.1021/jacsau.5c00077)
Supplement: Supplementary file 5 — au5c00077_si_005.zip [file au5c00077_si_005.zip › Tier 2/T-125_74_3_1490499.cif]

data_74_3_1490499.lmp-nosymm
_audit_creation_date              2023-09-12
_audit_creation_method            'Materials Studio'
_symmetry_space_group_name_H-M    'IMMA'
_symmetry_Int_Tables_number       74
_symmetry_cell_setting            orthorhombic
loop_
_symmetry_equiv_pos_as_xyz
  x,y,z
  -x,-y+1/2,z
  -x,y+1/2,-z
  x,-y,-z
  -x,-y,-z
  x,y+1/2,-z
  x,-y+1/2,z
  -x,y,z
  x+1/2,y+1/2,z+1/2
  -x+1/2,-y,z+1/2
  -x+1/2,y,-z+1/2
  x+1/2,-y+1/2,-z+1/2
  -x+1/2,-y+1/2,-z+1/2
  x+1/2,y,-z+1/2
  x+1/2,-y,z+1/2
  -x+1/2,y+1/2,z+1/2
_cell_length_a                    18.1362
_cell_length_b                    27.9320
_cell_length_c                    38.6379
_cell_angle_alpha                 90.0000
_cell_angle_beta                  90.0000
_cell_angle_gamma                 90.0000
loop_
_atom_site_label
_atom_site_type_symbol
_atom_site_fract_x
_atom_site_fract_y
_atom_site_fract_z
_atom_site_U_iso_or_equiv
_atom_site_adp_type
_atom_site_occupancy
H1     Zn    0.66889   0.14027  -0.31753   0.00000  Uiso   1.00
H9     Zn    0.66671   0.01657  -0.07799   0.00000  Uiso   1.00
Be1    C     0.76766   0.06793  -0.23400   0.00000  Uiso   1.00
C1     N     0.72256   0.11521  -0.27621   0.00000  Uiso   1.00
He1    H     0.71389   0.03818  -0.28238   0.00000  Uiso   1.00
Be9    C     0.75892   0.27490  -0.33872   0.00000  Uiso   1.00
C9     N     0.69323   0.20951  -0.32407   0.00000  Uiso   1.00
He9    H     0.80031   0.19977  -0.34838   0.00000  Uiso   1.00
Be17   C     0.46167   0.10216  -0.27887   0.00000  Uiso   1.00
C17    N     0.56237   0.12998  -0.30646   0.00000  Uiso   1.00
He17   H     0.57710   0.08471  -0.26112   0.00000  Uiso   1.00
Be25   C     0.72811   0.10054  -0.41847   0.00000  Uiso   1.00
Be33   C     0.69139   0.12897  -0.39442   0.00000  Uiso   1.00
C25    N     0.70669   0.11142  -0.36155   0.00000  Uiso   1.00
B1     C     0.75087   0.07280  -0.36668   0.00000  Uiso   1.00
C33    N     0.76490   0.06452  -0.40069   0.00000  Uiso   1.00
He25   H     0.65655   0.16063  -0.39820   0.00000  Uiso   1.00
He33   H     0.73018   0.10298  -0.44679   0.00000  Uiso   1.00
Li1    H     0.77266   0.05054  -0.34564   0.00000  Uiso   1.00
Be41   C     0.22979   0.49535  -0.01768   0.00000  Uiso   1.00
C41    N     0.69746   1.00843  -0.02862   0.00000  Uiso   1.00
He41   H     0.81634   0.00958  -0.03571   0.00000  Uiso   1.00
Be49   C     0.46159   0.08462  -0.09057   0.00000  Uiso   1.00
C49    N     0.56232   0.03836  -0.08359   0.00000  Uiso   1.00
He49   H     0.57771   0.11375  -0.09531   0.00000  Uiso   1.00
H17    Zn    0.66701   0.14284   0.18425   0.00000  Uiso   1.00
Be57   C     0.28258   0.37745   0.11111   0.00000  Uiso   1.00
Be65   C     0.28295   0.41401   0.08663   0.00000  Uiso   1.00
C57    N     0.32055   0.45283   0.10053   0.00000  Uiso   1.00
B29    C     0.34070   0.43908   0.13287   0.00000  Uiso   1.00
C65    N     0.31950   0.39363   0.14035   0.00000  Uiso   1.00
He57   H     0.26001   0.41513   0.06037   0.00000  Uiso   1.00
He65   H     0.25920   0.34128   0.10986   0.00000  Uiso   1.00
Li23   H     0.37190   0.46190   0.15076   0.00000  Uiso   1.00
Be73   C     0.76842   0.06737   0.26584   0.00000  Uiso   1.00
C73    N     0.72171   0.11463   0.22402   0.00000  Uiso   1.00
He73   H     0.71272   0.03773   0.21783   0.00000  Uiso   1.00
Be81   C     0.77642   0.27494   0.17345   0.00000  Uiso   1.00
C81    N     0.70483   0.20962   0.17969   0.00000  Uiso   1.00
He81   H     0.82155   0.19946   0.16965   0.00000  Uiso   1.00
Be89   C     0.46164   0.15882   0.23235   0.00000  Uiso   1.00
C89    N     0.56223   0.14573   0.19952   0.00000  Uiso   1.00
He89   H     0.57758   0.16661   0.25321   0.00000  Uiso   1.00
B9     C     0.75000   0.14215  -0.25000   0.00000  Uiso   1.00
Li9    H     0.75000   0.18148  -0.25000   0.00000  Uiso   1.00
B13    C     0.65646   0.25000  -0.31502   0.00000  Uiso   1.00
Li13   H     0.60206   0.25000  -0.30257   0.00000  Uiso   1.00
B37    C     0.66399   0.25000   0.18324   0.00000  Uiso   1.00
Li31   H     0.60444   0.25000   0.18842   0.00000  Uiso   1.00
B17    C     0.50000   0.14545  -0.32241   0.00000  Uiso   1.00
Li17   H     0.50000   0.16845  -0.34543   0.00000  Uiso   1.00
B21    C     0.50000   0.01217  -0.07902   0.00000  Uiso   1.00
Li35   H     0.50000   0.47370   0.07320   0.00000  Uiso   1.00
B41    C     0.50000   0.13929   0.18059   0.00000  Uiso   1.00
Li39   H     0.50000   0.12859   0.15324   0.00000  Uiso   1.00
B25    C     0.15596   0.50000   0.50000   0.00000  Uiso   1.00
Li21   H     0.40455   0.50000  -0.00000   0.00000  Uiso   1.00
Li45   H     0.25000   0.18091   0.25000   0.00000  Uiso   1.00
B45    C     0.75000   0.14157   0.25000   0.00000  Uiso   1.00
loop_
_geom_bond_atom_site_label_1
_geom_bond_atom_site_label_2
_geom_bond_distance
_geom_bond_site_symmetry_2
_ccdc_geom_bond_type
H1     C1      1.996   .     S
H1     C9      2.000   .     S
H1     C17     1.999   .     S
H1     C25     2.003   .     S
H9     C41     2.000   1_545 S
H9     C49     2.000   .     S
H9     C33     2.003   11_654 S
H9     C57     1.995   3_645 S
Be1    He1     1.096   11_654 S
Be1    C1      1.389   11_654 A
Be1    Be1     1.393   11_654 A
C1     B9      1.356   .     A
C1     Be1     1.389   11_654 A
He1    Be1     1.096   11_654 S
Be9    Be9     1.391   7     A
Be9    He9     1.097   7     S
Be9    C9      1.389   7     A
C9     B13     1.359   .     A
C9     Be9     1.389   7     A
He9    Be9     1.097   7     S
Be17   Be17    1.390   8_655 A
Be17   C17     1.389   8_655 A
Be17   He17    1.097   8_655 S
C17    B17     1.359   .     A
C17    Be17    1.389   8_655 A
He17   Be17    1.097   8_655 S
Be25   Be33    1.392   .     D
Be25   C33     1.389   .     S
Be25   He33    1.097   .     S
Be33   C25     1.389   .     S
Be33   He25    1.097   .     S
C25    B1      1.358   .     S
B1     C33     1.358   .     D
B1     Li1     1.097   .     S
C33    H9      2.003   11_654 S
Be41   C41     1.389   2_665 A
Be41   He41    1.097   2_655 S
Be41   Be41    1.391   4_565 A
C41    H9      2.000   1_565 S
C41    Be41    1.389   2_665 A
C41    B25     1.358   9_554 A
He41   Be41    1.097   2_655 S
Be49   C49     1.389   8_655 A
Be49   Be49    1.393   8_655 A
Be49   He49    1.097   8_655 S
C49    B21     1.358   .     A
C49    Be49    1.389   8_655 A
He49   Be49    1.097   8_655 S
H17    C73     1.992   .     S
H17    C81     1.995   .     S
H17    C89     1.991   .     S
H17    C65     1.994   2_655 S
Be57   Be65    1.392   .     D
Be57   C65     1.389   .     S
Be57   He65    1.097   .     S
Be65   C57     1.389   .     S
Be65   He57    1.097   .     S
C57    B29     1.357   .     D
C57    H9      1.995   3_655 S
B29    C65     1.358   .     S
B29    Li23    1.098   .     S
C65    H17     1.994   2_655 S
Be73   Be73    1.394   11_655 A
Be73   He73    1.096   11_655 S
Be73   C73     1.389   11_655 A
C73    B45     1.356   .     A
C73    Be73    1.389   11_655 A
He73   Be73    1.096   11_655 S
Be81   Be81    1.393   7     A
Be81   He81    1.097   7     S
Be81   C81     1.389   7     A
C81    B37     1.356   .     A
C81    Be81    1.389   7     A
He81   Be81    1.097   7     S
Be89   C89     1.389   8_655 A
Be89   Be89    1.391   8_655 A
Be89   He89    1.097   8_655 S
C89    B41     1.357   .     A
C89    Be89    1.389   8_655 A
He89   Be89    1.097   8_655 S
B9     C1      1.356   11_654 A
B9     Li9     1.098   .     S
B13    C9      1.359   7     A
B13    Li13    1.098   .     S
B37    C81     1.356   7     A
B37    Li31    1.099   .     S
B17    C17     1.359   8_655 A
B17    Li17    1.097   .     S
B21    C49     1.358   8_655 A
B21    Li35    1.098   3_645 S
Li35   B21     1.098   3_655 S
B41    C89     1.357   8_655 A
B41    Li39    1.098   .     S
B25    C41     1.358   9_445 A
B25    C41     1.358   12_465 A
B25    Li21    1.097   10_565 S
Li21   B25     1.097   10_564 S
Li45   B45     1.099   8_655 S
B45    C73     1.356   11_655 A
B45    Li45    1.099   8_655 S
