# Supplementary material for: Data-Driven Search Algorithm for Discovery of Synthesizable Zeolitic Imidazolate Frameworks
Source: JACS Au. 2025 Mar 7;5(3):1460–70. doi: 10.1021/jacsau.5c00077 (PMC11938011; doi:10.1021/jacsau.5c00077)
Supplement: Supplementary file 5 — au5c00077_si_005.zip [file au5c00077_si_005.zip › Tier 2/T-126_229_3_5657.cif]

data_229_3_5657.lmp-nosymm
_audit_creation_date              2023-09-12
_audit_creation_method            'Materials Studio'
_symmetry_space_group_name_H-M    'I-43M'
_symmetry_Int_Tables_number       217
_symmetry_cell_setting            cubic
loop_
_symmetry_equiv_pos_as_xyz
  x,y,z
  -x,-y,z
  -x,y,-z
  x,-y,-z
  z,x,y
  z,-x,-y
  -z,-x,y
  -z,x,-y
  y,z,x
  -y,z,-x
  y,-z,-x
  -y,-z,x
  y,x,z
  -y,-x,z
  y,-x,-z
  -y,x,-z
  x,z,y
  -x,z,-y
  -x,-z,y
  x,-z,-y
  z,y,x
  z,-y,-x
  -z,y,-x
  -z,-y,x
  x+1/2,y+1/2,z+1/2
  -x+1/2,-y+1/2,z+1/2
  -x+1/2,y+1/2,-z+1/2
  x+1/2,-y+1/2,-z+1/2
  z+1/2,x+1/2,y+1/2
  z+1/2,-x+1/2,-y+1/2
  -z+1/2,-x+1/2,y+1/2
  -z+1/2,x+1/2,-y+1/2
  y+1/2,z+1/2,x+1/2
  -y+1/2,z+1/2,-x+1/2
  y+1/2,-z+1/2,-x+1/2
  -y+1/2,-z+1/2,x+1/2
  y+1/2,x+1/2,z+1/2
  -y+1/2,-x+1/2,z+1/2
  y+1/2,-x+1/2,-z+1/2
  -y+1/2,x+1/2,-z+1/2
  x+1/2,z+1/2,y+1/2
  -x+1/2,z+1/2,-y+1/2
  -x+1/2,-z+1/2,y+1/2
  x+1/2,-z+1/2,-y+1/2
  z+1/2,y+1/2,x+1/2
  z+1/2,-y+1/2,-x+1/2
  -z+1/2,y+1/2,-x+1/2
  -z+1/2,-y+1/2,x+1/2
_cell_length_a                    46.7036
_cell_length_b                    46.7036
_cell_length_c                    46.7036
_cell_angle_alpha                 90.0000
_cell_angle_beta                  90.0000
_cell_angle_gamma                 90.0000
loop_
_atom_site_label
_atom_site_type_symbol
_atom_site_fract_x
_atom_site_fract_y
_atom_site_fract_z
_atom_site_U_iso_or_equiv
_atom_site_adp_type
_atom_site_occupancy
H1     Zn    0.30343   0.21295   0.12108   0.00000  Uiso   1.00
H13    Zn    0.78734   0.30516   0.12063   0.00000  Uiso   1.00
H25    Zn    0.72693   0.18039   1.00072   0.00000  Uiso   1.00
H37    Zn    0.81662   0.09088   1.00190   0.00000  Uiso   1.00
Be1    C     0.37032   0.27217   0.13215   0.00000  Uiso   1.00
Be13   C     0.35250   0.25534   0.11521   0.00000  Uiso   1.00
C1     N     0.33480   0.23953   0.13315   0.00000  Uiso   1.00
B1     C     0.34206   0.24754   0.16014   0.00000  Uiso   1.00
C13    N     0.36383   0.26681   0.16067   0.00000  Uiso   1.00
He1    H     0.35109   0.25353   0.09184   0.00000  Uiso   1.00
He13   H     0.38729   0.28719   0.12605   0.00000  Uiso   1.00
Li1    H     0.33192   0.23885   0.17948   0.00000  Uiso   1.00
Be25   C     0.21933   0.24042   0.13785   0.00000  Uiso   1.00
C25    N     0.26590   0.23174   0.12880   0.00000  Uiso   1.00
He25   H     0.23940   0.19663   0.14381   0.00000  Uiso   1.00
Be37   C     0.75637   0.22256   0.13706   0.00000  Uiso   1.00
C37    N     0.76547   0.26878   0.12662   0.00000  Uiso   1.00
He37   H     0.79988   0.24268   0.14395   0.00000  Uiso   1.00
Be49   C     0.30804   0.12772   0.14879   0.00000  Uiso   1.00
C49    N     0.30497   0.17521   0.14102   0.00000  Uiso   1.00
He49   H     0.31003   0.14697   0.10438   0.00000  Uiso   1.00
Be61   C     0.86999   0.28884   0.15106   0.00000  Uiso   1.00
C61    N     0.82441   0.30123   0.14141   0.00000  Uiso   1.00
He61   H     0.84977   0.28148   0.10771   0.00000  Uiso   1.00
Be73   C     0.32495   0.19331   0.03607   0.00000  Uiso   1.00
Be85   C     0.33203   0.20080   0.06403   0.00000  Uiso   1.00
C73    N     0.30679   0.20491   0.07920   0.00000  Uiso   1.00
B13    C     0.28541   0.19898   0.06041   0.00000  Uiso   1.00
C85    N     0.29530   0.19242   0.03387   0.00000  Uiso   1.00
He73   H     0.35303   0.20363   0.07414   0.00000  Uiso   1.00
He85   H     0.33880   0.18897   0.01764   0.00000  Uiso   1.00
Li13   H     0.26258   0.20019   0.06591   0.00000  Uiso   1.00
Be97   C     0.82658   0.32400   0.04180   0.00000  Uiso   1.00
Be109  C     0.81851   0.33154   0.06950   0.00000  Uiso   1.00
C97    N     0.80173   0.30961   0.08059   0.00000  Uiso   1.00
B25    C     0.80055   0.28946   0.05972   0.00000  Uiso   1.00
C109   N     0.81500   0.29729   0.03573   0.00000  Uiso   1.00
He97   H     0.82346   0.35070   0.08211   0.00000  Uiso   1.00
He109  H     0.83981   0.33546   0.02616   0.00000  Uiso   1.00
Li25   H     0.78855   0.26937   0.06189   0.00000  Uiso   1.00
Be121  C     0.80097   0.22006   0.03163   0.00000  Uiso   1.00
C121   N     0.76129   0.20450   1.00909   0.00000  Uiso   1.00
He121  H     0.77690   0.18066   0.04596   0.00000  Uiso   1.00
Be133  C     0.24969   0.09292   1.00429   0.00000  Uiso   1.00
Be145  C     0.27071   0.11414   1.00419   0.00000  Uiso   1.00
C133   N     0.25722   0.14055   1.00187   0.00000  Uiso   1.00
B37    C     0.22879   0.13464   1.00089   0.00000  Uiso   1.00
C145   N     0.22313   0.10621   1.00258   0.00000  Uiso   1.00
Li37   H     0.28797   0.49966   0.34891   0.00000  Uiso   1.00
He133  H     1.00539   0.29410   0.11253   0.00000  Uiso   1.00
He137  H     0.75149   0.49434   0.43045   0.00000  Uiso   1.00
Be157  C     0.13644   0.15751   0.03576   0.00000  Uiso   1.00
C157   N     0.15713   0.12287   0.00930   0.00000  Uiso   1.00
He149  H     0.17263   0.13006   0.05257   0.00000  Uiso   1.00
Be169  C     0.15004   0.01928   0.04034   0.00000  Uiso   1.00
C169   N     0.17442   0.05702   0.02277   0.00000  Uiso   1.00
He161  H     0.13464   0.04457   1.00206   0.00000  Uiso   1.00
Be181  C     0.91103   0.17132   0.06784   0.00000  Uiso   1.00
C181   N     0.95824   0.17740   0.07599   0.00000  Uiso   1.00
He173  H     0.93074   0.16738   0.11206   0.00000  Uiso   1.00
Li38   H     0.31317   0.46831   0.46831   0.00000  Uiso   1.00
B49    C     0.31847   0.45211   0.45211   0.00000  Uiso   1.00
B79    C     0.30319   0.16945   0.16945   0.00000  Uiso   1.00
Li75   H     0.30055   0.18596   0.18596   0.00000  Uiso   1.00
B85    C     0.18806   0.04596   0.04596   0.00000  Uiso   1.00
Li81   H     0.20824   0.05447   0.05447   0.00000  Uiso   1.00
B55    C     0.25949   0.25949   0.12313   0.00000  Uiso   1.00
Li51   H     0.27525   0.27525   0.11561   0.00000  Uiso   1.00
B67    C     0.22862   0.22862   1.00363   0.00000  Uiso   1.00
Li63   H     0.23877   0.23877   0.02223   0.00000  Uiso   1.00
B61    C     0.73788   0.26212   0.12023   0.00000  Uiso   1.00
Li57   H     0.72247   0.27753   0.11143   0.00000  Uiso   1.00
B73    C     0.86404   0.13596   1.00576   0.00000  Uiso   1.00
Li69   H     0.87001   0.12999   0.02768   0.00000  Uiso   1.00
B91    C     0.83104   0.30765   0.16896   0.00000  Uiso   1.00
Li87   H     0.81611   0.31799   0.18389   0.00000  Uiso   1.00
loop_
_geom_bond_atom_site_label_1
_geom_bond_atom_site_label_2
_geom_bond_distance
_geom_bond_site_symmetry_2
_ccdc_geom_bond_type
H1     C1      2.001   .     S
H1     C25     1.993   .     S
H1     C49     1.995   .     S
H1     C73     1.998   .     S
H13    C37     2.002   .     S
H13    C61     1.993   .     S
H13    C97     1.998   .     S
H13    C13     1.998   35    S
H25    C121    1.999   .     S
H25    C133    2.006   3_657 S
H25    C85     2.001   3_656 S
H25    C109    2.000   14_666 S
H37    C145    2.001   3_657 S
H37    C157    2.002   3_656 S
H37    C169    2.001   3_656 S
H37    C181    2.007   10_657 S
Be1    Be13    1.392   .     D
Be1    C13     1.389   .     S
Be1    He13    1.096   .     S
Be13   C1      1.389   .     S
Be13   He1     1.097   .     S
C1     B1      1.358   .     S
B1     C13     1.358   .     D
B1     Li1     1.098   .     S
C13    H13     1.998   32_545 S
Be25   Be25    1.393   13    A
Be25   He25    1.097   13    S
Be25   C25     1.389   13    A
C25    B55     1.356   .     A
C25    Be25    1.389   13    A
He25   Be25    1.097   13    S
Be37   Be37    1.392   14_665 A
Be37   He37    1.097   14_665 S
Be37   C37     1.389   14_665 A
C37    B61     1.359   .     A
C37    Be37    1.389   14_665 A
He37   Be37    1.097   14_665 S
Be49   He49    1.097   17    S
Be49   C49     1.389   17    A
Be49   Be49    1.392   17    A
C49    B79     1.357   .     A
C49    Be49    1.389   17    A
He49   Be49    1.097   17    S
Be61   Be61    1.391   23_656 A
Be61   C61     1.389   23_656 A
Be61   He61    1.097   23_656 S
C61    B91     1.357   .     A
C61    Be61    1.389   23_656 A
He61   Be61    1.097   23_656 S
Be73   Be85    1.392   .     D
Be73   C85     1.389   .     S
Be73   He85    1.096   .     S
Be85   C73     1.389   .     S
Be85   He73    1.097   .     S
C73    B13     1.358   .     S
B13    C85     1.358   .     D
B13    Li13    1.098   .     S
C85    H25     2.001   3_656 S
Be97   Be109   1.393   .     D
Be97   C109    1.389   .     S
Be97   He109   1.096   .     S
Be109  C97     1.390   .     S
Be109  He97    1.096   .     S
C97    B25     1.356   .     S
B25    C109    1.358   .     D
B25    Li25    1.098   .     S
C109   H25     2.000   14_664 S
Be121  He121   1.097   14_665 S
Be121  Be121   1.389   14_665 A
Be121  C121    1.390   14_664 A
C121   Be121   1.390   14_666 A
C121   B67     1.358   3_657 A
He121  Be121   1.097   14_665 S
Be133  Be145   1.395   .     D
Be133  C145    1.389   .     S
Be133  He137   1.096   44_456 S
Be145  C133    1.389   .     S
Be145  He133   1.096   9     S
C133   B37     1.357   .     D
C133   H25     2.006   3_657 S
B37    C145    1.356   .     S
B37    Li37    1.098   43    S
C145   H37     2.001   3_657 S
Li37   B37     1.098   42_545 S
He133  Be145   1.096   5     S
He137  Be133   1.096   44_565 S
Be157  Be157   1.392   13    A
Be157  He149   1.097   13    S
Be157  C157    1.389   13    A
C157   H37     2.002   3_656 S
C157   Be157   1.389   13    A
C157   B73     1.359   3_656 A
He149  Be157   1.097   13    S
Be169  Be169   1.391   17    A
Be169  C169    1.389   17    A
Be169  He161   1.097   17_545 S
C169   B85     1.359   .     A
C169   H37     2.001   3_656 S
C169   Be169   1.389   17    A
He161  Be169   1.097   17_556 S
Be181  C181    1.390   23_656 A
Be181  Be181   1.396   23_656 A
Be181  He173   1.096   23_656 S
C181   H37     2.007   7_765 S
C181   Be181   1.390   23_656 A
C181   B49     1.357   30    A
He173  Be181   1.096   23_656 S
Li38   B49     1.099   .     S
B49    C181    1.357   36_554 A
B49    C181    1.357   40_545 A
B79    C49     1.357   17    A
B79    Li75    1.097   .     S
B85    C169    1.359   17    A
B85    Li81    1.097   .     S
B55    C25     1.356   13    A
B55    Li51    1.099   .     S
B67    Li63    1.097   1_556 S
B67    C121    1.358   3_657 A
B67    C121    1.358   15_567 A
Li63   B67     1.097   1_554 S
B61    C37     1.359   14_665 A
B61    Li57    1.098   .     S
B73    Li69    1.097   1_556 S
B73    C157    1.359   3_656 A
B73    C157    1.359   16_656 A
Li69   B73     1.097   1_554 S
B91    C61     1.357   23_656 A
B91    Li87    1.098   .     S
