# Supplementary material for: Data-Driven Search Algorithm for Discovery of Synthesizable Zeolitic Imidazolate Frameworks
Source: JACS Au. 2025 Mar 7;5(3):1460–70. doi: 10.1021/jacsau.5c00077 (PMC11938011; doi:10.1021/jacsau.5c00077)
Supplement: Supplementary file 5 — au5c00077_si_005.zip [file au5c00077_si_005.zip › Tier 2/T-127_141_3_25264.cif]

data_141_3_25264.lmp-nosymm
_audit_creation_date              2023-09-12
_audit_creation_method            'Materials Studio'
_symmetry_space_group_name_H-M    'I41/AMD'
_symmetry_Int_Tables_number       141
_symmetry_cell_setting            tetragonal
loop_
_symmetry_equiv_pos_as_xyz
  x,y,z
  -x+1/2,-y+1/2,z+1/2
  -y,x+1/2,z+1/4
  y+1/2,-x,z+3/4
  -x+1/2,y,-z+3/4
  x,-y+1/2,-z+1/4
  y+1/2,x+1/2,-z+1/2
  -y,-x,-z
  -x,-y+1/2,-z+1/4
  x+1/2,y,-z+3/4
  y,-x,-z
  -y+1/2,x+1/2,-z+1/2
  x+1/2,-y+1/2,z+1/2
  -x,y,z
  -y+1/2,-x,z+3/4
  y,x+1/2,z+1/4
  x+1/2,y+1/2,z+1/2
  -x,-y,z
  -y+1/2,x,z+3/4
  y,-x+1/2,z+1/4
  -x,y+1/2,-z+1/4
  x+1/2,-y,-z+3/4
  y,x,-z
  -y+1/2,-x+1/2,-z+1/2
  -x+1/2,-y,-z+3/4
  x,y+1/2,-z+1/4
  y+1/2,-x+1/2,-z+1/2
  -y,x,-z
  x,-y,z
  -x+1/2,y+1/2,z+1/2
  -y,-x+1/2,z+1/4
  y+1/2,x,z+3/4
_cell_length_a                    18.6647
_cell_length_b                    18.6647
_cell_length_c                    107.3230
_cell_angle_alpha                 90.0000
_cell_angle_beta                  90.0000
_cell_angle_gamma                 90.0000
loop_
_atom_site_label
_atom_site_type_symbol
_atom_site_fract_x
_atom_site_fract_y
_atom_site_fract_z
_atom_site_U_iso_or_equiv
_atom_site_adp_type
_atom_site_occupancy
H1     Zn    0.16314   0.16161   0.35192   0.00000  Uiso   1.00
H9     Zn    0.16307   0.16187   0.29740   0.00000  Uiso   1.00
C1     N     0.21969   0.20375   0.36590   0.00000  Uiso   1.00
C9     N     0.06056   0.15727   0.35716   0.00000  Uiso   1.00
C17    N     0.19722   0.06050   0.35026   0.00000  Uiso   1.00
C25    N     0.17983   0.20527   0.33517   0.00000  Uiso   1.00
C27    N     0.18011   0.20573   0.31413   0.00000  Uiso   1.00
C41    N     0.06054   0.16484   0.29218   0.00000  Uiso   1.00
C49    N     0.19018   0.06042   0.30067   0.00000  Uiso   1.00
C57    N     0.21840   0.19795   0.28278   0.00000  Uiso   1.00
C59    N     0.27747   0.19632   0.26441   0.00000  Uiso   1.00
C73    N     0.43940   0.18120   0.25435   0.00000  Uiso   1.00
He1    H     0.21073   0.31904   0.36377   0.00000  Uiso   1.00
He9    H     0.42444  -0.19117   0.15480   0.00000  Uiso   1.00
He13   H     0.07531   0.15485   0.27216   0.00000  Uiso   1.00
He17   H     0.42464  -0.21340   0.18827   0.00000  Uiso   1.00
He21   H     0.42475   0.26342   0.26847   0.00000  Uiso   1.00
Be1    C     0.36344   0.46272   1.13109   0.00000  Uiso   1.00
Be5    C     0.26568  -0.03731   0.34717   0.00000  Uiso   1.00
Be9    C     0.20327   0.27249   0.31820   0.00000  Uiso   1.00
Be11   C     0.20316   0.27218   0.33120   0.00000  Uiso   1.00
B5     C     0.16529   0.16798   0.32463   0.00000  Uiso   1.00
Be25   C     0.34192   0.46273   0.22007   0.00000  Uiso   1.00
Be29   C     0.24962  -0.03727   0.30734   0.00000  Uiso   1.00
Be33   C     0.26060   0.26702   0.26723   0.00000  Uiso   1.00
Be35   C     0.22288   0.26786   0.27842   0.00000  Uiso   1.00
B17    C     0.25159   0.15706   0.27405   0.00000  Uiso   1.00
Be49   C     0.26807   0.03728   0.23709   0.00000  Uiso   1.00
He25   H     0.37585   0.07535   1.12640   0.00000  Uiso   1.00
Be53   C    -0.23053   0.27448   0.36946   0.00000  Uiso   1.00
He30   H     0.21884   0.31364   0.33790   0.00000  Uiso   1.00
He32   H     0.21902   0.31422   0.31155   0.00000  Uiso   1.00
Li16   H     0.14582   0.11241   0.32462   0.00000  Uiso   1.00
He54   H     0.19967   0.31266   0.28366   0.00000  Uiso   1.00
He56   H     0.27529   0.31096   0.26094   0.00000  Uiso   1.00
Li28   H     0.25687   0.09858   0.27471   0.00000  Uiso   1.00
H17    Zn    0.33671   0.16329   0.25000   0.00000  Uiso   1.00
Li1    H     0.50000   0.11140   0.24211   0.00000  Uiso   1.00
Li2    H     0.50000   0.39231   0.20892   0.00000  Uiso   1.00
Li4    H     0.50000   0.39879   0.14541   0.00000  Uiso   1.00
Li3    H    -0.00000  -0.17251   0.30936   0.00000  Uiso   1.00
Li8    H    -0.00000  -0.18500   0.34061   0.00000  Uiso   1.00
B1     C     0.33231   0.50000   0.14962   0.00000  Uiso   1.00
B13    C     0.33310   0.50000   0.20082   0.00000  Uiso   1.00
B3     C     0.15819  -0.00000   0.35203   0.00000  Uiso   1.00
B15    C     0.15706  -0.00000   0.29665   0.00000  Uiso   1.00
B25    C     0.34656  -0.00000   0.25074   0.00000  Uiso   1.00
Li7    H     0.25000  -0.10457   0.37500   0.00000  Uiso   1.00
B37    C     0.25000  -0.16344   0.37500   0.00000  Uiso   1.00
loop_
_geom_bond_atom_site_label_1
_geom_bond_atom_site_label_2
_geom_bond_distance
_geom_bond_site_symmetry_2
_ccdc_geom_bond_type
H1     C1      1.996   .     S
H1     C9      1.997   .     S
H1     C17     1.999   .     S
H1     C25     1.998   .     S
H9     C27     1.999   .     S
H9     C41     1.995   .     S
H9     C49     1.991   .     S
H9     C57     1.996   .     S
C1     Be53    1.389   14    A
C1     B37     1.357   25    A
C9     Be1     1.389   24_556 A
C9     B1      1.358   24    A
C17    B3      1.357   .     A
C17    Be5     1.389   29    A
C25    Be11    1.390   .     S
C25    B5      1.356   .     D
C27    Be9     1.389   .     S
C27    B5      1.357   .     S
C41    Be25    1.389   24    A
C41    B13     1.358   24    A
C49    B15     1.357   .     A
C49    Be29    1.389   29    A
C57    Be35    1.389   .     S
C57    B17     1.358   .     D
C59    Be33    1.390   .     S
C59    B17     1.357   .     S
C59    H17     1.999   .     S
C73    H17     2.001   .     S
C73    B25     1.359   24    A
C73    Be49    1.389   24    A
He1    Be53    1.096   14    S
He9    Be5     1.097   7_545 S
He13   Be25    1.097   24    S
He17   Be29    1.097   7_545 S
He21   Be49    1.097   24    S
Be1    C9      1.389   24_556 A
Be1    He25    1.097   6_557 S
Be1    Be1     1.392   29_565 A
Be5    C17     1.389   29    A
Be5    He9     1.097   7_545 S
Be5    Be5     1.393   29    A
Be9    Be11    1.395   .     D
Be9    He32    1.096   .     S
Be11   He30    1.096   .     S
B5     Li16    1.099   .     S
Be25   C41     1.389   24    A
Be25   He13    1.097   24    S
Be25   Be25    1.391   29_565 A
Be29   C49     1.389   29    A
Be29   He17    1.097   7_545 S
Be29   Be29    1.391   29    A
Be33   Be35    1.392   .     D
Be33   He56    1.097   .     S
Be35   He54    1.097   .     S
B17    Li28    1.098   .     S
Be49   C73     1.389   24    A
Be49   He21    1.097   24    S
Be49   Be49    1.392   29    A
He25   Be1     1.097   6_557 S
Be53   C1      1.389   14    A
Be53   He1     1.096   14    S
Be53   Be53    1.395   5_455 A
H17    C59     1.999   24    S
H17    C73     2.001   24    S
Li1    B25     1.098   24    S
Li2    B15     1.098   24    S
Li4    B3      1.098   24    S
Li3    B13     1.098   7_445 S
Li8    B1      1.098   7_445 S
B1     C9      1.358   24    A
B1     C9      1.358   12    A
B1     Li8     1.098   7     S
B13    C41     1.358   24    A
B13    C41     1.358   12    A
B13    Li3     1.098   7     S
B3     C17     1.357   29    A
B3     Li4     1.098   12_545 S
B15    C49     1.357   29    A
B15    Li2     1.098   12_545 S
B25    C73     1.359   24    A
B25    C73     1.359   12_545 A
B25    Li1     1.098   12_545 S
Li7    B37     1.099   .     S
B37    C1      1.357   25    A
B37    C1      1.357   29    A
