# Supplementary material for: Data-Driven Search Algorithm for Discovery of Synthesizable Zeolitic Imidazolate Frameworks
Source: JACS Au. 2025 Mar 7;5(3):1460–70. doi: 10.1021/jacsau.5c00077 (PMC11938011; doi:10.1021/jacsau.5c00077)
Supplement: Supplementary file 5 — au5c00077_si_005.zip [file au5c00077_si_005.zip › Tier 2/T-128_65_3_3297.cif]

data_65_3_3297.lmp-nosymm
_audit_creation_date              2023-09-12
_audit_creation_method            'Materials Studio'
_symmetry_space_group_name_H-M    'PMMN'
_symmetry_Int_Tables_number       59
_symmetry_cell_setting            orthorhombic
loop_
_symmetry_equiv_pos_as_xyz
  x,y,z
  -x,-y,z
  -x+1/2,y+1/2,-z
  x+1/2,-y+1/2,-z
  -x+1/2,-y+1/2,-z
  x+1/2,y+1/2,-z
  x,-y,z
  -x,y,z
_cell_length_a                    34.3812
_cell_length_b                    17.1185
_cell_length_c                    23.9701
_cell_angle_alpha                 90.0000
_cell_angle_beta                  90.0000
_cell_angle_gamma                 90.0000
loop_
_atom_site_label
_atom_site_type_symbol
_atom_site_fract_x
_atom_site_fract_y
_atom_site_fract_z
_atom_site_U_iso_or_equiv
_atom_site_adp_type
_atom_site_occupancy
H1     Zn    0.19692   0.17562   0.33093   0.00000  Uiso   1.00
H3     Zn    0.08603   0.32311   0.16634   0.00000  Uiso   1.00
Be1    C     0.28119   0.34758   0.36400   0.00000  Uiso   1.00
C1     N     0.24171   0.24915   0.33794   0.00000  Uiso   1.00
He1    H     0.22261   0.32673   0.40428   0.00000  Uiso   1.00
Be3    C     0.25248   0.95932   0.35476   0.00000  Uiso   1.00
C3     N     0.21688   0.06599   0.33413   0.00000  Uiso   1.00
He3    H     0.27509   0.08228   0.36746   0.00000  Uiso   1.00
Be5    C     0.14674   0.19392   0.17165   0.00000  Uiso   1.00
Be7    C     0.17195   0.15901   0.20969   0.00000  Uiso   1.00
C5     N     0.16662   0.19462   0.26118   0.00000  Uiso   1.00
B1     C     0.13934   0.25071   0.25261   0.00000  Uiso   1.00
C7     N     0.12618   0.25217   0.19925   0.00000  Uiso   1.00
He5    H     0.19276   0.11106   0.20424   0.00000  Uiso   1.00
He7    H     0.14206   0.18213   0.12717   0.00000  Uiso   1.00
Li1    H     0.12859   0.28994   0.28535   0.00000  Uiso   1.00
Be9    C     0.12615   0.16914   0.47345   0.00000  Uiso   1.00
Be11   C     0.15106   0.13463   0.43489   0.00000  Uiso   1.00
C9     N     0.16177   0.19104   0.39621   0.00000  Uiso   1.00
B3     C     0.14328   0.25738   0.41230   0.00000  Uiso   1.00
C11    N     0.12197   0.24746   0.45940   0.00000  Uiso   1.00
He9    H     0.16196   0.07456   0.43208   0.00000  Uiso   1.00
He11   H     0.38852   0.64405   0.49006   0.00000  Uiso   1.00
Li3    H     0.14581   0.31337   0.39029   0.00000  Uiso   1.00
Be13   C     0.06821   0.22022   0.00950   0.00000  Uiso   1.00
C13    N     0.08054   0.29175   0.08640   0.00000  Uiso   1.00
He13   H     0.05780   0.17426   0.09678   0.00000  Uiso   1.00
Be15   C     0.14195   0.54068   0.17765   0.00000  Uiso   1.00
C15    N     0.10368   0.43396   0.17342   0.00000  Uiso   1.00
He15   H     0.16612   0.41772   0.18097   0.00000  Uiso   1.00
Be17   C     0.02028   0.70258   0.25331   0.00000  Uiso   1.00
C17    N     0.03286   0.30953   0.19889   0.00000  Uiso   1.00
He17   H     0.04101   0.28886   0.28753   0.00000  Uiso   1.00
H5     Zn    0.35372   0.32454   0.29464   0.00000  Uiso   1.00
H7     Zn    0.41275   0.17176   0.08667   0.00000  Uiso   1.00
Be19   C     0.24534   0.31241   0.37388   0.00000  Uiso   1.00
C19    N     0.29935   0.30760   0.32080   0.00000  Uiso   1.00
He19   H     0.29483   0.39848   0.38376   0.00000  Uiso   1.00
Be21   C     0.40073   0.54067   0.34252   0.00000  Uiso   1.00
C21    N     0.36828   0.43412   0.31306   0.00000  Uiso   1.00
He21   H     0.42118   0.41764   0.36119   0.00000  Uiso   1.00
Be23   C     0.36754   0.31909   0.12014   0.00000  Uiso   1.00
Be25   C     0.35408   0.35454   0.16878   0.00000  Uiso   1.00
C23    N     0.36404   0.30719   0.21364   0.00000  Uiso   1.00
B5     C     0.38231   0.24447   0.19108   0.00000  Uiso   1.00
C25    N     0.38553   0.24941   0.13480   0.00000  Uiso   1.00
He23   H     0.33871   0.40999   0.17493   0.00000  Uiso   1.00
He25   H     0.36572   0.33791   0.07648   0.00000  Uiso   1.00
Li5    H     0.39346   0.19525   0.21567   0.00000  Uiso   1.00
Be27   C     0.43937   0.19739   0.38094   0.00000  Uiso   1.00
Be29   C     0.42540   0.23056   0.33183   0.00000  Uiso   1.00
C27    N     0.38813   0.25839   0.34205   0.00000  Uiso   1.00
B7     C     0.38122   0.24378   0.39678   0.00000  Uiso   1.00
C29    N     0.41153   0.20772   0.42227   0.00000  Uiso   1.00
He27   H     0.43894   0.23605   0.29059   0.00000  Uiso   1.00
He29   H     0.46713   0.16875   0.38981   0.00000  Uiso   1.00
Li7    H     0.35394   0.25904   0.41799   0.00000  Uiso   1.00
Be31   C     0.06722   0.78019   0.06755   0.00000  Uiso   1.00
C31    N     0.41737   0.20794   0.00779   0.00000  Uiso   1.00
He31   H     0.44001   0.32506   0.02067   0.00000  Uiso   1.00
Be33   C     0.35105   0.95927   0.09871   0.00000  Uiso   1.00
C33    N     0.38929   0.06585   0.09344   0.00000  Uiso   1.00
He33   H     0.32708   0.08264   0.10266   0.00000  Uiso   1.00
Be35   C     0.47974   0.86917   0.16615   0.00000  Uiso   1.00
C35    N     0.46715   0.15827   0.11466   0.00000  Uiso   1.00
He35   H     0.45900   0.11306   0.19850   0.00000  Uiso   1.00
H9     Zn    0.08737   0.32442   0.49752   0.00000  Uiso   1.00
Be37   C     0.02026   0.74817   0.43253   0.00000  Uiso   1.00
C37    N     0.03285   0.30583   0.47185   0.00000  Uiso   1.00
He37   H     0.04098   0.21730   0.40796   0.00000  Uiso   1.00
Be39   C     0.14450   0.54069   0.48380   0.00000  Uiso   1.00
C39    N     0.10623   0.43401   0.48821   0.00000  Uiso   1.00
He39   H     0.16868   0.41774   0.48073   0.00000  Uiso   1.00
B9     C     0.27476   0.24872   0.30699   0.00000  Uiso   1.00
Li9    H     0.28080   0.20591   0.27400   0.00000  Uiso   1.00
B11    C     0.08932   0.33306   0.03973   0.00000  Uiso   1.00
Li11   H     0.10087   0.39286   0.04039   0.00000  Uiso   1.00
B13    C     0.19635   1.00000   0.32325   0.00000  Uiso   1.00
Li13   H     0.16672   1.00000   0.30623   0.00000  Uiso   1.00
B14    C     0.41098   1.00000   0.08915   0.00000  Uiso   1.00
Li14   H     0.44278   1.00000   0.08462   0.00000  Uiso   1.00
B15    C     0.34991   0.50000   0.29590   0.00000  Uiso   1.00
Li15   H     0.32288   0.50000   0.27164   0.00000  Uiso   1.00
B16    C     0.08192   0.50000   0.16976   0.00000  Uiso   1.00
Li16   H     0.05010   0.50000   0.16634   0.00000  Uiso   1.00
B17    C     0.08450   0.50000   0.49202   0.00000  Uiso   1.00
Li23   H     0.05268   0.50000   0.49551   0.00000  Uiso   1.00
Li17   H     0.50000   0.11748   0.47385   0.00000  Uiso   1.00
Li21   H     0.50000   0.19645   0.04244   0.00000  Uiso   1.00
B22    C     0.50000   0.17394   0.08534   0.00000  Uiso   1.00
B18    C     1.00000   0.31822   0.16814   0.00000  Uiso   1.00
Li18   H     1.00000   0.32817   0.12286   0.00000  Uiso   1.00
B20    C     1.00000   0.33694   0.49401   0.00000  Uiso   1.00
loop_
_geom_bond_atom_site_label_1
_geom_bond_atom_site_label_2
_geom_bond_distance
_geom_bond_site_symmetry_2
_ccdc_geom_bond_type
H1     C1      1.996   .     S
H1     C3      2.000   .     S
H1     C5      1.997   .     S
H1     C9      1.995   .     S
H3     C7      2.001   .     S
H3     C13     1.999   .     S
H3     C15     2.000   .     S
H3     C17     2.001   .     S
Be1    Be19    1.392   .     D
Be1    C19     1.389   .     S
Be1    He19    1.097   .     S
C1     Be19    1.389   .     S
C1     B9      1.357   .     S
He1    Be19    1.096   .     S
Be3    He3     1.097   7_565 S
Be3    Be3     1.393   7_575 A
Be3    C3      1.389   7_565 A
C3     B13     1.357   1_545 A
C3     Be3     1.389   7_565 A
He3    Be3     1.097   7_565 S
Be5    Be7     1.393   .     D
Be5    C7      1.390   .     S
Be5    He7     1.097   .     S
Be7    C5      1.389   .     S
Be7    He5     1.097   .     S
C5     B1      1.358   .     D
B1     C7      1.357   .     S
B1     Li1     1.097   .     S
Be9    Be11    1.392   .     D
Be9    C11     1.390   .     S
Be9    He11    1.097   3_546 S
Be11   C9      1.389   .     S
Be11   He9     1.096   .     S
C9     B3      1.357   .     S
B3     C11     1.357   .     D
B3     Li3     1.098   .     S
C11    H9      1.996   .     S
He11   Be9     1.097   3_556 S
Be13   Be31    1.392   7_565 D
Be13   C31     1.389   5     S
Be13   He31    1.097   5     S
C13    B11     1.357   .     D
C13    Be31    1.389   7_565 S
He13   Be31    1.097   7_565 S
Be15   C15     1.389   7_565 A
Be15   He15    1.097   7_565 S
Be15   Be15    1.393   7_565 A
C15    B16     1.358   .     A
C15    Be15    1.389   7_565 A
He15   Be15    1.097   7_565 S
Be17   He17    1.097   7_565 S
Be17   Be17    1.395   8     A
Be17   C17     1.390   7_565 A
C17    B18     1.357   1_455 A
C17    Be17    1.390   7_565 A
He17   Be17    1.097   7_565 S
H5     C19     1.993   .     S
H5     C21     1.991   .     S
H5     C23     1.996   .     S
H5     C27     1.993   .     S
H7     C25     1.994   .     S
H7     C31     1.996   .     S
H7     C33     1.991   .     S
H7     C35     2.001   .     S
C19    B9      1.357   .     D
Be21   C21     1.389   7_565 A
Be21   Be21    1.392   7_565 A
Be21   He21    1.097   7_565 S
C21    B15     1.356   .     A
C21    Be21    1.389   7_565 A
He21   Be21    1.097   7_565 S
Be23   Be25    1.393   .     D
Be23   C25     1.389   .     S
Be23   He25    1.097   .     S
Be25   C23     1.390   .     S
Be25   He23    1.096   .     S
C23    B5      1.356   .     D
B5     C25     1.356   .     S
B5     Li5     1.097   .     S
Be27   Be29    1.393   .     D
Be27   C29     1.389   .     S
Be27   He29    1.094   .     S
Be29   C27     1.389   .     S
Be29   He27    1.097   .     S
C27    B7      1.356   .     S
B7     C29     1.357   .     D
B7     Li7     1.098   .     S
C29    H9      2.000   5_556 S
Be31   Be13    1.392   7_565 D
Be31   C13     1.389   7_565 S
Be31   He13    1.097   7_565 S
C31    Be13    1.389   5     S
C31    B11     1.358   5     S
He31   Be13    1.097   5     S
Be33   C33     1.389   7_565 A
Be33   He33    1.097   7_565 S
Be33   Be33    1.394   7_575 A
C33    B14     1.355   1_545 A
C33    Be33    1.389   7_565 A
He33   Be33    1.097   7_565 S
Be35   He35    1.096   7_565 S
Be35   Be35    1.393   8_655 A
Be35   C35     1.390   7_565 A
C35    B22     1.357   .     A
C35    Be35    1.390   7_565 A
He35   Be35    1.096   7_565 S
H9     C37     1.998   .     S
H9     C39     1.997   .     S
H9     C29     2.000   5_556 S
Be37   He37    1.097   7_565 S
Be37   Be37    1.393   8     A
Be37   C37     1.389   7_565 A
C37    B20     1.357   1_455 A
C37    Be37    1.389   7_565 A
He37   Be37    1.097   7_565 S
Be39   C39     1.390   7_565 A
Be39   He39    1.097   7_565 S
Be39   Be39    1.393   7_565 A
C39    B17     1.358   .     A
C39    Be39    1.390   7_565 A
He39   Be39    1.097   7_565 S
B9     Li9     1.098   .     S
B11    Li11    1.098   .     S
B11    C31     1.358   5     S
B13    C3      1.357   1_565 A
B13    C3      1.357   7_565 A
B13    Li13    1.097   .     S
B14    C33     1.355   1_565 A
B14    C33     1.355   7_565 A
B14    Li14    1.099   .     S
B15    C21     1.356   7_565 A
B15    Li15    1.096   .     S
B16    C15     1.358   7_565 A
B16    Li16    1.097   .     S
B17    C39     1.358   7_565 A
B17    Li23    1.097   .     S
Li17   B20     1.096   4_456 S
Li21   B22     1.098   .     S
B22    C35     1.357   8_655 A
B18    C17     1.357   1_655 A
B18    C17     1.357   8_655 A
B18    Li18    1.099   .     S
B20    C37     1.357   1_655 A
B20    C37     1.357   8_655 A
B20    Li17    1.096   4_556 S
