# Supplementary material for: Data-Driven Search Algorithm for Discovery of Synthesizable Zeolitic Imidazolate Frameworks
Source: JACS Au. 2025 Mar 7;5(3):1460–70. doi: 10.1021/jacsau.5c00077 (PMC11938011; doi:10.1021/jacsau.5c00077)
Supplement: Supplementary file 5 — au5c00077_si_005.zip [file au5c00077_si_005.zip › Tier 2/T-129_123_5_23982.cif]

data_123_5_23982.lmp-nosymm
_audit_creation_date              2023-09-12
_audit_creation_method            'Materials Studio'
_symmetry_space_group_name_H-M    'P4/MMM'
_symmetry_Int_Tables_number       123
_symmetry_cell_setting            tetragonal
loop_
_symmetry_equiv_pos_as_xyz
  x,y,z
  -x,-y,z
  -y,x,z
  y,-x,z
  -x,y,-z
  x,-y,-z
  y,x,-z
  -y,-x,-z
  -x,-y,-z
  x,y,-z
  y,-x,-z
  -y,x,-z
  x,-y,z
  -x,y,z
  -y,-x,z
  y,x,z
_cell_length_a                    28.0178
_cell_length_b                    28.0178
_cell_length_c                    50.0112
_cell_angle_alpha                 90.0000
_cell_angle_beta                  90.0000
_cell_angle_gamma                 90.0000
loop_
_atom_site_label
_atom_site_type_symbol
_atom_site_fract_x
_atom_site_fract_y
_atom_site_fract_z
_atom_site_U_iso_or_equiv
_atom_site_adp_type
_atom_site_occupancy
H1     Zn    0.10388   0.39192   0.06072   0.00000  Uiso   1.00
H5     Zn    0.23924   0.39067   0.15440   0.00000  Uiso   1.00
H9     Zn    0.10573   0.39099   0.24694   0.00000  Uiso   1.00
H13    Zn    0.23564   0.39033   0.34450   0.00000  Uiso   1.00
H17    Zn    0.10416   0.39210   0.43919   0.00000  Uiso   1.00
Be1    C     0.82843   0.39569   0.01391   0.00000  Uiso   1.00
C1     N     0.12491   0.38928   0.02260   0.00000  Uiso   1.00
He1    H     0.20122   0.39936   0.02810   0.00000  Uiso   1.00
Be5    C     0.93461   0.47518   0.09249   0.00000  Uiso   1.00
C5     N     0.09028   0.45974   0.07007   0.00000  Uiso   1.00
He5    H     0.04909   0.44977   0.10645   0.00000  Uiso   1.00
Be9    C     0.97509   0.31658   0.07512   0.00000  Uiso   1.00
C9     N     0.04030   0.36152   0.06716   0.00000  Uiso   1.00
He9    H     0.05052   0.28855   0.08045   0.00000  Uiso   1.00
Be13   C     0.22441   0.33983   0.10149   0.00000  Uiso   1.00
Be17   C     0.19317   0.33938   0.07983   0.00000  Uiso   1.00
C13    N     0.15932   0.37484   0.08386   0.00000  Uiso   1.00
B1     C     0.17032   0.39486   0.10780   0.00000  Uiso   1.00
C17    N     0.20996   0.37553   0.11899   0.00000  Uiso   1.00
He13   H     0.19270   0.31699   0.06184   0.00000  Uiso   1.00
He17   H     0.25611   0.31809   0.10555   0.00000  Uiso   1.00
Li1    H     0.15015   0.42434   0.11681   0.00000  Uiso   1.00
Be21   C     0.72360   0.47518   0.18451   0.00000  Uiso   1.00
C21    N     0.25050   0.45964   0.16249   0.00000  Uiso   1.00
He21   H     0.29310   0.44986   0.19839   0.00000  Uiso   1.00
Be25   C     0.38245   0.34731   0.14969   0.00000  Uiso   1.00
C25    N     0.30371   0.36065   0.15475   0.00000  Uiso   1.00
He25   H     0.35000   0.42116   0.14673   0.00000  Uiso   1.00
Be29   C     0.15957   0.31711   0.21293   0.00000  Uiso   1.00
Be33   C     0.19112   0.31693   0.19140   0.00000  Uiso   1.00
C29    N     0.19997   0.36399   0.18415   0.00000  Uiso   1.00
B5     C     0.17317   0.39095   0.20094   0.00000  Uiso   1.00
C33    N     0.14808   0.36423   0.21867   0.00000  Uiso   1.00
He29   H     0.20794   0.28706   0.18087   0.00000  Uiso   1.00
He33   H     0.14435   0.28754   0.22447   0.00000  Uiso   1.00
Li5    H     0.17214   0.43013   0.20034   0.00000  Uiso   1.00
Be37   C     0.92534   0.47518   0.21409   0.00000  Uiso   1.00
C37    N     0.09641   0.45967   0.23750   0.00000  Uiso   1.00
He37   H     0.06060   0.44982   0.19935   0.00000  Uiso   1.00
Be41   C     0.97512   0.31679   0.23945   0.00000  Uiso   1.00
C41    N     0.04028   0.36335   0.24354   0.00000  Uiso   1.00
He41   H     0.05037   0.28758   0.23652   0.00000  Uiso   1.00
Be45   C     0.13814   0.35694   0.32649   0.00000  Uiso   1.00
Be49   C     0.10839   0.35710   0.30420   0.00000  Uiso   1.00
C45    N     0.13190   0.38056   0.28360   0.00000  Uiso   1.00
B9     C     0.17470   0.39394   0.29393   0.00000  Uiso   1.00
C49    N     0.18005   0.38074   0.31989   0.00000  Uiso   1.00
He45   H     0.07250   0.34225   0.30144   0.00000  Uiso   1.00
He49   H     0.13248   0.34173   0.34645   0.00000  Uiso   1.00
Li9    H     0.20200   0.41333   0.28254   0.00000  Uiso   1.00
Be53   C     0.70002   0.47517   0.35281   0.00000  Uiso   1.00
C53    N     0.25507   0.45952   0.34494   0.00000  Uiso   1.00
He53   H     0.32864   0.44997   0.35771   0.00000  Uiso   1.00
Be57   C     0.36777   0.33262   0.32020   0.00000  Uiso   1.00
C57    N     0.29532   0.35255   0.33641   0.00000  Uiso   1.00
He57   H     0.33158   0.40251   0.31010   0.00000  Uiso   1.00
Be61   C     0.19623   0.34229   0.42161   0.00000  Uiso   1.00
Be65   C     0.22708   0.34171   0.39977   0.00000  Uiso   1.00
C61    N     0.20992   0.37362   0.38079   0.00000  Uiso   1.00
B13    C     0.16988   0.39272   0.39170   0.00000  Uiso   1.00
C65    N     0.16041   0.37528   0.41647   0.00000  Uiso   1.00
He61   H     0.25994   0.32144   0.39649   0.00000  Uiso   1.00
He65   H     0.19733   0.32231   0.44045   0.00000  Uiso   1.00
Li13   H     0.14801   0.42000   0.38178   0.00000  Uiso   1.00
Be69   C     0.82874   0.39894   0.48609   0.00000  Uiso   1.00
C69    N     0.12495   0.39041   0.47740   0.00000  Uiso   1.00
He69   H     0.20070   0.40406   0.47191   0.00000  Uiso   1.00
Be73   C     0.93440   0.47518   0.40717   0.00000  Uiso   1.00
C73    N     0.09039   0.45974   0.42963   0.00000  Uiso   1.00
He73   H     0.04939   0.44979   0.39317   0.00000  Uiso   1.00
Be77   C     0.97508   0.31660   0.42530   0.00000  Uiso   1.00
C77    N     0.04033   0.36173   0.43292   0.00000  Uiso   1.00
He77   H     0.05051   0.28842   0.42021   0.00000  Uiso   1.00
B17    C     0.09817   0.38680  -0.00000   0.00000  Uiso   1.00
Li21   H     0.94067   0.38153  -0.00000   0.00000  Uiso   1.00
Li17   H     0.87381   0.50000   0.46074   0.00000  Uiso   1.00
B18    C     0.76476   0.50000   0.15009   0.00000  Uiso   1.00
Li20   H     0.12618   0.50000   0.03899   0.00000  Uiso   1.00
Li18   H     0.42838   1.00000   0.25004   0.00000  Uiso   1.00
Li19   H     0.42397   1.00000   0.05512   0.00000  Uiso   1.00
B19    C     0.50000   0.10537   0.05760   0.00000  Uiso   1.00
Li24   H     0.50000   0.21382   0.13172   0.00000  Uiso   1.00
B21    C     0.50000   0.10913   0.25076   0.00000  Uiso   1.00
Li25   H     0.50000   0.12711   0.27026   0.00000  Uiso   1.00
B22    C     0.50000   0.22912   0.34110   0.00000  Uiso   1.00
Li26   H     0.50000   0.19161   0.33478   0.00000  Uiso   1.00
B23    C     0.50000   0.10542   0.44212   0.00000  Uiso   1.00
B24    C     1.00000   0.38670   0.06199   0.00000  Uiso   1.00
B27    C     1.00000   0.38969   0.24647   0.00000  Uiso   1.00
B31    C     1.00000   0.38701   0.43790   0.00000  Uiso   1.00
Li34   H     1.00000   0.42443   0.44450   0.00000  Uiso   1.00
Li30   H     0.05978   0.37974   0.50000   0.00000  Uiso   1.00
B39    C     0.09833   0.38671   0.50000   0.00000  Uiso   1.00
B34    C     0.31345   0.31345   0.15713   0.00000  Uiso   1.00
Li36   H     0.28627   0.28627   0.16120   0.00000  Uiso   1.00
B36    C     0.30840   0.30840   0.34499   0.00000  Uiso   1.00
Li38   H     0.28571   0.28571   0.35753   0.00000  Uiso   1.00
loop_
_geom_bond_atom_site_label_1
_geom_bond_atom_site_label_2
_geom_bond_distance
_geom_bond_site_symmetry_2
_ccdc_geom_bond_type
H1     C1      1.997   .     S
H1     C5      1.993   .     S
H1     C9      2.001   .     S
H1     C13     1.995   .     S
H5     C17     1.997   .     S
H5     C21     1.999   .     S
H5     C25     1.992   .     S
H5     C29     1.996   .     S
H9     C33     1.993   .     S
H9     C37     1.998   .     S
H9     C41     1.998   .     S
H9     C45     1.996   .     S
H13    C49     2.003   .     S
H13    C53     2.014   .     S
H13    C57     2.020   .     S
H13    C61     2.008   .     S
H17    C65     1.999   .     S
H17    C69     1.998   .     S
H17    C73     1.992   .     S
H17    C77     2.005   .     S
Be1    C1      1.389   14_655 A
Be1    He1     1.097   14_655 S
Be1    Be1     1.392   10    A
C1     B17     1.358   .     A
C1     Be1     1.389   14_655 A
He1    Be1     1.097   14_655 S
Be5    C5      1.389   14_655 A
Be5    He5     1.097   14_655 S
Be5    Be5     1.391   13_565 A
C5     Be5     1.389   14_655 A
C5     B19     1.357   4_565 A
He5    Be5     1.097   14_655 S
Be9    C9      1.389   14_655 A
Be9    Be9     1.396   14_755 A
Be9    He9     1.097   14_655 S
C9     B24     1.356   1_455 A
C9     Be9     1.389   14_655 A
He9    Be9     1.097   14_655 S
Be13   Be17    1.393   .     D
Be13   C17     1.390   .     S
Be13   He17    1.096   .     S
Be17   C13     1.388   .     S
Be17   He13    1.097   .     S
C13    B1      1.358   .     S
B1     C17     1.357   .     D
B1     Li1     1.098   .     S
Be21   He21    1.097   14_655 S
Be21   Be21    1.391   13_565 A
Be21   C21     1.389   14_655 A
C21    Be21    1.389   14_655 A
C21    B18     1.359   2_665 A
He21   Be21    1.097   14_655 S
Be25   Be25    1.393   16    A
Be25   He25    1.097   16    S
Be25   C25     1.389   16    A
C25    B34     1.356   .     A
C25    Be25    1.389   16    A
He25   Be25    1.097   16    S
Be29   Be33    1.393   .     D
Be29   C33     1.389   .     S
Be29   He33    1.096   .     S
Be33   C29     1.390   .     S
Be33   He29    1.095   .     S
C29    B5      1.356   .     D
B5     C33     1.357   .     S
B5     Li5     1.098   .     S
Be37   He37    1.097   14_655 S
Be37   Be37    1.391   13_565 A
Be37   C37     1.389   14_655 A
C37    Be37    1.389   14_655 A
C37    B21     1.358   4_565 A
He37   Be37    1.097   14_655 S
Be41   C41     1.389   14_655 A
Be41   Be41    1.394   14_755 A
Be41   He41    1.096   14_655 S
C41    B27     1.356   1_455 A
C41    Be41    1.389   14_655 A
He41   Be41    1.096   14_655 S
Be45   Be49    1.392   .     D
Be45   C49     1.390   .     S
Be45   He49    1.097   .     S
Be49   C45     1.388   .     S
Be49   He45    1.097   .     S
C45    B9      1.358   .     D
B9     C49     1.358   .     S
B9     Li9     1.098   .     S
Be53   He53    1.097   14_655 S
Be53   C53     1.389   14_655 A
Be53   Be53    1.391   13_565 A
C53    Be53    1.389   14_655 A
C53    B22     1.361   4_565 A
He53   Be53    1.097   14_655 S
Be57   Be57    1.393   16    A
Be57   He57    1.097   16    S
Be57   C57     1.390   16    A
C57    B36     1.360   .     A
C57    Be57    1.390   16    A
He57   Be57    1.097   16    S
Be61   Be65    1.393   .     D
Be61   C65     1.389   .     S
Be61   He65    1.097   .     S
Be65   C61     1.389   .     S
Be65   He61    1.094   .     S
C61    B13     1.358   .     D
B13    C65     1.358   .     S
B13    Li13    1.098   .     S
Be69   C69     1.389   14_655 A
Be69   He69    1.097   14_655 S
Be69   Be69    1.391   10_556 A
C69    B39     1.358   .     A
C69    Be69    1.389   14_655 A
He69   Be69    1.097   14_655 S
Be73   C73     1.389   14_655 A
Be73   He73    1.097   14_655 S
Be73   Be73    1.391   13_565 A
C73    Be73    1.389   14_655 A
C73    B23     1.357   4_565 A
He73   Be73    1.097   14_655 S
Be77   C77     1.389   14_655 A
Be77   Be77    1.396   14_755 A
Be77   He77    1.097   14_655 S
C77    B31     1.357   1_455 A
C77    Be77    1.389   14_655 A
He77   Be77    1.097   14_655 S
B17    C1      1.358   10    A
B17    Li21    1.098   5_655 S
Li21   B17     1.098   5_655 S
Li17   B23     1.098   3_655 S
B18    C21     1.359   2_665 A
B18    C21     1.359   14_655 A
B18    Li24    1.097   3_655 S
Li20   B19     1.098   4_565 S
Li18   B27     1.099   4_575 S
Li19   B24     1.099   4_575 S
B19    C5      1.357   3_655 A
B19    C5      1.357   16    A
B19    Li20    1.098   3_655 S
Li24   B18     1.097   4_565 S
B21    Li25    1.098   .     S
B21    C37     1.358   3_655 A
B21    C37     1.358   16    A
B22    Li26    1.098   .     S
B22    C53     1.361   3_655 A
B22    C53     1.361   16    A
B23    C73     1.357   3_655 A
B23    C73     1.357   16    A
B23    Li17    1.098   4_565 S
B24    C9      1.356   1_655 A
B24    C9      1.356   14_655 A
B24    Li19    1.099   3_755 S
B27    C41     1.356   1_655 A
B27    C41     1.356   14_655 A
B27    Li18    1.099   3_755 S
B31    C77     1.357   1_655 A
B31    C77     1.357   14_655 A
B31    Li34    1.099   .     S
Li30   B39     1.098   .     S
B39    C69     1.358   10_556 A
B34    C25     1.356   16    A
B34    Li36    1.096   .     S
B36    C57     1.360   16    A
B36    Li38    1.096   .     S
