# Supplementary material for: Data-Driven Search Algorithm for Discovery of Synthesizable Zeolitic Imidazolate Frameworks
Source: JACS Au. 2025 Mar 7;5(3):1460–70. doi: 10.1021/jacsau.5c00077 (PMC11938011; doi:10.1021/jacsau.5c00077)
Supplement: Supplementary file 5 — au5c00077_si_005.zip [file au5c00077_si_005.zip › Tier 2/T-130_123_3_80.cif]

data_123_3_80.lmp-nosymm
_audit_creation_date              2023-09-12
_audit_creation_method            'Materials Studio'
_symmetry_space_group_name_H-M    'P4/MMM'
_symmetry_Int_Tables_number       123
_symmetry_cell_setting            tetragonal
loop_
_symmetry_equiv_pos_as_xyz
  x,y,z
  -x,-y,z
  -y,x,z
  y,-x,z
  -x,y,-z
  x,-y,-z
  y,x,-z
  -y,-x,-z
  -x,-y,-z
  x,y,-z
  y,-x,-z
  -y,x,-z
  x,-y,z
  -x,y,z
  -y,-x,z
  y,x,z
_cell_length_a                    35.5667
_cell_length_b                    35.5667
_cell_length_c                    19.4491
_cell_angle_alpha                 90.0000
_cell_angle_beta                  90.0000
_cell_angle_gamma                 90.0000
loop_
_atom_site_label
_atom_site_type_symbol
_atom_site_fract_x
_atom_site_fract_y
_atom_site_fract_z
_atom_site_U_iso_or_equiv
_atom_site_adp_type
_atom_site_occupancy
H1     Zn    0.29883   0.41600   0.15788   0.00000  Uiso   1.00
H5     Zn    0.17592   0.29867   0.15231   0.00000  Uiso   1.00
H9     Zn    0.08528   0.20522   0.34438   0.00000  Uiso   1.00
Be1    C     0.34883   0.42680   0.96426   0.00000  Uiso   1.00
C1     N     0.31274   0.41829   0.05817   0.00000  Uiso   1.00
He1    H     0.37186   0.43186   0.07211   0.00000  Uiso   1.00
Be5    C     0.48041   0.29380   0.26295   0.00000  Uiso   1.00
C5     N     0.29752   0.46827   0.19539   0.00000  Uiso   1.00
He5    H     0.29154   0.46033   0.30552   0.00000  Uiso   1.00
Be9    C     0.38721   0.35948   0.26057   0.00000  Uiso   1.00
C9     N     0.34167   0.38657   0.19701   0.00000  Uiso   1.00
He9    H     0.35145   0.40762   0.30017   0.00000  Uiso   1.00
Be13   C     0.19276   0.37491   0.21566   0.00000  Uiso   1.00
Be17   C     0.22074   0.40230   0.21548   0.00000  Uiso   1.00
C13    N     0.25023   0.38952   0.17490   0.00000  Uiso   1.00
B1     C     0.23958   0.35494   0.15266   0.00000  Uiso   1.00
C17    N     0.20522   0.34468   0.17659   0.00000  Uiso   1.00
He13   H     0.22168   0.42998   0.24030   0.00000  Uiso   1.00
He17   H     0.16536   0.37438   0.24149   0.00000  Uiso   1.00
Li1    H     0.25705   0.33706   0.11957   0.00000  Uiso   1.00
Be21   C     0.11719   0.29963   0.96416   0.00000  Uiso   1.00
C21    N     0.15421   0.30254   0.05797   0.00000  Uiso   1.00
He21   H     0.09392   0.29755   0.07265   0.00000  Uiso   1.00
Be25   C     0.22291   0.19528   0.09929   0.00000  Uiso   1.00
C25    N     0.20798   0.25300   0.13845   0.00000  Uiso   1.00
He25   H     0.16784   0.22344   0.07354   0.00000  Uiso   1.00
Be29   C     0.08008   0.28360   0.27722   0.00000  Uiso   1.00
Be33   C     0.10170   0.30584   0.23341   0.00000  Uiso   1.00
C29    N     0.13374   0.28567   0.21578   0.00000  Uiso   1.00
B5     C     0.13056   0.25218   0.24862   0.00000  Uiso   1.00
C33    N     0.09839   0.24941   0.28575   0.00000  Uiso   1.00
He29   H     0.09686   0.33429   0.21361   0.00000  Uiso   1.00
He33   H     0.05299   0.28918   0.30213   0.00000  Uiso   1.00
Li5    H     0.15158   0.22964   0.24491   0.00000  Uiso   1.00
Be37   C     0.12534   0.24184   0.53579   0.00000  Uiso   1.00
C37    N     0.09652   0.21848   0.44192   0.00000  Uiso   1.00
He37   H     0.14328   0.25697   0.42760   0.00000  Uiso   1.00
Be41   C     0.15701   0.01957   0.29923   0.00000  Uiso   1.00
C41    N     0.03178   0.18940   0.33230   0.00000  Uiso   1.00
He41   H     0.03953   0.13635   0.27870   0.00000  Uiso   1.00
Be45   C     0.14997   0.12229   0.24598   0.00000  Uiso   1.00
C45    N     0.11928   0.16415   0.31233   0.00000  Uiso   1.00
He45   H     0.10479   0.16081   0.20398   0.00000  Uiso   1.00
B9     C     0.29196   0.41415   1.00000   0.00000  Uiso   1.00
Li9    H     0.26186   0.40734   1.00000   0.00000  Uiso   1.00
B11    C     0.17531   0.30435   1.00000   0.00000  Uiso   1.00
Li11   H     0.20610   0.30665   1.00000   0.00000  Uiso   1.00
B13    C     0.35826   0.35826   0.16145   0.00000  Uiso   1.00
Li13   H     0.35052   0.35052   0.10863   0.00000  Uiso   1.00
B15    C     0.24235   0.24235   0.16206   0.00000  Uiso   1.00
Li15   H     0.26004   0.26004   0.19508   0.00000  Uiso   1.00
B17    C     0.14484   0.14484   0.35020   0.00000  Uiso   1.00
Li17   H     0.14954   0.14954   0.40535   0.00000  Uiso   1.00
B19    C     0.08069   0.20442   0.50000   0.00000  Uiso   1.00
Li19   H     0.05681   0.18487   0.50000   0.00000  Uiso   1.00
Li21   H     1.00000   0.23492   0.62168   0.00000  Uiso   1.00
B24    C     1.00000   0.20798   0.35067   0.00000  Uiso   1.00
B21    C     0.29941   0.50000   0.15683   0.00000  Uiso   1.00
Li34   H     0.50000   0.69745   0.89937   0.00000  Uiso   1.00
loop_
_geom_bond_atom_site_label_1
_geom_bond_atom_site_label_2
_geom_bond_distance
_geom_bond_site_symmetry_2
_ccdc_geom_bond_type
H1     C1      2.003   .     S
H1     C5      1.998   .     S
H1     C9      1.999   .     S
H1     C13     1.996   .     S
H5     C17     1.997   .     S
H5     C21     1.995   .     S
H5     C25     2.003   .     S
H5     C29     1.997   .     S
H9     C33     1.997   .     S
H9     C37     1.995   .     S
H9     C41     1.998   .     S
H9     C45     1.996   .     S
Be1    He1     1.097   10_556 S
Be1    C1      1.389   10_556 A
Be1    Be1     1.390   10_557 A
C1     B9      1.359   1_554 A
C1     Be1     1.389   10_556 A
He1    Be1     1.097   10_556 S
Be5    Be5     1.394   14_655 A
Be5    C5      1.389   16    A
Be5    He5     1.097   16    S
C5     B21     1.357   .     A
C5     Be5     1.389   16    A
He5    Be5     1.097   16    S
Be9    Be9     1.395   16    A
Be9    C9      1.389   16    A
Be9    He9     1.096   16    S
C9     B13     1.356   .     A
C9     Be9     1.389   16    A
He9    Be9     1.096   16    S
Be13   Be17    1.392   .     D
Be13   C17     1.389   .     S
Be13   He17    1.097   .     S
Be17   C13     1.389   .     S
Be17   He13    1.097   .     S
C13    B1      1.358   .     D
B1     C17     1.358   .     S
B1     Li1     1.098   .     S
Be21   C21     1.389   10_556 A
Be21   He21    1.097   10_556 S
Be21   Be21    1.394   10_557 A
C21    B11     1.356   1_554 A
C21    Be21    1.389   10_556 A
He21   Be21    1.097   10_556 S
Be25   Be25    1.389   16    A
Be25   He25    1.097   16    S
Be25   C25     1.389   16    A
C25    B15     1.360   .     A
C25    Be25    1.389   16    A
He25   Be25    1.097   16    S
Be29   Be33    1.394   .     D
Be29   C33     1.389   .     S
Be29   He33    1.096   .     S
Be33   C29     1.389   .     S
Be33   He29    1.096   .     S
C29    B5      1.356   .     S
B5     C33     1.357   .     D
B5     Li5     1.099   .     S
Be37   Be37    1.392   10_556 A
Be37   C37     1.389   10_556 A
Be37   He37    1.097   10_556 S
C37    B19     1.358   .     A
C37    Be37    1.389   10_556 A
He37   Be37    1.097   10_556 S
Be41   He41    1.097   16    S
Be41   Be41    1.392   13    A
Be41   C41     1.389   16    A
C41    B24     1.357   1_455 A
C41    Be41    1.389   16    A
He41   Be41    1.097   16    S
Be45   Be45    1.392   16    A
Be45   He45    1.097   16    S
Be45   C45     1.390   16    A
C45    B17     1.357   .     A
C45    Be45    1.390   16    A
He45   Be45    1.097   16    S
B9     C1      1.359   1_556 A
B9     C1      1.359   10_556 A
B9     Li9     1.098   .     S
B11    C21     1.356   1_556 A
B11    C21     1.356   10_556 A
B11    Li11    1.098   .     S
B13    C9      1.356   16    A
B13    Li13    1.098   .     S
B15    C25     1.360   16    A
B15    Li15    1.097   .     S
B17    C45     1.357   16    A
B17    Li17    1.098   .     S
B19    C37     1.358   10_556 A
B19    Li19    1.098   .     S
Li21   B24     1.099   5_756 S
B24    C41     1.357   1_655 A
B24    C41     1.357   14_655 A
B24    Li21    1.099   5_756 S
B21    C5      1.357   13_565 A
B21    Li34    1.099   8_666 S
Li34   B21     1.099   8_666 S
