# Supplementary material for: Data-Driven Search Algorithm for Discovery of Synthesizable Zeolitic Imidazolate Frameworks
Source: JACS Au. 2025 Mar 7;5(3):1460–70. doi: 10.1021/jacsau.5c00077 (PMC11938011; doi:10.1021/jacsau.5c00077)
Supplement: Supplementary file 5 — au5c00077_si_005.zip [file au5c00077_si_005.zip › Tier 2/T-131_139_3_815.cif]

data_139_3_815.lmp-nosymm
_audit_creation_date              2023-09-12
_audit_creation_method            'Materials Studio'
_symmetry_space_group_name_H-M    'I4/MMM'
_symmetry_Int_Tables_number       139
_symmetry_cell_setting            tetragonal
loop_
_symmetry_equiv_pos_as_xyz
  x,y,z
  -x,-y,z
  -y,x,z
  y,-x,z
  -x,y,-z
  x,-y,-z
  y,x,-z
  -y,-x,-z
  -x,-y,-z
  x,y,-z
  y,-x,-z
  -y,x,-z
  x,-y,z
  -x,y,z
  -y,-x,z
  y,x,z
  x+1/2,y+1/2,z+1/2
  -x+1/2,-y+1/2,z+1/2
  -y+1/2,x+1/2,z+1/2
  y+1/2,-x+1/2,z+1/2
  -x+1/2,y+1/2,-z+1/2
  x+1/2,-y+1/2,-z+1/2
  y+1/2,x+1/2,-z+1/2
  -y+1/2,-x+1/2,-z+1/2
  -x+1/2,-y+1/2,-z+1/2
  x+1/2,y+1/2,-z+1/2
  y+1/2,-x+1/2,-z+1/2
  -y+1/2,x+1/2,-z+1/2
  x+1/2,-y+1/2,z+1/2
  -x+1/2,y+1/2,z+1/2
  -y+1/2,-x+1/2,z+1/2
  y+1/2,x+1/2,z+1/2
_cell_length_a                    28.5052
_cell_length_b                    28.5052
_cell_length_c                    60.1375
_cell_angle_alpha                 90.0000
_cell_angle_beta                  90.0000
_cell_angle_gamma                 90.0000
loop_
_atom_site_label
_atom_site_type_symbol
_atom_site_fract_x
_atom_site_fract_y
_atom_site_fract_z
_atom_site_U_iso_or_equiv
_atom_site_adp_type
_atom_site_occupancy
H1     Zn    0.10310   0.39229   0.19980   0.00000  Uiso   1.00
H9     Zn    0.24185   0.39188   0.12536   0.00000  Uiso   1.00
H17    Zn    0.10450   0.39313   0.04914   0.00000  Uiso   1.00
Be1    C     0.34615   0.84624   0.23842   0.00000  Uiso   1.00
C1     N     0.12148   0.37935   0.23122   0.00000  Uiso   1.00
He1    H     0.17476   0.32568   0.22662   0.00000  Uiso   1.00
Be9    C     0.06757   0.52439   0.17483   0.00000  Uiso   1.00
C9     N     0.09270   0.46032   0.19325   0.00000  Uiso   1.00
He9    H     0.05116   0.45078   0.16326   0.00000  Uiso   1.00
Be17   C     0.97554   0.32317   0.18510   0.00000  Uiso   1.00
C17    N     0.03957   0.36580   0.19370   0.00000  Uiso   1.00
He17   H     0.04959   0.29665   0.17940   0.00000  Uiso   1.00
Be25   C     0.19634   0.32093   0.15735   0.00000  Uiso   1.00
Be33   C     0.16359   0.32110   0.17454   0.00000  Uiso   1.00
C25    N     0.14937   0.36712   0.17801   0.00000  Uiso   1.00
B1     C     0.17373   0.39321   0.16309   0.00000  Uiso   1.00
C33    N     0.20305   0.36694   0.15040   0.00000  Uiso   1.00
He25   H     0.14923   0.29216   0.18443   0.00000  Uiso   1.00
He33   H     0.21546   0.29173   0.14973   0.00000  Uiso   1.00
Li1    H     0.17064   0.43151   0.16168   0.00000  Uiso   1.00
Be41   C     0.27770   0.52440   0.14997   0.00000  Uiso   1.00
C41    N     0.25258   0.46026   0.13156   0.00000  Uiso   1.00
He41   H     0.29384   0.45078   0.16163   0.00000  Uiso   1.00
Be49   C     0.38253   0.34798   0.12218   0.00000  Uiso   1.00
C49    N     0.30487   0.36095   0.12553   0.00000  Uiso   1.00
He49   H     0.35083   0.42069   0.12023   0.00000  Uiso   1.00
Be57   C     0.18617   0.33407   0.06679   0.00000  Uiso   1.00
Be65   C     0.21818   0.33493   0.08427   0.00000  Uiso   1.00
C57    N     0.20964   0.37480   0.09696   0.00000  Uiso   1.00
B9     C     0.17221   0.39594   0.08725   0.00000  Uiso   1.00
C65    N     0.15729   0.37306   0.06875   0.00000  Uiso   1.00
He57   H     0.24688   0.31081   0.08833   0.00000  Uiso   1.00
He65   H     0.18199   0.30902   0.05309   0.00000  Uiso   1.00
Li9    H     0.15656   0.42869   0.09333   0.00000  Uiso   1.00
Be73   C     0.88983   0.31832   0.01159   0.00000  Uiso   1.00
C73    N     0.10783   0.36458   0.01878   0.00000  Uiso   1.00
He73   H     0.11178   0.28918   0.02347   0.00000  Uiso   1.00
Be81   C     0.16113   0.52439   0.03371   0.00000  Uiso   1.00
C81    N     0.12027   0.46039   0.04402   0.00000  Uiso   1.00
He81   H     0.18702   0.45072   0.02715   0.00000  Uiso   1.00
Be89   C     0.97554   0.38377   0.08319   0.00000  Uiso   1.00
C89    N     0.03960   0.38697   0.06128   0.00000  Uiso   1.00
He89   H     0.04955   0.38096   0.09696   0.00000  Uiso   1.00
B17    C     0.10778   0.50000   0.20354   0.00000  Uiso   1.00
Li17   H     0.12905   0.50000   0.21877   0.00000  Uiso   1.00
B21    C     0.23784   0.50000   0.12118   0.00000  Uiso   1.00
Li21   H     0.21715   0.50000   0.10578   0.00000  Uiso   1.00
B25    C     0.09713   0.50000   0.05008   0.00000  Uiso   1.00
Li25   H     0.06311   0.50000   0.05865   0.00000  Uiso   1.00
B29    C     1.00000   0.38960   0.19910   0.00000  Uiso   1.00
Li29   H     1.00000   0.42499   0.20635   0.00000  Uiso   1.00
B33    C     1.00000   0.38980   0.04883   0.00000  Uiso   1.00
Li33   H     1.00000   0.39235   0.03060   0.00000  Uiso   1.00
B37    C     0.31443   0.31443   0.12708   0.00000  Uiso   1.00
Li37   H     0.28752   0.28752   0.12967   0.00000  Uiso   1.00
Li41   H     0.92483   0.42483   0.25000   0.00000  Uiso   1.00
B41    C     0.89435   0.39086   1.00000   0.00000  Uiso   1.00
Li45   H     0.89671   0.57068   1.00000   0.00000  Uiso   1.00
B45    C     0.39761   0.10239   0.25000   0.00000  Uiso   1.00
loop_
_geom_bond_atom_site_label_1
_geom_bond_atom_site_label_2
_geom_bond_distance
_geom_bond_site_symmetry_2
_ccdc_geom_bond_type
H1     C1      1.995   .     S
H1     C9      2.001   .     S
H1     C17     1.996   .     S
H1     C25     1.993   .     S
H9     C33     1.999   .     S
H9     C41     2.008   .     S
H9     C49     2.001   .     S
H9     C57     2.000   .     S
H17    C65     1.996   .     S
H17    C73     2.001   .     S
H17    C81     1.993   .     S
H17    C89     1.997   .     S
Be1    Be1     1.392   23_455 A
Be1    C1      1.389   4_565 A
Be1    He1     1.097   4_565 S
C1     Be1     1.389   3_655 A
C1     B45     1.358   16    A
He1    Be1     1.097   3_655 S
Be9    He9     1.097   13_565 S
Be9    Be9     1.390   13_565 A
Be9    C9      1.389   13_565 A
C9     B17     1.359   .     A
C9     Be9     1.389   13_565 A
He9    Be9     1.097   13_565 S
Be17   Be17    1.395   14_755 A
Be17   He17    1.096   14_655 S
Be17   C17     1.389   14_655 A
C17    B29     1.356   1_455 A
C17    Be17    1.389   14_655 A
He17   Be17    1.096   14_655 S
Be25   Be33    1.393   .     D
Be25   C33     1.390   .     S
Be25   He33    1.096   .     S
Be33   C25     1.389   .     S
Be33   He25    1.096   .     S
C25    B1      1.357   .     D
B1     C33     1.357   .     S
B1     Li1     1.098   .     S
Be41   He41    1.097   13_565 S
Be41   Be41    1.391   13_565 A
Be41   C41     1.389   13_565 A
C41    B21     1.360   .     A
C41    Be41    1.389   13_565 A
He41   Be41    1.097   13_565 S
Be49   Be49    1.393   16    A
Be49   He49    1.097   16    S
Be49   C49     1.389   16    A
C49    B37     1.357   .     A
C49    Be49    1.389   16    A
He49   Be49    1.097   16    S
Be57   Be65    1.393   .     D
Be57   C65     1.388   .     S
Be57   He65    1.096   .     S
Be65   C57     1.390   .     S
Be65   He57    1.096   .     S
C57    B9      1.357   .     D
B9     C65     1.358   .     S
B9     Li9     1.098   .     S
Be73   C73     1.389   14_655 A
Be73   He73    1.096   14_655 S
Be73   Be73    1.395   10    A
C73    Be73    1.389   14_655 A
C73    B41     1.357   5_656 A
He73   Be73    1.096   14_655 S
Be81   C81     1.389   13_565 A
Be81   He81    1.097   13_565 S
Be81   Be81    1.390   13_565 A
C81    B25     1.357   .     A
C81    Be81    1.389   13_565 A
He81   Be81    1.097   13_565 S
Be89   C89     1.389   14_655 A
Be89   Be89    1.394   14_755 A
Be89   He89    1.097   14_655 S
C89    B33     1.357   1_455 A
C89    Be89    1.389   14_655 A
He89   Be89    1.097   14_655 S
B17    C9      1.359   13_565 A
B17    Li17    1.098   .     S
B21    C41     1.360   13_565 A
B21    Li21    1.098   .     S
B25    C81     1.357   13_565 A
B25    Li25    1.098   .     S
B29    C17     1.356   1_655 A
B29    C17     1.356   14_655 A
B29    Li29    1.099   .     S
B33    C89     1.357   1_655 A
B33    C89     1.357   14_655 A
B33    Li33    1.099   .     S
B37    C49     1.357   16    A
B37    Li37    1.096   .     S
Li41   B45     1.098   3_655 S
B41    C73     1.357   5_656 A
B41    C73     1.357   14_656 A
B41    Li45    1.099   6_567 S
Li45   B41     1.099   6_567 S
B45    C1      1.358   16    A
B45    C1      1.358   25    A
B45    Li41    1.098   4_565 S
