# Supplementary material for: Data-Driven Search Algorithm for Discovery of Synthesizable Zeolitic Imidazolate Frameworks
Source: JACS Au. 2025 Mar 7;5(3):1460–70. doi: 10.1021/jacsau.5c00077 (PMC11938011; doi:10.1021/jacsau.5c00077)
Supplement: Supplementary file 5 — au5c00077_si_005.zip [file au5c00077_si_005.zip › Tier 2/T-132_131_3_4482.cif]

data_131_3_4482.lmp-nosymm
_audit_creation_date              2023-09-12
_audit_creation_method            'Materials Studio'
_symmetry_space_group_name_H-M    'P1'
_symmetry_Int_Tables_number       1
_symmetry_cell_setting            triclinic
loop_
_symmetry_equiv_pos_as_xyz
  x,y,z
_cell_length_a                    17.5635
_cell_length_b                    17.7655
_cell_length_c                    48.3506
_cell_angle_alpha                 89.1746
_cell_angle_beta                  90.1792
_cell_angle_gamma                 89.8854
loop_
_atom_site_label
_atom_site_type_symbol
_atom_site_fract_x
_atom_site_fract_y
_atom_site_fract_z
_atom_site_U_iso_or_equiv
_atom_site_adp_type
_atom_site_occupancy
H1     Zn    0.31952   0.16552   0.19486   0.00000  Uiso   1.00
H2     Zn    0.16403   0.16167   0.08393   0.00000  Uiso   1.00
C1     N     0.29790   0.24009   0.22452   0.00000  Uiso   1.00
He1    H     0.39308   0.31689   0.21963   0.00000  Uiso   1.00
Be1    C     0.30665   0.95593   0.23651   0.00000  Uiso   1.00
C2     N     0.31154   0.05927   0.20898   0.00000  Uiso   1.00
Be2    C     0.52893   0.22213   0.15769   0.00000  Uiso   1.00
C3     N     0.42586   0.17988   0.18080   0.00000  Uiso   1.00
He2    H     0.40835   0.25012   0.14421   0.00000  Uiso   1.00
Be3    C     0.14153   0.23077   0.14115   0.00000  Uiso   1.00
Be4    C     0.17936   0.23245   0.16649   0.00000  Uiso   1.00
C4     N     0.24371   0.18712   0.16478   0.00000  Uiso   1.00
B1     C     0.24224   0.15856   0.13891   0.00000  Uiso   1.00
C5     N     0.18110   0.18262   0.12394   0.00000  Uiso   1.00
He3    H     0.16616   0.26330   0.18537   0.00000  Uiso   1.00
He4    H     0.08931   0.25930   0.13424   0.00000  Uiso   1.00
Li1    H     0.28541   0.11959   0.13106   0.00000  Uiso   1.00
Be5    C     0.28207   0.95839   0.06962   0.00000  Uiso   1.00
C6     N     0.20980   0.06125   0.07653   0.00000  Uiso   1.00
He5    H     0.32720   0.07718   0.06394   0.00000  Uiso   1.00
Be6    C     0.95260   0.12341   0.04650   0.00000  Uiso   1.00
C7     N     0.05557   0.14887   0.07260   0.00000  Uiso   1.00
He6    H     0.07284   0.10720   0.03104   0.00000  Uiso   1.00
Be7    C     0.23573   0.36223   0.04573   0.00000  Uiso   1.00
Be8    C     0.20390   0.32175   0.06765   0.00000  Uiso   1.00
C8     N     0.20741   0.24574   0.06144   0.00000  Uiso   1.00
B2     C     0.23832   0.24257   0.03580   0.00000  Uiso   1.00
C9     N     0.25593   0.31165   0.02536   0.00000  Uiso   1.00
He7    H     0.18081   0.34104   0.08738   0.00000  Uiso   1.00
He8    H     0.24375   0.42300   0.04280   0.00000  Uiso   1.00
Li2    H     0.24799   0.18992   0.02471   0.00000  Uiso   1.00
H3     Zn    0.66532   0.82333   0.19489   0.00000  Uiso   1.00
H4     Zn    0.81847   0.83232   0.08387   0.00000  Uiso   1.00
C10    N     0.68798   0.74836   0.22512   0.00000  Uiso   1.00
He9    H     0.59119   0.67324   0.22150   0.00000  Uiso   1.00
Be9    C     0.68286   0.03262   0.23432   0.00000  Uiso   1.00
C11    N     0.67443   0.92950   0.20789   0.00000  Uiso   1.00
Be10   C     0.45274   0.76693   0.16028   0.00000  Uiso   1.00
C12    N     0.55788   0.80910   0.18192   0.00000  Uiso   1.00
He10   H     0.57203   0.73907   0.14586   0.00000  Uiso   1.00
Be11   C     0.83947   0.75696   0.14080   0.00000  Uiso   1.00
Be12   C     0.80227   0.75412   0.16619   0.00000  Uiso   1.00
C13    N     0.73966   0.80200   0.16471   0.00000  Uiso   1.00
B3     C     0.74137   0.83291   0.13890   0.00000  Uiso   1.00
C14    N     0.80119   0.80816   0.12379   0.00000  Uiso   1.00
He11   H     0.81484   0.72099   0.18498   0.00000  Uiso   1.00
He12   H     0.89045   0.72732   0.13371   0.00000  Uiso   1.00
Li3    H     0.69945   0.87416   0.13122   0.00000  Uiso   1.00
Be13   C     0.70064   0.03574   0.06740   0.00000  Uiso   1.00
C15    N     0.77354   0.93324   0.07552   0.00000  Uiso   1.00
He13   H     0.65601   0.91673   0.06306   0.00000  Uiso   1.00
Be14   C     0.03253   0.85068   0.04656   0.00000  Uiso   1.00
C16    N     0.92775   0.83814   0.07295   0.00000  Uiso   1.00
He14   H     0.91344   0.85734   0.02876   0.00000  Uiso   1.00
Be15   C     0.74391   0.63707   0.04467   0.00000  Uiso   1.00
Be16   C     0.77700   0.67450   0.06674   0.00000  Uiso   1.00
C17    N     0.77334   0.75131   0.06113   0.00000  Uiso   1.00
B4     C     0.74110   0.75802   0.03568   0.00000  Uiso   1.00
C18    N     0.72281   0.69043   0.02480   0.00000  Uiso   1.00
He15   H     0.80118   0.65252   0.08618   0.00000  Uiso   1.00
He16   H     0.73558   0.57673   0.04133   0.00000  Uiso   1.00
Li4    H     0.73096   0.81216   0.02505   0.00000  Uiso   1.00
Be17   C     0.33960   0.30431   0.23039   0.00000  Uiso   1.00
He17   H     0.06990   0.31580   0.22913   0.00000  Uiso   1.00
Be18   C     0.64546   0.68490   0.23187   0.00000  Uiso   1.00
He18   H     0.91998   0.66833   0.23083   0.00000  Uiso   1.00
Be19   C     0.34474   0.68850   0.23355   0.00000  Uiso   1.00
He19   H     0.08030   0.67350   0.23238   0.00000  Uiso   1.00
Be20   C     0.64099   0.30002   0.22909   0.00000  Uiso   1.00
He20   H     0.90955   0.31067   0.22900   0.00000  Uiso   1.00
H5     Zn    0.32275   0.82612   0.19602   0.00000  Uiso   1.00
H6     Zn    0.16509   0.83366   0.08567   0.00000  Uiso   1.00
C19    N     0.30221   0.75207   0.22662   0.00000  Uiso   1.00
He21   H     0.39818   0.67571   0.22289   0.00000  Uiso   1.00
Be21   C     0.30574   0.03436   0.23626   0.00000  Uiso   1.00
C20    N     0.31306   0.93197   0.20938   0.00000  Uiso   1.00
Be22   C     0.53209   0.76620   0.16001   0.00000  Uiso   1.00
C21    N     0.42913   0.81032   0.18236   0.00000  Uiso   1.00
He22   H     0.41142   0.74054   0.14642   0.00000  Uiso   1.00
Be23   C     0.14462   0.76092   0.14313   0.00000  Uiso   1.00
Be24   C     0.18299   0.75833   0.16838   0.00000  Uiso   1.00
C22    N     0.24645   0.80469   0.16637   0.00000  Uiso   1.00
B5     C     0.24399   0.83463   0.14040   0.00000  Uiso   1.00
C23    N     0.18297   0.81060   0.12568   0.00000  Uiso   1.00
He23   H     0.17075   0.72627   0.18739   0.00000  Uiso   1.00
He24   H     0.09275   0.73214   0.13642   0.00000  Uiso   1.00
Li5    H     0.28629   0.87464   0.13233   0.00000  Uiso   1.00
Be25   C     0.28208   0.03691   0.06918   0.00000  Uiso   1.00
C24    N     0.20979   0.93437   0.07726   0.00000  Uiso   1.00
He25   H     0.32719   0.91791   0.06483   0.00000  Uiso   1.00
Be26   C     0.95332   0.85027   0.04610   0.00000  Uiso   1.00
C25    N     0.05637   0.83885   0.07370   0.00000  Uiso   1.00
He26   H     0.07348   0.85824   0.02968   0.00000  Uiso   1.00
Be27   C     0.24097   0.63780   0.04719   0.00000  Uiso   1.00
Be28   C     0.20925   0.67559   0.06940   0.00000  Uiso   1.00
C26    N     0.21057   0.75221   0.06329   0.00000  Uiso   1.00
B6     C     0.23999   0.75838   0.03746   0.00000  Uiso   1.00
C27    N     0.25870   0.69066   0.02678   0.00000  Uiso   1.00
He27   H     0.18765   0.65409   0.08924   0.00000  Uiso   1.00
He28   H     0.25041   0.57750   0.04410   0.00000  Uiso   1.00
Li6    H     0.24779   0.81223   0.02641   0.00000  Uiso   1.00
H7     Zn    0.66210   0.16280   0.19281   0.00000  Uiso   1.00
H8     Zn    0.81780   0.16083   0.08220   0.00000  Uiso   1.00
C28    N     0.68341   0.23657   0.22269   0.00000  Uiso   1.00
He29   H     0.58736   0.31299   0.21833   0.00000  Uiso   1.00
Be29   C     0.68375   0.95420   0.23482   0.00000  Uiso   1.00
C29    N     0.67293   0.05680   0.20708   0.00000  Uiso   1.00
Be30   C     0.44960   0.22287   0.15821   0.00000  Uiso   1.00
C30    N     0.55459   0.17861   0.17995   0.00000  Uiso   1.00
He30   H     0.56895   0.24860   0.14317   0.00000  Uiso   1.00
Be31   C     0.83776   0.23167   0.13925   0.00000  Uiso   1.00
Be32   C     0.79989   0.23282   0.16450   0.00000  Uiso   1.00
C31    N     0.73709   0.18561   0.16280   0.00000  Uiso   1.00
B7     C     0.73943   0.15667   0.13699   0.00000  Uiso   1.00
C32    N     0.79976   0.18213   0.12209   0.00000  Uiso   1.00
He31   H     0.81210   0.26439   0.18332   0.00000  Uiso   1.00
He32   H     0.88902   0.26152   0.13237   0.00000  Uiso   1.00
Li7    H     0.69757   0.11633   0.12917   0.00000  Uiso   1.00
Be33   C     0.70104   0.95722   0.06785   0.00000  Uiso   1.00
C33    N     0.77290   0.06014   0.07477   0.00000  Uiso   1.00
He33   H     0.65524   0.07596   0.06214   0.00000  Uiso   1.00
Be34   C     0.03182   0.12357   0.04693   0.00000  Uiso   1.00
C34    N     0.92697   0.14863   0.07189   0.00000  Uiso   1.00
He34   H     0.91275   0.10689   0.03018   0.00000  Uiso   1.00
Be35   C     0.74628   0.36141   0.04362   0.00000  Uiso   1.00
Be36   C     0.77976   0.32096   0.06533   0.00000  Uiso   1.00
C35    N     0.77410   0.24481   0.05955   0.00000  Uiso   1.00
B8     C     0.74014   0.24146   0.03435   0.00000  Uiso   1.00
C36    N     0.72268   0.31058   0.02381   0.00000  Uiso   1.00
He35   H     0.80550   0.34049   0.08462   0.00000  Uiso   1.00
He36   H     0.73918   0.42226   0.04049   0.00000  Uiso   1.00
Li8    H     0.72816   0.18867   0.02366   0.00000  Uiso   1.00
Be37   C     0.52844   0.27993   0.02695   0.00000  Uiso   1.00
C37    N     0.42399   0.32043   0.00405   0.00000  Uiso   1.00
He37   H     0.40905   0.25549   0.04206   0.00000  Uiso   1.00
Be38   C     0.45091   0.71835   0.02898   0.00000  Uiso   1.00
C38    N     0.55378   0.68431   0.00446   0.00000  Uiso   1.00
He38   H     0.57128   0.73889   0.04389   0.00000  Uiso   1.00
Be39   C     0.44920   0.28006   0.02714   0.00000  Uiso   1.00
C39    N     0.55233   0.32023   0.00373   0.00000  Uiso   1.00
He39   H     0.56944   0.25528   0.04166   0.00000  Uiso   1.00
H9     Zn    0.31827   0.67259   0.99261   0.00000  Uiso   1.00
Be40   C     0.53014   0.71830   0.02867   0.00000  Uiso   1.00
C40    N     0.42548   0.68434   0.00498   0.00000  Uiso   1.00
He40   H     0.41092   0.73898   0.04453   0.00000  Uiso   1.00
Li9    H     0.79630   0.78675   0.24123   0.00000  Uiso   1.00
B9     C     0.74519   0.23834   0.23960   0.00000  Uiso   1.00
Li10   H     0.79063   0.19581   0.23951   0.00000  Uiso   1.00
B10    C     0.31652   0.99590   0.19370   0.00000  Uiso   1.00
Li11   H     0.32179   0.99631   0.17109   0.00000  Uiso   1.00
B11    C     0.16916   0.99789   0.08177   0.00000  Uiso   1.00
Li12   H     0.10901   0.99789   0.08797   0.00000  Uiso   1.00
B12    C     0.66759   0.99298   0.19208   0.00000  Uiso   1.00
Li13   H     0.65937   0.99272   0.16957   0.00000  Uiso   1.00
B13    C     0.81384   0.99680   0.08004   0.00000  Uiso   1.00
Li14   H     0.87408   0.99688   0.08626   0.00000  Uiso   1.00
B14    C     0.49079   0.15576   0.19345   0.00000  Uiso   1.00
Li15   H     0.49158   0.11975   0.21210   0.00000  Uiso   1.00
B15    C     0.49413   0.83311   0.19498   0.00000  Uiso   1.00
Li16   H     0.49504   0.86903   0.21328   0.00000  Uiso   1.00
B16    C     0.99073   0.16380   0.08671   0.00000  Uiso   1.00
Li17   H     0.98992   0.18414   0.10801   0.00000  Uiso   1.00
B17    C     0.99156   0.83217   0.08875   0.00000  Uiso   1.00
Li18   H     0.99082   0.82300   0.11124   0.00000  Uiso   1.00
B18    C     0.32490   0.50381   0.99282   0.00000  Uiso   1.00
Li19   H     0.35919   0.50260   0.01185   0.00000  Uiso   1.00
B19    C     0.65233   0.50338   0.99191   0.00000  Uiso   1.00
Li20   H     0.62002   0.50268   0.01132   0.00000  Uiso   1.00
H10    Zn    0.31686   0.33490   0.99168   0.00000  Uiso   1.00
B20    C     0.23614   0.24267   0.24131   0.00000  Uiso   1.00
Be41   C     0.30209   0.34301   0.25119   0.00000  Uiso   1.00
He41   H     0.30103   0.07410   0.25332   0.00000  Uiso   1.00
Be42   C     0.68338   0.64551   0.25289   0.00000  Uiso   1.00
He42   H     0.69058   0.91430   0.25217   0.00000  Uiso   1.00
H11    Zn    0.16104   0.32851   0.28743   0.00000  Uiso   1.00
H12    Zn    0.14937   0.17523   0.39927   0.00000  Uiso   1.00
C41    N     0.23586   0.30410   0.25770   0.00000  Uiso   1.00
He43   H     0.31679   0.39559   0.26155   0.00000  Uiso   1.00
Be43   C     0.95006   0.31331   0.24625   0.00000  Uiso   1.00
C42    N     0.05401   0.31808   0.27363   0.00000  Uiso   1.00
Be44   C     0.22708   0.53072   0.32514   0.00000  Uiso   1.00
C43    N     0.17925   0.43253   0.30170   0.00000  Uiso   1.00
He44   H     0.25213   0.40943   0.33719   0.00000  Uiso   1.00
Be45   C     0.23023   0.16030   0.34416   0.00000  Uiso   1.00
Be46   C     0.23393   0.19674   0.31851   0.00000  Uiso   1.00
C44    N     0.18052   0.25455   0.31813   0.00000  Uiso   1.00
B21    C     0.14598   0.25108   0.34318   0.00000  Uiso   1.00
C45    N     0.17352   0.19449   0.35953   0.00000  Uiso   1.00
He45   H     0.27083   0.18645   0.30069   0.00000  Uiso   1.00
He46   H     0.26278   0.11230   0.35250   0.00000  Uiso   1.00
Li21   H     0.10005   0.28917   0.34943   0.00000  Uiso   1.00
Be47   C     0.93018   0.25702   0.41527   0.00000  Uiso   1.00
C46    N     0.03937   0.19557   0.40603   0.00000  Uiso   1.00
He47   H     0.04597   0.30833   0.42281   0.00000  Uiso   1.00
Be48   C     0.25293   0.97163   0.42434   0.00000  Uiso   1.00
C47    N     0.18374   0.07045   0.40877   0.00000  Uiso   1.00
He48   H     0.28269   0.09194   0.43453   0.00000  Uiso   1.00
Be49   C     0.23330   0.37642   0.43088   0.00000  Uiso   1.00
Be50   C     0.20488   0.33190   0.40982   0.00000  Uiso   1.00
C48    N     0.19900   0.25847   0.41987   0.00000  Uiso   1.00
B22    C     0.22147   0.26119   0.44672   0.00000  Uiso   1.00
C49    N     0.24227   0.33142   0.45440   0.00000  Uiso   1.00
He49   H     0.19033   0.34676   0.38835   0.00000  Uiso   1.00
He50   H     0.24597   0.43685   0.43104   0.00000  Uiso   1.00
Li22   H     0.22257   0.21202   0.46072   0.00000  Uiso   1.00
H13    Zn    0.82552   0.65721   0.28860   0.00000  Uiso   1.00
H14    Zn    0.83646   0.80769   0.39978   0.00000  Uiso   1.00
C50    N     0.75070   0.68319   0.25865   0.00000  Uiso   1.00
He51   H     0.66829   0.59315   0.26385   0.00000  Uiso   1.00
Be51   C     0.03867   0.67181   0.24923   0.00000  Uiso   1.00
C51    N     0.93294   0.66862   0.27550   0.00000  Uiso   1.00
Be52   C     0.76077   0.44794   0.32326   0.00000  Uiso   1.00
C52    N     0.80747   0.55093   0.30147   0.00000  Uiso   1.00
He52   H     0.73693   0.56635   0.33776   0.00000  Uiso   1.00
Be53   C     0.76497   0.82956   0.34295   0.00000  Uiso   1.00
Be54   C     0.76104   0.79365   0.31758   0.00000  Uiso   1.00
C53    N     0.80667   0.72972   0.31905   0.00000  Uiso   1.00
B23    C     0.83762   0.72951   0.34481   0.00000  Uiso   1.00
C54    N     0.81477   0.78919   0.35993   0.00000  Uiso   1.00
He53   H     0.72845   0.80801   0.29885   0.00000  Uiso   1.00
He54   H     0.73702   0.88102   0.35006   0.00000  Uiso   1.00
Li23   H     0.87714   0.68607   0.35254   0.00000  Uiso   1.00
Be55   C     0.05421   0.72782   0.42203   0.00000  Uiso   1.00
C55    N     0.94498   0.78543   0.40926   0.00000  Uiso   1.00
He55   H     0.93833   0.67589   0.42963   0.00000  Uiso   1.00
Be56   C     0.76087   0.01402   0.43033   0.00000  Uiso   1.00
C56    N     0.80772   0.91340   0.40824   0.00000  Uiso   1.00
He56   H     0.74570   0.89507   0.44659   0.00000  Uiso   1.00
Be57   C     0.65728   0.68289   0.43402   0.00000  Uiso   1.00
Be58   C     0.69379   0.71895   0.41205   0.00000  Uiso   1.00
C57    N     0.76389   0.74435   0.42140   0.00000  Uiso   1.00
B24    C     0.76667   0.72546   0.44868   0.00000  Uiso   1.00
C58    N     0.70314   0.68890   0.45735   0.00000  Uiso   1.00
He57   H     0.67612   0.72700   0.39042   0.00000  Uiso   1.00
He58   H     0.60196   0.65446   0.43484   0.00000  Uiso   1.00
Li24   H     0.81497   0.73856   0.46224   0.00000  Uiso   1.00
H15    Zn    0.16801   0.66723   0.29162   0.00000  Uiso   1.00
H16    Zn    0.17699   0.83427   0.40037   0.00000  Uiso   1.00
C59    N     0.24141   0.68951   0.26104   0.00000  Uiso   1.00
He59   H     0.32335   0.59876   0.26637   0.00000  Uiso   1.00
Be59   C     0.95941   0.66924   0.24845   0.00000  Uiso   1.00
C60    N     0.06155   0.67289   0.27676   0.00000  Uiso   1.00
Be60   C     0.22505   0.45241   0.32392   0.00000  Uiso   1.00
C61    N     0.18254   0.55965   0.30369   0.00000  Uiso   1.00
He60   H     0.25605   0.56795   0.33968   0.00000  Uiso   1.00
Be61   C     0.23610   0.84773   0.34133   0.00000  Uiso   1.00
Be62   C     0.23505   0.80770   0.31679   0.00000  Uiso   1.00
C62    N     0.19126   0.74337   0.32082   0.00000  Uiso   1.00
B25    C     0.16620   0.74713   0.34731   0.00000  Uiso   1.00
C63    N     0.19117   0.80957   0.36046   0.00000  Uiso   1.00
He61   H     0.26321   0.81958   0.29700   0.00000  Uiso   1.00
He62   H     0.26417   0.90085   0.34648   0.00000  Uiso   1.00
Li25   H     0.12923   0.70459   0.35699   0.00000  Uiso   1.00
Be63   C     0.97519   0.72109   0.42178   0.00000  Uiso   1.00
C64    N     0.07306   0.79645   0.40975   0.00000  Uiso   1.00
He63   H     0.09825   0.68961   0.43021   0.00000  Uiso   1.00
Be64   C     0.24699   0.04979   0.42444   0.00000  Uiso   1.00
C65    N     0.19376   0.94348   0.40840   0.00000  Uiso   1.00
He64   H     0.29472   0.93413   0.43436   0.00000  Uiso   1.00
Be65   C     0.36159   0.71588   0.43551   0.00000  Uiso   1.00
Be66   C     0.32234   0.74646   0.41293   0.00000  Uiso   1.00
C66    N     0.25517   0.77801   0.42251   0.00000  Uiso   1.00
B26    C     0.25670   0.76769   0.45037   0.00000  Uiso   1.00
C67    N     0.32034   0.73113   0.45927   0.00000  Uiso   1.00
He65   H     0.33619   0.74703   0.39081   0.00000  Uiso   1.00
He66   H     0.41598   0.68557   0.43647   0.00000  Uiso   1.00
Li26   H     0.21151   0.78724   0.46418   0.00000  Uiso   1.00
H17    Zn    0.81810   0.31870   0.28730   0.00000  Uiso   1.00
H18    Zn    0.80843   0.14815   0.39594   0.00000  Uiso   1.00
C68    N     0.74471   0.29845   0.25663   0.00000  Uiso   1.00
He67   H     0.66280   0.38902   0.26126   0.00000  Uiso   1.00
Be67   C     0.02934   0.31583   0.24632   0.00000  Uiso   1.00
C69    N     0.92536   0.31395   0.27352   0.00000  Uiso   1.00
Be68   C     0.76290   0.52635   0.32350   0.00000  Uiso   1.00
C70    N     0.80392   0.42369   0.30105   0.00000  Uiso   1.00
He68   H     0.73255   0.40767   0.33723   0.00000  Uiso   1.00
Be69   C     0.74835   0.13472   0.33679   0.00000  Uiso   1.00
Be70   C     0.74956   0.17602   0.31210   0.00000  Uiso   1.00
C71    N     0.79393   0.23977   0.31598   0.00000  Uiso   1.00
B27    C     0.81920   0.23446   0.34249   0.00000  Uiso   1.00
C72    N     0.79382   0.17156   0.35581   0.00000  Uiso   1.00
He69   H     0.72102   0.16561   0.29233   0.00000  Uiso   1.00
He70   H     0.71974   0.08170   0.34215   0.00000  Uiso   1.00
Li27   H     0.85659   0.27626   0.35204   0.00000  Uiso   1.00
Be71   C     0.00920   0.26243   0.41587   0.00000  Uiso   1.00
C73    N     0.91130   0.18663   0.40524   0.00000  Uiso   1.00
He71   H     0.88626   0.29741   0.42139   0.00000  Uiso   1.00
Be72   C     0.76744   0.93599   0.43137   0.00000  Uiso   1.00
C74    N     0.79683   0.04004   0.40651   0.00000  Uiso   1.00
He72   H     0.73248   0.05265   0.44451   0.00000  Uiso   1.00
Be73   C     0.61277   0.24581   0.42906   0.00000  Uiso   1.00
Be74   C     0.65279   0.21024   0.40817   0.00000  Uiso   1.00
C75    N     0.72789   0.20199   0.41674   0.00000  Uiso   1.00
B28    C     0.73060   0.23013   0.44268   0.00000  Uiso   1.00
C76    N     0.66247   0.25784   0.45097   0.00000  Uiso   1.00
He73   H     0.63392   0.19173   0.38772   0.00000  Uiso   1.00
He74   H     0.55271   0.26254   0.42999   0.00000  Uiso   1.00
Li28   H     0.78246   0.23121   0.45538   0.00000  Uiso   1.00
Be75   C     0.30798   0.65070   0.25511   0.00000  Uiso   1.00
He75   H     0.30296   0.91558   0.25382   0.00000  Uiso   1.00
Be76   C     0.67804   0.33737   0.25038   0.00000  Uiso   1.00
He76   H     0.68867   0.07282   0.25118   0.00000  Uiso   1.00
H19    Zn    0.63623   0.31406   0.48503   0.00000  Uiso   1.00
Be77   C     0.78625   0.49953   0.48312   0.00000  Uiso   1.00
C77    N     0.69770   0.40803   0.48368   0.00000  Uiso   1.00
He77   H     0.81526   0.37683   0.47616   0.00000  Uiso   1.00
Be78   C     0.43292   0.41286   0.45759   0.00000  Uiso   1.00
C78    N     0.53007   0.35114   0.47837   0.00000  Uiso   1.00
He78   H     0.55458   0.42456   0.44315   0.00000  Uiso   1.00
H20    Zn    0.29227   0.36705   0.48875   0.00000  Uiso   1.00
Be79   C     0.51111   0.40102   0.45702   0.00000  Uiso   1.00
C79    N     0.40283   0.37019   0.47922   0.00000  Uiso   1.00
He79   H     0.39663   0.44818   0.44419   0.00000  Uiso   1.00
Be80   C     0.77494   0.42230   0.48046   0.00000  Uiso   1.00
C80    N     0.71622   0.53261   0.48853   0.00000  Uiso   1.00
He80   H     0.83822   0.53342   0.48174   0.00000  Uiso   1.00
Li29   H     0.51839   0.71168   0.47407   0.00000  Uiso   1.00
Li30   H     0.19128   0.19970   0.24161   0.00000  Uiso   1.00
B29    C     0.75059   0.74468   0.24164   0.00000  Uiso   1.00
B30    C     0.24074   0.75001   0.24356   0.00000  Uiso   1.00
Li31   H     0.19530   0.79258   0.24313   0.00000  Uiso   1.00
B31    C     0.98963   0.31780   0.28911   0.00000  Uiso   1.00
Li32   H     0.98951   0.31926   0.31179   0.00000  Uiso   1.00
B32    C     0.97845   0.15255   0.39947   0.00000  Uiso   1.00
Li33   H     0.98303   0.09557   0.39116   0.00000  Uiso   1.00
B33    C     0.99626   0.66970   0.29168   0.00000  Uiso   1.00
Li34   H     0.99483   0.66975   0.31437   0.00000  Uiso   1.00
B34    C     0.00583   0.82823   0.40201   0.00000  Uiso   1.00
Li35   H     0.00110   0.88339   0.39162   0.00000  Uiso   1.00
B35    C     0.15640   0.49870   0.28994   0.00000  Uiso   1.00
Li36   H     0.11876   0.50242   0.27179   0.00000  Uiso   1.00
B36    C     0.82948   0.48745   0.28835   0.00000  Uiso   1.00
Li37   H     0.86605   0.48759   0.26997   0.00000  Uiso   1.00
B37    C     0.15427   0.00491   0.39937   0.00000  Uiso   1.00
Li38   H     0.10373   0.00180   0.38605   0.00000  Uiso   1.00
B38    C     0.82527   0.97781   0.39425   0.00000  Uiso   1.00
Li39   H     0.85698   0.97925   0.37473   0.00000  Uiso   1.00
B39    C     0.66519   0.47560   0.48878   0.00000  Uiso   1.00
Li40   H     0.37278   0.52259   0.49033   0.00000  Uiso   1.00
B40    C     0.46312   0.33348   0.49081   0.00000  Uiso   1.00
H21    Zn    0.80877   0.33842   0.69096   0.00000  Uiso   1.00
H22    Zn    0.79963   0.17159   0.58219   0.00000  Uiso   1.00
C81    N     0.73551   0.31623   0.72159   0.00000  Uiso   1.00
He81   H     0.65565   0.40909   0.71717   0.00000  Uiso   1.00
Be81   C     0.01752   0.33662   0.73400   0.00000  Uiso   1.00
C82    N     0.91527   0.33277   0.70575   0.00000  Uiso   1.00
Be82   C     0.75191   0.55331   0.65870   0.00000  Uiso   1.00
C83    N     0.79435   0.44604   0.67891   0.00000  Uiso   1.00
He82   H     0.72073   0.43780   0.64295   0.00000  Uiso   1.00
Be83   C     0.74059   0.15795   0.64123   0.00000  Uiso   1.00
Be84   C     0.74167   0.19792   0.66579   0.00000  Uiso   1.00
C84    N     0.78539   0.26230   0.66177   0.00000  Uiso   1.00
B41    C     0.81040   0.25862   0.63527   0.00000  Uiso   1.00
C85    N     0.78545   0.19620   0.62210   0.00000  Uiso   1.00
He83   H     0.71360   0.18593   0.68559   0.00000  Uiso   1.00
He84   H     0.71255   0.10483   0.63607   0.00000  Uiso   1.00
Li41   H     0.84731   0.30122   0.62560   0.00000  Uiso   1.00
Be85   C     0.00130   0.28517   0.56094   0.00000  Uiso   1.00
C86    N     0.90351   0.20955   0.57282   0.00000  Uiso   1.00
He85   H     0.87821   0.31677   0.55265   0.00000  Uiso   1.00
Be86   C     0.72996   0.95601   0.55807   0.00000  Uiso   1.00
C87    N     0.78297   0.06237   0.57416   0.00000  Uiso   1.00
He86   H     0.68222   0.07163   0.54809   0.00000  Uiso   1.00
Be87   C     0.61503   0.28996   0.54704   0.00000  Uiso   1.00
Be88   C     0.65423   0.25934   0.56963   0.00000  Uiso   1.00
C88    N     0.72145   0.22787   0.56006   0.00000  Uiso   1.00
B42    C     0.72001   0.23827   0.53220   0.00000  Uiso   1.00
C89    N     0.65637   0.27483   0.52329   0.00000  Uiso   1.00
He87   H     0.64032   0.25868   0.59173   0.00000  Uiso   1.00
He88   H     0.56062   0.32023   0.54607   0.00000  Uiso   1.00
Li42   H     0.76525   0.21882   0.51840   0.00000  Uiso   1.00
H23    Zn    0.15910   0.68732   0.69529   0.00000  Uiso   1.00
H24    Zn    0.16845   0.85779   0.58666   0.00000  Uiso   1.00
C90    N     0.23226   0.70726   0.72607   0.00000  Uiso   1.00
He89   H     0.31136   0.61387   0.72261   0.00000  Uiso   1.00
Be89   C     0.94780   0.68998   0.73620   0.00000  Uiso   1.00
C91    N     0.05180   0.69203   0.70901   0.00000  Uiso   1.00
Be90   C     0.21388   0.47969   0.65898   0.00000  Uiso   1.00
C92    N     0.17308   0.58233   0.68150   0.00000  Uiso   1.00
He90   H     0.24439   0.59837   0.64530   0.00000  Uiso   1.00
Be91   C     0.22858   0.87148   0.64580   0.00000  Uiso   1.00
Be92   C     0.22744   0.83022   0.67051   0.00000  Uiso   1.00
C93    N     0.18326   0.76634   0.66663   0.00000  Uiso   1.00
B43    C     0.15800   0.77154   0.64012   0.00000  Uiso   1.00
C94    N     0.18322   0.83449   0.62679   0.00000  Uiso   1.00
He91   H     0.25588   0.84079   0.69028   0.00000  Uiso   1.00
He92   H     0.25705   0.92457   0.64043   0.00000  Uiso   1.00
Li43   H     0.12073   0.72964   0.63058   0.00000  Uiso   1.00
Be93   C     0.96772   0.74319   0.56695   0.00000  Uiso   1.00
C95    N     0.06560   0.81916   0.57742   0.00000  Uiso   1.00
He93   H     0.09065   0.70810   0.56153   0.00000  Uiso   1.00
Be94   C     0.20832   0.06981   0.55093   0.00000  Uiso   1.00
C96    N     0.17973   0.96588   0.57599   0.00000  Uiso   1.00
He94   H     0.24293   0.95309   0.53774   0.00000  Uiso   1.00
Be95   C     0.36429   0.76098   0.55336   0.00000  Uiso   1.00
Be96   C     0.32432   0.79656   0.57427   0.00000  Uiso   1.00
C97    N     0.24905   0.80418   0.56582   0.00000  Uiso   1.00
B44    C     0.24617   0.77567   0.53994   0.00000  Uiso   1.00
C98    N     0.31437   0.74830   0.53158   0.00000  Uiso   1.00
He95   H     0.34335   0.81547   0.59464   0.00000  Uiso   1.00
He96   H     0.42445   0.74462   0.55235   0.00000  Uiso   1.00
Li44   H     0.19414   0.77407   0.52734   0.00000  Uiso   1.00
Be97   C     0.67016   0.35637   0.72807   0.00000  Uiso   1.00
He97   H     0.65825   0.09045   0.72803   0.00000  Uiso   1.00
Be98   C     0.29727   0.66650   0.73304   0.00000  Uiso   1.00
He98   H     0.30915   0.93196   0.73031   0.00000  Uiso   1.00
Be99   C     0.67700   0.66114   0.73229   0.00000  Uiso   1.00
He99   H     0.66053   0.93180   0.72847   0.00000  Uiso   1.00
Be100  C     0.29187   0.36170   0.73029   0.00000  Uiso   1.00
He100  H     0.30674   0.09061   0.72908   0.00000  Uiso   1.00
H25    Zn    0.81610   0.67720   0.69514   0.00000  Uiso   1.00
H26    Zn    0.82751   0.83064   0.58333   0.00000  Uiso   1.00
C99    N     0.74163   0.70160   0.72497   0.00000  Uiso   1.00
He101  H     0.66328   0.60757   0.72245   0.00000  Uiso   1.00
Be101  C     0.02707   0.69258   0.73627   0.00000  Uiso   1.00
C100   N     0.92315   0.68778   0.70888   0.00000  Uiso   1.00
Be102  C     0.74979   0.47500   0.65748   0.00000  Uiso   1.00
C101   N     0.79780   0.57315   0.68089   0.00000  Uiso   1.00
He102  H     0.72484   0.59632   0.64543   0.00000  Uiso   1.00
Be103  C     0.74623   0.84510   0.63838   0.00000  Uiso   1.00
Be104  C     0.74260   0.80862   0.66403   0.00000  Uiso   1.00
C102   N     0.79639   0.75114   0.66444   0.00000  Uiso   1.00
B45    C     0.83104   0.75483   0.63942   0.00000  Uiso   1.00
C103   N     0.80326   0.81126   0.62306   0.00000  Uiso   1.00
He103  H     0.70554   0.81867   0.68182   0.00000  Uiso   1.00
He104  H     0.71345   0.89291   0.63002   0.00000  Uiso   1.00
Li45   H     0.87724   0.71702   0.63320   0.00000  Uiso   1.00
Be105  C     0.04673   0.74860   0.56755   0.00000  Uiso   1.00
C104   N     0.93752   0.81022   0.57662   0.00000  Uiso   1.00
He105  H     0.93094   0.69718   0.56011   0.00000  Uiso   1.00
Be106  C     0.72396   0.03417   0.55816   0.00000  Uiso   1.00
C105   N     0.79309   0.93540   0.57382   0.00000  Uiso   1.00
He106  H     0.69438   0.91382   0.54794   0.00000  Uiso   1.00
Be107  C     0.74351   0.62952   0.55169   0.00000  Uiso   1.00
Be108  C     0.77196   0.67400   0.57275   0.00000  Uiso   1.00
C106   N     0.77788   0.74743   0.56271   0.00000  Uiso   1.00
B46    C     0.75542   0.74475   0.53585   0.00000  Uiso   1.00
C107   N     0.73458   0.67454   0.52817   0.00000  Uiso   1.00
He107  H     0.78649   0.65911   0.59422   0.00000  Uiso   1.00
He108  H     0.73081   0.56909   0.55152   0.00000  Uiso   1.00
Li46   H     0.75437   0.79394   0.52187   0.00000  Uiso   1.00
H27    Zn    0.15125   0.34874   0.69382   0.00000  Uiso   1.00
H28    Zn    0.14011   0.19822   0.58268   0.00000  Uiso   1.00
C108   N     0.22596   0.32259   0.72377   0.00000  Uiso   1.00
He109  H     0.30601   0.41509   0.71985   0.00000  Uiso   1.00
Be109  C     0.93826   0.33396   0.73327   0.00000  Uiso   1.00
C109   N     0.04388   0.33717   0.70694   0.00000  Uiso   1.00
Be110  C     0.21613   0.55810   0.65927   0.00000  Uiso   1.00
C110   N     0.16935   0.45509   0.68102   0.00000  Uiso   1.00
He110  H     0.23977   0.43972   0.64469   0.00000  Uiso   1.00
Be111  C     0.21197   0.17648   0.63945   0.00000  Uiso   1.00
Be112  C     0.21594   0.21241   0.66481   0.00000  Uiso   1.00
C111   N     0.17012   0.27621   0.66339   0.00000  Uiso   1.00
B47    C     0.13906   0.27636   0.63765   0.00000  Uiso   1.00
C112   N     0.16194   0.21670   0.62252   0.00000  Uiso   1.00
He111  H     0.24865   0.19811   0.68353   0.00000  Uiso   1.00
He112  H     0.24000   0.12508   0.63233   0.00000  Uiso   1.00
Li47   H     0.09936   0.31968   0.62994   0.00000  Uiso   1.00
Be113  C     0.92229   0.27842   0.56071   0.00000  Uiso   1.00
C113   N     0.03158   0.22060   0.57327   0.00000  Uiso   1.00
He113  H     0.03813   0.33052   0.55319   0.00000  Uiso   1.00
Be114  C     0.21487   0.99178   0.55200   0.00000  Uiso   1.00
C114   N     0.16875   0.09250   0.57421   0.00000  Uiso   1.00
He114  H     0.22956   0.11065   0.53560   0.00000  Uiso   1.00
Be115  C     0.31944   0.32296   0.54853   0.00000  Uiso   1.00
Be116  C     0.28287   0.28686   0.57048   0.00000  Uiso   1.00
C115   N     0.21275   0.26156   0.56110   0.00000  Uiso   1.00
B48    C     0.21002   0.28056   0.53383   0.00000  Uiso   1.00
C116   N     0.27360   0.31709   0.52520   0.00000  Uiso   1.00
He115  H     0.30050   0.27872   0.59211   0.00000  Uiso   1.00
He116  H     0.37479   0.35134   0.54773   0.00000  Uiso   1.00
Li48   H     0.16172   0.26758   0.52026   0.00000  Uiso   1.00
H29    Zn    0.34053   0.69198   0.49754   0.00000  Uiso   1.00
Be117  C     0.19045   0.50655   0.49935   0.00000  Uiso   1.00
C117   N     0.27902   0.59803   0.49887   0.00000  Uiso   1.00
He117  H     0.16140   0.62927   0.50626   0.00000  Uiso   1.00
Be118  C     0.54393   0.59348   0.52506   0.00000  Uiso   1.00
C118   N     0.44671   0.65498   0.50422   0.00000  Uiso   1.00
He118  H     0.42227   0.58188   0.53954   0.00000  Uiso   1.00
Be119  C     0.20176   0.58378   0.50201   0.00000  Uiso   1.00
C119   N     0.26052   0.47345   0.49402   0.00000  Uiso   1.00
He119  H     0.13846   0.47267   0.50067   0.00000  Uiso   1.00
H30    Zn    0.68452   0.63901   0.49382   0.00000  Uiso   1.00
Be120  C     0.46570   0.60530   0.52562   0.00000  Uiso   1.00
C120   N     0.57396   0.63596   0.50337   0.00000  Uiso   1.00
He120  H     0.58023   0.55830   0.53850   0.00000  Uiso   1.00
B49    C     0.73540   0.25507   0.73875   0.00000  Uiso   1.00
Li49   H     0.77978   0.21144   0.73872   0.00000  Uiso   1.00
B50    C     0.74052   0.76391   0.74091   0.00000  Uiso   1.00
Li50   H     0.78404   0.80815   0.73992   0.00000  Uiso   1.00
B51    C     0.22691   0.26012   0.74029   0.00000  Uiso   1.00
Li51   H     0.18241   0.21681   0.74004   0.00000  Uiso   1.00
B52    C     0.98050   0.33597   0.69080   0.00000  Uiso   1.00
Li52   H     0.98185   0.33585   0.66810   0.00000  Uiso   1.00
B53    C     0.97077   0.17765   0.58045   0.00000  Uiso   1.00
Li53   H     0.97557   0.12229   0.59069   0.00000  Uiso   1.00
B54    C     0.98755   0.68818   0.69341   0.00000  Uiso   1.00
Li54   H     0.98769   0.68677   0.67073   0.00000  Uiso   1.00
B55    C     0.99844   0.85335   0.58310   0.00000  Uiso   1.00
Li55   H     0.99384   0.91048   0.59128   0.00000  Uiso   1.00
B56    C     0.82061   0.50696   0.69265   0.00000  Uiso   1.00
Li56   H     0.85828   0.50321   0.71079   0.00000  Uiso   1.00
B57    C     0.14746   0.51856   0.69418   0.00000  Uiso   1.00
Li57   H     0.11095   0.51839   0.71257   0.00000  Uiso   1.00
B58    C     0.82244   0.00097   0.58324   0.00000  Uiso   1.00
Li58   H     0.87285   0.00411   0.59662   0.00000  Uiso   1.00
B59    C     0.15160   0.02815   0.58831   0.00000  Uiso   1.00
Li59   H     0.12049   0.02680   0.60796   0.00000  Uiso   1.00
Li60   H     0.60401   0.48343   0.49236   0.00000  Uiso   1.00
B60    C     0.31157   0.53045   0.49382   0.00000  Uiso   1.00
Li61   H     0.45834   0.29417   0.50843   0.00000  Uiso   1.00
B61    C     0.51364   0.67254   0.49174   0.00000  Uiso   1.00
Be121  C     0.63328   0.31855   0.74960   0.00000  Uiso   1.00
He121  H     0.89671   0.33231   0.75015   0.00000  Uiso   1.00
Be122  C     0.33445   0.70372   0.75433   0.00000  Uiso   1.00
He122  H     0.06754   0.69514   0.75355   0.00000  Uiso   1.00
H31    Zn    0.65353   0.17926   0.78638   0.00000  Uiso   1.00
H32    Zn    0.81808   0.18103   0.89699   0.00000  Uiso   1.00
C121   N     0.67448   0.25372   0.75596   0.00000  Uiso   1.00
He123  H     0.58056   0.33214   0.76058   0.00000  Uiso   1.00
Be123  C     0.66087   0.97160   0.74560   0.00000  Uiso   1.00
C122   N     0.66186   0.07393   0.77261   0.00000  Uiso   1.00
Be124  C     0.44417   0.24115   0.82186   0.00000  Uiso   1.00
C123   N     0.54738   0.19566   0.80005   0.00000  Uiso   1.00
He124  H     0.56468   0.26809   0.83530   0.00000  Uiso   1.00
Be125  C     0.83214   0.24350   0.83884   0.00000  Uiso   1.00
Be126  C     0.79380   0.24428   0.81360   0.00000  Uiso   1.00
C124   N     0.72934   0.19959   0.81627   0.00000  Uiso   1.00
B62    C     0.73128   0.17224   0.84262   0.00000  Uiso   1.00
C125   N     0.79236   0.19722   0.85710   0.00000  Uiso   1.00
He125  H     0.80693   0.27409   0.79418   0.00000  Uiso   1.00
He126  H     0.88481   0.27179   0.84508   0.00000  Uiso   1.00
Li62   H     0.68800   0.13427   0.85128   0.00000  Uiso   1.00
Be127  C     0.83931   0.97086   0.93634   0.00000  Uiso   1.00
C126   N     0.82433   0.07349   0.90898   0.00000  Uiso   1.00
He127  H     0.84800   0.08920   0.95266   0.00000  Uiso   1.00
Be128  C     0.02373   0.29689   0.91191   0.00000  Uiso   1.00
C127   N     0.92056   0.22451   0.90469   0.00000  Uiso   1.00
He128  H     0.90305   0.34118   0.91578   0.00000  Uiso   1.00
Be129  C     0.62157   0.25556   0.93734   0.00000  Uiso   1.00
Be130  C     0.65853   0.22346   0.91498   0.00000  Uiso   1.00
C128   N     0.73638   0.22558   0.92006   0.00000  Uiso   1.00
B63    C     0.74406   0.25596   0.94550   0.00000  Uiso   1.00
C129   N     0.67617   0.27456   0.95685   0.00000  Uiso   1.00
He129  H     0.63547   0.20102   0.89569   0.00000  Uiso   1.00
He130  H     0.56076   0.26452   0.94112   0.00000  Uiso   1.00
Li63   H     0.79913   0.26461   0.95576   0.00000  Uiso   1.00
H33    Zn    0.31576   0.84314   0.78964   0.00000  Uiso   1.00
H34    Zn    0.15408   0.84018   0.90068   0.00000  Uiso   1.00
C130   N     0.29379   0.76881   0.76003   0.00000  Uiso   1.00
He131  H     0.38709   0.68959   0.76554   0.00000  Uiso   1.00
Be131  C     0.30689   0.05078   0.74663   0.00000  Uiso   1.00
C131   N     0.30675   0.94843   0.77473   0.00000  Uiso   1.00
Be132  C     0.52804   0.78141   0.82402   0.00000  Uiso   1.00
C132   N     0.42297   0.82679   0.80265   0.00000  Uiso   1.00
He132  H     0.40874   0.75463   0.83888   0.00000  Uiso   1.00
Be133  C     0.13577   0.78382   0.84248   0.00000  Uiso   1.00
Be134  C     0.17322   0.78334   0.81715   0.00000  Uiso   1.00
C133   N     0.24065   0.82336   0.81986   0.00000  Uiso   1.00
B64    C     0.24124   0.84800   0.84631   0.00000  Uiso   1.00
C134   N     0.17923   0.82516   0.86086   0.00000  Uiso   1.00
He133  H     0.15755   0.75653   0.79767   0.00000  Uiso   1.00
He134  H     0.08157   0.75822   0.84872   0.00000  Uiso   1.00
Li64   H     0.28726   0.88204   0.85502   0.00000  Uiso   1.00
Be135  C     0.11938   0.05061   0.93627   0.00000  Uiso   1.00
C135   N     0.14310   0.94768   0.91105   0.00000  Uiso   1.00
He135  H     0.10533   0.93244   0.95351   0.00000  Uiso   1.00
Be136  C     0.94718   0.72396   0.91364   0.00000  Uiso   1.00
C136   N     0.05107   0.79645   0.90754   0.00000  Uiso   1.00
He136  H     0.06737   0.67889   0.91888   0.00000  Uiso   1.00
Be137  C     0.35214   0.77041   0.94243   0.00000  Uiso   1.00
Be138  C     0.31440   0.80660   0.92065   0.00000  Uiso   1.00
C137   N     0.23664   0.79649   0.92430   0.00000  Uiso   1.00
B65    C     0.22955   0.75694   0.94837   0.00000  Uiso   1.00
C138   N     0.29783   0.74009   0.96016   0.00000  Uiso   1.00
He137  H     0.33711   0.83759   0.90274   0.00000  Uiso   1.00
He138  H     0.41315   0.76546   0.94695   0.00000  Uiso   1.00
Li65   H     0.17464   0.74036   0.95734   0.00000  Uiso   1.00
H35    Zn    0.65757   0.84097   0.78750   0.00000  Uiso   1.00
H36    Zn    0.81947   0.83892   0.89874   0.00000  Uiso   1.00
C139   N     0.67962   0.76573   0.75812   0.00000  Uiso   1.00
He139  H     0.58703   0.68650   0.76431   0.00000  Uiso   1.00
Be139  C     0.65979   0.05003   0.74539   0.00000  Uiso   1.00
C140   N     0.66363   0.94673   0.77296   0.00000  Uiso   1.00
Be140  C     0.44870   0.78203   0.82457   0.00000  Uiso   1.00
C141   N     0.55165   0.82572   0.80175   0.00000  Uiso   1.00
He140  H     0.56936   0.75334   0.83777   0.00000  Uiso   1.00
Be141  C     0.83870   0.78268   0.84055   0.00000  Uiso   1.00
Be142  C     0.80117   0.78198   0.81516   0.00000  Uiso   1.00
C142   N     0.73349   0.82187   0.81771   0.00000  Uiso   1.00
B66    C     0.73287   0.84671   0.84413   0.00000  Uiso   1.00
C143   N     0.79510   0.82413   0.85881   0.00000  Uiso   1.00
He141  H     0.81690   0.75510   0.79571   0.00000  Uiso   1.00
He142  H     0.89308   0.75725   0.84692   0.00000  Uiso   1.00
Li66   H     0.68671   0.88080   0.85273   0.00000  Uiso   1.00
Be143  C     0.83902   0.04917   0.93591   0.00000  Uiso   1.00
C144   N     0.82482   0.94640   0.90969   0.00000  Uiso   1.00
He143  H     0.84851   0.93090   0.95353   0.00000  Uiso   1.00
Be144  C     0.02658   0.72410   0.91414   0.00000  Uiso   1.00
C145   N     0.92261   0.79622   0.90672   0.00000  Uiso   1.00
He144  H     0.90642   0.67860   0.91787   0.00000  Uiso   1.00
Be145  C     0.62317   0.76217   0.93934   0.00000  Uiso   1.00
Be146  C     0.66000   0.79776   0.91734   0.00000  Uiso   1.00
C146   N     0.73797   0.79257   0.92191   0.00000  Uiso   1.00
B67    C     0.74592   0.75670   0.94672   0.00000  Uiso   1.00
C147   N     0.67807   0.73759   0.95815   0.00000  Uiso   1.00
He145  H     0.63664   0.82497   0.89867   0.00000  Uiso   1.00
He146  H     0.56231   0.75411   0.94330   0.00000  Uiso   1.00
Li67   H     0.80118   0.74448   0.95649   0.00000  Uiso   1.00
H37    Zn    0.31175   0.18138   0.78711   0.00000  Uiso   1.00
H38    Zn    0.15215   0.18216   0.89845   0.00000  Uiso   1.00
C148   N     0.28882   0.25705   0.75717   0.00000  Uiso   1.00
He147  H     0.38328   0.33451   0.76203   0.00000  Uiso   1.00
Be147  C     0.30802   0.97235   0.74724   0.00000  Uiso   1.00
C149   N     0.30488   0.07564   0.77373   0.00000  Uiso   1.00
Be148  C     0.52352   0.24056   0.82168   0.00000  Uiso   1.00
C150   N     0.41869   0.19664   0.80034   0.00000  Uiso   1.00
He148  H     0.40402   0.26926   0.83567   0.00000  Uiso   1.00
Be149  C     0.13509   0.24408   0.84036   0.00000  Uiso   1.00
Be150  C     0.17218   0.24509   0.81496   0.00000  Uiso   1.00
C151   N     0.23744   0.20113   0.81739   0.00000  Uiso   1.00
B68    C     0.23719   0.17394   0.84378   0.00000  Uiso   1.00
C152   N     0.17649   0.19844   0.85850   0.00000  Uiso   1.00
He149  H     0.15765   0.27464   0.79558   0.00000  Uiso   1.00
He150  H     0.08232   0.27186   0.84679   0.00000  Uiso   1.00
Li68   H     0.28148   0.13654   0.85229   0.00000  Uiso   1.00
Be151  C     0.11988   0.97230   0.93683   0.00000  Uiso   1.00
C153   N     0.14225   0.07474   0.91014   0.00000  Uiso   1.00
He151  H     0.10428   0.09073   0.95240   0.00000  Uiso   1.00
Be152  C     0.94433   0.29647   0.91151   0.00000  Uiso   1.00
C154   N     0.04898   0.22519   0.90534   0.00000  Uiso   1.00
He152  H     0.06406   0.34203   0.91658   0.00000  Uiso   1.00
Be153  C     0.35046   0.25489   0.93834   0.00000  Uiso   1.00
Be154  C     0.31234   0.22286   0.91616   0.00000  Uiso   1.00
C155   N     0.23472   0.22593   0.92146   0.00000  Uiso   1.00
B69    C     0.22831   0.25686   0.94685   0.00000  Uiso   1.00
C156   N     0.29681   0.27490   0.95796   0.00000  Uiso   1.00
He153  H     0.33449   0.19984   0.89687   0.00000  Uiso   1.00
He154  H     0.41150   0.26318   0.94191   0.00000  Uiso   1.00
Li69   H     0.17372   0.26631   0.95725   0.00000  Uiso   1.00
Be155  C     0.63953   0.69999   0.75307   0.00000  Uiso   1.00
He155  H     0.90724   0.68985   0.75339   0.00000  Uiso   1.00
Be156  C     0.32986   0.32204   0.75123   0.00000  Uiso   1.00
He156  H     0.05700   0.33768   0.75161   0.00000  Uiso   1.00
Li70   H     0.48836   0.63676   0.97090   0.00000  Uiso   1.00
Be157  C     0.26206   0.54531   0.95654   0.00000  Uiso   1.00
C157   N     0.30233   0.44121   0.97937   0.00000  Uiso   1.00
He157  H     0.23681   0.42780   0.94157   0.00000  Uiso   1.00
H39    Zn    0.66003   0.67216   0.99126   0.00000  Uiso   1.00
Be158  C     0.71144   0.46555   0.95484   0.00000  Uiso   1.00
C158   N     0.67364   0.56731   0.97840   0.00000  Uiso   1.00
He158  H     0.73528   0.58457   0.93996   0.00000  Uiso   1.00
H40    Zn    0.65867   0.33433   0.99075   0.00000  Uiso   1.00
Be159  C     0.71182   0.54389   0.95492   0.00000  Uiso   1.00
C159   N     0.67303   0.44043   0.97828   0.00000  Uiso   1.00
He159  H     0.73452   0.42601   0.93979   0.00000  Uiso   1.00
Be160  C     0.26177   0.46697   0.95639   0.00000  Uiso   1.00
C160   N     0.30280   0.56809   0.97961   0.00000  Uiso   1.00
He160  H     0.23745   0.58636   0.94189   0.00000  Uiso   1.00
B70    C     0.23281   0.76813   0.74272   0.00000  Uiso   1.00
Li71   H     0.18881   0.81214   0.74220   0.00000  Uiso   1.00
B71    C     0.66291   0.01004   0.78834   0.00000  Uiso   1.00
Li72   H     0.66478   0.00963   0.81104   0.00000  Uiso   1.00
B72    C     0.81658   0.00990   0.89401   0.00000  Uiso   1.00
Li73   H     0.80488   0.00980   0.87170   0.00000  Uiso   1.00
B73    C     0.30609   0.01232   0.78978   0.00000  Uiso   1.00
Li74   H     0.30486   0.01273   0.81247   0.00000  Uiso   1.00
B74    C     0.15617   0.01107   0.89582   0.00000  Uiso   1.00
Li75   H     0.17492   0.01084   0.87418   0.00000  Uiso   1.00
B75    C     0.48257   0.17191   0.78757   0.00000  Uiso   1.00
Li76   H     0.48188   0.13470   0.76962   0.00000  Uiso   1.00
B76    C     0.48668   0.85040   0.78930   0.00000  Uiso   1.00
Li77   H     0.48581   0.88747   0.77092   0.00000  Uiso   1.00
B77    C     0.98520   0.18442   0.90059   0.00000  Uiso   1.00
Li78   H     0.98574   0.12463   0.89508   0.00000  Uiso   1.00
B78    C     0.98684   0.83708   0.90267   0.00000  Uiso   1.00
Li79   H     0.98676   0.89728   0.89710   0.00000  Uiso   1.00
B79    C     0.48778   0.34257   0.99050   0.00000  Uiso   1.00
Li80   H     0.48726   0.37665   0.97137   0.00000  Uiso   1.00
B80    C     0.48911   0.66560   0.99083   0.00000  Uiso   1.00
loop_
_geom_bond_atom_site_label_1
_geom_bond_atom_site_label_2
_geom_bond_distance
_geom_bond_site_symmetry_2
_ccdc_geom_bond_type
H1     C1      2.003   .     S
H1     C2      2.003   .     S
H1     C3      2.005   .     S
H1     C4      2.001   .     S
H2     C5      1.997   .     S
H2     C6      1.993   .     S
H2     C7      1.995   .     S
H2     C8      1.989   .     S
C1     Be17    1.389   .     S
C1     B20     1.358   .     S
He1    Be17    1.097   .     S
Be1    Be21    1.393   1_565 D
Be1    C20     1.390   .     S
Be1    He75    1.096   .     S
C2     Be21    1.389   .     S
C2     B10     1.358   1_545 D
Be2    Be30    1.394   .     D
Be2    C30     1.390   .     S
Be2    He30    1.097   .     S
C3     Be30    1.389   .     S
C3     B14     1.358   .     S
He2    Be30    1.097   .     S
Be3    Be4     1.393   .     D
Be3    C5      1.389   .     S
Be3    He4     1.096   .     S
Be4    C4      1.390   .     S
Be4    He3     1.097   .     S
C4     B1      1.357   .     S
B1     C5      1.358   .     D
B1     Li1     1.098   .     S
Be5    Be25    1.395   1_565 D
Be5    C24     1.390   .     S
Be5    He25    1.097   .     S
C6     Be25    1.389   .     S
C6     B11     1.355   1_545 D
He5    Be25    1.097   .     S
Be6    Be34    1.391   1_655 D
Be6    C34     1.389   .     S
Be6    He34    1.097   .     S
C7     Be34    1.389   .     S
C7     B16     1.357   1_455 D
He6    Be34    1.097   .     S
Be7    Be8     1.392   .     D
Be7    C9      1.389   .     S
Be7    He8     1.096   .     S
Be8    C8      1.389   .     S
Be8    He7     1.097   .     S
C8     B2      1.357   .     S
B2     C9      1.357   .     D
B2     Li2     1.098   .     S
C9     H10     1.990   1_554 S
H3     C10     2.002   .     S
H3     C11     2.003   .     S
H3     C12     2.004   .     S
H3     C13     2.001   .     S
H4     C14     1.996   .     S
H4     C15     1.993   .     S
H4     C16     1.995   .     S
H4     C17     1.988   .     S
C10    Be18    1.389   .     S
C10    B29     1.358   .     S
He9    Be18    1.097   .     S
Be9    Be29    1.393   1_545 D
Be9    C29     1.390   .     S
Be9    He76    1.096   .     S
C11    Be29    1.389   .     S
C11    B12     1.358   .     S
Be10   Be22    1.394   .     D
Be10   C21     1.390   .     S
Be10   He22    1.097   .     S
C12    Be22    1.389   .     S
C12    B15     1.358   .     D
He10   Be22    1.097   .     S
Be11   Be12    1.393   .     D
Be11   C14     1.389   .     S
Be11   He12    1.096   .     S
Be12   C13     1.390   .     S
Be12   He11    1.097   .     S
C13    B3      1.357   .     S
B3     C14     1.358   .     D
B3     Li3     1.098   .     S
Be13   Be33    1.395   1_545 D
Be13   C33     1.389   .     S
Be13   He33    1.096   .     S
C15    Be33    1.390   .     S
C15    B13     1.354   .     S
He13   Be33    1.097   .     S
Be14   Be26    1.391   1_455 D
Be14   C25     1.389   .     S
Be14   He26    1.097   .     S
C16    Be26    1.389   .     S
C16    B17     1.357   .     S
He14   Be26    1.096   .     S
Be15   Be16    1.392   .     D
Be15   C18     1.389   .     S
Be15   He16    1.096   .     S
Be16   C17     1.389   .     S
Be16   He15    1.097   .     S
C17    B4      1.357   .     D
B4     C18     1.357   .     S
B4     Li4     1.098   .     S
C18    H39     1.989   1_554 S
Be17   Be41    1.393   .     D
He17   Be67    1.096   .     S
Be18   Be42    1.393   .     D
He18   Be59    1.097   .     S
Be19   C19     1.389   .     S
Be19   He21    1.097   .     S
Be19   Be75    1.393   .     D
He19   Be51    1.097   .     S
Be20   C28     1.389   .     S
Be20   He29    1.097   .     S
Be20   Be76    1.393   .     D
He20   Be43    1.096   .     S
H5     C19     2.000   .     S
H5     C20     2.004   .     S
H5     C21     2.004   .     S
H5     C22     2.000   .     S
H6     C23     1.995   .     S
H6     C24     1.992   .     S
H6     C25     1.995   .     S
H6     C26     1.987   .     S
C19    B30     1.357   .     D
Be21   Be1     1.393   1_545 D
Be21   He41    1.097   .     S
C20    B10     1.358   .     S
C21    B15     1.358   .     S
Be23   Be24    1.393   .     D
Be23   C23     1.389   .     S
Be23   He24    1.096   .     S
Be24   C22     1.390   .     S
Be24   He23    1.096   .     S
C22    B5      1.357   .     S
B5     C23     1.358   .     D
B5     Li5     1.098   .     S
Be25   Be5     1.395   1_545 D
C24    B11     1.355   .     S
Be26   Be14    1.391   1_655 D
C25    B17     1.357   1_455 D
Be27   Be28    1.392   .     D
Be27   C27     1.389   .     S
Be27   He28    1.096   .     S
Be28   C26     1.389   .     S
Be28   He27    1.097   .     S
C26    B6      1.356   .     D
B6     C27     1.356   .     S
B6     Li6     1.098   .     S
C27    H9      1.988   1_554 S
H7     C28     1.999   .     S
H7     C29     2.005   .     S
H7     C30     2.004   .     S
H7     C31     2.000   .     S
H8     C32     1.997   .     S
H8     C33     1.993   .     S
H8     C34     1.995   .     S
H8     C35     1.989   .     S
C28    B9      1.357   .     S
Be29   Be9     1.393   1_565 D
Be29   He42    1.097   .     S
C29    B12     1.358   1_545 D
C30    B14     1.358   .     D
Be31   Be32    1.392   .     D
Be31   C32     1.389   .     S
Be31   He32    1.096   .     S
Be32   C31     1.390   .     S
Be32   He31    1.097   .     S
C31    B7      1.357   .     D
B7     C32     1.358   .     S
B7     Li7     1.098   .     S
Be33   Be13    1.395   1_565 D
C33    B13     1.355   1_545 D
Be34   Be6     1.391   1_455 D
C34    B16     1.357   .     S
Be35   Be36    1.392   .     D
Be35   C36     1.389   .     S
Be35   He36    1.096   .     S
Be36   C35     1.389   .     S
Be36   He35    1.096   .     S
C35    B8      1.357   .     S
B8     C36     1.357   .     D
B8     Li8     1.098   .     S
C36    H40     1.991   1_554 S
Be37   Be39    1.392   .     D
Be37   C39     1.389   .     S
Be37   He39    1.097   .     S
C37    Be39    1.389   .     S
C37    H10     1.988   1_554 S
C37    B79     1.356   1_554 S
He37   Be39    1.097   .     S
Be38   Be40    1.392   .     D
Be38   C40     1.389   .     S
Be38   He40    1.097   .     S
C38    Be40    1.389   .     S
C38    H39     1.986   1_554 S
C38    B80     1.356   1_554 D
He38   Be40    1.097   .     S
C39    H40     1.987   1_554 S
C39    B79     1.356   1_554 D
H9     C27     1.988   1_556 S
H9     C40     1.986   1_556 S
H9     C138    1.992   .     S
H9     C160    1.987   .     S
C40    H9      1.986   1_554 S
C40    B80     1.356   1_554 S
Li9    B29     1.098   .     S
B9     Li10    1.098   .     S
B9     C68     1.358   .     D
B10    C2      1.358   1_565 D
B10    Li11    1.097   .     S
B11    C6      1.355   1_565 D
B11    Li12    1.099   .     S
B12    C29     1.358   1_565 D
B12    Li13    1.098   .     S
B13    C33     1.355   1_565 D
B13    Li14    1.099   .     S
B14    Li15    1.098   .     S
B15    Li16    1.098   .     S
B16    C7      1.357   1_655 D
B16    Li17    1.096   .     S
B17    C25     1.357   1_655 D
B17    Li18    1.097   .     S
B18    Li19    1.098   1_556 S
B18    C157    1.356   .     S
B18    C160    1.356   .     D
Li19   B18     1.098   1_554 S
B19    Li20    1.098   1_556 S
B19    C158    1.356   .     S
B19    C159    1.356   .     D
Li20   B19     1.098   1_554 S
H10    C37     1.988   1_556 S
H10    C9      1.990   1_556 S
H10    C156    1.992   .     S
H10    C157    1.988   .     S
B20    C41     1.358   .     D
B20    Li30    1.098   .     S
Be41   C41     1.389   .     S
Be41   He43    1.097   .     S
Be42   C50     1.389   .     S
Be42   He51    1.097   .     S
H11    C41     2.002   .     S
H11    C42     2.003   .     S
H11    C43     2.008   .     S
H11    C44     1.996   .     S
H12    C45     1.994   .     S
H12    C46     1.994   .     S
H12    C47     2.002   .     S
H12    C48     1.995   .     S
Be43   Be67    1.393   1_655 D
Be43   C69     1.390   .     S
C42    Be67    1.390   .     S
C42    B31     1.358   1_455 D
Be44   Be60    1.394   .     D
Be44   C61     1.389   .     S
Be44   He60    1.097   .     S
C43    Be60    1.390   .     S
C43    B35     1.358   .     S
He44   Be60    1.097   .     S
Be45   Be46    1.392   .     D
Be45   C45     1.389   .     S
Be45   He46    1.097   .     S
Be46   C44     1.389   .     S
Be46   He45    1.097   .     S
C44    B21     1.357   .     D
B21    C45     1.357   .     S
B21    Li21    1.098   .     S
Be47   Be71    1.392   1_655 D
Be47   C73     1.388   .     S
Be47   He71    1.097   .     S
C46    Be71    1.390   .     S
C46    B32     1.356   1_455 D
He47   Be71    1.097   .     S
Be48   Be64    1.392   1_565 D
Be48   C65     1.390   .     S
Be48   He64    1.097   .     S
C47    Be64    1.388   .     S
C47    B37     1.359   .     D
He48   Be64    1.097   .     S
Be49   Be50    1.390   .     D
Be49   C49     1.389   .     S
Be49   He50    1.097   .     S
Be50   C48     1.390   .     S
Be50   He49    1.097   .     S
C48    B22     1.357   .     D
B22    C49     1.357   .     S
B22    Li22    1.097   .     S
C49    H20     1.988   .     S
H13    C50     2.001   .     S
H13    C51     2.002   .     S
H13    C52     2.006   .     S
H13    C53     1.998   .     S
H14    C54     1.995   .     S
H14    C55     1.996   .     S
H14    C56     1.992   .     S
H14    C57     1.991   .     S
C50    B29     1.358   .     D
Be51   Be59    1.393   1_455 D
Be51   C60     1.390   .     S
C51    Be59    1.389   .     S
C51    B33     1.358   .     S
Be52   Be68    1.394   .     D
Be52   C70     1.389   .     S
Be52   He68    1.097   .     S
C52    Be68    1.390   .     S
C52    B36     1.358   .     D
He52   Be68    1.097   .     S
Be53   Be54    1.392   .     D
Be53   C54     1.389   .     S
Be53   He54    1.097   .     S
Be54   C53     1.390   .     S
Be54   He53    1.097   .     S
C53    B23     1.357   .     D
B23    C54     1.357   .     S
B23    Li23    1.098   .     S
Be55   Be63    1.393   1_455 D
Be55   C64     1.389   .     S
Be55   He63    1.097   .     S
C55    Be63    1.389   .     S
C55    B34     1.357   1_655 S
He55   Be63    1.097   .     S
Be56   Be72    1.391   1_545 D
Be56   C74     1.389   .     S
Be56   He72    1.097   .     S
C56    Be72    1.389   .     S
C56    B38     1.357   .     S
He56   Be72    1.097   .     S
Be57   Be58    1.392   .     D
Be57   C58     1.390   .     S
Be57   He58    1.097   .     S
Be58   C57     1.389   .     S
Be58   He57    1.097   .     S
C57    B24     1.357   .     D
B24    C58     1.357   .     S
B24    Li24    1.098   .     S
C58    H30     1.990   .     S
H15    C59     2.000   .     S
H15    C60     2.003   .     S
H15    C61     2.006   .     S
H15    C62     2.011   .     S
H16    C63     2.001   .     S
H16    C64     1.998   .     S
H16    C65     2.006   .     S
H16    C66     1.996   .     S
C59    Be75    1.389   .     S
C59    B30     1.358   .     S
He59   Be75    1.097   .     S
Be59   Be51    1.393   1_655 D
C60    B33     1.358   1_455 D
C61    B35     1.359   .     D
Be61   Be62    1.392   .     D
Be61   C63     1.388   .     S
Be61   He62    1.097   .     S
Be62   C62     1.391   .     S
Be62   He61    1.096   .     S
C62    B25     1.358   .     D
B25    C63     1.359   .     S
B25    Li25    1.098   .     S
Be63   Be55    1.393   1_655 D
C64    B34     1.357   .     D
Be64   Be48    1.392   1_545 D
C65    B37     1.358   1_565 S
Be65   Be66    1.392   .     D
Be65   C67     1.390   .     S
Be65   He66    1.096   .     S
Be66   C66     1.389   .     S
Be66   He65    1.097   .     S
C66    B26     1.357   .     D
B26    C67     1.357   .     S
B26    Li26    1.098   .     S
C67    H29     1.998   .     S
H17    C68     1.999   .     S
H17    C69     2.002   .     S
H17    C70     2.004   .     S
H17    C71     2.005   .     S
H18    C72     1.994   .     S
H18    C73     1.986   .     S
H18    C74     1.991   .     S
H18    C75     1.990   .     S
C68    Be76    1.389   .     S
He67   Be76    1.097   .     S
Be67   Be43    1.393   1_455 D
C69    B31     1.358   .     S
C70    B36     1.358   .     S
Be69   Be70    1.392   .     D
Be69   C72     1.388   .     S
Be69   He70    1.097   .     S
Be70   C71     1.391   .     S
Be70   He69    1.096   .     S
C71    B27     1.357   .     S
B27    C72     1.358   .     D
B27    Li27    1.098   .     S
Be71   Be47    1.392   1_455 D
C73    B32     1.356   .     S
Be72   Be56    1.391   1_565 D
C74    B38     1.357   1_545 D
Be73   Be74    1.391   .     D
Be73   C76     1.390   .     S
Be73   He74    1.097   .     S
Be74   C75     1.388   .     S
Be74   He73    1.097   .     S
C75    B28     1.358   .     S
B28    C76     1.357   .     D
B28    Li28    1.097   .     S
C76    H19     1.993   .     S
H19    C77     1.990   .     S
H19    C78     2.000   .     S
H19    C89     1.998   .     S
Be77   Be80    1.394   .     D
Be77   C80     1.389   .     S
Be77   He80    1.096   .     S
C77    Be80    1.389   .     S
C77    B39     1.354   .     S
He77   Be80    1.096   .     S
Be78   Be79    1.389   .     D
Be78   C79     1.389   .     S
Be78   He79    1.097   .     S
C78    Be79    1.390   .     S
C78    B40     1.358   .     S
He78   Be79    1.097   .     S
H20    C79     1.998   .     S
H20    C116    1.990   .     S
H20    C119    1.990   .     S
C79    B40     1.358   .     D
C80    B39     1.354   .     D
C80    H30     1.990   .     S
Li29   B61     1.097   .     S
B30    Li31    1.098   .     S
B31    C42     1.358   1_655 D
B31    Li32    1.097   .     S
B32    C46     1.356   1_655 D
B32    Li33    1.097   .     S
B33    C60     1.358   1_655 D
B33    Li34    1.097   .     S
B34    C55     1.357   1_455 S
B34    Li35    1.098   .     S
B35    Li36    1.098   .     S
B36    Li37    1.098   .     S
B37    C65     1.358   1_545 S
B37    Li38    1.097   .     S
B38    C74     1.357   1_565 D
B38    Li39    1.097   .     S
B39    Li60    1.098   .     S
Li40   B60     1.098   .     S
B40    Li61    1.097   .     S
H21    C81     2.000   .     S
H21    C82     2.002   .     S
H21    C83     2.006   .     S
H21    C84     2.011   .     S
H22    C85     2.001   .     S
H22    C86     1.998   .     S
H22    C87     2.006   .     S
H22    C88     1.996   .     S
C81    Be97    1.389   .     S
C81    B49     1.358   .     D
He81   Be97    1.097   .     S
Be81   Be109   1.393   1_455 D
Be81   C109    1.389   .     S
Be81   He156   1.097   .     S
C82    Be109   1.390   .     S
C82    B52     1.357   .     S
Be82   Be102   1.394   .     D
Be82   C101    1.390   .     S
Be82   He102   1.097   .     S
C83    Be102   1.389   .     S
C83    B56     1.359   .     S
He82   Be102   1.097   .     S
Be83   Be84    1.392   .     D
Be83   C85     1.388   .     S
Be83   He84    1.097   .     S
Be84   C84     1.391   .     S
Be84   He83    1.097   .     S
C84    B41     1.358   .     D
B41    C85     1.359   .     S
B41    Li41    1.098   .     S
Be85   Be113   1.393   1_455 D
Be85   C113    1.389   .     S
Be85   He113   1.097   .     S
C86    Be113   1.390   .     S
C86    B53     1.357   .     S
He85   Be113   1.097   .     S
Be86   Be106   1.392   1_565 D
Be86   C105    1.389   .     S
Be86   He106   1.097   .     S
C87    Be106   1.390   .     S
C87    B58     1.358   .     D
He86   Be106   1.097   .     S
Be87   Be88    1.393   .     D
Be87   C89     1.390   .     S
Be87   He88    1.096   .     S
Be88   C88     1.389   .     S
Be88   He87    1.097   .     S
C88    B42     1.357   .     S
B42    C89     1.358   .     D
B42    Li42    1.098   .     S
H23    C90     1.999   .     S
H23    C91     2.002   .     S
H23    C92     2.005   .     S
H23    C93     2.005   .     S
H24    C94     1.994   .     S
H24    C95     1.986   .     S
H24    C96     1.992   .     S
H24    C97     1.989   .     S
C90    Be98    1.389   .     S
C90    B70     1.357   .     D
He89   Be98    1.097   .     S
Be89   Be101   1.393   1_655 D
Be89   C100    1.390   .     S
Be89   He155   1.096   .     S
C91    Be101   1.389   .     S
C91    B54     1.358   1_455 D
Be90   Be110   1.394   .     D
Be90   C110    1.390   .     S
Be90   He110   1.097   .     S
C92    Be110   1.389   .     S
C92    B57     1.359   .     D
He90   Be110   1.097   .     S
Be91   Be92    1.393   .     D
Be91   C94     1.388   .     S
Be91   He92    1.097   .     S
Be92   C93     1.391   .     S
Be92   He91    1.096   .     S
C93    B43     1.357   .     D
B43    C94     1.358   .     S
B43    Li43    1.098   .     S
Be93   Be105   1.391   1_655 D
Be93   C104    1.390   .     S
Be93   He105   1.097   .     S
C95    Be105   1.388   .     S
C95    B55     1.356   1_455 D
He93   Be105   1.097   .     S
Be94   Be114   1.391   1_545 D
Be94   C114    1.389   .     S
Be94   He114   1.096   .     S
C96    Be114   1.389   .     S
C96    B59     1.357   1_565 D
He94   Be114   1.098   .     S
Be95   Be96    1.391   .     D
Be95   C98     1.389   .     S
Be95   He96    1.097   .     S
Be96   C97     1.388   .     S
Be96   He95    1.097   .     S
C97    B44     1.358   .     S
B44    C98     1.357   .     D
B44    Li44    1.097   .     S
C98    H29     1.993   .     S
Be97   Be121   1.393   .     D
He97   Be139   1.097   .     S
Be98   Be122   1.393   .     D
He98   Be147   1.096   .     S
Be99   C99     1.389   .     S
Be99   He101   1.097   .     S
Be99   Be155   1.393   .     D
He99   Be123   1.097   .     S
Be100  C108    1.389   .     S
Be100  He109   1.097   .     S
Be100  Be156   1.393   .     D
He100  Be131   1.097   .     S
H25    C99     2.002   .     S
H25    C100    2.002   .     S
H25    C101    2.008   .     S
H25    C102    1.997   .     S
H26    C103    1.994   .     S
H26    C104    1.994   .     S
H26    C105    2.002   .     S
H26    C106    1.995   .     S
C99    B50     1.358   .     S
Be101  Be89    1.393   1_455 D
Be101  He122   1.097   .     S
C100   B54     1.358   .     S
C101   B56     1.358   .     D
Be103  Be104   1.393   .     D
Be103  C103    1.389   .     S
Be103  He104   1.097   .     S
Be104  C102    1.390   .     S
Be104  He103   1.097   .     S
C102   B45     1.357   .     D
B45    C103    1.357   .     S
B45    Li45    1.098   .     S
Be105  Be93    1.391   1_455 D
C104   B55     1.356   .     S
Be106  Be86    1.392   1_545 D
C105   B58     1.359   1_565 S
Be107  Be108   1.390   .     D
Be107  C107    1.389   .     S
Be107  He108   1.097   .     S
Be108  C106    1.390   .     S
Be108  He107   1.097   .     S
C106   B46     1.358   .     D
B46    C107    1.357   .     S
B46    Li46    1.097   .     S
C107   H30     1.988   .     S
H27    C108    2.000   .     S
H27    C109    2.002   .     S
H27    C110    2.006   .     S
H27    C111    1.998   .     S
H28    C112    1.995   .     S
H28    C113    1.996   .     S
H28    C114    1.992   .     S
H28    C115    1.991   .     S
C108   B51     1.358   .     S
Be109  Be81    1.393   1_655 D
Be109  He121   1.097   .     S
C109   B52     1.358   1_455 D
C110   B57     1.358   .     S
Be111  Be112   1.392   .     D
Be111  C112    1.389   .     S
Be111  He112   1.097   .     S
Be112  C111    1.390   .     S
Be112  He111   1.097   .     S
C111   B47     1.357   .     D
B47    C112    1.357   .     S
B47    Li47    1.098   .     S
Be113  Be85    1.393   1_655 D
C113   B53     1.357   1_455 D
Be114  Be94    1.391   1_565 D
C114   B59     1.357   .     S
Be115  Be116   1.392   .     D
Be115  C116    1.389   .     S
Be115  He116   1.097   .     S
Be116  C115    1.389   .     S
Be116  He115   1.097   .     S
C115   B48     1.357   .     D
B48    C116    1.357   .     S
B48    Li48    1.098   .     S
H29    C117    1.990   .     S
H29    C118    2.000   .     S
Be117  Be119   1.394   .     D
Be117  C119    1.389   .     S
Be117  He119   1.096   .     S
C117   Be119   1.389   .     S
C117   B60     1.354   .     D
He117  Be119   1.096   .     S
Be118  Be120   1.390   .     D
Be118  C120    1.389   .     S
Be118  He120   1.097   .     S
C118   Be120   1.390   .     S
C118   B61     1.358   .     S
He118  Be120   1.097   .     S
C119   B60     1.354   .     S
H30    C120    1.998   .     S
C120   B61     1.358   .     D
B49    Li49    1.098   .     S
B49    C121    1.358   .     S
B50    Li50    1.098   .     S
B50    C139    1.358   .     D
B51    Li51    1.098   .     S
B51    C148    1.358   .     D
B52    C109    1.358   1_655 D
B52    Li52    1.098   .     S
B53    C113    1.357   1_655 D
B53    Li53    1.098   .     S
B54    C91     1.358   1_655 D
B54    Li54    1.097   .     S
B55    C95     1.356   1_655 D
B55    Li55    1.097   .     S
B56    Li56    1.098   .     S
B57    Li57    1.098   .     S
B58    C105    1.359   1_545 S
B58    Li58    1.097   .     S
B59    C96     1.357   1_545 D
B59    Li59    1.097   .     S
Be121  C121    1.389   .     S
Be121  He123   1.097   .     S
Be122  C130    1.389   .     S
Be122  He131   1.097   .     S
H31    C121    1.999   .     S
H31    C122    2.000   .     S
H31    C123    2.002   .     S
H31    C124    1.999   .     S
H32    C125    1.996   .     S
H32    C126    1.991   .     S
H32    C127    1.996   .     S
H32    C128    1.990   .     S
Be123  Be139   1.393   1_565 D
Be123  C140    1.389   .     S
C122   Be139   1.389   .     S
C122   B71     1.357   .     D
Be124  Be148   1.394   .     D
Be124  C150    1.389   .     S
Be124  He148   1.097   .     S
C123   Be148   1.390   .     S
C123   B75     1.357   .     D
He124  Be148   1.097   .     S
Be125  Be126   1.392   .     D
Be125  C125    1.389   .     S
Be125  He126   1.097   .     S
Be126  C124    1.389   .     S
Be126  He125   1.097   .     S
C124   B62     1.357   .     D
B62    C125    1.358   .     S
B62    Li62    1.097   .     S
Be127  Be143   1.391   1_565 D
Be127  C144    1.389   .     S
Be127  He143   1.097   .     S
C126   Be143   1.389   .     S
C126   B72     1.357   .     D
He127  Be143   1.097   .     S
Be128  Be152   1.395   1_455 D
Be128  C154    1.389   .     S
Be128  He152   1.096   .     S
C127   Be152   1.390   .     S
C127   B77     1.356   .     S
He128  Be152   1.097   .     S
Be129  Be130   1.391   .     D
Be129  C129    1.389   .     S
Be129  He130   1.096   .     S
Be130  C128    1.389   .     S
Be130  He129   1.096   .     S
C128   B63     1.357   .     S
B63    C129    1.356   .     D
B63    Li63    1.098   .     S
C129   H40     1.990   .     S
H33    C130    1.999   .     S
H33    C131    2.001   .     S
H33    C132    2.003   .     S
H33    C133    1.999   .     S
H34    C134    1.998   .     S
H34    C135    1.991   .     S
H34    C136    1.997   .     S
H34    C137    1.992   .     S
C130   B70     1.357   .     S
Be131  Be147   1.393   1_545 D
Be131  C149    1.389   .     S
C131   Be147   1.390   .     S
C131   B73     1.357   1_565 S
Be132  Be140   1.394   .     D
Be132  C141    1.390   .     S
Be132  He140   1.097   .     S
C132   Be140   1.390   .     S
C132   B76     1.358   .     S
He132  Be140   1.097   .     S
Be133  Be134   1.392   .     D
Be133  C134    1.389   .     S
Be133  He134   1.097   .     S
Be134  C133    1.389   .     S
Be134  He133   1.096   .     S
C133   B64     1.358   .     S
B64    C134    1.358   .     D
B64    Li64    1.097   .     S
Be135  Be151   1.391   1_545 D
Be135  C153    1.389   .     S
Be135  He151   1.097   .     S
C135   Be151   1.389   .     S
C135   B74     1.357   1_565 S
He135  Be151   1.097   .     S
Be136  Be144   1.395   1_655 D
Be136  C145    1.389   .     S
Be136  He144   1.096   .     S
C136   Be144   1.389   .     S
C136   B78     1.356   1_455 D
He136  Be144   1.096   .     S
Be137  Be138   1.391   .     D
Be137  C138    1.389   .     S
Be137  He138   1.096   .     S
Be138  C137    1.389   .     S
Be138  He137   1.096   .     S
C137   B65     1.357   .     S
B65    C138    1.357   .     D
B65    Li65    1.098   .     S
H35    C139    2.003   .     S
H35    C140    2.000   .     S
H35    C141    2.003   .     S
H35    C142    2.000   .     S
H36    C143    1.997   .     S
H36    C144    1.991   .     S
H36    C145    1.997   .     S
H36    C146    1.993   .     S
C139   Be155   1.389   .     S
He139  Be155   1.097   .     S
Be139  Be123   1.393   1_545 D
C140   B71     1.357   1_565 S
C141   B76     1.358   .     D
Be141  Be142   1.392   .     D
Be141  C143    1.389   .     S
Be141  He142   1.097   .     S
Be142  C142    1.389   .     S
Be142  He141   1.097   .     S
C142   B66     1.358   .     D
B66    C143    1.358   .     S
B66    Li66    1.097   .     S
Be143  Be127   1.391   1_545 D
C144   B72     1.357   1_565 S
Be144  Be136   1.395   1_455 D
C145   B78     1.356   .     S
Be145  Be146   1.391   .     D
Be145  C147    1.389   .     S
Be145  He146   1.096   .     S
Be146  C146    1.389   .     S
Be146  He145   1.096   .     S
C146   B67     1.357   .     S
B67    C147    1.357   .     D
B67    Li67    1.098   .     S
C147   H39     1.991   .     S
H37    C148    2.001   .     S
H37    C149    1.999   .     S
H37    C150    2.002   .     S
H37    C151    1.999   .     S
H38    C152    1.997   .     S
H38    C153    1.991   .     S
H38    C154    1.996   .     S
H38    C155    1.991   .     S
C148   Be156   1.389   .     S
He147  Be156   1.097   .     S
Be147  Be131   1.393   1_565 D
C149   B73     1.357   .     D
C150   B75     1.358   .     S
Be149  Be150   1.392   .     D
Be149  C152    1.389   .     S
Be149  He150   1.097   .     S
Be150  C151    1.389   .     S
Be150  He149   1.097   .     S
C151   B68     1.358   .     S
B68    C152    1.358   .     D
B68    Li68    1.097   .     S
Be151  Be135   1.391   1_565 D
C153   B74     1.357   .     D
Be152  Be128   1.395   1_655 D
C154   B77     1.356   1_455 D
Be153  Be154   1.392   .     D
Be153  C156    1.389   .     S
Be153  He154   1.096   .     S
Be154  C155    1.389   .     S
Be154  He153   1.096   .     S
C155   B69     1.357   .     S
B69    C156    1.357   .     D
B69    Li69    1.098   .     S
Li70   B80     1.098   .     S
Be157  Be160   1.392   .     D
Be157  C160    1.389   .     S
Be157  He160   1.097   .     S
C157   Be160   1.389   .     S
He157  Be160   1.097   .     S
H39    C18     1.989   1_556 S
H39    C38     1.986   1_556 S
H39    C158    1.986   .     S
Be158  Be159   1.392   .     D
Be158  C159    1.389   .     S
Be158  He159   1.097   .     S
C158   Be159   1.389   .     S
He158  Be159   1.097   .     S
H40    C39     1.987   1_556 S
H40    C36     1.991   1_556 S
H40    C159    1.988   .     S
B70    Li71    1.098   .     S
B71    C140    1.357   1_545 S
B71    Li72    1.098   .     S
B72    C144    1.357   1_545 S
B72    Li73    1.097   .     S
B73    C131    1.357   1_545 S
B73    Li74    1.097   .     S
B74    C135    1.357   1_545 S
B74    Li75    1.098   .     S
B75    Li76    1.099   .     S
B76    Li77    1.099   .     S
B77    C154    1.356   1_655 D
B77    Li78    1.099   .     S
B78    C136    1.356   1_655 D
B78    Li79    1.099   .     S
B79    C39     1.356   1_556 D
B79    C37     1.356   1_556 S
B79    Li80    1.098   .     S
B80    C38     1.356   1_556 D
B80    C40     1.356   1_556 S
