# Supplementary material for: Data-Driven Search Algorithm for Discovery of Synthesizable Zeolitic Imidazolate Frameworks
Source: JACS Au. 2025 Mar 7;5(3):1460–70. doi: 10.1021/jacsau.5c00077 (PMC11938011; doi:10.1021/jacsau.5c00077)
Supplement: Supplementary file 5 — au5c00077_si_005.zip [file au5c00077_si_005.zip › Tier 2/T-133_189_3_2124.cif]

data_189_3_2124.lmp-nosymm
_audit_creation_date              2023-09-12
_audit_creation_method            'Materials Studio'
_symmetry_space_group_name_H-M    'AMM2'
_symmetry_Int_Tables_number       38
_symmetry_cell_setting            orthorhombic
loop_
_symmetry_equiv_pos_as_xyz
  x,y,z
  -x,-y,z
  x,-y,z
  -x,y,z
  x,y+1/2,z+1/2
  -x,-y+1/2,z+1/2
  x,-y+1/2,z+1/2
  -x,y+1/2,z+1/2
_cell_length_a                    18.4442
_cell_length_b                    44.1080
_cell_length_c                    25.8769
_cell_angle_alpha                 90.0000
_cell_angle_beta                  90.0000
_cell_angle_gamma                 90.0000
loop_
_atom_site_label
_atom_site_type_symbol
_atom_site_fract_x
_atom_site_fract_y
_atom_site_fract_z
_atom_site_U_iso_or_equiv
_atom_site_adp_type
_atom_site_occupancy
H1     Zn    0.83866   0.06920   0.20042   0.00000  Uiso   1.00
H3     Zn    0.16195   0.43211   0.29611   0.00000  Uiso   1.00
H5     Zn    0.16190   0.13734   0.00035   0.00000  Uiso   1.00
H7     Zn    0.66023   0.16854   0.30271   0.00000  Uiso   1.00
H9     Zn    0.33866   0.43114   0.09733   0.00000  Uiso   1.00
H11    Zn    0.34005   0.23760   0.09992   0.00000  Uiso   1.00
H13    Zn    0.83600   0.16785   0.49818   0.00000  Uiso   1.00
Be1    C     0.03779   0.09439   0.26795   0.00000  Uiso   1.00
C1     N     0.93877   0.08065   0.22261   0.00000  Uiso   1.00
He1    H     0.92352   0.10312   0.29648   0.00000  Uiso   1.00
Be3    C     0.96221   0.41051   0.22562   0.00000  Uiso   1.00
C3     N     0.06128   0.42653   0.26871   0.00000  Uiso   1.00
He3    H     0.07648   0.40051   0.19831   0.00000  Uiso   1.00
Be5    C     0.96221   0.18406   0.00447   0.00000  Uiso   1.00
C5     N     0.06129   0.15414   0.00608   0.00000  Uiso   1.00
He5    H     0.07640   0.20296   0.00362   0.00000  Uiso   1.00
Be7    C     0.79091   0.07536   0.04170   0.00000  Uiso   1.00
Be9    C     0.79094   0.05951   0.08827   0.00000  Uiso   1.00
C7     N     0.82794   0.07675   0.12464   0.00000  Uiso   1.00
B1     C     0.84792   0.10246   0.09958   0.00000  Uiso   1.00
C9     N     0.82793   0.10244   0.04910   0.00000  Uiso   1.00
He7    H     0.76770   0.03738   0.09822   0.00000  Uiso   1.00
He9    H     0.76763   0.06945   0.00403   0.00000  Uiso   1.00
Li1    H     0.87862   0.12093   0.11777   0.00000  Uiso   1.00
Be11   C     0.79149   0.48421   0.36701   0.00000  Uiso   1.00
C11    N     0.17214   0.47439   0.32308   0.00000  Uiso   1.00
He11   H     0.23134   0.46804   0.39479   0.00000  Uiso   1.00
Be13   C     0.20488   0.01576   0.26561   0.00000  Uiso   1.00
C13    N     0.82200   0.02564   0.21837   0.00000  Uiso   1.00
He13   H     0.77757   0.03182   0.29549   0.00000  Uiso   1.00
Be15   C     0.21025   0.35713   0.38955   0.00000  Uiso   1.00
Be17   C     0.21026   0.37294   0.34303   0.00000  Uiso   1.00
C15    N     0.17999   0.40134   0.35160   0.00000  Uiso   1.00
B3     C     0.16106   0.40155   0.40234   0.00000  Uiso   1.00
C17    N     0.17996   0.37562   0.42727   0.00000  Uiso   1.00
He15   H     0.22992   0.36616   0.30472   0.00000  Uiso   1.00
He17   H     0.22996   0.33427   0.39859   0.00000  Uiso   1.00
Li3    H     0.13505   0.42092   0.42145   0.00000  Uiso   1.00
Be19   C     0.64860   0.10367   0.26697   0.00000  Uiso   1.00
Be21   C     0.68984   0.08096   0.24393   0.00000  Uiso   1.00
C19    N     0.75977   0.09192   0.23676   0.00000  Uiso   1.00
B5     C     0.75824   0.12095   0.25419   0.00000  Uiso   1.00
C21    N     0.69254   0.12892   0.27359   0.00000  Uiso   1.00
He19   H     0.67476   0.05783   0.23268   0.00000  Uiso   1.00
He21   H     0.59165   0.10373   0.27922   0.00000  Uiso   1.00
Li5    H     0.80544   0.13609   0.25378   0.00000  Uiso   1.00
Be23   C     0.35356   0.41847   0.21180   0.00000  Uiso   1.00
Be25   C     0.31248   0.41848   0.25692   0.00000  Uiso   1.00
C23    N     0.24147   0.42602   0.24426   0.00000  Uiso   1.00
B7     C     0.24222   0.43115   0.19249   0.00000  Uiso   1.00
C25    N     0.30844   0.42634   0.17101   0.00000  Uiso   1.00
He23   H     0.32833   0.41341   0.29685   0.00000  Uiso   1.00
He25   H     0.41110   0.41333   0.20560   0.00000  Uiso   1.00
Li7    H     0.19406   0.43765   0.17018   0.00000  Uiso   1.00
Be27   C     0.35481   0.18600   0.02326   0.00000  Uiso   1.00
Be29   C     0.31322   0.16336   0.00033   0.00000  Uiso   1.00
C27    N     0.24218   0.16631   0.01758   0.00000  Uiso   1.00
B9     C     0.24338   0.18990   0.05130   0.00000  Uiso   1.00
C29    N     0.30993   0.20290   0.05525   0.00000  Uiso   1.00
He27   H     0.67125   0.35437   0.47274   0.00000  Uiso   1.00
He29   H     0.41252   0.19148   0.01902   0.00000  Uiso   1.00
Li9    H     0.19529   0.19817   0.07193   0.00000  Uiso   1.00
Be31   C     0.46222   0.15403   0.38031   0.00000  Uiso   1.00
C31    N     0.56110   0.16426   0.33233   0.00000  Uiso   1.00
He31   H     0.57658   0.14796   0.41072   0.00000  Uiso   1.00
Be33   C     0.53778   0.38519   0.07827   0.00000  Uiso   1.00
C33    N     0.43876   0.41466   0.08718   0.00000  Uiso   1.00
He33   H     0.42368   0.36662   0.07208   0.00000  Uiso   1.00
Be35   C     0.53780   0.27164   0.04031   0.00000  Uiso   1.00
C35    N     0.43875   0.25205   0.07891   0.00000  Uiso   1.00
He35   H     0.42369   0.28421   0.01619   0.00000  Uiso   1.00
Be37   C     0.62154   0.24560   0.21224   0.00000  Uiso   1.00
Be39   C     0.62176   0.22982   0.25879   0.00000  Uiso   1.00
C37    N     0.64971   0.20105   0.24972   0.00000  Uiso   1.00
B11    C     0.66536   0.20023   0.19850   0.00000  Uiso   1.00
C39    N     0.64886   0.22658   0.17413   0.00000  Uiso   1.00
He37   H     0.60367   0.23676   0.29739   0.00000  Uiso   1.00
He39   H     0.60352   0.26872   0.20331   0.00000  Uiso   1.00
Li11   H     0.68804   0.18031   0.17883   0.00000  Uiso   1.00
Be41   C     0.64485   0.48423   0.02479   0.00000  Uiso   1.00
C41    N     0.34178   0.47440   0.07490   0.00000  Uiso   1.00
Be43   C     0.78353   0.21200   0.41685   0.00000  Uiso   1.00
Be45   C     0.74497   0.21222   0.37063   0.00000  Uiso   1.00
C43    N     0.72366   0.18268   0.35989   0.00000  Uiso   1.00
B14    C     0.74795   0.16574   0.40004   0.00000  Uiso   1.00
C45    N     0.78397   0.18250   0.43567   0.00000  Uiso   1.00
He41   H     0.73255   0.23095   0.34421   0.00000  Uiso   1.00
He43   H     0.80979   0.23057   0.43796   0.00000  Uiso   1.00
Li14   H     0.73940   0.14118   0.40342   0.00000  Uiso   1.00
Be47   C     0.21337   0.42403   0.02169   0.00000  Uiso   1.00
C47    N     0.26549   0.41047   0.05283   0.00000  Uiso   1.00
B17    C     0.25284   0.38024   0.04956   0.00000  Uiso   1.00
C49    N     0.19604   0.37356   0.01827   0.00000  Uiso   1.00
He45   H     0.21068   0.44874   0.01719   0.00000  Uiso   1.00
He47   H     0.87473   0.09749   0.47292   0.00000  Uiso   1.00
Li17   H     0.28429   0.36308   0.07058   0.00000  Uiso   1.00
Be49   C     0.16111   0.29682   0.10184   0.00000  Uiso   1.00
Be51   C     0.20455   0.27518   0.12598   0.00000  Uiso   1.00
C51    N     0.26238   0.26869   0.09340   0.00000  Uiso   1.00
B19    C     0.25147   0.28568   0.05050   0.00000  Uiso   1.00
C53    N     0.19069   0.30288   0.05359   0.00000  Uiso   1.00
He49   H     0.19973   0.26436   0.16400   0.00000  Uiso   1.00
He51   H     0.11120   0.30795   0.11484   0.00000  Uiso   1.00
Li19   H     0.28785   0.28537   0.01693   0.00000  Uiso   1.00
Be53   C     0.03770   0.16840   0.42497   0.00000  Uiso   1.00
C55    N     0.93891   0.16888   0.47599   0.00000  Uiso   1.00
He53   H     0.92382   0.16857   0.39264   0.00000  Uiso   1.00
He55   H     0.63644   0.03191   0.49309   0.00000  Uiso   1.00
Be55   C     0.17142   0.40121   0.99957   0.00000  Uiso   1.00
Li13   H     0.12232   0.50000   0.26102   0.00000  Uiso   1.00
B13    C     0.15248   0.50000   0.29760   0.00000  Uiso   1.00
Li16   H     0.32404   0.50000   0.14533   0.00000  Uiso   1.00
B47    C     0.83911   0.50000   0.69197   0.00000  Uiso   1.00
B16    C     0.50000   0.43132   0.09344   0.00000  Uiso   1.00
Li21   H     0.50000   0.22405   0.13215   0.00000  Uiso   1.00
B21    C     0.50000   0.24038   0.10007   0.00000  Uiso   1.00
Li22   H     0.50000   0.45586   0.10070   0.00000  Uiso   1.00
B26    C     0.50000   0.16942   0.30460   0.00000  Uiso   1.00
Li28   H     0.50000   0.17792   0.26468   0.00000  Uiso   1.00
Li23   H     0.13766   1.00000   0.15293   0.00000  Uiso   1.00
B49    C     0.33486   1.00000   0.60360   0.00000  Uiso   1.00
B22    C     1.00000   0.07236   0.19721   0.00000  Uiso   1.00
Li24   H     1.00000   0.06090   0.15953   0.00000  Uiso   1.00
B23    C     1.00000   0.43519   0.29375   0.00000  Uiso   1.00
Li25   H     1.00000   0.44846   0.32964   0.00000  Uiso   1.00
B24    C     1.00000   0.13710   0.00610   0.00000  Uiso   1.00
Li26   H     1.00000   0.11222   0.00733   0.00000  Uiso   1.00
B25    C     1.00000   0.33145   0.00512   0.00000  Uiso   1.00
Li27   H     1.00000   0.33121   0.04752   0.00000  Uiso   1.00
loop_
_geom_bond_atom_site_label_1
_geom_bond_atom_site_label_2
_geom_bond_distance
_geom_bond_site_symmetry_2
_ccdc_geom_bond_type
H1     C1      1.999   .     S
H1     C7      1.999   .     S
H1     C13     2.001   .     S
H1     C19     2.001   .     S
H3     C3      2.003   .     S
H3     C11     2.000   .     S
H3     C15     2.004   .     S
H3     C23     2.006   .     S
H5     C5      2.004   .     S
H5     C27     2.006   .     S
H5     C9      1.999   4_655 S
H5     C17     2.003   7_554 S
H7     C21     1.994   .     S
H7     C31     1.991   .     S
H7     C37     1.994   .     S
H7     C43     1.987   .     S
H9     C25     1.998   .     S
H9     C33     2.001   .     S
H9     C41     1.995   .     S
H9     C47     1.995   .     S
H11    C29     1.997   .     S
H11    C35     2.004   .     S
H11    C51     1.990   .     S
H11    C39     1.991   4_655 S
H13    C45     1.989   .     S
H13    C55     1.984   .     S
H13    C49     1.989   6_655 S
H13    C53     1.991   6_655 S
Be1    C1      1.389   4_655 A
Be1    He1     1.097   4_655 S
Be1    Be1     1.394   4     A
C1     B22     1.357   .     A
C1     Be1     1.389   4_655 A
He1    Be1     1.097   4_655 S
Be3    Be3     1.394   4_755 A
Be3    C3      1.389   4_655 A
Be3    He3     1.097   4_655 S
C3     B23     1.358   1_455 A
C3     Be3     1.389   4_655 A
He3    Be3     1.097   4_655 S
Be5    Be5     1.394   4_755 A
Be5    C5      1.390   4_655 A
Be5    He5     1.097   4_655 S
C5     B24     1.358   1_455 A
C5     Be5     1.390   4_655 A
He5    Be5     1.097   4_655 S
Be7    Be9     1.393   .     D
Be7    C9      1.389   .     S
Be7    He9     1.096   .     S
Be9    C7      1.389   .     S
Be9    He7     1.096   .     S
C7     B1      1.357   .     D
B1     C9      1.357   .     S
B1     Li1     1.098   .     S
C9     H5      1.999   4_655 S
Be11   C11     1.389   4_655 A
Be11   He11    1.096   4_655 S
Be11   Be11    1.393   3_565 A
C11    B13     1.357   .     A
C11    Be11    1.389   4_655 A
He11   Be11    1.096   4_655 S
Be13   C13     1.389   4_655 A
Be13   He13    1.097   4_655 S
Be13   Be13    1.391   3     A
C13    Be13    1.389   4_655 A
C13    B47     1.358   5_544 A
He13   Be13    1.097   4_655 S
Be15   Be17    1.391   .     D
Be15   C17     1.389   .     S
Be15   He17    1.097   .     S
Be17   C15     1.389   .     S
Be17   He15    1.097   .     S
C15    B3      1.359   .     D
B3     C17     1.359   .     S
B3     Li3     1.097   .     S
C17    H5      2.003   7     S
Be19   Be21    1.392   .     D
Be19   C21     1.388   .     S
Be19   He21    1.097   .     S
Be21   C19     1.390   .     S
Be21   He19    1.097   .     S
C19    B5      1.358   .     D
B5     C21     1.358   .     S
B5     Li5     1.097   .     S
Be23   Be25    1.392   .     D
Be23   C25     1.388   .     S
Be23   He25    1.097   .     S
Be25   C23     1.390   .     S
Be25   He23    1.097   .     S
C23    B7      1.359   .     S
B7     C25     1.359   .     D
B7     Li7     1.098   .     S
Be27   Be29    1.392   .     D
Be27   C29     1.388   .     S
Be27   He29    1.097   .     S
Be29   C27     1.390   .     S
Be29   He27    1.097   6_654 S
C27    B9      1.358   .     S
B9     C29     1.359   .     D
B9     Li9     1.098   .     S
He27   Be29    1.097   6_655 S
Be31   C31     1.389   4_655 A
Be31   He31    1.097   4_655 S
Be31   Be31    1.394   4_655 A
C31    B26     1.355   .     A
C31    Be31    1.389   4_655 A
He31   Be31    1.097   4_655 S
Be33   C33     1.390   4_655 A
Be33   Be33    1.394   4_655 A
Be33   He33    1.096   4_655 S
C33    B16     1.357   .     A
C33    Be33    1.390   4_655 A
He33   Be33    1.096   4_655 S
Be35   He35    1.096   4_655 S
Be35   Be35    1.394   4_655 A
Be35   C35     1.390   4_655 A
C35    B21     1.357   .     A
C35    Be35    1.390   4_655 A
He35   Be35    1.096   4_655 S
Be37   Be39    1.391   .     D
Be37   C39     1.389   .     S
Be37   He39    1.097   .     S
Be39   C37     1.389   .     S
Be39   He37    1.097   .     S
C37    B11     1.357   .     D
B11    C39     1.357   .     S
B11    Li11    1.098   .     S
C39    H11     1.991   4_655 S
Be41   C41     1.389   4_655 A
Be41   Be41    1.392   3_565 A
Be41   He55    1.097   7_554 S
C41    Be41    1.389   4_655 A
C41    B49     1.357   5_544 A
Be43   Be45    1.391   .     D
Be43   C45     1.389   .     S
Be43   He43    1.097   .     S
Be45   C43     1.389   .     S
Be45   He41    1.097   .     S
C43    B14     1.356   .     D
B14    C45     1.356   .     S
B14    Li14    1.098   .     S
Be47   C47     1.390   .     S
Be47   He45    1.097   .     S
Be47   Be55    1.393   1_554 D
C47    B17     1.356   .     S
B17    C49     1.356   .     D
B17    Li17    1.098   .     S
C49    Be55    1.388   1_554 S
C49    H13     1.989   6_654 S
He47   Be55    1.097   6_654 S
Be49   Be51    1.394   .     D
Be49   C53     1.389   .     S
Be49   He51    1.096   .     S
Be51   C51     1.389   .     S
Be51   He49    1.097   .     S
C51    B19     1.354   .     S
B19    C53     1.356   .     D
B19    Li19    1.098   .     S
C53    H13     1.991   6_654 S
Be53   He53    1.097   4_655 S
Be53   Be53    1.391   4     A
Be53   C55     1.389   4_655 A
C55    Be53    1.389   4_655 A
C55    B25     1.356   6_755 A
He53   Be53    1.097   4_655 S
He55   Be41    1.097   7     S
Be55   Be47    1.393   1_556 D
Be55   C49     1.388   1_556 S
Be55   He47    1.097   6_655 S
Li13   B13     1.098   .     S
B13    C11     1.357   3_565 A
Li16   B49     1.098   5_544 S
B47    C13     1.358   5     A
B47    C13     1.358   7     A
B47    Li23    1.097   6_665 S
B16    C33     1.357   4_655 A
B16    Li22    1.099   .     S
Li21   B21     1.099   .     S
B21    C35     1.357   4_655 A
B26    C31     1.355   4_655 A
B26    Li28    1.099   .     S
Li23   B47     1.097   6_664 S
B49    C41     1.357   5     A
B49    C41     1.357   7_565 A
B49    Li16    1.098   5     S
B22    C1      1.357   4_755 A
B22    Li24    1.098   .     S
B23    C3      1.358   1_655 A
B23    C3      1.358   4_655 A
B23    Li25    1.098   .     S
B24    C5      1.358   1_655 A
B24    C5      1.358   4_655 A
B24    Li26    1.098   .     S
B25    Li27    1.097   .     S
B25    C55     1.356   6_754 A
B25    C55     1.356   7_554 A
