# Supplementary material for: Data-Driven Search Algorithm for Discovery of Synthesizable Zeolitic Imidazolate Frameworks
Source: JACS Au. 2025 Mar 7;5(3):1460–70. doi: 10.1021/jacsau.5c00077 (PMC11938011; doi:10.1021/jacsau.5c00077)
Supplement: Supplementary file 5 — au5c00077_si_005.zip [file au5c00077_si_005.zip › Tier 2/T-134_74_3_1592974.cif]

data_74_3_1592974.lmp-nosymm
_audit_creation_date              2023-09-12
_audit_creation_method            'Materials Studio'
_symmetry_space_group_name_H-M    'PNNA'
_symmetry_Int_Tables_number       52
_symmetry_cell_setting            orthorhombic
loop_
_symmetry_equiv_pos_as_xyz
  x,y,z
  -x+1/2,-y,z
  -x+1/2,y+1/2,-z+1/2
  x,-y+1/2,-z+1/2
  -x,-y,-z
  x+1/2,y,-z
  x+1/2,-y+1/2,z+1/2
  -x,y+1/2,z+1/2
_cell_length_a                    34.8676
_cell_length_b                    17.8113
_cell_length_c                    22.4814
_cell_angle_alpha                 90.0000
_cell_angle_beta                  90.0000
_cell_angle_gamma                 90.0000
loop_
_atom_site_label
_atom_site_type_symbol
_atom_site_fract_x
_atom_site_fract_y
_atom_site_fract_z
_atom_site_U_iso_or_equiv
_atom_site_adp_type
_atom_site_occupancy
H1     Zn    0.48903   0.83893   0.36812   0.00000  Uiso   1.00
H5     Zn    0.01579   0.66543   0.13867   0.00000  Uiso   1.00
H9     Zn    0.33815   0.82916   0.12811   0.00000  Uiso   1.00
H13    Zn    0.16593   0.67253   0.37077   0.00000  Uiso   1.00
Be1    C     0.45493   0.10099   0.47508   0.00000  Uiso   1.00
Li1    H     0.25180   0.60340   0.37989   0.00000  Uiso   1.00
C1     N     0.48169   0.14851   0.44918   0.00000  Uiso   1.00
He1    H     0.43191   0.07481   0.44913   0.00000  Uiso   1.00
B1     C     0.48409   1.00110   0.34864   0.00000  Uiso   1.00
Li5    H     0.45579   0.99990   0.37001   0.00000  Uiso   1.00
He5    H     0.48832   0.66768   0.30821   0.00000  Uiso   1.00
He9    H     0.01493   0.84071   0.18536   0.00000  Uiso   1.00
Be5    C     0.37692   0.80304   0.30618   0.00000  Uiso   1.00
Be9    C     0.41167   0.84147   0.30670   0.00000  Uiso   1.00
C5     N     0.43479   0.80986   0.35029   0.00000  Uiso   1.00
B5     C     0.41378   0.75297   0.37393   0.00000  Uiso   1.00
C9     N     0.37842   0.74678   0.34896   0.00000  Uiso   1.00
He13   H     0.42149   0.88913   0.27985   0.00000  Uiso   1.00
He17   H     0.35164   0.81159   0.27811   0.00000  Uiso   1.00
Li9    H     0.42414   0.71669   0.40997   0.00000  Uiso   1.00
Be13   C     0.12931   0.69382   0.19741   0.00000  Uiso   1.00
Be17   C     0.09424   0.65654   0.19926   0.00000  Uiso   1.00
C13    N     0.06973   0.69135   0.15929   0.00000  Uiso   1.00
B9     C     0.09033   0.74813   0.13478   0.00000  Uiso   1.00
C17    N     0.12665   0.75197   0.15634   0.00000  Uiso   1.00
He21   H     0.08494   0.60797   0.22550   0.00000  Uiso   1.00
He25   H     0.15553   0.68334   0.22281   0.00000  Uiso   1.00
Li13   H     0.07893   0.78609   0.10060   0.00000  Uiso   1.00
Be21   C     0.30924   0.75856   1.01473   0.00000  Uiso   1.00
He29   H     0.21283   0.81035   0.30839   0.00000  Uiso   1.00
C21    N     0.33337   0.81128   0.04075   0.00000  Uiso   1.00
He33   H     0.28859   0.72640   0.04127   0.00000  Uiso   1.00
Li17   H     0.37711   0.88200   1.00154   0.00000  Uiso   1.00
Be25   C     0.19501   0.74009   0.48537   0.00000  Uiso   1.00
He37   H     0.29260   0.80932   0.30884   0.00000  Uiso   1.00
C25    N     0.16992   0.68984   0.45850   0.00000  Uiso   1.00
He41   H     0.21650   0.77088   0.45944   0.00000  Uiso   1.00
Li21   H     0.12439   0.62242   0.49652   0.00000  Uiso   1.00
Be29   C     0.38790   0.04215   0.15701   0.00000  Uiso   1.00
Be33   C     0.38889   0.96393   0.15679   0.00000  Uiso   1.00
C29    N     0.35276   0.93772   0.14105   0.00000  Uiso   1.00
B13    C     0.33137   1.00047   0.13153   0.00000  Uiso   1.00
C33    N     0.35113   0.06509   0.14157   0.00000  Uiso   1.00
He45   H     0.41243   0.92514   0.16694   0.00000  Uiso   1.00
He49   H     0.41048   0.08301   0.16723   0.00000  Uiso   1.00
Li25   H     0.30117   0.99915   0.11798   0.00000  Uiso   1.00
Be37   C     0.23258   0.73359   0.17678   0.00000  Uiso   1.00
Be41   C     0.27245   0.73405   0.17654   0.00000  Uiso   1.00
C37    N     0.28469   0.80230   0.15353   0.00000  Uiso   1.00
B17    C     0.25206   0.84033   0.13991   0.00000  Uiso   1.00
C41    N     0.21975   0.80159   0.15400   0.00000  Uiso   1.00
H17    Zn    0.36797   0.83229   0.86285   0.00000  Uiso   1.00
H21    Zn    0.13451   0.66884   0.63654   0.00000  Uiso   1.00
Be45   C     0.46253   0.09713   0.53565   0.00000  Uiso   1.00
B21    C     0.49513   0.82909   0.50551   0.00000  Uiso   1.00
He53   H     0.44789   0.06473   0.57035   0.00000  Uiso   1.00
Li29   H     0.47069   0.79098   0.51128   0.00000  Uiso   1.00
Be49   C     0.46318   0.95796   0.69294   0.00000  Uiso   1.00
Be53   C     0.46227   0.03627   0.69218   0.00000  Uiso   1.00
C45    N     0.49605   0.06156   0.66619   0.00000  Uiso   1.00
C49    N     0.49729   0.93492   0.66667   0.00000  Uiso   1.00
He57   H     0.44039   0.07588   0.70777   0.00000  Uiso   1.00
He61   H     0.44223   0.91702   0.70944   0.00000  Uiso   1.00
Be57   C     0.44910   0.35749   0.67277   0.00000  Uiso   1.00
Be61   C     0.48336   0.31727   0.67423   0.00000  Uiso   1.00
C53    N     0.47666   0.24743   0.64884   0.00000  Uiso   1.00
B25    C     0.43917   0.24727   0.63286   0.00000  Uiso   1.00
C57    N     0.42144   0.31290   0.64570   0.00000  Uiso   1.00
He65   H     0.44242   0.41472   0.68744   0.00000  Uiso   1.00
Li33   H     0.42475   0.19993   0.61100   0.00000  Uiso   1.00
Be65   C     0.04810   0.13775   0.83240   0.00000  Uiso   1.00
Be69   C     1.01357   0.17693   0.82983   0.00000  Uiso   1.00
C61    N     0.02031   0.24970   0.84939   0.00000  Uiso   1.00
B29    C     0.05801   0.25228   0.86396   0.00000  Uiso   1.00
C65    N     0.07598   0.18585   0.85472   0.00000  Uiso   1.00
He69   H     0.05484   0.07933   0.82102   0.00000  Uiso   1.00
Li37   H     0.07244   0.30254   0.88131   0.00000  Uiso   1.00
Be73   C     0.30696   0.73205   0.72247   0.00000  Uiso   1.00
C69    N     0.34481   0.77762   0.79500   0.00000  Uiso   1.00
He73   H     0.28337   0.78661   0.80610   0.00000  Uiso   1.00
Be77   C     0.19558   0.76767   0.77765   0.00000  Uiso   1.00
C73    N     0.15774   0.72288   0.70478   0.00000  Uiso   1.00
He77   H     0.21915   0.71396   0.69366   0.00000  Uiso   1.00
Be81   C     0.35137   0.03940   0.78087   0.00000  Uiso   1.00
Be85   C     0.35203   0.96139   0.78070   0.00000  Uiso   1.00
C77    N     0.35922   0.93731   0.83840   0.00000  Uiso   1.00
B33    C     0.36345   1.00046   0.87127   0.00000  Uiso   1.00
C81    N     0.35812   0.06353   0.83868   0.00000  Uiso   1.00
He81   H     0.34742   0.92149   0.74421   0.00000  Uiso   1.00
He85   H     0.34608   0.07927   0.74458   0.00000  Uiso   1.00
Li41   H     0.36921   1.00052   0.91926   0.00000  Uiso   1.00
Be89   C     0.31633   0.75771   0.95382   0.00000  Uiso   1.00
C85    N     0.34547   0.80870   0.94207   0.00000  Uiso   1.00
He89   H     0.30307   0.72447   0.91828   0.00000  Uiso   1.00
Be93   C     0.18757   0.74066   0.54620   0.00000  Uiso   1.00
C89    N     0.15727   0.69203   0.55714   0.00000  Uiso   1.00
He93   H     0.20129   0.77239   0.58218   0.00000  Uiso   1.00
C93    N     0.49468   0.14079   0.54774   0.00000  Uiso   1.00
B41    C     0.35492   0.83895   0.99553   0.00000  Uiso   1.00
B45    C     0.14753   0.66332   0.50323   0.00000  Uiso   1.00
B37    C     0.36640   0.75000   0.75000   0.00000  Uiso   1.00
Li45   H     0.39791   0.75000   0.75000   0.00000  Uiso   1.00
B39    C     0.13614   0.75000   0.75000   0.00000  Uiso   1.00
Li47   H     0.10463   0.75000   0.75000   0.00000  Uiso   1.00
loop_
_geom_bond_atom_site_label_1
_geom_bond_atom_site_label_2
_geom_bond_distance
_geom_bond_site_symmetry_2
_ccdc_geom_bond_type
H1     C5      2.001   .     S
H1     C45     2.002   5_666 S
H1     C53     1.985   5_666 S
H1     C93     2.008   5_666 S
H5     C13     1.991   .     S
H5     C1      2.000   3     S
H5     C61     1.985   5_566 S
H5     C49     2.002   7_464 S
H9     C21     1.997   .     S
H9     C29     2.020   .     S
H9     C37     2.008   .     S
H9     C9      2.017   4_565 S
H13    C25     2.001   .     S
H13    C17     2.014   4_565 S
H13    C41     2.011   4_565 S
H13    C33     2.023   3     S
Be1    C1      1.388   .     S
Be1    He1     1.096   .     S
Be1    Be45    1.389   .     D
Li1    B17     1.097   4_565 S
C1     H5      2.000   3_545 S
C1     B21     1.360   5_666 D
B1     Li5     1.098   .     S
B1     C45     1.355   5_666 D
B1     C49     1.356   5_676 S
He5    Be61    1.097   5_666 S
He9    Be69    1.097   5_666 S
Be5    Be9     1.392   .     D
Be5    C9      1.390   .     S
Be5    He17    1.094   .     S
Be9    C5      1.388   .     S
Be9    He13    1.097   .     S
C5     B5      1.359   .     S
B5     C9      1.359   .     D
B5     Li9     1.098   .     S
C9     H9      2.017   4_565 S
Be13   Be17    1.392   .     D
Be13   C17     1.391   .     S
Be13   He25    1.094   .     S
Be17   C13     1.386   .     S
Be17   He21    1.096   .     S
C13    B9      1.358   .     D
B9     C17     1.358   .     S
B9     Li13    1.098   .     S
C17    H13     2.014   4_565 S
Be21   C21     1.390   1_556 S
Be21   He33    1.097   1_556 S
Be21   Be89    1.392   .     D
He29   Be37    1.094   4_565 S
C21    Be21    1.390   1_554 S
C21    B41     1.357   1_554 S
He33   Be21    1.097   1_554 S
Li17   B41     1.098   .     S
Be25   C25     1.390   .     S
Be25   He41    1.097   .     S
Be25   Be93    1.392   .     D
He37   Be41    1.095   4_565 S
C25    B45     1.358   .     D
Li21   B45     1.097   .     S
Be29   Be33    1.394   1_545 D
Be29   C33     1.390   .     S
Be29   He49    1.097   .     S
Be33   Be29    1.394   1_565 D
Be33   C29     1.389   .     S
Be33   He45    1.097   .     S
C29    B13     1.361   .     S
B13    C33     1.360   1_565 D
B13    Li25    1.096   .     S
C33    B13     1.360   1_545 D
C33    H13     2.023   3_545 S
Be37   Be41    1.390   .     D
Be37   C41     1.389   .     S
Be37   He29    1.094   4_565 S
Be41   C37     1.388   .     S
Be41   He37    1.095   4_565 S
C37    B17     1.359   .     D
B17    C41     1.359   .     S
B17    Li1     1.097   4_565 S
C41    H13     2.011   4_565 S
H17    C69     1.982   .     S
H17    C77     1.973   .     S
H17    C85     1.991   .     S
H17    C65     1.989   2_565 S
H21    C73     1.984   .     S
H21    C89     1.997   .     S
H21    C57     1.988   2_565 S
H21    C81     1.974   3_556 S
Be45   He53    1.097   .     S
Be45   C93     1.391   .     S
B21    Li29    1.097   .     S
B21    C1      1.360   5_666 D
B21    C93     1.359   5_666 S
Be49   Be53    1.395   1_565 D
Be49   C49     1.390   .     S
Be49   He61    1.097   .     S
Be53   Be49    1.395   1_545 D
Be53   C45     1.390   .     S
Be53   He57    1.097   .     S
C45    H1      2.002   5_666 S
C45    B1      1.355   5_666 D
C49    H5      2.002   7_565 S
C49    B1      1.356   5_676 S
Be57   Be61    1.393   .     D
Be57   C57     1.390   .     S
Be57   He65    1.096   .     S
Be61   C53     1.388   .     S
Be61   He5     1.097   5_666 S
C53    B25     1.356   .     S
C53    H1      1.985   5_666 S
B25    C57     1.353   .     D
B25    Li33    1.098   .     S
C57    H21     1.988   2_565 S
Be65   Be69    1.393   1_455 D
Be65   C65     1.390   .     S
Be65   He69    1.097   .     S
Be69   Be65    1.393   1_655 D
Be69   C61     1.389   1_655 S
Be69   He9     1.097   5_666 S
C61    Be69    1.389   1_455 S
C61    B29     1.356   .     S
C61    H5      1.985   5_566 S
B29    C65     1.355   .     D
B29    Li37    1.098   .     S
C65    H17     1.989   2_565 S
Be73   He73    1.095   4_566 S
Be73   C69     1.388   4_566 A
Be73   Be73    1.393   4_566 A
C69    B37     1.354   .     A
C69    Be73    1.388   4_566 A
He73   Be73    1.095   4_566 S
Be77   He77    1.095   4_566 S
Be77   C73     1.388   4_566 A
Be77   Be77    1.394   4_566 A
C73    B39     1.354   .     A
C73    Be77    1.388   4_566 A
He77   Be77    1.095   4_566 S
Be81   Be85    1.390   1_545 D
Be81   C81     1.389   .     S
Be81   He85    1.097   .     S
Be85   Be81    1.390   1_565 D
Be85   C77     1.389   .     S
Be85   He81    1.097   .     S
C77    B33     1.354   .     D
B33    C81     1.354   1_565 S
B33    Li41    1.097   .     S
C81    B33     1.354   1_545 S
C81    H21     1.974   3_546 S
Be89   C85     1.388   .     S
Be89   He89    1.097   .     S
C85    B41     1.358   .     D
Be93   C89     1.388   .     S
Be93   He93    1.097   .     S
C89    B45     1.359   .     S
C93    H1      2.008   5_666 S
C93    B21     1.359   5_666 S
B41    C21     1.357   1_556 S
B37    C69     1.354   4_566 A
B37    Li45    1.099   .     S
B39    C73     1.354   4_566 A
B39    Li47    1.099   .     S
