# Supplementary material for: Data-Driven Search Algorithm for Discovery of Synthesizable Zeolitic Imidazolate Frameworks
Source: JACS Au. 2025 Mar 7;5(3):1460–70. doi: 10.1021/jacsau.5c00077 (PMC11938011; doi:10.1021/jacsau.5c00077)
Supplement: Supplementary file 5 — au5c00077_si_005.zip [file au5c00077_si_005.zip › Tier 2/T-135_59_3_2469.cif]

data_59_3_2469.lmp-nosymm
_audit_creation_date              2023-09-12
_audit_creation_method            'Materials Studio'
_symmetry_space_group_name_H-M    'P1'
_symmetry_Int_Tables_number       1
_symmetry_cell_setting            triclinic
loop_
_symmetry_equiv_pos_as_xyz
  x,y,z
_cell_length_a                    36.5715
_cell_length_b                    17.0290
_cell_length_c                    14.8914
_cell_angle_alpha                 89.7926
_cell_angle_beta                  89.9161
_cell_angle_gamma                 89.9104
loop_
_atom_site_label
_atom_site_type_symbol
_atom_site_fract_x
_atom_site_fract_y
_atom_site_fract_z
_atom_site_U_iso_or_equiv
_atom_site_adp_type
_atom_site_occupancy
H1     Zn    0.17220   0.16349   0.02218   0.00000  Uiso   1.00
H2     Zn    0.17084   0.80824   0.00136   0.00000  Uiso   1.00
H3     Zn    0.08330   0.31741   0.31197   0.00000  Uiso   1.00
H4     Zn    0.08564   0.67250   0.31032   0.00000  Uiso   1.00
H5     Zn    0.07375   0.82766   0.67487   0.00000  Uiso   1.00
H6     Zn    0.08017   0.18133   0.68771   0.00000  Uiso   1.00
C1     N     0.22145   0.20668   0.05112   0.00000  Uiso   1.00
He1    H     0.22361   0.16564   0.18959   0.00000  Uiso   1.00
Li1    H     0.24287   0.25886   0.92892   0.00000  Uiso   1.00
Be1    C     0.22415   0.73532   0.87261   0.00000  Uiso   1.00
C2     N     0.21620   0.75380   0.96130   0.00000  Uiso   1.00
He2    H     0.20359   0.74160   0.81945   0.00000  Uiso   1.00
Be2    C     0.21347   0.94801   0.93495   0.00000  Uiso   1.00
Be3    C     0.21359   0.02954   0.93973   0.00000  Uiso   1.00
C3     N     0.18491   0.05261   0.99493   0.00000  Uiso   1.00
B1     C     0.16798   0.98526   0.02030   0.00000  Uiso   1.00
C4     N     0.18478   0.92036   0.98744   0.00000  Uiso   1.00
He3    H     0.23212   0.07257   0.90908   0.00000  Uiso   1.00
He4    H     0.23189   0.90784   0.89932   0.00000  Uiso   1.00
Li2    H     0.14399   0.98332   0.06462   0.00000  Uiso   1.00
Be4    C     0.12476   0.16472   0.27966   0.00000  Uiso   1.00
Be5    C     0.14413   0.12712   0.21160   0.00000  Uiso   1.00
C5     N     0.14427   0.17597   0.13666   0.00000  Uiso   1.00
B2     C     0.12627   0.24198   0.16219   0.00000  Uiso   1.00
C6     N     0.11425   0.23831   0.24834   0.00000  Uiso   1.00
He5    H     0.15715   0.06909   0.21029   0.00000  Uiso   1.00
He6    H     0.11843   0.14564   0.34836   0.00000  Uiso   1.00
Li3    H     0.12170   0.29273   0.11793   0.00000  Uiso   1.00
Be6    C     0.14918   0.78679   0.27825   0.00000  Uiso   1.00
Be7    C     0.16872   0.81818   0.20620   0.00000  Uiso   1.00
C7     N     0.15370   0.78936   0.12725   0.00000  Uiso   1.00
B3     C     0.12624   0.74092   0.15356   0.00000  Uiso   1.00
C8     N     0.12218   0.73807   0.24408   0.00000  Uiso   1.00
He7    H     0.19181   0.85919   0.20501   0.00000  Uiso   1.00
He8    H     0.15229   0.79526   0.35084   0.00000  Uiso   1.00
Li4    H     0.10861   0.70872   0.10689   0.00000  Uiso   1.00
Be8    C     0.09069   0.71777   0.82885   0.00000  Uiso   1.00
Be9    C     0.11251   0.71274   0.90513   0.00000  Uiso   1.00
C9     N     0.13235   0.78194   0.91193   0.00000  Uiso   1.00
B4     C     0.12281   0.82556   0.83915   0.00000  Uiso   1.00
C10    N     0.09747   0.78948   0.78729   0.00000  Uiso   1.00
He9    H     0.11528   0.66537   0.95473   0.00000  Uiso   1.00
He10   H     0.07095   0.67597   0.80103   0.00000  Uiso   1.00
Li5    H     0.13387   0.88415   0.82454   0.00000  Uiso   1.00
Be10   C     0.11558   0.29119   0.82356   0.00000  Uiso   1.00
Be11   C     0.13703   0.28786   0.90071   0.00000  Uiso   1.00
C11    N     0.14517   0.20960   0.91812   0.00000  Uiso   1.00
B5     C     0.12824   0.16823   0.85243   0.00000  Uiso   1.00
C12    N     0.11057   0.21506   0.79259   0.00000  Uiso   1.00
He11   H     0.14730   0.33498   0.94383   0.00000  Uiso   1.00
He12   H     0.10359   0.34176   0.78848   0.00000  Uiso   1.00
Li6    H     0.12956   0.10401   0.84672   0.00000  Uiso   1.00
Be12   C     0.13208   0.53450   0.25050   0.00000  Uiso   1.00
Be13   C     0.13177   0.45272   0.25022   0.00000  Uiso   1.00
C13    N     0.09829   0.42780   0.28393   0.00000  Uiso   1.00
B6     C     0.07982   0.49448   0.30510   0.00000  Uiso   1.00
C14    N     0.09886   0.56058   0.28477   0.00000  Uiso   1.00
He13   H     0.15263   0.41059   0.22822   0.00000  Uiso   1.00
He14   H     0.15327   0.57596   0.22867   0.00000  Uiso   1.00
Li7    H     0.05216   0.49497   0.33374   0.00000  Uiso   1.00
Be14   C     0.01997   0.24739   0.20971   0.00000  Uiso   1.00
C15    N     0.03143   0.29619   0.27870   0.00000  Uiso   1.00
B7     C     0.00039   0.32722   0.31396   0.00000  Uiso   1.00
He15   H     0.03960   0.21406   0.16906   0.00000  Uiso   1.00
Li8    H     0.00006   0.36816   0.37071   0.00000  Uiso   1.00
Be15   C     0.02492   0.75895   0.21103   0.00000  Uiso   1.00
B8     C     0.00273   0.67147   0.30396   0.00000  Uiso   1.00
C16    N     0.03476   0.70172   0.27324   0.00000  Uiso   1.00
He16   H     0.04558   0.79374   0.17528   0.00000  Uiso   1.00
Li9    H     0.00104   0.62503   0.35506   0.00000  Uiso   1.00
Be16   C     0.11771   0.31060   0.57998   0.00000  Uiso   1.00
Be17   C     0.11766   0.34248   0.49377   0.00000  Uiso   1.00
C17    N     0.09154   0.30323   0.44342   0.00000  Uiso   1.00
B9     C     0.07728   0.24809   0.49938   0.00000  Uiso   1.00
C18    N     0.09198   0.25070   0.58300   0.00000  Uiso   1.00
He17   H     0.13385   0.39053   0.46486   0.00000  Uiso   1.00
He18   H     0.13436   0.32549   0.63866   0.00000  Uiso   1.00
Li10   H     0.05590   0.20657   0.47931   0.00000  Uiso   1.00
Be18   C     0.10878   0.68609   0.58595   0.00000  Uiso   1.00
Be19   C     0.11105   0.64948   0.50266   0.00000  Uiso   1.00
C19    N     0.09015   0.69234   0.44199   0.00000  Uiso   1.00
B10    C     0.07671   0.75406   0.48925   0.00000  Uiso   1.00
C20    N     0.08706   0.75266   0.57678   0.00000  Uiso   1.00
He19   H     0.12542   0.59579   0.48234   0.00000  Uiso   1.00
He20   H     0.12117   0.67016   0.65056   0.00000  Uiso   1.00
Li11   H     0.05907   0.79965   0.46007   0.00000  Uiso   1.00
Be20   C     0.11731   0.04479   0.59191   0.00000  Uiso   1.00
Be21   C     0.11586   0.96309   0.58867   0.00000  Uiso   1.00
C21    N     0.08769   0.93814   0.64452   0.00000  Uiso   1.00
B11    C     0.07364   0.00458   0.68119   0.00000  Uiso   1.00
C22    N     0.09008   0.07068   0.64986   0.00000  Uiso   1.00
He21   H     0.13233   0.92103   0.55029   0.00000  Uiso   1.00
He22   H     0.13529   0.08640   0.55694   0.00000  Uiso   1.00
Li12   H     0.05057   0.00500   0.72847   0.00000  Uiso   1.00
Be22   C     0.00735   0.82619   0.79467   0.00000  Uiso   1.00
C23    N     0.02085   0.82384   0.70745   0.00000  Uiso   1.00
He23   H     0.02565   0.82643   0.85298   0.00000  Uiso   1.00
Be23   C     0.01395   0.19592   0.80869   0.00000  Uiso   1.00
B12    C     0.99746   0.18631   0.66813   0.00000  Uiso   1.00
C24    N     0.02743   0.19002   0.72173   0.00000  Uiso   1.00
He24   H     0.03236   0.19980   0.86663   0.00000  Uiso   1.00
Li13   H     0.99880   0.18122   0.59478   0.00000  Uiso   1.00
Be24   C     0.23818   0.19361   0.13357   0.00000  Uiso   1.00
H7     Zn    0.32297   0.66607   0.98904   0.00000  Uiso   1.00
H8     Zn    0.32438   0.31088   0.00831   0.00000  Uiso   1.00
H9     Zn    0.41900   0.82022   0.70909   0.00000  Uiso   1.00
H10    Zn    0.41646   0.17552   0.70981   0.00000  Uiso   1.00
H11    Zn    0.41449   0.33544   0.34664   0.00000  Uiso   1.00
H12    Zn    0.40727   0.68789   0.33430   0.00000  Uiso   1.00
Be25   C     0.27351   0.22340   0.12947   0.00000  Uiso   1.00
Li14   H     0.49168   0.69889   0.41087   0.00000  Uiso   1.00
B13    C     0.24740   0.24112   0.99896   0.00000  Uiso   1.00
C25    N     0.27942   0.25219   0.04329   0.00000  Uiso   1.00
He25   H     0.29499   0.22463   0.18082   0.00000  Uiso   1.00
Be26   C     0.25984   0.70710   0.86894   0.00000  Uiso   1.00
C26    N     0.27470   0.71141   0.95458   0.00000  Uiso   1.00
B14    C     0.24742   0.73912   0.00768   0.00000  Uiso   1.00
He26   H     0.27596   0.68614   0.81163   0.00000  Uiso   1.00
Li15   H     0.25029   0.74864   0.08019   0.00000  Uiso   1.00
Be27   C     0.27810   0.44949   0.06279   0.00000  Uiso   1.00
Be28   C     0.27795   0.53108   0.05819   0.00000  Uiso   1.00
C27    N     0.30906   0.55490   0.01194   0.00000  Uiso   1.00
B15    C     0.32734   0.48787   0.99173   0.00000  Uiso   1.00
C28    N     0.30927   0.42257   0.01926   0.00000  Uiso   1.00
He27   H     0.25786   0.57363   0.08321   0.00000  Uiso   1.00
He28   H     0.25830   0.40873   0.09278   0.00000  Uiso   1.00
Li16   H     0.35338   0.48643   0.95500   0.00000  Uiso   1.00
Be29   C     0.37808   0.66771   0.74131   0.00000  Uiso   1.00
Be30   C     0.35701   0.63040   0.80664   0.00000  Uiso   1.00
C29    N     0.35469   0.67964   0.88061   0.00000  Uiso   1.00
B16    C     0.37329   0.74554   0.85708   0.00000  Uiso   1.00
C30    N     0.38766   0.74149   0.77310   0.00000  Uiso   1.00
He29   H     0.34402   0.57241   0.80651   0.00000  Uiso   1.00
He30   H     0.38621   0.64813   0.67408   0.00000  Uiso   1.00
Li17   H     0.37651   0.79651   0.90128   0.00000  Uiso   1.00
Be31   C     0.35768   0.30061   0.73820   0.00000  Uiso   1.00
Be32   C     0.33679   0.33231   0.80749   0.00000  Uiso   1.00
C31    N     0.34659   0.29489   0.88698   0.00000  Uiso   1.00
B17    C     0.37223   0.24102   0.86342   0.00000  Uiso   1.00
C32    N     0.37991   0.24231   0.77427   0.00000  Uiso   1.00
He31   H     0.31614   0.37910   0.80649   0.00000  Uiso   1.00
He32   H     0.35818   0.31436   0.66617   0.00000  Uiso   1.00
Li18   H     0.38569   0.20123   0.91117   0.00000  Uiso   1.00
Be33   C     0.39877   0.22205   0.19729   0.00000  Uiso   1.00
Be34   C     0.37905   0.21608   0.11779   0.00000  Uiso   1.00
C33    N     0.36006   0.28592   0.10506   0.00000  Uiso   1.00
B18    C     0.36798   0.33089   0.17751   0.00000  Uiso   1.00
C34    N     0.39127   0.29476   0.23521   0.00000  Uiso   1.00
He33   H     0.37735   0.16780   0.06950   0.00000  Uiso   1.00
He34   H     0.41738   0.18014   0.22977   0.00000  Uiso   1.00
Li19   H     0.35693   0.39014   0.18818   0.00000  Uiso   1.00
Be35   C     0.36787   0.79610   0.20141   0.00000  Uiso   1.00
Be36   C     0.34835   0.79119   0.12137   0.00000  Uiso   1.00
C35    N     0.34463   0.71236   0.09978   0.00000  Uiso   1.00
B19    C     0.36221   0.67233   0.16594   0.00000  Uiso   1.00
C36    N     0.37594   0.72029   0.23018   0.00000  Uiso   1.00
He35   H     0.33665   0.83747   0.07876   0.00000  Uiso   1.00
He36   H     0.37646   0.84762   0.23991   0.00000  Uiso   1.00
Li20   H     0.36392   0.60799   0.16898   0.00000  Uiso   1.00
Be37   C     0.37063   0.03727   0.77148   0.00000  Uiso   1.00
Be38   C     0.37109   0.95550   0.77202   0.00000  Uiso   1.00
C37    N     0.40467   0.93072   0.73870   0.00000  Uiso   1.00
B20    C     0.42302   0.99753   0.71732   0.00000  Uiso   1.00
C38    N     0.40385   0.06354   0.73743   0.00000  Uiso   1.00
He37   H     0.35027   0.91331   0.79404   0.00000  Uiso   1.00
He38   H     0.34930   0.07853   0.79297   0.00000  Uiso   1.00
Li21   H     0.45075   0.99815   0.68914   0.00000  Uiso   1.00
Be39   C     0.48575   0.74349   0.79280   0.00000  Uiso   1.00
C39    N     0.47188   0.79676   0.73067   0.00000  Uiso   1.00
He39   H     0.46758   0.70789   0.83515   0.00000  Uiso   1.00
Be40   C     0.47981   0.25524   0.80644   0.00000  Uiso   1.00
C40    N     0.46811   0.20503   0.73903   0.00000  Uiso   1.00
He40   H     0.46025   0.28562   0.85017   0.00000  Uiso   1.00
Be41   C     0.37543   0.81984   0.44907   0.00000  Uiso   1.00
Be42   C     0.37907   0.85067   0.53504   0.00000  Uiso   1.00
C41    N     0.40627   0.80882   0.57943   0.00000  Uiso   1.00
B21    C     0.41758   0.75329   0.52040   0.00000  Uiso   1.00
C42    N     0.39998   0.75802   0.44031   0.00000  Uiso   1.00
He41   H     0.36476   0.89967   0.56743   0.00000  Uiso   1.00
He42   H     0.35697   0.83667   0.39433   0.00000  Uiso   1.00
Li22   H     0.43895   0.70994   0.53560   0.00000  Uiso   1.00
Be43   C     0.38515   0.18921   0.43921   0.00000  Uiso   1.00
Be44   C     0.38620   0.15139   0.52222   0.00000  Uiso   1.00
C43    N     0.40826   0.19498   0.57912   0.00000  Uiso   1.00
B22    C     0.41909   0.25824   0.53016   0.00000  Uiso   1.00
C44    N     0.40596   0.25721   0.44494   0.00000  Uiso   1.00
He43   H     0.37341   0.09648   0.54471   0.00000  Uiso   1.00
He44   H     0.37094   0.17327   0.37708   0.00000  Uiso   1.00
Li23   H     0.43686   0.30469   0.55639   0.00000  Uiso   1.00
Be45   C     0.37135   0.55144   0.43502   0.00000  Uiso   1.00
Be46   C     0.37290   0.46969   0.43814   0.00000  Uiso   1.00
C45    N     0.40010   0.44501   0.37944   0.00000  Uiso   1.00
B23    C     0.41350   0.51161   0.34138   0.00000  Uiso   1.00
C46    N     0.39757   0.57757   0.37432   0.00000  Uiso   1.00
He45   H     0.35712   0.42740   0.47807   0.00000  Uiso   1.00
He46   H     0.35399   0.59293   0.47182   0.00000  Uiso   1.00
Li24   H     0.43580   0.51222   0.29188   0.00000  Uiso   1.00
Be47   C     0.47707   0.34910   0.21758   0.00000  Uiso   1.00
C47    N     0.46634   0.33659   0.30604   0.00000  Uiso   1.00
He47   H     0.45701   0.35526   0.16327   0.00000  Uiso   1.00
Be48   C     0.46924   0.68756   0.20056   0.00000  Uiso   1.00
B24    C     0.49047   0.69454   0.33744   0.00000  Uiso   1.00
C48    N     0.45878   0.69283   0.29005   0.00000  Uiso   1.00
He48   H     0.44896   0.68527   0.14641   0.00000  Uiso   1.00
H13    Zn    0.67187   0.33110   0.99623   0.00000  Uiso   1.00
H14    Zn    0.67082   0.68845   0.98797   0.00000  Uiso   1.00
H15    Zn    0.58180   0.18607   0.70072   0.00000  Uiso   1.00
H16    Zn    0.58434   0.83095   0.68653   0.00000  Uiso   1.00
H17    Zn    0.57348   0.69108   0.31697   0.00000  Uiso   1.00
H18    Zn    0.58058   0.34043   0.33476   0.00000  Uiso   1.00
Be49   C     0.72430   0.75952   0.11598   0.00000  Uiso   1.00
C49    N     0.71645   0.74216   0.02698   0.00000  Uiso   1.00
He49   H     0.70367   0.75304   0.16906   0.00000  Uiso   1.00
Be50   C     0.72620   0.26138   0.12322   0.00000  Uiso   1.00
C50    N     0.71787   0.27762   0.03406   0.00000  Uiso   1.00
He50   H     0.70602   0.26955   0.17699   0.00000  Uiso   1.00
Be51   C     0.71534   0.55183   0.05275   0.00000  Uiso   1.00
Be52   C     0.71562   0.47023   0.05451   0.00000  Uiso   1.00
C51    N     0.68546   0.44376   0.00688   0.00000  Uiso   1.00
B25    C     0.66757   0.50948   0.97944   0.00000  Uiso   1.00
C52    N     0.68498   0.57633   0.00410   0.00000  Uiso   1.00
He51   H     0.73523   0.42943   0.08523   0.00000  Uiso   1.00
He52   H     0.73466   0.59384   0.08185   0.00000  Uiso   1.00
Li25   H     0.64236   0.50865   0.93952   0.00000  Uiso   1.00
Be53   C     0.64498   0.30053   0.72413   0.00000  Uiso   1.00
Be54   C     0.66571   0.33416   0.79228   0.00000  Uiso   1.00
C53    N     0.65207   0.30792   0.87414   0.00000  Uiso   1.00
B26    C     0.62413   0.25885   0.85336   0.00000  Uiso   1.00
C54    N     0.61853   0.25311   0.76359   0.00000  Uiso   1.00
He53   H     0.68878   0.37515   0.78883   0.00000  Uiso   1.00
He54   H     0.64696   0.30669   0.65092   0.00000  Uiso   1.00
Li26   H     0.60730   0.22833   0.90352   0.00000  Uiso   1.00
Be55   C     0.64842   0.71596   0.71203   0.00000  Uiso   1.00
Be56   C     0.66829   0.68282   0.78246   0.00000  Uiso   1.00
C55    N     0.65346   0.70943   0.86276   0.00000  Uiso   1.00
B27    C     0.62573   0.75824   0.83886   0.00000  Uiso   1.00
C56    N     0.62139   0.76354   0.74859   0.00000  Uiso   1.00
He55   H     0.69148   0.64192   0.78166   0.00000  Uiso   1.00
He56   H     0.65131   0.70947   0.63910   0.00000  Uiso   1.00
Li27   H     0.60810   0.78891   0.88707   0.00000  Uiso   1.00
Be57   C     0.59455   0.79469   0.16020   0.00000  Uiso   1.00
Be58   C     0.61630   0.79407   0.08348   0.00000  Uiso   1.00
C57    N     0.63347   0.72138   0.07829   0.00000  Uiso   1.00
B28    C     0.62249   0.68130   0.15253   0.00000  Uiso   1.00
C58    N     0.59887   0.72313   0.20402   0.00000  Uiso   1.00
He57   H     0.62073   0.83975   0.03257   0.00000  Uiso   1.00
He58   H     0.57650   0.84053   0.18698   0.00000  Uiso   1.00
Li28   H     0.63147   0.62136   0.16878   0.00000  Uiso   1.00
Be59   C     0.59921   0.23131   0.18236   0.00000  Uiso   1.00
Be60   C     0.61938   0.22911   0.10311   0.00000  Uiso   1.00
C59    N     0.63630   0.30147   0.09195   0.00000  Uiso   1.00
B29    C     0.62681   0.34420   0.16517   0.00000  Uiso   1.00
C60    N     0.60438   0.30428   0.22174   0.00000  Uiso   1.00
He59   H     0.62278   0.18176   0.05411   0.00000  Uiso   1.00
He60   H     0.58179   0.18658   0.21380   0.00000  Uiso   1.00
Li29   H     0.63600   0.40463   0.17705   0.00000  Uiso   1.00
Be61   C     0.62901   0.96680   0.75756   0.00000  Uiso   1.00
Be62   C     0.62841   0.04848   0.76106   0.00000  Uiso   1.00
C61    N     0.59575   0.07432   0.72363   0.00000  Uiso   1.00
B30    C     0.57793   0.00831   0.69772   0.00000  Uiso   1.00
C62    N     0.59673   0.94176   0.71781   0.00000  Uiso   1.00
He61   H     0.64860   0.08996   0.78756   0.00000  Uiso   1.00
He62   H     0.64983   0.92483   0.78042   0.00000  Uiso   1.00
Li30   H     0.55100   0.00866   0.66530   0.00000  Uiso   1.00
Be63   C     0.52377   0.74572   0.78801   0.00000  Uiso   1.00
B31    C     0.50159   0.82975   0.69093   0.00000  Uiso   1.00
C63    N     0.53360   0.80050   0.72300   0.00000  Uiso   1.00
He63   H     0.54442   0.71221   0.82536   0.00000  Uiso   1.00
Li31   H     0.49989   0.87430   0.63765   0.00000  Uiso   1.00
Be64   C     0.51788   0.25783   0.80431   0.00000  Uiso   1.00
C64    N     0.52992   0.20923   0.73557   0.00000  Uiso   1.00
B32    C     0.49913   0.17855   0.69891   0.00000  Uiso   1.00
He64   H     0.53718   0.29086   0.84589   0.00000  Uiso   1.00
Li32   H     0.49925   0.13786   0.64192   0.00000  Uiso   1.00
Be65   C     0.61168   0.19636   0.42893   0.00000  Uiso   1.00
Be66   C     0.61119   0.16005   0.51285   0.00000  Uiso   1.00
C65    N     0.58932   0.20453   0.56962   0.00000  Uiso   1.00
B33    C     0.57808   0.26686   0.51968   0.00000  Uiso   1.00
C66    N     0.59078   0.26440   0.43405   0.00000  Uiso   1.00
He65   H     0.62428   0.10564   0.53604   0.00000  Uiso   1.00
He66   H     0.62556   0.17942   0.36658   0.00000  Uiso   1.00
Li33   H     0.56039   0.31377   0.54560   0.00000  Uiso   1.00
Be67   C     0.60561   0.83538   0.40919   0.00000  Uiso   1.00
Be68   C     0.60756   0.86816   0.49461   0.00000  Uiso   1.00
C67    N     0.58862   0.81961   0.55360   0.00000  Uiso   1.00
B34    C     0.57656   0.75869   0.50322   0.00000  Uiso   1.00
C68    N     0.58615   0.76558   0.41546   0.00000  Uiso   1.00
He67   H     0.62053   0.92250   0.51770   0.00000  Uiso   1.00
He68   H     0.61691   0.85579   0.34498   0.00000  Uiso   1.00
Li34   H     0.56065   0.70943   0.53046   0.00000  Uiso   1.00
Be69   C     0.61917   0.48224   0.41911   0.00000  Uiso   1.00
Be70   C     0.61724   0.56388   0.41442   0.00000  Uiso   1.00
C69    N     0.58853   0.58404   0.35775   0.00000  Uiso   1.00
B35    C     0.57462   0.51495   0.32846   0.00000  Uiso   1.00
C70    N     0.59167   0.45178   0.36535   0.00000  Uiso   1.00
He69   H     0.63368   0.60902   0.44772   0.00000  Uiso   1.00
He70   H     0.63758   0.44363   0.45714   0.00000  Uiso   1.00
Li35   H     0.55118   0.51075   0.28269   0.00000  Uiso   1.00
Be71   C     0.51506   0.34993   0.21463   0.00000  Uiso   1.00
B36    C     0.49783   0.33211   0.35388   0.00000  Uiso   1.00
C71    N     0.52802   0.33784   0.30122   0.00000  Uiso   1.00
He71   H     0.53372   0.35684   0.15741   0.00000  Uiso   1.00
Li36   H     0.49876   0.32200   0.42665   0.00000  Uiso   1.00
Be72   C     0.50726   0.68799   0.19679   0.00000  Uiso   1.00
C72    N     0.52054   0.69347   0.28392   0.00000  Uiso   1.00
He72   H     0.52574   0.68582   0.13874   0.00000  Uiso   1.00
H19    Zn    0.82328   0.83016   0.00247   0.00000  Uiso   1.00
H20    Zn    0.82407   0.18512   0.00922   0.00000  Uiso   1.00
H21    Zn    0.92003   0.68316   0.28742   0.00000  Uiso   1.00
H22    Zn    0.91774   0.32856   0.29758   0.00000  Uiso   1.00
H23    Zn    0.91405   0.18647   0.67082   0.00000  Uiso   1.00
H24    Zn    0.90789   0.83158   0.65635   0.00000  Uiso   1.00
Be73   C     0.76001   0.78717   0.12021   0.00000  Uiso   1.00
C73    N     0.77503   0.78362   0.03458   0.00000  Uiso   1.00
B37    C     0.74778   0.75692   0.98096   0.00000  Uiso   1.00
He73   H     0.77600   0.80738   0.17794   0.00000  Uiso   1.00
Li37   H     0.75074   0.74830   0.90831   0.00000  Uiso   1.00
Be74   C     0.76174   0.23251   0.12690   0.00000  Uiso   1.00
B38    C     0.74880   0.26097   0.98728   0.00000  Uiso   1.00
C74    N     0.77622   0.23406   0.04061   0.00000  Uiso   1.00
He74   H     0.77797   0.21279   0.18468   0.00000  Uiso   1.00
Li38   H     0.75139   0.26855   0.91433   0.00000  Uiso   1.00
Be75   C     0.77611   0.05001   0.95456   0.00000  Uiso   1.00
Be76   C     0.77597   0.96838   0.95297   0.00000  Uiso   1.00
C75    N     0.80893   0.94201   0.98825   0.00000  Uiso   1.00
B39    C     0.82826   0.00762   0.00783   0.00000  Uiso   1.00
C76    N     0.80906   0.07433   0.99084   0.00000  Uiso   1.00
He75   H     0.75470   0.92737   0.93105   0.00000  Uiso   1.00
He76   H     0.75497   0.09226   0.93436   0.00000  Uiso   1.00
Li39   H     0.85583   0.00680   0.03687   0.00000  Uiso   1.00
Be77   C     0.87651   0.83126   0.25176   0.00000  Uiso   1.00
Be78   C     0.85520   0.86651   0.18551   0.00000  Uiso   1.00
C77    N     0.85460   0.81719   0.11144   0.00000  Uiso   1.00
B40    C     0.87450   0.75318   0.13573   0.00000  Uiso   1.00
C78    N     0.88805   0.75858   0.22033   0.00000  Uiso   1.00
He77   H     0.84082   0.92306   0.18526   0.00000  Uiso   1.00
He78   H     0.88357   0.85153   0.31938   0.00000  Uiso   1.00
Li40   H     0.87923   0.70261   0.09170   0.00000  Uiso   1.00
Be79   C     0.87429   0.17974   0.26260   0.00000  Uiso   1.00
Be80   C     0.85376   0.14495   0.19489   0.00000  Uiso   1.00
C79    N     0.85383   0.19497   0.12097   0.00000  Uiso   1.00
B41    C     0.87321   0.25891   0.14673   0.00000  Uiso   1.00
C80    N     0.88582   0.25285   0.23215   0.00000  Uiso   1.00
He79   H     0.83961   0.08825   0.19327   0.00000  Uiso   1.00
He80   H     0.88083   0.15900   0.33055   0.00000  Uiso   1.00
Li41   H     0.87827   0.30988   0.10316   0.00000  Uiso   1.00
Be81   C     0.87905   0.30236   0.80042   0.00000  Uiso   1.00
Be82   C     0.85817   0.30278   0.87868   0.00000  Uiso   1.00
C81    N     0.84991   0.22553   0.90071   0.00000  Uiso   1.00
B42    C     0.86622   0.18102   0.83663   0.00000  Uiso   1.00
C82    N     0.88347   0.22489   0.77329   0.00000  Uiso   1.00
He81   H     0.84841   0.35188   0.91976   0.00000  Uiso   1.00
He82   H     0.89097   0.35113   0.76207   0.00000  Uiso   1.00
Li42   H     0.86457   0.11668   0.83438   0.00000  Uiso   1.00
Be83   C     0.87174   0.71460   0.78372   0.00000  Uiso   1.00
Be84   C     0.85219   0.71365   0.86402   0.00000  Uiso   1.00
C83    N     0.84620   0.79086   0.88984   0.00000  Uiso   1.00
B43    C     0.86248   0.83580   0.82585   0.00000  Uiso   1.00
C84    N     0.87755   0.79242   0.75907   0.00000  Uiso   1.00
He83   H     0.84196   0.66428   0.90423   0.00000  Uiso   1.00
He84   H     0.88184   0.66598   0.74240   0.00000  Uiso   1.00
Li43   H     0.86230   0.90028   0.82627   0.00000  Uiso   1.00
Be85   C     0.87084   0.46547   0.23301   0.00000  Uiso   1.00
Be86   C     0.87144   0.54723   0.23049   0.00000  Uiso   1.00
C85    N     0.90523   0.57216   0.26195   0.00000  Uiso   1.00
B44    C     0.92358   0.50548   0.28414   0.00000  Uiso   1.00
C86    N     0.90424   0.43938   0.26611   0.00000  Uiso   1.00
He85   H     0.85056   0.58933   0.20828   0.00000  Uiso   1.00
He86   H     0.84935   0.42408   0.21340   0.00000  Uiso   1.00
Li44   H     0.95148   0.50494   0.31114   0.00000  Uiso   1.00
Be87   C     0.98195   0.24999   0.20618   0.00000  Uiso   1.00
C87    N     0.96975   0.30046   0.27292   0.00000  Uiso   1.00
He87   H     0.96275   0.21941   0.16191   0.00000  Uiso   1.00
Be88   C     0.98690   0.76123   0.20610   0.00000  Uiso   1.00
C88    N     0.97302   0.70555   0.26536   0.00000  Uiso   1.00
He88   H     0.96875   0.79826   0.16532   0.00000  Uiso   1.00
Be89   C     0.87317   0.70425   0.54269   0.00000  Uiso   1.00
Be90   C     0.87677   0.66914   0.45890   0.00000  Uiso   1.00
C89    N     0.90652   0.70279   0.41541   0.00000  Uiso   1.00
B45    C     0.91935   0.75814   0.47266   0.00000  Uiso   1.00
C90    N     0.90044   0.76044   0.55118   0.00000  Uiso   1.00
He89   H     0.86081   0.62213   0.42760   0.00000  Uiso   1.00
He90   H     0.85309   0.69387   0.59614   0.00000  Uiso   1.00
Li45   H     0.94292   0.79577   0.45758   0.00000  Uiso   1.00
Be91   C     0.87778   0.31567   0.56076   0.00000  Uiso   1.00
Be92   C     0.87926   0.34910   0.47541   0.00000  Uiso   1.00
C91    N     0.90719   0.31273   0.42787   0.00000  Uiso   1.00
B46    C     0.92113   0.25770   0.48454   0.00000  Uiso   1.00
C92    N     0.90459   0.25792   0.56624   0.00000  Uiso   1.00
He91   H     0.86296   0.39653   0.44543   0.00000  Uiso   1.00
He92   H     0.85948   0.32828   0.61730   0.00000  Uiso   1.00
Li46   H     0.94376   0.21832   0.46665   0.00000  Uiso   1.00
Be93   C     0.87344   0.97489   0.56524   0.00000  Uiso   1.00
Be94   C     0.87507   0.05656   0.56907   0.00000  Uiso   1.00
C93    N     0.90151   0.07721   0.63161   0.00000  Uiso   1.00
B47    C     0.91436   0.00814   0.66493   0.00000  Uiso   1.00
C94    N     0.89885   0.94460   0.62539   0.00000  Uiso   1.00
He93   H     0.85979   0.10139   0.53156   0.00000  Uiso   1.00
He94   H     0.85653   0.93616   0.52382   0.00000  Uiso   1.00
Li47   H     0.93600   0.00414   0.71580   0.00000  Uiso   1.00
Be95   C     0.96935   0.82670   0.79056   0.00000  Uiso   1.00
B48    C     0.99095   0.82468   0.65362   0.00000  Uiso   1.00
C95    N     0.95915   0.82464   0.70079   0.00000  Uiso   1.00
He95   H     0.94893   0.82712   0.84460   0.00000  Uiso   1.00
Li48   H     0.99237   0.82327   0.58006   0.00000  Uiso   1.00
Be96   C     0.97593   0.19693   0.80450   0.00000  Uiso   1.00
C96    N     0.96566   0.19155   0.71491   0.00000  Uiso   1.00
He96   H     0.95553   0.20197   0.85827   0.00000  Uiso   1.00
loop_
_geom_bond_atom_site_label_1
_geom_bond_atom_site_label_2
_geom_bond_distance
_geom_bond_site_symmetry_2
_ccdc_geom_bond_type
H1     C1      1.995   .     S
H1     C3      1.987   1_554 S
H1     C5      1.998   .     S
H1     C11     1.997   1_554 S
H2     C2      1.991   1_554 S
H2     C4      1.987   1_554 S
H2     C7      2.001   .     S
H2     C9      1.992   1_554 S
H3     C6      1.999   .     S
H3     C13     2.001   .     S
H3     C15     1.995   .     S
H3     C17     1.995   .     S
H4     C8      2.000   .     S
H4     C14     2.003   .     S
H4     C16     2.003   .     S
H4     C19     1.998   .     S
H5     C10     1.993   .     S
H5     C20     2.003   .     S
H5     C21     2.000   .     S
H5     C23     1.995   .     S
H6     C12     2.005   .     S
H6     C18     2.000   .     S
H6     C22     2.001   .     S
H6     C24     1.999   .     S
C1     Be24    1.390   .     S
C1     B13     1.358   1_554 D
He1    Be24    1.097   .     S
Li1    B13     1.098   .     S
Be1    C2      1.389   .     S
Be1    He2     1.097   .     S
Be1    Be26    1.391   .     D
C2     H2      1.991   1_556 S
C2     B14     1.358   1_556 S
Be2    Be3     1.390   1_565 D
Be2    C4      1.389   .     S
Be2    He4     1.097   .     S
Be3    Be2     1.390   1_545 D
Be3    C3      1.389   .     S
Be3    He3     1.097   .     S
C3     H1      1.987   1_556 S
C3     B1      1.356   1_546 D
B1     C3      1.356   1_564 D
B1     C4      1.356   1_554 S
B1     Li2     1.098   .     S
C4     B1      1.356   1_556 S
C4     H2      1.987   1_556 S
Be4    Be5     1.393   .     D
Be4    C6      1.389   .     S
Be4    He6     1.097   .     S
Be5    C5      1.389   .     S
Be5    He5     1.096   .     S
C5     B2      1.357   .     D
B2     C6      1.357   .     S
B2     Li3     1.098   .     S
Be6    Be7     1.394   .     D
Be6    C8      1.389   .     S
Be6    He8     1.097   .     S
Be7    C7      1.390   .     S
Be7    He7     1.097   .     S
C7     B3      1.357   .     D
B3     C8      1.357   .     S
B3     Li4     1.098   .     S
Be8    Be9     1.391   .     D
Be8    C10     1.390   .     S
Be8    He10    1.097   .     S
Be9    C9      1.389   .     S
Be9    He9     1.096   .     S
C9     H2      1.992   1_556 S
C9     B4      1.357   .     D
B4     C10     1.356   .     S
B4     Li5     1.098   .     S
Be10   Be11    1.393   .     D
Be10   C12     1.390   .     S
Be10   He12    1.097   .     S
Be11   C11     1.389   .     S
Be11   He11    1.097   .     S
C11    H1      1.997   1_556 S
C11    B5      1.358   .     D
B5     C12     1.357   .     S
B5     Li6     1.098   .     S
Be12   Be13    1.393   .     D
Be12   C14     1.390   .     S
Be12   He14    1.097   .     S
Be13   C13     1.389   .     S
Be13   He13    1.097   .     S
C13    B6      1.358   .     D
B6     C14     1.358   .     S
B6     Li7     1.097   .     S
Be14   C15     1.389   .     S
Be14   He15    1.097   .     S
Be14   Be87    1.392   1_455 D
C15    B7      1.357   .     D
B7     Li8     1.098   .     S
B7     C87     1.357   1_455 S
Be15   C16     1.390   .     S
Be15   He16    1.097   .     S
Be15   Be88    1.393   1_455 D
B8     C16     1.358   .     D
B8     Li9     1.097   .     S
B8     C88     1.358   1_455 S
Be16   Be17    1.392   .     D
Be16   C18     1.389   .     S
Be16   He18    1.096   .     S
Be17   C17     1.389   .     S
Be17   He17    1.097   .     S
C17    B9      1.357   .     D
B9     C18     1.358   .     S
B9     Li10    1.098   .     S
Be18   Be19    1.392   .     D
Be18   C20     1.390   .     S
Be18   He20    1.097   .     S
Be19   C19     1.389   .     S
Be19   He19    1.097   .     S
C19    B10     1.358   .     D
B10    C20     1.358   .     S
B10    Li11    1.098   .     S
Be20   Be21    1.393   1_545 D
Be20   C22     1.389   .     S
Be20   He22    1.097   .     S
Be21   Be20    1.393   1_565 D
Be21   C21     1.389   .     S
Be21   He21    1.097   .     S
C21    B11     1.358   1_565 D
B11    C21     1.358   1_545 D
B11    C22     1.358   .     S
B11    Li12    1.098   .     S
Be22   C23     1.390   .     S
Be22   He23    1.097   .     S
Be22   Be95    1.391   1_455 D
C23    B48     1.357   1_455 S
Be23   C24     1.389   .     S
Be23   He24    1.097   .     S
Be23   Be96    1.392   1_455 D
B12    C24     1.359   1_655 S
B12    Li13    1.097   .     S
B12    C96     1.358   .     D
C24    B12     1.359   1_455 S
Be24   Be25    1.390   .     D
H7     C26     1.993   .     S
H7     C27     1.989   1_556 S
H7     C29     2.000   .     S
H7     C35     1.996   1_556 S
H8     C25     1.993   .     S
H8     C28     1.987   .     S
H8     C31     1.999   1_554 S
H8     C33     1.990   .     S
H9     C30     2.003   .     S
H9     C37     2.003   .     S
H9     C39     2.000   .     S
H9     C41     1.997   .     S
H10    C32     2.000   .     S
H10    C38     2.004   .     S
H10    C40     2.004   .     S
H10    C43     1.996   .     S
H11    C34     1.992   .     S
H11    C44     2.000   .     S
H11    C45     2.000   .     S
H11    C47     1.990   .     S
H12    C36     2.005   .     S
H12    C42     2.000   .     S
H12    C46     2.001   .     S
H12    C48     1.997   .     S
Be25   C25     1.389   .     S
Be25   He25    1.097   .     S
Li14   B24     1.097   .     S
B13    C1      1.358   1_556 D
B13    C25     1.359   1_556 S
C25    B13     1.359   1_554 S
Be26   C26     1.389   .     S
Be26   He26    1.097   .     S
C26    B14     1.357   1_556 D
B14    C26     1.357   1_554 D
B14    C2      1.358   1_554 S
B14    Li15    1.098   .     S
Be27   Be28    1.391   .     D
Be27   C28     1.389   .     S
Be27   He28    1.097   .     S
Be28   C27     1.389   .     S
Be28   He27    1.097   .     S
C27    H7      1.989   1_554 S
C27    B15     1.356   1_554 D
B15    C27     1.356   1_556 D
B15    C28     1.356   1_556 S
B15    Li16    1.098   .     S
C28    B15     1.356   1_554 S
Be29   Be30    1.392   .     D
Be29   C30     1.390   .     S
Be29   He30    1.097   .     S
Be30   C29     1.389   .     S
Be30   He29    1.097   .     S
C29    B16     1.358   .     S
B16    C30     1.358   .     D
B16    Li17    1.098   .     S
Be31   Be32    1.393   .     D
Be31   C32     1.389   .     S
Be31   He32    1.097   .     S
Be32   C31     1.390   .     S
Be32   He31    1.097   .     S
C31    H8      1.999   1_556 S
C31    B17     1.357   .     S
B17    C32     1.357   .     D
B17    Li18    1.097   .     S
Be33   Be34    1.391   .     D
Be33   C34     1.390   .     S
Be33   He34    1.097   .     S
Be34   C33     1.389   .     S
Be34   He33    1.096   .     S
C33    B18     1.357   .     D
B18    C34     1.356   .     S
B18    Li19    1.098   .     S
Be35   Be36    1.393   .     D
Be35   C36     1.390   .     S
Be35   He36    1.096   .     S
Be36   C35     1.388   .     S
Be36   He35    1.097   .     S
C35    H7      1.996   1_554 S
C35    B19     1.358   .     D
B19    C36     1.357   .     S
B19    Li20    1.098   .     S
Be37   Be38    1.393   1_545 D
Be37   C38     1.390   .     S
Be37   He38    1.097   .     S
Be38   Be37    1.393   1_565 D
Be38   C37     1.389   .     S
Be38   He37    1.097   .     S
C37    B20     1.358   .     S
B20    C38     1.358   1_565 D
B20    Li21    1.097   .     S
C38    B20     1.358   1_545 D
Be39   C39     1.389   .     S
Be39   He39    1.097   .     S
Be39   Be63    1.393   .     D
C39    B31     1.358   .     S
Be40   C40     1.389   .     S
Be40   He40    1.097   .     S
Be40   Be64    1.393   .     D
C40    B32     1.359   .     D
Be41   Be42    1.392   .     D
Be41   C42     1.389   .     S
Be41   He42    1.096   .     S
Be42   C41     1.389   .     S
Be42   He41    1.097   .     S
C41    B21     1.357   .     S
B21    C42     1.358   .     D
B21    Li22    1.097   .     S
Be43   Be44    1.392   .     D
Be43   C44     1.390   .     S
Be43   He44    1.097   .     S
Be44   C43     1.389   .     S
Be44   He43    1.097   .     S
C43    B22     1.358   .     D
B22    C44     1.358   .     S
B22    Li23    1.098   .     S
Be45   Be46    1.394   .     D
Be45   C46     1.389   .     S
Be45   He46    1.097   .     S
Be46   C45     1.389   .     S
Be46   He45    1.097   .     S
C45    B23     1.358   .     D
B23    C46     1.357   .     S
B23    Li24    1.099   .     S
Be47   C47     1.390   .     S
Be47   He47    1.097   .     S
Be47   Be71    1.390   .     D
C47    B36     1.357   .     D
Be48   C48     1.389   .     S
Be48   He48    1.097   .     S
Be48   Be72    1.392   .     D
B24    C48     1.358   .     S
B24    C72     1.357   .     D
H13    C50     1.993   1_556 S
H13    C51     1.990   1_556 S
H13    C53     1.999   .     S
H13    C59     1.992   1_556 S
H14    C49     1.993   1_556 S
H14    C52     1.991   1_556 S
H14    C55     2.001   .     S
H14    C57     1.997   1_556 S
H15    C54     2.000   .     S
H15    C61     1.998   .     S
H15    C64     2.005   .     S
H15    C65     1.995   .     S
H16    C56     2.000   .     S
H16    C62     1.998   .     S
H16    C63     2.001   .     S
H16    C67     1.996   .     S
H17    C58     1.995   .     S
H17    C68     1.998   .     S
H17    C69     1.996   .     S
H17    C72     1.999   .     S
H18    C60     1.993   .     S
H18    C66     1.997   .     S
H18    C70     1.994   .     S
H18    C71     1.987   .     S
Be49   C49     1.389   .     S
Be49   He49    1.097   .     S
Be49   Be73    1.391   .     D
C49    H14     1.993   1_554 S
C49    B37     1.358   1_554 D
Be50   C50     1.389   .     S
Be50   He50    1.097   .     S
Be50   Be74    1.390   .     D
C50    H13     1.993   1_554 S
C50    B38     1.358   1_554 D
Be51   Be52    1.390   .     D
Be51   C52     1.389   .     S
Be51   He52    1.097   .     S
Be52   C51     1.389   .     S
Be52   He51    1.097   .     S
C51    H13     1.990   1_554 S
C51    B25     1.357   1_554 D
B25    C51     1.357   1_556 D
B25    C52     1.357   1_556 S
B25    Li25    1.098   .     S
C52    H14     1.991   1_554 S
C52    B25     1.357   1_554 S
Be53   Be54    1.393   .     D
Be53   C54     1.389   .     S
Be53   He54    1.097   .     S
Be54   C53     1.389   .     S
Be54   He53    1.097   .     S
C53    B26     1.358   .     S
B26    C54     1.357   .     D
B26    Li26    1.097   .     S
Be55   Be56    1.394   .     D
Be55   C56     1.389   .     S
Be55   He56    1.097   .     S
Be56   C55     1.389   .     S
Be56   He55    1.097   .     S
C55    B27     1.357   .     S
B27    C56     1.356   .     D
B27    Li27    1.097   .     S
Be57   Be58    1.391   .     D
Be57   C58     1.389   .     S
Be57   He58    1.097   .     S
Be58   C57     1.389   .     S
Be58   He57    1.096   .     S
C57    H14     1.997   1_554 S
C57    B28     1.358   .     D
B28    C58     1.357   .     S
B28    Li28    1.098   .     S
Be59   Be60    1.391   .     D
Be59   C60     1.389   .     S
Be59   He60    1.097   .     S
Be60   C59     1.389   .     S
Be60   He59    1.096   .     S
C59    H13     1.992   1_554 S
C59    B29     1.357   .     S
B29    C60     1.357   .     D
B29    Li29    1.098   .     S
Be61   Be62    1.392   1_565 D
Be61   C62     1.390   .     S
Be61   He62    1.097   .     S
Be62   Be61    1.392   1_545 D
Be62   C61     1.389   .     S
Be62   He61    1.097   .     S
C61    B30     1.358   .     S
B30    C62     1.357   1_545 D
B30    Li30    1.097   .     S
C62    B30     1.357   1_565 D
Be63   C63     1.389   .     S
Be63   He63    1.097   .     S
B31    C63     1.358   .     D
B31    Li31    1.098   .     S
Be64   C64     1.389   .     S
Be64   He64    1.097   .     S
C64    B32     1.358   .     S
B32    Li32    1.098   .     S
Be65   Be66    1.392   .     D
Be65   C66     1.389   .     S
Be65   He66    1.097   .     S
Be66   C65     1.389   .     S
Be66   He65    1.097   .     S
C65    B33     1.357   .     S
B33    C66     1.357   .     D
B33    Li33    1.098   .     S
Be67   Be68    1.393   .     D
Be67   C68     1.389   .     S
Be67   He68    1.097   .     S
Be68   C67     1.389   .     S
Be68   He67    1.097   .     S
C67    B34     1.357   .     S
B34    C68     1.357   .     D
B34    Li34    1.098   .     S
Be69   Be70    1.393   .     D
Be69   C70     1.389   .     S
Be69   He70    1.097   .     S
Be70   C69     1.390   .     S
Be70   He69    1.097   .     S
C69    B35     1.356   .     S
B35    C70     1.357   .     D
B35    Li35    1.099   .     S
Be71   C71     1.389   .     S
Be71   He71    1.097   .     S
B36    C71     1.357   .     S
B36    Li36    1.097   .     S
Be72   C72     1.390   .     S
Be72   He72    1.097   .     S
H19    C73     1.992   .     S
H19    C75     1.986   1_554 S
H19    C77     1.999   .     S
H19    C83     1.991   1_554 S
H20    C74     1.993   .     S
H20    C76     1.986   1_554 S
H20    C79     1.997   .     S
H20    C81     1.992   1_554 S
H21    C78     2.001   .     S
H21    C85     2.005   .     S
H21    C88     2.002   .     S
H21    C89     1.997   .     S
H22    C80     1.998   .     S
H22    C86     2.004   .     S
H22    C87     1.995   .     S
H22    C91     1.995   .     S
H23    C82     2.002   .     S
H23    C92     2.003   .     S
H23    C93     2.006   .     S
H23    C96     2.001   .     S
H24    C84     2.001   .     S
H24    C90     2.003   .     S
H24    C94     2.005   .     S
H24    C95     1.992   .     S
Be73   C73     1.389   .     S
Be73   He73    1.097   .     S
C73    B37     1.358   1_554 S
B37    C49     1.358   1_556 D
B37    C73     1.358   1_556 S
B37    Li37    1.097   .     S
Be74   C74     1.389   .     S
Be74   He74    1.097   .     S
B38    C50     1.358   1_556 D
B38    C74     1.358   1_556 S
B38    Li38    1.097   .     S
C74    B38     1.358   1_554 S
Be75   Be76    1.390   1_545 D
Be75   C76     1.386   .     S
Be75   He76    1.097   .     S
Be76   Be75    1.390   1_565 D
Be76   C75     1.389   .     S
Be76   He75    1.097   .     S
C75    H19     1.986   1_556 S
C75    B39     1.356   1_566 D
B39    C75     1.356   1_544 D
B39    C76     1.358   1_554 S
B39    Li39    1.098   .     S
C76    B39     1.358   1_556 S
C76    H20     1.986   1_556 S
Be77   Be78    1.392   .     D
Be77   C78     1.390   .     S
Be77   He78    1.097   .     S
Be78   C77     1.389   .     S
Be78   He77    1.097   .     S
C77    B40     1.358   .     D
B40    C78     1.358   .     S
B40    Li40    1.098   .     S
Be79   Be80    1.393   .     D
Be79   C80     1.389   .     S
Be79   He80    1.097   .     S
Be80   C79     1.389   .     S
Be80   He79    1.097   .     S
C79    B41     1.357   .     D
B41    C80     1.357   .     S
B41    Li41    1.098   .     S
Be81   Be82    1.392   .     D
Be81   C82     1.390   .     S
Be81   He82    1.097   .     S
Be82   C81     1.388   .     S
Be82   He81    1.097   .     S
C81    H20     1.992   1_556 S
C81    B42     1.358   .     D
B42    C82     1.357   .     S
B42    Li42    1.098   .     S
Be83   Be84    1.392   .     D
Be83   C84     1.390   .     S
Be83   He84    1.097   .     S
Be84   C83     1.388   .     S
Be84   He83    1.096   .     S
C83    H19     1.991   1_556 S
C83    B43     1.357   .     D
B43    C84     1.357   .     S
B43    Li43    1.098   .     S
Be85   Be86    1.393   .     D
Be85   C86     1.390   .     S
Be85   He86    1.097   .     S
Be86   C85     1.390   .     S
Be86   He85    1.097   .     S
C85    B44     1.358   .     D
B44    C86     1.358   .     S
B44    Li44    1.097   .     S
Be87   Be14    1.392   1_655 D
Be87   C87     1.389   .     S
Be87   He87    1.097   .     S
C87    B7      1.357   1_655 S
Be88   Be15    1.393   1_655 D
Be88   C88     1.389   .     S
Be88   He88    1.097   .     S
C88    B8      1.358   1_655 S
Be89   Be90    1.392   .     D
Be89   C90     1.389   .     S
Be89   He90    1.096   .     S
Be90   C89     1.389   .     S
Be90   He89    1.097   .     S
C89    B45     1.358   .     D
B45    C90     1.358   .     S
B45    Li45    1.097   .     S
Be91   Be92    1.392   .     D
Be91   C92     1.390   .     S
Be91   He92    1.096   .     S
Be92   C91     1.388   .     S
Be92   He91    1.097   .     S
C91    B46     1.358   .     D
B46    C92     1.358   .     S
B46    Li46    1.098   .     S
Be93   Be94    1.394   1_565 D
Be93   C94     1.389   .     S
Be93   He94    1.097   .     S
Be94   Be93    1.394   1_545 D
Be94   C93     1.390   .     S
Be94   He93    1.097   .     S
C93    B47     1.358   .     D
B47    C94     1.359   1_545 S
B47    Li47    1.098   .     S
C94    B47     1.359   1_565 S
Be95   Be22    1.391   1_655 D
Be95   C95     1.389   .     S
Be95   He95    1.097   .     S
B48    C23     1.357   1_655 S
B48    C95     1.358   .     D
B48    Li48    1.097   .     S
Be96   Be23    1.392   1_655 D
Be96   C96     1.390   .     S
Be96   He96    1.097   .     S
