# Supplementary material for: Data-Driven Search Algorithm for Discovery of Synthesizable Zeolitic Imidazolate Frameworks
Source: JACS Au. 2025 Mar 7;5(3):1460–70. doi: 10.1021/jacsau.5c00077 (PMC11938011; doi:10.1021/jacsau.5c00077)
Supplement: Supplementary file 5 — au5c00077_si_005.zip [file au5c00077_si_005.zip › Tier 2/T-136_194_3_1653.cif]

data_194_3_1653.lmp-nosymm
_audit_creation_date              2023-09-12
_audit_creation_method            'Materials Studio'
_symmetry_space_group_name_H-M    'P63/MMC'
_symmetry_Int_Tables_number       194
_symmetry_cell_setting            hexagonal
loop_
_symmetry_equiv_pos_as_xyz
  x,y,z
  -y,x-y,z
  -x+y,-x,z
  -x,-y,z+1/2
  y,-x+y,z+1/2
  x-y,x,z+1/2
  y,x,-z
  x-y,-y,-z
  -x,-x+y,-z
  -y,-x,-z+1/2
  -x+y,y,-z+1/2
  x,x-y,-z+1/2
  -x,-y,-z
  y,-x+y,-z
  x-y,x,-z
  x,y,-z+1/2
  -y,x-y,-z+1/2
  -x+y,-x,-z+1/2
  -y,-x,z
  -x+y,y,z
  x,x-y,z
  y,x,z+1/2
  x-y,-y,z+1/2
  -x,-x+y,z+1/2
_cell_length_a                    24.5120
_cell_length_b                    24.5120
_cell_length_c                    50.1605
_cell_angle_alpha                 90.0000
_cell_angle_beta                  90.0000
_cell_angle_gamma                 120.0000
loop_
_atom_site_label
_atom_site_type_symbol
_atom_site_fract_x
_atom_site_fract_y
_atom_site_fract_z
_atom_site_U_iso_or_equiv
_atom_site_adp_type
_atom_site_occupancy
H1     Zn    0.33261   0.42119   0.18959   0.00000  Uiso   1.00
H7     Zn    0.41838   0.33410   0.09457   0.00000  Uiso   1.00
Be1    C     0.66946   0.71745   0.23612   0.00000  Uiso   1.00
C1     N     0.31947   0.39231   0.22748   0.00000  Uiso   1.00
He1    H     0.25901   0.29145   0.22196   0.00000  Uiso   1.00
Be7    C     0.43799   0.61883   0.18566   0.00000  Uiso   1.00
C7     N     0.39455   0.51328   0.18690   0.00000  Uiso   1.00
He7    H     0.33251   0.55250   0.18448   0.00000  Uiso   1.00
Be13   C     0.16612   0.38910   0.15114   0.00000  Uiso   1.00
C13    N     0.24905   0.40593   0.17648   0.00000  Uiso   1.00
He13   H     0.24622   0.37742   0.13528   0.00000  Uiso   1.00
Be19   C     0.38983   0.30242   0.15372   0.00000  Uiso   1.00
Be25   C     0.37015   0.32265   0.17577   0.00000  Uiso   1.00
C19    N     0.36290   0.37302   0.16792   0.00000  Uiso   1.00
B1     C     0.37800   0.38159   0.14163   0.00000  Uiso   1.00
C25    N     0.39462   0.34008   0.13213   0.00000  Uiso   1.00
He19   H     0.36129   0.30545   0.19638   0.00000  Uiso   1.00
He25   H     0.40096   0.26448   0.15177   0.00000  Uiso   1.00
Li1    H     0.37771   0.41871   0.12951   0.00000  Uiso   1.00
Be31   C     0.55678   0.49999   0.05837   0.00000  Uiso   1.00
C31    N     0.49040   0.41746   0.08378   0.00000  Uiso   1.00
He31   H     0.46545   0.41982   0.04238   0.00000  Uiso   1.00
Be37   C     0.50049   0.22184   0.08054   0.00000  Uiso   1.00
C37    N     0.44281   0.26761   0.09031   0.00000  Uiso   1.00
He37   H     0.53714   0.32593   0.07440   0.00000  Uiso   1.00
Be43   C     0.28102   0.34150   0.04683   0.00000  Uiso   1.00
Be49   C     0.32043   0.36003   0.06903   0.00000  Uiso   1.00
C43    N     0.35046   0.32466   0.06971   0.00000  Uiso   1.00
B7     C     0.32954   0.28705   0.04789   0.00000  Uiso   1.00
C49    N     0.28655   0.29459   0.03374   0.00000  Uiso   1.00
He43   H     0.32910   0.39534   0.08435   0.00000  Uiso   1.00
He49   H     0.24958   0.35787   0.03945   0.00000  Uiso   1.00
Li7    H     0.34438   0.25283   0.04278   0.00000  Uiso   1.00
Be55   C     0.19909   0.07119   0.03034   0.00000  Uiso   1.00
C55    N     0.23362   0.16281   1.00846   0.00000  Uiso   1.00
He55   H     0.17702   0.14580   0.04416   0.00000  Uiso   1.00
Li13   H     0.71881   0.85941   0.02244   0.00000  Uiso   1.00
B18    C     0.74681   0.87340   1.00407   0.00000  Uiso   1.00
B13    C     0.79511   0.59023   0.09573   0.00000  Uiso   1.00
Li16   H     0.81918   0.63836   0.10372   0.00000  Uiso   1.00
H13    Zn    1.00000   0.24812   1.00000   0.00000  Uiso   1.00
B15    C     0.33987   0.42765   0.25000   0.00000  Uiso   1.00
Li28   H     0.10854   0.62948   0.25000   0.00000  Uiso   1.00
Li19   H     0.21516   0.78484   0.21189   0.00000  Uiso   1.00
B22    C     0.45830   0.54170   0.18816   0.00000  Uiso   1.00
Li21   H     0.48414   0.51586   0.18920   0.00000  Uiso   1.00
B25    C     0.54177   0.45823   0.09811   0.00000  Uiso   1.00
Li24   H     0.54852   0.45148   0.11923   0.00000  Uiso   1.00
B28    C     0.20838   0.41677   0.19076   0.00000  Uiso   1.00
loop_
_geom_bond_atom_site_label_1
_geom_bond_atom_site_label_2
_geom_bond_distance
_geom_bond_site_symmetry_2
_ccdc_geom_bond_type
H1     C1      1.997   .     S
H1     C7      1.998   .     S
H1     C13     2.000   .     S
H1     C19     2.001   .     S
H7     C25     1.999   .     S
H7     C31     1.994   .     S
H7     C37     2.009   .     S
H7     C43     1.999   .     S
Be1    Be1     1.392   16    A
Be1    He1     1.097   19_665 S
Be1    C1      1.389   19_665 A
C1     B15     1.358   .     A
C1     Be1     1.389   19_665 A
He1    Be1     1.097   19_665 S
Be7    C7      1.389   19_665 A
Be7    He7     1.097   19_665 S
Be7    Be7     1.393   19_665 A
C7     B22     1.358   .     A
C7     Be7     1.389   19_665 A
He7    Be7     1.097   19_665 S
Be13   Be13    1.394   20    A
Be13   He13    1.097   20    S
Be13   C13     1.389   20    A
C13    B28     1.357   .     A
C13    Be13    1.389   20    A
He13   Be13    1.097   20    S
Be19   Be25    1.393   .     D
Be19   C25     1.389   .     S
Be19   He25    1.097   .     S
Be25   C19     1.389   .     S
Be25   He19    1.096   .     S
C19    B1      1.357   .     S
B1     C25     1.357   .     D
B1     Li1     1.097   .     S
Be31   Be31    1.391   19_665 A
Be31   He31    1.097   19_665 S
Be31   C31     1.389   19_665 A
C31    B25     1.357   .     A
C31    Be31    1.389   19_665 A
He31   Be31    1.097   19_665 S
Be37   C37     1.389   21    A
Be37   He37    1.097   21    S
Be37   Be37    1.393   21    A
C37    Be37    1.389   21    A
C37    B13     1.360   2_655 A
He37   Be37    1.097   21    S
Be43   Be49    1.393   .     D
Be43   C49     1.388   .     S
Be43   He49    1.096   .     S
Be49   C43     1.390   .     S
Be49   He43    1.096   .     S
C43    B7      1.356   .     D
B7     C49     1.358   .     S
B7     Li7     1.098   .     S
C49    H13     1.994   14_566 S
Be55   He55    1.097   21    S
Be55   Be55    1.390   21    A
Be55   C55     1.389   21_554 A
C55    Be55    1.389   21_556 A
C55    H13     1.984   14_567 S
C55    B18     1.356   9_657 A
He55   Be55    1.097   21    S
Li13   B18     1.096   1_554 S
B18    Li13    1.096   1_556 S
B18    C55     1.356   9_667 A
B18    C55     1.356   13_667 A
B13    Li16    1.098   .     S
B13    C37     1.360   3_665 A
B13    C37     1.360   19_665 A
H13    C49     1.994   15_656 S
H13    C49     1.994   20_656 S
H13    C55     1.984   15_657 S
H13    C55     1.984   20_655 S
B15    C1      1.358   16    A
B15    Li28    1.098   2_665 S
Li28   B15     1.098   3_565 S
Li19   B28     1.098   3_565 S
B22    C7      1.358   19_665 A
B22    Li21    1.098   .     S
B25    C31     1.357   19_665 A
B25    Li24    1.098   .     S
B28    C13     1.357   20    A
B28    Li19    1.098   2_665 S
