# Supplementary material for: Data-Driven Search Algorithm for Discovery of Synthesizable Zeolitic Imidazolate Frameworks
Source: JACS Au. 2025 Mar 7;5(3):1460–70. doi: 10.1021/jacsau.5c00077 (PMC11938011; doi:10.1021/jacsau.5c00077)
Supplement: Supplementary file 5 — au5c00077_si_005.zip [file au5c00077_si_005.zip › Tier 2/T-137_51_3_106914.cif]

data_51_3_106914.lmp-nosymm
_audit_creation_date              2023-09-12
_audit_creation_method            'Materials Studio'
_symmetry_space_group_name_H-M    'P2/M'
_symmetry_Int_Tables_number       10
_symmetry_cell_setting            monoclinic
loop_
_symmetry_equiv_pos_as_xyz
  x,y,z
  -x,y,-z
  -x,-y,-z
  x,-y,z
_cell_length_a                    28.5249
_cell_length_b                    17.9124
_cell_length_c                    13.2192
_cell_angle_alpha                 90.0000
_cell_angle_beta                  89.1949
_cell_angle_gamma                 90.0000
loop_
_atom_site_label
_atom_site_type_symbol
_atom_site_fract_x
_atom_site_fract_y
_atom_site_fract_z
_atom_site_U_iso_or_equiv
_atom_site_adp_type
_atom_site_occupancy
H1     Zn    0.10559   0.16849   0.02322   0.00000  Uiso   1.00
H2     Zn    0.39369   0.16953   0.02212   0.00000  Uiso   1.00
H3     Zn    0.24815   0.32921   0.28148   0.00000  Uiso   1.00
H4     Zn    0.25197   0.16818   0.68407   0.00000  Uiso   1.00
Be1    C     0.02414   0.27536   0.00702   0.00000  Uiso   1.00
C1     N     0.03907   0.20169   0.01285   0.00000  Uiso   1.00
He1    H     0.04878   0.32195   0.01496   0.00000  Uiso   1.00
Be2    C     0.47575   0.27518   1.00661   0.00000  Uiso   1.00
C2     N     0.46069   0.20151   0.01203   0.00000  Uiso   1.00
He2    H     0.45102   0.32182   0.01409   0.00000  Uiso   1.00
Be3    C     0.11699   0.03883   0.16684   0.00000  Uiso   1.00
C3     N     0.11143   0.06297   0.06787   0.00000  Uiso   1.00
He3    H     0.12116   0.07837   0.22945   0.00000  Uiso   1.00
He4    H     0.29984   0.07848   0.49512   0.00000  Uiso   1.00
Be4    C     0.37420   0.03885   0.16103   0.00000  Uiso   1.00
C4     N     0.38560   0.06309   0.06394   0.00000  Uiso   1.00
He5    H     0.36659   0.07857   0.22227   0.00000  Uiso   1.00
C5     N     0.25862   0.06318   0.63304   0.00000  Uiso   1.00
Be5    C     0.14785   0.27845   0.28583   0.00000  Uiso   1.00
Be6    C     0.11427   0.24525   0.22516   0.00000  Uiso   1.00
C6     N     0.13539   0.22714   0.13312   0.00000  Uiso   1.00
B3     C     0.18098   0.24744   0.14187   0.00000  Uiso   1.00
C7     N     0.19037   0.27820   0.23321   0.00000  Uiso   1.00
He6    H     0.07686   0.23475   0.23951   0.00000  Uiso   1.00
He7    H     0.14495   0.30075   0.36297   0.00000  Uiso   1.00
Li3    H     0.20724   0.24014   0.08128   0.00000  Uiso   1.00
Be7    C     0.35097   0.28902   0.28014   0.00000  Uiso   1.00
Be8    C     0.38494   0.25464   0.21953   0.00000  Uiso   1.00
C8     N     0.36389   0.23172   0.13069   0.00000  Uiso   1.00
B4     C     0.31803   0.25077   0.14120   0.00000  Uiso   1.00
C9     N     0.30839   0.28516   0.23062   0.00000  Uiso   1.00
He8    H     0.42252   0.24611   0.23190   0.00000  Uiso   1.00
He9    H     0.35372   0.31448   0.35528   0.00000  Uiso   1.00
Li4    H     0.29180   0.23994   0.08312   0.00000  Uiso   1.00
Be9    C     0.15162   0.21208   0.72641   0.00000  Uiso   1.00
Be10   C     0.11772   0.21161   0.80317   0.00000  Uiso   1.00
C10    N     0.13761   0.18121   0.88912   0.00000  Uiso   1.00
B5     C     0.18255   0.16463   0.86233   0.00000  Uiso   1.00
C11    N     0.19291   0.18320   0.76496   0.00000  Uiso   1.00
He10   H     0.08108   0.23023   0.80296   0.00000  Uiso   1.00
He11   H     0.14961   0.23177   0.64800   0.00000  Uiso   1.00
Li5    H     0.20786   0.13971   0.91415   0.00000  Uiso   1.00
Be11   C     0.34377   0.24031   0.74093   0.00000  Uiso   1.00
Be12   C     0.37697   0.23951   0.81709   0.00000  Uiso   1.00
C12    N     0.36252   0.18852   0.89025   0.00000  Uiso   1.00
B6     C     0.32081   0.16168   0.85791   0.00000  Uiso   1.00
C13    N     0.30795   0.19135   0.76794   0.00000  Uiso   1.00
He12   H     0.41007   0.27016   0.82372   0.00000  Uiso   1.00
He13   H     0.34272   0.27244   0.67036   0.00000  Uiso   1.00
Li6    H     0.30016   0.11966   0.89932   0.00000  Uiso   1.00
Be13   C     0.20039   0.46118   0.18840   0.00000  Uiso   1.00
C14    N     0.23574   0.43686   0.25168   0.00000  Uiso   1.00
He14   H     0.17758   0.42177   0.14888   0.00000  Uiso   1.00
Be14   C     0.24438   0.32443   0.60004   0.00000  Uiso   1.00
Be15   C     0.24331   0.36309   0.50872   0.00000  Uiso   1.00
C15    N     0.24761   0.31154   0.43076   0.00000  Uiso   1.00
B7     C     0.25099   0.24391   0.47653   0.00000  Uiso   1.00
C16    N     0.24920   0.24874   0.57897   0.00000  Uiso   1.00
He15   H     0.23955   0.42290   0.49332   0.00000  Uiso   1.00
He16   H     0.24196   0.34495   0.67813   0.00000  Uiso   1.00
Li7    H     0.25447   0.19106   0.43510   0.00000  Uiso   1.00
Be16   C     0.28394   0.03889   0.54873   0.00000  Uiso   1.00
B1     C     1.00000   0.15966   1.00000   0.00000  Uiso   1.00
Li1    H     1.00000   0.09838   1.00000   0.00000  Uiso   1.00
Li2    H     0.22400   1.00000   0.75232   0.00000  Uiso   1.00
B2     C     0.24519   1.00000   0.68234   0.00000  Uiso   1.00
B8     C     0.10724   1.00000   0.01169   0.00000  Uiso   1.00
Li8    H     0.40226   1.00000   0.92814   0.00000  Uiso   1.00
B9     C     0.39280   1.00000   0.00893   0.00000  Uiso   1.00
Li14   H     0.10260   1.00000   0.92938   0.00000  Uiso   1.00
B15    C     0.25632   0.50000   0.28670   0.00000  Uiso   1.00
Li16   H     0.28605   0.50000   0.33850   0.00000  Uiso   1.00
B17    C     0.50000   0.15949   1.00000   0.00000  Uiso   1.00
Li17   H     0.50000   0.09822   1.00000   0.00000  Uiso   1.00
loop_
_geom_bond_atom_site_label_1
_geom_bond_atom_site_label_2
_geom_bond_distance
_geom_bond_site_symmetry_2
_ccdc_geom_bond_type
H1     C1      1.995   .     S
H1     C3      1.988   .     S
H1     C6      1.993   .     S
H1     C10     1.996   1_554 S
H2     C2      1.998   .     S
H2     C4      1.998   .     S
H2     C8      1.997   .     S
H2     C12     1.997   1_554 S
H3     C7      1.997   .     S
H3     C9      1.999   .     S
H3     C14     2.001   .     S
H3     C15     1.998   .     S
H4     C5      2.006   .     S
H4     C11     2.001   .     S
H4     C13     2.000   .     S
H4     C16     2.005   .     S
Be1    C1      1.389   .     A
Be1    He1     1.097   .     S
Be1    Be1     1.392   2     A
C1     B1      1.357   1_454 A
Be2    C2      1.389   1_556 A
Be2    He2     1.097   1_556 S
Be2    Be2     1.392   2_657 A
C2     Be2     1.389   1_554 A
C2     B17     1.358   1_554 A
He2    Be2     1.097   1_554 S
Be3    C3      1.389   .     A
Be3    He3     1.097   .     S
Be3    Be3     1.391   4     A
C3     B8      1.357   1_545 A
He4    Be16    1.096   .     S
Be4    C4      1.389   .     A
Be4    He5     1.097   .     S
Be4    Be4     1.392   4     A
C4     B9      1.358   1_545 A
C5     Be16    1.389   .     A
C5     B2      1.358   1_545 A
Be5    Be6     1.391   .     D
Be5    C7      1.390   .     S
Be5    He7     1.097   .     S
Be6    C6      1.389   .     S
Be6    He6     1.097   .     S
C6     B3      1.357   .     D
B3     C7      1.357   .     S
B3     Li3     1.097   .     S
Be7    Be8     1.392   .     D
Be7    C9      1.390   .     S
Be7    He9     1.097   .     S
Be8    C8      1.389   .     S
Be8    He8     1.097   .     S
C8     B4      1.357   .     D
B4     C9      1.358   .     S
B4     Li4     1.097   .     S
Be9    Be10    1.392   .     D
Be9    C11     1.390   .     S
Be9    He11    1.097   .     S
Be10   C10     1.388   .     S
Be10   He10    1.097   .     S
C10    H1      1.996   1_556 S
C10    B5      1.358   .     D
B5     C11     1.358   .     S
B5     Li5     1.097   .     S
Be11   Be12    1.392   .     D
Be11   C13     1.389   .     S
Be11   He13    1.097   .     S
Be12   C12     1.389   .     S
Be12   He12    1.097   .     S
C12    H2      1.997   1_556 S
C12    B6      1.358   .     D
B6     C13     1.358   .     S
B6     Li6     1.097   .     S
Be13   C14     1.389   .     A
Be13   He14    1.097   .     S
Be13   Be13    1.391   4_565 A
C14    B15     1.359   .     A
Be14   Be15    1.392   .     D
Be14   C16     1.390   .     S
Be14   He16    1.097   .     S
Be15   C15     1.388   .     S
Be15   He15    1.096   .     S
C15    B7      1.358   .     S
B7     C16     1.357   .     D
B7     Li7     1.098   .     S
Be16   Be16    1.393   4     A
B1     C1      1.357   1_656 A
B1     C1      1.357   2_656 A
B1     Li1     1.098   .     S
Li2    B2      1.098   .     S
B2     C5      1.358   1_565 A
B2     C5      1.358   4_565 A
B8     C3      1.357   1_565 A
B8     C3      1.357   4_565 A
B8     Li14    1.098   1_554 S
Li8    B9      1.098   1_556 S
B9     C4      1.358   1_565 A
B9     C4      1.358   4_565 A
B9     Li8     1.098   1_554 S
Li14   B8      1.098   1_556 S
B15    C14     1.359   4_565 A
B15    Li16    1.097   .     S
B17    C2      1.358   1_556 A
B17    C2      1.358   2_656 A
B17    Li17    1.098   .     S
