# Supplementary material for: Data-Driven Search Algorithm for Discovery of Synthesizable Zeolitic Imidazolate Frameworks
Source: JACS Au. 2025 Mar 7;5(3):1460–70. doi: 10.1021/jacsau.5c00077 (PMC11938011; doi:10.1021/jacsau.5c00077)
Supplement: Supplementary file 5 — au5c00077_si_005.zip [file au5c00077_si_005.zip › Tier 2/T-138_74_3_1531885.cif]

data_74_3_1531885.lmp-nosymm
_audit_creation_date              2023-09-12
_audit_creation_method            'Materials Studio'
_symmetry_space_group_name_H-M    'PNNA'
_symmetry_Int_Tables_number       52
_symmetry_cell_setting            orthorhombic
loop_
_symmetry_equiv_pos_as_xyz
  x,y,z
  -x+1/2,-y,z
  -x+1/2,y+1/2,-z+1/2
  x,-y+1/2,-z+1/2
  -x,-y,-z
  x+1/2,y,-z
  x+1/2,-y+1/2,z+1/2
  -x,y+1/2,z+1/2
_cell_length_a                    37.0686
_cell_length_b                    18.2262
_cell_length_c                    28.8613
_cell_angle_alpha                 90.0000
_cell_angle_beta                  90.0000
_cell_angle_gamma                 90.0000
loop_
_atom_site_label
_atom_site_type_symbol
_atom_site_fract_x
_atom_site_fract_y
_atom_site_fract_z
_atom_site_U_iso_or_equiv
_atom_site_adp_type
_atom_site_occupancy
H1     Zn    0.42093   0.83796   0.47558   0.00000  Uiso   1.00
H5     Zn    0.08301   0.66768   0.01250   0.00000  Uiso   1.00
H9     Zn    0.32579   0.83339   0.15844   0.00000  Uiso   1.00
H13    Zn    0.16439   0.66686   0.34175   0.00000  Uiso   1.00
Be1    C     0.49142   0.79835   0.43022   0.00000  Uiso   1.00
C1     N     0.47413   0.82202   0.47020   0.00000  Uiso   1.00
B1     C     0.49906   0.16264   0.49921   0.00000  Uiso   1.00
He1    H     0.47623   0.78260   0.39916   0.00000  Uiso   1.00
Be5    C     0.39747   0.04554   0.41886   0.00000  Uiso   1.00
Be9    C     0.39782   0.96920   0.41641   0.00000  Uiso   1.00
C5     N     0.41014   0.94220   0.45855   0.00000  Uiso   1.00
B5     C     0.41757   0.00237   0.48464   0.00000  Uiso   1.00
C9     N     0.41036   0.06615   0.46216   0.00000  Uiso   1.00
He5    H     0.39007   0.93229   0.38811   0.00000  Uiso   1.00
He9    H     0.38967   0.08644   0.39286   0.00000  Uiso   1.00
Be13   C     0.39171   0.64853   0.40226   0.00000  Uiso   1.00
Be17   C     0.41368   0.68897   0.43185   0.00000  Uiso   1.00
C13    N     0.39992   0.75978   0.43485   0.00000  Uiso   1.00
B9     C     0.36964   0.75937   0.40838   0.00000  Uiso   1.00
C17    N     0.36360   0.69341   0.38787   0.00000  Uiso   1.00
He13   H     0.43832   0.67293   0.45031   0.00000  Uiso   1.00
He17   H     0.39372   0.59130   0.39076   0.00000  Uiso   1.00
Li1    H     0.35219   0.80741   0.40363   0.00000  Uiso   1.00
Be21   C     0.09500   0.84967   0.10139   0.00000  Uiso   1.00
Be25   C     0.07521   0.81010   0.06879   0.00000  Uiso   1.00
C21    N     0.09350   0.74514   0.05975   0.00000  Uiso   1.00
B13    C     0.12396   0.74819   0.08579   0.00000  Uiso   1.00
C25    N     0.12628   0.81063   0.11122   0.00000  Uiso   1.00
He21   H     0.04937   0.82235   0.05196   0.00000  Uiso   1.00
He25   H     0.08967   0.90301   0.11760   0.00000  Uiso   1.00
Li5    H     0.14450   0.70485   0.08616   0.00000  Uiso   1.00
Be29   C     0.37549   0.73269   0.27147   0.00000  Uiso   1.00
C29    N     0.33989   0.77690   0.21474   0.00000  Uiso   1.00
He29   H     0.39807   0.78444   0.20645   0.00000  Uiso   1.00
Be33   C     0.11443   0.76733   0.22853   0.00000  Uiso   1.00
C33    N     0.15002   0.72310   0.28530   0.00000  Uiso   1.00
He33   H     0.09184   0.71561   0.29355   0.00000  Uiso   1.00
Be37   C     0.34916   0.03622   0.22007   0.00000  Uiso   1.00
Be41   C     0.34669   0.96005   0.22009   0.00000  Uiso   1.00
C37    N     0.33262   0.93794   0.17770   0.00000  Uiso   1.00
B17    C     0.32733   0.00079   0.15335   0.00000  Uiso   1.00
C41    N     0.33667   0.06170   0.17765   0.00000  Uiso   1.00
He37   H     0.35369   0.92023   0.24714   0.00000  Uiso   1.00
He41   H     0.35870   0.07399   0.24703   0.00000  Uiso   1.00
Li9    H     0.31623   0.00225   0.11809   0.00000  Uiso   1.00
Be45   C     0.22660   0.76790   0.10051   0.00000  Uiso   1.00
Be49   C     0.26417   0.76838   0.10081   0.00000  Uiso   1.00
C45    N     0.27554   0.81294   0.13703   0.00000  Uiso   1.00
B21    C     0.24491   0.83681   0.15789   0.00000  Uiso   1.00
C49    N     0.21460   0.81212   0.13657   0.00000  Uiso   1.00
He45   H     0.28357   0.74142   0.07771   0.00000  Uiso   1.00
He49   H     0.20768   0.74051   0.07700   0.00000  Uiso   1.00
Li13   H     0.24468   0.87395   0.18786   0.00000  Uiso   1.00
H17    Zn    0.34098   0.83425   0.65922   0.00000  Uiso   1.00
H21    Zn    0.17854   0.66518   0.84073   0.00000  Uiso   1.00
Be53   C     0.47161   0.20180   0.56150   0.00000  Uiso   1.00
C53    N     0.46573   0.17642   0.51673   0.00000  Uiso   1.00
He53   H     0.44920   0.21743   0.58429   0.00000  Uiso   1.00
Li21   H     0.49619   0.85801   0.53598   0.00000  Uiso   1.00
Li25   H     0.42830  -0.00026   0.52006   0.00000  Uiso   1.00
Be57   C     0.39930   0.75227   0.60710   0.00000  Uiso   1.00
Be61   C     0.41786   0.75401   0.56521   0.00000  Uiso   1.00
C57    N     0.40608   0.81467   0.54033   0.00000  Uiso   1.00
B29    C     0.38057   0.84686   0.56726   0.00000  Uiso   1.00
C61    N     0.37597   0.81193   0.60840   0.00000  Uiso   1.00
He57   H     0.43863   0.71709   0.55146   0.00000  Uiso   1.00
He61   H     0.40096   0.71304   0.63583   0.00000  Uiso   1.00
Li29   H     0.36587   0.89670   0.55731   0.00000  Uiso   1.00
Be65   C     0.14349   0.76851   0.90835   0.00000  Uiso   1.00
Be69   C     0.12316   0.76835   0.94886   0.00000  Uiso   1.00
C65    N     0.11617   0.69592   0.96096   0.00000  Uiso   1.00
B33    C     0.13145   0.65483   0.92697   0.00000  Uiso   1.00
C69    N     0.14819   0.69626   0.89431   0.00000  Uiso   1.00
He65   H     0.11385   0.81419   0.97040   0.00000  Uiso   1.00
He69   H     0.15432   0.81444   0.88810   0.00000  Uiso   1.00
Li33   H     0.13041   0.59468   0.92607   0.00000  Uiso   1.00
Be73   C     0.39232   0.73170   0.77114   0.00000  Uiso   1.00
C73    N     0.35673   0.77816   0.71512   0.00000  Uiso   1.00
He73   H     0.41490   0.78707   0.70735   0.00000  Uiso   1.00
Be77   C     0.12793   0.76748   0.72857   0.00000  Uiso   1.00
C77    N     0.16353   0.72273   0.78516   0.00000  Uiso   1.00
He77   H     0.10539   0.71515   0.79348   0.00000  Uiso   1.00
Be81   C     0.34884   0.04235   0.71964   0.00000  Uiso   1.00
Be85   C     0.35361   0.96665   0.71969   0.00000  Uiso   1.00
C81    N     0.34052   0.93932   0.67807   0.00000  Uiso   1.00
B37    C     0.32853  -0.00136   0.65413   0.00000  Uiso   1.00
C85    N     0.33277   0.06224   0.67797   0.00000  Uiso   1.00
He81   H     0.36514   0.93038   0.74617   0.00000  Uiso   1.00
He85   H     0.35547   0.08311   0.74628   0.00000  Uiso   1.00
Li37   H     0.31624   0.99538   0.61959   0.00000  Uiso   1.00
Be89   C     0.24084   0.76907   0.60493   0.00000  Uiso   1.00
Be93   C     0.27841   0.76809   0.60472   0.00000  Uiso   1.00
C89    N     0.29040   0.81437   0.63965   0.00000  Uiso   1.00
B41    C     0.26016   0.84068   0.66036   0.00000  Uiso   1.00
C93    N     0.22950   0.81600   0.64000   0.00000  Uiso   1.00
He89   H     0.29744   0.73872   0.58227   0.00000  Uiso   1.00
He93   H     0.22149   0.74078   0.58242   0.00000  Uiso   1.00
Li41   H     0.26048   0.87949   0.68946   0.00000  Uiso   1.00
B25    C     0.31958   0.75000   0.25000   0.00000  Uiso   1.00
Li17   H     0.28996   0.75000   0.25000   0.00000  Uiso   1.00
B27    C     0.17033   0.75000   0.25000   0.00000  Uiso   1.00
Li19   H     0.19993   0.75000   0.25000   0.00000  Uiso   1.00
B45    C     0.33642   0.75000   0.75000   0.00000  Uiso   1.00
Li45   H     0.30680   0.75000   0.75000   0.00000  Uiso   1.00
B47    C     0.18383   0.75000   0.75000   0.00000  Uiso   1.00
Li47   H     0.21344   0.75000   0.75000   0.00000  Uiso   1.00
loop_
_geom_bond_atom_site_label_1
_geom_bond_atom_site_label_2
_geom_bond_distance
_geom_bond_site_symmetry_2
_ccdc_geom_bond_type
H1     C1      1.999   .     S
H1     C5      2.003   .     S
H1     C13     2.004   .     S
H1     C57     1.994   .     S
H5     C21     2.001   .     S
H5     C65     1.998   1_554 S
H5     C9      2.005   3     S
H5     C53     2.000   3     S
H9     C29     1.993   .     S
H9     C37     2.001   .     S
H9     C45     1.998   .     S
H9     C17     1.997   4_565 S
H13    C33     1.997   .     S
H13    C25     2.002   4_565 S
H13    C49     2.000   4_565 S
H13    C41     1.997   3     S
Be1    C1      1.389   .     S
Be1    He1     1.097   .     S
Be1    Be53    1.391   5_666 D
C1     B1      1.358   5_666 S
B1     C53     1.358   .     D
B1     C1      1.358   5_666 S
B1     Li21    1.098   5_666 S
Be5    Be9     1.393   1_545 D
Be5    C9      1.390   .     S
Be5    He9     1.096   .     S
Be9    Be5     1.393   1_565 D
Be9    C5      1.389   .     S
Be9    He5     1.097   .     S
C5     B5      1.358   1_565 D
B5     C5      1.358   1_545 D
B5     C9      1.358   .     S
B5     Li25    1.098   .     S
C9     H5      2.005   3_545 S
Be13   Be17    1.391   .     D
Be13   C17     1.388   .     S
Be13   He17    1.097   .     S
Be17   C13     1.390   .     S
Be17   He13    1.097   .     S
C13    B9      1.358   .     D
B9     C17     1.359   .     S
B9     Li1     1.097   .     S
C17    H9      1.997   4_565 S
Be21   Be25    1.394   .     D
Be21   C25     1.390   .     S
Be21   He25    1.097   .     S
Be25   C21     1.389   .     S
Be25   He21    1.097   .     S
C21    B13     1.357   .     D
B13    C25     1.357   .     S
B13    Li5     1.097   .     S
C25    H13     2.002   4_565 S
Be29   C29     1.389   4_565 A
Be29   He29    1.097   4_565 S
Be29   Be29    1.391   4_565 A
C29    B25     1.357   .     A
C29    Be29    1.389   4_565 A
He29   Be29    1.097   4_565 S
Be33   C33     1.389   4_565 A
Be33   He33    1.097   4_565 S
Be33   Be33    1.391   4_565 A
C33    B27     1.358   .     A
C33    Be33    1.389   4_565 A
He33   Be33    1.097   4_565 S
Be37   Be41    1.391   1_545 D
Be37   C41     1.389   .     S
Be37   He41    1.097   .     S
Be41   Be37    1.391   1_565 D
Be41   C37     1.390   .     S
Be41   He37    1.097   .     S
C37    B17     1.358   1_565 S
B17    C37     1.358   1_545 S
B17    C41     1.358   .     D
B17    Li9     1.098   .     S
C41    H13     1.997   3_545 S
Be45   Be49    1.393   .     D
Be45   C49     1.389   .     S
Be45   He49    1.096   .     S
Be49   C45     1.389   .     S
Be49   He45    1.097   .     S
C45    B21     1.357   .     S
B21    C49     1.358   .     D
B21    Li13    1.098   .     S
C49    H13     2.000   4_565 S
H17    C61     2.000   .     S
H17    C73     1.997   .     S
H17    C81     1.991   .     S
H17    C89     1.991   .     S
H21    C69     1.994   .     S
H21    C77     1.996   .     S
H21    C93     1.999   4_566 S
H21    C85     1.997   3_556 S
Be53   C53     1.390   .     S
Be53   He53    1.097   .     S
Be53   Be1     1.391   5_666 D
C53    H5      2.000   3_545 S
Li21   B1      1.098   5_666 S
Be57   Be61    1.391   .     D
Be57   C61     1.390   .     S
Be57   He61    1.097   .     S
Be61   C57     1.389   .     S
Be61   He57    1.097   .     S
C57    B29     1.358   .     D
B29    C61     1.358   .     S
B29    Li29    1.098   .     S
Be65   Be69    1.391   .     D
Be65   C69     1.389   .     S
Be65   He69    1.097   .     S
Be69   C65     1.390   .     S
Be69   He65    1.097   .     S
C65    H5      1.998   1_556 S
C65    B33     1.358   .     S
B33    C69     1.358   .     D
B33    Li33    1.097   .     S
Be73   Be73    1.391   4_566 A
Be73   C73     1.389   4_566 A
Be73   He73    1.097   4_566 S
C73    B45     1.358   .     A
C73    Be73    1.389   4_566 A
He73   Be73    1.097   4_566 S
Be77   C77     1.389   4_566 A
Be77   He77    1.097   4_566 S
Be77   Be77    1.391   4_566 A
C77    B47     1.358   .     A
C77    Be77    1.389   4_566 A
He77   Be77    1.097   4_566 S
Be81   Be85    1.391   1_545 D
Be81   C85     1.390   .     S
Be81   He85    1.097   .     S
Be85   Be81    1.391   1_565 D
Be85   C81     1.388   .     S
Be85   He81    1.097   .     S
C81    B37     1.358   1_565 S
B37    C81     1.358   1_545 S
B37    C85     1.357   .     D
B37    Li37    1.097   1_545 S
C85    H21     1.997   3_546 S
Li37   B37     1.097   1_565 S
Be89   Be93    1.392   .     D
Be89   C93     1.390   .     S
Be89   He93    1.097   .     S
Be93   C89     1.388   .     S
Be93   He89    1.097   .     S
C89    B41     1.358   .     D
B41    C93     1.357   .     S
B41    Li41    1.098   .     S
C93    H21     1.999   4_566 S
B25    C29     1.357   4_565 A
B25    Li17    1.098   .     S
B27    C33     1.358   4_565 A
B27    Li19    1.098   .     S
B45    C73     1.358   4_566 A
B45    Li45    1.098   .     S
B47    C77     1.358   4_566 A
B47    Li47    1.098   .     S
