# Supplementary material for: Data-Driven Search Algorithm for Discovery of Synthesizable Zeolitic Imidazolate Frameworks
Source: JACS Au. 2025 Mar 7;5(3):1460–70. doi: 10.1021/jacsau.5c00077 (PMC11938011; doi:10.1021/jacsau.5c00077)
Supplement: Supplementary file 5 — au5c00077_si_005.zip [file au5c00077_si_005.zip › Tier 2/T-139_74_3_2929099.cif]

data_74_3_2929099.lmp-nosymm
_audit_creation_date              2023-09-12
_audit_creation_method            'Materials Studio'
_symmetry_space_group_name_H-M    'CC'
_symmetry_Int_Tables_number       9
_symmetry_cell_setting            monoclinic
loop_
_symmetry_equiv_pos_as_xyz
  x,y,z
  x,-y,z+1/2
  x+1/2,y+1/2,z
  x+1/2,-y+1/2,z+1/2
_cell_length_a                    44.5585
_cell_length_b                    13.2002
_cell_length_c                    35.6172
_cell_angle_alpha                 90.0000
_cell_angle_beta                  140.4836
_cell_angle_gamma                 90.0000
loop_
_atom_site_label
_atom_site_type_symbol
_atom_site_fract_x
_atom_site_fract_y
_atom_site_fract_z
_atom_site_U_iso_or_equiv
_atom_site_adp_type
_atom_site_occupancy
H1     Zn   -0.12467   0.29294  -0.45223   0.00000  Uiso   1.00
H2     Zn    0.14908   0.26797  -0.01386   0.00000  Uiso   1.00
H3     Zn   -0.13814   0.28773  -0.29623   0.00000  Uiso   1.00
H4     Zn    0.16360   0.27109  -0.16974   0.00000  Uiso   1.00
H5     Zn    0.02606   0.53633  -0.38747   0.00000  Uiso   1.00
H6     Zn    0.00659   0.54260  -0.07448   0.00000  Uiso   1.00
H7     Zn    0.01474   0.94255  -0.32353   0.00000  Uiso   1.00
H8     Zn    0.00123   0.93790  -0.16852   0.00000  Uiso   1.00
Be1    C    -0.11997   0.43775  -0.34261   0.00000  Uiso   1.00
Be2    C    -0.11672   0.43750  -0.37850   0.00000  Uiso   1.00
C1     N    -0.12189   0.33832  -0.39595   0.00000  Uiso   1.00
B1     C    -0.12902   0.28233  -0.37138   0.00000  Uiso   1.00
C2     N    -0.12716   0.33873  -0.33772   0.00000  Uiso   1.00
He1    H    -0.11056   0.49994  -0.39229   0.00000  Uiso   1.00
He2    H    -0.11732   0.50027  -0.31988   0.00000  Uiso   1.00
Li1    H    -0.13415   0.19986  -0.37657   0.00000  Uiso   1.00
Be3    C     0.13599   0.40604  -0.13180   0.00000  Uiso   1.00
Be4    C     0.13255   0.40519  -0.09617   0.00000  Uiso   1.00
C3     N     0.14536   0.30950  -0.07116   0.00000  Uiso   1.00
B2     C     0.15661   0.25608  -0.09160   0.00000  Uiso   1.00
C4     N     0.15100   0.31092  -0.12894   0.00000  Uiso   1.00
He3    H     0.12167   0.46516  -0.08718   0.00000  Uiso   1.00
He4    H     0.12868   0.46683  -0.15904   0.00000  Uiso   1.00
Li2    H     0.16815   1.17670  -0.08007   0.00000  Uiso   1.00
C5     N    -0.09238   0.39929  -0.45148   0.00000  Uiso   1.00
B3     C    -0.04616   0.40418  -0.41667   0.00000  Uiso   1.00
C6     N    -0.03472   0.49280  -0.42269   0.00000  Uiso   1.00
Li3    H    -0.02097   0.34263  -0.38729   0.00000  Uiso   1.00
Be5    C     0.10744   0.53984  -0.00355   0.00000  Uiso   1.00
C7     N     0.11896   0.38271  -0.01536   0.00000  Uiso   1.00
B4     C     0.07360   0.39431  -0.04776   0.00000  Uiso   1.00
C8     N     0.06486   0.48819  -0.04224   0.00000  Uiso   1.00
Li4    H     0.04708   0.33388  -0.07489   0.00000  Uiso   1.00
C9     N    -0.10724   0.37457  -0.22735   0.00000  Uiso   1.00
B5     C    -0.06274   0.41265  -0.18496   0.00000  Uiso   1.00
C10    N    -0.05138   0.46222  -0.14182   0.00000  Uiso   1.00
Li5    H    -0.03857   0.40419  -0.18550   0.00000  Uiso   1.00
C11    N     0.13700   0.38442  -0.22593   0.00000  Uiso   1.00
B6     C     0.09169   0.39617  -0.28116   0.00000  Uiso   1.00
C12    N     0.08370   0.48792  -0.30488   0.00000  Uiso   1.00
Li6    H     0.06463   0.33738  -0.30417   0.00000  Uiso   1.00
Be6    C    -0.08073   0.00505  -0.44518   0.00000  Uiso   1.00
Be7    C    -0.11310   0.08406  -0.47428   0.00000  Uiso   1.00
C13    N    -0.09440   0.15886  -0.43318   0.00000  Uiso   1.00
B7     C    -0.05125   0.12415  -0.38116   0.00000  Uiso   1.00
C14    N    -0.04118   0.03178  -0.38624   0.00000  Uiso   1.00
He5    H    -0.08267  -0.06730  -0.46212   0.00000  Uiso   1.00
Li7    H    -0.02730   0.16613  -0.33953   0.00000  Uiso   1.00
Be8    C     0.08996   0.98881  -0.03949   0.00000  Uiso   1.00
Be9    C     0.12458   1.06336  -0.00355   0.00000  Uiso   1.00
C15    N     0.11490   0.13708  -0.03961   0.00000  Uiso   1.00
B8     C     0.07451   0.10663  -0.09571   0.00000  Uiso   1.00
C16    N     0.05813   1.01717  -0.09795   0.00000  Uiso   1.00
He6    H     0.08534   0.91852  -0.02792   0.00000  Uiso   1.00
Li8    H     0.05737   0.14910  -0.13496   0.00000  Uiso   1.00
Be10   C    -0.10266  -0.02017  -0.26383   0.00000  Uiso   1.00
Be11   C    -0.13483   0.05929  -0.29328   0.00000  Uiso   1.00
C17    N    -0.10972   0.14958  -0.26834   0.00000  Uiso   1.00
B9     C    -0.06358   0.12250  -0.22562   0.00000  Uiso   1.00
C18    N    -0.05747   0.02052  -0.22052   0.00000  Uiso   1.00
He7    H    -0.10853   0.89770  -0.27012   0.00000  Uiso   1.00
Li9    H    -0.03438   0.17704  -0.19724   0.00000  Uiso   1.00
Be12   C     0.11425   0.98686  -0.25251   0.00000  Uiso   1.00
C19    N     0.13122   1.14020  -0.21194   0.00000  Uiso   1.00
B10    C     0.08644   0.11290  -0.24628   0.00000  Uiso   1.00
C20    N     0.07443   1.02098  -0.27206   0.00000  Uiso   1.00
He8    H     0.11465   0.91335  -0.26651   0.00000  Uiso   1.00
Li10   H     0.06268   0.16000  -0.25229   0.00000  Uiso   1.00
C21    N     0.02000   0.55518  -0.00666   0.00000  Uiso   1.00
C22    N     0.03114   0.47882  -0.43429   0.00000  Uiso   1.00
Be13   C     0.00924   0.85363  -0.40755   0.00000  Uiso   1.00
Be14   C     0.01309   0.76081  -0.42220   0.00000  Uiso   1.00
C23    N     0.02268   0.68708  -0.38621   0.00000  Uiso   1.00
B11    C     0.02339   0.73639  -0.35208   0.00000  Uiso   1.00
C24    N     0.01496   0.83710  -0.36376   0.00000  Uiso   1.00
He9    H     0.01062   0.74209  -0.45450   0.00000  Uiso   1.00
He10   H     0.00228   0.92967  -0.42540   0.00000  Uiso   1.00
Li11   H     0.03019   0.69893  -0.31854   0.00000  Uiso   1.00
Be15   C    -0.03232   0.84456  -0.12910   0.00000  Uiso   1.00
Be16   C    -0.02999   0.75563  -0.10599   0.00000  Uiso   1.00
C25    N    -0.00381   0.68539  -0.10092   0.00000  Uiso   1.00
B12    C     0.00772   0.73251  -0.12242   0.00000  Uiso   1.00
C26    N    -0.00905   0.82874  -0.14045   0.00000  Uiso   1.00
He11   H    -0.04954   0.91697  -0.13929   0.00000  Uiso   1.00
Li12   H     0.02840   0.69671  -0.12489   0.00000  Uiso   1.00
Be17   C    -0.01715   0.79663  -0.25231   0.00000  Uiso   1.00
Be18   C    -0.01431   0.79722  -0.28861   0.00000  Uiso   1.00
C27    N     0.00718   0.88705  -0.27889   0.00000  Uiso   1.00
B13    C     0.01568   0.93856  -0.23839   0.00000  Uiso   1.00
C28    N     0.00249   0.88615  -0.22005   0.00000  Uiso   1.00
He12   H    -0.02584   0.74070  -0.32035   0.00000  Uiso   1.00
He13   H    -0.03136   0.73940  -0.24679   0.00000  Uiso   1.00
Li13   H     0.03278   1.01309  -0.22091   0.00000  Uiso   1.00
Be19   C    -0.07650   0.54775  -0.46460   0.00000  Uiso   1.00
He14   H    -0.07780   0.62356  -0.47844   0.00000  Uiso   1.00
Be20   C    -0.11176   0.49108  -0.48135   0.00000  Uiso   1.00
He15   H    -0.04430   0.73778  -0.09196   0.00000  Uiso   1.00
He16   H    -0.38913   0.11840  -0.99058   0.00000  Uiso   1.00
Be21   C    -0.35950  -0.02444  -0.98794   0.00000  Uiso   1.00
Be22   C    -0.20181   0.27941  -0.58450   0.00000  Uiso   1.00
Be23   C    -0.24992   0.26048  -0.63413   0.00000  Uiso   1.00
C29    N    -0.26820   0.24793  -0.61589   0.00000  Uiso   1.00
B14    C    -0.23118   0.26143  -0.55650   0.00000  Uiso   1.00
C30    N    -0.19033   0.28149  -0.53550   0.00000  Uiso   1.00
He17   H    -0.27226   0.25338  -0.68070   0.00000  Uiso   1.00
He18   H    -0.17512   0.29321  -0.58046   0.00000  Uiso   1.00
Li14   H    -0.23398   0.25691  -0.52851   0.00000  Uiso   1.00
Be24   C    -0.27154  -0.21574  -0.88156   0.00000  Uiso   1.00
Be25   C    -0.22313   0.76931  -0.83159   0.00000  Uiso   1.00
C31    N    -0.20618   0.73572  -0.84965   0.00000  Uiso   1.00
B15    C    -0.24431   0.73358  -0.90952   0.00000  Uiso   1.00
C32    N    -0.28458  -0.23668  -0.93093   0.00000  Uiso   1.00
He19   H    -0.19968   0.78008  -0.78480   0.00000  Uiso   1.00
He20   H    -0.29739  -0.18990  -0.88567   0.00000  Uiso   1.00
Li15   H    -0.24266   0.71088  -0.93755   0.00000  Uiso   1.00
Be26   C    -0.34064   0.02498  -0.71305   0.00000  Uiso   1.00
He21   H    -0.30319   0.01306  -0.67054   0.00000  Uiso   1.00
He22   H    -0.36908  -0.11440  -0.76979   0.00000  Uiso   1.00
Be27   C    -0.09146   0.54283  -0.65818   0.00000  Uiso   1.00
Be28   C    -0.12552   0.59850  -0.71020   0.00000  Uiso   1.00
He23   H    -0.16158   0.61862  -0.73681   0.00000  Uiso   1.00
He24   H    -0.09252   0.50779  -0.63128   0.00000  Uiso   1.00
Li16   H    -0.00798   0.58108  -0.50816   0.00000  Uiso   1.00
Be29   C    -0.37314  -0.03768  -0.76230   0.00000  Uiso   1.00
He25   H    -0.14921   0.50811  -0.51297   0.00000  Uiso   1.00
B16    C    -0.48803  -0.01039  -0.98573   0.00000  Uiso   1.00
He26   H    -0.32219  -0.01176  -0.95861   0.00000  Uiso   1.00
He27   H    -0.44176   0.19788  -0.97120   0.00000  Uiso   1.00
Be30   C    -0.35102   0.43903  -0.71620   0.00000  Uiso   1.00
He28   H    -0.31494   0.43751  -0.69247   0.00000  Uiso   1.00
He29   H    -0.17351  -0.05823  -0.82959   0.00000  Uiso   1.00
He30   H    -0.14823   0.09169  -0.52079   0.00000  Uiso   1.00
He31   H    -0.34439   0.56877  -0.95532   0.00000  Uiso   1.00
Be31   C    -0.45359   0.13331  -0.96567   0.00000  Uiso   1.00
Be32   C    -0.44765   0.11355  -0.92187   0.00000  Uiso   1.00
He32   H    -0.42902   0.15716  -0.88228   0.00000  Uiso   1.00
loop_
_geom_bond_atom_site_label_1
_geom_bond_atom_site_label_2
_geom_bond_distance
_geom_bond_site_symmetry_2
_ccdc_geom_bond_type
H1     C1      2.002   .     S
H1     C5      1.996   .     S
H1     C13     2.000   .     S
H1     C30     1.998   .     S
H2     C3      1.993   .     S
H2     C7      1.997   .     S
H2     C15     1.998   .     S
H2     C32     1.999   3_556 S
H3     C2      1.998   .     S
H3     C9      2.004   .     S
H3     C17     1.994   .     S
H3     C31     2.002   2_565 S
H4     C4      1.991   .     S
H4     C11     1.997   .     S
H4     C19     1.995   1_545 S
H4     C29     1.996   4     S
H5     C6      1.999   .     S
H5     C12     2.000   .     S
H5     C22     1.998   .     S
H5     C23     1.999   .     S
H6     C8      1.994   .     S
H6     C10     1.998   .     S
H6     C21     1.998   .     S
H6     C25     1.995   .     S
H7     C14     1.999   1_565 S
H7     C20     1.996   .     S
H7     C24     2.003   .     S
H7     C27     2.001   .     S
H8     C16     2.002   .     S
H8     C18     1.997   1_565 S
H8     C26     1.998   .     S
H8     C28     1.999   .     S
Be1    Be2     1.393   .     D
Be1    C2      1.388   .     S
Be1    He2     1.097   .     S
Be2    C1      1.390   .     S
Be2    He1     1.097   .     S
C1     B1      1.357   .     S
B1     C2      1.358   .     D
B1     Li1     1.098   .     S
Be3    Be4     1.391   .     D
Be3    C4      1.389   .     S
Be3    He4     1.097   .     S
Be4    C3      1.389   .     S
Be4    He3     1.097   .     S
C3     B2      1.357   .     S
B2     C4      1.357   .     D
B2     Li2     1.098   1_545 S
Li2    B2      1.098   1_565 S
C5     B3      1.357   .     S
C5     Be20    1.389   .     S
B3     C6      1.358   .     D
B3     Li3     1.097   .     S
C6     Be19    1.390   .     S
Be5    C8      1.389   .     S
Be5    Be21    1.391   3_556 D
Be5    He16    1.097   3_556 S
C7     B4      1.357   .     D
C7     Be21    1.390   3_556 S
B4     C8      1.358   .     S
B4     Li4     1.098   .     S
C9     B5      1.358   .     D
C9     Be28    1.389   2_565 S
B5     C10     1.358   .     S
B5     Li5     1.098   .     S
C10    Be27    1.389   2_565 S
C11    B6      1.357   .     S
C11    Be26    1.389   4     S
B6     C12     1.358   .     D
B6     Li6     1.097   .     S
C12    Be29    1.389   4     S
Be6    Be7     1.391   .     D
Be6    C14     1.389   .     S
Be6    He5     1.097   .     S
Be7    C13     1.389   .     S
Be7    He30    1.097   .     S
C13    B7      1.358   .     D
B7     C14     1.359   .     S
B7     Li7     1.097   .     S
C14    H7      1.999   1_545 S
Be8    Be9     1.393   .     D
Be8    C16     1.389   .     S
Be8    He6     1.097   .     S
Be9    C15     1.389   1_565 S
Be9    He31    1.097   3_556 S
C15    Be9     1.389   1_545 S
C15    B8      1.358   .     S
B8     C16     1.358   1_545 D
B8     Li8     1.098   .     S
C16    B8      1.358   1_565 D
Be10   Be11    1.391   .     D
Be10   C18     1.389   .     S
Be10   He7     1.097   1_545 S
Be11   C17     1.389   .     S
Be11   He29    1.097   2     S
C17    B9      1.358   .     D
B9     C18     1.358   .     S
B9     Li9     1.097   .     S
C18    H8      1.997   1_545 S
He7    Be10    1.097   1_565 S
Be12   C20     1.389   .     S
Be12   He8     1.097   .     S
Be12   Be30    1.392   4_565 D
C19    H4      1.995   1_565 S
C19    B10     1.357   1_565 D
C19    Be30    1.389   4_565 S
B10    C19     1.357   1_545 D
B10    C20     1.358   1_545 S
B10    Li10    1.097   .     S
C20    B10     1.358   1_565 S
C21    B16     1.358   3_556 S
C21    Be31    1.389   3_556 S
C22    Be32    1.389   4     S
C22    B16     1.359   4     D
Be13   Be14    1.393   .     D
Be13   C24     1.390   .     S
Be13   He10    1.097   .     S
Be14   C23     1.388   .     S
Be14   He9     1.096   .     S
C23    B11     1.358   .     S
B11    C24     1.357   .     D
B11    Li11    1.098   .     S
Be15   Be16    1.391   .     D
Be15   C26     1.389   .     S
Be15   He11    1.097   .     S
Be16   C25     1.389   .     S
Be16   He15    1.097   .     S
C25    B12     1.358   .     D
B12    C26     1.358   .     S
B12    Li12    1.098   .     S
Be17   Be18    1.393   .     D
Be17   C28     1.389   .     S
Be17   He13    1.097   .     S
Be18   C27     1.390   .     S
Be18   He12    1.096   .     S
C27    B13     1.358   .     D
B13    C28     1.357   .     S
B13    Li13    1.097   .     S
Be19   He14    1.097   .     S
Be19   Be20    1.392   .     D
Be20   He25    1.097   .     S
He16   Be5     1.097   3_444 S
Be21   He26    1.097   .     S
Be21   Be5     1.391   3_444 D
Be21   C7      1.390   3_444 S
Be22   Be23    1.392   .     D
Be22   C30     1.390   .     S
Be22   He18    1.097   .     S
Be23   C29     1.389   .     S
Be23   He17    1.097   .     S
C29    B14     1.358   .     S
C29    H4      1.996   4_454 S
B14    C30     1.357   .     D
B14    Li14    1.098   .     S
Be24   Be25    1.391   1_545 D
Be24   C32     1.389   .     S
Be24   He20    1.097   .     S
Be25   Be24    1.391   1_565 D
Be25   C31     1.389   .     S
Be25   He19    1.097   .     S
C31    B15     1.358   .     D
C31    H3      2.002   2_564 S
B15    C32     1.358   1_565 S
B15    Li15    1.098   .     S
C32    B15     1.358   1_545 S
C32    H2      1.999   3_444 S
Be26   He21    1.097   .     S
Be26   Be29    1.393   .     D
Be26   C11     1.389   4_454 S
He22   Be29    1.097   .     S
Be27   Be28    1.392   .     D
Be27   He24    1.097   .     S
Be27   C10     1.389   2_564 S
Be28   He23    1.096   .     S
Be28   C9      1.389   2_564 S
Li16   B16     1.097   4     S
Be29   C12     1.389   4_454 S
B16    C21     1.358   3_444 S
B16    C22     1.359   4_454 D
B16    Li16    1.097   4_454 S
He27   Be31    1.097   .     S
Be30   He28    1.097   .     S
Be30   Be12    1.392   4_464 D
Be30   C19     1.389   4_464 S
He29   Be11    1.097   2_554 S
He31   Be9     1.097   3_444 S
Be31   Be32    1.391   .     D
Be31   C21     1.389   3_444 S
Be32   He32    1.097   .     S
Be32   C22     1.389   4_454 S
