# Supplementary material for: Data-Driven Search Algorithm for Discovery of Synthesizable Zeolitic Imidazolate Frameworks
Source: JACS Au. 2025 Mar 7;5(3):1460–70. doi: 10.1021/jacsau.5c00077 (PMC11938011; doi:10.1021/jacsau.5c00077)
Supplement: Supplementary file 5 — au5c00077_si_005.zip [file au5c00077_si_005.zip › Tier 2/T-140_55_3_39429.cif]

data_55_3_39429.lmp-nosymm
_audit_creation_date              2023-09-12
_audit_creation_method            'Materials Studio'
_symmetry_space_group_name_H-M    'PBAM'
_symmetry_Int_Tables_number       55
_symmetry_cell_setting            orthorhombic
loop_
_symmetry_equiv_pos_as_xyz
  x,y,z
  -x,-y,z
  -x+1/2,y+1/2,-z
  x+1/2,-y+1/2,-z
  -x,-y,-z
  x,y,-z
  x+1/2,-y+1/2,z
  -x+1/2,y+1/2,z
_cell_length_a                    29.9487
_cell_length_b                    15.8242
_cell_length_c                    17.1175
_cell_angle_alpha                 90.0000
_cell_angle_beta                  90.0000
_cell_angle_gamma                 90.0000
loop_
_atom_site_label
_atom_site_type_symbol
_atom_site_fract_x
_atom_site_fract_y
_atom_site_fract_z
_atom_site_U_iso_or_equiv
_atom_site_adp_type
_atom_site_occupancy
H1     Zn    0.02254   0.18628   0.17719   0.00000  Uiso   1.00
H3     Zn    0.19786   0.36454   0.17409   0.00000  Uiso   1.00
H5     Zn    0.35462   0.19288   0.32470   0.00000  Uiso   1.00
Be1    C     0.49537   0.54309   0.28943   0.00000  Uiso   1.00
C1     N     0.49309   0.57008   0.21230   0.00000  Uiso   1.00
He1    H     0.49086   0.58727   0.33820   0.00000  Uiso   1.00
Be3    C     0.46698   0.25150   0.04066   0.00000  Uiso   1.00
C3     N     1.00558   0.20822   0.06602   0.00000  Uiso   1.00
He3    H     0.05705   0.72464   0.08214   0.00000  Uiso   1.00
Be5    C     0.16074   0.18988   0.22093   0.00000  Uiso   1.00
Be7    C     0.11941   0.14946   0.22205   0.00000  Uiso   1.00
C5     N     0.08790   0.20438   0.19086   0.00000  Uiso   1.00
B1     C     0.11069   0.27557   0.17200   0.00000  Uiso   1.00
C7     N     0.15490   0.26952   0.18834   0.00000  Uiso   1.00
He5    H     0.11001   0.08618   0.24247   0.00000  Uiso   1.00
He7    H     0.19374   0.16765   0.23956   0.00000  Uiso   1.00
Li1    H     0.09517   0.33133   0.14514   0.00000  Uiso   1.00
Be9    C     0.44901   0.12534   0.29412   0.00000  Uiso   1.00
Be11   C     0.48910   0.15341   0.26189   0.00000  Uiso   1.00
C9     N     0.48367   0.23739   0.24032   0.00000  Uiso   1.00
B3     C     0.44070   0.25687   0.25784   0.00000  Uiso   1.00
C11    N     0.41827   0.19100   0.28985   0.00000  Uiso   1.00
He9    H     0.47884   0.87899   0.25401   0.00000  Uiso   1.00
He11   H     0.43969   0.06349   0.31803   0.00000  Uiso   1.00
Li3    H     0.42589   0.31950   0.24816   0.00000  Uiso   1.00
Be13   C     0.34150   0.97141   0.04068   0.00000  Uiso   1.00
C13    N     0.18660   0.40711   0.06596   0.00000  Uiso   1.00
He13   H     0.14073   0.51220   0.08209   0.00000  Uiso   1.00
Be15   C     0.33254   0.28782   0.17342   0.00000  Uiso   1.00
Be17   C     0.29615   0.32717   0.13819   0.00000  Uiso   1.00
C15    N     0.26009   0.32194   0.18898   0.00000  Uiso   1.00
B5     C     0.27564   0.28101   0.25312   0.00000  Uiso   1.00
C17    N     0.31941   0.25986   0.24689   0.00000  Uiso   1.00
He15   H     0.29321   0.35838   0.08125   0.00000  Uiso   1.00
He17   H     0.36665   0.27835   0.15192   0.00000  Uiso   1.00
Li5    H     0.25515   0.26707   0.30472   0.00000  Uiso   1.00
Be19   C     0.16146   0.50816   0.37013   0.00000  Uiso   1.00
Be21   C     0.17231   0.43224   0.33367   0.00000  Uiso   1.00
C19    N     0.18084   0.44894   0.25541   0.00000  Uiso   1.00
B7     C     0.17603   0.53376   0.24730   0.00000  Uiso   1.00
C21    N     0.16467   0.57245   0.31518   0.00000  Uiso   1.00
He19   H     0.17374   0.36771   0.35697   0.00000  Uiso   1.00
He21   H     0.15264   0.52137   0.43097   0.00000  Uiso   1.00
Li7    H     0.18152   0.56774   0.19223   0.00000  Uiso   1.00
Be23   C     0.18278   0.79943   0.45930   0.00000  Uiso   1.00
C23    N     0.34372   0.23273   0.43400   0.00000  Uiso   1.00
He23   H     0.30065   0.34191   0.41780   0.00000  Uiso   1.00
B9     C     1.00000   0.00000   0.16829   0.00000  Uiso   1.00
Li9    H     0.50000   0.50000   0.10415   0.00000  Uiso   1.00
B10    C     0.02713   0.18389   1.00000   0.00000  Uiso   1.00
Li10   H     0.05933   0.15073   1.00000   0.00000  Uiso   1.00
Li20   H     0.27569   0.81455   1.00000   0.00000  Uiso   1.00
B24    C     0.29824   0.86924   1.00000   0.00000  Uiso   1.00
Li11   H     0.11800   0.64106   0.50000   0.00000  Uiso   1.00
B21    C     0.35906   0.19512   0.50000   0.00000  Uiso   1.00
loop_
_geom_bond_atom_site_label_1
_geom_bond_atom_site_label_2
_geom_bond_distance
_geom_bond_site_symmetry_2
_ccdc_geom_bond_type
H1     C3      2.000   1_455 S
H1     C5      1.992   .     S
H1     C9      1.996   7_455 S
H1     C1      1.990   8_545 S
H3     C7      1.994   .     S
H3     C13     1.998   .     S
H3     C15     1.998   .     S
H3     C19     1.995   .     S
H5     C11     1.998   .     S
H5     C17     2.002   .     S
H5     C23     2.001   .     S
H5     C21     1.998   8_545 S
Be1    C1      1.389   .     A
Be1    He1     1.097   .     S
Be1    Be1     1.392   2_665 A
C1     H1      1.990   8     S
C1     B9      1.357   7_455 A
Be3    He3     1.097   8_545 S
Be3    C3      1.390   7_455 A
Be3    Be3     1.392   6     A
C3     H1      2.000   1_655 S
C3     B10     1.357   1_654 A
C3     Be3     1.390   7     A
He3    Be3     1.097   8     S
Be5    Be7     1.393   .     D
Be5    C7      1.389   .     S
Be5    He7     1.096   .     S
Be7    C5      1.390   .     S
Be7    He5     1.097   .     S
C5     B1      1.356   .     D
B1     C7      1.357   .     S
B1     Li1     1.098   .     S
Be9    Be11    1.394   .     D
Be9    C11     1.390   .     S
Be9    He11    1.097   .     S
Be11   C9      1.389   .     S
Be11   He9     1.097   2_665 S
C9     B3      1.357   .     S
C9     H1      1.996   7     S
B3     C11     1.356   .     D
B3     Li3     1.098   .     S
He9    Be11    1.097   2_665 S
Be13   C13     1.390   8     A
Be13   He13    1.096   8     S
Be13   Be13    1.393   6     A
C13    Be13    1.390   8_545 A
C13    B24     1.356   3_546 A
He13   Be13    1.096   8_545 S
Be15   Be17    1.393   .     D
Be15   C17     1.390   .     S
Be15   He17    1.096   .     S
Be17   C15     1.389   .     S
Be17   He15    1.096   .     S
C15    B5      1.357   .     S
B5     C17     1.357   .     D
B5     Li5     1.098   .     S
Be19   Be21    1.392   .     D
Be19   C21     1.389   .     S
Be19   He21    1.095   .     S
Be21   C19     1.389   .     S
Be21   He19    1.097   .     S
C19    B7      1.357   .     S
B7     C21     1.357   .     D
B7     Li7     1.098   .     S
C21    H5      1.998   8     S
Be23   C23     1.390   8     A
Be23   He23    1.097   8     S
Be23   Be23    1.393   6_556 A
C23    B21     1.357   .     A
C23    Be23    1.390   8_545 A
He23   Be23    1.097   8_545 S
B9     C1      1.357   7     A
B9     C1      1.357   8_645 A
B9     Li9     1.098   7     S
Li9    B9      1.098   7_455 S
B10    C3      1.357   1_456 A
B10    C3      1.357   6_456 A
B10    Li10    1.098   .     S
Li20   B24     1.098   .     S
B24    C13     1.356   3_556 A
B24    C13     1.356   8_556 A
Li11   B21     1.097   3_556 S
B21    C23     1.357   6_556 A
B21    Li11    1.097   3_546 S
