# Supplementary material for: Data-Driven Search Algorithm for Discovery of Synthesizable Zeolitic Imidazolate Frameworks
Source: JACS Au. 2025 Mar 7;5(3):1460–70. doi: 10.1021/jacsau.5c00077 (PMC11938011; doi:10.1021/jacsau.5c00077)
Supplement: Supplementary file 5 — au5c00077_si_005.zip [file au5c00077_si_005.zip › Tier 2/T-141_139_3_257.cif]

data_139_3_257.lmp-nosymm
_audit_creation_date              2023-09-12
_audit_creation_method            'Materials Studio'
_symmetry_space_group_name_H-M    'I4/MMM'
_symmetry_Int_Tables_number       139
_symmetry_cell_setting            tetragonal
loop_
_symmetry_equiv_pos_as_xyz
  x,y,z
  -x,-y,z
  -y,x,z
  y,-x,z
  -x,y,-z
  x,-y,-z
  y,x,-z
  -y,-x,-z
  -x,-y,-z
  x,y,-z
  y,-x,-z
  -y,x,-z
  x,-y,z
  -x,y,z
  -y,-x,z
  y,x,z
  x+1/2,y+1/2,z+1/2
  -x+1/2,-y+1/2,z+1/2
  -y+1/2,x+1/2,z+1/2
  y+1/2,-x+1/2,z+1/2
  -x+1/2,y+1/2,-z+1/2
  x+1/2,-y+1/2,-z+1/2
  y+1/2,x+1/2,-z+1/2
  -y+1/2,-x+1/2,-z+1/2
  -x+1/2,-y+1/2,-z+1/2
  x+1/2,y+1/2,-z+1/2
  y+1/2,-x+1/2,-z+1/2
  -y+1/2,x+1/2,-z+1/2
  x+1/2,-y+1/2,z+1/2
  -x+1/2,y+1/2,z+1/2
  -y+1/2,-x+1/2,z+1/2
  y+1/2,x+1/2,z+1/2
_cell_length_a                    48.4636
_cell_length_b                    48.4636
_cell_length_c                    18.2756
_cell_angle_alpha                 90.0000
_cell_angle_beta                  90.0000
_cell_angle_gamma                 90.0000
loop_
_atom_site_label
_atom_site_type_symbol
_atom_site_fract_x
_atom_site_fract_y
_atom_site_fract_z
_atom_site_U_iso_or_equiv
_atom_site_adp_type
_atom_site_occupancy
H1     Zn    0.14093   0.43672   0.16641   0.00000  Uiso   1.00
H9     Zn    0.06383   0.25527   0.16056   0.00000  Uiso   1.00
H17    Zn    0.34867   0.43724   0.16387   0.00000  Uiso   1.00
Be1    C     0.06689   0.41515   0.26765   0.00000  Uiso   1.00
C1     N     0.10993   0.41971   0.22272   0.00000  Uiso   1.00
He1    H     0.08172   0.45452   0.21472   0.00000  Uiso   1.00
Be9    C     0.11141   0.41131   0.96194   0.00000  Uiso   1.00
C9     N     0.13221   0.42889   0.06180   0.00000  Uiso   1.00
He9    H     0.09810   0.40030   0.07687   0.00000  Uiso   1.00
Be17   C     0.48566   0.13207   0.26343   0.00000  Uiso   1.00
C17    N     0.13728   0.47666   0.19258   0.00000  Uiso   1.00
He17   H     0.12836   0.47107   0.30827   0.00000  Uiso   1.00
Be25   C     0.21860   0.40210   0.21530   0.00000  Uiso   1.00
Be33   C     0.19428   0.40215   0.17454   0.00000  Uiso   1.00
C25    N     0.17866   0.42476   0.19617   0.00000  Uiso   1.00
B1     C     0.19344   0.43721   0.24982   0.00000  Uiso   1.00
C33    N     0.21801   0.42466   0.26219   0.00000  Uiso   1.00
He25   H     0.18704   0.38819   0.13139   0.00000  Uiso   1.00
He33   H     0.23638   0.38811   0.21406   0.00000  Uiso   1.00
Li1    H     0.18677   0.45605   0.27811   0.00000  Uiso   1.00
Be41   C     0.10359   0.27654   0.96182   0.00000  Uiso   1.00
C41    N     0.07942   0.26397   0.06178   0.00000  Uiso   1.00
He41   H     0.11858   0.28479   0.07746   0.00000  Uiso   1.00
Be49   C     0.28411   0.01433   0.10216   0.00000  Uiso   1.00
C49    N     0.02339   0.26175   0.14324   0.00000  Uiso   1.00
He49   H     0.02884   0.29818   0.07513   0.00000  Uiso   1.00
Be57   C     0.09774   0.17795   0.21424   0.00000  Uiso   1.00
Be65   C     0.09742   0.20208   0.17273   0.00000  Uiso   1.00
C57    N     0.07451   0.21747   0.19329   0.00000  Uiso   1.00
B9     C     0.06217   0.20277   0.24730   0.00000  Uiso   1.00
C65    N     0.07524   0.17858   0.26128   0.00000  Uiso   1.00
He57   H     0.11136   0.20924   0.12942   0.00000  Uiso   1.00
He65   H     0.11205   0.16043   0.21380   0.00000  Uiso   1.00
Li9    H     0.04330   0.20942   0.27548   0.00000  Uiso   1.00
Be73   C     0.30715   0.43213   0.96188   0.00000  Uiso   1.00
C73    N     0.33434   0.43381   0.06180   0.00000  Uiso   1.00
He73   H     0.29001   0.43065   0.07711   0.00000  Uiso   1.00
Be81   C     0.48565   0.36382   0.25855   0.00000  Uiso   1.00
C81    N     0.35418   0.47670   0.19103   0.00000  Uiso   1.00
He81   H     0.36980   0.47098   0.30144   0.00000  Uiso   1.00
Be89   C     0.43041   0.41010   0.18844   0.00000  Uiso   1.00
C89    N     0.38500   0.41797   0.17241   0.00000  Uiso   1.00
He89   H     0.41164   0.45267   0.19852   0.00000  Uiso   1.00
B17    C     0.10609   0.39391   0.25000   0.00000  Uiso   1.00
Li17   H     0.12210   0.37790   0.25000   0.00000  Uiso   1.00
B21    C     0.14420   0.43876   1.00000   0.00000  Uiso   1.00
Li21   H     0.16162   0.45322   1.00000   0.00000  Uiso   1.00
B25    C     0.06600   0.25618   1.00000   0.00000  Uiso   1.00
Li25   H     0.04601   0.24553   1.00000   0.00000  Uiso   1.00
B29    C     0.34978   0.43537   1.00000   0.00000  Uiso   1.00
Li29   H     0.37242   0.43672   1.00000   0.00000  Uiso   1.00
B33    C     0.35908   1.00000   0.34744   0.00000  Uiso   1.00
Li33   H     0.12480   0.12480   0.35079   0.00000  Uiso   1.00
B42    C     0.39079   0.39079   0.83694   0.00000  Uiso   1.00
Li34   H     0.50000   0.26923   0.70218   0.00000  Uiso   1.00
B35    C     0.50000   0.34853   0.15260   0.00000  Uiso   1.00
Li36   H     1.00000   0.35474   0.59365   0.00000  Uiso   1.00
Li38   H     1.00000   0.15950   0.59643   0.00000  Uiso   1.00
B40    C     0.25060   0.50000   0.33192   0.00000  Uiso   1.00
loop_
_geom_bond_atom_site_label_1
_geom_bond_atom_site_label_2
_geom_bond_distance
_geom_bond_site_symmetry_2
_ccdc_geom_bond_type
H1     C1      1.999   .     S
H1     C9      1.994   .     S
H1     C17     2.002   .     S
H1     C25     1.994   .     S
H9     C41     2.002   .     S
H9     C49     2.010   .     S
H9     C57     1.996   .     S
H9     C33     1.995   24    S
H17    C73     1.998   .     S
H17    C81     1.994   .     S
H17    C89     1.999   .     S
H17    C65     1.996   24    S
Be1    Be1     1.390   24    A
Be1    He1     1.097   24    S
Be1    C1      1.389   24    A
C1     B17     1.359   .     A
C1     Be1     1.389   24    A
He1    Be1     1.097   24    S
Be9    Be9     1.391   10_557 A
Be9    C9      1.389   10_556 A
Be9    He9     1.097   10_556 S
C9     B21     1.357   1_554 A
C9     Be9     1.389   10_556 A
He9    Be9     1.097   10_556 S
Be17   Be17    1.390   14_655 A
Be17   C17     1.389   16    A
Be17   He17    1.097   16    S
C17    Be17    1.389   16    A
C17    B33     1.359   21_545 A
He17   Be17    1.097   16    S
Be25   Be33    1.394   .     D
Be25   C33     1.389   .     S
Be25   He33    1.097   .     S
Be33   C25     1.389   .     S
Be33   He25    1.097   .     S
C25    B1      1.356   .     S
B1     C33     1.356   .     D
B1     Li1     1.098   .     S
C33    H9      1.995   24    S
Be41   Be41    1.396   10_557 A
Be41   C41     1.389   10_556 A
Be41   He41    1.097   10_556 S
C41    B25     1.357   1_554 A
C41    Be41    1.389   10_556 A
He41   Be41    1.097   10_556 S
Be49   C49     1.389   16    A
Be49   He49    1.097   16    S
Be49   Be49    1.389   13    A
C49    Be49    1.389   16    A
C49    B40     1.360   24    A
He49   Be49    1.097   16    S
Be57   Be65    1.394   .     D
Be57   C65     1.389   .     S
Be57   He65    1.096   .     S
Be65   C57     1.390   .     S
Be65   He57    1.097   .     S
C57    B9      1.356   .     D
B9     C65     1.357   .     S
B9     Li9     1.098   .     S
C65    H17     1.996   24    S
Be73   Be73    1.393   10_557 A
Be73   C73     1.389   10_556 A
Be73   He73    1.097   10_556 S
C73    B29     1.357   1_554 A
C73    Be73    1.389   10_556 A
He73   Be73    1.097   10_556 S
Be81   Be81    1.391   14_655 A
Be81   C81     1.389   16    A
Be81   He81    1.097   16    S
C81    Be81    1.389   16    A
C81    B35     1.358   4_565 A
He81   Be81    1.097   16    S
Be89   Be89    1.392   16    A
Be89   He89    1.097   16    S
Be89   C89     1.389   16    A
C89    Be89    1.389   16    A
C89    B42     1.358   7_556 A
He89   Be89    1.097   16    S
B17    C1      1.359   24    A
B17    Li17    1.098   .     S
B21    C9      1.357   1_556 A
B21    C9      1.357   10_556 A
B21    Li21    1.097   .     S
B25    C41     1.357   1_556 A
B25    C41     1.357   10_556 A
B25    Li25    1.098   .     S
B29    C73     1.357   1_556 A
B29    C73     1.357   10_556 A
B29    Li29    1.099   .     S
B33    C17     1.359   21    A
B33    C17     1.359   25_565 A
B33    Li36    1.097   7_556 S
Li33   B42     1.098   18_554 S
B42    C89     1.358   7_556 A
B42    C89     1.358   10_556 A
B42    Li33    1.098   18    S
Li34   B40     1.097   7_556 S
B35    C81     1.358   3_655 A
B35    C81     1.358   16    A
B35    Li38    1.098   18_654 S
Li36   B33     1.097   7_556 S
Li38   B35     1.098   18_655 S
B40    C49     1.360   24    A
B40    C49     1.360   28    A
B40    Li34    1.097   7_556 S
