# Supplementary material for: Data-Driven Search Algorithm for Discovery of Synthesizable Zeolitic Imidazolate Frameworks
Source: JACS Au. 2025 Mar 7;5(3):1460–70. doi: 10.1021/jacsau.5c00077 (PMC11938011; doi:10.1021/jacsau.5c00077)
Supplement: Supplementary file 5 — au5c00077_si_005.zip [file au5c00077_si_005.zip › Tier 2/T-142_123_5_122209.cif]

data_123_5_122209.lmp-nosymm
_audit_creation_date              2023-09-12
_audit_creation_method            'Materials Studio'
_symmetry_space_group_name_H-M    'P4/NMM'
_symmetry_Int_Tables_number       129
_symmetry_cell_setting            tetragonal
loop_
_symmetry_equiv_pos_as_xyz
  x,y,z
  -x,-y,z
  -y+1/2,x+1/2,z
  y+1/2,-x+1/2,z
  -x+1/2,y+1/2,-z
  x+1/2,-y+1/2,-z
  y,x,-z
  -y,-x,-z
  -x+1/2,-y+1/2,-z
  x+1/2,y+1/2,-z
  y,-x,-z
  -y,x,-z
  x,-y,z
  -x,y,z
  -y+1/2,-x+1/2,z
  y+1/2,x+1/2,z
_cell_length_a                    27.6436
_cell_length_b                    27.6436
_cell_length_c                    39.1955
_cell_angle_alpha                 90.0000
_cell_angle_beta                  90.0000
_cell_angle_gamma                 90.0000
loop_
_atom_site_label
_atom_site_type_symbol
_atom_site_fract_x
_atom_site_fract_y
_atom_site_fract_z
_atom_site_U_iso_or_equiv
_atom_site_adp_type
_atom_site_occupancy
H1     Zn    0.73294   0.39001   0.37161   0.00000  Uiso   1.00
H5     Zn    0.26275   0.39031   0.12679   0.00000  Uiso   1.00
H9     Zn    0.60650   0.38861   0.24694   0.00000  Uiso   1.00
Be1    C     0.86287   0.02521   0.45145   0.00000  Uiso   1.00
C1     N     0.11490   0.04089   0.48127   0.00000  Uiso   1.00
He1    H     0.15100   0.05102   0.43260   0.00000  Uiso   1.00
Be5    C     0.13797   0.02522   0.04833   0.00000  Uiso   1.00
C5     N     0.88520   0.04087   0.01887   0.00000  Uiso   1.00
He5    H     0.84750   0.05102   0.06694   0.00000  Uiso   1.00
Be9    C     0.73662   0.36541   0.44660   0.00000  Uiso   1.00
Be13   C     0.70768   0.36588   0.47564   0.00000  Uiso   1.00
C9     N     0.66173   0.38161   0.46643   0.00000  Uiso   1.00
B1     C     0.66463   0.39138   0.43253   0.00000  Uiso   1.00
C13    N     0.70886   0.38111   0.41924   0.00000  Uiso   1.00
He9    H     0.21632   0.14425   0.49799   0.00000  Uiso   1.00
He13   H     0.77456   0.35477   0.44331   0.00000  Uiso   1.00
Li1    H     0.63412   0.40479   0.41731   0.00000  Uiso   1.00
Be17   C     0.26281   0.36673   0.05223   0.00000  Uiso   1.00
Be21   C     0.29247   0.36701   0.02357   0.00000  Uiso   1.00
C17    N     0.33841   0.38191   0.03344   0.00000  Uiso   1.00
B5     C     0.33482   0.39132   0.06737   0.00000  Uiso   1.00
C21    N     0.29005   0.38182   0.08003   0.00000  Uiso   1.00
He17   H     0.78430   0.14273   1.00294   0.00000  Uiso   1.00
He21   H     0.22456   0.35681   0.05485   0.00000  Uiso   1.00
Li5    H     0.36516   0.40402   0.08305   0.00000  Uiso   1.00
Be25   C     0.22183   0.47483   0.33493   0.00000  Uiso   1.00
C25    N     0.74907   0.45912   0.36163   0.00000  Uiso   1.00
He25   H     0.79706   0.44913   0.31828   0.00000  Uiso   1.00
Be29   C     0.76691   0.47484   0.17030   0.00000  Uiso   1.00
C29    N     0.25323   0.45921   0.13975   0.00000  Uiso   1.00
He29   H     0.22036   0.44907   0.18959   0.00000  Uiso   1.00
Be33   C     0.87587   0.34029   0.37376   0.00000  Uiso   1.00
C33    N     0.79583   0.35382   0.36815   0.00000  Uiso   1.00
He33   H     0.84352   0.41513   0.37714   0.00000  Uiso   1.00
Be37   C     0.11689   0.34748   0.12925   0.00000  Uiso   1.00
C37    N     0.19729   0.36038   0.12787   0.00000  Uiso   1.00
He37   H     0.14953   0.42265   0.13032   0.00000  Uiso   1.00
Be41   C     0.61312   0.33871   0.31610   0.00000  Uiso   1.00
Be45   C     0.64244   0.33862   0.34501   0.00000  Uiso   1.00
C41    N     0.67821   0.37334   0.34056   0.00000  Uiso   1.00
B9     C     0.67023   0.39253   0.30919   0.00000  Uiso   1.00
C45    N     0.63075   0.37340   0.29367   0.00000  Uiso   1.00
He41   H     0.64038   0.31697   0.36843   0.00000  Uiso   1.00
He45   H     0.58092   0.31724   0.30992   0.00000  Uiso   1.00
Li9    H     0.69255   0.42126   0.29795   0.00000  Uiso   1.00
Be49   C     0.33618   0.31448   0.20462   0.00000  Uiso   1.00
Be53   C     0.30556   0.31461   0.17638   0.00000  Uiso   1.00
C49    N     0.30023   0.36215   0.16549   0.00000  Uiso   1.00
B13    C     0.32811   0.38900   0.18675   0.00000  Uiso   1.00
C53    N     0.35028   0.36185   0.21096   0.00000  Uiso   1.00
He49   H     0.28694   0.28476   0.16351   0.00000  Uiso   1.00
He53   H     0.34878   0.28459   0.22072   0.00000  Uiso   1.00
Li13   H     0.33180   0.42848   0.18490   0.00000  Uiso   1.00
Be57   C     0.47479   0.31528   0.22970   0.00000  Uiso   1.00
C57    N     0.54077   0.36086   0.23981   0.00000  Uiso   1.00
He57   H     0.55111   0.28688   0.22281   0.00000  Uiso   1.00
Be61   C     0.42797   0.47485   0.20785   0.00000  Uiso   1.00
C61    N     0.59664   0.45904   0.23667   0.00000  Uiso   1.00
He61   H     0.55596   0.44927   0.18969   0.00000  Uiso   1.00
H13    Zn    0.39223   0.39223   1.00000   0.00000  Uiso   1.00
B17    C     0.26476   0.50000   0.12232   0.00000  Uiso   1.00
Li17   H     0.70742   0.50000   0.39858   0.00000  Uiso   1.00
Li18   H     0.28128   0.50000   0.09683   0.00000  Uiso   1.00
B21    C     0.73157   0.50000   0.37635   0.00000  Uiso   1.00
B18    C     0.89710   1.00000   0.49849   0.00000  Uiso   1.00
B20    C     0.10231   1.00000   1.00183   0.00000  Uiso   1.00
Li19   H     1.00000   0.08442   0.47671   0.00000  Uiso   1.00
Li20   H     1.00000   0.08307   0.02267   0.00000  Uiso   1.00
B25    C     1.00000   0.11128   0.25286   0.00000  Uiso   1.00
Li23   H     1.00000   0.13166   0.27688   0.00000  Uiso   1.00
B26    C     0.80576   0.30576   0.36567   0.00000  Uiso   1.00
Li24   H     0.77806   0.27806   0.36113   0.00000  Uiso   1.00
B28    C     0.18766   0.31234   0.12663   0.00000  Uiso   1.00
Li26   H     0.21567   0.28434   0.12491   0.00000  Uiso   1.00
B30    C     0.50000   0.38645   0.24638   0.00000  Uiso   1.00
Li28   H     0.50000   0.42427   0.25501   0.00000  Uiso   1.00
H15    Zn    0.10797   0.10797   0.50000   0.00000  Uiso   1.00
loop_
_geom_bond_atom_site_label_1
_geom_bond_atom_site_label_2
_geom_bond_distance
_geom_bond_site_symmetry_2
_ccdc_geom_bond_type
H1     C13     1.998   .     S
H1     C25     2.000   .     S
H1     C33     2.010   .     S
H1     C41     1.995   .     S
H5     C21     1.996   .     S
H5     C29     1.989   .     S
H5     C37     1.990   .     S
H5     C49     1.995   .     S
H9     C45     1.995   .     S
H9     C57     1.992   .     S
H9     C61     2.007   .     S
H9     C53     1.991   14_655 S
Be1    C1      1.390   14_655 A
Be1    Be1     1.394   13    A
Be1    He1     1.097   14_655 S
C1     H15     2.004   .     S
C1     Be1     1.390   14_655 A
C1     B18     1.358   2_665 A
He1    Be1     1.097   14_655 S
Be5    C5      1.390   14_655 A
Be5    He5     1.097   14_655 S
Be5    Be5     1.394   13    A
C5     Be5     1.390   14_655 A
C5     H13     2.001   4_554 S
C5     B20     1.357   2_664 A
He5    Be5     1.097   14_655 S
Be9    Be13    1.391   .     D
Be9    C13     1.388   .     S
Be9    He13    1.097   .     S
Be13   C9      1.390   .     S
Be13   He9     1.097   6_556 S
C9     B1      1.358   .     S
C9     H15     2.006   4     S
B1     C13     1.359   .     D
B1     Li1     1.098   .     S
He9    Be13    1.097   6_456 S
Be17   Be21    1.391   .     D
Be17   C21     1.388   .     S
Be17   He21    1.097   .     S
Be21   C17     1.390   .     S
Be21   He17    1.097   6_456 S
C17    B5      1.359   .     D
C17    H13     2.003   1_554 S
B5     C21     1.359   .     S
B5     Li5     1.097   .     S
He17   Be21    1.097   6_556 S
Be25   C25     1.389   14_655 A
Be25   He25    1.097   14_655 S
Be25   Be25    1.392   13_565 A
C25    B21     1.358   .     A
C25    Be25    1.389   14_655 A
He25   Be25    1.097   14_655 S
Be29   He29    1.097   14_655 S
Be29   Be29    1.391   13_565 A
Be29   C29     1.389   14_655 A
C29    B17     1.356   .     A
C29    Be29    1.389   14_655 A
He29   Be29    1.097   14_655 S
Be33   Be33    1.391   16_545 A
Be33   He33    1.097   16_545 S
Be33   C33     1.389   16_545 A
C33    B26     1.360   .     A
C33    Be33    1.389   16_545 A
He33   Be33    1.097   16_545 S
Be37   Be37    1.393   15    A
Be37   He37    1.097   15    S
Be37   C37     1.389   15    A
C37    B28     1.355   .     A
C37    Be37    1.389   15    A
He37   Be37    1.097   15    S
Be41   Be45    1.393   .     D
Be41   C45     1.389   .     S
Be41   He45    1.097   .     S
Be45   C41     1.389   .     S
Be45   He41    1.097   .     S
C41    B9      1.357   .     D
B9     C45     1.357   .     S
B9     Li9     1.098   .     S
Be49   Be53    1.393   .     D
Be49   C53     1.389   .     S
Be49   He53    1.096   .     S
Be53   C49     1.389   .     S
Be53   He49    1.096   .     S
C49    B13     1.356   .     D
B13    C53     1.356   .     S
B13    Li13    1.099   .     S
C53    H9      1.991   14_655 S
Be57   C57     1.389   14_655 A
Be57   Be57    1.394   14_655 A
Be57   He57    1.096   14_655 S
C57    B30     1.355   .     A
C57    Be57    1.389   14_655 A
He57   Be57    1.096   14_655 S
Be61   He61    1.097   14_655 S
Be61   Be61    1.390   13_565 A
Be61   C61     1.389   14_655 A
C61    Be61    1.389   14_655 A
C61    B25     1.359   4_565 A
He61   Be61    1.097   14_655 S
H13    C17     2.003   1_556 S
H13    C17     2.003   7_556 S
H13    C5      2.001   3_546 S
H13    C5      2.001   6_456 S
B17    C29     1.356   13_565 A
B17    Li18    1.098   .     S
Li17   B21     1.098   .     S
B21    C25     1.358   13_565 A
B18    C1      1.358   2_665 A
B18    C1      1.358   14_665 A
B18    Li19    1.098   8_676 S
B20    C5      1.357   2_666 A
B20    C5      1.357   14_666 A
B20    Li20    1.098   7_556 S
Li19   B18     1.098   8_766 S
Li20   B20     1.098   7_556 S
B25    Li23    1.097   .     S
B25    C61     1.359   3_645 A
B25    C61     1.359   16_545 A
B26    C33     1.360   16_545 A
B26    Li24    1.097   .     S
B28    C37     1.355   15    A
B28    Li26    1.097   .     S
B30    C57     1.355   14_655 A
B30    Li28    1.099   .     S
H15    C1      2.004   7_556 S
H15    C9      2.006   3_545 S
H15    C9      2.006   6_456 S
