# Supplementary material for: Data-Driven Search Algorithm for Discovery of Synthesizable Zeolitic Imidazolate Frameworks
Source: JACS Au. 2025 Mar 7;5(3):1460–70. doi: 10.1021/jacsau.5c00077 (PMC11938011; doi:10.1021/jacsau.5c00077)
Supplement: Supplementary file 5 — au5c00077_si_005.zip [file au5c00077_si_005.zip › Tier 2/T-143_139_3_947.cif]

data_139_3_947.lmp-nosymm
_audit_creation_date              2023-09-12
_audit_creation_method            'Materials Studio'
_symmetry_space_group_name_H-M    'I4/MMM'
_symmetry_Int_Tables_number       139
_symmetry_cell_setting            tetragonal
loop_
_symmetry_equiv_pos_as_xyz
  x,y,z
  -x,-y,z
  -y,x,z
  y,-x,z
  -x,y,-z
  x,-y,-z
  y,x,-z
  -y,-x,-z
  -x,-y,-z
  x,y,-z
  y,-x,-z
  -y,x,-z
  x,-y,z
  -x,y,z
  -y,-x,z
  y,x,z
  x+1/2,y+1/2,z+1/2
  -x+1/2,-y+1/2,z+1/2
  -y+1/2,x+1/2,z+1/2
  y+1/2,-x+1/2,z+1/2
  -x+1/2,y+1/2,-z+1/2
  x+1/2,-y+1/2,-z+1/2
  y+1/2,x+1/2,-z+1/2
  -y+1/2,-x+1/2,-z+1/2
  -x+1/2,-y+1/2,-z+1/2
  x+1/2,y+1/2,-z+1/2
  y+1/2,-x+1/2,-z+1/2
  -y+1/2,x+1/2,-z+1/2
  x+1/2,-y+1/2,z+1/2
  -x+1/2,y+1/2,z+1/2
  -y+1/2,-x+1/2,z+1/2
  y+1/2,x+1/2,z+1/2
_cell_length_a                    26.1342
_cell_length_b                    26.1342
_cell_length_c                    58.0206
_cell_angle_alpha                 90.0000
_cell_angle_beta                  90.0000
_cell_angle_gamma                 90.0000
loop_
_atom_site_label
_atom_site_type_symbol
_atom_site_fract_x
_atom_site_fract_y
_atom_site_fract_z
_atom_site_U_iso_or_equiv
_atom_site_adp_type
_atom_site_occupancy
H1     Zn    0.21937   0.38512   0.21114   0.00000  Uiso   1.00
H2     Zn    0.11717   0.28122   0.13055   0.00000  Uiso   1.00
H3     Zn    0.22351   0.38605   0.05222   0.00000  Uiso   1.00
C1     N     0.16684   0.37414   0.23559   0.00000  Uiso   1.00
C2     N     0.24503   0.45682   0.21297   0.00000  Uiso   1.00
C3     N     0.27761   0.33880   0.21928   0.00000  Uiso   1.00
C4     N     0.18687   0.37431   0.18037   0.00000  Uiso   1.00
C5     N     0.14771   0.33577   0.15032   0.00000  Uiso   1.00
C6     N     0.04333   0.26129   0.13330   0.00000  Uiso   1.00
C7     N     0.15737   0.21847   0.13812   0.00000  Uiso   1.00
C8     N     0.13006   0.30648   0.09861   0.00000  Uiso   1.00
C9     N     0.17137   0.34437   0.06899   0.00000  Uiso   1.00
C10    N     0.20187   0.39524   0.01946   0.00000  Uiso   1.00
C11    N     0.22210   0.45679   0.06539   0.00000  Uiso   1.00
C12    N     0.29269   0.35382   0.05379   0.00000  Uiso   1.00
He1    H     0.11333   0.43712   0.23178   0.00000  Uiso   1.00
He2    H     0.32728   0.44605   0.21523   0.00000  Uiso   1.00
He4    H     0.18319   0.45207   0.16725   0.00000  Uiso   1.00
He6    H     0.05358   0.17881   0.13105   0.00000  Uiso   1.00
He8    H     0.11797   0.19411   0.16923   0.00000  Uiso   1.00
He10   H     0.12939   0.43450   0.02427   0.00000  Uiso   1.00
He11   H     0.21945   0.44604   0.10249   0.00000  Uiso   1.00
He13   H     0.34315   0.41948   0.05084   0.00000  Uiso   1.00
He65   H     0.79302   0.13094   0.24652   0.00000  Uiso   1.00
Be1    C     0.14947   0.38798   0.14591   0.00000  Uiso   1.00
Be2    C     0.17369   0.41172   0.16441   0.00000  Uiso   1.00
B1     C     0.16973   0.32960   0.17133   0.00000  Uiso   1.00
Be3    C     0.12482   0.32603   0.06088   0.00000  Uiso   1.00
Be4    C     0.09959   0.30213   0.07910   0.00000  Uiso   1.00
B2     C     0.17284   0.33153   0.09164   0.00000  Uiso   1.00
Be33   C     0.12309   0.40184   0.24099   0.00000  Uiso   1.00
Be34   C     0.29546   0.52665   0.21429   0.00000  Uiso   1.00
Be36   C     0.34100   0.30336   0.24021   0.00000  Uiso   1.00
Be38   C     0.97339   0.21093   0.13185   0.00000  Uiso   1.00
Be40   C     0.18741   0.14976   0.15725   0.00000  Uiso   1.00
Be42   C     0.22078   0.52667   0.08815   0.00000  Uiso   1.00
Be44   C     0.37768   0.33998   0.05181   0.00000  Uiso   1.00
Be89   C     0.15735   0.41911   1.01200   0.00000  Uiso   1.00
He73   H     0.13379   0.40410   0.12994   0.00000  Uiso   1.00
Li8    H     0.17431   0.29236   0.17983   0.00000  Uiso   1.00
He74   H     0.06224   0.28305   0.07979   0.00000  Uiso   1.00
He75   H     0.11347   0.33106   0.04282   0.00000  Uiso   1.00
Li9    H     0.20503   0.34063   0.10309   0.00000  Uiso   1.00
B3     C     0.30022   0.30022   0.20735   0.00000  Uiso   1.00
B4     C     0.19962   0.19962   0.12749   0.00000  Uiso   1.00
B5     C     0.30291   0.30291   0.05435   0.00000  Uiso   1.00
Li10   H     0.28871   0.28871   0.18990   0.00000  Uiso   1.00
Li11   H     0.21568   0.21568   0.11157   0.00000  Uiso   1.00
Li12   H     0.27330   0.27330   0.05597   0.00000  Uiso   1.00
B6     C     1.00000   0.29005   0.13371   0.00000  Uiso   1.00
Li13   H     1.00000   0.33199   0.13481   0.00000  Uiso   1.00
B7     C     0.22726   0.38162   1.00000   0.00000  Uiso   1.00
Li15   H     0.26431   0.63824   1.00000   0.00000  Uiso   1.00
Li1    H     0.69643   0.80357   0.25000   0.00000  Uiso   1.00
Li2    H     0.77470   0.50000   0.03354   0.00000  Uiso   1.00
Li3    H     0.82558   0.50000   0.21090   0.00000  Uiso   1.00
B34    C     0.50000   0.21633   0.21204   0.00000  Uiso   1.00
B35    C     0.50000   0.22388   0.05246   0.00000  Uiso   1.00
B42    C     0.33329   0.16671   0.25000   0.00000  Uiso   1.00
loop_
_geom_bond_atom_site_label_1
_geom_bond_atom_site_label_2
_geom_bond_distance
_geom_bond_site_symmetry_2
_ccdc_geom_bond_type
H1     C1      1.995   .     S
H1     C2      1.993   .     S
H1     C3      2.001   .     S
H1     C4      1.997   .     S
H2     C5      1.996   .     S
H2     C6      2.005   .     S
H2     C7      1.997   .     S
H2     C8      1.996   .     S
H3     C9      1.998   .     S
H3     C10     1.998   .     S
H3     C11     2.001   .     S
H3     C12     1.997   .     S
C1     Be33    1.389   .     A
C1     B42     1.356   16    A
C2     Be34    1.389   13_565 A
C2     B34     1.356   4_565 A
C3     B3      1.358   .     A
C3     Be36    1.390   16    A
C4     Be2     1.390   .     S
C4     B1      1.357   .     D
C5     Be1     1.389   .     S
C5     B1      1.358   .     S
C6     B6      1.359   1_455 A
C6     Be38    1.389   14_655 A
C7     B4      1.357   .     A
C7     Be40    1.389   16    A
C8     Be4     1.389   .     S
C8     B2      1.357   .     S
C9     Be3     1.390   .     S
C9     B2      1.357   .     D
C10    Be89    1.389   1_554 A
C10    B7      1.357   1_554 A
C11    Be42    1.390   13_565 A
C11    B35     1.357   4_565 A
C12    B5      1.357   .     A
C12    Be44    1.389   16    A
He1    Be33    1.096   .     S
He2    Be34    1.097   13_565 S
He4    Be2     1.096   .     S
He6    Be38    1.097   14_655 S
He8    Be40    1.097   16    S
He10   Be89    1.097   1_554 S
He11   Be42    1.096   13_565 S
He13   Be44    1.097   16    S
He65   Be36    1.097   27    S
Be1    Be2     1.392   .     D
Be1    He73    1.097   .     S
B1     Li8     1.098   .     S
Be3    Be4     1.394   .     D
Be3    He75    1.097   .     S
Be4    He74    1.097   .     S
B2     Li9     1.098   .     S
Be33   Be33    1.394   24    A
Be34   C2      1.389   13_565 A
Be34   He2     1.097   13_565 S
Be34   Be34    1.393   13_565 A
Be36   C3      1.390   16    A
Be36   He65    1.097   28_545 S
Be36   Be36    1.391   16    A
Be38   C6      1.389   14_655 A
Be38   He6     1.097   14_655 S
Be38   Be38    1.391   14_755 A
Be40   C7      1.389   16    A
Be40   He8     1.097   16    S
Be40   Be40    1.392   16    A
Be42   C11     1.390   13_565 A
Be42   He11    1.096   13_565 S
Be42   Be42    1.394   13_565 A
Be44   C12     1.389   16    A
Be44   He13    1.097   16    S
Be44   Be44    1.393   16    A
Be89   C10     1.389   1_556 A
Be89   He10    1.097   1_556 S
Be89   Be89    1.392   10_557 A
B3     C3      1.358   16    A
B3     Li10    1.098   .     S
B4     C7      1.357   16    A
B4     Li11    1.098   .     S
B5     C12     1.357   16    A
B5     Li12    1.098   .     S
B6     C6      1.359   1_655 A
B6     C6      1.359   14_655 A
B6     Li13    1.098   .     S
B7     C10     1.357   1_556 A
B7     C10     1.357   10_556 A
B7     Li15    1.099   6_567 S
Li15   B7      1.099   6_567 S
Li1    B42     1.098   2_665 S
Li2    B35     1.098   3_655 S
Li3    B34     1.097   3_655 S
B34    C2      1.356   3_655 A
B34    C2      1.356   16    A
B34    Li3     1.097   4_565 S
B35    C11     1.357   3_655 A
B35    C11     1.357   16    A
B35    Li2     1.098   4_565 S
B42    C1      1.356   16    A
B42    C1      1.356   25    A
B42    Li1     1.098   2_665 S
