# Supplementary material for: Data-Driven Search Algorithm for Discovery of Synthesizable Zeolitic Imidazolate Frameworks
Source: JACS Au. 2025 Mar 7;5(3):1460–70. doi: 10.1021/jacsau.5c00077 (PMC11938011; doi:10.1021/jacsau.5c00077)
Supplement: Supplementary file 5 — au5c00077_si_005.zip [file au5c00077_si_005.zip › Tier 2/T-144_65_4_129831.cif]

data_65_4_129831.lmp-nosymm
_audit_creation_date              2023-09-12
_audit_creation_method            'Materials Studio'
_symmetry_space_group_name_H-M    'CMMM'
_symmetry_Int_Tables_number       65
_symmetry_cell_setting            orthorhombic
loop_
_symmetry_equiv_pos_as_xyz
  x,y,z
  -x,-y,z
  -x,y,-z
  x,-y,-z
  -x,-y,-z
  x,y,-z
  x,-y,z
  -x,y,z
  x+1/2,y+1/2,z
  -x+1/2,-y+1/2,z
  -x+1/2,y+1/2,-z
  x+1/2,-y+1/2,-z
  -x+1/2,-y+1/2,-z
  x+1/2,y+1/2,-z
  x+1/2,-y+1/2,z
  -x+1/2,y+1/2,z
_cell_length_a                    45.4922
_cell_length_b                    28.2883
_cell_length_c                    17.4696
_cell_angle_alpha                 90.0000
_cell_angle_beta                  90.0000
_cell_angle_gamma                 90.0000
loop_
_atom_site_label
_atom_site_type_symbol
_atom_site_fract_x
_atom_site_fract_y
_atom_site_fract_z
_atom_site_U_iso_or_equiv
_atom_site_adp_type
_atom_site_occupancy
H1     Zn    0.10727   0.10652   0.17336   0.00000  Uiso   1.00
H5     Zn    0.22371   0.10889   0.33171   0.00000  Uiso   1.00
H9     Zn    0.06614   0.28141   0.33089   0.00000  Uiso   1.00
H13    Zn    0.16137   0.39276   0.17281   0.00000  Uiso   1.00
Be1    C     0.06940   0.13801   0.96014   0.00000  Uiso   1.00
C1     N     0.09574   0.11848   0.06469   0.00000  Uiso   1.00
He1    H     0.05287   0.15079   0.08065   0.00000  Uiso   1.00
Be5    C     0.09772   0.02459   0.71800   0.00000  Uiso   1.00
C5     N     0.10144   0.03989   0.20704   0.00000  Uiso   1.00
He5    H     0.09513   0.04971   0.32937   0.00000  Uiso   1.00
Be9    C     0.19562   0.15073   0.18741   0.00000  Uiso   1.00
Be13   C     0.16861   0.15011   0.14975   0.00000  Uiso   1.00
C9     N     0.14980   0.12057   0.19021   0.00000  Uiso   1.00
B1     C     0.16551   0.10526   0.25141   0.00000  Uiso   1.00
C13    N     0.19343   0.12210   0.25179   0.00000  Uiso   1.00
He9    H     0.16145   0.16784   0.09712   0.00000  Uiso   1.00
He13   H     0.21616   0.16913   0.17343   0.00000  Uiso   1.00
Li1    H     0.15676   0.08120   0.29516   0.00000  Uiso   1.00
Be17   C     0.04838   0.17656   0.32067   0.00000  Uiso   1.00
Be21   C     0.05840   0.13571   0.28458   0.00000  Uiso   1.00
C17    N     0.08329   0.14727   0.24246   0.00000  Uiso   1.00
B5     C     0.08707   0.19444   0.25218   0.00000  Uiso   1.00
C21    N     0.06635   0.21381   0.29841   0.00000  Uiso   1.00
He17   H     0.04997   0.09940   0.28630   0.00000  Uiso   1.00
He21   H     0.02989   0.18195   0.35989   0.00000  Uiso   1.00
Li5    H     0.10491   0.21467   0.22534   0.00000  Uiso   1.00
Be25   C     0.19993   0.17485   0.53993   0.00000  Uiso   1.00
C25    N     0.21277   0.13297   0.43539   0.00000  Uiso   1.00
He25   H     0.19157   0.20092   0.41904   0.00000  Uiso   1.00
Be29   C     0.25862   0.02456   0.62020   0.00000  Uiso   1.00
C29    N     0.23325   0.04001   0.34321   0.00000  Uiso   1.00
He29   H     0.27496   0.04945   0.40239   0.00000  Uiso   1.00
Be33   C     0.19727   0.32251   0.27037   0.00000  Uiso   1.00
Be37   C     0.22433   0.32173   0.30780   0.00000  Uiso   1.00
C33    N     0.23719   0.36598   0.29956   0.00000  Uiso   1.00
B9     C     0.21809   0.39164   0.25675   0.00000  Uiso   1.00
C37    N     0.19333   0.36732   0.23935   0.00000  Uiso   1.00
He33   H     0.23528   0.29363   0.34027   0.00000  Uiso   1.00
He37   H     0.18050   0.29494   0.26387   0.00000  Uiso   1.00
Li9    H     0.22178   0.42859   0.23991   0.00000  Uiso   1.00
Be41   C     0.11276   0.28378   0.53990   0.00000  Uiso   1.00
C41    N     0.08375   0.28583   0.43539   0.00000  Uiso   1.00
He41   H     0.13106   0.28252   0.41934   0.00000  Uiso   1.00
Be45   C     0.01531   0.34904   0.63644   0.00000  Uiso   1.00
C45    N     0.02482   0.30493   0.33892   0.00000  Uiso   1.00
He45   H     0.03099   0.37689   0.37904   0.00000  Uiso   1.00
Be49   C     0.10350   0.34330   0.13566   0.00000  Uiso   1.00
Be53   C     0.08121   0.31883   0.17323   0.00000  Uiso   1.00
C49    N     0.08867   0.31557   0.25015   0.00000  Uiso   1.00
B13    C     0.11513   0.33733   0.25666   0.00000  Uiso   1.00
C53    N     0.12519   0.35414   0.18880   0.00000  Uiso   1.00
He49   H     0.06059   0.30395   0.15136   0.00000  Uiso   1.00
He53   H     0.10580   0.35297   0.07521   0.00000  Uiso   1.00
Li13   H     0.12715   0.34087   0.31082   0.00000  Uiso   1.00
Be57   C     0.20010   0.36363   0.96016   0.00000  Uiso   1.00
C57    N     0.17463   0.38600   0.06461   0.00000  Uiso   1.00
He57   H     0.21623   0.34963   0.08064   0.00000  Uiso   1.00
Be61   C     0.13287   0.47539   0.74521   0.00000  Uiso   1.00
C61    N     0.15141   0.46004   0.19668   0.00000  Uiso   1.00
He61   H     0.12083   0.45027   0.29089   0.00000  Uiso   1.00
B17    C     0.11058   0.10651   1.00000   0.00000  Uiso   1.00
Li17   H     0.13236   0.09015   1.00000   0.00000  Uiso   1.00
B19    C     0.16001   0.39864   1.00000   0.00000  Uiso   1.00
Li19   H     0.13901   0.41761   1.00000   0.00000  Uiso   1.00
B21    C     0.16254   0.50000   0.16476   0.00000  Uiso   1.00
Li59   H     0.17795   0.50000   0.11649   0.00000  Uiso   1.00
B22    C     0.10432  -0.00000   0.83541   0.00000  Uiso   1.00
Li21   H     0.10736  -0.00000   0.10226   0.00000  Uiso   1.00
B23    C     0.21850  -0.00000   0.32366   0.00000  Uiso   1.00
Li57   H     0.19743  -0.00000   0.29320   0.00000  Uiso   1.00
B26    C     0.22061   0.10960   0.50000   0.00000  Uiso   1.00
Li24   H     0.23099   0.07457   0.50000   0.00000  Uiso   1.00
B28    C     0.06722   0.28593   0.50000   0.00000  Uiso   1.00
Li26   H     0.04309   0.28750   0.50000   0.00000  Uiso   1.00
B30    C     1.00000   0.27987   0.32463   0.00000  Uiso   1.00
Li29   H     1.00000   0.24365   0.69775   0.00000  Uiso   1.00
loop_
_geom_bond_atom_site_label_1
_geom_bond_atom_site_label_2
_geom_bond_distance
_geom_bond_site_symmetry_2
_ccdc_geom_bond_type
H1     C1      1.998   .     S
H1     C5      1.992   .     S
H1     C9      1.997   .     S
H1     C17     1.994   .     S
H5     C13     1.997   .     S
H5     C25     1.998   .     S
H5     C29     2.006   .     S
H5     C33     1.996   10    S
H9     C21     1.995   .     S
H9     C41     1.997   .     S
H9     C45     1.999   .     S
H9     C49     1.993   .     S
H13    C37     1.996   .     S
H13    C53     1.995   .     S
H13    C57     1.993   .     S
H13    C61     2.000   .     S
Be1    C1      1.389   6_556 A
Be1    He1     1.097   6_556 S
Be1    Be1     1.393   6_557 A
C1     B17     1.359   1_554 A
C1     Be1     1.389   6_556 A
He1    Be1     1.097   6_556 S
Be5    C5      1.389   6_556 A
Be5    He5     1.097   6_556 S
Be5    Be5     1.392   7     A
C5     Be5     1.389   6_556 A
C5     B22     1.357   4_556 A
He5    Be5     1.097   6_556 S
Be9    Be13    1.394   .     D
Be9    C13     1.390   .     S
Be9    He13    1.097   .     S
Be13   C9      1.389   .     S
Be13   He9     1.097   .     S
C9     B1      1.357   .     D
B1     C13     1.356   .     S
B1     Li1     1.098   .     S
Be17   Be21    1.393   .     D
Be17   C21     1.389   .     S
Be17   He21    1.096   .     S
Be21   C17     1.390   .     S
Be21   He17    1.097   .     S
C17    B5      1.356   .     D
B5     C21     1.357   .     S
B5     Li5     1.098   .     S
Be25   C25     1.390   6_556 A
Be25   He25    1.096   6_556 S
Be25   Be25    1.395   6_556 A
C25    B26     1.356   .     A
C25    Be25    1.390   6_556 A
He25   Be25    1.096   6_556 S
Be29   He29    1.097   6_556 S
Be29   Be29    1.389   7     A
Be29   C29     1.390   6_556 A
C29    B23     1.360   .     A
C29    Be29    1.390   6_556 A
He29   Be29    1.097   6_556 S
Be33   Be37    1.394   .     D
Be33   C37     1.390   .     S
Be33   He37    1.097   .     S
Be37   C33     1.389   .     S
Be37   He33    1.096   .     S
C33    B9      1.357   .     D
C33    H5      1.996   10    S
B9     C37     1.355   .     S
B9     Li9     1.099   .     S
Be41   C41     1.390   6_556 A
Be41   He41    1.096   6_556 S
Be41   Be41    1.394   6_556 A
C41    B28     1.356   .     A
C41    Be41    1.390   6_556 A
He41   Be41    1.096   6_556 S
Be45   He45    1.097   6_556 S
Be45   Be45    1.393   8     A
Be45   C45     1.389   6_556 A
C45    B30     1.357   1_455 A
C45    Be45    1.389   6_556 A
He45   Be45    1.097   6_556 S
Be49   Be53    1.392   .     D
Be49   C53     1.389   .     S
Be49   He53    1.096   .     S
Be53   C49     1.389   .     S
Be53   He49    1.097   .     S
C49    B13     1.357   .     S
B13    C53     1.357   .     D
B13    Li13    1.097   .     S
Be57   He57    1.097   6_556 S
Be57   C57     1.389   6_556 A
Be57   Be57    1.392   6_557 A
C57    B19     1.358   1_554 A
C57    Be57    1.389   6_556 A
He57   Be57    1.097   6_556 S
Be61   C61     1.389   6_556 A
Be61   He61    1.097   6_556 S
Be61   Be61    1.392   7_565 A
C61    B21     1.359   .     A
C61    Be61    1.389   6_556 A
He61   Be61    1.097   6_556 S
B17    C1      1.359   1_556 A
B17    C1      1.359   6_556 A
B17    Li17    1.094   .     S
B19    C57     1.358   1_556 A
B19    C57     1.358   6_556 A
B19    Li19    1.096   .     S
B21    C61     1.359   7_565 A
B21    Li59    1.096   .     S
B22    C5      1.357   4_556 A
B22    C5      1.357   6_556 A
B22    Li21    1.097   4_556 S
Li21   B22     1.097   4_556 S
B23    C29     1.360   7     A
B23    Li57    1.096   .     S
B26    C25     1.356   6_556 A
B26    Li24    1.098   .     S
B28    C41     1.356   6_556 A
B28    Li26    1.099   .     S
B30    C45     1.357   1_655 A
B30    C45     1.357   8_655 A
B30    Li29    1.097   3_756 S
Li29   B30     1.097   3_756 S
