# Supplementary material for: Data-Driven Search Algorithm for Discovery of Synthesizable Zeolitic Imidazolate Frameworks
Source: JACS Au. 2025 Mar 7;5(3):1460–70. doi: 10.1021/jacsau.5c00077 (PMC11938011; doi:10.1021/jacsau.5c00077)
Supplement: Supplementary file 5 — au5c00077_si_005.zip [file au5c00077_si_005.zip › Tier 2/T-145_131_3_7764.cif]

data_131_3_7764.lmp-nosymm
_audit_creation_date              2023-09-12
_audit_creation_method            'Materials Studio'
_symmetry_space_group_name_H-M    'P42MC'
_symmetry_Int_Tables_number       105
_symmetry_cell_setting            tetragonal
loop_
_symmetry_equiv_pos_as_xyz
  x,y,z
  -x,-y,z
  -y,x,z+1/2
  y,-x,z+1/2
  x,-y,z
  -x,y,z
  -y,-x,z+1/2
  y,x,z+1/2
_cell_length_a                    18.0709
_cell_length_b                    18.0709
_cell_length_c                    37.9391
_cell_angle_alpha                 90.0000
_cell_angle_beta                  90.0000
_cell_angle_gamma                 90.0000
loop_
_atom_site_label
_atom_site_type_symbol
_atom_site_fract_x
_atom_site_fract_y
_atom_site_fract_z
_atom_site_U_iso_or_equiv
_atom_site_adp_type
_atom_site_occupancy
H1     Zn    0.33793   0.16817   0.10509   0.00000  Uiso   1.00
Be1    C     0.38808   0.96152   0.06149   0.00000  Uiso   1.00
C1     N     0.35482   0.06247   0.09246   0.00000  Uiso   1.00
He1    H     0.40973   0.07772   0.04198   0.00000  Uiso   1.00
Be5    C     0.53861   0.28502   0.08867   0.00000  Uiso   1.00
C5     N     0.43748   0.21388   0.09666   0.00000  Uiso   1.00
He5    H     0.42180   0.32963   0.08340   0.00000  Uiso   1.00
Be9    C     0.31928   0.19514   0.21458   0.00000  Uiso   1.00
Be13   C     0.35908   0.19561   0.18316   0.00000  Uiso   1.00
C9     N     0.31048   0.17993   0.15582   0.00000  Uiso   1.00
B1     C     0.24368   0.16910   0.17142   0.00000  Uiso   1.00
C13    N     0.24575   0.17948   0.20684   0.00000  Uiso   1.00
He9    H     0.41786   0.20655   0.17818   0.00000  Uiso   1.00
He13   H     0.33761   0.20527   0.24172   0.00000  Uiso   1.00
Li1    H     0.19292   0.15572   0.15691   0.00000  Uiso   1.00
Be17   C     0.14306   0.21532   0.04909   0.00000  Uiso   1.00
Be21   C     0.18258   0.17748   0.07493   0.00000  Uiso   1.00
C17    N     0.25514   0.20297   0.07448   0.00000  Uiso   1.00
B5     C     0.25763   0.25436   0.04844   0.00000  Uiso   1.00
C21    N     0.19122   0.26380   0.03236   0.00000  Uiso   1.00
He17   H     0.16464   0.13431   0.09333   0.00000  Uiso   1.00
He21   H     0.08481   0.21120   0.04121   0.00000  Uiso   1.00
Li5    H     0.30792   0.28470   0.04106   0.00000  Uiso   1.00
Be25   C     0.03857   0.77990   0.19529   0.00000  Uiso   1.00
C25    N     0.93742   0.82076   0.22413   0.00000  Uiso   1.00
He25   H     0.92203   0.75414   0.17704   0.00000  Uiso   1.00
Be29   C     0.21863   0.53853   0.04011   0.00000  Uiso   1.00
C29    N     0.18167   0.43756   0.01010   0.00000  Uiso   1.00
He29   H     0.24119   0.42207   0.05929   0.00000  Uiso   1.00
H5     Zn    0.16553   0.16573   0.24270   0.00000  Uiso   1.00
H9     Zn    0.83310   0.33394   0.99359   0.00000  Uiso   1.00
Be33   C     0.21029   0.96144   0.29196   0.00000  Uiso   1.00
C33    N     0.17535   0.06255   0.26140   0.00000  Uiso   1.00
He33   H     0.23228   0.07801   0.31127   0.00000  Uiso   1.00
H13    Zn    0.83557   0.66912   0.38110   0.00000  Uiso   1.00
Be37   C     0.03856   0.76876   0.40803   0.00000  Uiso   1.00
C37    N     0.93755   0.70216   0.39370   0.00000  Uiso   1.00
He37   H     0.92196   0.81046   0.41737   0.00000  Uiso   1.00
Be41   C     0.77559   0.46152   0.42068   0.00000  Uiso   1.00
C41    N     0.81704   0.56257   0.39206   0.00000  Uiso   1.00
He41   H     0.74843   0.57760   0.43862   0.00000  Uiso   1.00
Be45   C     0.78113   0.68894   0.27381   0.00000  Uiso   1.00
Be49   C     0.78263   0.64933   0.30529   0.00000  Uiso   1.00
C45    N     0.82074   0.69114   0.33005   0.00000  Uiso   1.00
B17    C     0.83914   0.75501   0.31334   0.00000  Uiso   1.00
C49    N     0.81576   0.75666   0.27935   0.00000  Uiso   1.00
He45   H     0.76069   0.59441   0.31178   0.00000  Uiso   1.00
He49   H     0.75723   0.67451   0.24814   0.00000  Uiso   1.00
Li17   H     0.86983   0.80031   0.32592   0.00000  Uiso   1.00
Be53   C     0.64213   0.76407   0.42156   0.00000  Uiso   1.00
Be57   C     0.68292   0.72979   0.39506   0.00000  Uiso   1.00
C53    N     0.75552   0.72279   0.40665   0.00000  Uiso   1.00
B21    C     0.75601   0.75031   0.43992   0.00000  Uiso   1.00
C57    N     0.68861   0.77540   0.45020   0.00000  Uiso   1.00
He53   H     0.66629   0.71143   0.36866   0.00000  Uiso   1.00
He57   H     0.58351   0.77959   0.42248   0.00000  Uiso   1.00
Li21   H     0.80545   0.75180   0.45673   0.00000  Uiso   1.00
Be61   C     0.71892   0.96150   0.44908   0.00000  Uiso   1.00
C61    N     0.67987   0.06240   0.47849   0.00000  Uiso   1.00
He61   H     0.74275   0.07788   0.43022   0.00000  Uiso   1.00
Li9    H     1.00000   0.62614   0.02004   0.00000  Uiso   1.00
B9     C     1.00000   0.65866   0.99559   0.00000  Uiso   1.00
B15    C     1.00000   0.84286   0.24093   0.00000  Uiso   1.00
B27    C     1.00000   0.66481   0.38492   0.00000  Uiso   1.00
Li27   H     1.00000   0.60949   0.37297   0.00000  Uiso   1.00
Li31   H     1.00000   0.87667   0.26497   0.00000  Uiso   1.00
B11    C     0.33476   1.00000   0.10987   0.00000  Uiso   1.00
Li11   H     0.30737   1.00000   0.13570   0.00000  Uiso   1.00
Li15   H     0.12745   1.00000   0.21831   0.00000  Uiso   1.00
B31    C     0.15641   1.00000   0.24375   0.00000  Uiso   1.00
Li13   H     0.50000   0.88524   0.10885   0.00000  Uiso   1.00
B13    C     0.50000   0.17388   0.10203   0.00000  Uiso   1.00
Li25   H     0.50000   0.87002   0.46798   0.00000  Uiso   1.00
B25    C     0.50000   0.83876   0.49279   0.00000  Uiso   1.00
Li29   H     0.12368   0.50000   0.35229   0.00000  Uiso   1.00
B29    C     0.84175   0.50000   0.37608   0.00000  Uiso   1.00
loop_
_geom_bond_atom_site_label_1
_geom_bond_atom_site_label_2
_geom_bond_distance
_geom_bond_site_symmetry_2
_ccdc_geom_bond_type
H1     C1      1.993   .     S
H1     C5      2.005   .     S
H1     C9      1.999   .     S
H1     C17     1.996   .     S
Be1    Be1     1.391   5_575 A
Be1    He1     1.097   5_565 S
Be1    C1      1.389   5_565 A
C1     B11     1.357   1_545 A
C1     Be1     1.389   5_565 A
He1    Be1     1.097   5_565 S
Be5    C5      1.390   6_655 A
Be5    Be5     1.395   6_655 A
Be5    He5     1.096   6_655 S
C5     B13     1.357   .     A
C5     Be5     1.390   6_655 A
He5    Be5     1.096   6_655 S
Be9    Be13    1.392   .     D
Be9    C13     1.390   .     S
Be9    He13    1.097   .     S
Be13   C9      1.389   .     S
Be13   He9     1.097   .     S
C9     B1      1.359   .     S
B1     C13     1.357   .     D
B1     Li1     1.097   .     S
C13    H5      2.003   .     S
Be17   Be21    1.392   .     D
Be17   C21     1.388   .     S
Be17   He21    1.097   .     S
Be21   C17     1.390   .     S
Be21   He17    1.096   .     S
C17    B5      1.357   .     S
B5     C21     1.357   .     D
B5     Li5     1.098   .     S
C21    H9      1.991   6_654 S
Be25   Be25    1.394   6     A
Be25   He25    1.097   6_655 S
Be25   C25     1.390   6_655 A
C25    B15     1.358   .     A
C25    Be25    1.390   6_655 A
C25    H5      2.004   2_665 S
He25   Be25    1.097   6_655 S
Be29   C29     1.389   5_565 A
Be29   He29    1.097   5_565 S
Be29   Be29    1.393   5_565 A
C29    Be29    1.389   5_565 A
C29    B25     1.357   3_654 A
C29    H9      1.992   6_654 S
He29   Be29    1.097   5_565 S
H5     C33     2.003   .     S
H5     C25     2.004   2_665 S
H5     C49     2.004   2_665 S
H9     C21     1.991   6_656 S
H9     C29     1.992   6_656 S
H9     C61     1.989   7_665 S
H9     C57     1.991   4_565 S
Be33   Be33    1.394   5_575 A
Be33   C33     1.390   5_565 A
Be33   He33    1.097   5_565 S
C33    B31     1.358   1_545 A
C33    Be33    1.390   5_565 A
He33   Be33    1.097   5_565 S
H13    C37     1.995   .     S
H13    C41     1.998   .     S
H13    C45     1.995   .     S
H13    C53     1.993   .     S
Be37   C37     1.389   6_655 A
Be37   Be37    1.394   6     A
Be37   He37    1.097   6_655 S
C37    B27     1.357   .     A
C37    Be37    1.389   6_655 A
He37   Be37    1.097   6_655 S
Be41   He41    1.097   5_565 S
Be41   C41     1.389   5_565 A
Be41   Be41    1.391   5_565 A
C41    B29     1.358   .     A
C41    Be41    1.389   5_565 A
He41   Be41    1.097   5_565 S
Be45   Be49    1.393   .     D
Be45   C49     1.390   .     S
Be45   He49    1.097   .     S
Be49   C45     1.388   .     S
Be49   He45    1.097   .     S
C45    B17     1.358   .     D
B17    C49     1.357   .     S
B17    Li17    1.098   .     S
C49    H5      2.004   2_665 S
Be53   Be57    1.392   .     D
Be53   C57     1.389   .     S
Be53   He57    1.096   .     S
Be57   C53     1.389   .     S
Be57   He53    1.097   .     S
C53    B21     1.357   .     D
B21    C57     1.357   .     S
B21    Li21    1.098   .     S
C57    H9      1.991   3_654 S
Be61   Be61    1.391   5_575 A
Be61   C61     1.389   5_565 A
Be61   He61    1.097   5_565 S
C61    H9      1.989   7_664 S
C61    Be61    1.389   5_565 A
C61    B9      1.356   4_564 A
He61   Be61    1.097   5_565 S
Li9    B9      1.098   1_554 S
B9     Li9     1.098   1_556 S
B9     C61     1.356   3_655 A
B9     C61     1.356   8_655 A
B15    C25     1.358   6_755 A
B15    Li31    1.098   .     S
B27    C37     1.357   6_755 A
B27    Li27    1.098   .     S
B11    C1      1.357   1_565 A
B11    C1      1.357   5_565 A
B11    Li11    1.098   .     S
Li15   B31     1.098   .     S
B31    C33     1.358   1_565 A
B31    C33     1.358   5_565 A
Li13   B13     1.099   2_665 S
B13    C5      1.357   6_655 A
B13    Li13    1.099   2_665 S
Li25   B25     1.098   .     S
B25    C29     1.357   4_565 A
B25    C29     1.357   7_665 A
Li29   B29     1.097   2_665 S
B29    C41     1.358   5_565 A
B29    Li29    1.097   2_665 S
