# Supplementary material for: Data-Driven Search Algorithm for Discovery of Synthesizable Zeolitic Imidazolate Frameworks
Source: JACS Au. 2025 Mar 7;5(3):1460–70. doi: 10.1021/jacsau.5c00077 (PMC11938011; doi:10.1021/jacsau.5c00077)
Supplement: Supplementary file 5 — au5c00077_si_005.zip [file au5c00077_si_005.zip › Tier 2/T-146_123_3_226.cif]

data_123_3_226.lmp-nosymm
_audit_creation_date              2023-09-12
_audit_creation_method            'Materials Studio'
_symmetry_space_group_name_H-M    'PMM2'
_symmetry_Int_Tables_number       25
_symmetry_cell_setting            orthorhombic
loop_
_symmetry_equiv_pos_as_xyz
  x,y,z
  -x,-y,z
  x,-y,z
  -x,y,z
_cell_length_a                    36.0901
_cell_length_b                    18.9625
_cell_length_c                    36.1093
_cell_angle_alpha                 90.0000
_cell_angle_beta                  90.0000
_cell_angle_gamma                 90.0000
loop_
_atom_site_label
_atom_site_type_symbol
_atom_site_fract_x
_atom_site_fract_y
_atom_site_fract_z
_atom_site_U_iso_or_equiv
_atom_site_adp_type
_atom_site_occupancy
H1     Zn    0.30137   0.16189  -0.40888   0.00000  Uiso   1.00
H2     Zn    0.41845   0.83823  -0.29190   0.00000  Uiso   1.00
H5     Zn    0.13398   0.15570  -0.40505   0.00000  Uiso   1.00
H6     Zn    0.41451   0.84422  -0.12434   0.00000  Uiso   1.00
H9     Zn    0.41481   0.66140  -0.99045   0.00000  Uiso   1.00
Be1    C     0.34384   0.96334  -0.43596   0.00000  Uiso   1.00
C1     N     0.31265   0.05965  -0.41692   0.00000  Uiso   1.00
He1    H     0.36350   0.07394  -0.44837   0.00000  Uiso   1.00
Be3    C     0.44559   0.03666  -0.33444   0.00000  Uiso   1.00
C3     N     0.42654   0.94036  -0.30326   0.00000  Uiso   1.00
He3    H     0.45799   0.92604  -0.35408   0.00000  Uiso   1.00
Be5    C     0.32285   0.26774  -0.47114   0.00000  Uiso   1.00
C5     N     0.31062   0.20212  -0.45920   0.00000  Uiso   1.00
He5    H     0.33102   0.30868  -0.45132   0.00000  Uiso   1.00
Be7    C     0.48068   0.26777  -0.31346   0.00000  Uiso   1.00
C7     N     0.46873   0.79784  -0.30120   0.00000  Uiso   1.00
He7    H     0.46085   0.69133  -0.32166   0.00000  Uiso   1.00
Be9    C     0.37072   0.26974  -0.33387   0.00000  Uiso   1.00
Be10   C     0.34341   0.26977  -0.36116   0.00000  Uiso   1.00
C9     N     0.33708   0.20037  -0.37177   0.00000  Uiso   1.00
B4     C     0.36022   0.16075  -0.35070   0.00000  Uiso   1.00
C10    N     0.38131   0.20033  -0.32756   0.00000  Uiso   1.00
He9    H     0.32816   0.31352  -0.37388   0.00000  Uiso   1.00
He10   H     0.38346   0.31347  -0.31863   0.00000  Uiso   1.00
Li4    H     0.36203   0.10301  -0.35251   0.00000  Uiso   1.00
Be13   C     0.19869   0.22693  -0.36632   0.00000  Uiso   1.00
Be14   C     0.23727   0.22675  -0.36659   0.00000  Uiso   1.00
C13    N     0.24903   0.18023  -0.39388   0.00000  Uiso   1.00
B6     C     0.21758   0.15488  -0.40965   0.00000  Uiso   1.00
C14    N     0.18642   0.18201  -0.39412   0.00000  Uiso   1.00
He13   H     0.25714   0.25517  -0.34912   0.00000  Uiso   1.00
He14   H     0.17917   0.25651  -0.34900   0.00000  Uiso   1.00
Li6    H     0.21739   0.11683  -0.43255   0.00000  Uiso   1.00
Be15   C     0.37649   0.77246  -0.18926   0.00000  Uiso   1.00
Be16   C     0.37678   0.77273  -0.22780   0.00000  Uiso   1.00
C15    N     0.40365   0.82016  -0.23951   0.00000  Uiso   1.00
B7     C     0.41918   0.84595  -0.20805   0.00000  Uiso   1.00
C16    N     0.40387   0.81827  -0.17692   0.00000  Uiso   1.00
He15   H     0.35955   0.74375  -0.24766   0.00000  Uiso   1.00
He16   H     0.35940   0.74214  -0.16986   0.00000  Uiso   1.00
Li7    H     0.44176   0.88472  -0.20782   0.00000  Uiso   1.00
Be21   C     0.10702   0.96323  -0.35253   0.00000  Uiso   1.00
C21    N     0.12331   0.05950  -0.38527   0.00000  Uiso   1.00
He21   H     0.09627   0.07455  -0.33220   0.00000  Uiso   1.00
Be23   C     0.36202   0.03678  -0.09676   0.00000  Uiso   1.00
C23    N     0.39465   0.94046  -0.11330   0.00000  Uiso   1.00
He23   H     0.34174   0.92542  -0.08590   0.00000  Uiso   1.00
Be25   C     0.09318   0.10235  -0.47118   0.00000  Uiso   1.00
C25    N     0.12365   0.14073  -0.45906   0.00000  Uiso   1.00
He25   H     0.07400   0.07722  -0.45164   0.00000  Uiso   1.00
Be27   C     0.48075   0.10175  -0.08389   0.00000  Uiso   1.00
C27    N     0.46862   0.85951  -0.11423   0.00000  Uiso   1.00
He27   H     0.46120   0.92363  -0.06482   0.00000  Uiso   1.00
Be29   C     0.05935   0.29006  -0.34911   0.00000  Uiso   1.00
Be30   C     0.09082   0.24742  -0.34892   0.00000  Uiso   1.00
C30    N     0.09651   0.22287  -0.38471   0.00000  Uiso   1.00
B13    C     0.06854   0.25040  -0.40519   0.00000  Uiso   1.00
C31    N     0.04547   0.29182  -0.38499   0.00000  Uiso   1.00
He29   H     0.10952   0.23284  -0.32626   0.00000  Uiso   1.00
He30   H     0.04591   0.31923  -0.32662   0.00000  Uiso   1.00
Li14   H     0.06560   0.24148  -0.43508   0.00000  Uiso   1.00
Be31   C     0.36056   0.69980  -0.05323   0.00000  Uiso   1.00
Be32   C     0.36014   0.74295  -0.08450   0.00000  Uiso   1.00
C32    N     0.39500   0.77330  -0.08821   0.00000  Uiso   1.00
B14    C     0.41506   0.74878  -0.05919   0.00000  Uiso   1.00
C33    N     0.39565   0.70340  -0.03754   0.00000  Uiso   1.00
He31   H     0.33786   0.75433  -0.10424   0.00000  Uiso   1.00
He32   H     0.33885   0.66650  -0.04117   0.00000  Uiso   1.00
Li15   H     0.44425   0.76247  -0.05454   0.00000  Uiso   1.00
H12    Zn    0.30144   0.83811  -0.57204   0.00000  Uiso   1.00
H13    Zn    0.41831   0.16201  -0.68932   0.00000  Uiso   1.00
H16    Zn    0.13403   0.84429  -0.57576   0.00000  Uiso   1.00
H17    Zn    0.41461   0.15613  -0.85639   0.00000  Uiso   1.00
Be37   C     0.34388   0.03666  -0.54490   0.00000  Uiso   1.00
C38    N     0.31271   0.94035  -0.56398   0.00000  Uiso   1.00
He37   H     0.36352   0.92606  -0.53247   0.00000  Uiso   1.00
Be39   C     0.44542   0.96334  -0.64700   0.00000  Uiso   1.00
C40    N     0.42632   0.05967  -0.67814   0.00000  Uiso   1.00
He39   H     0.45785   0.07394  -0.62736   0.00000  Uiso   1.00
Be41   C     0.32287   0.26775  -0.50976   0.00000  Uiso   1.00
B21    C     0.30281   0.16538  -0.49046   0.00000  Uiso   1.00
C42    N     0.31065   0.20212  -0.52172   0.00000  Uiso   1.00
He41   H     0.33106   0.30869  -0.52957   0.00000  Uiso   1.00
Li23   H     0.29251   0.11086  -0.49047   0.00000  Uiso   1.00
Be43   C     0.48068   0.73232  -0.66791   0.00000  Uiso   1.00
C44    N     0.46872   0.20206  -0.68014   0.00000  Uiso   1.00
He43   H     0.46085   0.30861  -0.65972   0.00000  Uiso   1.00
Be45   C     0.37073   0.73019  -0.64708   0.00000  Uiso   1.00
Be46   C     0.34349   0.73022  -0.61973   0.00000  Uiso   1.00
C46    N     0.33715   0.79964  -0.60917   0.00000  Uiso   1.00
B24    C     0.36022   0.83923  -0.63033   0.00000  Uiso   1.00
C47    N     0.38128   0.79960  -0.65348   0.00000  Uiso   1.00
He45   H     0.32828   0.68648  -0.60694   0.00000  Uiso   1.00
He46   H     0.38345   0.68644  -0.66232   0.00000  Uiso   1.00
Li26   H     0.36201   0.89697  -0.62857   0.00000  Uiso   1.00
Be49   C     0.19872   0.77306  -0.61451   0.00000  Uiso   1.00
Be50   C     0.23730   0.77325  -0.61426   0.00000  Uiso   1.00
C50    N     0.24907   0.81980  -0.58700   0.00000  Uiso   1.00
B26    C     0.21764   0.84516  -0.57122   0.00000  Uiso   1.00
C51    N     0.18646   0.81801  -0.58671   0.00000  Uiso   1.00
He49   H     0.25715   0.74480  -0.63174   0.00000  Uiso   1.00
He50   H     0.17919   0.74346  -0.63180   0.00000  Uiso   1.00
Li28   H     0.21746   0.88322  -0.54832   0.00000  Uiso   1.00
Be51   C     0.37510   0.22659  -0.79186   0.00000  Uiso   1.00
Be52   C     0.37537   0.22634  -0.75330   0.00000  Uiso   1.00
C52    N     0.40312   0.18076  -0.74156   0.00000  Uiso   1.00
B27    C     0.41913   0.15601  -0.77300   0.00000  Uiso   1.00
C53    N     0.40335   0.18268  -0.80412   0.00000  Uiso   1.00
He51   H     0.35762   0.25413  -0.73342   0.00000  Uiso   1.00
He52   H     0.35747   0.25549  -0.81139   0.00000  Uiso   1.00
Li29   H     0.44240   0.11875  -0.77320   0.00000  Uiso   1.00
Be57   C     0.10704   0.03677  -0.62828   0.00000  Uiso   1.00
C58    N     0.12335   0.94050  -0.59554   0.00000  Uiso   1.00
He57   H     0.09629   0.92545  -0.64861   0.00000  Uiso   1.00
Be59   C     0.36229   0.96325  -0.88235   0.00000  Uiso   1.00
C60    N     0.39520   0.05948  -0.86638   0.00000  Uiso   1.00
He59   H     0.34182   0.07440  -0.89295   0.00000  Uiso   1.00
Be61   C     0.09319   0.10235  -0.50966   0.00000  Uiso   1.00
B32    C     0.14061   0.16387  -0.49041   0.00000  Uiso   1.00
C62    N     0.12367   0.14073  -0.52176   0.00000  Uiso   1.00
He61   H     0.07403   0.07722  -0.52921   0.00000  Uiso   1.00
Li34   H     0.16581   0.19630  -0.49040   0.00000  Uiso   1.00
Be63   C     0.48075   0.89633  -0.89747   0.00000  Uiso   1.00
C64    N     0.46864   0.14166  -0.86688   0.00000  Uiso   1.00
He63   H     0.46117   0.07887  -0.91673   0.00000  Uiso   1.00
Be65   C     0.05936   0.70996  -0.63170   0.00000  Uiso   1.00
Be66   C     0.09083   0.75258  -0.63189   0.00000  Uiso   1.00
C66    N     0.09653   0.77713  -0.59610   0.00000  Uiso   1.00
B36    C     0.06856   0.74961  -0.57562   0.00000  Uiso   1.00
C67    N     0.04548   0.70820  -0.59582   0.00000  Uiso   1.00
He65   H     0.10954   0.76714  -0.65455   0.00000  Uiso   1.00
He66   H     0.04592   0.68078  -0.65420   0.00000  Uiso   1.00
Li38   H     0.06562   0.75854  -0.54573   0.00000  Uiso   1.00
Be67   C     0.35707   0.27648  -0.93615   0.00000  Uiso   1.00
Be68   C     0.35698   0.23479  -0.90435   0.00000  Uiso   1.00
C68    N     0.39347   0.21832  -0.89571   0.00000  Uiso   1.00
B37    C     0.41433   0.25012  -0.92209   0.00000  Uiso   1.00
C69    N     0.39361   0.28571  -0.94729   0.00000  Uiso   1.00
He67   H     0.33396   0.21582  -0.88722   0.00000  Uiso   1.00
He68   H     0.33405   0.29947  -0.95183   0.00000  Uiso   1.00
Li39   H     0.44473   0.24775  -0.92262   0.00000  Uiso   1.00
He75   H     0.34468   0.42607  -0.96436   0.00000  Uiso   1.00
Be74   C     0.48076   0.24319  -0.98836   0.00000  Uiso   1.00
C76    N     0.46866   0.68723  -0.98906   0.00000  Uiso   1.00
C77    N     0.40115   0.44029  -0.98391   0.00000  Uiso   1.00
Be76   C     0.36654   0.53669  -0.97222   0.00000  Uiso   1.00
He77   H     0.46125   0.80117  -0.98771   0.00000  Uiso   1.00
B1     C     0.29523   1.00000  -0.40544   0.00000  Uiso   1.00
Li1    H     0.26943   1.00000  -0.38934   0.00000  Uiso   1.00
B2     C     0.41496   1.00000  -0.28585   0.00000  Uiso   1.00
Li2    H     0.39896   1.00000  -0.26006   0.00000  Uiso   1.00
B10    C     0.13336   1.00000  -0.40352   0.00000  Uiso   1.00
Li10   H     0.14696   1.00000  -0.43073   0.00000  Uiso   1.00
B11    C     0.41282   1.00000  -0.12347   0.00000  Uiso   1.00
Li11   H     0.43993   1.00000  -0.13730   0.00000  Uiso   1.00
B19    C     0.29531   1.00000  -0.57548   0.00000  Uiso   1.00
Li21   H     0.26953   1.00000  -0.59160   0.00000  Uiso   1.00
B20    C     0.41472   1.00000  -0.69554   0.00000  Uiso   1.00
Li22   H     0.39869   1.00000  -0.72131   0.00000  Uiso   1.00
B30    C     0.13340   1.00000  -0.57730   0.00000  Uiso   1.00
Li32   H     0.14702   1.00000  -0.55010   0.00000  Uiso   1.00
B31    C     0.41357   1.00000  -0.85651   0.00000  Uiso   1.00
Li33   H     0.44093   1.00000  -0.84320   0.00000  Uiso   1.00
B3     C     0.50000   0.83457  -0.29335   0.00000  Uiso   1.00
Li3    H     0.50000   0.88905  -0.28301   0.00000  Uiso   1.00
B12    C     0.50000   0.83610  -0.13105   0.00000  Uiso   1.00
Li13   H     0.50000   0.80335  -0.15612   0.00000  Uiso   1.00
Li19   H     0.50000   0.58980  -0.99028   0.00000  Uiso   1.00
B23    C     0.50000   0.83468  -0.68797   0.00000  Uiso   1.00
Li25   H     0.50000   0.88919  -0.69827   0.00000  Uiso   1.00
B34    C     0.50000   0.16446  -0.84981   0.00000  Uiso   1.00
Li36   H     0.50000   0.19655  -0.82451   0.00000  Uiso   1.00
B41    C     0.50000   0.35240  -0.98982   0.00000  Uiso   1.00
Li12   H     0.44918   0.50000  -0.00162   0.00000  Uiso   1.00
B18    C     0.42056   0.50000  -0.99146   0.00000  Uiso   1.00
C29    N     1.00000   0.31340  -0.45907   0.00000  Uiso   1.00
H11    Zn    1.00000   0.33877  -0.40513   0.00000  Uiso   1.00
H20    Zn    1.00000   0.33876  -0.57569   0.00000  Uiso   1.00
B40    C     1.00000   0.35302  -0.49041   0.00000  Uiso   1.00
C74    N     1.00000   0.31340  -0.52175   0.00000  Uiso   1.00
He73   H     1.00000   0.57388  -0.65076   0.00000  Uiso   1.00
Li42   H     1.00000   0.41081  -0.49041   0.00000  Uiso   1.00
C75    N     1.00000   0.44031  -0.59101   0.00000  Uiso   1.00
Be73   C     1.00000   0.46331  -0.62753   0.00000  Uiso   1.00
Be114  C     1.00000   0.24381  -0.47117   0.00000  Uiso   1.00
He115  H     1.00000   0.19939  -0.45169   0.00000  Uiso   1.00
He117  H     1.00000   0.57388  -0.33005   0.00000  Uiso   1.00
C117   N     1.00000   0.55970  -0.38980   0.00000  Uiso   1.00
Be116  C     1.00000   0.53668  -0.35328   0.00000  Uiso   1.00
Be154  C     1.00000   0.24380  -0.50964   0.00000  Uiso   1.00
He155  H     1.00000   0.19938  -0.52912   0.00000  Uiso   1.00
B17    C     1.00000   0.50000  -0.41061   0.00000  Uiso   1.00
Li18   H     1.00000   0.50000  -0.44095   0.00000  Uiso   1.00
Li60   H     1.00000   0.50000  -0.53986   0.00000  Uiso   1.00
B79    C     1.00000   0.50000  -0.57021   0.00000  Uiso   1.00
loop_
_geom_bond_atom_site_label_1
_geom_bond_atom_site_label_2
_geom_bond_distance
_geom_bond_site_symmetry_2
_ccdc_geom_bond_type
H1     C1      2.002   .     S
H1     C5      1.999   .     S
H1     C9      1.997   .     S
H1     C13     1.996   .     S
H2     C3      2.001   .     S
H2     C7      1.998   .     S
H2     C15     1.995   .     S
H2     C10     1.997   3_565 S
H5     C14     1.996   .     S
H5     C21     1.997   .     S
H5     C25     2.006   .     S
H5     C30     1.998   .     S
H6     C16     1.999   .     S
H6     C23     2.001   .     S
H6     C27     2.008   .     S
H6     C32     2.002   .     S
H9     C33     2.001   1_554 S
H9     C76     2.005   .     S
H9     C69     2.005   3_565 S
H9     C77     2.004   3_565 S
Be1    Be1     1.390   3_575 A
Be1    He1     1.097   3_565 S
Be1    C1      1.389   3_565 A
C1     B1      1.359   1_545 A
C1     Be1     1.389   3_565 A
He1    Be1     1.097   3_565 S
Be3    He3     1.097   3_565 S
Be3    C3      1.389   3_565 A
Be3    Be3     1.390   3     A
C3     B2      1.360   .     A
C3     Be3     1.389   3_565 A
He3    Be3     1.097   3_565 S
Be5    C5      1.389   .     S
Be5    He5     1.096   .     S
Be5    Be41    1.395   .     D
C5     B21     1.356   .     S
Be7    Be7     1.395   4_655 A
Be7    C7      1.389   3_565 A
Be7    He7     1.096   3_565 S
C7     B3      1.356   .     A
C7     Be7     1.389   3_565 A
He7    Be7     1.096   3_565 S
Be9    Be10    1.394   .     D
Be9    C10     1.389   .     S
Be9    He10    1.096   .     S
Be10   C9      1.389   .     S
Be10   He9     1.096   .     S
C9     B4      1.357   .     D
B4     C10     1.357   .     S
B4     Li4     1.099   .     S
C10    H2      1.997   3_565 S
Be13   Be14    1.392   .     D
Be13   C14     1.389   .     S
Be13   He14    1.096   .     S
Be14   C13     1.389   .     S
Be14   He13    1.097   .     S
C13    B6      1.358   .     D
B6     C14     1.358   .     S
B6     Li6     1.097   .     S
Be15   Be16    1.392   .     D
Be15   C16     1.389   .     S
Be15   He16    1.096   .     S
Be16   C15     1.389   .     S
Be16   He15    1.097   .     S
C15    B7      1.358   .     S
B7     C16     1.358   .     D
B7     Li7     1.097   .     S
Be21   Be21    1.395   3_575 A
Be21   He21    1.097   3_565 S
Be21   C21     1.389   3_565 A
C21    B10     1.356   1_545 A
C21    Be21    1.389   3_565 A
He21   Be21    1.097   3_565 S
Be23   C23     1.389   3_565 A
Be23   He23    1.097   3_565 S
Be23   Be23    1.395   3     A
C23    B11     1.356   .     A
C23    Be23    1.389   3_565 A
He23   Be23    1.097   3_565 S
Be25   C25     1.389   .     S
Be25   He25    1.097   .     S
Be25   Be61    1.390   .     D
C25    B32     1.359   .     D
Be27   Be27    1.390   4_655 A
Be27   C27     1.390   3_565 A
Be27   He27    1.097   3_565 S
C27    B12     1.360   .     A
C27    Be27    1.390   3_565 A
He27   Be27    1.097   3_565 S
Be29   Be30    1.394   .     D
Be29   C31     1.390   .     S
Be29   He30    1.096   .     S
Be30   C30     1.389   .     S
Be30   He29    1.096   .     S
C30    B13     1.356   .     S
B13    C31     1.357   .     D
B13    Li14    1.098   .     S
C31    H11     2.004   1_455 S
Be31   Be32    1.394   .     D
Be31   C33     1.389   .     S
Be31   He32    1.096   .     S
Be32   C32     1.390   .     S
Be32   He31    1.096   .     S
C32    B14     1.356   .     D
B14    C33     1.357   .     S
B14    Li15    1.098   .     S
C33    H9      2.001   1_556 S
H12    C38     2.002   .     S
H12    C46     1.998   .     S
H12    C50     1.996   .     S
H12    C42     1.999   3_565 S
H13    C40     2.003   .     S
H13    C44     1.999   .     S
H13    C52     1.996   .     S
H13    C47     1.998   3_565 S
H16    C51     1.997   .     S
H16    C58     1.997   .     S
H16    C66     1.998   .     S
H16    C62     2.006   3_565 S
H17    C53     1.995   .     S
H17    C60     1.995   .     S
H17    C64     2.005   .     S
H17    C68     1.997   .     S
Be37   C38     1.389   3_565 A
Be37   He37    1.097   3_565 S
Be37   Be37    1.390   3     A
C38    B19     1.359   .     A
C38    Be37    1.389   3_565 A
He37   Be37    1.097   3_565 S
Be39   Be39    1.390   3_575 A
Be39   C40     1.389   3_565 A
Be39   He39    1.097   3_565 S
C40    B20     1.360   1_545 A
C40    Be39    1.389   3_565 A
He39   Be39    1.097   3_565 S
Be41   C42     1.389   .     S
Be41   He41    1.096   .     S
B21    C42     1.356   .     D
B21    Li23    1.099   .     S
C42    H12     1.999   3_565 S
Be43   Be43    1.395   4_655 A
Be43   He43    1.096   3_565 S
Be43   C44     1.389   3_565 A
C44    Be43    1.389   3_565 A
C44    B23     1.356   2_665 A
He43   Be43    1.096   3_565 S
Be45   Be46    1.394   .     D
Be45   C47     1.389   .     S
Be45   He46    1.096   .     S
Be46   C46     1.389   .     S
Be46   He45    1.096   .     S
C46    B24     1.357   .     S
B24    C47     1.357   .     D
B24    Li26    1.099   .     S
C47    H13     1.998   3_565 S
Be49   Be50    1.392   .     D
Be49   C51     1.389   .     S
Be49   He50    1.096   .     S
Be50   C50     1.389   .     S
Be50   He49    1.097   .     S
C50    B26     1.358   .     D
B26    C51     1.358   .     S
B26    Li28    1.097   .     S
Be51   Be52    1.392   .     D
Be51   C53     1.389   .     S
Be51   He52    1.097   .     S
Be52   C52     1.389   .     S
Be52   He51    1.097   .     S
C52    B27     1.358   .     D
B27    C53     1.358   .     S
B27    Li29    1.097   .     S
Be57   He57    1.097   3_565 S
Be57   C58     1.389   3_565 A
Be57   Be57    1.395   3     A
C58    B30     1.356   .     A
C58    Be57    1.389   3_565 A
He57   Be57    1.097   3_565 S
Be59   Be59    1.394   3_575 A
Be59   He59    1.096   3_565 S
Be59   C60     1.389   3_565 A
C60    B31     1.356   1_545 A
C60    Be59    1.389   3_565 A
He59   Be59    1.096   3_565 S
Be61   C62     1.390   .     S
Be61   He61    1.097   .     S
B32    C62     1.359   .     S
B32    Li34    1.098   .     S
C62    H16     2.006   3_565 S
Be63   Be63    1.390   4_655 A
Be63   He63    1.097   3_565 S
Be63   C64     1.389   3_565 A
C64    B34     1.359   .     A
C64    Be63    1.389   3_565 A
He63   Be63    1.097   3_565 S
Be65   Be66    1.394   .     D
Be65   C67     1.390   .     S
Be65   He66    1.096   .     S
Be66   C66     1.389   .     S
Be66   He65    1.096   .     S
C66    B36     1.356   .     D
B36    C67     1.357   .     S
B36    Li38    1.098   .     S
C67    H20     2.004   2_665 S
Be67   Be68    1.394   .     D
Be67   C69     1.390   .     S
Be67   He68    1.096   .     S
Be68   C68     1.389   .     S
Be68   He67    1.096   .     S
C68    B37     1.356   .     D
B37    C69     1.357   .     S
B37    Li39    1.098   .     S
C69    H9      2.005   3_565 S
He75   Be76    1.096   3_565 S
Be74   Be74    1.389   4_655 A
Be74   He77    1.097   3_565 S
Be74   C76     1.390   3_565 A
C76    Be74    1.390   3_565 A
C76    B41     1.358   2_665 A
C77    B18     1.359   .     A
C77    H9      2.004   3_565 S
C77    Be76    1.389   3_565 A
Be76   He75    1.096   3_565 S
Be76   C77     1.389   3_565 A
Be76   Be76    1.391   3_565 A
He77   Be74    1.097   3_565 S
B1     C1      1.359   1_565 A
B1     C1      1.359   3_565 A
B1     Li1     1.098   .     S
B2     C3      1.360   3_575 A
B2     Li2     1.096   .     S
B10    C21     1.356   1_565 A
B10    C21     1.356   3_565 A
B10    Li10    1.098   .     S
B11    C23     1.356   3_575 A
B11    Li11    1.099   .     S
B19    C38     1.359   3_575 A
B19    Li21    1.098   .     S
B20    C40     1.360   1_565 A
B20    C40     1.360   3_565 A
B20    Li22    1.096   .     S
B30    C58     1.356   3_575 A
B30    Li32    1.098   .     S
B31    C60     1.356   1_565 A
B31    C60     1.356   3_565 A
B31    Li33    1.098   .     S
B3     C7      1.356   4_655 A
B3     Li3     1.099   .     S
B12    C27     1.360   4_655 A
B12    Li13    1.098   .     S
Li19   B41     1.096   2_665 S
B23    Li25    1.099   .     S
B23    C44     1.356   2_665 A
B23    C44     1.356   3_565 A
B34    C64     1.359   4_655 A
B34    Li36    1.098   .     S
B41    C76     1.358   2_665 A
B41    C76     1.358   3_565 A
B41    Li19    1.096   2_665 S
Li12   B18     1.096   1_556 S
B18    Li12    1.096   1_554 S
B18    C77     1.359   3_565 A
C29    H11     2.006   .     S
C29    B40     1.358   .     S
C29    Be114   1.390   .     S
H11    C31     2.004   1_655 S
H11    C31     2.004   4_655 S
H11    C117    2.003   2_765 S
H20    C74     2.006   .     S
H20    C75     2.004   .     S
H20    C67     2.004   2_665 S
H20    C67     2.004   3_665 S
B40    C74     1.358   .     D
B40    Li42    1.096   .     S
C74    Be154   1.390   .     S
He73   Be73    1.096   2_765 S
C75    Be73    1.389   .     A
C75    B79     1.358   .     A
Be73   He73    1.096   2_765 S
Be73   Be73    1.391   2_765 A
Be114  He115   1.097   .     S
Be114  Be154   1.389   .     D
He117  Be116   1.096   .     S
C117   Be116   1.389   .     A
C117   B17     1.359   .     A
C117   H11     2.003   2_765 S
Be116  Be116   1.391   2_765 A
Be154  He155   1.097   .     S
B17    C117    1.359   2_765 A
B17    Li18    1.096   .     S
Li60   B79     1.096   .     S
B79    C75     1.358   2_765 A
