# Supplementary material for: Data-Driven Search Algorithm for Discovery of Synthesizable Zeolitic Imidazolate Frameworks
Source: JACS Au. 2025 Mar 7;5(3):1460–70. doi: 10.1021/jacsau.5c00077 (PMC11938011; doi:10.1021/jacsau.5c00077)
Supplement: Supplementary file 5 — au5c00077_si_005.zip [file au5c00077_si_005.zip › Tier 2/T-147_225_3_81.cif]

data_225_3_81.lmp-nosymm
_audit_creation_date              2023-09-12
_audit_creation_method            'Materials Studio'
_symmetry_space_group_name_H-M    'F-43M'
_symmetry_Int_Tables_number       216
_symmetry_cell_setting            cubic
loop_
_symmetry_equiv_pos_as_xyz
  x,y,z
  -x,-y,z
  -x,y,-z
  x,-y,-z
  z,x,y
  z,-x,-y
  -z,-x,y
  -z,x,-y
  y,z,x
  -y,z,-x
  y,-z,-x
  -y,-z,x
  y,x,z
  -y,-x,z
  y,-x,-z
  -y,x,-z
  x,z,y
  -x,z,-y
  -x,-z,y
  x,-z,-y
  z,y,x
  z,-y,-x
  -z,y,-x
  -z,-y,x
  x,y+1/2,z+1/2
  -x,-y+1/2,z+1/2
  -x,y+1/2,-z+1/2
  x,-y+1/2,-z+1/2
  z,x+1/2,y+1/2
  z,-x+1/2,-y+1/2
  -z,-x+1/2,y+1/2
  -z,x+1/2,-y+1/2
  y,z+1/2,x+1/2
  -y,z+1/2,-x+1/2
  y,-z+1/2,-x+1/2
  -y,-z+1/2,x+1/2
  y,x+1/2,z+1/2
  -y,-x+1/2,z+1/2
  y,-x+1/2,-z+1/2
  -y,x+1/2,-z+1/2
  x,z+1/2,y+1/2
  -x,z+1/2,-y+1/2
  -x,-z+1/2,y+1/2
  x,-z+1/2,-y+1/2
  z,y+1/2,x+1/2
  z,-y+1/2,-x+1/2
  -z,y+1/2,-x+1/2
  -z,-y+1/2,x+1/2
  x+1/2,y,z+1/2
  -x+1/2,-y,z+1/2
  -x+1/2,y,-z+1/2
  x+1/2,-y,-z+1/2
  z+1/2,x,y+1/2
  z+1/2,-x,-y+1/2
  -z+1/2,-x,y+1/2
  -z+1/2,x,-y+1/2
  y+1/2,z,x+1/2
  -y+1/2,z,-x+1/2
  y+1/2,-z,-x+1/2
  -y+1/2,-z,x+1/2
  y+1/2,x,z+1/2
  -y+1/2,-x,z+1/2
  y+1/2,-x,-z+1/2
  -y+1/2,x,-z+1/2
  x+1/2,z,y+1/2
  -x+1/2,z,-y+1/2
  -x+1/2,-z,y+1/2
  x+1/2,-z,-y+1/2
  z+1/2,y,x+1/2
  z+1/2,-y,-x+1/2
  -z+1/2,y,-x+1/2
  -z+1/2,-y,x+1/2
  x+1/2,y+1/2,z
  -x+1/2,-y+1/2,z
  -x+1/2,y+1/2,-z
  x+1/2,-y+1/2,-z
  z+1/2,x+1/2,y
  z+1/2,-x+1/2,-y
  -z+1/2,-x+1/2,y
  -z+1/2,x+1/2,-y
  y+1/2,z+1/2,x
  -y+1/2,z+1/2,-x
  y+1/2,-z+1/2,-x
  -y+1/2,-z+1/2,x
  y+1/2,x+1/2,z
  -y+1/2,-x+1/2,z
  y+1/2,-x+1/2,-z
  -y+1/2,x+1/2,-z
  x+1/2,z+1/2,y
  -x+1/2,z+1/2,-y
  -x+1/2,-z+1/2,y
  x+1/2,-z+1/2,-y
  z+1/2,y+1/2,x
  z+1/2,-y+1/2,-x
  -z+1/2,y+1/2,-x
  -z+1/2,-y+1/2,x
_cell_length_a                    56.7767
_cell_length_b                    56.7767
_cell_length_c                    56.7767
_cell_angle_alpha                 90.0000
_cell_angle_beta                  90.0000
_cell_angle_gamma                 90.0000
loop_
_atom_site_label
_atom_site_type_symbol
_atom_site_fract_x
_atom_site_fract_y
_atom_site_fract_z
_atom_site_U_iso_or_equiv
_atom_site_adp_type
_atom_site_occupancy
H1     Zn    0.24969   0.17512   0.10011   0.00000  Uiso   1.00
H25    Zn    0.82520   0.25049   0.09921   0.00000  Uiso   1.00
H49    Zn    0.77528   0.14875   1.00057   0.00000  Uiso   1.00
H73    Zn    0.84883   0.07490   1.00156   0.00000  Uiso   1.00
Be1    C     0.31176   0.20559   0.12692   0.00000  Uiso   1.00
C1     N     0.27823   0.19362   0.10937   0.00000  Uiso   1.00
He1    H     0.29249   0.17244   0.13785   0.00000  Uiso   1.00
Be25   C     0.79311   0.31046   0.12876   0.00000  Uiso   1.00
C25    N     0.80703   0.27891   0.10914   0.00000  Uiso   1.00
He25   H     0.82506   0.29001   0.14100   0.00000  Uiso   1.00
Be49   C     0.18214   0.19949   0.11814   0.00000  Uiso   1.00
C49    N     0.21954   0.19143   0.10763   0.00000  Uiso   1.00
He49   H     0.19916   0.16403   0.12485   0.00000  Uiso   1.00
Be73   C     0.80106   0.18160   0.11062   0.00000  Uiso   1.00
C73    N     0.80801   0.22016   0.10424   0.00000  Uiso   1.00
He73   H     0.83720   0.19787   0.11495   0.00000  Uiso   1.00
Be97   C     0.25457   0.10466   0.12200   0.00000  Uiso   1.00
C97    N     0.25042   0.14356   0.11546   0.00000  Uiso   1.00
He97   H     0.25713   0.12066   0.08555   0.00000  Uiso   1.00
Be121  C     0.89523   0.24723   0.12209   0.00000  Uiso   1.00
C121   N     0.85614   0.24928   0.11575   0.00000  Uiso   1.00
He121  H     0.87949   0.24613   0.08554   0.00000  Uiso   1.00
Be145  C     0.26478   0.16926   0.02806   0.00000  Uiso   1.00
Be169  C     0.27051   0.17533   0.05109   0.00000  Uiso   1.00
C145   N     0.25114   0.17065   0.06526   0.00000  Uiso   1.00
B1     C     0.23458   0.16150   0.05062   0.00000  Uiso   1.00
C169   N     0.24199   0.16032   0.02791   0.00000  Uiso   1.00
He145  H     0.28682   0.18261   0.05840   0.00000  Uiso   1.00
He169  H     0.27520   0.17079   0.01188   0.00000  Uiso   1.00
Li1    H     0.21704   0.15585   0.05648   0.00000  Uiso   1.00
Be193  C     0.85105   0.26872   0.03238   0.00000  Uiso   1.00
Be217  C     0.84433   0.27463   0.05522   0.00000  Uiso   1.00
C193   N     0.83458   0.25478   0.06567   0.00000  Uiso   1.00
B25    C     0.83608   0.23751   0.04927   0.00000  Uiso   1.00
C217   N     0.84551   0.24517   0.02867   0.00000  Uiso   1.00
He193  H     0.84550   0.29139   0.06477   0.00000  Uiso   1.00
He217  H     0.85936   0.27939   0.01860   0.00000  Uiso   1.00
Li25   H     0.82953   0.21956   0.05221   0.00000  Uiso   1.00
Be241  C     0.83694   0.18036   0.02562   0.00000  Uiso   1.00
C241   N     0.80394   0.16794   1.00748   0.00000  Uiso   1.00
He241  H     0.81740   0.14768   0.03711   0.00000  Uiso   1.00
He265  H     0.29263   0.49670   0.05733   0.00000  Uiso   1.00
Be265  C     1.00257   0.20584   0.07656   0.00000  Uiso   1.00
Be273  C     0.22313   0.09404   1.00245   0.00000  Uiso   1.00
C265   N     0.21197   0.11579   1.00116   0.00000  Uiso   1.00
B49    C     0.18857   0.11090   1.00083   0.00000  Uiso   1.00
C289   N     0.18396   0.08749   1.00184   0.00000  Uiso   1.00
He273  H     0.25762   0.49706   0.09273   0.00000  Uiso   1.00
Li61   H     0.17473   0.12440   1.00042   0.00000  Uiso   1.00
Be305  C     0.11249   0.12983   0.02934   0.00000  Uiso   1.00
C313   N     0.12946   0.10126   1.00760   0.00000  Uiso   1.00
He297  H     0.14230   0.10730   0.04315   0.00000  Uiso   1.00
Be329  C     0.12444   0.01539   0.03271   0.00000  Uiso   1.00
C337   N     0.14412   0.04687   0.01868   0.00000  Uiso   1.00
He321  H     0.11200   0.03585   1.00095   0.00000  Uiso   1.00
Be353  C     0.92688   0.14081   0.05574   0.00000  Uiso   1.00
C361   N     0.96566   0.14617   0.06251   0.00000  Uiso   1.00
He345  H     0.94313   0.13733   0.09208   0.00000  Uiso   1.00
Li49   H     0.65451   0.47383   0.02617   0.00000  Uiso   1.00
B73    C     0.64979   0.46056   0.03944   0.00000  Uiso   1.00
B85    C     0.28599   0.21401   0.09958   0.00000  Uiso   1.00
Li85   H     0.27699   0.22301   0.08503   0.00000  Uiso   1.00
B97    C     0.78777   0.28777   0.09810   0.00000  Uiso   1.00
Li97   H     0.78054   0.28054   0.08169   0.00000  Uiso   1.00
B109   C     0.21376   0.21376   0.10140   0.00000  Uiso   1.00
Li109  H     0.22593   0.22593   0.09261   0.00000  Uiso   1.00
B133   C     0.18803   0.18803   1.00269   0.00000  Uiso   1.00
Li133  H     0.19667   0.19667   0.01768   0.00000  Uiso   1.00
B121   C     0.78502   0.21498   0.10010   0.00000  Uiso   1.00
Li121  H     0.77189   0.22811   0.09477   0.00000  Uiso   1.00
B145   C     0.88800   0.11200   1.00476   0.00000  Uiso   1.00
Li145  H     0.89297   0.10703   0.02275   0.00000  Uiso   1.00
B157   C     0.24823   0.13876   0.13876   0.00000  Uiso   1.00
Li157  H     0.24480   0.15222   0.15222   0.00000  Uiso   1.00
B169   C     0.15509   0.03803   0.03803   0.00000  Uiso   1.00
Li169  H     0.17138   0.04539   0.04539   0.00000  Uiso   1.00
B181   C     0.86084   0.25009   0.13916   0.00000  Uiso   1.00
Li181  H     0.84720   0.25140   0.15280   0.00000  Uiso   1.00
loop_
_geom_bond_atom_site_label_1
_geom_bond_atom_site_label_2
_geom_bond_distance
_geom_bond_site_symmetry_2
_ccdc_geom_bond_type
H1     C1      2.001   .     S
H1     C49     1.993   .     S
H1     C97     1.993   .     S
H1     C145    1.997   .     S
H25    C25     1.996   .     S
H25    C73     2.000   .     S
H25    C121    1.993   .     S
H25    C193    1.992   .     S
H49    C241    1.997   .     S
H49    C265    2.009   3_657 S
H49    C169    2.002   3_656 S
H49    C217    2.000   14_666 S
H73    C313    2.007   3_657 S
H73    C289    2.004   3_657 S
H73    C337    2.003   3_656 S
H73    C361    2.010   10_657 S
Be1    C1      1.389   86    A
Be1    He1     1.097   86    S
Be1    Be1     1.393   86    A
C1     B85     1.358   .     A
C1     Be1     1.389   86    A
He1    Be1     1.097   86    S
Be25   C25     1.389   85_545 A
Be25   He25    1.096   85_545 S
Be25   Be25    1.393   85_545 A
C25    B97     1.357   .     A
C25    Be25    1.389   85_545 A
He25   Be25    1.096   85_545 S
Be49   Be49    1.393   13    A
Be49   He49    1.097   13    S
Be49   C49     1.389   13    A
C49    B109    1.356   .     A
C49    Be49    1.389   13    A
He49   Be49    1.097   13    S
Be73   Be73    1.392   14_665 A
Be73   He73    1.097   14_665 S
Be73   C73     1.389   14_665 A
C73    B121    1.358   .     A
C73    Be73    1.389   14_665 A
He73   Be73    1.097   14_665 S
Be97   He97    1.097   17    S
Be97   C97     1.389   17    A
Be97   Be97    1.392   17    A
C97    B157    1.357   .     A
C97    Be97    1.389   17    A
He97   Be97    1.097   17    S
Be121  He121   1.097   23_656 S
Be121  C121    1.389   23_656 A
Be121  Be121   1.391   23_656 A
C121   B181    1.357   .     A
C121   Be121   1.389   23_656 A
He121  Be121   1.097   23_656 S
Be145  Be169   1.391   .     D
Be145  C169    1.390   .     S
Be145  He169   1.096   .     S
Be169  C145    1.388   .     S
Be169  He145   1.096   .     S
C145   B1      1.358   .     S
B1     C169    1.358   .     D
B1     Li1     1.098   .     S
C169   H49     2.002   3_656 S
Be193  Be217   1.393   .     D
Be193  C217    1.390   .     S
Be193  He217   1.096   .     S
Be217  C193    1.389   .     S
Be217  He193   1.097   .     S
C193   B25     1.355   .     S
B25    C217    1.357   .     D
B25    Li25    1.098   .     S
C217   H49     2.000   14_664 S
Be241  Be241   1.389   14_665 A
Be241  He241   1.097   14_665 S
Be241  C241    1.390   14_664 A
C241   Be241   1.390   14_666 A
C241   B133    1.357   3_657 A
He241  Be241   1.097   14_665 S
He265  Be265   1.096   86_565 S
Be265  He265   1.096   86_655 S
Be265  Be273   1.396   5     D
Be265  C289    1.389   5     S
Be273  C265    1.390   .     S
Be273  Be265   1.396   9     D
Be273  He273   1.096   66_556 S
C265   B49     1.358   .     S
C265   H49     2.009   3_657 S
B49    C289    1.356   .     D
B49    Li61    1.098   .     S
C289   H73     2.004   3_657 S
C289   Be265   1.389   9     S
He273  Be273   1.096   91_565 S
Be305  Be305   1.392   13    A
Be305  He297   1.097   13    S
Be305  C313    1.389   13_554 A
C313   H73     2.007   3_657 S
C313   Be305   1.389   13_556 A
C313   B145    1.359   3_657 A
He297  Be305   1.097   13    S
Be329  Be329   1.390   17    A
Be329  C337    1.389   17    A
Be329  He321   1.097   17_545 S
C337   B169    1.359   .     A
C337   H73     2.003   3_656 S
C337   Be329   1.389   17    A
He321  Be329   1.097   17_556 S
Be353  C361    1.390   23_656 A
Be353  He345   1.096   23_656 S
Be353  Be353   1.396   23_656 A
C361   H73     2.010   7_765 S
C361   Be353   1.390   23_656 A
C361   B73     1.357   32_645 A
He345  Be353   1.096   23_656 S
Li49   B73     1.098   .     S
B73    C361    1.357   83_556 A
B73    C361    1.357   85_545 A
B85    C1      1.358   86    A
B85    Li85    1.098   .     S
B97    C25     1.357   85_545 A
B97    Li97    1.098   .     S
B109   C49     1.356   13    A
B109   Li109   1.097   .     S
B133   Li133   1.098   1_556 S
B133   C241    1.357   3_657 A
B133   C241    1.357   15_567 A
Li133  B133    1.098   1_554 S
B121   C73     1.358   14_665 A
B121   Li121   1.097   .     S
B145   Li145   1.097   1_556 S
B145   C313    1.359   3_657 A
B145   C313    1.359   16_657 A
Li145  B145    1.097   1_554 S
B157   C97     1.357   17    A
B157   Li157   1.098   .     S
B169   C337    1.359   17    A
B169   Li169   1.097   .     S
B181   C121    1.357   23_656 A
B181   Li181   1.097   .     S
