# Supplementary material for: Data-Driven Search Algorithm for Discovery of Synthesizable Zeolitic Imidazolate Frameworks
Source: JACS Au. 2025 Mar 7;5(3):1460–70. doi: 10.1021/jacsau.5c00077 (PMC11938011; doi:10.1021/jacsau.5c00077)
Supplement: Supplementary file 5 — au5c00077_si_005.zip [file au5c00077_si_005.zip › Tier 2/T-148_131_3_5122.cif]

data_131_3_5122.lmp-nosymm
_audit_creation_date              2023-09-12
_audit_creation_method            'Materials Studio'
_symmetry_space_group_name_H-M    'PMM2'
_symmetry_Int_Tables_number       25
_symmetry_cell_setting            orthorhombic
loop_
_symmetry_equiv_pos_as_xyz
  x,y,z
  -x,-y,z
  x,-y,z
  -x,y,z
_cell_length_a                    35.1283
_cell_length_b                    17.2894
_cell_length_c                    35.5440
_cell_angle_alpha                 90.0000
_cell_angle_beta                  90.0000
_cell_angle_gamma                 90.0000
loop_
_atom_site_label
_atom_site_type_symbol
_atom_site_fract_x
_atom_site_fract_y
_atom_site_fract_z
_atom_site_U_iso_or_equiv
_atom_site_adp_type
_atom_site_occupancy
H1     Zn    0.19299   0.17635  -0.07229   0.00000  Uiso   1.00
H2     Zn    0.08723   0.32331  -0.18779   0.00000  Uiso   1.00
H5     Zn    0.08726   0.17533  -0.33943   0.00000  Uiso   1.00
H6     Zn    0.34528   0.32337  -0.07605   0.00000  Uiso   1.00
H10    Zn    0.08751   0.32508  -0.48878   0.00000  Uiso   1.00
Be1    C     0.09737   0.30691  -0.10394   0.00000  Uiso   1.00
Be2    C     0.12166   0.27466  -0.07727   0.00000  Uiso   1.00
C1     N     0.15198   0.24046  -0.09606   0.00000  Uiso   1.00
B1     C     0.14474   0.25137  -0.13320   0.00000  Uiso   1.00
C2     N     0.11191   0.29090  -0.13945   0.00000  Uiso   1.00
He1    H     0.11977   0.27410  -0.04647   0.00000  Uiso   1.00
He2    H     0.07059   0.33865  -0.10031   0.00000  Uiso   1.00
Li1    H     0.16345   0.23014  -0.15562   0.00000  Uiso   1.00
Be5    C     0.14271   0.95973  -0.09143   0.00000  Uiso   1.00
C5     N     0.17843   0.06547  -0.07991   0.00000  Uiso   1.00
He5    H     0.12015   0.08133  -0.09903   0.00000  Uiso   1.00
Be7    C     0.09784   0.54025  -0.23914   0.00000  Uiso   1.00
C7     N     0.09277   0.43455  -0.20236   0.00000  Uiso   1.00
He7    H     0.10159   0.41883  -0.26245   0.00000  Uiso   1.00
Be9    C     0.19104   0.28351  -0.00558   0.00000  Uiso   1.00
C9     N     0.19187   0.20734  -0.01803   0.00000  Uiso   1.00
He9    H     0.18979   0.33213  -0.02538   0.00000  Uiso   1.00
Be11   C     0.01980   0.76787  -0.16061   0.00000  Uiso   1.00
C11    N     0.03222   0.29835  -0.17904   0.00000  Uiso   1.00
He11   H     0.03997   0.19054  -0.14855   0.00000  Uiso   1.00
Be13   C     0.29820   0.21301  -0.12720   0.00000  Uiso   1.00
Be14   C     0.26235   0.17840  -0.12599   0.00000  Uiso   1.00
C13    N     0.24491   0.19957  -0.09244   0.00000  Uiso   1.00
B6     C     0.27005   0.24694  -0.07487   0.00000  Uiso   1.00
C14    N     0.30298   0.25556  -0.09439   0.00000  Uiso   1.00
He13   H     0.24814   0.13980  -0.14604   0.00000  Uiso   1.00
He14   H     0.32080   0.20993  -0.14843   0.00000  Uiso   1.00
Li6    H     0.26485   0.27334  -0.04724   0.00000  Uiso   1.00
Be15   C     0.14372   0.20493  -0.27529   0.00000  Uiso   1.00
Be16   C     0.14381   0.23900  -0.23978   0.00000  Uiso   1.00
C15    N     0.10682   0.26178  -0.23136   0.00000  Uiso   1.00
B7     C     0.08590   0.24326  -0.26214   0.00000  Uiso   1.00
C16    N     0.10684   0.20796  -0.28925   0.00000  Uiso   1.00
He15   H     0.16729   0.24836  -0.21999   0.00000  Uiso   1.00
He16   H     0.16689   0.17884  -0.29164   0.00000  Uiso   1.00
Li7    H     0.05514   0.25381  -0.26441   0.00000  Uiso   1.00
Be21   C     0.12544   0.95973  -0.37828   0.00000  Uiso   1.00
C21    N     0.09823   0.06535  -0.35268   0.00000  Uiso   1.00
He21   H     0.14244   0.08142  -0.39469   0.00000  Uiso   1.00
Be23   C     0.29992   0.54027  -0.10491   0.00000  Uiso   1.00
C23    N     0.33163   0.43452  -0.08504   0.00000  Uiso   1.00
He23   H     0.27982   0.41868  -0.11754   0.00000  Uiso   1.00
Be25   C     0.01979   0.72034  -0.34247   0.00000  Uiso   1.00
C25    N     0.03217   0.20341  -0.34093   0.00000  Uiso   1.00
He25   H     0.03993   0.32810  -0.34393   0.00000  Uiso   1.00
Be27   C     0.34337   0.21903  -0.00916   0.00000  Uiso   1.00
C27    N     0.34460   0.29524  -0.02151   0.00000  Uiso   1.00
B14    C     0.34617   0.33886  -0.98978   0.00000  Uiso   1.00
He27   H     0.34197   0.17051  -0.02901   0.00000  Uiso   1.00
Li14   H     0.34714   0.40229  -0.98989   0.00000  Uiso   1.00
Be29   C     0.44550   0.25929  -0.13358   0.00000  Uiso   1.00
Be30   C     0.40954   0.29337  -0.13298   0.00000  Uiso   1.00
C29    N     0.39556   0.28888  -0.09651   0.00000  Uiso   1.00
B16    C     0.42298   0.25209  -0.07638   0.00000  Uiso   1.00
C30    N     0.45401   0.23408  -0.09742   0.00000  Uiso   1.00
He29   H     0.39300   0.32077  -0.15550   0.00000  Uiso   1.00
He30   H     0.46561   0.25166  -0.15684   0.00000  Uiso   1.00
Li16   H     0.42066   0.23976  -0.04616   0.00000  Uiso   1.00
Be31   C     0.14081   0.31986  -0.41951   0.00000  Uiso   1.00
Be32   C     0.14106   0.28463  -0.38422   0.00000  Uiso   1.00
C31    N     0.10729   0.24363  -0.38021   0.00000  Uiso   1.00
B17    C     0.08820   0.25363  -0.41302   0.00000  Uiso   1.00
C32    N     0.10692   0.30057  -0.43734   0.00000  Uiso   1.00
He31   H     0.16220   0.28629  -0.36154   0.00000  Uiso   1.00
He32   H     0.16175   0.35767  -0.43313   0.00000  Uiso   1.00
Li17   H     0.06005   0.22860  -0.41875   0.00000  Uiso   1.00
H12    Zn    0.19582   0.82435  -0.90026   0.00000  Uiso   1.00
H13    Zn    0.08742   0.67575  -0.78725   0.00000  Uiso   1.00
H16    Zn    0.08727   0.82508  -0.63756   0.00000  Uiso   1.00
H17    Zn    0.34674   0.67568  -0.90349   0.00000  Uiso   1.00
Be38   C     0.09266   0.72659  -0.86720   0.00000  Uiso   1.00
Be39   C     0.11796   0.75636  -0.89356   0.00000  Uiso   1.00
C39    N     0.15245   0.77002  -0.87566   0.00000  Uiso   1.00
B23    C     0.14662   0.75101  -0.83904   0.00000  Uiso   1.00
C40    N     0.11075   0.72510  -0.83244   0.00000  Uiso   1.00
He38   H     0.11425   0.76706  -0.92377   0.00000  Uiso   1.00
He39   H     0.06299   0.70798  -0.87051   0.00000  Uiso   1.00
Li24   H     0.16851   0.75610  -0.81715   0.00000  Uiso   1.00
Be42   C     0.15548   0.04019  -0.86575   0.00000  Uiso   1.00
C43    N     0.18350   0.93474  -0.89049   0.00000  Uiso   1.00
He42   H     0.13746   0.91897  -0.85024   0.00000  Uiso   1.00
Be44   C     0.12924   0.45982  -0.81959   0.00000  Uiso   1.00
C45    N     0.09899   0.56526  -0.79756   0.00000  Uiso   1.00
He44   H     0.14812   0.58099  -0.83407   0.00000  Uiso   1.00
Be46   C     0.19159   0.28310  -0.96645   0.00000  Uiso   1.00
B27    C     0.19371   0.16356  -0.98635   0.00000  Uiso   1.00
C47    N     0.19294   0.20669  -0.95442   0.00000  Uiso   1.00
He46   H     0.19077   0.33127  -0.94638   0.00000  Uiso   1.00
Li28   H     0.19455   0.10011  -0.98655   0.00000  Uiso   1.00
Be48   C     0.01980   0.22316  -0.80187   0.00000  Uiso   1.00
C49    N     0.03222   0.70321  -0.79218   0.00000  Uiso   1.00
He48   H     0.03992   0.82336  -0.80861   0.00000  Uiso   1.00
Be50   C     0.30075   0.77665  -0.84736   0.00000  Uiso   1.00
Be51   C     0.26490   0.81126  -0.84668   0.00000  Uiso   1.00
C51    N     0.24719   0.79639  -0.88086   0.00000  Uiso   1.00
B30    C     0.27223   0.75316  -0.90085   0.00000  Uiso   1.00
C52    N     0.30531   0.74106  -0.88210   0.00000  Uiso   1.00
He50   H     0.25080   0.84569  -0.82483   0.00000  Uiso   1.00
He51   H     0.32354   0.77569  -0.82628   0.00000  Uiso   1.00
Li31   H     0.26683   0.73228  -0.92955   0.00000  Uiso   1.00
Be52   C     0.14306   0.72515  -0.68484   0.00000  Uiso   1.00
Be53   C     0.14283   0.69097  -0.72037   0.00000  Uiso   1.00
C53    N     0.10768   0.70549  -0.73687   0.00000  Uiso   1.00
B31    C     0.08800   0.74791  -0.71139   0.00000  Uiso   1.00
C54    N     0.10788   0.75990  -0.67918   0.00000  Uiso   1.00
He52   H     0.16468   0.65718  -0.73504   0.00000  Uiso   1.00
He53   H     0.16507   0.72645  -0.66298   0.00000  Uiso   1.00
Li32   H     0.05877   0.76848  -0.71600   0.00000  Uiso   1.00
Be58   C     0.11519   0.04026  -0.68438   0.00000  Uiso   1.00
C59    N     0.09638   0.93472  -0.65223   0.00000  Uiso   1.00
He58   H     0.12720   0.91858  -0.70465   0.00000  Uiso   1.00
Be60   C     0.30586   0.45975  -0.86820   0.00000  Uiso   1.00
C61    N     0.33354   0.56536  -0.89330   0.00000  Uiso   1.00
He60   H     0.28820   0.58139  -0.85245   0.00000  Uiso   1.00
Be62   C     0.01979   0.28038  -0.64075   0.00000  Uiso   1.00
C63    N     0.03218   0.79585  -0.63904   0.00000  Uiso   1.00
He62   H     0.03993   0.67122  -0.64226   0.00000  Uiso   1.00
Be64   C     0.34363   0.21923  -0.97006   0.00000  Uiso   1.00
C65    N     0.34501   0.29556  -0.95791   0.00000  Uiso   1.00
He64   H     0.34252   0.17093  -0.95007   0.00000  Uiso   1.00
Be66   C     0.44648   0.74347  -0.84676   0.00000  Uiso   1.00
Be67   C     0.41071   0.70867  -0.84684   0.00000  Uiso   1.00
C67    N     0.39662   0.71123  -0.88330   0.00000  Uiso   1.00
B37    C     0.42377   0.74742  -0.90397   0.00000  Uiso   1.00
C68    N     0.45472   0.76704  -0.88323   0.00000  Uiso   1.00
He66   H     0.39436   0.68202  -0.82399   0.00000  Uiso   1.00
He67   H     0.46658   0.75277  -0.82364   0.00000  Uiso   1.00
Li38   H     0.42129   0.75825  -0.93432   0.00000  Uiso   1.00
Be68   C     0.14175   0.78430  -0.53340   0.00000  Uiso   1.00
Be69   C     0.14138   0.81959  -0.56869   0.00000  Uiso   1.00
C69    N     0.10733   0.80064  -0.58634   0.00000  Uiso   1.00
B38    C     0.08863   0.75398  -0.56190   0.00000  Uiso   1.00
C70    N     0.10788   0.74377  -0.52919   0.00000  Uiso   1.00
He68   H     0.16235   0.85715  -0.58242   0.00000  Uiso   1.00
He69   H     0.16304   0.78557  -0.51085   0.00000  Uiso   1.00
Li39   H     0.06037   0.72927  -0.56747   0.00000  Uiso   1.00
Be74   C     0.01979   0.77887  -0.49307   0.00000  Uiso   1.00
C76    N     0.03221   0.29727  -0.49064   0.00000  Uiso   1.00
He75   H     0.03989   0.17275  -0.49512   0.00000  Uiso   1.00
He77   H     0.13359   0.58148  -0.55231   0.00000  Uiso   1.00
Be77   C     0.11960   0.54027  -0.53334   0.00000  Uiso   1.00
C78    N     0.09745   0.43468  -0.50335   0.00000  Uiso   1.00
H9     Zn    0.50000   0.82187  -0.07777   0.00000  Uiso   1.00
C37    N     0.50000   0.79566  -0.02272   0.00000  Uiso   1.00
B20    C     0.50000   0.83918  -0.99088   0.00000  Uiso   1.00
He37   H     0.50000   0.32917  -0.03022   0.00000  Uiso   1.00
Li20   H     0.50000   0.90255  -0.99091   0.00000  Uiso   1.00
C38    N     0.50000   0.93438  -0.09252   0.00000  Uiso   1.00
Be37   C     0.50000   0.28058  -0.01036   0.00000  Uiso   1.00
H20    Zn    0.50000   0.82261  -0.90400   0.00000  Uiso   1.00
C75    N     0.50000   0.79581  -0.95898   0.00000  Uiso   1.00
He74   H     0.50000   0.32897  -0.95133   0.00000  Uiso   1.00
Be76   C     0.50000   0.28049  -0.97125   0.00000  Uiso   1.00
Be116  C     0.50000   0.95974  -0.12961   0.00000  Uiso   1.00
He116  H     0.50000   0.08113  -0.15320   0.00000  Uiso   1.00
He154  H     0.50000   0.91885  -0.82838   0.00000  Uiso   1.00
Be157  C     0.50000   0.95975  -0.85196   0.00000  Uiso   1.00
C157   N     0.50000   0.06552  -0.88905   0.00000  Uiso   1.00
B3     C     0.19859   1.00000  -0.07281   0.00000  Uiso   1.00
Li3    H     0.22830   1.00000  -0.06329   0.00000  Uiso   1.00
B10    C     0.08313   1.00000  -0.33767   0.00000  Uiso   1.00
Li10   H     0.06079   1.00000  -0.31610   0.00000  Uiso   1.00
B25    C     0.19973   1.00000  -0.90435   0.00000  Uiso   1.00
Li26   H     0.22321   1.00000  -0.92472   0.00000  Uiso   1.00
B34    C     0.08557   1.00000  -0.63393   0.00000  Uiso   1.00
Li35   H     0.07009   1.00000  -0.60710   0.00000  Uiso   1.00
B4     C     0.08918   0.50000  -0.18149   0.00000  Uiso   1.00
Li4    H     0.08499   0.50000  -0.15090   0.00000  Uiso   1.00
B11    C     0.34976   0.50000  -0.07377   0.00000  Uiso   1.00
Li11   H     0.37627   0.50000  -0.05745   0.00000  Uiso   1.00
Li13   H     0.06671   0.50000  -0.46107   0.00000  Uiso   1.00
B22    C     0.08493   0.50000  -0.48616   0.00000  Uiso   1.00
B26    C     0.08223   0.50000  -0.78435   0.00000  Uiso   1.00
Li27   H     0.05736   0.50000  -0.76569   0.00000  Uiso   1.00
B35    C     0.34962   0.50000  -0.90730   0.00000  Uiso   1.00
Li36   H     0.37285   0.50000  -0.92794   0.00000  Uiso   1.00
B5     C     1.00000   0.33525  -0.19029   0.00000  Uiso   1.00
Li5    H     1.00000   0.39025  -0.20575   0.00000  Uiso   1.00
B12    C     1.00000   0.15997  -0.33937   0.00000  Uiso   1.00
B13    C     1.00000   0.34058  -0.48846   0.00000  Uiso   1.00
Li12   H     1.00000   0.09657  -0.33820   0.00000  Uiso   1.00
Li21   H     1.00000   0.59611  -0.48648   0.00000  Uiso   1.00
B29    C     1.00000   0.33826  -0.78577   0.00000  Uiso   1.00
Li30   H     1.00000   0.39941  -0.77760   0.00000  Uiso   1.00
B36    C     1.00000   0.16074  -0.63736   0.00000  Uiso   1.00
Li37   H     1.00000   0.09734  -0.63600   0.00000  Uiso   1.00
Li23   H     0.50000   1.00000  -0.04068   0.00000  Uiso   1.00
B41    C     0.50000   1.00000  -0.91028   0.00000  Uiso   1.00
B59    C     0.50000   1.00000  -0.07131   0.00000  Uiso   1.00
Li80   H     0.50000   1.00000  -0.94101   0.00000  Uiso   1.00
loop_
_geom_bond_atom_site_label_1
_geom_bond_atom_site_label_2
_geom_bond_distance
_geom_bond_site_symmetry_2
_ccdc_geom_bond_type
H1     C1      2.004   .     S
H1     C5      2.003   .     S
H1     C9      2.002   .     S
H1     C13     2.000   .     S
H2     C2      2.004   .     S
H2     C7      2.001   .     S
H2     C11     2.004   .     S
H2     C15     2.001   .     S
H5     C16     1.993   .     S
H5     C21     1.996   .     S
H5     C25     1.996   .     S
H5     C31     1.998   .     S
H6     C14     2.002   .     S
H6     C23     2.006   .     S
H6     C27     1.999   .     S
H6     C29     2.001   .     S
H10    C32     1.997   .     S
H10    C76     2.002   .     S
H10    C78     1.995   .     S
H10    C70     1.998   3_565 S
Be1    Be2     1.392   .     D
Be1    C2      1.389   .     S
Be1    He2     1.097   .     S
Be2    C1      1.389   .     S
Be2    He1     1.097   .     S
C1     B1      1.357   .     D
B1     C2      1.359   .     S
B1     Li1     1.096   .     S
Be5    He5     1.098   3_565 S
Be5    C5      1.390   3_565 A
Be5    Be5     1.393   3_575 A
C5     B3      1.359   1_545 A
C5     Be5     1.390   3_565 A
He5    Be5     1.098   3_565 S
Be7    He7     1.097   3_565 S
Be7    C7      1.389   3_565 A
Be7    Be7     1.392   3_565 A
C7     B4      1.359   .     A
C7     Be7     1.389   3_565 A
He7    Be7     1.097   3_565 S
Be9    C9      1.390   .     S
Be9    He9     1.097   .     S
Be9    Be46    1.391   1_556 D
C9     B27     1.358   1_556 D
Be11   C11     1.389   3_565 A
Be11   He11    1.097   3_565 S
Be11   Be11    1.391   4     A
C11    B5      1.359   1_455 A
C11    Be11    1.389   3_565 A
He11   Be11    1.097   3_565 S
Be13   Be14    1.395   .     D
Be13   C14     1.389   .     S
Be13   He14    1.097   .     S
Be14   C13     1.390   .     S
Be14   He13    1.097   .     S
C13    B6      1.357   .     D
B6     C14     1.357   .     S
B6     Li6     1.098   .     S
Be15   Be16    1.393   .     D
Be15   C16     1.389   .     S
Be15   He16    1.097   .     S
Be16   C15     1.390   .     S
Be16   He15    1.096   .     S
C15    B7      1.357   .     D
B7     C16     1.357   .     S
B7     Li7     1.099   .     S
Be21   He21    1.097   3_565 S
Be21   C21     1.389   3_565 A
Be21   Be21    1.392   3_575 A
C21    B10     1.357   1_545 A
C21    Be21    1.389   3_565 A
He21   Be21    1.097   3_565 S
Be23   He23    1.097   3_565 S
Be23   C23     1.389   3_565 A
Be23   Be23    1.392   3_565 A
C23    B11     1.359   .     A
C23    Be23    1.389   3_565 A
He23   Be23    1.097   3_565 S
Be25   C25     1.389   3_565 A
Be25   He25    1.097   3_565 S
Be25   Be25    1.390   4     A
C25    B12     1.358   1_455 A
C25    Be25    1.389   3_565 A
He25   Be25    1.097   3_565 S
Be27   C27     1.389   .     S
Be27   He27    1.097   .     S
Be27   Be64    1.390   1_556 D
C27    B14     1.358   1_556 D
B14    C27     1.358   1_554 D
B14    Li14    1.097   .     S
B14    C65     1.358   .     S
Be29   Be30    1.394   .     D
Be29   C30     1.390   .     S
Be29   He30    1.095   .     S
Be30   C29     1.388   .     S
Be30   He29    1.097   .     S
C29    B16     1.358   .     D
B16    C30     1.358   .     S
B16    Li16    1.098   .     S
C30    H9      2.008   2_665 S
Be31   Be32    1.395   .     D
Be31   C32     1.389   .     S
Be31   He32    1.097   .     S
Be32   C31     1.389   .     S
Be32   He31    1.096   .     S
C31    B17     1.356   .     D
B17    C32     1.356   .     S
B17    Li17    1.098   .     S
H12    C39     1.992   .     S
H12    C43     1.987   .     S
H12    C51     1.991   .     S
H12    C47     2.001   3_565 S
H13    C40     1.995   .     S
H13    C45     1.987   .     S
H13    C49     2.004   .     S
H13    C53     1.994   .     S
H16    C54     1.996   .     S
H16    C59     1.992   .     S
H16    C63     2.000   .     S
H16    C69     1.997   .     S
H17    C52     1.994   .     S
H17    C61     1.996   .     S
H17    C67     1.991   .     S
H17    C65     1.998   3_565 S
Be38   Be39    1.390   .     D
Be38   C40     1.390   .     S
Be38   He39    1.097   .     S
Be39   C39     1.389   .     S
Be39   He38    1.097   .     S
C39    B23     1.358   .     S
B23    C40     1.358   .     D
B23    Li24    1.098   .     S
Be42   He42    1.097   3_565 S
Be42   C43     1.389   3_565 A
Be42   Be42    1.390   3     A
C43    B25     1.357   .     A
C43    Be42    1.389   3_565 A
He42   Be42    1.097   3_565 S
Be44   C45     1.389   3_565 A
Be44   He44    1.097   3_565 S
Be44   Be44    1.389   3_565 A
C45    B26     1.357   .     A
C45    Be44    1.389   3_565 A
He44   Be44    1.097   3_565 S
Be46   Be9     1.391   1_554 D
Be46   C47     1.389   .     S
Be46   He46    1.097   .     S
B27    C9      1.358   1_554 D
B27    C47     1.358   .     S
B27    Li28    1.097   .     S
C47    H12     2.001   3_565 S
Be48   C49     1.389   3_565 A
Be48   He48    1.097   3_565 S
Be48   Be48    1.391   4     A
C49    Be48    1.389   3_565 A
C49    B29     1.359   2_665 A
He48   Be48    1.097   3_565 S
Be50   Be51    1.395   .     D
Be50   C52     1.389   .     S
Be50   He51    1.097   .     S
Be51   C51     1.389   .     S
Be51   He50    1.097   .     S
C51    B30     1.356   .     D
B30    C52     1.356   .     S
B30    Li31    1.098   .     S
Be52   Be53    1.394   .     D
Be52   C54     1.389   .     S
Be52   He53    1.096   .     S
Be53   C53     1.390   .     S
Be53   He52    1.097   .     S
C53    B31     1.355   .     D
B31    C54     1.357   .     S
B31    Li32    1.099   .     S
Be58   C59     1.389   3_565 A
Be58   He58    1.097   3_565 S
Be58   Be58    1.392   3     A
C59    B34     1.357   .     A
C59    Be58    1.389   3_565 A
He58   Be58    1.097   3_565 S
Be60   He60    1.097   3_565 S
Be60   C61     1.389   3_565 A
Be60   Be60    1.392   3_565 A
C61    B35     1.358   .     A
C61    Be60    1.389   3_565 A
He60   Be60    1.097   3_565 S
Be62   C63     1.389   3_565 A
Be62   Be62    1.390   4     A
Be62   He62    1.097   3_565 S
C63    Be62    1.389   3_565 A
C63    B36     1.358   2_665 A
He62   Be62    1.097   3_565 S
Be64   Be27    1.390   1_554 D
Be64   C65     1.389   .     S
Be64   He64    1.097   .     S
C65    H17     1.998   3_565 S
Be66   Be67    1.393   .     D
Be66   C68     1.389   .     S
Be66   He67    1.095   .     S
Be67   C67     1.388   .     S
Be67   He66    1.096   .     S
C67    B37     1.357   .     D
B37    C68     1.357   .     S
B37    Li38    1.098   .     S
C68    H20     2.000   .     S
Be68   Be69    1.395   .     D
Be68   C70     1.389   .     S
Be68   He69    1.096   .     S
Be69   C69     1.390   .     S
Be69   He68    1.097   .     S
C69    B38     1.356   .     D
B38    C70     1.357   .     S
B38    Li39    1.099   .     S
C70    H10     1.998   3_565 S
Be74   C76     1.390   3_565 A
Be74   Be74    1.390   4     A
Be74   He75    1.097   3_565 S
C76    B13     1.359   1_455 A
C76    Be74    1.390   3_565 A
He75   Be74    1.097   3_565 S
He77   Be77    1.097   .     S
Be77   C78     1.389   3_565 A
Be77   Be77    1.392   3_565 A
C78    B22     1.357   .     A
C78    Be77    1.389   3_565 A
H9     C37     2.009   .     S
H9     C38     2.015   .     S
H9     C30     2.008   2_665 S
H9     C30     2.008   3_565 S
C37    B20     1.359   1_556 S
C37    Be37    1.389   2_665 S
B20    C37     1.359   1_554 S
B20    Li20    1.096   .     S
B20    C75     1.359   .     D
He37   Be37    1.097   .     S
C38    Be116   1.389   .     A
C38    B59     1.362   .     A
Be37   Be76    1.390   1_556 D
Be37   C37     1.389   2_665 S
H20    C68     2.000   4_655 S
H20    C75     2.008   .     S
H20    C157    2.006   2_665 S
C75    Be76    1.389   2_665 S
He74   Be76    1.097   .     S
Be76   Be37    1.390   1_554 D
Be76   C75     1.389   2_665 S
Be116  He116   1.097   2_665 S
Be116  Be116   1.392   2_675 A
He116  Be116   1.097   2_665 S
He154  Be157   1.097   .     S
Be157  C157    1.389   2_665 A
Be157  Be157   1.392   2_675 A
C157   B41     1.361   1_545 A
C157   H20     2.006   2_665 S
C157   Be157   1.389   2_665 A
B3     C5      1.359   1_565 A
B3     C5      1.359   3_565 A
B3     Li3     1.097   .     S
B10    C21     1.357   1_565 A
B10    C21     1.357   3_565 A
B10    Li10    1.097   .     S
B25    C43     1.357   3_575 A
B25    Li26    1.097   .     S
B34    C59     1.357   3_575 A
B34    Li35    1.098   .     S
B4     C7      1.359   3_565 A
B4     Li4     1.097   .     S
B11    C23     1.359   3_565 A
B11    Li11    1.097   .     S
Li13   B22     1.098   .     S
B22    C78     1.357   3_565 A
B26    C45     1.357   3_565 A
B26    Li27    1.097   .     S
B35    C61     1.358   3_565 A
B35    Li36    1.097   .     S
B5     C11     1.359   1_655 A
B5     C11     1.359   4_655 A
B5     Li5     1.098   .     S
B12    C25     1.358   1_655 A
B12    C25     1.358   4_655 A
B12    Li12    1.097   .     S
B13    C76     1.359   1_655 A
B13    C76     1.359   4_655 A
B13    Li21    1.097   2_765 S
Li21   B13     1.097   2_765 S
B29    Li30    1.096   .     S
B29    C49     1.359   2_665 A
B29    C49     1.359   3_665 A
B36    Li37    1.097   .     S
B36    C63     1.358   2_665 A
B36    C63     1.358   3_665 A
Li23   B59     1.089   .     S
B41    C157    1.361   1_565 A
B41    C157    1.361   2_665 A
B41    Li80    1.092   .     S
B59    C38     1.362   2_675 A
