# Supplementary material for: Data-Driven Search Algorithm for Discovery of Synthesizable Zeolitic Imidazolate Frameworks
Source: JACS Au. 2025 Mar 7;5(3):1460–70. doi: 10.1021/jacsau.5c00077 (PMC11938011; doi:10.1021/jacsau.5c00077)
Supplement: Supplementary file 5 — au5c00077_si_005.zip [file au5c00077_si_005.zip › Tier 2/T-149_123_5_23985.cif]

data_123_5_23985.lmp-nosymm
_audit_creation_date              2023-09-12
_audit_creation_method            'Materials Studio'
_symmetry_space_group_name_H-M    'P4/MMM'
_symmetry_Int_Tables_number       123
_symmetry_cell_setting            tetragonal
loop_
_symmetry_equiv_pos_as_xyz
  x,y,z
  -x,-y,z
  -y,x,z
  y,-x,z
  -x,y,-z
  x,-y,-z
  y,x,-z
  -y,-x,-z
  -x,-y,-z
  x,y,-z
  y,-x,-z
  -y,x,-z
  x,-y,z
  -x,y,z
  -y,-x,z
  y,x,z
_cell_length_a                    27.9468
_cell_length_b                    27.9468
_cell_length_c                    50.7418
_cell_angle_alpha                 90.0000
_cell_angle_beta                  90.0000
_cell_angle_gamma                 90.0000
loop_
_atom_site_label
_atom_site_type_symbol
_atom_site_fract_x
_atom_site_fract_y
_atom_site_fract_z
_atom_site_U_iso_or_equiv
_atom_site_adp_type
_atom_site_occupancy
H1     Zn    0.10486   0.39113   0.05948   0.00000  Uiso   1.00
H5     Zn    0.23674   0.39002   0.15222   0.00000  Uiso   1.00
H9     Zn    0.10884   0.39217   0.25015   0.00000  Uiso   1.00
H13    Zn    0.10972   0.26364   0.34774   0.00000  Uiso   1.00
H17    Zn    0.10850   0.39196   0.44216   0.00000  Uiso   1.00
Be1    C     0.82572   0.38355   0.01372   0.00000  Uiso   1.00
C1     N     0.12708   0.38518   0.02226   0.00000  Uiso   1.00
He1    H     0.20409   0.38199   0.02777   0.00000  Uiso   1.00
Be5    C     0.93170   0.47512   0.09071   0.00000  Uiso   1.00
C5     N     0.09300   0.45960   0.06854   0.00000  Uiso   1.00
He5    H     0.05220   0.44970   0.10460   0.00000  Uiso   1.00
Be9    C     0.97504   0.31655   0.07206   0.00000  Uiso   1.00
C9     N     0.04038   0.36205   0.06504   0.00000  Uiso   1.00
He9    H     0.05062   0.28816   0.07682   0.00000  Uiso   1.00
Be13   C     0.20857   0.32308   0.10647   0.00000  Uiso   1.00
Be17   C     0.17755   0.32342   0.08499   0.00000  Uiso   1.00
C13    N     0.15467   0.36750   0.08440   0.00000  Uiso   1.00
B1     C     0.17197   0.39214   0.10539   0.00000  Uiso   1.00
C17    N     0.20535   0.36713   0.11907   0.00000  Uiso   1.00
He13   H     0.17015   0.29600   0.07007   0.00000  Uiso   1.00
He17   H     0.23305   0.29523   0.11340   0.00000  Uiso   1.00
Li1    H     0.16120   0.42885   0.11031   0.00000  Uiso   1.00
Be21   C     0.71661   0.47512   0.12759   0.00000  Uiso   1.00
C21    N     0.25055   0.45950   0.14626   0.00000  Uiso   1.00
He21   H     0.30434   0.44983   0.11574   0.00000  Uiso   1.00
Be25   C     0.37974   0.34451   0.15928   0.00000  Uiso   1.00
C25    N     0.30058   0.35780   0.15501   0.00000  Uiso   1.00
He25   H     0.34743   0.41858   0.16193   0.00000  Uiso   1.00
Be29   C     0.15429   0.32531   0.21113   0.00000  Uiso   1.00
Be33   C     0.18292   0.32493   0.18871   0.00000  Uiso   1.00
C29    N     0.19549   0.37182   0.18284   0.00000  Uiso   1.00
B5     C     0.17429   0.39893   0.20176   0.00000  Uiso   1.00
C33    N     0.14943   0.37239   0.21951   0.00000  Uiso   1.00
He29   H     0.19502   0.29486   0.17653   0.00000  Uiso   1.00
He33   H     0.13756   0.29562   0.22188   0.00000  Uiso   1.00
Li5    H     0.17751   0.43798   0.20295   0.00000  Uiso   1.00
Be37   C     0.84887   0.47507   0.28169   0.00000  Uiso   1.00
C37    N     0.12084   0.45955   0.26174   0.00000  Uiso   1.00
He37   H     0.16987   0.44953   0.29447   0.00000  Uiso   1.00
Be41   C     0.97510   0.36230   0.21632   0.00000  Uiso   1.00
C41    N     0.04047   0.38515   0.23907   0.00000  Uiso   1.00
He41   H     0.05027   0.34812   0.20178   0.00000  Uiso   1.00
Be45   C     0.16958   0.29093   0.30109   0.00000  Uiso   1.00
Be49   C     0.16980   0.32050   0.27904   0.00000  Uiso   1.00
C45    N     0.12601   0.34394   0.27777   0.00000  Uiso   1.00
B9     C     0.10131   0.32883   0.29926   0.00000  Uiso   1.00
C49    N     0.12567   0.29581   0.31363   0.00000  Uiso   1.00
He45   H     0.19763   0.32618   0.26411   0.00000  Uiso   1.00
He49   H     0.19699   0.26622   0.30842   0.00000  Uiso   1.00
Li9    H     0.06494   0.34084   0.30396   0.00000  Uiso   1.00
Be53   C     0.97511   0.21302   0.37086   0.00000  Uiso   1.00
C53    N     0.04051   0.24791   0.35336   0.00000  Uiso   1.00
He53   H     0.05022   0.19049   0.38177   0.00000  Uiso   1.00
Be57   C     0.15857   0.12336   0.33613   0.00000  Uiso   1.00
C57    N     0.14287   0.20012   0.34664   0.00000  Uiso   1.00
He57   H     0.08592   0.15702   0.32968   0.00000  Uiso   1.00
Be61   C     0.18163   0.34410   0.40568   0.00000  Uiso   1.00
Be65   C     0.18172   0.31468   0.38352   0.00000  Uiso   1.00
C61    N     0.13461   0.30283   0.37765   0.00000  Uiso   1.00
B13    C     0.10765   0.32553   0.39603   0.00000  Uiso   1.00
C65    N     0.13451   0.35031   0.41365   0.00000  Uiso   1.00
He61   H     0.21154   0.30158   0.37149   0.00000  Uiso   1.00
He65   H     0.21130   0.36077   0.41643   0.00000  Uiso   1.00
Li13   H     0.06846   0.32309   0.39695   0.00000  Uiso   1.00
Be69   C     0.81527   0.37629   0.48625   0.00000  Uiso   1.00
C69    N     0.13811   0.38397   0.47775   0.00000  Uiso   1.00
He69   H     0.21395   0.37090   0.47215   0.00000  Uiso   1.00
Be73   C     0.88671   0.47509   0.40390   0.00000  Uiso   1.00
C73    N     0.11252   0.45961   0.42991   0.00000  Uiso   1.00
He73   H     0.11453   0.44958   0.38748   0.00000  Uiso   1.00
Be77   C     0.97510   0.33090   0.45939   0.00000  Uiso   1.00
C77    N     0.04039   0.37320   0.44782   0.00000  Uiso   1.00
He77   H     0.05035   0.30430   0.46689   0.00000  Uiso   1.00
B17    C     0.11095   0.50000   0.44473   0.00000  Uiso   1.00
B18    C     0.10431   0.50000   0.25003   0.00000  Uiso   1.00
Li17   H     0.07909   0.50000   0.23344   0.00000  Uiso   1.00
Li19   H     0.78554   0.21446   0.36094   0.00000  Uiso   1.00
B26    C     0.81082   0.18918   0.35206   0.00000  Uiso   1.00
Li26   H     0.71713   0.28287   0.15021   0.00000  Uiso   1.00
B32    C     0.68963   0.31037   0.15301   0.00000  Uiso   1.00
B21    C     0.50000   0.10785   0.05614   0.00000  Uiso   1.00
Li21   H     0.50000   0.12852   0.03774   0.00000  Uiso   1.00
B22    C     0.50000   0.23125   0.15657   0.00000  Uiso   1.00
Li22   H     0.50000   0.20362   0.17189   0.00000  Uiso   1.00
Li24   H     0.50000   0.11032   0.46637   0.00000  Uiso   1.00
B25    C     1.00000   0.38760   0.06040   0.00000  Uiso   1.00
Li25   H     1.00000   0.42537   0.05438   0.00000  Uiso   1.00
B28    C     1.00000   0.39766   0.25221   0.00000  Uiso   1.00
Li28   H     1.00000   0.41683   0.27108   0.00000  Uiso   1.00
B31    C     1.00000   0.26855   0.34386   0.00000  Uiso   1.00
Li32   H     1.00000   0.29758   0.32934   0.00000  Uiso   1.00
B35    C     1.00000   0.39707   0.44092   0.00000  Uiso   1.00
Li35   H     1.00000   0.43224   0.43126   0.00000  Uiso   1.00
Li27   H     0.07302   0.39604   0.50000   0.00000  Uiso   1.00
B34    C     0.11178   0.38949   0.50000   0.00000  Uiso   1.00
B73    C     0.10022   0.38719   1.00000   0.00000  Uiso   1.00
Li73   H     0.06096   0.38850   1.00000   0.00000  Uiso   1.00
loop_
_geom_bond_atom_site_label_1
_geom_bond_atom_site_label_2
_geom_bond_distance
_geom_bond_site_symmetry_2
_ccdc_geom_bond_type
H1     C1      1.995   .     S
H1     C5      1.996   .     S
H1     C9      1.997   .     S
H1     C13     1.993   .     S
H5     C17     2.002   .     S
H5     C21     2.003   .     S
H5     C25     2.004   .     S
H5     C29     2.000   .     S
H9     C33     2.002   .     S
H9     C37     2.001   .     S
H9     C41     2.001   .     S
H9     C45     2.003   .     S
H13    C49     2.001   .     S
H13    C53     2.004   .     S
H13    C57     2.003   .     S
H13    C61     1.997   .     S
H17    C65     1.994   .     S
H17    C69     1.999   .     S
H17    C73     1.993   .     S
H17    C77     1.995   .     S
Be1    C1      1.389   14_655 A
Be1    He1     1.097   14_655 S
Be1    Be1     1.393   10    A
C1     B73     1.357   1_554 A
C1     Be1     1.389   14_655 A
He1    Be1     1.097   14_655 S
Be5    He5     1.097   14_655 S
Be5    C5      1.389   14_655 A
Be5    Be5     1.391   13_565 A
C5     Be5     1.389   14_655 A
C5     B21     1.357   4_565 A
He5    Be5     1.097   14_655 S
Be9    C9      1.389   14_655 A
Be9    Be9     1.395   14_755 A
Be9    He9     1.096   14_655 S
C9     B25     1.356   1_455 A
C9     Be9     1.389   14_655 A
He9    Be9     1.096   14_655 S
Be13   Be17    1.393   .     D
Be13   C17     1.390   .     S
Be13   He17    1.094   .     S
Be17   C13     1.388   .     S
Be17   He13    1.097   .     S
C13    B1      1.357   .     D
B1     C17     1.357   .     S
B1     Li1     1.098   .     S
Be21   C21     1.389   14_655 A
Be21   Be21    1.390   13_565 A
Be21   He21    1.097   14_655 S
C21    Be21    1.389   14_655 A
C21    B22     1.359   4_565 A
He21   Be21    1.097   14_655 S
Be25   Be25    1.393   16    A
Be25   He25    1.097   16    S
Be25   C25     1.389   16    A
C25    Be25    1.389   16    A
C25    B32     1.357   4_565 A
He25   Be25    1.097   16    S
Be29   Be33    1.391   .     D
Be29   C33     1.390   .     S
Be29   He33    1.097   .     S
Be33   C29     1.389   .     S
Be33   He29    1.096   .     S
C29    B5      1.359   .     D
B5     C33     1.358   .     S
B5     Li5     1.097   .     S
Be37   C37     1.389   14_655 A
Be37   Be37    1.394   13_565 A
Be37   He37    1.097   14_655 S
C37    B18     1.358   .     A
C37    Be37    1.389   14_655 A
He37   Be37    1.097   14_655 S
Be41   He41    1.097   14_655 S
Be41   Be41    1.392   14_755 A
Be41   C41     1.389   14_655 A
C41    B28     1.359   1_455 A
C41    Be41    1.389   14_655 A
He41   Be41    1.097   14_655 S
Be45   Be49    1.391   .     D
Be45   C49     1.389   .     S
Be45   He49    1.096   .     S
Be49   C45     1.389   .     S
Be49   He45    1.097   .     S
C45    B9      1.358   .     D
B9     C49     1.359   .     S
B9     Li9     1.097   .     S
Be53   C53     1.389   14_655 A
Be53   Be53    1.391   14_755 A
Be53   He53    1.097   14_655 S
C53    B31     1.359   1_455 A
C53    Be53    1.389   14_655 A
He53   Be53    1.097   14_655 S
Be57   Be57    1.392   16    A
Be57   He57    1.097   16    S
Be57   C57     1.389   16    A
C57    Be57    1.389   16    A
C57    B26     1.358   4_565 A
He57   Be57    1.097   16    S
Be61   Be65    1.393   .     D
Be61   C65     1.389   .     S
Be61   He65    1.096   .     S
Be65   C61     1.390   .     S
Be65   He61    1.096   .     S
C61    B13     1.357   .     D
B13    C65     1.357   .     S
B13    Li13    1.098   .     S
Be69   C69     1.389   14_655 A
Be69   He69    1.096   14_655 S
Be69   Be69    1.395   10_556 A
C69    B34     1.356   .     A
C69    Be69    1.389   14_655 A
He69   Be69    1.096   14_655 S
Be73   C73     1.389   14_655 A
Be73   Be73    1.392   13_565 A
Be73   He73    1.097   14_655 S
C73    B17     1.357   .     A
C73    Be73    1.389   14_655 A
He73   Be73    1.097   14_655 S
Be77   C77     1.389   14_655 A
Be77   Be77    1.391   14_755 A
Be77   He77    1.097   14_655 S
C77    B35     1.357   1_455 A
C77    Be77    1.389   14_655 A
He77   Be77    1.097   14_655 S
B17    C73     1.357   13_565 A
B17    Li24    1.098   4_565 S
B18    C37     1.358   13_565 A
B18    Li17    1.098   .     S
Li19   B26     1.096   .     S
B26    C57     1.358   3_655 A
B26    C57     1.358   14_655 A
Li26   B32     1.096   .     S
B32    C25     1.357   3_655 A
B32    C25     1.357   14_655 A
B21    Li21    1.098   .     S
B21    C5      1.357   3_655 A
B21    C5      1.357   16    A
B22    Li22    1.096   .     S
B22    C21     1.359   3_655 A
B22    C21     1.359   16    A
Li24   B17     1.098   3_655 S
B25    C9      1.356   1_655 A
B25    C9      1.356   14_655 A
B25    Li25    1.099   .     S
B28    C41     1.359   1_655 A
B28    C41     1.359   14_655 A
B28    Li28    1.097   .     S
B31    C53     1.359   1_655 A
B31    C53     1.359   14_655 A
B31    Li32    1.096   .     S
B35    C77     1.357   1_655 A
B35    C77     1.357   14_655 A
B35    Li35    1.098   .     S
Li27   B34     1.099   .     S
B34    C69     1.356   10_556 A
B73    C1      1.357   1_556 A
B73    C1      1.357   10_556 A
B73    Li73    1.098   .     S
