# Supplementary material for: Data-Driven Search Algorithm for Discovery of Synthesizable Zeolitic Imidazolate Frameworks
Source: JACS Au. 2025 Mar 7;5(3):1460–70. doi: 10.1021/jacsau.5c00077 (PMC11938011; doi:10.1021/jacsau.5c00077)
Supplement: Supplementary file 5 — au5c00077_si_005.zip [file au5c00077_si_005.zip › Tier 2/T-150_69_3_16198.cif]

data_69_3_16198.lmp-nosymm
_audit_creation_date              2023-09-12
_audit_creation_method            'Materials Studio'
_symmetry_space_group_name_H-M    'FMMM'
_symmetry_Int_Tables_number       69
_symmetry_cell_setting            orthorhombic
loop_
_symmetry_equiv_pos_as_xyz
  x,y,z
  -x,-y,z
  -x,y,-z
  x,-y,-z
  -x,-y,-z
  x,y,-z
  x,-y,z
  -x,y,z
  x,y+1/2,z+1/2
  -x,-y+1/2,z+1/2
  -x,y+1/2,-z+1/2
  x,-y+1/2,-z+1/2
  -x,-y+1/2,-z+1/2
  x,y+1/2,-z+1/2
  x,-y+1/2,z+1/2
  -x,y+1/2,z+1/2
  x+1/2,y,z+1/2
  -x+1/2,-y,z+1/2
  -x+1/2,y,-z+1/2
  x+1/2,-y,-z+1/2
  -x+1/2,-y,-z+1/2
  x+1/2,y,-z+1/2
  x+1/2,-y,z+1/2
  -x+1/2,y,z+1/2
  x+1/2,y+1/2,z
  -x+1/2,-y+1/2,z
  -x+1/2,y+1/2,-z
  x+1/2,-y+1/2,-z
  -x+1/2,-y+1/2,-z
  x+1/2,y+1/2,-z
  x+1/2,-y+1/2,z
  -x+1/2,y+1/2,z
_cell_length_a                    38.7987
_cell_length_b                    19.0900
_cell_length_c                    58.1826
_cell_angle_alpha                 90.0000
_cell_angle_beta                  90.0000
_cell_angle_gamma                 90.0000
loop_
_atom_site_label
_atom_site_type_symbol
_atom_site_fract_x
_atom_site_fract_y
_atom_site_fract_z
_atom_site_U_iso_or_equiv
_atom_site_adp_type
_atom_site_occupancy
H1     Zn    0.18820   0.15815   0.05190   0.00000  Uiso   1.00
H9     Zn    0.07839   0.15695   0.12604   0.00000  Uiso   1.00
H17    Zn    0.07954   0.15548   0.29098   0.00000  Uiso   1.00
Be1    C     0.26486   0.27051   0.08769   0.00000  Uiso   1.00
C1     N     0.22557   0.21790   0.06500   0.00000  Uiso   1.00
He1    H     0.21982   0.20878   0.10199   0.00000  Uiso   1.00
Be9    C     0.17102   0.74533   0.01197   0.00000  Uiso   1.00
C9     N     0.18194   0.18919   0.01941   0.00000  Uiso   1.00
He9    H     0.16412   0.29604   0.02423   0.00000  Uiso   1.00
Be17   C     0.23844   0.96353   0.05294   0.00000  Uiso   1.00
C17    N     0.20443   0.05915   0.05336   0.00000  Uiso   1.00
He17   H     0.25993   0.07382   0.05302   0.00000  Uiso   1.00
Be25   C     0.08659   0.18487   0.07500   0.00000  Uiso   1.00
Be33   C     0.11191   0.18547   0.05804   0.00000  Uiso   1.00
C25    N     0.14310   0.16740   0.06816   0.00000  Uiso   1.00
B1     C     0.13579   0.15596   0.09067   0.00000  Uiso   1.00
C33    N     0.10196   0.16598   0.09565   0.00000  Uiso   1.00
He25   H     0.11007   0.19747   0.03965   0.00000  Uiso   1.00
He33   H     0.05891   0.19608   0.07388   0.00000  Uiso   1.00
Li1    H     0.15510   0.14010   0.10344   0.00000  Uiso   1.00
Be41   C     0.08700   0.96350   0.16039   0.00000  Uiso   1.00
C41    N     0.08329   0.05917   0.13783   0.00000  Uiso   1.00
He41   H     0.08986   0.07390   0.17458   0.00000  Uiso   1.00
Be49   C     0.01793   0.75215   0.11381   0.00000  Uiso   1.00
C49    N     0.02910   0.18293   0.12160   0.00000  Uiso   1.00
He49   H     0.03624   0.28911   0.10898   0.00000  Uiso   1.00
Be57   C     0.12283   0.31608   0.16652   0.00000  Uiso   1.00
Be65   C     0.12337   0.27219   0.14740   0.00000  Uiso   1.00
C57    N     0.09388   0.23104   0.14793   0.00000  Uiso   1.00
B9     C     0.07672   0.25040   0.16725   0.00000  Uiso   1.00
C65    N     0.09280   0.30279   0.17880   0.00000  Uiso   1.00
He57   H     0.14220   0.26749   0.13342   0.00000  Uiso   1.00
He65   H     0.14110   0.35653   0.17206   0.00000  Uiso   1.00
Li9    H     0.05199   0.22765   0.17256   0.00000  Uiso   1.00
Be73   C     0.13215   0.27204   0.24046   0.00000  Uiso   1.00
C73    N     0.09813   0.21389   0.26537   0.00000  Uiso   1.00
He73   H     0.15361   0.20565   0.26937   0.00000  Uiso   1.00
Be81   C     0.13244   0.96349   0.28313   0.00000  Uiso   1.00
C81    N     0.09911   0.05914   0.28773   0.00000  Uiso   1.00
He81   H     0.15335   0.07386   0.27995   0.00000  Uiso   1.00
Be89   C     0.01792   0.89118   0.26443   0.00000  Uiso   1.00
C89    N     0.02919   0.14245   0.28423   0.00000  Uiso   1.00
He89   H     0.03613   0.08704   0.25190   0.00000  Uiso   1.00
B17    C     0.25000   0.25000   0.05207   0.00000  Uiso   1.00
Li17   H     0.25000   0.25000   0.03319   0.00000  Uiso   1.00
B21    C     0.18835   0.15193   1.00000   0.00000  Uiso   1.00
Li23   H     0.19752   0.90249   1.00000   0.00000  Uiso   1.00
B22    C     0.50000   0.66211   0.29544   0.00000  Uiso   1.00
Li21   H     0.50000   0.68968   0.31198   0.00000  Uiso   1.00
Li22   H     0.50000   0.90804   0.36738   0.00000  Uiso   1.00
B24    C     0.18502   1.00000   0.05305   0.00000  Uiso   1.00
Li26   H     0.15673   1.00000   0.05337   0.00000  Uiso   1.00
B28    C     0.08050   1.00000   0.12503   0.00000  Uiso   1.00
Li30   H     0.07741   1.00000   0.10626   0.00000  Uiso   1.00
B32    C     0.08031   1.00000   0.29083   0.00000  Uiso   1.00
Li34   H     0.05262   1.00000   0.29481   0.00000  Uiso   1.00
B36    C     1.00000   0.14595   0.12613   0.00000  Uiso   1.00
B45    C     0.07873   0.25000   0.25000   0.00000  Uiso   1.00
Li45   H     0.05042   0.25000   0.25000   0.00000  Uiso   1.00
loop_
_geom_bond_atom_site_label_1
_geom_bond_atom_site_label_2
_geom_bond_distance
_geom_bond_site_symmetry_2
_ccdc_geom_bond_type
H1     C1      1.996   .     S
H1     C9      1.996   .     S
H1     C17     1.994   .     S
H1     C25     1.997   .     S
H9     C33     1.998   .     S
H9     C41     1.998   .     S
H9     C49     1.992   .     S
H9     C57     1.996   .     S
H17    C73     1.996   .     S
H17    C81     1.999   .     S
H17    C89     2.008   .     S
H17    C65     1.998   12    S
Be1    Be1     1.394   26    A
Be1    C1      1.389   26    A
Be1    He1     1.096   26    S
C1     B17     1.356   .     A
C1     Be1     1.389   26    A
He1    Be1     1.096   26    S
Be9    C9      1.389   7_565 A
Be9    He9     1.097   7_565 S
Be9    Be9     1.392   6     A
C9     B21     1.357   1_554 A
C9     Be9     1.389   7_565 A
He9    Be9     1.097   7_565 S
Be17   He17    1.097   7_565 S
Be17   C17     1.389   7_565 A
Be17   Be17    1.393   7_575 A
C17    B24     1.357   1_545 A
C17    Be17    1.389   7_565 A
He17   Be17    1.097   7_565 S
Be25   Be33    1.392   .     D
Be25   C33     1.389   .     S
Be25   He33    1.097   .     S
Be33   C25     1.389   .     S
Be33   He25    1.097   .     S
C25    B1      1.358   .     D
B1     C33     1.358   .     S
B1     Li1     1.098   .     S
Be41   He41    1.097   7_565 S
Be41   Be41    1.394   7_575 A
Be41   C41     1.390   7_565 A
C41    B28     1.357   1_545 A
C41    Be41    1.390   7_565 A
He41   Be41    1.097   7_565 S
Be49   C49     1.389   7_565 A
Be49   Be49    1.391   8     A
Be49   He49    1.097   7_565 S
C49    B36     1.357   1_455 A
C49    Be49    1.389   7_565 A
He49   Be49    1.097   7_565 S
Be57   Be65    1.393   .     D
Be57   C65     1.390   .     S
Be57   He65    1.097   .     S
Be65   C57     1.388   .     S
Be65   He57    1.097   .     S
C57    B9      1.358   .     D
B9     C65     1.357   .     S
B9     Li9     1.098   .     S
C65    H17     1.998   12    S
Be73   C73     1.389   12    A
Be73   He73    1.096   12    S
Be73   Be73    1.393   12    A
C73    B45     1.357   .     A
C73    Be73    1.389   12    A
He73   Be73    1.096   12    S
Be81   C81     1.389   7_565 A
Be81   He81    1.096   7_565 S
Be81   Be81    1.394   7_575 A
C81    B32     1.356   1_545 A
C81    Be81    1.389   7_565 A
He81   Be81    1.096   7_565 S
Be89   He89    1.097   7_565 S
Be89   Be89    1.391   8     A
Be89   C89     1.389   7_565 A
C89    Be89    1.389   7_565 A
C89    B22     1.360   25_445 A
He89   Be89    1.097   7_565 S
B17    C1      1.356   26    A
B17    Li17    1.098   .     S
B21    C9      1.357   1_556 A
B21    C9      1.357   6_556 A
B21    Li23    1.098   4_567 S
Li23   B21     1.098   4_567 S
B22    Li21    1.097   .     S
B22    C89     1.360   25    A
B22    C89     1.360   32    A
Li22   B36     1.098   20_465 S
B24    C17     1.357   1_565 A
B24    C17     1.357   7_565 A
B24    Li26    1.098   .     S
B28    C41     1.357   1_565 A
B28    C41     1.357   7_565 A
B28    Li30    1.099   .     S
B32    C81     1.356   1_565 A
B32    C81     1.356   7_565 A
B32    Li34    1.099   .     S
B36    C49     1.357   1_655 A
B36    C49     1.357   8_655 A
B36    Li22    1.098   20_565 S
B45    C73     1.357   12    A
B45    Li45    1.098   .     S
