# Supplementary material for: Data-Driven Search Algorithm for Discovery of Synthesizable Zeolitic Imidazolate Frameworks
Source: JACS Au. 2025 Mar 7;5(3):1460–70. doi: 10.1021/jacsau.5c00077 (PMC11938011; doi:10.1021/jacsau.5c00077)
Supplement: Supplementary file 5 — au5c00077_si_005.zip [file au5c00077_si_005.zip › Tier 2/T-151_65_3_2475.cif]

data_65_3_2475.lmp-nosymm
_audit_creation_date              2023-09-12
_audit_creation_method            'Materials Studio'
_symmetry_space_group_name_H-M    'PMMN'
_symmetry_Int_Tables_number       59
_symmetry_cell_setting            orthorhombic
loop_
_symmetry_equiv_pos_as_xyz
  x,y,z
  -x,-y,z
  -x+1/2,y+1/2,-z
  x+1/2,-y+1/2,-z
  -x+1/2,-y+1/2,-z
  x+1/2,y+1/2,-z
  x,-y,z
  -x,y,z
_cell_length_a                    55.5216
_cell_length_b                    17.5846
_cell_length_c                    14.1263
_cell_angle_alpha                 90.0000
_cell_angle_beta                  90.0000
_cell_angle_gamma                 90.0000
loop_
_atom_site_label
_atom_site_type_symbol
_atom_site_fract_x
_atom_site_fract_y
_atom_site_fract_z
_atom_site_U_iso_or_equiv
_atom_site_adp_type
_atom_site_occupancy
H1     Zn    0.21826   0.16610   0.25507   0.00000  Uiso   1.00
H3     Zn    0.12492   0.32813   0.32453   0.00000  Uiso   1.00
Be1    C     0.22836   0.82260   0.65796   0.00000  Uiso   1.00
C1     N     0.24437   0.24137   0.28071   0.00000  Uiso   1.00
He1    H     0.23888   0.28223   0.42399   0.00000  Uiso   1.00
Be3    C     0.22979   0.11562   0.96925   0.00000  Uiso   1.00
C3     N     0.21670   0.15036   0.11400   0.00000  Uiso   1.00
Be5    C     0.24191   0.96033   0.37900   0.00000  Uiso   1.00
C5     N     0.22828   0.06410   0.30231   0.00000  Uiso   1.00
Be7    C     0.15841   0.21625   0.42561   0.00000  Uiso   1.00
Be9    C     0.17993   0.17804   0.40822   0.00000  Uiso   1.00
C7     N     0.18740   0.19576   0.31694   0.00000  Uiso   1.00
B4     C     0.17070   0.24498   0.28290   0.00000  Uiso   1.00
C9     N     0.15261   0.25803   0.34531   0.00000  Uiso   1.00
He3    H     0.19025   0.13876   0.45282   0.00000  Uiso   1.00
He5    H     0.14682   0.21702   0.48850   0.00000  Uiso   1.00
Li2    H     0.17140   0.27007   0.21182   0.00000  Uiso   1.00
Be11   C     0.09034   0.23536   0.08755   0.00000  Uiso   1.00
C11    N     0.10954   0.30098   0.20179   0.00000  Uiso   1.00
He7    H     0.09129   0.19590   0.23975   0.00000  Uiso   1.00
Be13   C     0.15950   0.53960   0.34917   0.00000  Uiso   1.00
C13    N     0.13634   0.43578   0.32789   0.00000  Uiso   1.00
He9    H     0.17411   0.41986   0.36267   0.00000  Uiso   1.00
Be15   C     0.07254   0.32724   0.53829   0.00000  Uiso   1.00
Be17   C     0.08880   0.36448   0.47941   0.00000  Uiso   1.00
C15    N     0.10062   0.31003   0.42553   0.00000  Uiso   1.00
B6     C     0.09108   0.24224   0.45210   0.00000  Uiso   1.00
C17    N     0.07427   0.24958   0.52112   0.00000  Uiso   1.00
He11   H     0.09301   0.42514   0.47266   0.00000  Uiso   1.00
He13   H     0.06002   0.35010   0.59125   0.00000  Uiso   1.00
Li4    H     0.09665   0.18733   0.42238   0.00000  Uiso   1.00
H5     Zn    0.19282   0.83350   0.82896   0.00000  Uiso   1.00
H7     Zn    0.09974   0.67260   0.90955   0.00000  Uiso   1.00
Be19   C     0.24961   0.78309   0.63911   0.00000  Uiso   1.00
C19    N     0.22122   0.80509   0.74967   0.00000  Uiso   1.00
He15   H     0.21794   0.86231   0.61431   0.00000  Uiso   1.00
Be21   C     0.23509   0.88635   0.06539   0.00000  Uiso   1.00
C21    N     0.20828   0.84517   0.95703   0.00000  Uiso   1.00
He17   H     0.23993   0.90698   0.90883   0.00000  Uiso   1.00
Be23   C     0.16474   0.03966   0.72124   0.00000  Uiso   1.00
C23    N     0.18053   0.93584   0.79123   0.00000  Uiso   1.00
He19   H     0.15457   0.91975   0.67799   0.00000  Uiso   1.00
Be25   C     0.14516   0.64997   0.78998   0.00000  Uiso   1.00
Be27   C     0.16667   0.68778   0.77077   0.00000  Uiso   1.00
C25    N     0.16723   0.75379   0.82479   0.00000  Uiso   1.00
B8     C     0.14636   0.75400   0.87472   0.00000  Uiso   1.00
C27    N     0.13256   0.69190   0.85704   0.00000  Uiso   1.00
He21   H     0.18151   0.67303   0.72296   0.00000  Uiso   1.00
He23   H     0.13799   0.59636   0.76197   0.00000  Uiso   1.00
Li6    H     0.14127   0.79904   0.92474   0.00000  Uiso   1.00
Be29   C     0.09603   0.76387   0.18347   0.00000  Uiso   1.00
C29    N     0.10027   0.70020   0.04623   0.00000  Uiso   1.00
He25   H     0.08000   0.80598   0.04601   0.00000  Uiso   1.00
Be31   C     0.06910   0.46041   0.84604   0.00000  Uiso   1.00
C31    N     0.09042   0.56426   0.88744   0.00000  Uiso   1.00
He27   H     0.05566   0.58010   0.81956   0.00000  Uiso   1.00
Be33   C     0.04181   0.79780   0.79634   0.00000  Uiso   1.00
Be35   C     0.05293   0.76204   0.87273   0.00000  Uiso   1.00
C33    N     0.07558   0.73777   0.84369   0.00000  Uiso   1.00
B10    C     0.07721   0.75711   0.75108   0.00000  Uiso   1.00
C35    N     0.05717   0.79294   0.71897   0.00000  Uiso   1.00
He29   H     0.04661   0.75266   0.94534   0.00000  Uiso   1.00
He31   H     0.02409   0.82478   0.79075   0.00000  Uiso   1.00
Li8    H     0.09313   0.74520   0.70732   0.00000  Uiso   1.00
H9     Zn    0.05436   0.17052   0.58565   0.00000  Uiso   1.00
Be37   C     0.01254   0.77738   0.46243   0.00000  Uiso   1.00
C37    N     0.02034   0.18572   0.54381   0.00000  Uiso   1.00
He33   H     0.02537   0.24681   0.41163   0.00000  Uiso   1.00
Be39   C     0.09029   0.96038   0.56253   0.00000  Uiso   1.00
C39    N     0.06658   0.06426   0.57002   0.00000  Uiso   1.00
He35   H     0.10525   0.08010   0.55734   0.00000  Uiso   1.00
B12    C     0.23782   0.75513   0.78264   0.00000  Uiso   1.00
Li10   H     0.23736   0.73085   0.85426   0.00000  Uiso   1.00
B14    C     0.20111   0.17421   0.04585   0.00000  Uiso   1.00
Li12   H     0.18448   0.20568   0.06067   0.00000  Uiso   1.00
B16    C     0.11195   0.33658   0.11711   0.00000  Uiso   1.00
Li14   H     0.12175   0.39025   0.10754   0.00000  Uiso   1.00
He37   H     0.24960   0.58783   0.89750   0.00000  Uiso   1.00
He39   H     0.24928   0.58058   0.57377   0.00000  Uiso   1.00
B1     C     1.00000   0.83651   0.58930   0.00000  Uiso   1.00
Li1    H     0.10390   0.50000   0.29772   0.00000  Uiso   1.00
B3     C     0.12311   0.50000   0.31585   0.00000  Uiso   1.00
B19    C     0.10249   0.50000   0.91169   0.00000  Uiso   1.00
Li17   H     0.12023   0.50000   0.94589   0.00000  Uiso   1.00
B18    C     0.22004   1.00000   0.26006   0.00000  Uiso   1.00
Li16   H     0.20856   1.00000   0.19660   0.00000  Uiso   1.00
B20    C     0.05313   1.00000   0.57646   0.00000  Uiso   1.00
Li18   H     0.03342   1.00000   0.58243   0.00000  Uiso   1.00
B21    C     0.18988   1.00000   0.82966   0.00000  Uiso   1.00
Li19   H     0.20280   1.00000   0.88854   0.00000  Uiso   1.00
Li39   H     0.50000   0.63189   0.34379   0.00000  Uiso   1.00
loop_
_geom_bond_atom_site_label_1
_geom_bond_atom_site_label_2
_geom_bond_distance
_geom_bond_site_symmetry_2
_ccdc_geom_bond_type
H1     C1      1.997   .     S
H1     C3      2.014   .     S
H1     C5      1.993   .     S
H1     C7      1.993   .     S
H3     C9      1.992   .     S
H3     C11     1.991   .     S
H3     C13     1.997   .     S
H3     C15     1.990   .     S
Be1    Be19    1.395   .     D
Be1    C19     1.389   .     S
Be1    He15    1.097   .     S
C1     Be19    1.390   3_546 S
C1     B12     1.355   3_546 S
He1    Be19    1.097   3_546 S
Be3    He17    1.097   7_565 S
Be3    C21     1.390   7_565 S
Be3    Be21    1.390   7_566 D
C3     B14     1.361   .     D
C3     Be21    1.390   7_565 S
Be5    Be5     1.395   7_575 A
Be5    C5      1.389   7_565 A
Be5    He39    1.097   5_566 S
C5     B18     1.355   1_545 A
C5     Be5     1.389   7_565 A
Be7    Be9     1.393   .     D
Be7    C9      1.389   .     S
Be7    He5     1.097   .     S
Be9    C7      1.390   .     S
Be9    He3     1.097   .     S
C7     B4      1.356   .     S
B4     C9      1.356   .     D
B4     Li2     1.097   .     S
Be11   Be29    1.391   7_565 D
Be11   C29     1.389   7_565 S
Be11   He25    1.097   7_565 S
C11    B16     1.357   .     D
C11    Be29    1.389   7_565 S
He7    Be29    1.096   7_565 S
Be13   C13     1.389   7_565 A
Be13   He9     1.097   7_565 S
Be13   Be13    1.393   7_565 A
C13    B3      1.358   .     A
C13    Be13    1.389   7_565 A
He9    Be13    1.097   7_565 S
Be15   Be17    1.391   .     D
Be15   C17     1.390   .     S
Be15   He13    1.097   .     S
Be17   C15     1.388   .     S
Be17   He11    1.096   .     S
C15    B6      1.357   .     S
B6     C17     1.356   .     D
B6     Li4     1.098   .     S
C17    H9      1.996   .     S
H5     C19     1.997   .     S
H5     C21     2.013   .     S
H5     C23     1.997   .     S
H5     C25     1.997   .     S
H7     C27     1.996   .     S
H7     C29     1.991   1_556 S
H7     C31     1.999   .     S
H7     C33     1.994   .     S
Be19   C1      1.390   3_556 S
Be19   He1     1.097   3_556 S
C19    B12     1.356   .     D
Be21   Be3     1.390   7_564 D
Be21   C3      1.390   7_565 S
Be21   He37    1.097   5_566 S
C21    Be3     1.390   7_565 S
C21    B14     1.360   7_566 S
He17   Be3     1.097   7_565 S
Be23   He19    1.096   7_565 S
Be23   Be23    1.395   7     A
Be23   C23     1.390   7_565 A
C23    B21     1.355   .     A
C23    Be23    1.390   7_565 A
He19   Be23    1.096   7_565 S
Be25   Be27    1.394   .     D
Be25   C27     1.389   .     S
Be25   He23    1.097   .     S
Be27   C25     1.389   .     S
Be27   He21    1.097   .     S
C25    B8      1.357   .     D
B8     C27     1.357   .     S
B8     Li6     1.098   .     S
Be29   Be11    1.391   7_565 D
Be29   C11     1.389   7_565 S
Be29   He7     1.096   7_565 S
C29    H7      1.991   1_554 S
C29    Be11    1.389   7_565 S
C29    B16     1.357   7_565 S
He25   Be11    1.097   7_565 S
Be31   C31     1.389   7_565 A
Be31   He27    1.097   7_565 S
Be31   Be31    1.392   7_565 A
C31    B19     1.358   .     A
C31    Be31    1.389   7_565 A
He27   Be31    1.097   7_565 S
Be33   Be35    1.393   .     D
Be33   C35     1.389   .     S
Be33   He31    1.095   .     S
Be35   C33     1.390   .     S
Be35   He29    1.097   .     S
C33    B10     1.355   .     S
B10    C35     1.357   .     D
B10    Li8     1.099   .     S
C35    H9      1.996   7_565 S
H9     C37     1.997   .     S
H9     C39     2.000   .     S
H9     C35     1.996   7_565 S
Be37   He33    1.097   7_565 S
Be37   Be37    1.393   8     A
Be37   C37     1.389   7_565 A
C37    Be37    1.389   7_565 A
C37    B1      1.357   2_665 A
He33   Be37    1.097   7_565 S
Be39   Be39    1.393   7_575 A
Be39   C39     1.390   7_565 A
Be39   He35    1.096   7_565 S
C39    B20     1.357   1_545 A
C39    Be39    1.390   7_565 A
He35   Be39    1.096   7_565 S
B12    Li10    1.098   .     S
B12    C1      1.355   3_556 S
B14    Li12    1.097   .     S
B14    C21     1.360   7_564 S
B16    Li14    1.098   .     S
B16    C29     1.357   7_565 S
He37   Be21    1.097   5_566 S
He39   Be5     1.097   5_566 S
B1     C37     1.357   2_665 A
B1     C37     1.357   7_665 A
B1     Li39    1.096   4_566 S
Li1    B3      1.097   .     S
B3     C13     1.358   7_565 A
B19    C31     1.358   7_565 A
B19    Li17    1.097   .     S
B18    C5      1.355   1_565 A
B18    C5      1.355   7_565 A
B18    Li16    1.100   .     S
B20    C39     1.357   1_565 A
B20    C39     1.357   7_565 A
B20    Li18    1.098   .     S
B21    C23     1.355   7_575 A
B21    Li19    1.098   .     S
Li39   B1      1.096   4_466 S
