# Supplementary material for: Data-Driven Search Algorithm for Discovery of Synthesizable Zeolitic Imidazolate Frameworks
Source: JACS Au. 2025 Mar 7;5(3):1460–70. doi: 10.1021/jacsau.5c00077 (PMC11938011; doi:10.1021/jacsau.5c00077)
Supplement: Supplementary file 5 — au5c00077_si_005.zip [file au5c00077_si_005.zip › Tier 2/T-152_63_3_46912.cif]

data_63_3_46912.lmp-nosymm
_audit_creation_date              2023-09-12
_audit_creation_method            'Materials Studio'
_symmetry_space_group_name_H-M    'P1'
_symmetry_Int_Tables_number       1
_symmetry_cell_setting            triclinic
loop_
_symmetry_equiv_pos_as_xyz
  x,y,z
_cell_length_a                    18.8628
_cell_length_b                    60.3934
_cell_length_c                    18.0565
_cell_angle_alpha                 90.0947
_cell_angle_beta                  89.9909
_cell_angle_gamma                 89.9435
loop_
_atom_site_label
_atom_site_type_symbol
_atom_site_fract_x
_atom_site_fract_y
_atom_site_fract_z
_atom_site_U_iso_or_equiv
_atom_site_adp_type
_atom_site_occupancy
H1     Zn    0.15568   0.04388   0.07290   0.00000  Uiso   1.00
H2     Zn    0.83129   0.04509   0.40912   0.00000  Uiso   1.00
H3     Zn    0.15237   0.04652   0.41044   0.00000  Uiso   1.00
H4     Zn    0.83489   0.04609   0.07154   0.00000  Uiso   1.00
H5     Zn    0.33139   0.12752   0.07051   0.00000  Uiso   1.00
H6     Zn    0.65528   0.12896   0.40921   0.00000  Uiso   1.00
H7     Zn    0.33275   0.12918   0.40726   0.00000  Uiso   1.00
H8     Zn    0.65422   0.12886   0.07272   0.00000  Uiso   1.00
H9     Zn    0.33263   0.21653   0.57157   0.00000  Uiso   1.00
H10    Zn    0.65291   0.21589   0.90960   0.00000  Uiso   1.00
H11    Zn    0.33008   0.21474   0.91009   0.00000  Uiso   1.00
H12    Zn    0.65492   0.21725   0.56938   0.00000  Uiso   1.00
Be1    C     0.73214   0.01388   0.00292   0.00000  Uiso   1.00
B1     C     0.84143   0.00260   0.98799   0.00000  Uiso   1.00
C1     N     0.80245   0.01979   0.01432   0.00000  Uiso   1.00
He1    H     0.68851   0.02489   0.01918   0.00000  Uiso   1.00
Li1    H     0.89959   0.00207   0.98931   0.00000  Uiso   1.00
Be2    C     0.25543   0.01452   0.47978   0.00000  Uiso   1.00
C2     N     0.18506   0.02030   0.46780   0.00000  Uiso   1.00
B2     C     0.14634   0.00298   0.49313   0.00000  Uiso   1.00
He2    H     0.29889   0.02566   0.46434   0.00000  Uiso   1.00
Li2    H     0.08820   0.00232   0.49113   0.00000  Uiso   1.00
Be3    C     0.25563   0.00912   0.01285   0.00000  Uiso   1.00
C3     N     0.18611   0.01643   0.02012   0.00000  Uiso   1.00
B3     C     0.14526   0.99979   0.99315   0.00000  Uiso   1.00
He3    H     0.30046   0.01944   0.03032   0.00000  Uiso   1.00
Li3    H     0.08710   0.00036   0.99152   0.00000  Uiso   1.00
Be4    C     0.73153   0.01046   0.46978   0.00000  Uiso   1.00
B4     C     0.84202   0.00094   0.48790   0.00000  Uiso   1.00
C4     N     0.80102   0.01770   0.46200   0.00000  Uiso   1.00
He4    H     0.68661   0.02088   0.45314   0.00000  Uiso   1.00
Li4    H     0.90019   0.00143   0.48889   0.00000  Uiso   1.00
Be5    C     0.21292   0.02087   0.28287   0.00000  Uiso   1.00
Be6    C     0.21369   0.02023   0.20591   0.00000  Uiso   1.00
C5     N     0.16951   0.03690   0.17988   0.00000  Uiso   1.00
B5     C     0.14464   0.04733   0.24131   0.00000  Uiso   1.00
C6     N     0.16828   0.03795   0.30500   0.00000  Uiso   1.00
He5    H     0.24159   0.00896   0.16815   0.00000  Uiso   1.00
He6    H     0.24010   0.01027   0.32316   0.00000  Uiso   1.00
Li5    H     0.10777   0.06140   0.23968   0.00000  Uiso   1.00
Be7    C     0.77515   0.02086   0.20011   0.00000  Uiso   1.00
Be8    C     0.77432   0.02062   0.27709   0.00000  Uiso   1.00
C7     N     0.81776   0.03758   0.30240   0.00000  Uiso   1.00
B6     C     0.84231   0.04777   0.24051   0.00000  Uiso   1.00
C8     N     0.81910   0.03797   0.17725   0.00000  Uiso   1.00
He7    H     0.74682   0.00945   0.31533   0.00000  Uiso   1.00
He8    H     0.74846   0.00997   0.16027   0.00000  Uiso   1.00
Li6    H     0.87858   0.06196   0.24152   0.00000  Uiso   1.00
Be9    C     0.96024   0.06842   0.99888   0.00000  Uiso   1.00
Be10   C     0.03399   0.06787   0.99913   0.00000  Uiso   1.00
C9     N     0.05570   0.05265   0.05210   0.00000  Uiso   1.00
B7     C     0.99509   0.04417   0.08097   0.00000  Uiso   1.00
C10    N     0.93600   0.05357   0.05177   0.00000  Uiso   1.00
He9    H     0.07241   0.07734   0.96642   0.00000  Uiso   1.00
He10   H     0.92342   0.07845   0.96594   0.00000  Uiso   1.00
Li7    H     0.99403   0.03163   0.12489   0.00000  Uiso   1.00
Be11   C     0.02737   0.06883   0.48414   0.00000  Uiso   1.00
Be12   C     0.95361   0.06848   0.48392   0.00000  Uiso   1.00
C11    N     0.93154   0.05354   0.43009   0.00000  Uiso   1.00
B8     C     0.99196   0.04501   0.40074   0.00000  Uiso   1.00
C12    N     0.05128   0.05413   0.43040   0.00000  Uiso   1.00
He11   H     0.91543   0.07792   0.51719   0.00000  Uiso   1.00
He12   H     0.06440   0.07863   0.51763   0.00000  Uiso   1.00
Li8    H     0.99273   0.03264   0.35610   0.00000  Uiso   1.00
Be13   C     0.26711   0.09430   0.96440   0.00000  Uiso   1.00
Be14   C     0.22922   0.07453   0.96510   0.00000  Uiso   1.00
C13    N     0.21561   0.06900   0.03839   0.00000  Uiso   1.00
B9     C     0.24389   0.08563   0.07942   0.00000  Uiso   1.00
C14    N     0.27542   0.10135   0.03715   0.00000  Uiso   1.00
He13   H     0.21209   0.06382   0.91936   0.00000  Uiso   1.00
He14   H     0.28769   0.10402   0.91787   0.00000  Uiso   1.00
Li9    H     0.24170   0.08627   0.14014   0.00000  Uiso   1.00
Be15   C     0.72033   0.09613   0.51604   0.00000  Uiso   1.00
Be16   C     0.75816   0.07633   0.51586   0.00000  Uiso   1.00
C15    N     0.77154   0.07048   0.44273   0.00000  Uiso   1.00
B10    C     0.74315   0.08698   0.40125   0.00000  Uiso   1.00
C16    N     0.71184   0.10292   0.44309   0.00000  Uiso   1.00
He15   H     0.77539   0.06580   0.56193   0.00000  Uiso   1.00
He16   H     0.69994   0.10606   0.56232   0.00000  Uiso   1.00
Li10   H     0.74517   0.08738   0.34051   0.00000  Uiso   1.00
Be17   C     0.26423   0.09756   0.51556   0.00000  Uiso   1.00
Be18   C     0.22492   0.07807   0.51611   0.00000  Uiso   1.00
C17    N     0.21199   0.07193   0.44316   0.00000  Uiso   1.00
B11    C     0.24222   0.08793   0.40104   0.00000  Uiso   1.00
C18    N     0.27420   0.10384   0.44231   0.00000  Uiso   1.00
He17   H     0.20634   0.06793   0.56256   0.00000  Uiso   1.00
He18   H     0.28485   0.10758   0.56148   0.00000  Uiso   1.00
Li11   H     0.24101   0.08799   0.34025   0.00000  Uiso   1.00
Be19   C     0.72335   0.09695   0.96553   0.00000  Uiso   1.00
Be20   C     0.76275   0.07746   0.96535   0.00000  Uiso   1.00
C19    N     0.77529   0.07144   0.03841   0.00000  Uiso   1.00
B12    C     0.74474   0.08751   0.08025   0.00000  Uiso   1.00
C20    N     0.71295   0.10335   0.03868   0.00000  Uiso   1.00
He19   H     0.78165   0.06725   0.91907   0.00000  Uiso   1.00
He20   H     0.70297   0.10691   0.91942   0.00000  Uiso   1.00
Li12   H     0.74559   0.08767   0.14104   0.00000  Uiso   1.00
Be21   C     0.26392   0.15119   0.27658   0.00000  Uiso   1.00
Be22   C     0.26352   0.15077   0.19960   0.00000  Uiso   1.00
C21    N     0.31376   0.13548   0.17608   0.00000  Uiso   1.00
B13    C     0.34170   0.12679   0.23895   0.00000  Uiso   1.00
C22    N     0.31445   0.13616   0.30116   0.00000  Uiso   1.00
He21   H     0.23199   0.16045   0.16019   0.00000  Uiso   1.00
He22   H     0.23281   0.16129   0.31527   0.00000  Uiso   1.00
Li13   H     0.38351   0.11414   0.23939   0.00000  Uiso   1.00
Be23   C     0.72778   0.15039   0.20214   0.00000  Uiso   1.00
Be24   C     0.72812   0.15041   0.27920   0.00000  Uiso   1.00
C23    N     0.67465   0.13639   0.30347   0.00000  Uiso   1.00
B14    C     0.64493   0.12796   0.24102   0.00000  Uiso   1.00
C24    N     0.67407   0.13637   0.17833   0.00000  Uiso   1.00
He23   H     0.76168   0.15955   0.31831   0.00000  Uiso   1.00
He24   H     0.76099   0.15950   0.16271   0.00000  Uiso   1.00
Li14   H     0.60049   0.11624   0.24121   0.00000  Uiso   1.00
Be25   C     0.53129   0.10291   0.01114   0.00000  Uiso   1.00
Be26   C     0.45755   0.10260   0.01047   0.00000  Uiso   1.00
C25    N     0.43332   0.11982   0.05484   0.00000  Uiso   1.00
B15    C     0.49256   0.13018   0.07988   0.00000  Uiso   1.00
C26    N     0.55316   0.12032   0.05600   0.00000  Uiso   1.00
He25   H     0.42081   0.09127   0.98251   0.00000  Uiso   1.00
He26   H     0.56954   0.09190   0.98385   0.00000  Uiso   1.00
Li15   H     0.49156   0.14460   0.11697   0.00000  Uiso   1.00
Be27   C     0.45668   0.10339   0.46787   0.00000  Uiso   1.00
Be28   C     0.53043   0.10334   0.46822   0.00000  Uiso   1.00
C27    N     0.55376   0.12080   0.42457   0.00000  Uiso   1.00
B16    C     0.49400   0.13103   0.40029   0.00000  Uiso   1.00
C28    N     0.43393   0.12090   0.42407   0.00000  Uiso   1.00
He27   H     0.56776   0.09205   0.49545   0.00000  Uiso   1.00
He28   H     0.41897   0.09217   0.49478   0.00000  Uiso   1.00
Li16   H     0.49423   0.14556   0.36388   0.00000  Uiso   1.00
Be29   C     0.22578   0.18066   0.96994   0.00000  Uiso   1.00
Be30   C     0.22695   0.15991   0.00337   0.00000  Uiso   1.00
C29    N     0.29729   0.15395   0.01481   0.00000  Uiso   1.00
B17    C     0.33617   0.17132   0.99015   0.00000  Uiso   1.00
C30    N     0.29531   0.18792   0.96287   0.00000  Uiso   1.00
He29   H     0.18342   0.14874   0.01838   0.00000  Uiso   1.00
He30   H     0.18105   0.19094   0.95191   0.00000  Uiso   1.00
Li17   H     0.39432   0.17186   0.99197   0.00000  Uiso   1.00
Be31   C     0.75646   0.18124   0.51929   0.00000  Uiso   1.00
Be32   C     0.75579   0.16057   0.48507   0.00000  Uiso   1.00
C31    N     0.68601   0.15534   0.46779   0.00000  Uiso   1.00
B18    C     0.64711   0.17308   0.48995   0.00000  Uiso   1.00
C32    N     0.68732   0.18916   0.52155   0.00000  Uiso   1.00
He31   H     0.79929   0.14903   0.47315   0.00000  Uiso   1.00
He32   H     0.80082   0.19095   0.54126   0.00000  Uiso   1.00
Li18   H     0.58935   0.17419   0.48361   0.00000  Uiso   1.00
Be33   C     0.23071   0.18330   0.50586   0.00000  Uiso   1.00
Be34   C     0.23095   0.16262   0.47179   0.00000  Uiso   1.00
C33    N     0.30101   0.15611   0.46202   0.00000  Uiso   1.00
B19    C     0.34072   0.17309   0.48846   0.00000  Uiso   1.00
C34    N     0.30061   0.18999   0.51509   0.00000  Uiso   1.00
He33   H     0.18683   0.15186   0.45532   0.00000  Uiso   1.00
He34   H     0.18633   0.19391   0.52290   0.00000  Uiso   1.00
Li19   H     0.39891   0.17315   0.48826   0.00000  Uiso   1.00
Be35   C     0.75658   0.17976   0.95722   0.00000  Uiso   1.00
Be36   C     0.75552   0.15934   0.99288   0.00000  Uiso   1.00
C35    N     0.68590   0.15468   0.01253   0.00000  Uiso   1.00
B20    C     0.64754   0.17248   0.99034   0.00000  Uiso   1.00
C36    N     0.68787   0.18804   0.95629   0.00000  Uiso   1.00
He35   H     0.79855   0.14760   0.00433   0.00000  Uiso   1.00
He36   H     0.80086   0.18901   0.93309   0.00000  Uiso   1.00
Li20   H     0.59001   0.17398   0.99823   0.00000  Uiso   1.00
B21    C     0.23950   0.24751   0.99825   0.00000  Uiso   1.00
C37    N     0.27622   0.24224   0.93588   0.00000  Uiso   1.00
Li21   H     0.22877   0.23572   0.04308   0.00000  Uiso   1.00
C38    N     0.71208   0.24366   0.53952   0.00000  Uiso   1.00
Li22   H     0.74937   0.23813   0.42741   0.00000  Uiso   1.00
C39    N     0.27079   0.24245   0.54772   0.00000  Uiso   1.00
Li23   H     0.24843   0.23895   0.43045   0.00000  Uiso   1.00
C40    N     0.70113   0.24362   0.94317   0.00000  Uiso   1.00
B22    C     0.74891   0.24795   0.99760   0.00000  Uiso   1.00
Li24   H     0.77136   0.23519   0.03391   0.00000  Uiso   1.00
Be37   C     0.27431   0.19065   0.77730   0.00000  Uiso   1.00
Be38   C     0.27492   0.19099   0.70033   0.00000  Uiso   1.00
C41    N     0.31969   0.20789   0.67752   0.00000  Uiso   1.00
B23    C     0.34359   0.21747   0.74089   0.00000  Uiso   1.00
C42    N     0.31855   0.20738   0.80277   0.00000  Uiso   1.00
He37   H     0.24742   0.18028   0.66052   0.00000  Uiso   1.00
He38   H     0.24617   0.17959   0.81539   0.00000  Uiso   1.00
Li25   H     0.38069   0.23146   0.74194   0.00000  Uiso   1.00
Be39   C     0.74900   0.21414   0.70153   0.00000  Uiso   1.00
Be40   C     0.74845   0.21383   0.77849   0.00000  Uiso   1.00
C43    N     0.67848   0.21497   0.80221   0.00000  Uiso   1.00
B24    C     0.63909   0.21595   0.73929   0.00000  Uiso   1.00
C44    N     0.67938   0.21555   0.67692   0.00000  Uiso   1.00
He39   H     0.79270   0.21305   0.81775   0.00000  Uiso   1.00
He40   H     0.79376   0.21370   0.66281   0.00000  Uiso   1.00
Li26   H     0.58105   0.21708   0.73881   0.00000  Uiso   1.00
Be41   C     0.52973   0.24217   0.50685   0.00000  Uiso   1.00
Be42   C     0.45593   0.24214   0.50738   0.00000  Uiso   1.00
C45    N     0.43337   0.22492   0.55249   0.00000  Uiso   1.00
B25    C     0.49352   0.21485   0.57648   0.00000  Uiso   1.00
C46    N     0.55321   0.22489   0.55129   0.00000  Uiso   1.00
Li27   H     0.49383   0.20046   0.61351   0.00000  Uiso   1.00
Be43   C     0.45436   0.23150   0.99912   0.00000  Uiso   1.00
Be44   C     0.52812   0.23170   0.99836   0.00000  Uiso   1.00
C47    N     0.55098   0.22102   0.93445   0.00000  Uiso   1.00
B26    C     0.49095   0.21421   0.89974   0.00000  Uiso   1.00
C48    N     0.43118   0.22066   0.93574   0.00000  Uiso   1.00
He41   H     0.56587   0.23891   0.03782   0.00000  Uiso   1.00
He42   H     0.41681   0.23847   0.03928   0.00000  Uiso   1.00
Li28   H     0.49069   0.20509   0.84712   0.00000  Uiso   1.00
H13    Zn    0.33345   0.45767   0.57004   0.00000  Uiso   1.00
H14    Zn    0.65623   0.45825   0.90808   0.00000  Uiso   1.00
H15    Zn    0.33551   0.45653   0.90749   0.00000  Uiso   1.00
H16    Zn    0.65420   0.45713   0.57071   0.00000  Uiso   1.00
H17    Zn    0.15742   0.37331   0.57300   0.00000  Uiso   1.00
H18    Zn    0.83322   0.37404   0.90704   0.00000  Uiso   1.00
H19    Zn    0.15610   0.37293   0.90791   0.00000  Uiso   1.00
H20    Zn    0.83441   0.37370   0.57211   0.00000  Uiso   1.00
H21    Zn    0.15552   0.28527   0.07145   0.00000  Uiso   1.00
H22    Zn    0.83262   0.28666   0.40454   0.00000  Uiso   1.00
H23    Zn    0.15630   0.28575   0.40777   0.00000  Uiso   1.00
H24    Zn    0.83271   0.28607   0.06911   0.00000  Uiso   1.00
Be45   C     0.23343   0.48947   0.97394   0.00000  Uiso   1.00
C49    N     0.30363   0.48316   0.96386   0.00000  Uiso   1.00
He43   H     0.18954   0.47866   0.95717   0.00000  Uiso   1.00
Be46   C     0.75574   0.49002   0.50394   0.00000  Uiso   1.00
C50    N     0.68562   0.48371   0.51421   0.00000  Uiso   1.00
He44   H     0.79977   0.47923   0.52054   0.00000  Uiso   1.00
Be47   C     0.75642   0.49264   0.96942   0.00000  Uiso   1.00
C51    N     0.68669   0.48560   0.96167   0.00000  Uiso   1.00
He45   H     0.80100   0.48211   0.95242   0.00000  Uiso   1.00
Be48   C     0.23266   0.49189   0.50857   0.00000  Uiso   1.00
C52    N     0.30250   0.48494   0.51645   0.00000  Uiso   1.00
He46   H     0.18824   0.48131   0.52537   0.00000  Uiso   1.00
Be49   C     0.27763   0.48214   0.77878   0.00000  Uiso   1.00
Be50   C     0.27712   0.48242   0.70181   0.00000  Uiso   1.00
C53    N     0.32010   0.46531   0.67662   0.00000  Uiso   1.00
B27    C     0.34407   0.45500   0.73854   0.00000  Uiso   1.00
C54    N     0.32091   0.46485   0.80175   0.00000  Uiso   1.00
He47   H     0.25012   0.49370   0.66349   0.00000  Uiso   1.00
He48   H     0.25111   0.49313   0.81853   0.00000  Uiso   1.00
Li29   H     0.37991   0.44068   0.73760   0.00000  Uiso   1.00
Be51   C     0.71177   0.48278   0.69967   0.00000  Uiso   1.00
Be52   C     0.71224   0.48305   0.77664   0.00000  Uiso   1.00
C55    N     0.66936   0.46593   0.80159   0.00000  Uiso   1.00
B28    C     0.64551   0.45563   0.73952   0.00000  Uiso   1.00
C56    N     0.66861   0.46550   0.67646   0.00000  Uiso   1.00
He49   H     0.73914   0.49432   0.81511   0.00000  Uiso   1.00
He50   H     0.73822   0.49377   0.66006   0.00000  Uiso   1.00
Li30   H     0.60976   0.44130   0.74024   0.00000  Uiso   1.00
Be53   C     0.53063   0.43391   0.49709   0.00000  Uiso   1.00
Be54   C     0.45683   0.43406   0.49686   0.00000  Uiso   1.00
C57    N     0.43391   0.44922   0.54963   0.00000  Uiso   1.00
B29    C     0.49386   0.45808   0.57882   0.00000  Uiso   1.00
C58    N     0.55368   0.44898   0.55006   0.00000  Uiso   1.00
He51   H     0.41909   0.42433   0.46399   0.00000  Uiso   1.00
He52   H     0.56828   0.42407   0.46446   0.00000  Uiso   1.00
Li31   H     0.49393   0.47069   0.62269   0.00000  Uiso   1.00
Be55   C     0.46011   0.43423   0.98287   0.00000  Uiso   1.00
Be56   C     0.53389   0.43466   0.98307   0.00000  Uiso   1.00
C59    N     0.55614   0.44955   0.92901   0.00000  Uiso   1.00
B30    C     0.49579   0.45793   0.89911   0.00000  Uiso   1.00
C60    N     0.43639   0.44883   0.92862   0.00000  Uiso   1.00
He53   H     0.57212   0.42549   0.01677   0.00000  Uiso   1.00
He54   H     0.42292   0.42463   0.01635   0.00000  Uiso   1.00
Li32   H     0.49515   0.47015   0.85418   0.00000  Uiso   1.00
Be57   C     0.21834   0.40691   0.46718   0.00000  Uiso   1.00
Be58   C     0.25620   0.42668   0.46649   0.00000  Uiso   1.00
C61    N     0.27262   0.43222   0.53916   0.00000  Uiso   1.00
B31    C     0.24610   0.41553   0.58113   0.00000  Uiso   1.00
C62    N     0.21308   0.39975   0.54010   0.00000  Uiso   1.00
He55   H     0.27150   0.43737   0.42012   0.00000  Uiso   1.00
He56   H     0.19571   0.39729   0.42134   0.00000  Uiso   1.00
Li33   H     0.25066   0.41487   0.64170   0.00000  Uiso   1.00
Be59   C     0.77673   0.40893   0.01176   0.00000  Uiso   1.00
Be60   C     0.73844   0.42864   0.01172   0.00000  Uiso   1.00
C63    N     0.71881   0.43326   0.93923   0.00000  Uiso   1.00
B32    C     0.74381   0.41607   0.89823   0.00000  Uiso   1.00
C64    N     0.77904   0.40088   0.93963   0.00000  Uiso   1.00
He57   H     0.72490   0.43989   0.05735   0.00000  Uiso   1.00
He58   H     0.80175   0.39995   0.05763   0.00000  Uiso   1.00
Li34   H     0.73665   0.41465   0.83808   0.00000  Uiso   1.00
Be61   C     0.21547   0.40741   0.01213   0.00000  Uiso   1.00
Be62   C     0.25450   0.42694   0.01168   0.00000  Uiso   1.00
C65    N     0.27336   0.43153   0.93895   0.00000  Uiso   1.00
B33    C     0.24712   0.41450   0.89816   0.00000  Uiso   1.00
C66    N     0.21190   0.39943   0.93997   0.00000  Uiso   1.00
He59   H     0.26905   0.43810   0.05721   0.00000  Uiso   1.00
He60   H     0.19072   0.39850   0.05829   0.00000  Uiso   1.00
Li35   H     0.25342   0.41311   0.83790   0.00000  Uiso   1.00
Be63   C     0.77460   0.40777   0.46704   0.00000  Uiso   1.00
Be64   C     0.73531   0.42728   0.46697   0.00000  Uiso   1.00
C67    N     0.71682   0.43217   0.53964   0.00000  Uiso   1.00
B34    C     0.74357   0.41536   0.58094   0.00000  Uiso   1.00
C68    N     0.77876   0.40014   0.53950   0.00000  Uiso   1.00
He61   H     0.72029   0.43821   0.42111   0.00000  Uiso   1.00
He62   H     0.79905   0.39864   0.42105   0.00000  Uiso   1.00
Li36   H     0.73768   0.41425   0.64130   0.00000  Uiso   1.00
Be65   C     0.22447   0.34802   0.77882   0.00000  Uiso   1.00
Be66   C     0.22472   0.34814   0.70163   0.00000  Uiso   1.00
C69    N     0.17664   0.36404   0.67775   0.00000  Uiso   1.00
B35    C     0.15010   0.37330   0.74054   0.00000  Uiso   1.00
C70    N     0.17619   0.36384   0.80308   0.00000  Uiso   1.00
He63   H     0.25477   0.33803   0.66201   0.00000  Uiso   1.00
He64   H     0.25428   0.33781   0.81818   0.00000  Uiso   1.00
Li37   H     0.11013   0.38654   0.74070   0.00000  Uiso   1.00
Be67   C     0.76350   0.34957   0.70081   0.00000  Uiso   1.00
Be68   C     0.76316   0.34964   0.77800   0.00000  Uiso   1.00
C71    N     0.81304   0.36494   0.80222   0.00000  Uiso   1.00
B36    C     0.84068   0.37392   0.73962   0.00000  Uiso   1.00
C72    N     0.81361   0.36480   0.67688   0.00000  Uiso   1.00
He65   H     0.73194   0.33987   0.81738   0.00000  Uiso   1.00
He66   H     0.73258   0.33972   0.66125   0.00000  Uiso   1.00
Li38   H     0.88216   0.38667   0.73975   0.00000  Uiso   1.00
Be69   C     0.95945   0.40097   0.52341   0.00000  Uiso   1.00
Be70   C     0.03318   0.40087   0.52360   0.00000  Uiso   1.00
C73    N     0.05596   0.38227   0.56203   0.00000  Uiso   1.00
B37    C     0.99585   0.37160   0.58286   0.00000  Uiso   1.00
C74    N     0.93608   0.38244   0.56172   0.00000  Uiso   1.00
He67   H     0.07080   0.41274   0.49984   0.00000  Uiso   1.00
He68   H     0.92222   0.41295   0.49949   0.00000  Uiso   1.00
Li39   H     0.99560   0.35618   0.61494   0.00000  Uiso   1.00
Be71   C     0.03235   0.40198   0.94931   0.00000  Uiso   1.00
Be72   C     0.95862   0.40225   0.94909   0.00000  Uiso   1.00
C75    N     0.93500   0.38273   0.91663   0.00000  Uiso   1.00
B38    C     0.99460   0.37125   0.89893   0.00000  Uiso   1.00
C76    N     0.05486   0.38231   0.91699   0.00000  Uiso   1.00
He69   H     0.92155   0.41491   0.96918   0.00000  Uiso   1.00
He70   H     0.07016   0.41437   0.96965   0.00000  Uiso   1.00
Li40   H     0.99414   0.35498   0.87179   0.00000  Uiso   1.00
Be73   C     0.23916   0.32843   0.41663   0.00000  Uiso   1.00
Be74   C     0.24041   0.34829   0.45583   0.00000  Uiso   1.00
C77    N     0.18032   0.34924   0.50024   0.00000  Uiso   1.00
B39    C     0.14537   0.32996   0.48749   0.00000  Uiso   1.00
C78    N     0.17804   0.31704   0.43613   0.00000  Uiso   1.00
He71   H     0.27948   0.36173   0.45543   0.00000  Uiso   1.00
He72   H     0.27651   0.32170   0.37578   0.00000  Uiso   1.00
Li41   H     0.09493   0.32560   0.51405   0.00000  Uiso   1.00
Be75   C     0.75825   0.33038   0.07056   0.00000  Uiso   1.00
Be76   C     0.75691   0.35033   0.03206   0.00000  Uiso   1.00
C79    N     0.81150   0.35008   0.98037   0.00000  Uiso   1.00
B40    C     0.84363   0.33010   0.98872   0.00000  Uiso   1.00
C80    N     0.81423   0.31778   0.04360   0.00000  Uiso   1.00
He73   H     0.72104   0.36455   0.03737   0.00000  Uiso   1.00
He74   H     0.72445   0.32435   0.11567   0.00000  Uiso   1.00
Li42   H     0.88954   0.32469   0.95597   0.00000  Uiso   1.00
Be77   C     0.23242   0.32914   0.07030   0.00000  Uiso   1.00
Be78   C     0.23379   0.34901   0.03139   0.00000  Uiso   1.00
C81    N     0.17766   0.34904   0.98154   0.00000  Uiso   1.00
B41    C     0.14467   0.32928   0.99128   0.00000  Uiso   1.00
C82    N     0.17497   0.31685   0.04538   0.00000  Uiso   1.00
He75   H     0.27060   0.36301   0.03530   0.00000  Uiso   1.00
He76   H     0.26716   0.32298   0.11443   0.00000  Uiso   1.00
Li43   H     0.09745   0.32413   0.96020   0.00000  Uiso   1.00
Be79   C     0.75355   0.33012   0.41134   0.00000  Uiso   1.00
Be80   C     0.75281   0.34985   0.45127   0.00000  Uiso   1.00
C83    N     0.81128   0.35004   0.49809   0.00000  Uiso   1.00
B42    C     0.84489   0.33048   0.48581   0.00000  Uiso   1.00
C84    N     0.81284   0.31807   0.43269   0.00000  Uiso   1.00
He77   H     0.71502   0.36366   0.44997   0.00000  Uiso   1.00
He78   H     0.71712   0.32389   0.36879   0.00000  Uiso   1.00
Li44   H     0.89385   0.32551   0.51415   0.00000  Uiso   1.00
Be81   C     0.27825   0.26157   0.89447   0.00000  Uiso   1.00
Be82   C     0.24066   0.27783   0.93253   0.00000  Uiso   1.00
C85    N     0.21712   0.26890   0.99900   0.00000  Uiso   1.00
He79   H     0.23045   0.29517   0.91790   0.00000  Uiso   1.00
He80   H     0.30533   0.26227   0.84076   0.00000  Uiso   1.00
Be83   C     0.71788   0.26220   0.58475   0.00000  Uiso   1.00
Be84   C     0.75604   0.27827   0.54682   0.00000  Uiso   1.00
C86    N     0.77211   0.27011   0.47681   0.00000  Uiso   1.00
B43    C     0.74500   0.24927   0.47529   0.00000  Uiso   1.00
He81   H     0.77151   0.29500   0.56415   0.00000  Uiso   1.00
He82   H     0.69577   0.26248   0.64096   0.00000  Uiso   1.00
Be85   C     0.21693   0.27560   0.55781   0.00000  Uiso   1.00
Be86   C     0.25473   0.25955   0.59642   0.00000  Uiso   1.00
B44    C     0.24420   0.24890   0.48120   0.00000  Uiso   1.00
C87    N     0.21154   0.26894   0.48429   0.00000  Uiso   1.00
He83   H     0.26994   0.25879   0.65499   0.00000  Uiso   1.00
He84   H     0.19482   0.29141   0.57698   0.00000  Uiso   1.00
Be87   C     0.72640   0.28006   0.94711   0.00000  Uiso   1.00
Be88   C     0.68638   0.26399   0.91109   0.00000  Uiso   1.00
C88    N     0.76583   0.26979   0.00223   0.00000  Uiso   1.00
He85   H     0.64882   0.26558   0.86503   0.00000  Uiso   1.00
He86   H     0.72913   0.29798   0.93780   0.00000  Uiso   1.00
Be89   C     0.25209   0.27305   0.27781   0.00000  Uiso   1.00
Be90   C     0.25150   0.27296   0.20063   0.00000  Uiso   1.00
C89    N     0.18472   0.27963   0.17696   0.00000  Uiso   1.00
B45    C     0.14780   0.28399   0.23998   0.00000  Uiso   1.00
C90    N     0.18568   0.27978   0.30245   0.00000  Uiso   1.00
He87   H     0.29313   0.26847   0.16091   0.00000  Uiso   1.00
He88   H     0.29435   0.26868   0.31686   0.00000  Uiso   1.00
Li45   H     0.09244   0.28959   0.24038   0.00000  Uiso   1.00
Be91   C     0.73757   0.27377   0.19820   0.00000  Uiso   1.00
Be92   C     0.73720   0.27389   0.27535   0.00000  Uiso   1.00
C91    N     0.80352   0.28076   0.29965   0.00000  Uiso   1.00
B46    C     0.84115   0.28501   0.23714   0.00000  Uiso   1.00
C92    N     0.80411   0.28057   0.17437   0.00000  Uiso   1.00
He89   H     0.69520   0.26944   0.31460   0.00000  Uiso   1.00
He90   H     0.69599   0.26917   0.15860   0.00000  Uiso   1.00
Li46   H     0.89635   0.29072   0.23734   0.00000  Uiso   1.00
Be93   C     0.95726   0.26210   0.99891   0.00000  Uiso   1.00
Be94   C     0.03108   0.26196   0.99965   0.00000  Uiso   1.00
C93    N     0.05399   0.27819   0.04872   0.00000  Uiso   1.00
B47    C     0.99391   0.28754   0.07614   0.00000  Uiso   1.00
C94    N     0.93403   0.27842   0.04752   0.00000  Uiso   1.00
He91   H     0.06888   0.25166   0.96877   0.00000  Uiso   1.00
He92   H     0.91968   0.25195   0.96732   0.00000  Uiso   1.00
Li47   H     0.99378   0.30117   0.11640   0.00000  Uiso   1.00
Be95   C     0.03016   0.26066   0.46595   0.00000  Uiso   1.00
Be96   C     0.95638   0.26085   0.46527   0.00000  Uiso   1.00
C95    N     0.93408   0.27911   0.42481   0.00000  Uiso   1.00
B48    C     0.99449   0.28920   0.40166   0.00000  Uiso   1.00
C96    N     0.05402   0.27881   0.42592   0.00000  Uiso   1.00
He93   H     0.91827   0.24952   0.49105   0.00000  Uiso   1.00
He94   H     0.06728   0.24914   0.49244   0.00000  Uiso   1.00
Li48   H     0.99512   0.30439   0.36838   0.00000  Uiso   1.00
He95   H     0.41796   0.25322   0.48014   0.00000  Uiso   1.00
He96   H     0.56713   0.25327   0.47893   0.00000  Uiso   1.00
H25    Zn    0.65349   0.54655   0.06860   0.00000  Uiso   1.00
H26    Zn    0.33474   0.54594   0.41005   0.00000  Uiso   1.00
H27    Zn    0.65601   0.54449   0.40587   0.00000  Uiso   1.00
H28    Zn    0.33235   0.54403   0.07264   0.00000  Uiso   1.00
H29    Zn    0.82585   0.63153   0.07438   0.00000  Uiso   1.00
H30    Zn    0.16313   0.63118   0.40464   0.00000  Uiso   1.00
H31    Zn    0.84054   0.62665   0.40911   0.00000  Uiso   1.00
H32    Zn    0.14832   0.62639   0.06979   0.00000  Uiso   1.00
H33    Zn    0.83799   0.71418   0.57062   0.00000  Uiso   1.00
H34    Zn    0.15202   0.71376   0.90829   0.00000  Uiso   1.00
H35    Zn    0.82865   0.71917   0.90810   0.00000  Uiso   1.00
H36    Zn    0.16147   0.71903   0.57085   0.00000  Uiso   1.00
Be97   C     0.23275   0.51009   0.00840   0.00000  Uiso   1.00
B49    C     0.34297   0.50021   0.99046   0.00000  Uiso   1.00
C97    N     0.30249   0.51695   0.01761   0.00000  Uiso   1.00
He97   H     0.18813   0.52058   0.02561   0.00000  Uiso   1.00
Li49   H     0.40116   0.50044   0.99009   0.00000  Uiso   1.00
Be98   C     0.75618   0.51062   0.46953   0.00000  Uiso   1.00
C98    N     0.68636   0.51745   0.46055   0.00000  Uiso   1.00
B50    C     0.64608   0.50073   0.48778   0.00000  Uiso   1.00
He98   H     0.80067   0.52109   0.45221   0.00000  Uiso   1.00
Li50   H     0.58789   0.50095   0.48833   0.00000  Uiso   1.00
Be99   C     0.75580   0.51350   0.00229   0.00000  Uiso   1.00
C99    N     0.68562   0.51979   0.01275   0.00000  Uiso   1.00
B51    C     0.64628   0.50248   0.98801   0.00000  Uiso   1.00
He99   H     0.79970   0.52449   0.01760   0.00000  Uiso   1.00
Li51   H     0.58810   0.50216   0.98913   0.00000  Uiso   1.00
Be100  C     0.23297   0.51274   0.47583   0.00000  Uiso   1.00
B52    C     0.34265   0.50186   0.49032   0.00000  Uiso   1.00
C100   N     0.30304   0.51911   0.46559   0.00000  Uiso   1.00
He100  H     0.18889   0.52367   0.46048   0.00000  Uiso   1.00
Li52   H     0.40084   0.50161   0.48933   0.00000  Uiso   1.00
Be101  C     0.71473   0.52060   0.27353   0.00000  Uiso   1.00
Be102  C     0.71431   0.52111   0.19657   0.00000  Uiso   1.00
C101   N     0.66940   0.53806   0.17406   0.00000  Uiso   1.00
B53    C     0.64519   0.54748   0.23755   0.00000  Uiso   1.00
C102   N     0.66996   0.53720   0.29917   0.00000  Uiso   1.00
He101  H     0.74194   0.51049   0.15654   0.00000  Uiso   1.00
He102  H     0.74272   0.50949   0.31160   0.00000  Uiso   1.00
Li53   H     0.60795   0.56146   0.23889   0.00000  Uiso   1.00
Be103  C     0.27381   0.52010   0.20461   0.00000  Uiso   1.00
Be104  C     0.27420   0.52056   0.28159   0.00000  Uiso   1.00
C103   N     0.31900   0.53749   0.30440   0.00000  Uiso   1.00
B54    C     0.34316   0.54695   0.24107   0.00000  Uiso   1.00
C104   N     0.31848   0.53670   0.17926   0.00000  Uiso   1.00
He103  H     0.24663   0.50992   0.32142   0.00000  Uiso   1.00
He104  H     0.24589   0.50900   0.16635   0.00000  Uiso   1.00
Li54   H     0.38031   0.56093   0.23999   0.00000  Uiso   1.00
Be105  C     0.45315   0.56860   0.99973   0.00000  Uiso   1.00
Be106  C     0.52690   0.56919   0.99882   0.00000  Uiso   1.00
C105   N     0.55182   0.55398   0.05026   0.00000  Uiso   1.00
B55    C     0.49306   0.54437   0.07933   0.00000  Uiso   1.00
C106   N     0.43209   0.55301   0.05173   0.00000  Uiso   1.00
He105  H     0.56326   0.57948   0.96633   0.00000  Uiso   1.00
He106  H     0.41427   0.57825   0.96814   0.00000  Uiso   1.00
Li55   H     0.49465   0.53152   0.12225   0.00000  Uiso   1.00
Be107  C     0.53421   0.56854   0.47947   0.00000  Uiso   1.00
Be108  C     0.46044   0.56887   0.48040   0.00000  Uiso   1.00
C107   N     0.43616   0.55365   0.42853   0.00000  Uiso   1.00
B56    C     0.49533   0.54430   0.39918   0.00000  Uiso   1.00
C108   N     0.55593   0.55312   0.42701   0.00000  Uiso   1.00
He107  H     0.42366   0.57898   0.51320   0.00000  Uiso   1.00
He108  H     0.57268   0.57829   0.51133   0.00000  Uiso   1.00
Li56   H     0.49429   0.53151   0.35588   0.00000  Uiso   1.00
Be109  C     0.75697   0.59984   0.96678   0.00000  Uiso   1.00
Be110  C     0.72037   0.57985   0.96523   0.00000  Uiso   1.00
C109   N     0.71001   0.57296   0.03779   0.00000  Uiso   1.00
B57    C     0.73901   0.58906   0.08073   0.00000  Uiso   1.00
C110   N     0.76765   0.60576   0.04036   0.00000  Uiso   1.00
He109  H     0.70217   0.56984   0.91818   0.00000  Uiso   1.00
He110  H     0.77509   0.61046   0.92131   0.00000  Uiso   1.00
Li57   H     0.73922   0.58863   0.14151   0.00000  Uiso   1.00
Be111  C     0.23091   0.59929   0.51211   0.00000  Uiso   1.00
Be112  C     0.26725   0.57923   0.51356   0.00000  Uiso   1.00
C111   N     0.27798   0.57236   0.44095   0.00000  Uiso   1.00
B58    C     0.24949   0.58854   0.39810   0.00000  Uiso   1.00
C112   N     0.22078   0.60527   0.43857   0.00000  Uiso   1.00
He111  H     0.28501   0.56916   0.56055   0.00000  Uiso   1.00
He112  H     0.21264   0.60991   0.55764   0.00000  Uiso   1.00
Li58   H     0.24966   0.58816   0.33732   0.00000  Uiso   1.00
Be113  C     0.77917   0.59248   0.51305   0.00000  Uiso   1.00
Be114  C     0.73855   0.57326   0.51204   0.00000  Uiso   1.00
C113   N     0.72008   0.56879   0.43906   0.00000  Uiso   1.00
B59    C     0.74825   0.58555   0.39865   0.00000  Uiso   1.00
C114   N     0.78432   0.60033   0.44095   0.00000  Uiso   1.00
He113  H     0.72243   0.56226   0.55732   0.00000  Uiso   1.00
He114  H     0.80384   0.60129   0.55954   0.00000  Uiso   1.00
Li59   H     0.74273   0.58695   0.33831   0.00000  Uiso   1.00
Be115  C     0.20883   0.59194   0.96578   0.00000  Uiso   1.00
Be116  C     0.24930   0.57267   0.96673   0.00000  Uiso   1.00
C115   N     0.26802   0.56829   0.03965   0.00000  Uiso   1.00
B60    C     0.24020   0.58516   0.08008   0.00000  Uiso   1.00
C116   N     0.20406   0.59992   0.03785   0.00000  Uiso   1.00
He115  H     0.26513   0.56158   0.92145   0.00000  Uiso   1.00
He116  H     0.18405   0.60072   0.91934   0.00000  Uiso   1.00
Li60   H     0.24599   0.58665   0.14038   0.00000  Uiso   1.00
Be117  C     0.76653   0.65249   0.28765   0.00000  Uiso   1.00
Be118  C     0.76307   0.65365   0.21070   0.00000  Uiso   1.00
C117   N     0.81133   0.63858   0.18161   0.00000  Uiso   1.00
B61    C     0.84114   0.62850   0.24116   0.00000  Uiso   1.00
C118   N     0.81696   0.63671   0.30654   0.00000  Uiso   1.00
He117  H     0.73073   0.66419   0.17457   0.00000  Uiso   1.00
He118  H     0.73755   0.66181   0.33021   0.00000  Uiso   1.00
Li61   H     0.88203   0.61561   0.23689   0.00000  Uiso   1.00
Be119  C     0.22254   0.65212   0.19163   0.00000  Uiso   1.00
Be120  C     0.22601   0.65325   0.26860   0.00000  Uiso   1.00
C119   N     0.17769   0.63822   0.29747   0.00000  Uiso   1.00
B62    C     0.14782   0.62818   0.23777   0.00000  Uiso   1.00
C120   N     0.17202   0.63639   0.17251   0.00000  Uiso   1.00
He119  H     0.25841   0.66374   0.30487   0.00000  Uiso   1.00
He120  H     0.25154   0.66142   0.14920   0.00000  Uiso   1.00
Li62   H     0.10688   0.61533   0.24185   0.00000  Uiso   1.00
Be121  C     0.01912   0.60198   0.01585   0.00000  Uiso   1.00
Be122  C     0.94549   0.60327   0.01639   0.00000  Uiso   1.00
C121   N     0.92584   0.62148   0.05887   0.00000  Uiso   1.00
B63    C     0.98767   0.63072   0.08185   0.00000  Uiso   1.00
C122   N     0.04552   0.61929   0.05836   0.00000  Uiso   1.00
He121  H     0.90596   0.59260   0.99020   0.00000  Uiso   1.00
He122  H     0.05442   0.58999   0.98929   0.00000  Uiso   1.00
Li63   H     0.99049   0.64548   0.11728   0.00000  Uiso   1.00
Be123  C     0.96941   0.60206   0.46302   0.00000  Uiso   1.00
Be124  C     0.04305   0.60321   0.46252   0.00000  Uiso   1.00
C123   N     0.06297   0.62134   0.42008   0.00000  Uiso   1.00
B64    C     0.00127   0.63069   0.39710   0.00000  Uiso   1.00
C124   N     0.94325   0.61938   0.42054   0.00000  Uiso   1.00
He123  H     0.08244   0.59238   0.48869   0.00000  Uiso   1.00
He124  H     0.93396   0.59006   0.48955   0.00000  Uiso   1.00
Li64   H     0.99866   0.64542   0.36170   0.00000  Uiso   1.00
Be125  C     0.72734   0.68261   0.95484   0.00000  Uiso   1.00
Be126  C     0.72766   0.66233   0.99149   0.00000  Uiso   1.00
C125   N     0.79685   0.65766   0.01287   0.00000  Uiso   1.00
B65    C     0.83562   0.67539   0.99055   0.00000  Uiso   1.00
C126   N     0.79605   0.69084   0.95472   0.00000  Uiso   1.00
He125  H     0.68425   0.65074   0.00275   0.00000  Uiso   1.00
He126  H     0.68357   0.69178   0.92922   0.00000  Uiso   1.00
Li65   H     0.89298   0.67688   0.99951   0.00000  Uiso   1.00
Be127  C     0.26234   0.68225   0.52397   0.00000  Uiso   1.00
Be128  C     0.26175   0.66192   0.48739   0.00000  Uiso   1.00
C127   N     0.19249   0.65733   0.46613   0.00000  Uiso   1.00
B66    C     0.15393   0.67515   0.48845   0.00000  Uiso   1.00
C128   N     0.19372   0.69060   0.52414   0.00000  Uiso   1.00
He127  H     0.30502   0.65024   0.47611   0.00000  Uiso   1.00
He128  H     0.30624   0.69138   0.54947   0.00000  Uiso   1.00
Li66   H     0.09658   0.67673   0.47957   0.00000  Uiso   1.00
Be129  C     0.75726   0.67116   0.56519   0.00000  Uiso   1.00
Be130  C     0.75662   0.65115   0.52685   0.00000  Uiso   1.00
C129   N     0.81616   0.65041   0.48163   0.00000  Uiso   1.00
B67    C     0.85015   0.66992   0.49292   0.00000  Uiso   1.00
C130   N     0.81741   0.68281   0.54420   0.00000  Uiso   1.00
He129  H     0.71843   0.63747   0.52835   0.00000  Uiso   1.00
He130  H     0.72012   0.67783   0.60637   0.00000  Uiso   1.00
Li67   H     0.89992   0.67448   0.46537   0.00000  Uiso   1.00
Be131  C     0.23206   0.67056   0.91350   0.00000  Uiso   1.00
Be132  C     0.23243   0.65059   0.95186   0.00000  Uiso   1.00
C131   N     0.17299   0.65004   0.99724   0.00000  Uiso   1.00
B68    C     0.13933   0.66970   0.98600   0.00000  Uiso   1.00
C132   N     0.17215   0.68236   0.93462   0.00000  Uiso   1.00
He131  H     0.27038   0.63682   0.95029   0.00000  Uiso   1.00
He132  H     0.26921   0.67710   0.87224   0.00000  Uiso   1.00
Li68   H     0.08967   0.67431   0.01366   0.00000  Uiso   1.00
Be133  C     0.71989   0.73893   0.39326   0.00000  Uiso   1.00
Be134  C     0.75804   0.72268   0.43043   0.00000  Uiso   1.00
C133   N     0.77629   0.73086   0.49978   0.00000  Uiso   1.00
He133  H     0.77224   0.70584   0.41304   0.00000  Uiso   1.00
He134  H     0.69630   0.73867   0.33772   0.00000  Uiso   1.00
Be135  C     0.27010   0.73844   0.08596   0.00000  Uiso   1.00
Be136  C     0.23200   0.72220   0.04863   0.00000  Uiso   1.00
C134   N     0.21375   0.73037   0.97934   0.00000  Uiso   1.00
He135  H     0.21783   0.70537   0.06585   0.00000  Uiso   1.00
He136  H     0.29368   0.73819   0.14150   0.00000  Uiso   1.00
C135   N     0.77733   0.74654   0.94102   0.00000  Uiso   1.00
Li69   H     0.72396   0.73965   0.04478   0.00000  Uiso   1.00
C136   N     0.21289   0.74638   0.53831   0.00000  Uiso   1.00
Li70   H     0.26568   0.73957   0.43406   0.00000  Uiso   1.00
Be137  C     0.73634   0.72476   0.77386   0.00000  Uiso   1.00
Be138  C     0.73804   0.72400   0.69686   0.00000  Uiso   1.00
C137   N     0.80705   0.71934   0.67500   0.00000  Uiso   1.00
B69    C     0.84426   0.71680   0.73884   0.00000  Uiso   1.00
C138   N     0.80416   0.72038   0.80018   0.00000  Uiso   1.00
He137  H     0.69576   0.72674   0.65618   0.00000  Uiso   1.00
He138  H     0.69225   0.72833   0.81167   0.00000  Uiso   1.00
Li71   H     0.90114   0.71304   0.74065   0.00000  Uiso   1.00
Be139  C     0.25372   0.72441   0.70526   0.00000  Uiso   1.00
Be140  C     0.25202   0.72357   0.78225   0.00000  Uiso   1.00
C139   N     0.18299   0.71896   0.80399   0.00000  Uiso   1.00
B70    C     0.14577   0.71652   0.74009   0.00000  Uiso   1.00
C140   N     0.18588   0.72012   0.67883   0.00000  Uiso   1.00
He139  H     0.29432   0.72622   0.82298   0.00000  Uiso   1.00
He140  H     0.29784   0.72797   0.66754   0.00000  Uiso   1.00
Li72   H     0.08887   0.71282   0.73820   0.00000  Uiso   1.00
Be141  C     0.03289   0.74073   0.50365   0.00000  Uiso   1.00
Be142  C     0.95923   0.73949   0.50303   0.00000  Uiso   1.00
C141   N     0.93876   0.72249   0.55014   0.00000  Uiso   1.00
B71    C     0.00008   0.71410   0.57787   0.00000  Uiso   1.00
C142   N     0.05848   0.72469   0.55182   0.00000  Uiso   1.00
Li73   H     0.00218   0.70027   0.61714   0.00000  Uiso   1.00
Be143  C     0.95748   0.74083   0.97494   0.00000  Uiso   1.00
Be144  C     0.03113   0.73945   0.97555   0.00000  Uiso   1.00
C143   N     0.05137   0.72229   0.92878   0.00000  Uiso   1.00
B72    C     0.98994   0.71393   0.90121   0.00000  Uiso   1.00
C144   N     0.93169   0.72470   0.92710   0.00000  Uiso   1.00
Li74   H     0.98766   0.69999   0.86222   0.00000  Uiso   1.00
H37    Zn    0.83672   0.95691   0.56779   0.00000  Uiso   1.00
H38    Zn    0.15101   0.95596   0.91174   0.00000  Uiso   1.00
H39    Zn    0.83040   0.95901   0.90521   0.00000  Uiso   1.00
H40    Zn    0.15752   0.95926   0.57447   0.00000  Uiso   1.00
H41    Zn    0.66524   0.87202   0.57598   0.00000  Uiso   1.00
H42    Zn    0.32340   0.87120   0.90241   0.00000  Uiso   1.00
H43    Zn    0.64537   0.87718   0.91021   0.00000  Uiso   1.00
H44    Zn    0.34301   0.87740   0.56838   0.00000  Uiso   1.00
H45    Zn    0.65092   0.78955   0.07065   0.00000  Uiso   1.00
H46    Zn    0.33855   0.78947   0.40886   0.00000  Uiso   1.00
H47    Zn    0.66145   0.78454   0.40815   0.00000  Uiso   1.00
H48    Zn    0.32821   0.78407   0.07134   0.00000  Uiso   1.00
Be145  C     0.73103   0.99333   0.96797   0.00000  Uiso   1.00
C145   N     0.80060   0.98615   0.95976   0.00000  Uiso   1.00
He141  H     0.68623   0.98312   0.94972   0.00000  Uiso   1.00
Be146  C     0.25678   0.99392   0.51412   0.00000  Uiso   1.00
C146   N     0.18736   0.98657   0.52134   0.00000  Uiso   1.00
He142  H     0.30170   0.98377   0.53254   0.00000  Uiso   1.00
Be147  C     0.25447   0.98830   0.97969   0.00000  Uiso   1.00
C147   N     0.18414   0.98235   0.96855   0.00000  Uiso   1.00
He143  H     0.29805   0.97713   0.96455   0.00000  Uiso   1.00
Be148  C     0.73287   0.98958   0.50223   0.00000  Uiso   1.00
C148   N     0.80326   0.98350   0.51235   0.00000  Uiso   1.00
He144  H     0.68936   0.97844   0.51746   0.00000  Uiso   1.00
Be149  C     0.77563   0.98333   0.77237   0.00000  Uiso   1.00
Be150  C     0.77692   0.98281   0.69541   0.00000  Uiso   1.00
C149   N     0.82041   0.96544   0.67327   0.00000  Uiso   1.00
B73    C     0.84303   0.95582   0.73695   0.00000  Uiso   1.00
C150   N     0.81847   0.96633   0.79837   0.00000  Uiso   1.00
He145  H     0.75075   0.99368   0.65520   0.00000  Uiso   1.00
He146  H     0.74823   0.99470   0.81020   0.00000  Uiso   1.00
Li75   H     0.87889   0.94150   0.73858   0.00000  Uiso   1.00
Be151  C     0.21248   0.98302   0.70861   0.00000  Uiso   1.00
Be152  C     0.21115   0.98221   0.78553   0.00000  Uiso   1.00
C151   N     0.16750   0.96483   0.80672   0.00000  Uiso   1.00
B74    C     0.14483   0.95547   0.74253   0.00000  Uiso   1.00
C152   N     0.16950   0.96618   0.68168   0.00000  Uiso   1.00
He147  H     0.23740   0.99289   0.82633   0.00000  Uiso   1.00
He148  H     0.23998   0.99449   0.67140   0.00000  Uiso   1.00
Li76   H     0.10886   0.94122   0.74012   0.00000  Uiso   1.00
Be153  C     0.03733   0.93584   0.49602   0.00000  Uiso   1.00
Be154  C     0.96358   0.93531   0.49450   0.00000  Uiso   1.00
C153   N     0.93839   0.94966   0.54866   0.00000  Uiso   1.00
B75    C     0.99700   0.95877   0.57990   0.00000  Uiso   1.00
C154   N     0.05809   0.95053   0.55114   0.00000  Uiso   1.00
He149  H     0.92740   0.92558   0.45981   0.00000  Uiso   1.00
He150  H     0.07640   0.92671   0.46287   0.00000  Uiso   1.00
Li77   H     0.99518   0.97090   0.62522   0.00000  Uiso   1.00
Be155  C     0.95012   0.93489   0.98226   0.00000  Uiso   1.00
Be156  C     0.02385   0.93418   0.98374   0.00000  Uiso   1.00
C155   N     0.04931   0.94881   0.93042   0.00000  Uiso   1.00
B76    C     0.99087   0.95817   0.89972   0.00000  Uiso   1.00
C156   N     0.92963   0.94996   0.92802   0.00000  Uiso   1.00
He151  H     0.05990   0.92433   0.01785   0.00000  Uiso   1.00
He152  H     0.91091   0.92581   0.01488   0.00000  Uiso   1.00
Li78   H     0.99289   0.97049   0.85510   0.00000  Uiso   1.00
Be157  C     0.73418   0.90317   0.46704   0.00000  Uiso   1.00
Be158  C     0.77060   0.92319   0.46485   0.00000  Uiso   1.00
C157   N     0.78081   0.93037   0.53719   0.00000  Uiso   1.00
B77    C     0.75190   0.91443   0.58066   0.00000  Uiso   1.00
C158   N     0.72350   0.89755   0.54081   0.00000  Uiso   1.00
He153  H     0.78872   0.93304   0.41750   0.00000  Uiso   1.00
He154  H     0.71620   0.89235   0.42194   0.00000  Uiso   1.00
Li79   H     0.75160   0.91509   0.64141   0.00000  Uiso   1.00
Be159  C     0.25351   0.90216   0.01178   0.00000  Uiso   1.00
Be160  C     0.21684   0.92216   0.01422   0.00000  Uiso   1.00
C159   N     0.20693   0.92940   0.94197   0.00000  Uiso   1.00
B78    C     0.23625   0.91353   0.89832   0.00000  Uiso   1.00
C160   N     0.26463   0.89662   0.93795   0.00000  Uiso   1.00
He155  H     0.19836   0.93195   0.06168   0.00000  Uiso   1.00
He156  H     0.27138   0.89130   0.05673   0.00000  Uiso   1.00
Li80   H     0.23687   0.91425   0.83758   0.00000  Uiso   1.00
Be161  C     0.70244   0.91256   0.01307   0.00000  Uiso   1.00
Be162  C     0.74336   0.93171   0.01134   0.00000  Uiso   1.00
C161   N     0.76461   0.93527   0.93866   0.00000  Uiso   1.00
B79    C     0.73782   0.91805   0.89924   0.00000  Uiso   1.00
C162   N     0.69987   0.90386   0.94183   0.00000  Uiso   1.00
He157  H     0.75791   0.94323   0.05583   0.00000  Uiso   1.00
He158  H     0.67582   0.90434   0.05953   0.00000  Uiso   1.00
Li81   H     0.74559   0.91592   0.83940   0.00000  Uiso   1.00
Be163  C     0.28515   0.91266   0.46578   0.00000  Uiso   1.00
Be164  C     0.24416   0.93183   0.46770   0.00000  Uiso   1.00
C163   N     0.22316   0.93545   0.54047   0.00000  Uiso   1.00
B80    C     0.25018   0.91827   0.57976   0.00000  Uiso   1.00
C164   N     0.28801   0.90403   0.53701   0.00000  Uiso   1.00
He159  H     0.22940   0.94332   0.42328   0.00000  Uiso   1.00
He160  H     0.31164   0.90440   0.41920   0.00000  Uiso   1.00
Li82   H     0.24265   0.91620   0.63963   0.00000  Uiso   1.00
Be165  C     0.72481   0.85226   0.79015   0.00000  Uiso   1.00
Be166  C     0.72951   0.85105   0.71327   0.00000  Uiso   1.00
C165   N     0.67942   0.86534   0.68339   0.00000  Uiso   1.00
B81    C     0.64730   0.87506   0.74242   0.00000  Uiso   1.00
C166   N     0.67172   0.86728   0.80818   0.00000  Uiso   1.00
He161  H     0.76391   0.84094   0.67772   0.00000  Uiso   1.00
He162  H     0.75456   0.84344   0.83319   0.00000  Uiso   1.00
Li83   H     0.60455   0.88732   0.73747   0.00000  Uiso   1.00
Be167  C     0.26388   0.85213   0.68735   0.00000  Uiso   1.00
Be168  C     0.25921   0.85065   0.76415   0.00000  Uiso   1.00
C167   N     0.30923   0.86484   0.79472   0.00000  Uiso   1.00
B82    C     0.34125   0.87477   0.73618   0.00000  Uiso   1.00
C168   N     0.31685   0.86722   0.67004   0.00000  Uiso   1.00
He163  H     0.22489   0.84042   0.79921   0.00000  Uiso   1.00
He164  H     0.23416   0.84346   0.64388   0.00000  Uiso   1.00
Li84   H     0.38392   0.88701   0.74172   0.00000  Uiso   1.00
Be169  C     0.47288   0.90237   0.51953   0.00000  Uiso   1.00
Be170  C     0.54648   0.90100   0.52063   0.00000  Uiso   1.00
C169   N     0.56552   0.88220   0.56018   0.00000  Uiso   1.00
B83    C     0.50341   0.87274   0.58115   0.00000  Uiso   1.00
C170   N     0.44590   0.88452   0.55884   0.00000  Uiso   1.00
He165  H     0.58641   0.91206   0.49658   0.00000  Uiso   1.00
He166  H     0.43800   0.91485   0.49460   0.00000  Uiso   1.00
Li85   H     0.50011   0.85751   0.61406   0.00000  Uiso   1.00
Be171  C     0.51490   0.90195   0.95931   0.00000  Uiso   1.00
Be172  C     0.44133   0.90043   0.95817   0.00000  Uiso   1.00
C171   N     0.42281   0.88158   0.91844   0.00000  Uiso   1.00
B84    C     0.48517   0.87224   0.89739   0.00000  Uiso   1.00
C172   N     0.54235   0.88414   0.91983   0.00000  Uiso   1.00
He167  H     0.40108   0.91131   0.98232   0.00000  Uiso   1.00
He168  H     0.54945   0.91449   0.98436   0.00000  Uiso   1.00
Li86   H     0.48888   0.85702   0.86433   0.00000  Uiso   1.00
Be173  C     0.76415   0.81943   0.46421   0.00000  Uiso   1.00
Be174  C     0.76426   0.83975   0.50072   0.00000  Uiso   1.00
C173   N     0.69450   0.84548   0.51656   0.00000  Uiso   1.00
B85    C     0.65479   0.82833   0.49113   0.00000  Uiso   1.00
C174   N     0.69448   0.81218   0.45887   0.00000  Uiso   1.00
He169  H     0.80844   0.85072   0.51536   0.00000  Uiso   1.00
He170  H     0.80826   0.80953   0.44240   0.00000  Uiso   1.00
Li87   H     0.59678   0.82770   0.49556   0.00000  Uiso   1.00
Be175  C     0.22506   0.81863   0.01393   0.00000  Uiso   1.00
Be176  C     0.22471   0.83887   0.97709   0.00000  Uiso   1.00
C175   N     0.29443   0.84468   0.96168   0.00000  Uiso   1.00
B86    C     0.33439   0.82767   0.98773   0.00000  Uiso   1.00
C176   N     0.29487   0.81153   0.01993   0.00000  Uiso   1.00
He171  H     0.18036   0.84972   0.96194   0.00000  Uiso   1.00
He172  H     0.18105   0.80870   0.03556   0.00000  Uiso   1.00
Li88   H     0.39241   0.82704   0.98375   0.00000  Uiso   1.00
Be177  C     0.72531   0.83372   0.07087   0.00000  Uiso   1.00
Be178  C     0.72543   0.85374   0.03285   0.00000  Uiso   1.00
C177   N     0.66913   0.85360   0.98328   0.00000  Uiso   1.00
B87    C     0.63741   0.83361   0.99201   0.00000  Uiso   1.00
C178   N     0.66856   0.82119   0.04547   0.00000  Uiso   1.00
He173  H     0.76127   0.86798   0.03726   0.00000  Uiso   1.00
He174  H     0.76052   0.82762   0.11469   0.00000  Uiso   1.00
Li89   H     0.59047   0.82831   0.96076   0.00000  Uiso   1.00
Be179  C     0.26359   0.83360   0.40809   0.00000  Uiso   1.00
Be180  C     0.26326   0.85371   0.44583   0.00000  Uiso   1.00
C179   N     0.31955   0.85370   0.49541   0.00000  Uiso   1.00
B88    C     0.35148   0.83371   0.48697   0.00000  Uiso   1.00
C180   N     0.32045   0.82115   0.43368   0.00000  Uiso   1.00
He175  H     0.22728   0.86792   0.44122   0.00000  Uiso   1.00
He176  H     0.22846   0.82739   0.36435   0.00000  Uiso   1.00
Li90   H     0.39846   0.82849   0.51830   0.00000  Uiso   1.00
B89    C     0.75040   0.75187   0.50168   0.00000  Uiso   1.00
C181   N     0.71626   0.75759   0.43826   0.00000  Uiso   1.00
Li91   H     0.75644   0.76303   0.54929   0.00000  Uiso   1.00
B90    C     0.23959   0.75137   0.97764   0.00000  Uiso   1.00
C182   N     0.27370   0.75708   0.04113   0.00000  Uiso   1.00
Li92   H     0.23355   0.76252   0.93013   0.00000  Uiso   1.00
Be181  C     0.78219   0.76612   0.90102   0.00000  Uiso   1.00
Be182  C     0.74344   0.78234   0.93785   0.00000  Uiso   1.00
C183   N     0.71571   0.77310   0.00199   0.00000  Uiso   1.00
B91    C     0.73737   0.75162   0.00135   0.00000  Uiso   1.00
He177  H     0.73459   0.79977   0.92359   0.00000  Uiso   1.00
He178  H     0.81191   0.76705   0.84886   0.00000  Uiso   1.00
Be183  C     0.20823   0.76593   0.57876   0.00000  Uiso   1.00
Be184  C     0.24676   0.78216   0.54205   0.00000  Uiso   1.00
C184   N     0.27411   0.77298   0.47752   0.00000  Uiso   1.00
B92    C     0.25250   0.75151   0.47784   0.00000  Uiso   1.00
He179  H     0.25567   0.79958   0.55664   0.00000  Uiso   1.00
He180  H     0.17880   0.76682   0.63112   0.00000  Uiso   1.00
Be185  C     0.75495   0.78257   0.27379   0.00000  Uiso   1.00
Be186  C     0.75280   0.78316   0.19680   0.00000  Uiso   1.00
C185   N     0.68252   0.78536   0.17514   0.00000  Uiso   1.00
B93    C     0.64477   0.78669   0.23908   0.00000  Uiso   1.00
C186   N     0.68608   0.78469   0.30029   0.00000  Uiso   1.00
He181  H     0.79569   0.78181   0.15599   0.00000  Uiso   1.00
He182  H     0.80013   0.78067   0.31147   0.00000  Uiso   1.00
Li93   H     0.58690   0.78846   0.24105   0.00000  Uiso   1.00
Be187  C     0.23471   0.78212   0.20570   0.00000  Uiso   1.00
Be188  C     0.23683   0.78279   0.28269   0.00000  Uiso   1.00
C187   N     0.30706   0.78512   0.30436   0.00000  Uiso   1.00
B94    C     0.34479   0.78644   0.24042   0.00000  Uiso   1.00
C188   N     0.30353   0.78431   0.17921   0.00000  Uiso   1.00
He183  H     0.19396   0.78142   0.32349   0.00000  Uiso   1.00
He184  H     0.18957   0.78012   0.16801   0.00000  Uiso   1.00
Li94   H     0.40261   0.78829   0.23847   0.00000  Uiso   1.00
He185  H     0.92006   0.74929   0.47236   0.00000  Uiso   1.00
He186  H     0.06882   0.75196   0.47419   0.00000  Uiso   1.00
He187  H     0.07042   0.74927   0.00602   0.00000  Uiso   1.00
He188  H     0.92169   0.75219   0.00421   0.00000  Uiso   1.00
Be189  C     0.45710   0.76074   0.00995   0.00000  Uiso   1.00
Be190  C     0.53076   0.76212   0.00903   0.00000  Uiso   1.00
C189   N     0.55075   0.78043   0.05076   0.00000  Uiso   1.00
B95    C     0.48922   0.78936   0.07610   0.00000  Uiso   1.00
C190   N     0.43111   0.77800   0.05310   0.00000  Uiso   1.00
He189  H     0.57019   0.75163   0.98131   0.00000  Uiso   1.00
He190  H     0.42142   0.74869   0.98392   0.00000  Uiso   1.00
Li95   H     0.48676   0.80421   0.11115   0.00000  Uiso   1.00
Be191  C     0.53309   0.76110   0.46963   0.00000  Uiso   1.00
Be192  C     0.45940   0.76235   0.47055   0.00000  Uiso   1.00
C191   N     0.43896   0.78057   0.42878   0.00000  Uiso   1.00
B96    C     0.50027   0.78958   0.40343   0.00000  Uiso   1.00
C192   N     0.55867   0.77835   0.42646   0.00000  Uiso   1.00
He191  H     0.42022   0.75182   0.49828   0.00000  Uiso   1.00
He192  H     0.56906   0.74914   0.49569   0.00000  Uiso   1.00
Li96   H     0.50238   0.80439   0.36836   0.00000  Uiso   1.00
loop_
_geom_bond_atom_site_label_1
_geom_bond_atom_site_label_2
_geom_bond_distance
_geom_bond_site_symmetry_2
_ccdc_geom_bond_type
H1     C3      1.995   .     S
H1     C5      1.995   .     S
H1     C9      1.994   .     S
H1     C13     1.993   .     S
H2     C4      1.995   .     S
H2     C7      1.995   .     S
H2     C11     1.995   .     S
H2     C15     1.996   .     S
H3     C2      1.991   .     S
H3     C6      1.995   .     S
H3     C12     1.994   .     S
H3     C17     1.992   .     S
H4     C1      1.990   .     S
H4     C8      1.994   .     S
H4     C10     1.993   .     S
H4     C19     1.991   .     S
H5     C14     1.994   .     S
H5     C21     1.993   .     S
H5     C25     1.998   .     S
H5     C29     1.994   .     S
H6     C16     1.996   .     S
H6     C23     1.996   .     S
H6     C27     1.997   .     S
H6     C31     1.997   .     S
H7     C18     1.992   .     S
H7     C22     1.992   .     S
H7     C28     1.996   .     S
H7     C33     1.993   .     S
H8     C20     1.993   .     S
H8     C24     1.995   .     S
H8     C26     1.998   .     S
H8     C35     1.994   .     S
H9     C34     1.993   .     S
H9     C39     1.999   .     S
H9     C41     1.999   .     S
H9     C45     1.997   .     S
H10    C36     1.994   .     S
H10    C40     2.000   .     S
H10    C43     1.999   .     S
H10    C47     1.998   .     S
H11    C30     1.992   .     S
H11    C37     2.000   .     S
H11    C42     1.999   .     S
H11    C48     1.995   .     S
H12    C32     1.998   .     S
H12    C38     2.001   .     S
H12    C44     1.999   .     S
H12    C46     2.000   .     S
Be1    C1      1.389   .     S
Be1    He1     1.097   .     S
Be1    Be145   1.392   1_544 D
B1     C1      1.357   1_556 S
B1     Li1     1.098   .     S
B1     C145    1.356   1_545 D
C1     B1      1.357   1_554 S
Be2    C2      1.389   .     S
Be2    He2     1.097   .     S
Be2    Be146   1.391   1_545 D
C2     B2      1.356   .     D
B2     Li2     1.098   .     S
B2     C146    1.357   1_545 S
Be3    C3      1.389   .     S
Be3    He3     1.097   .     S
Be3    Be147   1.392   1_544 D
C3     B3      1.357   1_544 D
B3     C3      1.357   1_566 D
B3     Li3     1.098   1_565 S
B3     C147    1.357   .     S
Li3    B3      1.098   1_545 S
Be4    C4      1.389   .     S
Be4    He4     1.097   .     S
Be4    Be148   1.392   1_545 D
B4     C4      1.357   .     S
B4     Li4     1.098   .     S
B4     C148    1.357   1_545 D
Be5    Be6     1.390   .     D
Be5    C6      1.389   .     S
Be5    He6     1.097   .     S
Be6    C5      1.389   .     S
Be6    He5     1.097   .     S
C5     B5      1.358   .     D
B5     C6      1.358   .     S
B5     Li5     1.098   .     S
Be7    Be8     1.390   .     D
Be7    C8      1.389   .     S
Be7    He8     1.097   .     S
Be8    C7      1.389   .     S
Be8    He7     1.097   .     S
C7     B6      1.358   .     D
B6     C8      1.358   .     S
B6     Li6     1.097   .     S
Be9    Be10    1.392   1_655 D
Be9    C10     1.389   1_556 S
Be9    He10    1.097   .     S
Be10   Be9     1.392   1_455 D
Be10   C9      1.389   1_556 S
Be10   He9     1.097   .     S
C9     Be10    1.389   1_554 S
C9     B7      1.358   1_455 S
B7     C9      1.358   1_655 S
B7     C10     1.357   .     D
B7     Li7     1.098   .     S
C10    Be9     1.389   1_554 S
Be11   Be12    1.392   1_455 D
Be11   C12     1.389   .     S
Be11   He12    1.097   .     S
Be12   Be11    1.392   1_655 D
Be12   C11     1.389   .     S
Be12   He11    1.097   .     S
C11    B8      1.358   .     S
B8     C12     1.357   1_655 D
B8     Li8     1.098   .     S
C12    B8      1.357   1_455 D
Be13   Be14    1.392   .     D
Be13   C14     1.389   1_556 S
Be13   He14    1.097   .     S
Be14   C13     1.389   1_556 S
Be14   He13    1.097   .     S
C13    Be14    1.389   1_554 S
C13    B9      1.357   .     S
B9     C14     1.357   .     D
B9     Li9     1.098   .     S
C14    Be13    1.389   1_554 S
Be15   Be16    1.392   .     D
Be15   C16     1.389   .     S
Be15   He16    1.097   .     S
Be16   C15     1.389   .     S
Be16   He15    1.097   .     S
C15    B10     1.357   .     S
B10    C16     1.357   .     D
B10    Li10    1.098   .     S
Be17   Be18    1.392   .     D
Be17   C18     1.389   .     S
Be17   He18    1.097   .     S
Be18   C17     1.390   .     S
Be18   He17    1.097   .     S
C17    B11     1.357   .     S
B11    C18     1.357   .     D
B11    Li11    1.098   .     S
Be19   Be20    1.391   .     D
Be19   C20     1.389   1_556 S
Be19   He20    1.097   .     S
Be20   C19     1.389   1_556 S
Be20   He19    1.097   .     S
C19    Be20    1.389   1_554 S
C19    B12     1.357   .     S
B12    C20     1.356   .     D
B12    Li12    1.098   .     S
C20    Be19    1.389   1_554 S
Be21   Be22    1.390   .     D
Be21   C22     1.389   .     S
Be21   He22    1.096   .     S
Be22   C21     1.389   .     S
Be22   He21    1.097   .     S
C21    B13     1.358   .     S
B13    C22     1.358   .     D
B13    Li13    1.098   .     S
Be23   Be24    1.391   .     D
Be23   C24     1.389   .     S
Be23   He24    1.097   .     S
Be24   C23     1.389   .     S
Be24   He23    1.097   .     S
C23    B14     1.358   .     S
B14    C24     1.358   .     D
B14    Li14    1.098   .     S
Be25   Be26    1.391   .     D
Be25   C26     1.389   .     S
Be25   He26    1.097   1_554 S
Be26   C25     1.389   .     S
Be26   He25    1.097   1_554 S
C25    B15     1.358   .     D
B15    C26     1.358   .     S
B15    Li15    1.098   .     S
He25   Be26    1.097   1_556 S
He26   Be25    1.097   1_556 S
Be27   Be28    1.391   .     D
Be27   C28     1.389   .     S
Be27   He28    1.097   .     S
Be28   C27     1.389   .     S
Be28   He27    1.097   .     S
C27    B16     1.358   .     S
B16    C28     1.358   .     D
B16    Li16    1.097   .     S
Be29   Be30    1.392   1_556 D
Be29   C30     1.389   .     S
Be29   He30    1.097   .     S
Be30   Be29    1.392   1_554 D
Be30   C29     1.390   .     S
Be30   He29    1.097   .     S
C29    B17     1.356   1_554 S
B17    C29     1.356   1_556 S
B17    C30     1.357   .     D
B17    Li17    1.098   .     S
Be31   Be32    1.392   .     D
Be31   C32     1.389   .     S
Be31   He32    1.096   .     S
Be32   C31     1.389   .     S
Be32   He31    1.097   .     S
C31    B18     1.358   .     S
B18    C32     1.358   .     D
B18    Li18    1.098   .     S
Be33   Be34    1.391   .     D
Be33   C34     1.389   .     S
Be33   He34    1.097   .     S
Be34   C33     1.390   .     S
Be34   He33    1.097   .     S
C33    B19     1.357   .     S
B19    C34     1.357   .     D
B19    Li19    1.098   .     S
Be35   Be36    1.392   .     D
Be35   C36     1.389   .     S
Be35   He36    1.096   .     S
Be36   C35     1.389   1_556 S
Be36   He35    1.097   1_556 S
C35    Be36    1.389   1_554 S
C35    B20     1.356   1_554 S
B20    C35     1.356   1_556 S
B20    C36     1.358   .     D
B20    Li20    1.098   .     S
He35   Be36    1.097   1_554 S
B21    C37     1.359   .     S
B21    Li21    1.098   1_556 S
B21    C85     1.359   .     D
C37    Be81    1.388   .     S
Li21   B21     1.098   1_554 S
C38    Be83    1.389   .     S
C38    B43     1.359   .     S
Li22   B43     1.098   .     S
C39    Be86    1.388   .     S
C39    B44     1.359   .     D
Li23   B44     1.098   .     S
C40    B22     1.359   .     D
C40    Be88    1.389   .     S
B22    Li24    1.097   1_556 S
B22    C88     1.360   1_556 S
Li24   B22     1.097   1_554 S
Be37   Be38    1.390   .     D
Be37   C42     1.389   .     S
Be37   He38    1.097   .     S
Be38   C41     1.388   .     S
Be38   He37    1.097   .     S
C41    B23     1.359   .     D
B23    C42     1.358   .     S
B23    Li25    1.098   .     S
Be39   Be40    1.390   .     D
Be39   C44     1.389   .     S
Be39   He40    1.096   .     S
Be40   C43     1.389   .     S
Be40   He39    1.096   .     S
C43    B24     1.359   .     S
B24    C44     1.359   .     D
B24    Li26    1.097   .     S
Be41   Be42    1.392   .     D
Be41   C46     1.390   .     S
Be41   He96    1.097   .     S
Be42   C45     1.389   .     S
Be42   He95    1.097   .     S
C45    B25     1.358   .     S
B25    C46     1.358   .     D
B25    Li27    1.097   .     S
Be43   Be44    1.391   .     D
Be43   C48     1.388   .     S
Be43   He42    1.097   1_556 S
Be44   C47     1.389   .     S
Be44   He41    1.097   1_556 S
C47    B26     1.358   .     D
B26    C48     1.358   .     S
B26    Li28    1.097   .     S
He41   Be44    1.097   1_554 S
He42   Be43    1.097   1_554 S
H13    C52     1.998   .     S
H13    C53     1.994   .     S
H13    C57     1.996   .     S
H13    C61     1.998   .     S
H14    C51     1.998   .     S
H14    C55     1.994   .     S
H14    C59     1.996   .     S
H14    C63     1.997   .     S
H15    C49     1.994   .     S
H15    C54     1.994   .     S
H15    C60     1.995   .     S
H15    C65     1.996   .     S
H16    C50     1.994   .     S
H16    C56     1.993   .     S
H16    C58     1.994   .     S
H16    C67     1.994   .     S
H17    C62     2.003   .     S
H17    C69     2.006   .     S
H17    C73     1.998   .     S
H17    C77     2.005   .     S
H18    C64     2.003   .     S
H18    C71     2.007   .     S
H18    C75     1.998   .     S
H18    C79     2.006   .     S
H19    C66     2.001   .     S
H19    C70     2.006   .     S
H19    C76     1.998   .     S
H19    C81     2.005   .     S
H20    C68     2.000   .     S
H20    C72     2.006   .     S
H20    C74     1.998   .     S
H20    C83     2.003   .     S
H21    C82     1.999   .     S
H21    C85     2.008   1_554 S
H21    C89     2.013   .     S
H21    C93     2.005   .     S
H22    C84     1.998   .     S
H22    C86     2.003   .     S
H22    C91     2.003   .     S
H22    C95     2.001   .     S
H23    C78     2.000   .     S
H23    C87     2.007   .     S
H23    C90     2.013   .     S
H23    C96     2.002   .     S
H24    C80     2.001   .     S
H24    C88     2.004   .     S
H24    C92     2.004   .     S
H24    C94     2.004   .     S
Be45   C49     1.389   .     S
Be45   He43    1.097   .     S
Be45   Be97    1.391   1_556 D
C49    B49     1.357   .     D
Be46   C50     1.389   .     S
Be46   He44    1.097   .     S
Be46   Be98    1.392   .     D
C50    B50     1.357   .     D
Be47   C51     1.390   .     S
Be47   He45    1.097   .     S
Be47   Be99    1.392   1_556 D
C51    B51     1.358   .     D
Be48   C52     1.390   .     S
Be48   He46    1.097   .     S
Be48   Be100   1.392   .     D
C52    B52     1.358   .     D
Be49   Be50    1.390   .     D
Be49   C54     1.389   .     S
Be49   He48    1.097   .     S
Be50   C53     1.389   .     S
Be50   He47    1.097   .     S
C53    B27     1.358   .     D
B27    C54     1.358   .     S
B27    Li29    1.097   .     S
Be51   Be52    1.390   .     D
Be51   C56     1.388   .     S
Be51   He50    1.097   .     S
Be52   C55     1.389   .     S
Be52   He49    1.097   .     S
C55    B28     1.358   .     D
B28    C56     1.358   .     S
B28    Li30    1.098   .     S
Be53   Be54    1.392   .     D
Be53   C58     1.389   .     S
Be53   He52    1.097   .     S
Be54   C57     1.389   .     S
Be54   He51    1.097   .     S
C57    B29     1.358   .     D
B29    C58     1.357   .     S
B29    Li31    1.098   .     S
Be55   Be56    1.392   .     D
Be55   C60     1.393   .     S
Be55   He54    1.093   1_556 S
Be56   C59     1.393   .     S
Be56   He53    1.094   1_556 S
C59    B30     1.358   .     D
B30    C60     1.358   .     S
B30    Li32    1.098   .     S
He53   Be56    1.094   1_554 S
He54   Be55    1.093   1_554 S
Be57   Be58    1.392   .     D
Be57   C62     1.390   .     S
Be57   He56    1.097   .     S
Be58   C61     1.389   .     S
Be58   He55    1.097   .     S
C61    B31     1.358   .     D
B31    C62     1.358   .     S
B31    Li33    1.098   .     S
Be59   Be60    1.392   .     D
Be59   C64     1.390   1_554 S
Be59   He58    1.097   .     S
Be60   C63     1.389   1_554 S
Be60   He57    1.097   .     S
C63    Be60    1.389   1_556 S
C63    B32     1.358   .     D
B32    C64     1.358   .     S
B32    Li34    1.098   .     S
C64    Be59    1.390   1_556 S
Be61   Be62    1.391   .     D
Be61   C66     1.390   1_554 S
Be61   He60    1.097   .     S
Be62   C65     1.389   1_554 S
Be62   He59    1.097   .     S
C65    Be62    1.389   1_556 S
C65    B33     1.358   .     D
B33    C66     1.358   .     S
B33    Li35    1.098   .     S
C66    Be61    1.390   1_556 S
Be63   Be64    1.391   .     D
Be63   C68     1.390   .     S
Be63   He62    1.097   .     S
Be64   C67     1.389   .     S
Be64   He61    1.097   .     S
C67    B34     1.358   .     D
B34    C68     1.357   .     S
B34    Li36    1.098   .     S
Be65   Be66    1.394   .     D
Be65   C70     1.390   .     S
Be65   He64    1.097   .     S
Be66   C69     1.389   .     S
Be66   He63    1.097   .     S
C69    B35     1.359   .     D
B35    C70     1.359   .     S
B35    Li37    1.098   .     S
Be67   Be68    1.394   .     D
Be67   C72     1.389   .     S
Be67   He66    1.097   .     S
Be68   C71     1.390   .     S
Be68   He65    1.097   .     S
C71    B36     1.359   .     D
B36    C72     1.359   .     S
B36    Li38    1.098   .     S
Be69   Be70    1.391   1_655 D
Be69   C74     1.389   .     S
Be69   He68    1.097   .     S
Be70   Be69    1.391   1_455 D
Be70   C73     1.389   .     S
Be70   He67    1.097   .     S
C73    B37     1.358   1_455 D
B37    C73     1.358   1_655 D
B37    C74     1.358   .     S
B37    Li39    1.098   .     S
Be71   Be72    1.391   1_455 D
Be71   C76     1.389   .     S
Be71   He70    1.097   .     S
Be72   Be71    1.391   1_655 D
Be72   C75     1.389   .     S
Be72   He69    1.097   .     S
C75    B38     1.358   .     S
B38    C76     1.358   1_655 D
B38    Li40    1.097   .     S
C76    B38     1.358   1_455 D
Be73   Be74    1.392   .     D
Be73   C78     1.389   .     S
Be73   He72    1.097   .     S
Be74   C77     1.389   .     S
Be74   He71    1.097   .     S
C77    B39     1.358   .     D
B39    C78     1.358   .     S
B39    Li41    1.098   .     S
Be75   Be76    1.392   .     D
Be75   C80     1.389   .     S
Be75   He74    1.097   .     S
Be76   C79     1.390   1_554 S
Be76   He73    1.097   .     S
C79    Be76    1.390   1_556 S
C79    B40     1.358   .     D
B40    C80     1.359   1_556 S
B40    Li42    1.098   .     S
C80    B40     1.359   1_554 S
Be77   Be78    1.392   .     D
Be77   C82     1.389   .     S
Be77   He76    1.097   .     S
Be78   C81     1.390   1_554 S
Be78   He75    1.097   .     S
C81    Be78    1.390   1_556 S
C81    B41     1.358   .     D
B41    C82     1.359   1_556 S
B41    Li43    1.098   .     S
C82    B41     1.359   1_554 S
Be79   Be80    1.392   .     D
Be79   C84     1.389   .     S
Be79   He78    1.097   .     S
Be80   C83     1.390   .     S
Be80   He77    1.097   .     S
C83    B42     1.358   .     D
B42    C84     1.359   .     S
B42    Li44    1.098   .     S
Be81   Be82    1.391   .     D
Be81   He80    1.097   .     S
Be82   C85     1.390   .     S
Be82   He79    1.097   .     S
C85    H21     2.008   1_556 S
Be83   Be84    1.390   .     D
Be83   He82    1.097   .     S
Be84   C86     1.389   .     S
Be84   He81    1.097   .     S
C86    B43     1.359   .     D
Be85   Be86    1.391   .     D
Be85   C87     1.390   .     S
Be85   He84    1.097   .     S
Be86   He83    1.097   .     S
B44    C87     1.359   .     S
Be87   Be88    1.391   .     D
Be87   C88     1.389   1_556 S
Be87   He86    1.097   .     S
Be88   He85    1.097   .     S
C88    Be87    1.389   1_554 S
C88    B22     1.360   1_554 S
Be89   Be90    1.394   .     D
Be89   C90     1.389   .     S
Be89   He88    1.097   .     S
Be90   C89     1.390   .     S
Be90   He87    1.097   .     S
C89    B45     1.359   .     S
B45    C90     1.360   .     D
B45    Li45    1.097   .     S
Be91   Be92    1.393   .     D
Be91   C92     1.389   .     S
Be91   He90    1.097   .     S
Be92   C91     1.389   .     S
Be92   He89    1.097   .     S
C91    B46     1.358   .     S
B46    C92     1.358   .     D
B46    Li46    1.097   .     S
Be93   Be94    1.393   1_655 D
Be93   C94     1.389   1_556 S
Be93   He92    1.097   .     S
Be94   Be93    1.393   1_455 D
Be94   C93     1.389   1_556 S
Be94   He91    1.097   .     S
C93    Be94    1.389   1_554 S
C93    B47     1.359   1_455 S
B47    C93     1.359   1_655 S
B47    C94     1.359   .     D
B47    Li47    1.097   .     S
C94    Be93    1.389   1_554 S
Be95   Be96    1.392   1_455 D
Be95   C96     1.389   .     S
Be95   He94    1.097   .     S
Be96   Be95    1.392   1_655 D
Be96   C95     1.389   .     S
Be96   He93    1.097   .     S
C95    B48     1.359   .     S
B48    C96     1.359   1_655 D
B48    Li48    1.098   .     S
C96    B48     1.359   1_455 D
H25    C99     1.997   .     S
H25    C101    1.996   .     S
H25    C105    1.997   .     S
H25    C109    1.999   .     S
H26    C100    1.999   .     S
H26    C103    1.996   .     S
H26    C107    1.997   .     S
H26    C111    1.999   .     S
H27    C98     1.993   .     S
H27    C102    1.993   .     S
H27    C108    1.995   .     S
H27    C113    1.994   .     S
H28    C97     1.994   .     S
H28    C104    1.993   .     S
H28    C106    1.995   .     S
H28    C115    1.993   .     S
H29    C110    2.001   .     S
H29    C117    2.001   .     S
H29    C121    2.000   .     S
H29    C125    2.007   .     S
H30    C112    2.002   .     S
H30    C119    2.001   .     S
H30    C123    2.001   .     S
H30    C127    2.007   .     S
H31    C114    1.997   .     S
H31    C118    2.000   .     S
H31    C124    1.997   .     S
H31    C129    1.994   .     S
H32    C116    1.997   .     S
H32    C120    2.000   .     S
H32    C122    1.997   .     S
H32    C131    1.995   1_554 S
H33    C130    1.992   .     S
H33    C133    2.002   .     S
H33    C137    1.997   .     S
H33    C141    2.001   .     S
H34    C132    1.992   .     S
H34    C134    2.002   .     S
H34    C139    1.997   .     S
H34    C143    2.001   .     S
H35    C126    2.005   .     S
H35    C135    2.004   .     S
H35    C138    2.004   .     S
H35    C144    2.002   .     S
H36    C128    2.006   .     S
H36    C136    2.005   .     S
H36    C140    2.004   .     S
H36    C142    2.002   .     S
Be97   Be45    1.391   1_554 D
Be97   C97     1.390   .     S
Be97   He97    1.098   .     S
B49    C97     1.357   1_556 S
B49    Li49    1.098   .     S
C97    B49     1.357   1_554 S
Be98   C98     1.389   .     S
Be98   He98    1.097   .     S
C98    B50     1.357   .     S
B50    Li50    1.098   .     S
Be99   Be47    1.392   1_554 D
Be99   C99     1.390   .     S
Be99   He99    1.097   .     S
C99    B51     1.358   1_554 S
B51    C99     1.358   1_556 S
B51    Li51    1.098   .     S
Be100  C100    1.389   .     S
Be100  He100   1.097   .     S
B52    C100    1.358   .     S
B52    Li52    1.098   .     S
Be101  Be102   1.390   .     D
Be101  C102    1.389   .     S
Be101  He102   1.097   .     S
Be102  C101    1.389   .     S
Be102  He101   1.097   .     S
C101   B53     1.358   .     D
B53    C102    1.358   .     S
B53    Li53    1.098   .     S
Be103  Be104   1.390   .     D
Be103  C104    1.388   .     S
Be103  He104   1.097   .     S
Be104  C103    1.389   .     S
Be104  He103   1.097   .     S
C103   B54     1.358   .     S
B54    C104    1.358   .     D
B54    Li54    1.098   .     S
Be105  Be106   1.392   .     D
Be105  C106    1.389   1_556 S
Be105  He106   1.097   .     S
Be106  C105    1.389   1_556 S
Be106  He105   1.097   .     S
C105   Be106   1.389   1_554 S
C105   B55     1.358   .     S
B55    C106    1.358   .     D
B55    Li55    1.098   .     S
C106   Be105   1.389   1_554 S
Be107  Be108   1.392   .     D
Be107  C108    1.389   .     S
Be107  He108   1.097   .     S
Be108  C107    1.389   .     S
Be108  He107   1.097   .     S
C107   B56     1.358   .     S
B56    C108    1.358   .     D
B56    Li56    1.098   .     S
Be109  Be110   1.392   .     D
Be109  C110    1.390   1_556 S
Be109  He110   1.097   .     S
Be110  C109    1.389   1_556 S
Be110  He109   1.097   .     S
C109   Be110   1.389   1_554 S
C109   B57     1.358   .     S
B57    C110    1.358   .     D
B57    Li57    1.098   .     S
C110   Be109   1.390   1_554 S
Be111  Be112   1.392   .     D
Be111  C112    1.390   .     S
Be111  He112   1.097   .     S
Be112  C111    1.389   .     S
Be112  He111   1.097   .     S
C111   B58     1.358   .     S
B58    C112    1.358   .     D
B58    Li58    1.098   .     S
Be113  Be114   1.392   .     D
Be113  C114    1.390   .     S
Be113  He114   1.097   .     S
Be114  C113    1.389   .     S
Be114  He113   1.097   .     S
C113   B59     1.357   .     S
B59    C114    1.357   .     D
B59    Li59    1.098   .     S
Be115  Be116   1.391   .     D
Be115  C116    1.390   1_556 S
Be115  He116   1.097   .     S
Be116  C115    1.389   1_556 S
Be116  He115   1.097   .     S
C115   Be116   1.389   1_554 S
C115   B60     1.357   .     S
B60    C116    1.357   .     D
B60    Li60    1.098   .     S
C116   Be115   1.390   1_554 S
Be117  Be118   1.393   .     D
Be117  C118    1.389   .     S
Be117  He118   1.097   .     S
Be118  C117    1.389   .     S
Be118  He117   1.097   .     S
C117   B61     1.358   .     S
B61    C118    1.358   .     D
B61    Li61    1.098   .     S
Be119  Be120   1.393   .     D
Be119  C120    1.389   .     S
Be119  He120   1.097   .     S
Be120  C119    1.389   .     S
Be120  He119   1.097   .     S
C119   B62     1.359   .     S
B62    C120    1.358   .     D
B62    Li62    1.098   .     S
Be121  Be122   1.391   1_455 D
Be121  C122    1.389   .     S
Be121  He122   1.093   1_554 S
Be122  Be121   1.391   1_655 D
Be122  C121    1.390   .     S
Be122  He121   1.093   1_554 S
C121   B63     1.358   .     D
B63    C122    1.358   1_655 S
B63    Li63    1.098   .     S
C122   B63     1.358   1_455 S
He121  Be122   1.093   1_556 S
He122  Be121   1.093   1_556 S
Be123  Be124   1.391   1_655 D
Be123  C124    1.388   .     S
Be123  He124   1.097   .     S
Be124  Be123   1.391   1_455 D
Be124  C123    1.390   .     S
Be124  He123   1.097   .     S
C123   B64     1.358   .     D
B64    C124    1.359   1_455 S
B64    Li64    1.097   1_455 S
C124   B64     1.359   1_655 S
Li64   B64     1.097   1_655 S
Be125  Be126   1.393   .     D
Be125  C126    1.389   .     S
Be125  He126   1.097   .     S
Be126  C125    1.390   1_556 S
Be126  He125   1.097   1_556 S
C125   Be126   1.390   1_554 S
C125   B65     1.359   1_554 S
B65    C125    1.359   1_556 S
B65    C126    1.359   .     D
B65    Li65    1.098   .     S
He125  Be126   1.097   1_554 S
Be127  Be128   1.393   .     D
Be127  C128    1.389   .     S
Be127  He128   1.096   .     S
Be128  C127    1.390   .     S
Be128  He127   1.097   .     S
C127   B66     1.359   .     D
B66    C128    1.360   .     S
B66    Li66    1.098   .     S
Be129  Be130   1.392   .     D
Be129  C130    1.389   .     S
Be129  He130   1.097   .     S
Be130  C129    1.389   .     S
Be130  He129   1.097   .     S
C129   B67     1.357   .     D
B67    C130    1.357   .     S
B67    Li67    1.098   .     S
Be131  Be132   1.392   .     D
Be131  C132    1.388   .     S
Be131  He132   1.097   .     S
Be132  C131    1.389   .     S
Be132  He131   1.097   .     S
C131   H32     1.995   1_556 S
C131   B68     1.361   .     S
B68    C132    1.353   .     D
B68    Li68    1.097   1_556 S
Li68   B68     1.097   1_554 S
Be133  Be134   1.390   .     D
Be133  He134   1.097   .     S
Be133  C181    1.390   .     S
Be134  C133    1.389   .     S
Be134  He133   1.097   .     S
C133   B89     1.360   .     D
Be135  Be136   1.390   .     D
Be135  He136   1.097   .     S
Be135  C182    1.389   .     S
Be136  C134    1.389   1_554 S
Be136  He135   1.097   .     S
C134   Be136   1.389   1_556 S
C134   B90     1.360   .     D
C135   Be181   1.390   .     S
C135   B91     1.359   1_556 S
Li69   B91     1.097   .     S
C136   Be183   1.390   .     S
C136   B92     1.359   .     D
Li70   B92     1.097   .     S
Be137  Be138   1.391   .     D
Be137  C138    1.390   .     S
Be137  He138   1.097   .     S
Be138  C137    1.389   .     S
Be138  He137   1.097   .     S
C137   B69     1.359   .     S
B69    C138    1.358   .     D
B69    Li71    1.097   .     S
Be139  Be140   1.392   .     D
Be139  C140    1.390   .     S
Be139  He140   1.097   .     S
Be140  C139    1.389   .     S
Be140  He139   1.097   .     S
C139   B70     1.359   .     D
B70    C140    1.358   .     S
B70    Li72    1.097   .     S
Be141  Be142   1.392   1_455 D
Be141  C142    1.389   .     S
Be141  He186   1.097   .     S
Be142  Be141   1.392   1_655 D
Be142  C141    1.389   .     S
Be142  He185   1.097   .     S
C141   B71     1.358   1_655 S
B71    C141    1.358   1_455 S
B71    C142    1.359   .     D
B71    Li73    1.097   .     S
Be143  Be144   1.392   1_655 D
Be143  C144    1.389   .     S
Be143  He188   1.097   1_556 S
Be144  Be143   1.392   1_455 D
Be144  C143    1.389   .     S
Be144  He187   1.097   1_556 S
C143   B72     1.359   1_455 S
B72    C143    1.359   1_655 S
B72    C144    1.359   .     D
B72    Li74    1.097   .     S
H37    C148    1.996   .     S
H37    C149    1.996   .     S
H37    C153    1.997   .     S
H37    C157    1.997   .     S
H38    C147    1.995   .     S
H38    C151    1.996   .     S
H38    C155    1.996   .     S
H38    C159    1.996   .     S
H39    C145    1.991   .     S
H39    C150    1.993   .     S
H39    C156    1.993   .     S
H39    C161    1.992   .     S
H40    C146    1.991   .     S
H40    C152    1.993   .     S
H40    C154    1.994   .     S
H40    C163    1.993   .     S
H41    C158    1.999   .     S
H41    C165    2.000   .     S
H41    C169    1.999   .     S
H41    C173    2.004   .     S
H42    C160    1.998   .     S
H42    C167    1.999   .     S
H42    C171    1.999   .     S
H42    C175    2.004   .     S
H43    C162    1.995   .     S
H43    C166    1.999   .     S
H43    C172    1.995   .     S
H43    C177    1.994   .     S
H44    C164    1.996   .     S
H44    C168    1.999   .     S
H44    C170    1.996   .     S
H44    C179    1.994   .     S
H45    C178    1.993   .     S
H45    C183    2.003   .     S
H45    C185    1.995   .     S
H45    C189    2.001   .     S
H46    C180    1.993   .     S
H46    C184    2.003   .     S
H46    C187    1.995   .     S
H46    C191    2.001   .     S
H47    C174    2.003   .     S
H47    C181    2.003   .     S
H47    C186    2.002   .     S
H47    C192    2.002   .     S
H48    C176    2.003   .     S
H48    C182    2.003   .     S
H48    C188    2.003   .     S
H48    C190    2.002   .     S
Be145  Be1     1.392   1_566 D
Be145  C145    1.389   .     S
Be145  He141   1.097   .     S
C145   B1      1.356   1_565 D
Be146  Be2     1.391   1_565 D
Be146  C146    1.389   .     S
Be146  He142   1.097   .     S
C146   B2      1.357   1_565 S
Be147  Be3     1.392   1_566 D
Be147  C147    1.389   .     S
Be147  He143   1.097   .     S
Be148  Be4     1.392   1_565 D
Be148  C148    1.389   .     S
Be148  He144   1.097   .     S
C148   B4      1.357   1_565 D
Be149  Be150   1.390   .     D
Be149  C150    1.388   .     S
Be149  He146   1.097   .     S
Be150  C149    1.389   .     S
Be150  He145   1.097   .     S
C149   B73     1.358   .     D
B73    C150    1.358   .     S
B73    Li75    1.098   .     S
Be151  Be152   1.390   .     D
Be151  C152    1.389   .     S
Be151  He148   1.097   .     S
Be152  C151    1.389   .     S
Be152  He147   1.097   .     S
C151   B74     1.358   .     S
B74    C152    1.358   .     D
B74    Li76    1.097   .     S
Be153  Be154   1.392   1_455 D
Be153  C154    1.389   .     S
Be153  He150   1.097   .     S
Be154  Be153   1.392   1_655 D
Be154  C153    1.389   .     S
Be154  He149   1.097   .     S
C153   B75     1.358   .     D
B75    C154    1.358   1_655 S
B75    Li77    1.098   .     S
C154   B75     1.358   1_455 S
Be155  Be156   1.392   1_655 D
Be155  C156    1.393   .     S
Be155  He152   1.094   1_556 S
Be156  Be155   1.392   1_455 D
Be156  C155    1.393   .     S
Be156  He151   1.094   1_556 S
C155   B76     1.357   1_455 S
B76    C155    1.357   1_655 S
B76    C156    1.358   .     D
B76    Li78    1.098   .     S
He151  Be156   1.094   1_554 S
He152  Be155   1.094   1_554 S
Be157  Be158   1.392   .     D
Be157  C158    1.390   .     S
Be157  He154   1.097   .     S
Be158  C157    1.389   .     S
Be158  He153   1.097   .     S
C157   B77     1.358   .     S
B77    C158    1.357   .     D
B77    Li79    1.098   .     S
Be159  Be160   1.392   .     D
Be159  C160    1.390   1_554 S
Be159  He156   1.097   .     S
Be160  C159    1.389   1_554 S
Be160  He155   1.097   .     S
C159   Be160   1.389   1_556 S
C159   B78     1.357   .     D
B78    C160    1.358   .     S
B78    Li80    1.098   .     S
C160   Be159   1.390   1_556 S
Be161  Be162   1.391   .     D
Be161  C162    1.390   1_554 S
Be161  He158   1.097   .     S
Be162  C161    1.389   1_554 S
Be162  He157   1.097   .     S
C161   Be162   1.389   1_556 S
C161   B79     1.357   .     D
B79    C162    1.357   .     S
B79    Li81    1.098   .     S
C162   Be161   1.390   1_556 S
Be163  Be164   1.392   .     D
Be163  C164    1.390   .     S
Be163  He160   1.097   .     S
Be164  C163    1.389   .     S
Be164  He159   1.097   .     S
C163   B80     1.357   .     S
B80    C164    1.357   .     D
B80    Li82    1.098   .     S
Be165  Be166   1.393   .     D
Be165  C166    1.389   .     S
Be165  He162   1.097   .     S
Be166  C165    1.389   .     S
Be166  He161   1.097   .     S
C165   B81     1.358   .     D
B81    C166    1.358   .     S
B81    Li83    1.098   .     S
Be167  Be168   1.393   .     D
Be167  C168    1.389   .     S
Be167  He164   1.097   .     S
Be168  C167    1.389   .     S
Be168  He163   1.097   .     S
C167   B82     1.358   .     S
B82    C168    1.358   .     D
B82    Li84    1.098   .     S
Be169  Be170   1.391   .     D
Be169  C170    1.389   .     S
Be169  He166   1.097   .     S
Be170  C169    1.389   .     S
Be170  He165   1.097   .     S
C169   B83     1.358   .     D
B83    C170    1.358   .     S
B83    Li85    1.098   .     S
Be171  Be172   1.391   .     D
Be171  C172    1.389   .     S
Be171  He168   1.097   .     S
Be172  C171    1.390   .     S
Be172  He167   1.094   .     S
C171   B84     1.358   .     S
B84    C172    1.358   .     D
B84    Li86    1.097   .     S
Be173  Be174   1.392   .     D
Be173  C174    1.389   .     S
Be173  He170   1.097   .     S
Be174  C173    1.390   .     S
Be174  He169   1.097   .     S
C173   B85     1.358   .     D
B85    C174    1.359   .     S
B85    Li87    1.098   .     S
Be175  Be176   1.393   1_554 D
Be175  C176    1.389   .     S
Be175  He172   1.097   .     S
Be176  Be175   1.393   1_556 D
Be176  C175    1.390   .     S
Be176  He171   1.097   .     S
C175   B86     1.358   .     D
B86    C176    1.359   1_556 S
B86    Li88    1.097   .     S
C176   B86     1.359   1_554 S
Be177  Be178   1.391   .     D
Be177  C178    1.389   .     S
Be177  He174   1.097   .     S
Be178  C177    1.389   1_554 S
Be178  He173   1.097   .     S
C177   Be178   1.389   1_556 S
C177   B87     1.357   .     D
B87    C178    1.357   1_556 S
B87    Li89    1.098   .     S
C178   B87     1.357   1_554 S
Be179  Be180   1.392   .     D
Be179  C180    1.389   .     S
Be179  He176   1.097   .     S
Be180  C179    1.389   .     S
Be180  He175   1.097   .     S
C179   B88     1.357   .     D
B88    C180    1.357   .     S
B88    Li90    1.098   .     S
B89    C181    1.359   .     S
B89    Li91    1.098   .     S
B90    C182    1.359   1_556 S
B90    Li92    1.097   .     S
C182   B90     1.359   1_554 S
Be181  Be182   1.390   .     D
Be181  He178   1.098   .     S
Be182  C183    1.389   1_556 S
Be182  He177   1.097   .     S
C183   Be182   1.389   1_554 S
C183   B91     1.360   .     D
B91    C135    1.359   1_554 S
Be183  Be184   1.390   .     D
Be183  He180   1.098   .     S
Be184  C184    1.389   .     S
Be184  He179   1.097   .     S
C184   B92     1.360   .     S
Be185  Be186   1.391   .     D
Be185  C186    1.390   .     S
Be185  He182   1.097   .     S
Be186  C185    1.389   .     S
Be186  He181   1.097   .     S
C185   B93     1.359   .     S
B93    C186    1.358   .     D
B93    Li93    1.097   .     S
Be187  Be188   1.391   .     D
Be187  C188    1.390   .     S
Be187  He184   1.097   .     S
Be188  C187    1.389   .     S
Be188  He183   1.097   .     S
C187   B94     1.359   .     S
B94    C188    1.358   .     D
B94    Li94    1.097   .     S
He187  Be144   1.097   1_554 S
He188  Be143   1.097   1_554 S
Be189  Be190   1.392   .     D
Be189  C190    1.389   .     S
Be189  He190   1.097   1_554 S
Be190  C189    1.390   .     S
Be190  He189   1.097   1_554 S
C189   B95     1.358   .     D
B95    C190    1.358   .     S
B95    Li95    1.098   .     S
He189  Be190   1.097   1_556 S
He190  Be189   1.097   1_556 S
Be191  Be192   1.392   .     D
Be191  C192    1.389   .     S
Be191  He192   1.097   .     S
Be192  C191    1.389   .     S
Be192  He191   1.097   .     S
C191   B96     1.358   .     S
B96    C192    1.359   .     D
B96    Li96    1.098   .     S
