# Supplementary material for: Data-Driven Search Algorithm for Discovery of Synthesizable Zeolitic Imidazolate Frameworks
Source: JACS Au. 2025 Mar 7;5(3):1460–70. doi: 10.1021/jacsau.5c00077 (PMC11938011; doi:10.1021/jacsau.5c00077)
Supplement: Supplementary file 5 — au5c00077_si_005.zip [file au5c00077_si_005.zip › Tier 2/T-153_59_5_15726633.cif]

data_59_5_15726633.lmp-nosymm
_audit_creation_date              2023-09-12
_audit_creation_method            'Materials Studio'
_symmetry_space_group_name_H-M    'P1'
_symmetry_Int_Tables_number       1
_symmetry_cell_setting            triclinic
loop_
_symmetry_equiv_pos_as_xyz
  x,y,z
_cell_length_a                    18.0360
_cell_length_b                    17.2935
_cell_length_c                    48.1380
_cell_angle_alpha                 89.9542
_cell_angle_beta                  90.0311
_cell_angle_gamma                 90.2238
loop_
_atom_site_label
_atom_site_type_symbol
_atom_site_fract_x
_atom_site_fract_y
_atom_site_fract_z
_atom_site_U_iso_or_equiv
_atom_site_adp_type
_atom_site_occupancy
H1     Zn    0.13488   0.19832   0.04823   0.00000  Uiso   1.00
H2     Zn    0.85809   0.79225   0.03903   0.00000  Uiso   1.00
H3     Zn    0.18640   0.85521   0.04598   0.00000  Uiso   1.00
H4     Zn    0.80584   0.13819   0.04614   0.00000  Uiso   1.00
H5     Zn    0.31556   0.34785   0.13960   0.00000  Uiso   1.00
H6     Zn    0.67097   0.66417   0.13371   0.00000  Uiso   1.00
H7     Zn    0.33884   0.69433   0.13845   0.00000  Uiso   1.00
H8     Zn    0.64767   0.31524   0.13531   0.00000  Uiso   1.00
H9     Zn    0.67214   0.82679   0.24608   0.00000  Uiso   1.00
C1     N     0.15972   0.26635   0.01614   0.00000  Uiso   1.00
B1     C     0.22826   0.27576   0.00499   0.00000  Uiso   1.00
He1    H     0.05175   0.30630   0.00245   0.00000  Uiso   1.00
Li1    H     0.27901   0.25192   0.01417   0.00000  Uiso   1.00
C2     N     0.82837   0.73188   0.00548   0.00000  Uiso   1.00
Li2    H     0.50531   0.87179   0.23006   0.00000  Uiso   1.00
Li3    H     0.70817   0.73521   0.00525   0.00000  Uiso   1.00
Be1    C     0.34067   0.81798   0.02795   0.00000  Uiso   1.00
Be2    C     0.37972   0.78413   0.00629   0.00000  Uiso   1.00
C3     N     0.26547   0.80928   0.02256   0.00000  Uiso   1.00
He2    H     0.43970   0.77857   0.00316   0.00000  Uiso   1.00
He3    H     0.36069   0.84657   0.04687   0.00000  Uiso   1.00
B2     C     0.71113   0.21362   0.00173   0.00000  Uiso   1.00
C4     N     0.77790   0.20628   0.01446   0.00000  Uiso   1.00
He4    H     0.88514   0.25776   0.00512   0.00000  Uiso   1.00
Li4    H     0.66050   0.18410   0.00873   0.00000  Uiso   1.00
Be3    C     0.19733   0.99391   0.00762   0.00000  Uiso   1.00
Be4    C     0.18477   0.07327   0.00793   0.00000  Uiso   1.00
C5     N     0.16085   0.09347   0.03438   0.00000  Uiso   1.00
B3     C     0.15888   0.02654   0.04903   0.00000  Uiso   1.00
C6     N     0.18179   0.96501   0.03392   0.00000  Uiso   1.00
Li5    H     0.14147   0.02270   0.07081   0.00000  Uiso   1.00
Be5    C     0.80990   0.00860   0.00421   0.00000  Uiso   1.00
Be6    C     0.82181   0.92927   0.00254   0.00000  Uiso   1.00
C7     N     0.83205   0.90110   0.02931   0.00000  Uiso   1.00
B4     C     0.82763   0.96382   0.04616   0.00000  Uiso   1.00
C8     N     0.81300   0.02997   0.03201   0.00000  Uiso   1.00
Li6    H     0.83355   0.96094   0.06883   0.00000  Uiso   1.00
Be7    C     0.92132   0.22116   0.08087   0.00000  Uiso   1.00
Be8    C     0.99723   0.23558   0.08116   0.00000  Uiso   1.00
C9     N     0.02876   0.19638   0.05898   0.00000  Uiso   1.00
B5     C     0.97168   0.16082   0.04575   0.00000  Uiso   1.00
C10    N     0.90576   0.17284   0.05855   0.00000  Uiso   1.00
He5    H     0.03112   0.26981   0.09558   0.00000  Uiso   1.00
He6    H     0.87776   0.24044   0.09513   0.00000  Uiso   1.00
Li7    H     0.97839   0.12435   0.02727   0.00000  Uiso   1.00
Be9    C     0.07935   0.71974   0.04377   0.00000  Uiso   1.00
Be10   C     0.00337   0.70568   0.04261   0.00000  Uiso   1.00
C11    N     0.96737   0.77642   0.04080   0.00000  Uiso   1.00
B6     C     0.02183   0.83069   0.04120   0.00000  Uiso   1.00
C12    N     0.09051   0.79916   0.04253   0.00000  Uiso   1.00
He7    H     0.97231   0.65102   0.04289   0.00000  Uiso   1.00
He8    H     0.12607   0.67949   0.04513   0.00000  Uiso   1.00
Li8    H     0.01146   0.89312   0.03985   0.00000  Uiso   1.00
Be11   C     0.21953   0.20678   0.12920   0.00000  Uiso   1.00
Be12   C     0.18021   0.17162   0.10776   0.00000  Uiso   1.00
C13    N     0.18561   0.21834   0.08434   0.00000  Uiso   1.00
B7     C     0.22627   0.28059   0.09237   0.00000  Uiso   1.00
C14    N     0.24742   0.27658   0.11940   0.00000  Uiso   1.00
He9    H     0.14917   0.11702   0.10748   0.00000  Uiso   1.00
He10   H     0.22836   0.18828   0.15074   0.00000  Uiso   1.00
Li9    H     0.24009   0.32909   0.07855   0.00000  Uiso   1.00
Be13   C     0.81111   0.75689   0.12335   0.00000  Uiso   1.00
Be14   C     0.85455   0.78392   0.10147   0.00000  Uiso   1.00
C15    N     0.82015   0.76348   0.07669   0.00000  Uiso   1.00
B8     C     0.75646   0.72702   0.08423   0.00000  Uiso   1.00
C16    N     0.74850   0.72161   0.11223   0.00000  Uiso   1.00
He11   H     0.90805   0.81434   0.10170   0.00000  Uiso   1.00
He12   H     0.81962   0.76065   0.14587   0.00000  Uiso   1.00
Li10   H     0.71648   0.70331   0.06927   0.00000  Uiso   1.00
Be15   C     0.25171   0.84479   0.13011   0.00000  Uiso   1.00
Be16   C     0.21741   0.88451   0.10848   0.00000  Uiso   1.00
C17    N     0.22439   0.84050   0.08451   0.00000  Uiso   1.00
B9     C     0.26010   0.77513   0.09238   0.00000  Uiso   1.00
C18    N     0.27769   0.77499   0.11976   0.00000  Uiso   1.00
He13   H     0.19007   0.94096   0.10824   0.00000  Uiso   1.00
He14   H     0.25832   0.86010   0.15206   0.00000  Uiso   1.00
Li11   H     0.27360   0.72751   0.07820   0.00000  Uiso   1.00
Be17   C     0.69654   0.15066   0.12288   0.00000  Uiso   1.00
Be18   C     0.72958   0.10810   0.10175   0.00000  Uiso   1.00
C19    N     0.74496   0.15807   0.07990   0.00000  Uiso   1.00
B10    C     0.72347   0.22910   0.08872   0.00000  Uiso   1.00
C20    N     0.69470   0.22779   0.11475   0.00000  Uiso   1.00
He15   H     0.74158   0.04611   0.10034   0.00000  Uiso   1.00
He16   H     0.67587   0.13200   0.14322   0.00000  Uiso   1.00
Li12   H     0.72877   0.28188   0.07616   0.00000  Uiso   1.00
Be19   C     0.22902   0.56787   0.12219   0.00000  Uiso   1.00
Be20   C     0.22362   0.48751   0.12260   0.00000  Uiso   1.00
C21    N     0.29145   0.45800   0.13114   0.00000  Uiso   1.00
B11    C     0.33509   0.52062   0.13604   0.00000  Uiso   1.00
C22    N     0.30027   0.58831   0.13043   0.00000  Uiso   1.00
He17   H     0.17705   0.44929   0.11731   0.00000  Uiso   1.00
He18   H     0.18804   0.61185   0.11649   0.00000  Uiso   1.00
Li13   H     0.39295   0.51686   0.14298   0.00000  Uiso   1.00
Be21   C     0.75349   0.44265   0.11613   0.00000  Uiso   1.00
Be22   C     0.75812   0.52306   0.11610   0.00000  Uiso   1.00
C23    N     0.69174   0.55227   0.12623   0.00000  Uiso   1.00
B12    C     0.64969   0.48926   0.13238   0.00000  Uiso   1.00
C24    N     0.68404   0.42169   0.12611   0.00000  Uiso   1.00
He19   H     0.80328   0.56154   0.10947   0.00000  Uiso   1.00
He20   H     0.79388   0.39910   0.10956   0.00000  Uiso   1.00
Li14   H     0.59317   0.49275   0.14072   0.00000  Uiso   1.00
Be23   C     0.51182   0.27318   0.10188   0.00000  Uiso   1.00
Be24   C     0.43508   0.28079   0.10269   0.00000  Uiso   1.00
C25    N     0.41642   0.31728   0.12739   0.00000  Uiso   1.00
B13    C     0.48163   0.33189   0.14045   0.00000  Uiso   1.00
C26    N     0.54076   0.30476   0.12612   0.00000  Uiso   1.00
He21   H     0.39257   0.26206   0.08783   0.00000  Uiso   1.00
He22   H     0.54773   0.24672   0.08618   0.00000  Uiso   1.00
Li15   H     0.48590   0.35998   0.16084   0.00000  Uiso   1.00
Be25   C     0.46693   0.73605   0.10022   0.00000  Uiso   1.00
Be26   C     0.54374   0.72918   0.09882   0.00000  Uiso   1.00
C27    N     0.56814   0.69546   0.12335   0.00000  Uiso   1.00
B14    C     0.50599   0.68175   0.13851   0.00000  Uiso   1.00
C28    N     0.44355   0.70685   0.12566   0.00000  Uiso   1.00
He23   H     0.58267   0.74659   0.08247   0.00000  Uiso   1.00
He24   H     0.42746   0.76029   0.08526   0.00000  Uiso   1.00
Li16   H     0.50639   0.65578   0.15934   0.00000  Uiso   1.00
Be27   C     0.28690   0.33992   0.22617   0.00000  Uiso   1.00
Be28   C     0.28363   0.37787   0.20068   0.00000  Uiso   1.00
C29    N     0.30989   0.32788   0.18043   0.00000  Uiso   1.00
B15    C     0.32726   0.26154   0.19404   0.00000  Uiso   1.00
C30    N     0.31318   0.26549   0.22170   0.00000  Uiso   1.00
He25   H     0.26521   0.43647   0.19546   0.00000  Uiso   1.00
He26   H     0.27183   0.35999   0.24702   0.00000  Uiso   1.00
Li17   H     0.34994   0.21014   0.18378   0.00000  Uiso   1.00
Be29   C     0.71148   0.67328   0.21967   0.00000  Uiso   1.00
Be30   C     0.71022   0.63538   0.19416   0.00000  Uiso   1.00
C31    N     0.68253   0.68612   0.17438   0.00000  Uiso   1.00
B16    C     0.66910   0.75299   0.18829   0.00000  Uiso   1.00
C32    N     0.68670   0.74851   0.21569   0.00000  Uiso   1.00
He27   H     0.72620   0.57620   0.18866   0.00000  Uiso   1.00
He28   H     0.72877   0.65258   0.24021   0.00000  Uiso   1.00
Li18   H     0.64680   0.80518   0.17839   0.00000  Uiso   1.00
Be31   C     0.29959   0.68823   0.22426   0.00000  Uiso   1.00
Be32   C     0.30014   0.65449   0.19802   0.00000  Uiso   1.00
C33    N     0.32793   0.70840   0.17929   0.00000  Uiso   1.00
B17    C     0.34294   0.77257   0.19451   0.00000  Uiso   1.00
C34    N     0.32525   0.76376   0.22172   0.00000  Uiso   1.00
He29   H     0.28306   0.59652   0.19130   0.00000  Uiso   1.00
He30   H     0.28222   0.66457   0.24439   0.00000  Uiso   1.00
Li19   H     0.36615   0.82601   0.18572   0.00000  Uiso   1.00
Be33   C     0.70764   0.32251   0.21954   0.00000  Uiso   1.00
Be34   C     0.70259   0.35481   0.19311   0.00000  Uiso   1.00
C35    N     0.66720   0.30189   0.17587   0.00000  Uiso   1.00
B18    C     0.65233   0.23965   0.19215   0.00000  Uiso   1.00
C36    N     0.67703   0.24872   0.21859   0.00000  Uiso   1.00
He31   H     0.72123   0.41125   0.18532   0.00000  Uiso   1.00
He32   H     0.73116   0.34606   0.23878   0.00000  Uiso   1.00
Li20   H     0.62375   0.18747   0.18474   0.00000  Uiso   1.00
Be35   C     0.28026   0.96987   0.21600   0.00000  Uiso   1.00
Be36   C     0.27800   0.05038   0.21557   0.00000  Uiso   1.00
C37    N     0.32097   0.07772   0.23743   0.00000  Uiso   1.00
Li21   H     0.49627   0.14191   0.23128   0.00000  Uiso   1.00
C38    N     0.32471   0.94711   0.23811   0.00000  Uiso   1.00
He33   H     0.24940   0.09010   0.20144   0.00000  Uiso   1.00
He34   H     0.25374   0.92726   0.20234   0.00000  Uiso   1.00
Be37   C     0.71880   0.04556   0.21151   0.00000  Uiso   1.00
Be38   C     0.72097   0.96509   0.21040   0.00000  Uiso   1.00
C39    N     0.68210   0.93630   0.23309   0.00000  Uiso   1.00
B19    C     0.65897   0.99945   0.24738   0.00000  Uiso   1.00
C40    N     0.67850   0.06689   0.23487   0.00000  Uiso   1.00
He35   H     0.74692   0.92635   0.19527   0.00000  Uiso   1.00
He36   H     0.74279   0.08900   0.19751   0.00000  Uiso   1.00
He37   H     0.42091   0.59706   0.00304   0.00000  Uiso   1.00
He38   H     0.40355   0.43562   0.00433   0.00000  Uiso   1.00
He39   H     0.57088   0.41054   0.00023   0.00000  Uiso   1.00
Be39   C     0.82660   0.25242   0.99935   0.00000  Uiso   1.00
H10    Zn    0.33270   0.18616   0.25118   0.00000  Uiso   1.00
H11    Zn    0.34094   0.83972   0.25234   0.00000  Uiso   1.00
H12    Zn    0.66444   0.17387   0.24990   0.00000  Uiso   1.00
H13    Zn    0.16917   0.17987   0.36064   0.00000  Uiso   1.00
H14    Zn    0.83285   0.82820   0.35596   0.00000  Uiso   1.00
H15    Zn    0.17117   0.83154   0.36023   0.00000  Uiso   1.00
H16    Zn    0.83083   0.17666   0.35827   0.00000  Uiso   1.00
H17    Zn    0.33790   0.32934   0.45381   0.00000  Uiso   1.00
H18    Zn    0.66526   0.67905   0.44916   0.00000  Uiso   1.00
H19    Zn    0.34145   0.68203   0.45273   0.00000  Uiso   1.00
H20    Zn    0.66182   0.32602   0.45117   0.00000  Uiso   1.00
Li22   H     0.38273   0.01562   0.26896   0.00000  Uiso   1.00
Li23   H     0.62621   0.99635   0.26657   0.00000  Uiso   1.00
Be40   C     0.54026   0.22768   0.28895   0.00000  Uiso   1.00
Be41   C     0.46305   0.23092   0.28926   0.00000  Uiso   1.00
C41    N     0.43679   0.19512   0.26536   0.00000  Uiso   1.00
B20    C     0.49814   0.17243   0.25126   0.00000  Uiso   1.00
C42    N     0.56201   0.18977   0.26487   0.00000  Uiso   1.00
He40   H     0.42500   0.25563   0.30461   0.00000  Uiso   1.00
He41   H     0.58113   0.24909   0.30399   0.00000  Uiso   1.00
Be42   C     0.47112   0.78506   0.28851   0.00000  Uiso   1.00
Be43   C     0.54820   0.78157   0.28695   0.00000  Uiso   1.00
C43    N     0.57039   0.81770   0.26252   0.00000  Uiso   1.00
B21    C     0.50680   0.84091   0.24999   0.00000  Uiso   1.00
C44    N     0.44539   0.82352   0.26508   0.00000  Uiso   1.00
He42   H     0.58871   0.75635   0.30130   0.00000  Uiso   1.00
He43   H     0.43283   0.76356   0.30446   0.00000  Uiso   1.00
Be44   C     0.14577   0.23146   0.30067   0.00000  Uiso   1.00
Be45   C     0.18472   0.23405   0.27572   0.00000  Uiso   1.00
C45    N     0.25475   0.20304   0.28017   0.00000  Uiso   1.00
B22    C     0.25514   0.18029   0.30716   0.00000  Uiso   1.00
C46    N     0.19054   0.19629   0.32040   0.00000  Uiso   1.00
He44   H     0.16812   0.25632   0.25531   0.00000  Uiso   1.00
He45   H     0.08964   0.25102   0.30578   0.00000  Uiso   1.00
Li24   H     0.30260   0.15222   0.31721   0.00000  Uiso   1.00
Be46   C     0.85781   0.77603   0.29597   0.00000  Uiso   1.00
Be47   C     0.81954   0.77448   0.27083   0.00000  Uiso   1.00
C47    N     0.75035   0.80775   0.27492   0.00000  Uiso   1.00
B23    C     0.74981   0.83063   0.30189   0.00000  Uiso   1.00
C48    N     0.81353   0.81278   0.31546   0.00000  Uiso   1.00
He46   H     0.83598   0.75155   0.25052   0.00000  Uiso   1.00
He47   H     0.91321   0.75484   0.30137   0.00000  Uiso   1.00
Li25   H     0.70294   0.86034   0.31169   0.00000  Uiso   1.00
Be48   C     0.15183   0.78444   0.29947   0.00000  Uiso   1.00
Be49   C     0.19246   0.78531   0.27489   0.00000  Uiso   1.00
C49    N     0.26167   0.81759   0.28038   0.00000  Uiso   1.00
B24    C     0.25994   0.83758   0.30762   0.00000  Uiso   1.00
C50    N     0.19475   0.81870   0.32004   0.00000  Uiso   1.00
He48   H     0.17758   0.76473   0.25406   0.00000  Uiso   1.00
He49   H     0.09571   0.76304   0.30382   0.00000  Uiso   1.00
Li26   H     0.30628   0.86574   0.31846   0.00000  Uiso   1.00
Be50   C     0.85386   0.22591   0.29768   0.00000  Uiso   1.00
Be51   C     0.81411   0.22624   0.27286   0.00000  Uiso   1.00
C51    N     0.74439   0.19460   0.27788   0.00000  Uiso   1.00
B25    C     0.74495   0.17378   0.30507   0.00000  Uiso   1.00
C52    N     0.80983   0.19162   0.31791   0.00000  Uiso   1.00
He50   H     0.82992   0.24713   0.25217   0.00000  Uiso   1.00
He51   H     0.91004   0.24650   0.30242   0.00000  Uiso   1.00
Li27   H     0.69795   0.14579   0.31557   0.00000  Uiso   1.00
Be52   C     0.26487   0.96617   0.38144   0.00000  Uiso   1.00
Be53   C     0.26440   0.04672   0.38148   0.00000  Uiso   1.00
C53    N     0.19811   0.07120   0.36974   0.00000  Uiso   1.00
B26    C     0.16134   0.00551   0.36259   0.00000  Uiso   1.00
C54    N     0.19884   0.94049   0.36969   0.00000  Uiso   1.00
He52   H     0.30579   0.08827   0.38907   0.00000  Uiso   1.00
He53   H     0.30674   0.92538   0.38898   0.00000  Uiso   1.00
Li28   H     0.10646   0.00501   0.35274   0.00000  Uiso   1.00
Be54   C     0.73609   0.04064   0.37761   0.00000  Uiso   1.00
Be55   C     0.73655   0.96011   0.37699   0.00000  Uiso   1.00
C55    N     0.80337   0.93639   0.36551   0.00000  Uiso   1.00
B27    C     0.84052   0.00253   0.35918   0.00000  Uiso   1.00
C56    N     0.80267   0.06707   0.36654   0.00000  Uiso   1.00
He54   H     0.69478   0.91809   0.38395   0.00000  Uiso   1.00
He55   H     0.69391   0.08094   0.38521   0.00000  Uiso   1.00
Li29   H     0.89583   0.00367   0.34972   0.00000  Uiso   1.00
Be56   C     0.95957   0.25303   0.38839   0.00000  Uiso   1.00
Be57   C     0.03679   0.25377   0.38897   0.00000  Uiso   1.00
C57    N     0.06227   0.20302   0.36879   0.00000  Uiso   1.00
B28    C     0.00024   0.17290   0.35685   0.00000  Uiso   1.00
C58    N     0.93671   0.20179   0.36784   0.00000  Uiso   1.00
He56   H     0.07536   0.28678   0.40205   0.00000  Uiso   1.00
He57   H     0.91936   0.28537   0.40087   0.00000  Uiso   1.00
Li30   H     0.00134   0.13056   0.33989   0.00000  Uiso   1.00
Be58   C     0.03841   0.75483   0.38771   0.00000  Uiso   1.00
Be59   C     0.96122   0.75410   0.38669   0.00000  Uiso   1.00
C59    N     0.93866   0.80487   0.36598   0.00000  Uiso   1.00
B29    C     0.00232   0.83502   0.35534   0.00000  Uiso   1.00
C60    N     0.06417   0.80604   0.36763   0.00000  Uiso   1.00
He58   H     0.92087   0.72101   0.39897   0.00000  Uiso   1.00
He59   H     0.07679   0.72250   0.40101   0.00000  Uiso   1.00
Li31   H     0.00366   0.87738   0.33836   0.00000  Uiso   1.00
Be60   C     0.31363   0.35227   0.39097   0.00000  Uiso   1.00
Be61   C     0.27497   0.31601   0.36953   0.00000  Uiso   1.00
C61    N     0.23721   0.25289   0.38058   0.00000  Uiso   1.00
B30    C     0.25275   0.25362   0.40815   0.00000  Uiso   1.00
C62    N     0.29808   0.31308   0.41549   0.00000  Uiso   1.00
He60   H     0.27203   0.32966   0.34729   0.00000  Uiso   1.00
He61   H     0.35006   0.40316   0.39074   0.00000  Uiso   1.00
Li32   H     0.23051   0.21098   0.42291   0.00000  Uiso   1.00
Be62   C     0.68733   0.65623   0.38611   0.00000  Uiso   1.00
Be63   C     0.72580   0.69243   0.36459   0.00000  Uiso   1.00
C63    N     0.76416   0.75517   0.37560   0.00000  Uiso   1.00
B31    C     0.74909   0.75436   0.40320   0.00000  Uiso   1.00
C64    N     0.70357   0.69513   0.41062   0.00000  Uiso   1.00
He62   H     0.72827   0.67899   0.34234   0.00000  Uiso   1.00
He63   H     0.65064   0.60554   0.38594   0.00000  Uiso   1.00
Li33   H     0.77181   0.79679   0.41792   0.00000  Uiso   1.00
Be64   C     0.31506   0.65895   0.38999   0.00000  Uiso   1.00
Be65   C     0.27610   0.69535   0.36870   0.00000  Uiso   1.00
C65    N     0.23946   0.75866   0.37988   0.00000  Uiso   1.00
B32    C     0.25581   0.75781   0.40739   0.00000  Uiso   1.00
C66    N     0.30073   0.69819   0.41456   0.00000  Uiso   1.00
He64   H     0.27234   0.68179   0.34648   0.00000  Uiso   1.00
He65   H     0.35090   0.60790   0.38962   0.00000  Uiso   1.00
Li34   H     0.23451   0.80055   0.42221   0.00000  Uiso   1.00
Be66   C     0.68355   0.34588   0.38811   0.00000  Uiso   1.00
Be67   C     0.72229   0.30976   0.36674   0.00000  Uiso   1.00
C67    N     0.76157   0.24828   0.37802   0.00000  Uiso   1.00
B33    C     0.74667   0.24973   0.40563   0.00000  Uiso   1.00
C68    N     0.70045   0.30823   0.41280   0.00000  Uiso   1.00
He66   H     0.72443   0.32254   0.34443   0.00000  Uiso   1.00
He67   H     0.64619   0.39573   0.38770   0.00000  Uiso   1.00
Li35   H     0.77006   0.20836   0.42054   0.00000  Uiso   1.00
Be68   C     0.18122   0.31055   0.47443   0.00000  Uiso   1.00
C69    N     0.25583   0.29436   0.47857   0.00000  Uiso   1.00
He68   H     0.16214   0.34275   0.45615   0.00000  Uiso   1.00
Be69   C     0.86235   0.73232   0.49123   0.00000  Uiso   1.00
Be70   C     0.82274   0.70044   0.46920   0.00000  Uiso   1.00
C70    N     0.74787   0.71468   0.47356   0.00000  Uiso   1.00
He69   H     0.84220   0.66985   0.45064   0.00000  Uiso   1.00
Be71   C     0.18529   0.70099   0.47340   0.00000  Uiso   1.00
C71    N     0.25997   0.71738   0.47754   0.00000  Uiso   1.00
He70   H     0.16604   0.66900   0.45508   0.00000  Uiso   1.00
Be72   C     0.81841   0.30760   0.47216   0.00000  Uiso   1.00
Be73   C     0.85769   0.27523   0.49415   0.00000  Uiso   1.00
C72    N     0.74360   0.29135   0.47603   0.00000  Uiso   1.00
He71   H     0.83807   0.33992   0.45397   0.00000  Uiso   1.00
Be74   C     0.40111   0.54616   0.48451   0.00000  Uiso   1.00
Be75   C     0.40029   0.46574   0.48477   0.00000  Uiso   1.00
C73    N     0.35865   0.44038   0.46224   0.00000  Uiso   1.00
B34    C     0.33437   0.50562   0.44949   0.00000  Uiso   1.00
C74    N     0.35999   0.57107   0.46181   0.00000  Uiso   1.00
Li36   H     0.50215   0.62760   0.44592   0.00000  Uiso   1.00
He72   H     0.42865   0.85045   0.47001   0.00000  Uiso   1.00
Li37   H     0.29909   0.50544   0.43091   0.00000  Uiso   1.00
Be76   C     0.60611   0.46408   0.48255   0.00000  Uiso   1.00
Be77   C     0.60687   0.54448   0.48208   0.00000  Uiso   1.00
C75    N     0.64572   0.56838   0.45866   0.00000  Uiso   1.00
B35    C     0.66849   0.50232   0.44610   0.00000  Uiso   1.00
C76    N     0.64450   0.43768   0.45944   0.00000  Uiso   1.00
He73   H     0.58533   0.84886   0.46816   0.00000  Uiso   1.00
C77    N     0.44178   0.73054   0.45777   0.00000  Uiso   1.00
Li38   H     0.70147   0.50128   0.42696   0.00000  Uiso   1.00
He74   H     0.24020   0.92573   0.49468   0.00000  Uiso   1.00
He75   H     0.23806   0.08844   0.49504   0.00000  Uiso   1.00
He76   H     0.76336   0.08410   0.49192   0.00000  Uiso   1.00
He77   H     0.76567   0.92137   0.49101   0.00000  Uiso   1.00
Be78   C     0.53776   0.20489   0.46618   0.00000  Uiso   1.00
Be79   C     0.46039   0.20567   0.46685   0.00000  Uiso   1.00
C78    N     0.43693   0.27927   0.45939   0.00000  Uiso   1.00
B36    C     0.49977   0.31972   0.45381   0.00000  Uiso   1.00
C79    N     0.56219   0.27798   0.45829   0.00000  Uiso   1.00
He78   H     0.42043   0.16017   0.47228   0.00000  Uiso   1.00
He79   H     0.57714   0.15856   0.47092   0.00000  Uiso   1.00
Li39   H     0.50014   0.38048   0.44713   0.00000  Uiso   1.00
Be80   C     0.46729   0.80395   0.46472   0.00000  Uiso   1.00
Be81   C     0.54465   0.80316   0.46382   0.00000  Uiso   1.00
C80    N     0.56701   0.72929   0.45628   0.00000  Uiso   1.00
B37    C     0.50345   0.68863   0.45224   0.00000  Uiso   1.00
Be82   C     0.14122   0.27818   0.49628   0.00000  Uiso   1.00
B38    C     0.34653   0.01371   0.25063   0.00000  Uiso   1.00
Be83   C     0.14543   0.73286   0.49529   0.00000  Uiso   1.00
He80   H     0.58083   0.42397   0.49748   0.00000  Uiso   1.00
He81   H     0.58231   0.58617   0.49652   0.00000  Uiso   1.00
He82   H     0.42820   0.58721   0.49863   0.00000  Uiso   1.00
He83   H     0.91735   0.27512   0.49858   0.00000  Uiso   1.00
B39    C     0.74413   0.75202   0.49828   0.00000  Uiso   1.00
He84   H     0.92215   0.73364   0.49536   0.00000  Uiso   1.00
C81    N     0.93518   0.19229   0.55739   0.00000  Uiso   1.00
H21    Zn    0.83091   0.32645   0.74863   0.00000  Uiso   1.00
Be84   C     0.95783   0.23446   0.58045   0.00000  Uiso   1.00
H22    Zn    0.83915   0.67357   0.74399   0.00000  Uiso   1.00
H23    Zn    0.33171   0.67553   0.64025   0.00000  Uiso   1.00
H24    Zn    0.66755   0.32710   0.63898   0.00000  Uiso   1.00
H25    Zn    0.32891   0.33187   0.64141   0.00000  Uiso   1.00
H26    Zn    0.66976   0.67055   0.63605   0.00000  Uiso   1.00
H27    Zn    0.16922   0.83130   0.54628   0.00000  Uiso   1.00
H28    Zn    0.83149   0.17517   0.54479   0.00000  Uiso   1.00
H29    Zn    0.16512   0.17839   0.54704   0.00000  Uiso   1.00
H30    Zn    0.83589   0.82818   0.54288   0.00000  Uiso   1.00
Li40   H     0.12319   0.51073   0.73128   0.00000  Uiso   1.00
B40    C     0.84470   0.49940   0.74723   0.00000  Uiso   1.00
Li41   H     0.88161   0.49642   0.72914   0.00000  Uiso   1.00
Be85   C     0.96945   0.72659   0.70750   0.00000  Uiso   1.00
Be86   C     0.04661   0.72926   0.70891   0.00000  Uiso   1.00
C82    N     0.06858   0.69251   0.73322   0.00000  Uiso   1.00
B41    C     0.00484   0.66981   0.74585   0.00000  Uiso   1.00
C83    N     0.94349   0.68803   0.73090   0.00000  Uiso   1.00
He85   H     0.08732   0.75438   0.69455   0.00000  Uiso   1.00
He86   H     0.93124   0.74887   0.69170   0.00000  Uiso   1.00
Be87   C     0.03751   0.28085   0.71120   0.00000  Uiso   1.00
Be88   C     0.96026   0.27841   0.71090   0.00000  Uiso   1.00
C84    N     0.93470   0.31621   0.73446   0.00000  Uiso   1.00
B42    C     0.99645   0.33930   0.74835   0.00000  Uiso   1.00
C85    N     0.05996   0.32029   0.73491   0.00000  Uiso   1.00
He87   H     0.92172   0.25284   0.69583   0.00000  Uiso   1.00
He88   H     0.07800   0.25777   0.69640   0.00000  Uiso   1.00
Be89   C     0.35676   0.73190   0.69978   0.00000  Uiso   1.00
Be90   C     0.31831   0.73490   0.72484   0.00000  Uiso   1.00
C86    N     0.24880   0.70168   0.72086   0.00000  Uiso   1.00
B43    C     0.24819   0.67745   0.69405   0.00000  Uiso   1.00
C87    N     0.31226   0.69420   0.68049   0.00000  Uiso   1.00
He89   H     0.33484   0.75878   0.74502   0.00000  Uiso   1.00
He90   H     0.41244   0.75256   0.69432   0.00000  Uiso   1.00
Li42   H     0.20105   0.64741   0.68440   0.00000  Uiso   1.00
Be91   C     0.64648   0.27216   0.69863   0.00000  Uiso   1.00
Be92   C     0.68521   0.27076   0.72366   0.00000  Uiso   1.00
C88    N     0.75393   0.30558   0.71950   0.00000  Uiso   1.00
B44    C     0.75375   0.32906   0.69258   0.00000  Uiso   1.00
C89    N     0.68990   0.31047   0.67915   0.00000  Uiso   1.00
He91   H     0.66934   0.24699   0.74394   0.00000  Uiso   1.00
He92   H     0.59122   0.24997   0.69334   0.00000  Uiso   1.00
Li43   H     0.80014   0.35991   0.68276   0.00000  Uiso   1.00
Be93   C     0.34883   0.27802   0.70150   0.00000  Uiso   1.00
Be94   C     0.30918   0.27778   0.72633   0.00000  Uiso   1.00
C90    N     0.24112   0.31295   0.72163   0.00000  Uiso   1.00
B45    C     0.24256   0.33543   0.69461   0.00000  Uiso   1.00
C91    N     0.30660   0.31587   0.68162   0.00000  Uiso   1.00
He93   H     0.32395   0.25463   0.74680   0.00000  Uiso   1.00
He94   H     0.40399   0.25533   0.69659   0.00000  Uiso   1.00
Li44   H     0.19696   0.36626   0.68440   0.00000  Uiso   1.00
Be95   C     0.65210   0.72747   0.69567   0.00000  Uiso   1.00
Be96   C     0.69257   0.72928   0.72030   0.00000  Uiso   1.00
C92    N     0.76067   0.69425   0.71557   0.00000  Uiso   1.00
B46    C     0.75845   0.67024   0.68876   0.00000  Uiso   1.00
C93    N     0.69385   0.68870   0.67591   0.00000  Uiso   1.00
He95   H     0.67831   0.75345   0.74066   0.00000  Uiso   1.00
He96   H     0.59668   0.74964   0.69082   0.00000  Uiso   1.00
Li45   H     0.80389   0.63913   0.67859   0.00000  Uiso   1.00
Be97   C     0.22788   0.46340   0.62202   0.00000  Uiso   1.00
Be98   C     0.22841   0.54396   0.62176   0.00000  Uiso   1.00
C94    N     0.29699   0.56890   0.63148   0.00000  Uiso   1.00
B47    C     0.33498   0.50371   0.63780   0.00000  Uiso   1.00
C95    N     0.29616   0.43849   0.63188   0.00000  Uiso   1.00
He97   H     0.18577   0.58518   0.61522   0.00000  Uiso   1.00
He98   H     0.18471   0.42215   0.61574   0.00000  Uiso   1.00
Li46   H     0.39182   0.50368   0.64597   0.00000  Uiso   1.00
Be99   C     0.77026   0.53760   0.61758   0.00000  Uiso   1.00
Be100  C     0.76982   0.45708   0.61836   0.00000  Uiso   1.00
C96    N     0.70165   0.43300   0.62875   0.00000  Uiso   1.00
B48    C     0.66386   0.49871   0.63444   0.00000  Uiso   1.00
C97    N     0.70234   0.56336   0.62746   0.00000  Uiso   1.00
He99   H     0.81230   0.41534   0.61215   0.00000  Uiso   1.00
He100  H     0.81310   0.57827   0.61053   0.00000  Uiso   1.00
Li47   H     0.60735   0.49943   0.64291   0.00000  Uiso   1.00
Be101  C     0.53756   0.73527   0.60633   0.00000  Uiso   1.00
Be102  C     0.46052   0.73653   0.60733   0.00000  Uiso   1.00
C98    N     0.43770   0.69322   0.63012   0.00000  Uiso   1.00
B49    C     0.50099   0.66626   0.64188   0.00000  Uiso   1.00
C99    N     0.56290   0.69114   0.62848   0.00000  Uiso   1.00
He101  H     0.42060   0.76577   0.59374   0.00000  Uiso   1.00
He102  H     0.57596   0.76315   0.59173   0.00000  Uiso   1.00
Li48   H     0.50205   0.62984   0.66056   0.00000  Uiso   1.00
Be103  C     0.45698   0.26573   0.60974   0.00000  Uiso   1.00
Be104  C     0.53406   0.26461   0.60914   0.00000  Uiso   1.00
C100   N     0.56017   0.30899   0.63113   0.00000  Uiso   1.00
B50    C     0.49867   0.33636   0.64403   0.00000  Uiso   1.00
C101   N     0.43486   0.31082   0.63210   0.00000  Uiso   1.00
He103  H     0.57196   0.23492   0.59491   0.00000  Uiso   1.00
He104  H     0.41658   0.23709   0.59612   0.00000  Uiso   1.00
Li49   H     0.50034   0.37361   0.66246   0.00000  Uiso   1.00
Be105  C     0.23404   0.86818   0.60271   0.00000  Uiso   1.00
Be106  C     0.26782   0.83108   0.62501   0.00000  Uiso   1.00
C102   N     0.27710   0.75386   0.61802   0.00000  Uiso   1.00
B51    C     0.25151   0.74708   0.59162   0.00000  Uiso   1.00
C103   N     0.22547   0.81485   0.58137   0.00000  Uiso   1.00
He105  H     0.28437   0.85318   0.64546   0.00000  Uiso   1.00
He106  H     0.21734   0.92865   0.60021   0.00000  Uiso   1.00
Li50   H     0.25210   0.69283   0.57979   0.00000  Uiso   1.00
Be107  C     0.76302   0.13488   0.60035   0.00000  Uiso   1.00
Be108  C     0.72883   0.17095   0.62275   0.00000  Uiso   1.00
C104   N     0.72040   0.24865   0.61625   0.00000  Uiso   1.00
B52    C     0.74687   0.25674   0.59002   0.00000  Uiso   1.00
C105   N     0.77275   0.18938   0.57943   0.00000  Uiso   1.00
He107  H     0.71145   0.14783   0.64296   0.00000  Uiso   1.00
He108  H     0.77937   0.07444   0.59751   0.00000  Uiso   1.00
Li51   H     0.74699   0.31164   0.57856   0.00000  Uiso   1.00
Be109  C     0.22723   0.14098   0.60379   0.00000  Uiso   1.00
Be110  C     0.26131   0.17748   0.62618   0.00000  Uiso   1.00
C106   N     0.27299   0.25441   0.61910   0.00000  Uiso   1.00
B53    C     0.24845   0.26152   0.59257   0.00000  Uiso   1.00
C107   N     0.22086   0.19428   0.58231   0.00000  Uiso   1.00
He109  H     0.27655   0.15522   0.64675   0.00000  Uiso   1.00
He110  H     0.20878   0.08092   0.60134   0.00000  Uiso   1.00
Li52   H     0.25097   0.31564   0.58066   0.00000  Uiso   1.00
Be111  C     0.76648   0.86393   0.59841   0.00000  Uiso   1.00
Be112  C     0.73191   0.82645   0.62049   0.00000  Uiso   1.00
C108   N     0.72367   0.74900   0.61352   0.00000  Uiso   1.00
B54    C     0.75071   0.74243   0.58734   0.00000  Uiso   1.00
C109   N     0.77669   0.81056   0.57721   0.00000  Uiso   1.00
He111  H     0.71414   0.84851   0.64077   0.00000  Uiso   1.00
He112  H     0.78279   0.92466   0.59598   0.00000  Uiso   1.00
Li53   H     0.75120   0.68807   0.57558   0.00000  Uiso   1.00
Li54   H     0.99945   0.13504   0.52547   0.00000  Uiso   1.00
B55    C     0.25906   0.25526   0.50298   0.00000  Uiso   1.00
C110   N     0.19117   0.24422   0.51450   0.00000  Uiso   1.00
He113  H     0.08147   0.27804   0.50049   0.00000  Uiso   1.00
Li55   H     0.31090   0.23478   0.51236   0.00000  Uiso   1.00
He114  H     0.91756   0.25958   0.59489   0.00000  Uiso   1.00
C111   N     0.81192   0.76375   0.50981   0.00000  Uiso   1.00
C112   N     0.06015   0.19349   0.55822   0.00000  Uiso   1.00
Li56   H     0.69198   0.77066   0.50789   0.00000  Uiso   1.00
He115  H     0.07367   0.26111   0.59592   0.00000  Uiso   1.00
C113   N     0.19552   0.76667   0.51356   0.00000  Uiso   1.00
B56    C     0.26337   0.75611   0.50201   0.00000  Uiso   1.00
He116  H     0.08567   0.73267   0.49950   0.00000  Uiso   1.00
Li57   H     0.31530   0.77662   0.51141   0.00000  Uiso   1.00
C114   N     0.80709   0.24126   0.51219   0.00000  Uiso   1.00
B57    C     0.73955   0.25214   0.50040   0.00000  Uiso   1.00
B58    C     0.99840   0.17008   0.54447   0.00000  Uiso   1.00
Li58   H     0.68736   0.23163   0.50959   0.00000  Uiso   1.00
Be113  C     0.21606   0.04662   0.51009   0.00000  Uiso   1.00
Be114  C     0.21711   0.96616   0.50990   0.00000  Uiso   1.00
C115   N     0.18052   0.94008   0.53352   0.00000  Uiso   1.00
B59    C     0.15907   0.00461   0.54728   0.00000  Uiso   1.00
C116   N     0.17883   0.07044   0.53383   0.00000  Uiso   1.00
Li59   H     0.12743   0.00361   0.56675   0.00000  Uiso   1.00
Be115  C     0.78690   0.96223   0.50653   0.00000  Uiso   1.00
Be116  C     0.78578   0.04269   0.50698   0.00000  Uiso   1.00
C117   N     0.82122   0.06723   0.53106   0.00000  Uiso   1.00
B60    C     0.84206   0.00182   0.54445   0.00000  Uiso   1.00
C118   N     0.82307   0.93689   0.53032   0.00000  Uiso   1.00
Li60   H     0.87274   0.00154   0.56415   0.00000  Uiso   1.00
Be117  C     0.96180   0.76974   0.57873   0.00000  Uiso   1.00
Be118  C     0.03892   0.77044   0.57957   0.00000  Uiso   1.00
C119   N     0.06432   0.81369   0.55717   0.00000  Uiso   1.00
B61    C     0.00275   0.83655   0.54328   0.00000  Uiso   1.00
C120   N     0.93940   0.81250   0.55579   0.00000  Uiso   1.00
He117  H     0.07745   0.74460   0.59454   0.00000  Uiso   1.00
He118  H     0.92136   0.74316   0.59285   0.00000  Uiso   1.00
Li61   H     0.00401   0.87250   0.52447   0.00000  Uiso   1.00
Be119  C     0.03498   0.23520   0.58096   0.00000  Uiso   1.00
He119  H     0.42654   0.42495   0.49916   0.00000  Uiso   1.00
H31    Zn    0.35777   0.69724   0.95324   0.00000  Uiso   1.00
H32    Zn    0.63343   0.29706   0.95405   0.00000  Uiso   1.00
H33    Zn    0.31302   0.34730   0.95732   0.00000  Uiso   1.00
H34    Zn    0.67980   0.64504   0.94569   0.00000  Uiso   1.00
H35    Zn    0.16882   0.83987   0.86239   0.00000  Uiso   1.00
H36    Zn    0.81926   0.16866   0.86169   0.00000  Uiso   1.00
H37    Zn    0.15305   0.18916   0.86431   0.00000  Uiso   1.00
H38    Zn    0.83574   0.81976   0.85736   0.00000  Uiso   1.00
Be120  C     0.15327   0.33715   0.97698   0.00000  Uiso   1.00
Be121  C     0.11154   0.30453   0.99835   0.00000  Uiso   1.00
C121   N     0.22708   0.31732   0.98110   0.00000  Uiso   1.00
He120  H     0.13603   0.37187   0.95904   0.00000  Uiso   1.00
Be122  C     0.83676   0.67101   0.96426   0.00000  Uiso   1.00
Be123  C     0.87765   0.70292   0.98593   0.00000  Uiso   1.00
C122   N     0.76206   0.68254   0.96981   0.00000  Uiso   1.00
He121  H     0.93787   0.70638   0.98893   0.00000  Uiso   1.00
He122  H     0.85525   0.64216   0.94521   0.00000  Uiso   1.00
C123   N     0.32891   0.75725   0.98680   0.00000  Uiso   1.00
B62    C     0.26119   0.77323   0.99758   0.00000  Uiso   1.00
Li62   H     0.20869   0.75832   0.98733   0.00000  Uiso   1.00
H39    Zn    0.16252   0.33560   0.74987   0.00000  Uiso   1.00
Be124  C     0.78675   0.28761   0.97807   0.00000  Uiso   1.00
C124   N     0.71363   0.26236   0.97964   0.00000  Uiso   1.00
He123  H     0.80490   0.32873   0.96207   0.00000  Uiso   1.00
He124  H     0.19086   0.11652   0.99140   0.00000  Uiso   1.00
He125  H     0.21715   0.95620   0.99091   0.00000  Uiso   1.00
He126  H     0.82314   0.89086   0.98442   0.00000  Uiso   1.00
He127  H     0.79917   0.05113   0.98779   0.00000  Uiso   1.00
Be125  C     0.38391   0.47816   0.98913   0.00000  Uiso   1.00
Be126  C     0.39283   0.55809   0.98842   0.00000  Uiso   1.00
C125   N     0.35759   0.58600   0.96480   0.00000  Uiso   1.00
B63    C     0.32895   0.52264   0.95197   0.00000  Uiso   1.00
C126   N     0.34407   0.45595   0.96573   0.00000  Uiso   1.00
Li63   H     0.99516   0.37121   0.76805   0.00000  Uiso   1.00
Li64   H     0.00317   0.63868   0.76573   0.00000  Uiso   1.00
Li65   H     0.29691   0.52500   0.93261   0.00000  Uiso   1.00
Be127  C     0.61009   0.52440   0.98229   0.00000  Uiso   1.00
Be128  C     0.59898   0.44496   0.98421   0.00000  Uiso   1.00
C127   N     0.63027   0.41066   0.96095   0.00000  Uiso   1.00
B64    C     0.66039   0.46955   0.94604   0.00000  Uiso   1.00
C128   N     0.64853   0.53963   0.95787   0.00000  Uiso   1.00
He128  H     0.74983   0.58857   0.79407   0.00000  Uiso   1.00
He129  H     0.59324   0.57089   0.99640   0.00000  Uiso   1.00
Li66   H     0.68990   0.46146   0.92633   0.00000  Uiso   1.00
Be129  C     0.57525   0.78682   0.94707   0.00000  Uiso   1.00
Be130  C     0.49892   0.79879   0.94821   0.00000  Uiso   1.00
C129   N     0.46429   0.72696   0.94966   0.00000  Uiso   1.00
B65    C     0.51964   0.67429   0.94913   0.00000  Uiso   1.00
C130   N     0.58772   0.70765   0.94806   0.00000  Uiso   1.00
He130  H     0.46663   0.85240   0.94815   0.00000  Uiso   1.00
He131  H     0.62144   0.82810   0.94589   0.00000  Uiso   1.00
Li67   H     0.51016   0.61154   0.94976   0.00000  Uiso   1.00
Be131  C     0.41839   0.20901   0.97150   0.00000  Uiso   1.00
Be132  C     0.49481   0.19682   0.97062   0.00000  Uiso   1.00
C131   N     0.52861   0.26522   0.96213   0.00000  Uiso   1.00
B66    C     0.47238   0.31561   0.95763   0.00000  Uiso   1.00
C132   N     0.40492   0.28503   0.96366   0.00000  Uiso   1.00
He132  H     0.52758   0.14531   0.97551   0.00000  Uiso   1.00
He133  H     0.37291   0.16997   0.97730   0.00000  Uiso   1.00
Li68   H     0.48064   0.37552   0.95064   0.00000  Uiso   1.00
Be133  C     0.26861   0.70192   0.87277   0.00000  Uiso   1.00
Be134  C     0.31014   0.66830   0.89392   0.00000  Uiso   1.00
C133   N     0.30365   0.71406   0.91750   0.00000  Uiso   1.00
B67    C     0.26047   0.77454   0.90977   0.00000  Uiso   1.00
C134   N     0.23830   0.77007   0.88285   0.00000  Uiso   1.00
He134  H     0.34326   0.61527   0.89396   0.00000  Uiso   1.00
He135  H     0.25980   0.68344   0.85124   0.00000  Uiso   1.00
Li69   H     0.24521   0.82198   0.92376   0.00000  Uiso   1.00
Be135  C     0.68861   0.27944   0.86913   0.00000  Uiso   1.00
Be136  C     0.64494   0.30934   0.89042   0.00000  Uiso   1.00
C135   N     0.67042   0.27935   0.91542   0.00000  Uiso   1.00
B68    C     0.72771   0.23232   0.90863   0.00000  Uiso   1.00
C136   N     0.74116   0.23083   0.88091   0.00000  Uiso   1.00
He136  H     0.59792   0.34932   0.88972   0.00000  Uiso   1.00
He137  H     0.68630   0.28878   0.84660   0.00000  Uiso   1.00
Li70   H     0.75983   0.19913   0.92388   0.00000  Uiso   1.00
Be137  C     0.26152   0.32441   0.87222   0.00000  Uiso   1.00
Be138  C     0.29818   0.36281   0.89368   0.00000  Uiso   1.00
C137   N     0.27756   0.32840   0.91859   0.00000  Uiso   1.00
B69    C     0.23128   0.26948   0.91153   0.00000  Uiso   1.00
C138   N     0.21948   0.26498   0.88374   0.00000  Uiso   1.00
He138  H     0.33649   0.41216   0.89317   0.00000  Uiso   1.00
He139  H     0.26290   0.33407   0.84971   0.00000  Uiso   1.00
Li71   H     0.20555   0.23009   0.92664   0.00000  Uiso   1.00
Be139  C     0.74054   0.67210   0.86166   0.00000  Uiso   1.00
Be140  C     0.70529   0.62873   0.88222   0.00000  Uiso   1.00
C139   N     0.71744   0.66514   0.90750   0.00000  Uiso   1.00
B70    C     0.75700   0.72997   0.90152   0.00000  Uiso   1.00
C140   N     0.77246   0.73670   0.87409   0.00000  Uiso   1.00
He140  H     0.67372   0.57456   0.88090   0.00000  Uiso   1.00
He141  H     0.74392   0.66287   0.83918   0.00000  Uiso   1.00
Li72   H     0.77497   0.77238   0.91713   0.00000  Uiso   1.00
Be141  C     0.25709   0.05926   0.88078   0.00000  Uiso   1.00
Be142  C     0.26085   0.97885   0.88022   0.00000  Uiso   1.00
C141   N     0.19291   0.95043   0.87109   0.00000  Uiso   1.00
B71    C     0.15093   0.01391   0.86597   0.00000  Uiso   1.00
C142   N     0.18680   0.08103   0.87202   0.00000  Uiso   1.00
He142  H     0.30642   0.93990   0.88573   0.00000  Uiso   1.00
He143  H     0.29869   0.10244   0.88693   0.00000  Uiso   1.00
Li73   H     0.09341   0.01118   0.85855   0.00000  Uiso   1.00
Be143  C     0.72988   0.94701   0.87518   0.00000  Uiso   1.00
Be144  C     0.72640   0.02742   0.87608   0.00000  Uiso   1.00
C143   N     0.79491   0.05687   0.86803   0.00000  Uiso   1.00
B72    C     0.83703   0.99406   0.86214   0.00000  Uiso   1.00
C144   N     0.80059   0.92630   0.86662   0.00000  Uiso   1.00
He144  H     0.68071   0.06574   0.88197   0.00000  Uiso   1.00
He145  H     0.68781   0.90314   0.88014   0.00000  Uiso   1.00
Li74   H     0.89496   0.99768   0.85526   0.00000  Uiso   1.00
Be145  C     0.96270   0.77368   0.89556   0.00000  Uiso   1.00
Be146  C     0.03972   0.77846   0.89680   0.00000  Uiso   1.00
C145   N     0.06476   0.81172   0.87225   0.00000  Uiso   1.00
B73    C     0.00284   0.82734   0.85725   0.00000  Uiso   1.00
C146   N     0.93985   0.80377   0.87020   0.00000  Uiso   1.00
He146  H     0.07847   0.75996   0.91304   0.00000  Uiso   1.00
He147  H     0.92279   0.75037   0.91060   0.00000  Uiso   1.00
Li75   H     0.00377   0.85352   0.83647   0.00000  Uiso   1.00
Be147  C     0.02016   0.23209   0.90032   0.00000  Uiso   1.00
Be148  C     0.94305   0.22726   0.89984   0.00000  Uiso   1.00
C147   N     0.92170   0.19655   0.87439   0.00000  Uiso   1.00
B74    C     0.98589   0.18237   0.86059   0.00000  Uiso   1.00
C148   N     0.04688   0.20449   0.87516   0.00000  Uiso   1.00
He148  H     0.90200   0.24408   0.91548   0.00000  Uiso   1.00
He149  H     0.05775   0.25386   0.91646   0.00000  Uiso   1.00
Li76   H     0.98813   0.15829   0.83951   0.00000  Uiso   1.00
Be149  C     0.21234   0.83606   0.77661   0.00000  Uiso   1.00
Be150  C     0.21108   0.87261   0.80237   0.00000  Uiso   1.00
C149   N     0.18094   0.82152   0.82159   0.00000  Uiso   1.00
B75    C     0.16591   0.75587   0.80713   0.00000  Uiso   1.00
C150   N     0.18506   0.76133   0.77991   0.00000  Uiso   1.00
He150  H     0.22873   0.93097   0.80844   0.00000  Uiso   1.00
He151  H     0.23120   0.85734   0.75633   0.00000  Uiso   1.00
Li77   H     0.14122   0.70388   0.81646   0.00000  Uiso   1.00
Be151  C     0.79086   0.17314   0.77515   0.00000  Uiso   1.00
Be152  C     0.78916   0.13649   0.80090   0.00000  Uiso   1.00
C151   N     0.81300   0.18896   0.82084   0.00000  Uiso   1.00
B76    C     0.82736   0.25548   0.80677   0.00000  Uiso   1.00
C152   N     0.81368   0.24921   0.77910   0.00000  Uiso   1.00
He152  H     0.77329   0.07721   0.80650   0.00000  Uiso   1.00
He153  H     0.77694   0.15098   0.75444   0.00000  Uiso   1.00
Li78   H     0.84729   0.30873   0.81672   0.00000  Uiso   1.00
Be153  C     0.19826   0.18424   0.77881   0.00000  Uiso   1.00
Be154  C     0.19496   0.15036   0.80502   0.00000  Uiso   1.00
C153   N     0.16723   0.20463   0.82352   0.00000  Uiso   1.00
B77    C     0.15509   0.26924   0.80816   0.00000  Uiso   1.00
C154   N     0.17442   0.26028   0.78110   0.00000  Uiso   1.00
He154  H     0.20997   0.09195   0.81186   0.00000  Uiso   1.00
He155  H     0.21636   0.16026   0.75886   0.00000  Uiso   1.00
Li79   H     0.13287   0.32314   0.81678   0.00000  Uiso   1.00
Be155  C     0.80091   0.82741   0.77118   0.00000  Uiso   1.00
Be156  C     0.80115   0.86160   0.79735   0.00000  Uiso   1.00
C155   N     0.82669   0.80745   0.81636   0.00000  Uiso   1.00
B78    C     0.84077   0.74275   0.80138   0.00000  Uiso   1.00
C156   N     0.82447   0.75141   0.77405   0.00000  Uiso   1.00
He156  H     0.78533   0.91999   0.80388   0.00000  Uiso   1.00
He157  H     0.78510   0.85103   0.75088   0.00000  Uiso   1.00
Li80   H     0.86231   0.68904   0.81043   0.00000  Uiso   1.00
Be157  C     0.21904   0.46812   0.78622   0.00000  Uiso   1.00
Be158  C     0.22104   0.54867   0.78624   0.00000  Uiso   1.00
C157   N     0.18073   0.57473   0.76351   0.00000  Uiso   1.00
B79    C     0.75980   0.71831   0.99488   0.00000  Uiso   1.00
C158   N     0.17744   0.44400   0.76350   0.00000  Uiso   1.00
He158  H     0.24779   0.58920   0.80063   0.00000  Uiso   1.00
He159  H     0.24380   0.42638   0.80062   0.00000  Uiso   1.00
Be159  C     0.77704   0.54524   0.78101   0.00000  Uiso   1.00
Be160  C     0.77495   0.46478   0.78226   0.00000  Uiso   1.00
C159   N     0.81883   0.43616   0.76095   0.00000  Uiso   1.00
C160   N     0.82231   0.56677   0.75895   0.00000  Uiso   1.00
He160  H     0.74599   0.42591   0.79667   0.00000  Uiso   1.00
B80    C     0.15703   0.50991   0.75024   0.00000  Uiso   1.00
H40    Zn    0.17025   0.68325   0.74956   0.00000  Uiso   1.00
loop_
_geom_bond_atom_site_label_1
_geom_bond_atom_site_label_2
_geom_bond_distance
_geom_bond_site_symmetry_2
_ccdc_geom_bond_type
H1     C1      1.991   .     S
H1     C5      1.990   .     S
H1     C9      1.983   .     S
H1     C13     1.994   .     S
H2     C2      1.996   .     S
H2     C7      1.997   .     S
H2     C11     1.993   .     S
H2     C15     2.000   .     S
H3     C3      1.987   .     S
H3     C6      1.987   .     S
H3     C12     1.986   .     S
H3     C17     1.993   .     S
H4     C4      1.992   .     S
H4     C8      1.996   .     S
H4     C10     1.989   .     S
H4     C19     1.993   .     S
H5     C14     1.991   .     S
H5     C21     1.997   .     S
H5     C25     1.986   .     S
H5     C29     1.998   .     S
H6     C16     2.000   .     S
H6     C23     2.005   .     S
H6     C27     1.997   .     S
H6     C31     2.005   .     S
H7     C18     1.995   .     S
H7     C22     1.996   .     S
H7     C28     1.998   .     S
H7     C33     1.991   .     S
H8     C20     2.000   .     S
H8     C24     2.001   .     S
H8     C26     1.986   .     S
H8     C35     1.997   .     S
H9     C32     2.012   .     S
H9     C39     2.001   .     S
H9     C43     2.004   .     S
H9     C47     2.007   .     S
C1     B1      1.357   .     D
C1     Be121   1.388   1_554 S
B1     Li1     1.098   .     S
B1     C121    1.356   1_554 S
He1    Be121   1.097   1_554 S
C2     Be123   1.390   1_554 S
C2     B79     1.357   1_554 D
Li2    B21     1.098   .     S
Li3    B79     1.098   1_554 S
Be1    Be2     1.390   .     D
Be1    C3      1.388   .     S
Be1    He3     1.097   .     S
Be2    He2     1.097   .     S
Be2    C123    1.390   1_554 S
C3     B62     1.357   1_554 S
B2     C4      1.357   .     D
B2     Li4     1.097   .     S
B2     C124    1.357   1_554 S
C4     Be39    1.390   1_554 S
He4    Be39    1.095   1_554 S
Be3    Be4     1.392   1_565 D
Be3    C6      1.389   .     S
Be3    He125   1.097   1_554 S
Be4    Be3     1.392   1_545 D
Be4    C5      1.390   .     S
Be4    He124   1.097   1_554 S
C5     B3      1.355   .     D
B3     C6      1.355   1_545 S
B3     Li5     1.097   .     S
C6     B3      1.355   1_565 S
Be5    Be6     1.392   1_545 D
Be5    C8      1.390   .     S
Be5    He127   1.097   1_554 S
Be6    Be5     1.392   1_565 D
Be6    C7      1.390   .     S
Be6    He126   1.097   1_554 S
C7     B4      1.358   .     D
B4     C8      1.358   1_565 S
B4     Li6     1.098   .     S
C8     B4      1.358   1_545 S
Be7    Be8     1.391   .     D
Be7    C10     1.390   .     S
Be7    He6     1.097   .     S
Be8    C9      1.388   1_655 S
Be8    He5     1.097   1_655 S
C9     Be8     1.388   1_455 S
C9     B5      1.356   1_455 D
B5     C9      1.356   1_655 D
B5     C10     1.356   .     S
B5     Li7     1.098   .     S
He5    Be8     1.097   1_455 S
Be9    Be10    1.392   .     D
Be9    C12     1.389   .     S
Be9    He8     1.097   .     S
Be10   C11     1.390   1_455 S
Be10   He7     1.097   1_455 S
C11    Be10    1.390   1_655 S
C11    B6      1.356   1_655 D
B6     C11     1.356   1_455 D
B6     C12     1.357   .     S
B6     Li8     1.098   .     S
He7    Be10    1.097   1_655 S
Be11   Be12    1.391   .     D
Be11   C14     1.388   .     S
Be11   He10    1.097   .     S
Be12   C13     1.390   .     S
Be12   He9     1.096   .     S
C13    B7      1.357   .     D
B7     C14     1.358   .     S
B7     Li9     1.098   .     S
Be13   Be14    1.392   .     D
Be13   C16     1.389   .     S
Be13   He12    1.097   .     S
Be14   C15     1.390   .     S
Be14   He11    1.097   .     S
C15    B8      1.358   .     S
B8     C16     1.359   .     D
B8     Li10    1.097   .     S
Be15   Be16    1.393   .     D
Be15   C18     1.389   .     S
Be15   He14    1.096   .     S
Be16   C17     1.389   .     S
Be16   He13    1.095   .     S
C17    B9      1.357   .     D
B9     C18     1.355   .     S
B9     Li11    1.098   .     S
Be17   Be18    1.392   .     D
Be17   C20     1.390   .     S
Be17   He16    1.096   .     S
Be18   C19     1.388   .     S
Be18   He15    1.097   .     S
C19    B10     1.358   .     S
B10    C20     1.357   .     D
B10    Li12    1.098   .     S
Be19   Be20    1.393   .     D
Be19   C22     1.389   .     S
Be19   He18    1.097   .     S
Be20   C21     1.389   .     S
Be20   He17    1.097   .     S
C21    B11     1.357   .     D
B11    C22     1.357   .     S
B11    Li13    1.098   .     S
Be21   Be22    1.393   .     D
Be21   C24     1.389   .     S
Be21   He20    1.097   .     S
Be22   C23     1.390   .     S
Be22   He19    1.097   .     S
C23    B12     1.358   .     D
B12    C24     1.359   .     S
B12    Li14    1.098   .     S
Be23   Be24    1.391   .     D
Be23   C26     1.389   .     S
Be23   He22    1.097   .     S
Be24   C25     1.389   .     S
Be24   He21    1.096   .     S
C25    B13     1.356   .     S
B13    C26     1.356   .     D
B13    Li15    1.098   .     S
Be25   Be26    1.393   .     D
Be25   C28     1.389   .     S
Be25   He24    1.097   .     S
Be26   C27     1.389   .     S
Be26   He23    1.096   .     S
C27    B14     1.358   .     S
B14    C28     1.357   .     D
B14    Li16    1.098   .     S
Be27   Be28    1.392   .     D
Be27   C30     1.390   .     S
Be27   He26    1.097   .     S
Be28   C29     1.388   .     S
Be28   He25    1.097   .     S
C29    B15     1.358   .     S
B15    C30     1.357   .     D
B15    Li17    1.098   .     S
C30    H10     2.005   .     S
Be29   Be30    1.393   .     D
Be29   C32     1.390   .     S
Be29   He28    1.097   .     S
Be30   C31     1.388   .     S
Be30   He27    1.097   .     S
C31    B16     1.359   .     D
B16    C32     1.359   .     S
B16    Li18    1.098   .     S
Be31   Be32    1.392   .     D
Be31   C34     1.389   .     S
Be31   He30    1.097   .     S
Be32   C33     1.389   .     S
Be32   He29    1.097   .     S
C33    B17     1.357   .     S
B17    C34     1.357   .     D
B17    Li19    1.098   .     S
C34    H11     1.995   .     S
Be33   Be34    1.392   .     D
Be33   C36     1.389   .     S
Be33   He32    1.097   .     S
Be34   C35     1.389   .     S
Be34   He31    1.097   .     S
C35    B18     1.357   .     D
B18    C36     1.357   .     S
B18    Li20    1.097   .     S
C36    H12     1.998   .     S
Be35   Be36    1.393   1_565 D
Be35   C38     1.390   .     S
Be35   He34    1.096   .     S
Be36   Be35    1.393   1_545 D
Be36   C37     1.389   .     S
Be36   He33    1.096   .     S
C37    H10     2.000   .     S
C37    B38     1.358   .     D
Li21   B20     1.098   .     S
C38    H11     2.001   .     S
C38    B38     1.357   1_565 S
Be37   Be38    1.393   1_545 D
Be37   C40     1.390   .     S
Be37   He36    1.097   .     S
Be38   Be37    1.393   1_565 D
Be38   C39     1.389   .     S
Be38   He35    1.096   .     S
C39    B19     1.358   .     S
B19    C40     1.358   1_565 D
B19    Li23    1.098   .     S
C40    B19     1.358   1_545 D
C40    H12     2.004   .     S
He37   Be126   1.097   1_554 S
He38   Be125   1.097   1_554 S
He39   Be128   1.097   1_554 S
Be39   C4      1.390   1_556 S
Be39   He4     1.095   1_556 S
Be39   Be124   1.392   .     D
H10    C41     2.003   .     S
H10    C45     2.004   .     S
H11    C44     2.002   .     S
H11    C49     2.002   .     S
H12    C42     2.003   .     S
H12    C51     2.004   .     S
H13    C46     1.995   .     S
H13    C53     2.001   .     S
H13    C57     2.010   .     S
H13    C61     2.003   .     S
H14    C48     1.998   .     S
H14    C55     2.001   .     S
H14    C59     2.010   .     S
H14    C63     2.003   .     S
H15    C50     1.994   .     S
H15    C54     2.000   .     S
H15    C60     2.010   .     S
H15    C65     2.002   .     S
H16    C52     1.996   .     S
H16    C56     2.000   .     S
H16    C58     2.010   .     S
H16    C67     2.003   .     S
H17    C62     1.999   .     S
H17    C69     1.993   .     S
H17    C73     1.997   .     S
H17    C78     2.006   .     S
H18    C64     1.999   .     S
H18    C70     1.993   .     S
H18    C75     1.997   .     S
H18    C80     2.006   .     S
H19    C66     1.998   .     S
H19    C71     1.992   .     S
H19    C74     1.997   .     S
H19    C77     2.006   .     S
H20    C68     1.999   .     S
H20    C72     1.993   .     S
H20    C76     1.998   .     S
H20    C79     2.006   .     S
Li22   B38     1.098   .     S
Be40   Be41    1.394   .     D
Be40   C42     1.390   .     S
Be40   He41    1.097   .     S
Be41   C41     1.389   .     S
Be41   He40    1.097   .     S
C41    B20     1.358   .     D
B20    C42     1.358   .     S
Be42   Be43    1.394   .     D
Be42   C44     1.389   .     S
Be42   He43    1.097   .     S
Be43   C43     1.390   .     S
Be43   He42    1.097   .     S
C43    B21     1.357   .     S
B21    C44     1.357   .     D
Be44   Be45    1.392   .     D
Be44   C46     1.388   .     S
Be44   He45    1.097   .     S
Be45   C45     1.391   .     S
Be45   He44    1.097   .     S
C45    B22     1.357   .     S
B22    C46     1.358   .     D
B22    Li24    1.098   .     S
Be46   Be47    1.393   .     D
Be46   C48     1.388   .     S
Be46   He47    1.097   .     S
Be47   C47     1.390   .     S
Be47   He46    1.097   .     S
C47    B23     1.358   .     S
B23    C48     1.358   .     D
B23    Li25    1.098   .     S
Be48   Be49    1.392   .     D
Be48   C50     1.388   .     S
Be48   He49    1.097   .     S
Be49   C49     1.391   .     S
Be49   He48    1.097   .     S
C49    B24     1.357   .     S
B24    C50     1.358   .     D
B24    Li26    1.098   .     S
Be50   Be51    1.393   .     D
Be50   C52     1.388   .     S
Be50   He51    1.097   .     S
Be51   C51     1.391   .     S
Be51   He50    1.097   .     S
C51    B25     1.357   .     D
B25    C52     1.358   .     S
B25    Li27    1.098   .     S
Be52   Be53    1.393   1_565 D
Be52   C54     1.390   .     S
Be52   He53    1.097   .     S
Be53   Be52    1.393   1_545 D
Be53   C53     1.390   .     S
Be53   He52    1.097   .     S
C53    B26     1.358   .     D
B26    C54     1.358   1_545 S
B26    Li28    1.097   .     S
C54    B26     1.358   1_565 S
Be54   Be55    1.393   1_545 D
Be54   C56     1.390   .     S
Be54   He55    1.097   .     S
Be55   Be54    1.393   1_565 D
Be55   C55     1.390   .     S
Be55   He54    1.097   .     S
C55    B27     1.358   1_565 D
B27    C55     1.358   1_545 D
B27    C56     1.358   .     S
B27    Li29    1.097   .     S
Be56   Be57    1.393   1_655 D
Be56   C58     1.390   .     S
Be56   He57    1.097   .     S
Be57   Be56    1.393   1_455 D
Be57   C57     1.389   .     S
Be57   He56    1.097   .     S
C57    B28     1.360   .     D
B28    C58     1.359   1_455 S
B28    Li30    1.097   .     S
C58    B28     1.359   1_655 S
Be58   Be59    1.393   1_455 D
Be58   C60     1.389   .     S
Be58   He59    1.097   .     S
Be59   Be58    1.393   1_655 D
Be59   C59     1.390   .     S
Be59   He58    1.097   .     S
C59    B29     1.359   1_655 S
B29    C59     1.359   1_455 S
B29    C60     1.360   .     D
B29    Li31    1.097   .     S
Be60   Be61    1.393   .     D
Be60   C62     1.389   .     S
Be60   He61    1.096   .     S
Be61   C61     1.390   .     S
Be61   He60    1.097   .     S
C61    B30     1.356   .     S
B30    C62     1.358   .     D
B30    Li32    1.098   .     S
Be62   Be63    1.394   .     D
Be62   C64     1.389   .     S
Be62   He63    1.096   .     S
Be63   C63     1.390   .     S
Be63   He62    1.097   .     S
C63    B31     1.356   .     D
B31    C64     1.358   .     S
B31    Li33    1.098   .     S
Be64   Be65    1.394   .     D
Be64   C66     1.389   .     S
Be64   He65    1.096   .     S
Be65   C65     1.390   .     S
Be65   He64    1.097   .     S
C65    B32     1.357   .     S
B32    C66     1.358   .     D
B32    Li34    1.098   .     S
Be66   Be67    1.393   .     D
Be66   C68     1.389   .     S
Be66   He67    1.096   .     S
Be67   C67     1.390   .     S
Be67   He66    1.097   .     S
C67    B33     1.356   .     S
B33    C68     1.358   .     D
B33    Li35    1.098   .     S
Be68   C69     1.390   .     S
Be68   He68    1.097   .     S
Be68   Be82    1.392   .     D
C69    B55     1.357   .     S
Be69   Be70    1.391   .     D
Be69   He84    1.097   .     S
Be69   C111    1.389   .     S
Be70   C70     1.390   .     S
Be70   He69    1.097   .     S
C70    B39     1.356   .     D
Be71   C71     1.390   .     S
Be71   He70    1.097   .     S
Be71   Be83    1.391   .     D
C71    B56     1.357   .     D
Be72   Be73    1.392   .     D
Be72   C72     1.390   .     S
Be72   He71    1.097   .     S
Be73   He83    1.097   .     S
Be73   C114    1.389   .     S
C72    B57     1.356   .     D
Be74   Be75    1.391   .     D
Be74   C74     1.389   .     S
Be74   He82    1.097   .     S
Be75   C73     1.389   .     S
Be75   He119   1.097   .     S
C73    B34     1.358   .     S
B34    C74     1.358   .     D
B34    Li37    1.097   .     S
Li36   B37     1.099   .     S
He72   Be80    1.096   .     S
Be76   Be77    1.391   .     D
Be76   C76     1.389   .     S
Be76   He80    1.097   .     S
Be77   C75     1.389   .     S
Be77   He81    1.097   .     S
C75    B35     1.358   .     S
B35    C76     1.358   .     D
B35    Li38    1.097   .     S
He73   Be81    1.096   .     S
C77    Be80    1.390   .     S
C77    B37     1.357   .     S
He74   Be114   1.097   .     S
He75   Be113   1.097   .     S
He76   Be116   1.097   .     S
He77   Be115   1.097   .     S
Be78   Be79    1.396   .     D
Be78   C79     1.390   .     S
Be78   He79    1.097   .     S
Be79   C78     1.390   .     S
Be79   He78    1.097   .     S
C78    B36     1.356   .     S
B36    C79     1.357   .     D
B36    Li39    1.099   .     S
Be80   Be81    1.396   .     D
Be81   C80     1.390   .     S
C80    B37     1.356   .     D
Be82   C110    1.389   .     S
Be82   He113   1.097   .     S
B38    C38     1.357   1_545 S
Be83   C113    1.388   .     S
Be83   He116   1.097   .     S
B39    C111    1.357   .     S
B39    Li56    1.098   .     S
C81    Be84    1.389   .     S
C81    H28     1.987   .     S
C81    B58     1.356   .     S
H21    C84     2.001   .     S
H21    C88     2.005   .     S
H21    C152    2.007   .     S
H21    C159    2.001   .     S
Be84   He114   1.097   .     S
Be84   Be119   1.392   1_655 D
H22    C83     2.000   .     S
H22    C92     2.001   .     S
H22    C156    1.996   .     S
H22    C160    2.004   .     S
H23    C87     1.996   .     S
H23    C94     1.991   .     S
H23    C98     1.995   .     S
H23    C102    1.989   .     S
H24    C89     1.996   .     S
H24    C96     1.991   .     S
H24    C100    1.997   .     S
H24    C104    1.990   .     S
H25    C91     1.996   .     S
H25    C95     1.991   .     S
H25    C101    1.998   .     S
H25    C106    1.989   .     S
H26    C93     1.992   .     S
H26    C97     1.991   .     S
H26    C99     1.995   .     S
H26    C108    1.988   .     S
H27    C103    1.991   .     S
H27    C113    1.991   .     S
H27    C115    1.988   .     S
H27    C119    1.986   .     S
H28    C105    1.992   .     S
H28    C114    1.991   .     S
H28    C117    1.989   .     S
H29    C107    1.991   .     S
H29    C110    1.991   .     S
H29    C112    1.987   .     S
H29    C116    1.989   .     S
H30    C109    1.991   .     S
H30    C111    1.990   .     S
H30    C118    1.989   .     S
H30    C120    1.987   .     S
Li40   B80     1.098   .     S
B40    Li41    1.098   .     S
B40    C159    1.358   .     D
B40    C160    1.358   .     S
Be85   Be86    1.394   1_655 D
Be85   C83     1.389   .     S
Be85   He86    1.097   .     S
Be86   Be85    1.394   1_455 D
Be86   C82     1.389   .     S
Be86   He85    1.097   .     S
C82    B41     1.357   .     D
C82    H40     2.002   .     S
B41    C83     1.358   1_455 S
B41    Li64    1.098   .     S
C83    B41     1.358   1_655 S
Be87   Be88    1.394   1_455 D
Be87   C85     1.389   .     S
Be87   He88    1.097   .     S
Be88   Be87    1.394   1_655 D
Be88   C84     1.389   .     S
Be88   He87    1.097   .     S
C84    B42     1.358   .     D
B42    C85     1.358   1_655 S
B42    Li63    1.098   .     S
C85    B42     1.358   1_455 S
C85    H39     2.001   .     S
Be89   Be90    1.393   .     D
Be89   C87     1.388   .     S
Be89   He90    1.097   .     S
Be90   C86     1.390   .     S
Be90   He89    1.097   .     S
C86    B43     1.357   .     D
C86    H40     2.004   .     S
B43    C87     1.358   .     S
B43    Li42    1.098   .     S
Be91   Be92    1.393   .     D
Be91   C89     1.388   .     S
Be91   He92    1.097   .     S
Be92   C88     1.390   .     S
Be92   He91    1.097   .     S
C88    B44     1.358   .     S
B44    C89     1.358   .     D
B44    Li43    1.098   .     S
Be93   Be94    1.393   .     D
Be93   C91     1.388   .     S
Be93   He94    1.097   .     S
Be94   C90     1.390   .     S
Be94   He93    1.096   .     S
C90    B45     1.357   .     S
C90    H39     2.005   .     S
B45    C91     1.358   .     D
B45    Li44    1.098   .     S
Be95   Be96    1.392   .     D
Be95   C93     1.388   .     S
Be95   He96    1.097   .     S
Be96   C92     1.391   .     S
Be96   He95    1.097   .     S
C92    B46     1.357   .     S
B46    C93     1.358   .     D
B46    Li45    1.098   .     S
Be97   Be98    1.393   .     D
Be97   C95     1.389   .     S
Be97   He98    1.096   .     S
Be98   C94     1.389   .     S
Be98   He97    1.097   .     S
C94    B47     1.356   .     D
B47    C95     1.356   .     S
B47    Li46    1.098   .     S
Be99   Be100   1.393   .     D
Be99   C97     1.389   .     S
Be99   He100   1.097   .     S
Be100  C96     1.390   .     S
Be100  He99    1.097   .     S
C96    B48     1.356   .     D
B48    C97     1.356   .     S
B48    Li47    1.098   .     S
Be101  Be102   1.391   .     D
Be101  C99     1.389   .     S
Be101  He102   1.097   .     S
Be102  C98     1.389   .     S
Be102  He101   1.097   .     S
C98    B49     1.358   .     D
B49    C99     1.358   .     S
B49    Li48    1.098   .     S
Be103  Be104   1.391   .     D
Be103  C101    1.389   .     S
Be103  He104   1.097   .     S
Be104  C100    1.389   .     S
Be104  He103   1.097   .     S
C100   B50     1.358   .     D
B50    C101    1.358   .     S
B50    Li49    1.097   .     S
Be105  Be106   1.392   .     D
Be105  C103    1.389   .     S
Be105  He106   1.096   .     S
Be106  C102    1.388   .     S
Be106  He105   1.097   .     S
C102   B51     1.357   .     D
B51    C103    1.357   .     S
B51    Li50    1.098   .     S
Be107  Be108   1.392   .     D
Be107  C105    1.389   .     S
Be107  He108   1.096   .     S
Be108  C104    1.388   .     S
Be108  He107   1.097   .     S
C104   B52     1.357   .     S
B52    C105    1.357   .     D
B52    Li51    1.098   .     S
Be109  Be110   1.391   .     D
Be109  C107    1.390   .     S
Be109  He110   1.096   .     S
Be110  C106    1.388   .     S
Be110  He109   1.097   .     S
C106   B53     1.357   .     S
B53    C107    1.356   .     D
B53    Li52    1.098   .     S
Be111  Be112   1.391   .     D
Be111  C109    1.389   .     S
Be111  He112   1.096   .     S
Be112  C108    1.388   .     S
Be112  He111   1.097   .     S
C108   B54     1.357   .     D
B54    C109    1.357   .     S
B54    Li53    1.098   .     S
Li54   B58     1.098   .     S
B55    C110    1.357   .     D
B55    Li55    1.098   .     S
C112   B58     1.356   1_455 D
C112   Be119   1.389   .     S
He115  Be119   1.097   .     S
C113   B56     1.357   .     S
B56    Li57    1.098   .     S
C114   B57     1.357   .     S
B57    Li58    1.098   .     S
B58    C112    1.356   1_655 D
Be113  Be114   1.392   1_545 D
Be113  C116    1.389   .     S
Be114  Be113   1.392   1_565 D
Be114  C115    1.389   .     S
C115   B59     1.356   1_565 S
B59    C115    1.356   1_545 S
B59    C116    1.356   .     D
B59    Li59    1.098   .     S
Be115  Be116   1.392   1_565 D
Be115  C118    1.389   .     S
Be116  Be115   1.392   1_545 D
Be116  C117    1.389   .     S
C117   B60     1.356   .     S
B60    C118    1.356   1_545 D
B60    Li60    1.098   .     S
C118   B60     1.356   1_565 D
Be117  Be118   1.392   1_655 D
Be117  C120    1.389   .     S
Be117  He118   1.097   .     S
Be118  Be117   1.392   1_455 D
Be118  C119    1.389   .     S
Be118  He117   1.097   .     S
C119   B61     1.356   .     S
B61    C120    1.356   1_455 D
B61    Li61    1.098   .     S
C120   B61     1.356   1_655 D
Be119  Be84    1.392   1_455 D
H31    C123    1.991   .     S
H31    C125    2.002   .     S
H31    C129    1.994   .     S
H31    C133    1.999   .     S
H32    C124    1.993   .     S
H32    C127    1.994   .     S
H32    C131    2.005   .     S
H32    C135    2.000   .     S
H33    C121    1.994   .     S
H33    C126    2.000   .     S
H33    C132    2.003   .     S
H33    C137    1.997   .     S
H34    C122    1.990   .     S
H34    C128    1.994   .     S
H34    C130    1.989   .     S
H34    C139    1.990   .     S
H35    C134    2.002   .     S
H35    C141    2.004   .     S
H35    C145    1.995   .     S
H35    C149    2.002   .     S
H36    C136    2.003   .     S
H36    C143    2.004   .     S
H36    C147    2.003   .     S
H36    C151    2.000   .     S
H37    C138    2.005   .     S
H37    C142    2.003   .     S
H37    C148    2.004   .     S
H37    C153    1.998   .     S
H38    C140    2.000   .     S
H38    C144    2.001   .     S
H38    C146    1.997   .     S
H38    C155    1.992   .     S
Be120  Be121   1.393   .     D
Be120  C121    1.390   .     S
Be120  He120   1.097   .     S
Be121  He1     1.097   1_556 S
Be121  C1      1.388   1_556 S
C121   B1      1.356   1_556 S
Be122  Be123   1.390   .     D
Be122  C122    1.389   .     S
Be122  He122   1.097   .     S
Be123  C2      1.390   1_556 S
Be123  He121   1.097   .     S
C122   B79     1.357   .     S
C123   Be2     1.390   1_556 S
C123   B62     1.357   .     D
B62    C3      1.357   1_556 S
B62    Li62    1.097   .     S
H39    C154    2.000   .     S
H39    C158    2.004   .     S
Be124  C124    1.390   .     S
Be124  He123   1.097   .     S
C124   B2      1.357   1_556 S
He124  Be4     1.097   1_556 S
He125  Be3     1.097   1_556 S
He126  Be6     1.097   1_556 S
He127  Be5     1.097   1_556 S
Be125  He38    1.097   1_556 S
Be125  Be126   1.391   .     D
Be125  C126    1.389   .     S
Be126  He37    1.097   1_556 S
Be126  C125    1.389   .     S
C125   B63     1.358   .     S
B63    C126    1.358   .     D
B63    Li65    1.097   .     S
Be127  Be128   1.391   .     D
Be127  C128    1.390   .     S
Be127  He129   1.097   .     S
Be128  He39    1.097   1_556 S
Be128  C127    1.389   .     S
C127   B64     1.357   .     D
B64    C128    1.357   .     S
B64    Li66    1.097   .     S
He128  Be159   1.096   .     S
Be129  Be130   1.394   .     D
Be129  C130    1.389   .     S
Be129  He131   1.096   .     S
Be130  C129    1.390   .     S
Be130  He130   1.097   .     S
C129   B65     1.354   .     D
B65    C130    1.356   .     S
B65    Li67    1.098   .     S
Be131  Be132   1.396   .     D
Be131  C132    1.390   .     S
Be131  He133   1.096   .     S
Be132  C131    1.390   .     S
Be132  He132   1.096   .     S
C131   B66     1.357   .     D
B66    C132    1.356   .     S
B66    Li68    1.099   .     S
Be133  Be134   1.392   .     D
Be133  C134    1.389   .     S
Be133  He135   1.096   .     S
Be134  C133    1.389   .     S
Be134  He134   1.096   .     S
C133   B67     1.358   .     D
B67    C134    1.358   .     S
B67    Li69    1.098   .     S
Be135  Be136   1.394   .     D
Be135  C136    1.390   .     S
Be135  He137   1.097   .     S
Be136  C135    1.389   .     S
Be136  He136   1.097   .     S
C135   B68     1.358   .     D
B68    C136    1.357   .     S
B68    Li70    1.098   .     S
Be137  Be138   1.394   .     D
Be137  C138    1.390   .     S
Be137  He139   1.097   .     S
Be138  C137    1.388   .     S
Be138  He138   1.096   .     S
C137   B69     1.358   .     S
B69    C138    1.357   .     D
B69    Li71    1.098   .     S
Be139  Be140   1.394   .     D
Be139  C140    1.390   .     S
Be139  He141   1.096   .     S
Be140  C139    1.388   .     S
Be140  He140   1.096   .     S
C139   B70     1.357   .     S
B70    C140    1.355   .     D
B70    Li72    1.098   .     S
Be141  Be142   1.393   1_545 D
Be141  C142    1.389   .     S
Be141  He143   1.097   .     S
Be142  Be141   1.393   1_565 D
Be142  C141    1.390   .     S
Be142  He142   1.097   .     S
C141   B71     1.358   1_565 D
B71    C141    1.358   1_545 D
B71    C142    1.358   .     S
B71    Li73    1.098   .     S
Be143  Be144   1.393   1_565 D
Be143  C144    1.389   .     S
Be143  He145   1.097   .     S
Be144  Be143   1.393   1_545 D
Be144  C143    1.390   .     S
Be144  He144   1.097   .     S
C143   B72     1.358   1_545 S
B72    C143    1.358   1_565 S
B72    C144    1.358   .     D
B72    Li74    1.098   .     S
Be145  Be146   1.393   1_655 D
Be145  C146    1.390   .     S
Be145  He147   1.097   .     S
Be146  Be145   1.393   1_455 D
Be146  C145    1.389   .     S
Be146  He146   1.097   .     S
C145   B73     1.357   .     D
B73    C146    1.357   1_455 S
B73    Li75    1.098   .     S
C146   B73     1.357   1_655 S
Be147  Be148   1.393   1_455 D
Be147  C148    1.389   .     S
Be147  He149   1.097   .     S
Be148  Be147   1.393   1_655 D
Be148  C147    1.389   .     S
Be148  He148   1.096   .     S
C147   B74     1.358   .     D
B74    C148    1.358   1_655 S
B74    Li76    1.098   .     S
C148   B74     1.358   1_455 S
Be149  Be150   1.393   .     D
Be149  C150    1.390   .     S
Be149  He151   1.097   .     S
Be150  C149    1.388   .     S
Be150  He150   1.097   .     S
C149   B75     1.359   .     S
B75    C150    1.358   .     D
B75    Li77    1.098   .     S
C150   H40     2.007   .     S
Be151  Be152   1.392   .     D
Be151  C152    1.390   .     S
Be151  He153   1.097   .     S
Be152  C151    1.388   .     S
Be152  He152   1.097   .     S
C151   B76     1.359   .     D
B76    C152    1.359   .     S
B76    Li78    1.098   .     S
Be153  Be154   1.392   .     D
Be153  C154    1.390   .     S
Be153  He155   1.097   .     S
Be154  C153    1.389   .     S
Be154  He154   1.097   .     S
C153   B77     1.358   .     D
B77    C154    1.358   .     S
B77    Li79    1.098   .     S
Be155  Be156   1.392   .     D
Be155  C156    1.390   .     S
Be155  He157   1.097   .     S
Be156  C155    1.389   .     S
Be156  He156   1.097   .     S
C155   B78     1.357   .     S
B78    C156    1.356   .     D
B78    Li80    1.098   .     S
Be157  Be158   1.393   .     D
Be157  C158    1.389   .     S
Be157  He159   1.097   .     S
Be158  C157    1.389   .     S
Be158  He158   1.096   .     S
C157   B80     1.358   .     D
C157   H40     2.002   .     S
B79    Li3     1.098   1_556 S
B79    C2      1.357   1_556 D
C158   B80     1.358   .     S
Be159  Be160   1.393   .     D
Be159  C160    1.390   .     S
Be160  C159    1.389   .     S
Be160  He160   1.097   .     S
