# Supplementary material for: Data-Driven Search Algorithm for Discovery of Synthesizable Zeolitic Imidazolate Frameworks
Source: JACS Au. 2025 Mar 7;5(3):1460–70. doi: 10.1021/jacsau.5c00077 (PMC11938011; doi:10.1021/jacsau.5c00077)
Supplement: Supplementary file 5 — au5c00077_si_005.zip [file au5c00077_si_005.zip › Tier 2/T-154_131_3_2183.cif]

data_131_3_2183.lmp-nosymm
_audit_creation_date              2023-09-12
_audit_creation_method            'Materials Studio'
_symmetry_space_group_name_H-M    'P42/MMC'
_symmetry_Int_Tables_number       131
_symmetry_cell_setting            tetragonal
loop_
_symmetry_equiv_pos_as_xyz
  x,y,z
  -x,-y,z
  -y,x,z+1/2
  y,-x,z+1/2
  -x,y,-z
  x,-y,-z
  y,x,-z+1/2
  -y,-x,-z+1/2
  -x,-y,-z
  x,y,-z
  y,-x,-z+1/2
  -y,x,-z+1/2
  x,-y,z
  -x,y,z
  -y,-x,z+1/2
  y,x,z+1/2
_cell_length_a                    18.2220
_cell_length_b                    18.2220
_cell_length_c                    58.4454
_cell_angle_alpha                 90.0000
_cell_angle_beta                  90.0000
_cell_angle_gamma                 90.0000
loop_
_atom_site_label
_atom_site_type_symbol
_atom_site_fract_x
_atom_site_fract_y
_atom_site_fract_z
_atom_site_U_iso_or_equiv
_atom_site_adp_type
_atom_site_occupancy
H1     Zn    0.33198   0.16499   0.21376   0.00000  Uiso   1.00
H5     Zn    0.16684   0.16603   0.12440   0.00000  Uiso   1.00
H9     Zn    0.33562   0.33380   0.05190   0.00000  Uiso   1.00
Be1    C     0.34561   0.30549   0.24200   0.00000  Uiso   1.00
C1     N     0.30772   0.24099   0.23741   0.00000  Uiso   1.00
He1    H     0.39867   0.31710   0.23392   0.00000  Uiso   1.00
Be5    C     0.23271   0.96177   0.22938   0.00000  Uiso   1.00
C5     N     0.29937   0.06209   0.22057   0.00000  Uiso   1.00
He5    H     0.19057   0.07715   0.23502   0.00000  Uiso   1.00
Be9    C     0.53817   0.15642   0.18241   0.00000  Uiso   1.00
C9     N     0.43791   0.16574   0.20479   0.00000  Uiso   1.00
He9    H     0.42305   0.15151   0.16813   0.00000  Uiso   1.00
Be13   C     0.24287   0.27228   0.15668   0.00000  Uiso   1.00
Be17   C     0.27812   0.27192   0.17781   0.00000  Uiso   1.00
C13    N     0.28096   0.19993   0.18560   0.00000  Uiso   1.00
B1     C     0.24970   0.15898   0.16884   0.00000  Uiso   1.00
C17    N     0.22636   0.20020   0.15092   0.00000  Uiso   1.00
He13   H     0.29989   0.31735   0.18808   0.00000  Uiso   1.00
He17   H     0.22942   0.31792   0.14518   0.00000  Uiso   1.00
Li1    H     0.24406   0.09905   0.16970   0.00000  Uiso   1.00
Be21   C     0.24239   0.96183   0.10160   0.00000  Uiso   1.00
C21    N     0.18846   0.06191   0.11668   0.00000  Uiso   1.00
He21   H     0.27574   0.07719   0.09178   0.00000  Uiso   1.00
Be25   C     0.96182   0.21875   0.15226   0.00000  Uiso   1.00
C25    N     0.06200   0.17864   0.13346   0.00000  Uiso   1.00
He25   H     0.07709   0.24387   0.16426   0.00000  Uiso   1.00
Be29   C     0.19017   0.25880   0.05917   0.00000  Uiso   1.00
Be33   C     0.14937   0.22344   0.07602   0.00000  Uiso   1.00
C29    N     0.19152   0.22048   0.09579   0.00000  Uiso   1.00
B5     C     0.25672   0.25170   0.09018   0.00000  Uiso   1.00
C33    N     0.25882   0.27530   0.06816   0.00000  Uiso   1.00
He29   H     0.09330   0.20161   0.07558   0.00000  Uiso   1.00
He33   H     0.17617   0.27186   0.04137   0.00000  Uiso   1.00
Li5    H     0.30273   0.25712   0.10218   0.00000  Uiso   1.00
Be37   C     0.66942   0.22881   0.01191   0.00000  Uiso   1.00
C37    N     0.33152   0.30122   0.01933   0.00000  Uiso   1.00
He37   H     0.32915   0.18299   0.02408   0.00000  Uiso   1.00
Be41   C     0.23158   0.53818   0.05703   0.00000  Uiso   1.00
C41    N     0.30361   0.43803   0.05466   0.00000  Uiso   1.00
He41   H     0.18606   0.42290   0.05891   0.00000  Uiso   1.00
Be45   C     0.53822   0.32446   0.08645   0.00000  Uiso   1.00
C45    N     0.43799   0.32452   0.06386   0.00000  Uiso   1.00
He45   H     0.42285   0.32418   0.10075   0.00000  Uiso   1.00
B9     C     0.33675   1.00000   0.21512   0.00000  Uiso   1.00
Li9    H     0.39219   1.00000   0.20774   0.00000  Uiso   1.00
B11    C     0.15890   1.00000   0.12570   0.00000  Uiso   1.00
Li11   H     0.11417   1.00000   0.13829   0.00000  Uiso   1.00
B13    C     0.50000   0.16933   0.21761   0.00000  Uiso   1.00
Li13   H     0.50000   0.17660   0.23625   0.00000  Uiso   1.00
B15    C     0.50000   0.32622   0.05100   0.00000  Uiso   1.00
Li15   H     0.50000   0.32593   0.03221   0.00000  Uiso   1.00
B17    C     1.00000   0.15636   0.12261   0.00000  Uiso   1.00
Li17   H     1.00000   0.12281   0.10702   0.00000  Uiso   1.00
Li19   H     0.59557   0.50000   0.05090   0.00000  Uiso   1.00
B19    C     0.65551   0.50000   0.05277   0.00000  Uiso   1.00
B20    C     0.33355   0.65750   1.00000   0.00000  Uiso   1.00
Li21   H     0.66599   0.59725   1.00000   0.00000  Uiso   1.00
B21    C     0.24523   0.75477   0.25000   0.00000  Uiso   1.00
Li22   H     0.79729   0.79729   0.25000   0.00000  Uiso   1.00
loop_
_geom_bond_atom_site_label_1
_geom_bond_atom_site_label_2
_geom_bond_distance
_geom_bond_site_symmetry_2
_ccdc_geom_bond_type
H1     C1      2.006   .     S
H1     C5      2.007   .     S
H1     C9      2.000   .     S
H1     C13     1.994   .     S
H5     C17     1.992   .     S
H5     C21     1.989   .     S
H5     C25     1.996   .     S
H5     C29     1.996   .     S
H9     C33     2.000   .     S
H9     C37     1.995   .     S
H9     C41     1.993   .     S
H9     C45     1.999   .     S
Be1    C1      1.389   .     A
Be1    He1     1.097   .     S
Be1    Be1     1.394   7     A
C1     B21     1.358   12_655 A
Be5    Be5     1.393   13_575 A
Be5    C5      1.389   13_565 A
Be5    He5     1.096   13_565 S
C5     B9      1.358   1_545 A
C5     Be5     1.389   13_565 A
He5    Be5     1.096   13_565 S
Be9    He9     1.097   14_655 S
Be9    Be9     1.391   14_655 A
Be9    C9      1.389   14_655 A
C9     B13     1.359   .     A
C9     Be9     1.389   14_655 A
He9    Be9     1.097   14_655 S
Be13   Be17    1.392   .     D
Be13   C17     1.389   .     S
Be13   He17    1.097   .     S
Be17   C13     1.390   .     S
Be17   He13    1.097   .     S
C13    B1      1.357   .     D
B1     C17     1.357   .     S
B1     Li1     1.098   .     S
Be21   Be21    1.391   13_575 A
Be21   C21     1.389   13_565 A
Be21   He21    1.097   13_565 S
C21    B11     1.357   1_545 A
C21    Be21    1.389   13_565 A
He21   Be21    1.097   13_565 S
Be25   Be25    1.392   14_755 A
Be25   He25    1.097   14_655 S
Be25   C25     1.389   14_655 A
C25    B17     1.358   1_455 A
C25    Be25    1.389   14_655 A
He25   Be25    1.097   14_655 S
Be29   Be33    1.392   .     D
Be29   C33     1.390   .     S
Be29   He33    1.097   .     S
Be33   C29     1.388   .     S
Be33   He29    1.097   .     S
C29    B5      1.358   .     D
B5     C33     1.358   .     S
B5     Li5     1.098   .     S
Be37   C37     1.389   14_655 A
Be37   He37    1.097   14_655 S
Be37   Be37    1.392   10    A
C37    Be37    1.389   14_655 A
C37    B20     1.358   6_566 A
He37   Be37    1.097   14_655 S
Be41   C41     1.389   13_565 A
Be41   He41    1.097   13_565 S
Be41   Be41    1.392   13_565 A
C41    Be41    1.389   13_565 A
C41    B19     1.357   2_665 A
He41   Be41    1.097   13_565 S
Be45   C45     1.390   14_655 A
Be45   Be45    1.393   14_655 A
Be45   He45    1.096   14_655 S
C45    B15     1.358   .     A
C45    Be45    1.390   14_655 A
He45   Be45    1.096   14_655 S
B9     C5      1.358   1_565 A
B9     C5      1.358   13_565 A
B9     Li9     1.098   .     S
B11    C21     1.357   1_565 A
B11    C21     1.357   13_565 A
B11    Li11    1.098   .     S
B13    C9      1.359   14_655 A
B13    Li13    1.097   .     S
B15    C45     1.358   14_655 A
B15    Li15    1.098   .     S
B17    C25     1.358   1_655 A
B17    C25     1.358   14_655 A
B17    Li17    1.097   .     S
Li19   B19     1.098   .     S
B19    C41     1.357   2_665 A
B19    C41     1.357   14_655 A
B20    C37     1.358   6_566 A
B20    C37     1.358   13_566 A
B20    Li21    1.098   5_657 S
Li21   B20     1.098   5_657 S
B21    C1      1.358   11_565 A
B21    C1      1.358   13_565 A
B21    Li22    1.096   12_655 S
Li22   B21     1.096   11_565 S
