# Supplementary material for: Data-Driven Search Algorithm for Discovery of Synthesizable Zeolitic Imidazolate Frameworks
Source: JACS Au. 2025 Mar 7;5(3):1460–70. doi: 10.1021/jacsau.5c00077 (PMC11938011; doi:10.1021/jacsau.5c00077)
Supplement: Supplementary file 5 — au5c00077_si_005.zip [file au5c00077_si_005.zip › Tier 2/T-155_74_3_2870687.cif]

data_74_3_2870687.lmp-nosymm
_audit_creation_date              2023-09-12
_audit_creation_method            'Materials Studio'
_symmetry_space_group_name_H-M    'P1'
_symmetry_Int_Tables_number       1
_symmetry_cell_setting            triclinic
loop_
_symmetry_equiv_pos_as_xyz
  x,y,z
_cell_length_a                    17.1780
_cell_length_b                    28.1368
_cell_length_c                    26.8499
_cell_angle_alpha                 89.4784
_cell_angle_beta                  89.9465
_cell_angle_gamma                 90.1463
loop_
_atom_site_label
_atom_site_type_symbol
_atom_site_fract_x
_atom_site_fract_y
_atom_site_fract_z
_atom_site_U_iso_or_equiv
_atom_site_adp_type
_atom_site_occupancy
H1     Zn    0.14965   0.10619   0.44195   0.00000  Uiso   1.00
H2     Zn    0.32000   0.10908   0.99939   0.00000  Uiso   1.00
H3     Zn    0.66271   0.39208   0.01996   0.00000  Uiso   1.00
H4     Zn    0.16550   0.39128   0.47712   0.00000  Uiso   1.00
H5     Zn    0.67181   0.10282   0.03522   0.00000  Uiso   1.00
H6     Zn    0.16149   0.26566   0.11528   0.00000  Uiso   1.00
H7     Zn    0.81341   0.25376   0.16460   0.00000  Uiso   1.00
H8     Zn    0.30536   0.26327   0.32040   0.00000  Uiso   1.00
H9     Zn    0.65250   0.24761   0.36217   0.00000  Uiso   1.00
Be1    C     0.25005   0.02212   0.41450   0.00000  Uiso   1.00
C1     N     0.18170   0.03817   0.43629   0.00000  Uiso   1.00
B1     C     0.14826   0.99907   0.45735   0.00000  Uiso   1.00
He1    H     0.28974   0.04652   0.39491   0.00000  Uiso   1.00
Li1    H     0.09305   0.99976   0.47796   0.00000  Uiso   1.00
Be2    C     0.77883   0.47220   0.01025   0.00000  Uiso   1.00
Li2    H     0.68287   0.27351   0.24564   0.00000  Uiso   1.00
C2     N     0.70106   0.45857   0.01038   0.00000  Uiso   1.00
He2    H     0.82525   0.44671   0.01886   0.00000  Uiso   1.00
He3    H     0.83428   0.21628   0.35562   0.00000  Uiso   1.00
Be3    C     0.22026   0.02297   0.02374   0.00000  Uiso   1.00
C3     N     0.29003   0.04042   0.00467   0.00000  Uiso   1.00
He4    H     0.17617   0.04671   0.03938   0.00000  Uiso   1.00
B2     C     0.66069   0.99710   0.01523   0.00000  Uiso   1.00
Be4    C     0.75908   0.01341   0.06382   0.00000  Uiso   1.00
C4     N     0.69597   0.03355   0.03923   0.00000  Uiso   1.00
He5    H     0.79870   0.03499   0.08636   0.00000  Uiso   1.00
Be5    C     0.91281   0.12105   0.40732   0.00000  Uiso   1.00
Be6    C     0.99185   0.12337   0.39609   0.00000  Uiso   1.00
C5     N     0.03347   0.11296   0.43914   0.00000  Uiso   1.00
B3     C     0.97875   0.10378   0.47459   0.00000  Uiso   1.00
C6     N     0.90484   0.10908   0.45740   0.00000  Uiso   1.00
He6    H     0.02141   0.13216   0.36094   0.00000  Uiso   1.00
He7    H     0.86191   0.12703   0.38343   0.00000  Uiso   1.00
Be7    C     0.01930   0.38445   0.41224   0.00000  Uiso   1.00
Be8    C     0.93880   0.38172   0.41820   0.00000  Uiso   1.00
C7     N     0.92264   0.37963   0.46889   0.00000  Uiso   1.00
B4     C     0.99284   0.38218   0.49189   0.00000  Uiso   1.00
C8     N     0.05315   0.38406   0.45921   0.00000  Uiso   1.00
He8    H     0.89205   0.38056   0.39044   0.00000  Uiso   1.00
He9    H     0.05495   0.38608   0.37835   0.00000  Uiso   1.00
Be9    C     0.52822   0.15597   0.06305   0.00000  Uiso   1.00
Be10   C     0.44841   0.15759   0.05477   0.00000  Uiso   1.00
C9     N     0.42870   0.12089   0.02284   0.00000  Uiso   1.00
B5     C     0.49691   0.09893   0.01207   0.00000  Uiso   1.00
C10    N     0.55852   0.11818   0.03640   0.00000  Uiso   1.00
He10   H     0.40450   0.18173   0.06993   0.00000  Uiso   1.00
He11   H     0.56507   0.17836   0.08661   0.00000  Uiso   1.00
Be11   C     0.42560   0.39290   0.05864   0.00000  Uiso   1.00
Be12   C     0.50430   0.39211   0.07102   0.00000  Uiso   1.00
C11    N     0.54705   0.38959   0.02719   0.00000  Uiso   1.00
C12    N     0.41936   0.39086   0.00710   0.00000  Uiso   1.00
He12   H     0.53300   0.39244   0.10749   0.00000  Uiso   1.00
He13   H     0.37385   0.39432   0.08255   0.00000  Uiso   1.00
Be13   C     0.21135   0.16316   0.12621   0.00000  Uiso   1.00
Be14   C     0.24481   0.12674   0.09889   0.00000  Uiso   1.00
C13    N     0.26057   0.14402   0.05131   0.00000  Uiso   1.00
B6     C     0.23925   0.19044   0.05181   0.00000  Uiso   1.00
C14    N     0.20932   0.20373   0.09635   0.00000  Uiso   1.00
He14   H     0.25734   0.08979   0.10945   0.00000  Uiso   1.00
He15   H     0.18890   0.16307   0.16444   0.00000  Uiso   1.00
Li3    H     0.24459   0.21438   0.01945   0.00000  Uiso   1.00
Be15   C     0.76294   0.35712   0.15822   0.00000  Uiso   1.00
Be16   C     0.73055   0.38919   0.12434   0.00000  Uiso   1.00
C15    N     0.71577   0.36525   0.08030   0.00000  Uiso   1.00
B7     C     0.73735   0.31957   0.08925   0.00000  Uiso   1.00
C16    N     0.76581   0.31280   0.13593   0.00000  Uiso   1.00
He16   H     0.71844   0.42728   0.12783   0.00000  Uiso   1.00
He17   H     0.78275   0.36227   0.19663   0.00000  Uiso   1.00
Li4    H     0.73271   0.29127   0.06158   0.00000  Uiso   1.00
Be17   C     0.24457   0.16235   0.30968   0.00000  Uiso   1.00
Be18   C     0.20991   0.12614   0.33760   0.00000  Uiso   1.00
C17    N     0.20065   0.14209   0.38602   0.00000  Uiso   1.00
B8     C     0.22759   0.18754   0.38561   0.00000  Uiso   1.00
C18    N     0.25463   0.20152   0.34021   0.00000  Uiso   1.00
He18   H     0.19239   0.09012   0.32695   0.00000  Uiso   1.00
He19   H     0.26283   0.16290   0.27057   0.00000  Uiso   1.00
Li5    H     0.22844   0.21022   0.41864   0.00000  Uiso   1.00
Be19   C     0.62019   0.33691   0.42335   0.00000  Uiso   1.00
Be20   C     0.65933   0.36723   0.45557   0.00000  Uiso   1.00
C19    N     0.73618   0.35229   0.45911   0.00000  Uiso   1.00
B9     C     0.74086   0.31322   0.42995   0.00000  Uiso   1.00
C20    N     0.67250   0.30286   0.40701   0.00000  Uiso   1.00
He20   H     0.63862   0.39857   0.47558   0.00000  Uiso   1.00
He21   H     0.55956   0.33728   0.41066   0.00000  Uiso   1.00
Li6    H     0.79474   0.29304   0.42447   0.00000  Uiso   1.00
Be21   C     0.12139   0.34648   0.04357   0.00000  Uiso   1.00
Be22   C     0.15843   0.37721   0.01014   0.00000  Uiso   1.00
C21    N     0.23712   0.36591   0.00925   0.00000  Uiso   1.00
B10    C     0.24493   0.32822   0.04077   0.00000  Uiso   1.00
C22    N     0.17658   0.31512   0.06234   0.00000  Uiso   1.00
He22   H     0.91325   0.22223   0.26371   0.00000  Uiso   1.00
He23   H     0.06006   0.34397   0.05474   0.00000  Uiso   1.00
Li7    H     0.30058   0.31047   0.04831   0.00000  Uiso   1.00
Be23   C     0.73933   0.15606   0.17431   0.00000  Uiso   1.00
Be24   C     0.70944   0.12010   0.14456   0.00000  Uiso   1.00
C23    N     0.71240   0.13557   0.09535   0.00000  Uiso   1.00
B11    C     0.74075   0.18058   0.09684   0.00000  Uiso   1.00
C24    N     0.75790   0.19462   0.14379   0.00000  Uiso   1.00
He24   H     0.68790   0.08451   0.15447   0.00000  Uiso   1.00
He25   H     0.74764   0.15737   0.21479   0.00000  Uiso   1.00
Li8    H     0.75010   0.20282   0.06355   0.00000  Uiso   1.00
Be25   C     0.34168   0.35360   0.37648   0.00000  Uiso   1.00
Be26   C     0.30860   0.38402   0.41115   0.00000  Uiso   1.00
C25    N     0.23631   0.36579   0.42465   0.00000  Uiso   1.00
B12    C     0.22881   0.32459   0.39910   0.00000  Uiso   1.00
C26    N     0.29145   0.31538   0.36988   0.00000  Uiso   1.00
He26   H     0.33018   0.41761   0.42636   0.00000  Uiso   1.00
He27   H     0.39744   0.35595   0.35665   0.00000  Uiso   1.00
Li9    H     0.17756   0.30132   0.40169   0.00000  Uiso   1.00
Be27   C     0.63334   0.14296   0.38750   0.00000  Uiso   1.00
Be28   C     0.66853   0.10793   0.41666   0.00000  Uiso   1.00
C27    N     0.72417   0.12956   0.44644   0.00000  Uiso   1.00
B13    C     0.72142   0.17646   0.43434   0.00000  Uiso   1.00
C28    N     0.66658   0.18644   0.39942   0.00000  Uiso   1.00
He28   H     0.65840   0.06945   0.41829   0.00000  Uiso   1.00
He29   H     0.58674   0.14040   0.35973   0.00000  Uiso   1.00
Li10   H     0.75812   0.20352   0.45190   0.00000  Uiso   1.00
Be29   C     0.94094   0.20366   0.11041   0.00000  Uiso   1.00
Be30   C     0.01988   0.20640   0.09948   0.00000  Uiso   1.00
C29    N     0.05024   0.24629   0.12264   0.00000  Uiso   1.00
B14    C     0.98880   0.26697   0.14574   0.00000  Uiso   1.00
C30    N     0.92145   0.24224   0.13983   0.00000  Uiso   1.00
He30   H     0.05640   0.18254   0.07742   0.00000  Uiso   1.00
He31   H     0.89794   0.17685   0.09953   0.00000  Uiso   1.00
Li11   H     0.99340   0.29965   0.16757   0.00000  Uiso   1.00
Be31   C     0.53524   0.23060   0.27874   0.00000  Uiso   1.00
Be32   C     0.45591   0.23455   0.26895   0.00000  Uiso   1.00
C31    N     0.42003   0.25329   0.31074   0.00000  Uiso   1.00
B15    C     0.47798   0.25914   0.34460   0.00000  Uiso   1.00
C32    N     0.54916   0.24719   0.32655   0.00000  Uiso   1.00
He32   H     0.42265   0.22603   0.23533   0.00000  Uiso   1.00
He33   H     0.58234   0.21719   0.25517   0.00000  Uiso   1.00
Li12   H     0.46840   0.27299   0.38217   0.00000  Uiso   1.00
Be33   C     0.24163   0.33428   0.24424   0.00000  Uiso   1.00
Be34   C     0.21031   0.33517   0.19638   0.00000  Uiso   1.00
C33    N     0.20725   0.28879   0.17917   0.00000  Uiso   1.00
B16    C     0.23450   0.26146   0.21720   0.00000  Uiso   1.00
C34    N     0.25563   0.28721   0.25749   0.00000  Uiso   1.00
He34   H     0.19147   0.36515   0.17298   0.00000  Uiso   1.00
He35   H     0.25376   0.36332   0.27011   0.00000  Uiso   1.00
Li13   H     0.23942   0.22271   0.21539   0.00000  Uiso   1.00
Be35   C     0.81440   0.22916   0.31914   0.00000  Uiso   1.00
Be36   C     0.85340   0.23180   0.27368   0.00000  Uiso   1.00
C35    N     0.80272   0.25088   0.23860   0.00000  Uiso   1.00
B17    C     0.73483   0.25814   0.26320   0.00000  Uiso   1.00
C36    N     0.73860   0.24499   0.31188   0.00000  Uiso   1.00
H10    Zn    0.80193   0.09822   0.49134   0.00000  Uiso   1.00
H11    Zn    0.81905   0.37961   0.50300   0.00000  Uiso   1.00
C37    N     0.19464   0.45776   0.49500   0.00000  Uiso   1.00
H12    Zn    0.32157   0.39428   0.96684   0.00000  Uiso   1.00
H13    Zn    0.21430   0.22759   0.62059   0.00000  Uiso   1.00
H14    Zn    0.86997   0.22755   0.66251   0.00000  Uiso   1.00
H15    Zn    0.37093   0.23338   0.82226   0.00000  Uiso   1.00
H16    Zn    0.71673   0.23828   0.86726   0.00000  Uiso   1.00
Be37   C     0.72456   0.45586   0.55335   0.00000  Uiso   1.00
C38    N     0.78784   0.44504   0.52329   0.00000  Uiso   1.00
B18    C     0.82176   0.48743   0.51204   0.00000  Uiso   1.00
He36   H     0.68624   0.42793   0.56834   0.00000  Uiso   1.00
B19    C     0.32911   0.00169   0.98821   0.00000  Uiso   1.00
Li14   H     0.38684   0.00331   0.97072   0.00000  Uiso   1.00
Be38   C     0.69873   0.01247   0.50948   0.00000  Uiso   1.00
B20    C     0.82061   0.99141   0.50227   0.00000  Uiso   1.00
C39    N     0.77296   0.02976   0.49931   0.00000  Uiso   1.00
He37   H     0.64798   0.03604   0.50994   0.00000  Uiso   1.00
Li15   H     0.88381   0.99313   0.49640   0.00000  Uiso   1.00
Be39   C     0.26382   0.47130   0.51766   0.00000  Uiso   1.00
He38   H     0.30814   0.44505   0.52814   0.00000  Uiso   1.00
Be40   C     0.22665   0.47438   0.92190   0.00000  Uiso   1.00
C40    N     0.29348   0.46090   0.94740   0.00000  Uiso   1.00
He39   H     0.18288   0.44819   0.91057   0.00000  Uiso   1.00
Li16   H     0.60860   0.00118   0.99197   0.00000  Uiso   1.00
Li17   H     0.99276   0.09438   0.51333   0.00000  Uiso   1.00
Li18   H     0.00019   0.38115   0.53252   0.00000  Uiso   1.00
Li19   H     0.50142   0.06821   0.98739   0.00000  Uiso   1.00
Li20   H     0.72692   0.21712   0.74690   0.00000  Uiso   1.00
Li21   H     0.50890   0.38821   0.95025   0.00000  Uiso   1.00
Be41   C     0.28144   0.14135   0.56768   0.00000  Uiso   1.00
Be42   C     0.26432   0.11273   0.52708   0.00000  Uiso   1.00
C41    N     0.19720   0.13005   0.50458   0.00000  Uiso   1.00
B21    C     0.17732   0.16916   0.53085   0.00000  Uiso   1.00
C42    N     0.22637   0.17734   0.56944   0.00000  Uiso   1.00
He40   H     0.29366   0.08088   0.51323   0.00000  Uiso   1.00
He41   H     0.32855   0.13899   0.59511   0.00000  Uiso   1.00
Li22   H     0.12619   0.19111   0.52241   0.00000  Uiso   1.00
Be43   C     0.85922   0.33398   0.64978   0.00000  Uiso   1.00
Be44   C     0.84767   0.36858   0.61318   0.00000  Uiso   1.00
C43    N     0.83266   0.34592   0.56840   0.00000  Uiso   1.00
B22    C     0.83737   0.29872   0.57894   0.00000  Uiso   1.00
C44    N     0.85155   0.28969   0.62790   0.00000  Uiso   1.00
He42   H     0.84808   0.40746   0.61585   0.00000  Uiso   1.00
He43   H     0.87120   0.33751   0.68971   0.00000  Uiso   1.00
Li23   H     0.82770   0.27093   0.55121   0.00000  Uiso   1.00
Be45   C     0.24890   0.15921   0.85823   0.00000  Uiso   1.00
Be46   C     0.23820   0.12999   0.89990   0.00000  Uiso   1.00
C45    N     0.30109   0.13646   0.93165   0.00000  Uiso   1.00
B23    C     0.34667   0.16971   0.90913   0.00000  Uiso   1.00
C46    N     0.31841   0.18381   0.86418   0.00000  Uiso   1.00
He44   H     0.19150   0.10474   0.90913   0.00000  Uiso   1.00
He45   H     0.21315   0.16403   0.82476   0.00000  Uiso   1.00
Li24   H     0.40183   0.18250   0.92483   0.00000  Uiso   1.00
Be47   C     0.73664   0.34425   0.88025   0.00000  Uiso   1.00
Be48   C     0.72370   0.37953   0.91527   0.00000  Uiso   1.00
C47    N     0.69392   0.35817   0.95811   0.00000  Uiso   1.00
B24    C     0.68906   0.31114   0.94771   0.00000  Uiso   1.00
C48    N     0.71552   0.30087   0.90141   0.00000  Uiso   1.00
He46   H     0.73371   0.41802   0.91298   0.00000  Uiso   1.00
He47   H     0.76006   0.34665   0.84228   0.00000  Uiso   1.00
Li25   H     0.66734   0.28422   0.97413   0.00000  Uiso   1.00
Be49   C     0.19983   0.33474   0.62058   0.00000  Uiso   1.00
Be50   C     0.18805   0.37250   0.58761   0.00000  Uiso   1.00
C49    N     0.18584   0.35453   0.53960   0.00000  Uiso   1.00
B25    C     0.19449   0.30684   0.54491   0.00000  Uiso   1.00
C50    N     0.20460   0.29327   0.59309   0.00000  Uiso   1.00
He48   H     0.18191   0.41066   0.59462   0.00000  Uiso   1.00
He49   H     0.20595   0.33426   0.66124   0.00000  Uiso   1.00
Li26   H     0.19579   0.28216   0.51351   0.00000  Uiso   1.00
Be51   C     0.76340   0.14285   0.63831   0.00000  Uiso   1.00
Be52   C     0.74958   0.11277   0.59835   0.00000  Uiso   1.00
C51    N     0.79960   0.12562   0.55975   0.00000  Uiso   1.00
B26    C     0.84038   0.16346   0.57681   0.00000  Uiso   1.00
C52    N     0.82112   0.17489   0.62427   0.00000  Uiso   1.00
He50   H     0.70913   0.08278   0.59482   0.00000  Uiso   1.00
He51   H     0.73680   0.14387   0.67542   0.00000  Uiso   1.00
Li27   H     0.88554   0.18189   0.55500   0.00000  Uiso   1.00
Be53   C     0.35951   0.34116   0.82310   0.00000  Uiso   1.00
Be54   C     0.34866   0.37806   0.85661   0.00000  Uiso   1.00
C53    N     0.33529   0.35832   0.90348   0.00000  Uiso   1.00
B27    C     0.33969   0.31057   0.89718   0.00000  Uiso   1.00
C54    N     0.35251   0.29843   0.84903   0.00000  Uiso   1.00
He52   H     0.34876   0.41668   0.85060   0.00000  Uiso   1.00
He53   H     0.37058   0.34204   0.78285   0.00000  Uiso   1.00
Li28   H     0.33115   0.28460   0.92746   0.00000  Uiso   1.00
Be55   C     0.81124   0.15932   0.92004   0.00000  Uiso   1.00
Be56   C     0.79947   0.12706   0.95904   0.00000  Uiso   1.00
C55    N     0.72433   0.13324   0.97700   0.00000  Uiso   1.00
B28    C     0.69376   0.16934   0.94966   0.00000  Uiso   1.00
C56    N     0.74360   0.18570   0.91422   0.00000  Uiso   1.00
He54   H     0.83799   0.09981   0.97483   0.00000  Uiso   1.00
He55   H     0.86185   0.16538   0.89586   0.00000  Uiso   1.00
Li29   H     0.63422   0.18268   0.95459   0.00000  Uiso   1.00
Be57   C     0.01524   0.17438   0.69210   0.00000  Uiso   1.00
Be58   C     0.09511   0.17441   0.68341   0.00000  Uiso   1.00
C57    N     0.11209   0.21181   0.65108   0.00000  Uiso   1.00
B29    C     0.04275   0.23238   0.64021   0.00000  Uiso   1.00
C58    N     0.98259   0.21141   0.66470   0.00000  Uiso   1.00
He56   H     0.14097   0.15104   0.69790   0.00000  Uiso   1.00
He57   H     0.97928   0.15098   0.71563   0.00000  Uiso   1.00
Li30   H     0.03620   0.26340   0.61545   0.00000  Uiso   1.00
Be59   C     0.59202   0.17215   0.83095   0.00000  Uiso   1.00
Be60   C     0.51260   0.17092   0.82099   0.00000  Uiso   1.00
C59    N     0.48218   0.21560   0.83063   0.00000  Uiso   1.00
B30    C     0.54341   0.24247   0.84553   0.00000  Uiso   1.00
C60    N     0.61094   0.21760   0.84674   0.00000  Uiso   1.00
He58   H     0.47549   0.14170   0.80817   0.00000  Uiso   1.00
He59   H     0.63610   0.14413   0.82848   0.00000  Uiso   1.00
Li31   H     0.53862   0.27999   0.85601   0.00000  Uiso   1.00
Be61   C     0.41092   0.22350   0.71328   0.00000  Uiso   1.00
Be62   C     0.37574   0.22171   0.66666   0.00000  Uiso   1.00
C61    N     0.29575   0.22461   0.67339   0.00000  Uiso   1.00
B31    C     0.28502   0.22917   0.72323   0.00000  Uiso   1.00
C62    N     0.35288   0.22798   0.74903   0.00000  Uiso   1.00
He60   H     0.40141   0.21832   0.62945   0.00000  Uiso   1.00
He61   H     0.47264   0.22184   0.72364   0.00000  Uiso   1.00
Li32   H     0.22764   0.23255   0.74085   0.00000  Uiso   1.00
Be63   C     0.86960   0.25486   0.81525   0.00000  Uiso   1.00
Be64   C     0.90414   0.25124   0.76858   0.00000  Uiso   1.00
C63    N     0.84875   0.23434   0.73535   0.00000  Uiso   1.00
B32    C     0.78236   0.22952   0.76242   0.00000  Uiso   1.00
C64    N     0.79217   0.24131   0.81095   0.00000  Uiso   1.00
He62   H     0.96421   0.25865   0.75687   0.00000  Uiso   1.00
He63   H     0.89400   0.26642   0.85090   0.00000  Uiso   1.00
He64   H     0.13504   0.40684   0.98788   0.00000  Uiso   1.00
B33    C     0.49365   0.39015   0.98992   0.00000  Uiso   1.00
H17    Zn    0.16464   0.89212   0.47003   0.00000  Uiso   1.00
H18    Zn    0.77773   0.73107   0.36226   0.00000  Uiso   1.00
H19    Zn    0.12607   0.73108   0.32549   0.00000  Uiso   1.00
H20    Zn    0.62481   0.73386   0.15579   0.00000  Uiso   1.00
H21    Zn    0.28323   0.72850   0.12438   0.00000  Uiso   1.00
Be65   C     0.25439   0.97317   0.42186   0.00000  Uiso   1.00
C65    N     0.18982   0.95886   0.44940   0.00000  Uiso   1.00
He65   H     0.29839   0.94758   0.40969   0.00000  Uiso   1.00
Li33   H     0.87397   0.49099   0.48870   0.00000  Uiso   1.00
Be66   C     0.78257   0.52055   0.99910   0.00000  Uiso   1.00
H22    Zn    0.66568   0.89032   0.99999   0.00000  Uiso   1.00
He66   H     0.83299   0.54438   0.99583   0.00000  Uiso   1.00
Be67   C     0.22037   0.97373   0.01922   0.00000  Uiso   1.00
C66    N     0.28982   0.96049   0.99679   0.00000  Uiso   1.00
He67   H     0.17675   0.94721   0.03055   0.00000  Uiso   1.00
B34    C     0.15441   0.49866   0.48753   0.00000  Uiso   1.00
Li34   H     0.09664   0.49999   0.47017   0.00000  Uiso   1.00
Be68   C     0.75847   0.96475   0.05493   0.00000  Uiso   1.00
Li35   H     0.26731   0.73628   0.24401   0.00000  Uiso   1.00
C67    N     0.69587   0.95472   0.02400   0.00000  Uiso   1.00
He68   H     0.79752   0.93661   0.06828   0.00000  Uiso   1.00
Li36   H     0.98261   0.55982   0.48643   0.00000  Uiso   1.00
Li37   H     0.59687   0.49937   0.99492   0.00000  Uiso   1.00
Li38   H     0.97872   0.88399   0.45009   0.00000  Uiso   1.00
Li39   H     0.48905   0.59418   0.00496   0.00000  Uiso   1.00
Li40   H     0.48686   0.88547   0.03058   0.00000  Uiso   1.00
Be69   C     0.67381   0.64981   0.40802   0.00000  Uiso   1.00
Be70   C     0.68258   0.61718   0.44705   0.00000  Uiso   1.00
C68    N     0.75570   0.62394   0.46796   0.00000  Uiso   1.00
B35    C     0.78795   0.66067   0.44222   0.00000  Uiso   1.00
C69    N     0.74142   0.67682   0.40493   0.00000  Uiso   1.00
He69   H     0.64327   0.58937   0.46114   0.00000  Uiso   1.00
He70   H     0.62536   0.65572   0.38218   0.00000  Uiso   1.00
Li41   H     0.84651   0.67461   0.44983   0.00000  Uiso   1.00
Be71   C     0.13190   0.83899   0.32590   0.00000  Uiso   1.00
Be72   C     0.14020   0.87606   0.35951   0.00000  Uiso   1.00
C70    N     0.15403   0.85654   0.40639   0.00000  Uiso   1.00
B36    C     0.15241   0.80876   0.40005   0.00000  Uiso   1.00
C71    N     0.14095   0.79644   0.35184   0.00000  Uiso   1.00
He71   H     0.13803   0.91467   0.35357   0.00000  Uiso   1.00
He72   H     0.12138   0.83963   0.28561   0.00000  Uiso   1.00
Li42   H     0.16196   0.78295   0.43032   0.00000  Uiso   1.00
Be73   C     0.72569   0.65071   0.12508   0.00000  Uiso   1.00
Be74   C     0.73588   0.62038   0.08495   0.00000  Uiso   1.00
C72    N     0.68341   0.63330   0.04787   0.00000  Uiso   1.00
B37    C     0.64491   0.67153   0.06590   0.00000  Uiso   1.00
C73    N     0.66834   0.68333   0.11248   0.00000  Uiso   1.00
He73   H     0.77530   0.59012   0.08049   0.00000  Uiso   1.00
He74   H     0.75540   0.65198   0.16119   0.00000  Uiso   1.00
Li43   H     0.59894   0.69032   0.04536   0.00000  Uiso   1.00
Be75   C     0.29776   0.83570   0.12354   0.00000  Uiso   1.00
Be76   C     0.30639   0.87375   0.09045   0.00000  Uiso   1.00
C74    N     0.30454   0.85613   0.04230   0.00000  Uiso   1.00
B38    C     0.29675   0.80833   0.04762   0.00000  Uiso   1.00
C75    N     0.29113   0.79431   0.09603   0.00000  Uiso   1.00
He75   H     0.31269   0.91191   0.09749   0.00000  Uiso   1.00
He76   H     0.29533   0.83497   0.16436   0.00000  Uiso   1.00
Li44   H     0.29283   0.78387   0.01612   0.00000  Uiso   1.00
Be77   C     0.73083   0.83228   0.38355   0.00000  Uiso   1.00
Be78   C     0.74098   0.86754   0.41899   0.00000  Uiso   1.00
C76    N     0.79027   0.85005   0.45577   0.00000  Uiso   1.00
B39    C     0.80777   0.80502   0.44193   0.00000  Uiso   1.00
C77    N     0.77369   0.79278   0.39827   0.00000  Uiso   1.00
He77   H     0.71739   0.90369   0.42061   0.00000  Uiso   1.00
He78   H     0.69675   0.83244   0.34900   0.00000  Uiso   1.00
Li45   H     0.84623   0.78134   0.46328   0.00000  Uiso   1.00
Be79   C     0.24870   0.65756   0.36347   0.00000  Uiso   1.00
Be80   C     0.25560   0.62775   0.40501   0.00000  Uiso   1.00
C78    N     0.18992   0.63366   0.43455   0.00000  Uiso   1.00
B40    C     0.14664   0.66722   0.41110   0.00000  Uiso   1.00
C79    N     0.17883   0.68195   0.36742   0.00000  Uiso   1.00
He79   H     0.30123   0.60238   0.41552   0.00000  Uiso   1.00
He80   H     0.28725   0.66296   0.33134   0.00000  Uiso   1.00
Li46   H     0.09039   0.67980   0.42529   0.00000  Uiso   1.00
Be81   C     0.60212   0.83892   0.14066   0.00000  Uiso   1.00
Be82   C     0.61371   0.87477   0.10541   0.00000  Uiso   1.00
C80    N     0.64666   0.85466   0.06330   0.00000  Uiso   1.00
B41    C     0.65197   0.80749   0.07366   0.00000  Uiso   1.00
C81    N     0.62652   0.79632   0.12020   0.00000  Uiso   1.00
He81   H     0.60257   0.91308   0.10759   0.00000  Uiso   1.00
He82   H     0.57843   0.84047   0.17857   0.00000  Uiso   1.00
Li47   H     0.67616   0.78144   0.04773   0.00000  Uiso   1.00
Be83   C     0.21995   0.63909   0.07644   0.00000  Uiso   1.00
Be84   C     0.23188   0.61102   0.03470   0.00000  Uiso   1.00
C82    N     0.29074   0.63168   0.00629   0.00000  Uiso   1.00
B42    C     0.31092   0.67195   0.03063   0.00000  Uiso   1.00
C83    N     0.26951   0.67809   0.07318   0.00000  Uiso   1.00
He83   H     0.20418   0.57757   0.02364   0.00000  Uiso   1.00
He84   H     0.17963   0.63443   0.10781   0.00000  Uiso   1.00
Li48   H     0.35652   0.69649   0.01763   0.00000  Uiso   1.00
Be85   C     0.99022   0.66453   0.33515   0.00000  Uiso   1.00
Be86   C     0.91052   0.66448   0.34410   0.00000  Uiso   1.00
C84    N     0.88747   0.71102   0.35252   0.00000  Uiso   1.00
B43    C     0.95276   0.73779   0.34714   0.00000  Uiso   1.00
C85    N     0.01664   0.71115   0.33761   0.00000  Uiso   1.00
He85   H     0.86894   0.63484   0.34572   0.00000  Uiso   1.00
He86   H     0.03001   0.63503   0.32753   0.00000  Uiso   1.00
Li49   H     0.95424   0.77653   0.35155   0.00000  Uiso   1.00
Be87   C     0.40217   0.68363   0.19586   0.00000  Uiso   1.00
Be88   C     0.48235   0.68491   0.20357   0.00000  Uiso   1.00
C86    N     0.51421   0.71770   0.17032   0.00000  Uiso   1.00
B44    C     0.45356   0.73443   0.14311   0.00000  Uiso   1.00
C87    N     0.38445   0.71572   0.15793   0.00000  Uiso   1.00
He87   H     0.51891   0.66528   0.23007   0.00000  Uiso   1.00
He88   H     0.35656   0.66259   0.21436   0.00000  Uiso   1.00
Li50   H     0.45936   0.76151   0.11359   0.00000  Uiso   1.00
Be89   C     0.74753   0.78041   0.21684   0.00000  Uiso   1.00
Be90   C     0.78233   0.77930   0.26354   0.00000  Uiso   1.00
C88    N     0.74533   0.74465   0.29225   0.00000  Uiso   1.00
B45    C     0.68970   0.72598   0.26227   0.00000  Uiso   1.00
C89    N     0.68796   0.74695   0.21650   0.00000  Uiso   1.00
He89   H     0.83066   0.80051   0.27824   0.00000  Uiso   1.00
He90   H     0.76018   0.80295   0.18425   0.00000  Uiso   1.00
Li51   H     0.64977   0.69755   0.27405   0.00000  Uiso   1.00
Be91   C     0.12140   0.71712   0.17003   0.00000  Uiso   1.00
Be92   C     0.08579   0.71810   0.21662   0.00000  Uiso   1.00
C90    N     0.14296   0.72598   0.25220   0.00000  Uiso   1.00
B46    C     0.21067   0.72976   0.22642   0.00000  Uiso   1.00
C91    N     0.20084   0.72377   0.17670   0.00000  Uiso   1.00
He91   H     0.02441   0.71373   0.22711   0.00000  Uiso   1.00
He92   H     0.09645   0.71187   0.13290   0.00000  Uiso   1.00
B47    C     0.66053   0.49839   0.99832   0.00000  Uiso   1.00
He93   H     0.35162   0.90348   0.49070   0.00000  Uiso   1.00
B48    C     0.99198   0.88502   0.49006   0.00000  Uiso   1.00
H23    Zn    0.80694   0.59421   0.52721   0.00000  Uiso   1.00
H24    Zn    0.67739   0.60470   0.98015   0.00000  Uiso   1.00
H25    Zn    0.32015   0.89404   0.97970   0.00000  Uiso   1.00
H26    Zn    0.82150   0.88416   0.51747   0.00000  Uiso   1.00
H27    Zn    0.16171   0.60572   0.50062   0.00000  Uiso   1.00
Li52   H     0.23810   0.72380   0.71894   0.00000  Uiso   1.00
H28    Zn    0.32795   0.60909   0.94021   0.00000  Uiso   1.00
H29    Zn    0.82615   0.75836   0.85711   0.00000  Uiso   1.00
H30    Zn    0.17505   0.76879   0.82164   0.00000  Uiso   1.00
H31    Zn    0.66883   0.74282   0.65960   0.00000  Uiso   1.00
H32    Zn    0.32049   0.76164   0.61723   0.00000  Uiso   1.00
Be93   C     0.72246   0.50491   0.55937   0.00000  Uiso   1.00
C92    N     0.78518   0.52464   0.53375   0.00000  Uiso   1.00
He94   H     0.68188   0.52705   0.58049   0.00000  Uiso   1.00
Be94   C     0.70383   0.96358   0.51705   0.00000  Uiso   1.00
C93    N     0.78155   0.95061   0.51311   0.00000  Uiso   1.00
He95   H     0.65849   0.93725   0.52577   0.00000  Uiso   1.00
Be95   C     0.26275   0.52039   0.52352   0.00000  Uiso   1.00
C94    N     0.19252   0.53740   0.50505   0.00000  Uiso   1.00
He96   H     0.30602   0.54429   0.53996   0.00000  Uiso   1.00
Be96   C     0.22860   0.52347   0.91513   0.00000  Uiso   1.00
B49    C     0.33413   0.50174   0.95453   0.00000  Uiso   1.00
C95    N     0.29780   0.54049   0.93503   0.00000  Uiso   1.00
He97   H     0.18640   0.54733   0.89729   0.00000  Uiso   1.00
Li53   H     0.39066   0.50315   0.97350   0.00000  Uiso   1.00
Be97   C     0.02678   0.65477   0.54796   0.00000  Uiso   1.00
Be98   C     0.94655   0.65204   0.55415   0.00000  Uiso   1.00
C96    N     0.91980   0.61183   0.52979   0.00000  Uiso   1.00
B50    C     0.98399   0.59230   0.50867   0.00000  Uiso   1.00
C97    N     0.05044   0.61632   0.51965   0.00000  Uiso   1.00
He98   H     0.90720   0.67523   0.57497   0.00000  Uiso   1.00
He99   H     0.06850   0.68080   0.56240   0.00000  Uiso   1.00
Be99   C     0.97747   0.88486   0.57097   0.00000  Uiso   1.00
Be100  C     0.05669   0.88709   0.56009   0.00000  Uiso   1.00
C98    N     0.06541   0.88647   0.50864   0.00000  Uiso   1.00
C99    N     0.93690   0.88284   0.52631   0.00000  Uiso   1.00
He100  H     0.10723   0.88868   0.58497   0.00000  Uiso   1.00
He101  H     0.94705   0.88386   0.60691   0.00000  Uiso   1.00
Be101  C     0.48185   0.63308   0.89091   0.00000  Uiso   1.00
Be102  C     0.56157   0.63166   0.90008   0.00000  Uiso   1.00
C100   N     0.57294   0.61544   0.94857   0.00000  Uiso   1.00
B51    C     0.50038   0.60718   0.96696   0.00000  Uiso   1.00
C101   N     0.44330   0.61802   0.93374   0.00000  Uiso   1.00
He102  H     0.61073   0.64108   0.87575   0.00000  Uiso   1.00
He103  H     0.44984   0.64410   0.85741   0.00000  Uiso   1.00
Be103  C     0.54435   0.89367   0.91556   0.00000  Uiso   1.00
Be104  C     0.46353   0.89435   0.91093   0.00000  Uiso   1.00
C102   N     0.43144   0.89053   0.95832   0.00000  Uiso   1.00
B52    C     0.49288   0.88885   0.98997   0.00000  Uiso   1.00
C103   N     0.56235   0.88955   0.96584   0.00000  Uiso   1.00
He104  H     0.42650   0.89665   0.87773   0.00000  Uiso   1.00
He105  H     0.59026   0.89530   0.88715   0.00000  Uiso   1.00
Be105  C     0.84447   0.65185   0.87563   0.00000  Uiso   1.00
Be106  C     0.80934   0.61578   0.90361   0.00000  Uiso   1.00
C104   N     0.75456   0.63633   0.93478   0.00000  Uiso   1.00
B53    C     0.75759   0.68361   0.92458   0.00000  Uiso   1.00
C105   N     0.81202   0.69486   0.88971   0.00000  Uiso   1.00
He106  H     0.81898   0.57727   0.90362   0.00000  Uiso   1.00
He107  H     0.89041   0.65027   0.84729   0.00000  Uiso   1.00
Li54   H     0.72130   0.70994   0.94349   0.00000  Uiso   1.00
Be107  C     0.14057   0.85582   0.88215   0.00000  Uiso   1.00
Be108  C     0.17432   0.88565   0.91713   0.00000  Uiso   1.00
C106   N     0.24827   0.86861   0.92791   0.00000  Uiso   1.00
B54    C     0.25621   0.82863   0.90044   0.00000  Uiso   1.00
C107   N     0.19235   0.81919   0.87242   0.00000  Uiso   1.00
He108  H     0.15194   0.91811   0.93427   0.00000  Uiso   1.00
He109  H     0.08328   0.85746   0.86418   0.00000  Uiso   1.00
Li55   H     0.30874   0.80650   0.90060   0.00000  Uiso   1.00
Be109  C     0.74083   0.64412   0.66801   0.00000  Uiso   1.00
Be110  C     0.76971   0.60887   0.63701   0.00000  Uiso   1.00
C108   N     0.76602   0.62551   0.58820   0.00000  Uiso   1.00
B55    C     0.73832   0.67049   0.59117   0.00000  Uiso   1.00
C109   N     0.72252   0.68344   0.63867   0.00000  Uiso   1.00
He110  H     0.79106   0.57306   0.64579   0.00000  Uiso   1.00
He111  H     0.73317   0.64453   0.70857   0.00000  Uiso   1.00
Li56   H     0.72865   0.69351   0.55854   0.00000  Uiso   1.00
Be111  C     0.36382   0.84263   0.54589   0.00000  Uiso   1.00
Be112  C     0.32760   0.87397   0.51284   0.00000  Uiso   1.00
C110   N     0.24858   0.86335   0.51213   0.00000  Uiso   1.00
B56    C     0.23975   0.82540   0.54325   0.00000  Uiso   1.00
C111   N     0.30777   0.81149   0.56442   0.00000  Uiso   1.00
He112  H     0.30424   0.86283   0.67325   0.00000  Uiso   1.00
He113  H     0.42511   0.83947   0.55683   0.00000  Uiso   1.00
Li57   H     0.18362   0.80797   0.55070   0.00000  Uiso   1.00
Be113  C     0.85817   0.85013   0.91289   0.00000  Uiso   1.00
Be114  C     0.82124   0.88105   0.94549   0.00000  Uiso   1.00
C112   N     0.74782   0.86281   0.95615   0.00000  Uiso   1.00
B57    C     0.74292   0.82152   0.93062   0.00000  Uiso   1.00
C113   N     0.80807   0.81238   0.90371   0.00000  Uiso   1.00
He114  H     0.84117   0.91471   0.96142   0.00000  Uiso   1.00
He115  H     0.91603   0.85203   0.89565   0.00000  Uiso   1.00
Li58   H     0.69158   0.79826   0.93155   0.00000  Uiso   1.00
Be115  C     0.21641   0.66438   0.81294   0.00000  Uiso   1.00
Be116  C     0.25128   0.62778   0.84000   0.00000  Uiso   1.00
C114   N     0.27099   0.64501   0.88666   0.00000  Uiso   1.00
B58    C     0.24981   0.69151   0.88587   0.00000  Uiso   1.00
C115   N     0.21620   0.70488   0.84217   0.00000  Uiso   1.00
He116  H     0.26282   0.59081   0.82974   0.00000  Uiso   1.00
He117  H     0.19157   0.66446   0.77535   0.00000  Uiso   1.00
Li59   H     0.25754   0.71540   0.91758   0.00000  Uiso   1.00
Be117  C     0.72187   0.84497   0.65442   0.00000  Uiso   1.00
Be118  C     0.75483   0.87789   0.62159   0.00000  Uiso   1.00
C116   N     0.76827   0.85535   0.57660   0.00000  Uiso   1.00
B59    C     0.74519   0.80963   0.58385   0.00000  Uiso   1.00
C117   N     0.71703   0.80151   0.63043   0.00000  Uiso   1.00
He118  H     0.76833   0.91570   0.62647   0.00000  Uiso   1.00
He119  H     0.70292   0.84899   0.69319   0.00000  Uiso   1.00
Li60   H     0.74845   0.78235   0.55500   0.00000  Uiso   1.00
Be119  C     0.25969   0.66116   0.63037   0.00000  Uiso   1.00
Be120  C     0.22651   0.62470   0.60286   0.00000  Uiso   1.00
C118   N     0.21659   0.64095   0.55430   0.00000  Uiso   1.00
B60    C     0.24101   0.68688   0.55427   0.00000  Uiso   1.00
C119   N     0.26721   0.70085   0.59953   0.00000  Uiso   1.00
He120  H     0.21068   0.58829   0.61386   0.00000  Uiso   1.00
He121  H     0.27825   0.66168   0.66941   0.00000  Uiso   1.00
Li61   H     0.24033   0.71001   0.52112   0.00000  Uiso   1.00
Be121  C     0.02291   0.79280   0.77040   0.00000  Uiso   1.00
Be122  C     0.94292   0.79073   0.77861   0.00000  Uiso   1.00
C120   N     0.92975   0.76646   0.82317   0.00000  Uiso   1.00
B61    C     0.00164   0.75555   0.84091   0.00000  Uiso   1.00
C121   N     0.05980   0.77000   0.80991   0.00000  Uiso   1.00
He122  H     0.89472   0.80457   0.75602   0.00000  Uiso   1.00
He123  H     0.05621   0.80836   0.73937   0.00000  Uiso   1.00
Li62   H     0.01162   0.73610   0.87595   0.00000  Uiso   1.00
Be123  C     0.45623   0.69738   0.60117   0.00000  Uiso   1.00
Be124  C     0.53544   0.69306   0.61056   0.00000  Uiso   1.00
C122   N     0.55935   0.73251   0.63734   0.00000  Uiso   1.00
B62    C     0.49441   0.75933   0.64323   0.00000  Uiso   1.00
C123   N     0.43028   0.73922   0.62261   0.00000  Uiso   1.00
He124  H     0.57595   0.66471   0.60032   0.00000  Uiso   1.00
He125  H     0.41668   0.67346   0.58133   0.00000  Uiso   1.00
Li63   H     0.49354   0.79323   0.66310   0.00000  Uiso   1.00
Be125  C     0.62587   0.76887   0.76694   0.00000  Uiso   1.00
Be126  C     0.66362   0.77422   0.81244   0.00000  Uiso   1.00
C124   N     0.74134   0.76194   0.80617   0.00000  Uiso   1.00
B63    C     0.74760   0.74799   0.75810   0.00000  Uiso   1.00
C125   N     0.67935   0.75139   0.73295   0.00000  Uiso   1.00
He126  H     0.64133   0.78675   0.84823   0.00000  Uiso   1.00
He127  H     0.56500   0.77504   0.75649   0.00000  Uiso   1.00
Li64   H     0.80192   0.73523   0.74136   0.00000  Uiso   1.00
Be127  C     0.28155   0.83426   0.69730   0.00000  Uiso   1.00
Be128  C     0.25003   0.83580   0.74511   0.00000  Uiso   1.00
C126   N     0.23005   0.78977   0.75937   0.00000  Uiso   1.00
B64    C     0.24788   0.76228   0.71973   0.00000  Uiso   1.00
C127   N     0.27867   0.78752   0.68113   0.00000  Uiso   1.00
He128  H     0.24149   0.86580   0.77033   0.00000  Uiso   1.00
C128   N     0.70729   0.53684   0.99066   0.00000  Uiso   1.00
loop_
_geom_bond_atom_site_label_1
_geom_bond_atom_site_label_2
_geom_bond_distance
_geom_bond_site_symmetry_2
_ccdc_geom_bond_type
H1     C1      2.000   .     S
H1     C5      2.007   .     S
H1     C17     2.002   .     S
H1     C41     1.991   .     S
H2     C3      2.002   1_556 S
H2     C9      1.999   1_556 S
H2     C13     1.995   1_556 S
H2     C45     1.996   .     S
H3     C2      1.996   .     S
H3     C11     1.997   .     S
H3     C15     2.002   .     S
H3     C47     1.996   1_554 S
H4     C8      2.000   .     S
H4     C25     2.000   .     S
H4     C37     1.998   .     S
H4     C49     1.994   .     S
H5     C4      1.996   .     S
H5     C10     1.995   .     S
H5     C23     1.992   .     S
H5     C55     1.990   1_554 S
H6     C14     1.998   .     S
H6     C22     1.996   .     S
H6     C29     1.995   .     S
H6     C33     2.001   .     S
H7     C16     2.001   .     S
H7     C24     2.000   .     S
H7     C30     1.999   .     S
H7     C35     1.996   .     S
H8     C18     2.009   .     S
H8     C26     2.002   .     S
H8     C31     2.007   .     S
H8     C34     2.005   .     S
H9     C20     2.004   .     S
H9     C28     1.998   .     S
H9     C32     2.017   .     S
H9     C36     2.004   .     S
Be1    C1      1.390   .     S
Be1    He1     1.097   .     S
Be1    Be65    1.392   1_545 D
C1     B1      1.358   1_545 D
B1     C1      1.358   1_565 D
B1     Li1     1.098   .     S
B1     C65     1.358   .     S
Be2    C2      1.389   .     S
Be2    He2     1.097   .     S
Be2    Be66    1.392   1_554 D
Li2    B17     1.098   .     S
C2     B47     1.357   1_554 D
He3    Be35    1.096   .     S
Be3    C3      1.390   .     S
Be3    He4     1.097   .     S
Be3    Be67    1.392   1_545 D
C3     H2      2.002   1_554 S
C3     B19     1.358   1_554 D
B2     C4      1.358   1_565 D
B2     Li16    1.097   1_564 S
B2     C67     1.357   .     S
Be4    C4      1.389   .     S
Be4    He5     1.097   .     S
Be4    Be68    1.392   1_545 D
C4     B2      1.358   1_545 D
Be5    Be6     1.392   .     D
Be5    C6      1.390   .     S
Be5    He7     1.097   .     S
Be6    C5      1.389   1_655 S
Be6    He6     1.097   1_655 S
C5     Be6     1.389   1_455 S
C5     B3      1.360   1_455 S
B3     C5      1.360   1_655 S
B3     C6      1.359   .     D
B3     Li17    1.098   .     S
C6     H10     2.009   .     S
He6    Be6     1.097   1_455 S
Be7    Be8     1.394   1_455 D
Be7    C8      1.389   .     S
Be7    He9     1.097   .     S
Be8    Be7     1.394   1_655 D
Be8    C7      1.389   .     S
Be8    He8     1.097   .     S
C7     B4      1.357   .     D
C7     H11     2.001   .     S
B4     C8      1.358   1_655 S
B4     Li18    1.098   1_655 S
C8     B4      1.358   1_455 S
Be9    Be10    1.390   .     D
Be9    C10     1.389   .     S
Be9    He11    1.097   .     S
Be10   C9      1.390   .     S
Be10   He10    1.097   .     S
C9     H2      1.999   1_554 S
C9     B5      1.358   .     D
B5     C10     1.358   .     S
B5     Li19    1.097   1_554 S
Be11   Be12    1.393   .     D
Be11   C12     1.390   .     S
Be11   He13    1.097   .     S
Be12   C11     1.389   .     S
Be12   He12    1.097   .     S
C11    B33     1.358   1_554 D
C12    H12     2.000   1_554 S
C12    B33     1.357   1_554 S
Be13   Be14    1.391   .     D
Be13   C14     1.389   .     S
Be13   He15    1.096   .     S
Be14   C13     1.389   .     S
Be14   He14    1.097   .     S
C13    H2      1.995   1_554 S
C13    B6      1.358   .     S
B6     C14     1.357   .     D
B6     Li3     1.098   .     S
Be15   Be16    1.393   .     D
Be15   C16     1.389   .     S
Be15   He17    1.097   .     S
Be16   C15     1.389   .     S
Be16   He16    1.097   .     S
C15    B7      1.358   .     D
B7     C16     1.358   .     S
B7     Li4     1.097   .     S
Be17   Be18    1.392   .     D
Be17   C18     1.390   .     S
Be17   He19    1.096   .     S
Be18   C17     1.388   .     S
Be18   He18    1.097   .     S
C17    B8      1.359   .     D
B8     C18     1.359   .     S
B8     Li5     1.097   .     S
Be19   Be20    1.393   .     D
Be19   C20     1.389   .     S
Be19   He21    1.096   .     S
Be20   C19     1.390   .     S
Be20   He20    1.097   .     S
C19    B9      1.358   .     S
C19    H11     2.005   .     S
B9     C20     1.359   .     D
B9     Li6     1.098   .     S
Be21   Be22    1.393   .     D
Be21   C22     1.389   .     S
Be21   He23    1.097   .     S
Be22   C21     1.390   .     S
Be22   He64    1.099   1_554 S
C21    B10     1.358   .     S
C21    H12     2.003   1_554 S
B10    C22     1.357   .     D
B10    Li7     1.098   .     S
He22   Be36    1.097   .     S
Be23   Be24    1.392   .     D
Be23   C24     1.390   .     S
Be23   He25    1.097   .     S
Be24   C23     1.388   .     S
Be24   He24    1.097   .     S
C23    B11     1.357   .     D
B11    C24     1.357   .     S
B11    Li8     1.098   .     S
Be25   Be26    1.392   .     D
Be25   C26     1.390   .     S
Be25   He27    1.097   .     S
Be26   C25     1.389   .     S
Be26   He26    1.097   .     S
C25    B12     1.358   .     S
B12    C26     1.358   .     D
B12    Li9     1.098   .     S
Be27   Be28    1.393   .     D
Be27   C28     1.389   .     S
Be27   He29    1.097   .     S
Be28   C27     1.389   .     S
Be28   He28    1.097   .     S
C27    B13     1.357   .     D
C27    H10     2.001   .     S
B13    C28     1.358   .     S
B13    Li10    1.097   .     S
Be29   Be30    1.389   1_655 D
Be29   C30     1.390   .     S
Be29   He31    1.096   .     S
Be30   Be29    1.389   1_455 D
Be30   C29     1.389   .     S
Be30   He30    1.097   .     S
C29    B14     1.359   1_455 D
B14    C29     1.359   1_655 D
B14    C30     1.359   .     S
B14    Li11    1.098   .     S
Be31   Be32    1.393   .     D
Be31   C32     1.391   .     S
Be31   He33    1.097   .     S
Be32   C31     1.389   .     S
Be32   He32    1.097   .     S
C31    B15     1.359   .     S
B15    C32     1.359   .     D
B15    Li12    1.097   .     S
Be33   Be34    1.394   .     D
Be33   C34     1.390   .     S
Be33   He35    1.097   .     S
Be34   C33     1.389   .     S
Be34   He34    1.097   .     S
C33    B16     1.357   .     S
B16    C34     1.357   .     D
B16    Li13    1.095   .     S
Be35   Be36    1.393   .     D
Be35   C36     1.391   .     S
Be36   C35     1.389   .     S
C35    B17     1.357   .     D
B17    C36     1.357   .     S
H10    C39     1.998   .     S
H10    C51     1.999   .     S
H11    C38     1.999   .     S
H11    C43     2.002   .     S
C37    Be39    1.390   .     S
C37    B34     1.357   .     S
H12    C21     2.003   1_556 S
H12    C12     2.000   1_556 S
H12    C40     2.002   .     S
H12    C53     2.001   .     S
H13    C42     1.991   .     S
H13    C50     1.991   .     S
H13    C57     1.984   .     S
H13    C61     1.994   .     S
H14    C44     1.999   .     S
H14    C52     1.994   .     S
H14    C58     1.989   .     S
H14    C63     2.000   .     S
H15    C46     1.997   .     S
H15    C54     1.998   .     S
H15    C59     1.989   .     S
H15    C62     1.998   .     S
H16    C48     1.993   .     S
H16    C56     1.991   .     S
H16    C60     1.987   .     S
H16    C64     1.991   .     S
Be37   C38     1.389   .     S
Be37   He36    1.097   .     S
Be37   Be93    1.392   .     D
C38    B18     1.358   .     D
B18    Li33    1.097   .     S
B18    C92     1.358   .     S
B19    C3      1.358   1_556 D
B19    Li14    1.098   .     S
B19    C66     1.358   1_545 S
Be38   C39     1.390   .     S
Be38   He37    1.097   .     S
Be38   Be94    1.392   1_545 D
B20    C39     1.358   1_565 D
B20    Li15    1.098   .     S
B20    C93     1.357   .     S
C39    B20     1.358   1_545 D
Be39   He38    1.097   .     S
Be39   Be95    1.392   .     D
Be40   C40     1.389   .     S
Be40   He39    1.097   .     S
Be40   Be96    1.392   .     D
C40    B49     1.358   .     S
Li16   B2      1.097   1_546 S
Li18   B4      1.098   1_455 S
Li19   B5      1.097   1_556 S
Li20   B32     1.097   .     S
Li21   B33     1.099   .     S
Be41   Be42    1.392   .     D
Be41   C42     1.389   .     S
Be41   He41    1.096   .     S
Be42   C41     1.389   .     S
Be42   He40    1.097   .     S
C41    B21     1.357   .     D
B21    C42     1.357   .     S
B21    Li22    1.098   .     S
Be43   Be44    1.392   .     D
Be43   C44     1.389   .     S
Be43   He43    1.097   .     S
Be44   C43     1.390   .     S
Be44   He42    1.097   .     S
C43    B22     1.358   .     D
B22    C44     1.359   .     S
B22    Li23    1.097   .     S
Be45   Be46    1.394   .     D
Be45   C46     1.389   .     S
Be45   He45    1.097   .     S
Be46   C45     1.389   .     S
Be46   He44    1.097   .     S
C45    B23     1.356   .     D
B23    C46     1.358   .     S
B23    Li24    1.099   .     S
Be47   Be48    1.392   .     D
Be47   C48     1.389   .     S
Be47   He47    1.097   .     S
Be48   C47     1.390   .     S
Be48   He46    1.097   .     S
C47    H3      1.996   1_556 S
C47    B24     1.357   .     D
B24    C48     1.357   .     S
B24    Li25    1.097   .     S
Be49   Be50    1.392   .     D
Be49   C50     1.389   .     S
Be49   He49    1.097   .     S
Be50   C49     1.389   .     S
Be50   He48    1.097   .     S
C49    B25     1.357   .     S
B25    C50     1.357   .     D
B25    Li26    1.097   .     S
Be51   Be52    1.393   .     D
Be51   C52     1.388   .     S
Be51   He51    1.096   .     S
Be52   C51     1.390   .     S
Be52   He50    1.097   .     S
C51    B26     1.356   .     D
B26    C52     1.358   .     S
B26    Li27    1.098   .     S
Be53   Be54    1.393   .     D
Be53   C54     1.389   .     S
Be53   He53    1.097   .     S
Be54   C53     1.390   .     S
Be54   He52    1.097   .     S
C53    B27     1.358   .     S
B27    C54     1.358   .     D
B27    Li28    1.098   .     S
Be55   Be56    1.394   .     D
Be55   C56     1.389   .     S
Be55   He55    1.097   .     S
Be56   C55     1.389   .     S
Be56   He54    1.097   .     S
C55    H5      1.990   1_556 S
C55    B28     1.355   .     D
B28    C56     1.356   .     S
B28    Li29    1.099   .     S
Be57   Be58    1.391   .     D
Be57   C58     1.390   1_455 S
Be57   He57    1.097   1_455 S
Be58   C57     1.388   .     S
Be58   He56    1.097   .     S
C57    B29     1.356   .     S
B29    C58     1.355   1_455 D
B29    Li30    1.098   .     S
C58    B29     1.355   1_655 D
C58    Be57    1.390   1_655 S
He57   Be57    1.097   1_655 S
Be59   Be60    1.391   .     D
Be59   C60     1.389   .     S
Be59   He59    1.097   .     S
Be60   C59     1.389   .     S
Be60   He58    1.097   .     S
C59    B30     1.357   .     S
B30    C60     1.357   .     D
B30    Li31    1.098   .     S
Be61   Be62    1.392   .     D
Be61   C62     1.390   .     S
Be61   He61    1.097   .     S
Be62   C61     1.388   .     S
Be62   He60    1.097   .     S
C61    B31     1.358   .     S
B31    C62     1.357   .     D
B31    Li32    1.098   .     S
Be63   Be64    1.391   .     D
Be63   C64     1.388   .     S
Be63   He63    1.097   .     S
Be64   C63     1.391   .     S
Be64   He62    1.097   .     S
C63    B32     1.358   .     S
B32    C64     1.358   .     D
He64   Be22    1.099   1_556 S
B33    C11     1.358   1_556 D
B33    C12     1.357   1_556 S
H17    C65     1.999   .     S
H17    C70     1.996   .     S
H17    C98     1.999   .     S
H17    C110    2.001   .     S
H18    C69     1.998   .     S
H18    C77     1.996   .     S
H18    C84     1.987   .     S
H18    C88     1.995   .     S
H19    C71     1.992   .     S
H19    C79     1.995   .     S
H19    C85     1.986   .     S
H19    C90     1.995   .     S
H20    C73     1.992   .     S
H20    C81     1.993   .     S
H20    C86     1.990   .     S
H20    C89     1.995   .     S
H21    C75     2.000   .     S
H21    C83     1.998   .     S
H21    C87     1.991   .     S
H21    C91     1.997   .     S
Be65   Be1     1.392   1_565 D
Be65   C65     1.389   .     S
Be65   He65    1.097   .     S
Be66   Be2     1.392   1_556 D
Be66   He66    1.097   .     S
Be66   C128    1.391   .     S
H22    C67     1.996   1_556 S
H22    C80     1.992   1_556 S
H22    C103    1.999   .     S
H22    C112    1.999   .     S
Be67   Be3     1.392   1_565 D
Be67   C66     1.389   1_554 S
Be67   He67    1.097   .     S
C66    Be67    1.389   1_556 S
C66    B19     1.358   1_565 S
C66    H25     1.999   .     S
B34    Li34    1.097   .     S
B34    C94     1.358   .     D
Be68   Be4     1.392   1_565 D
Be68   C67     1.389   .     S
Be68   He68    1.097   .     S
Li35   B46     1.098   .     S
C67    H22     1.996   1_554 S
Li36   B50     1.096   .     S
Li37   B47     1.098   .     S
Li38   B48     1.098   .     S
Li39   B51     1.098   1_554 S
Li40   B52     1.098   1_554 S
Be69   Be70    1.395   .     D
Be69   C69     1.388   .     S
Be69   He70    1.096   .     S
Be70   C68     1.390   .     S
Be70   He69    1.097   .     S
C68    B35     1.355   .     D
C68    H23     1.997   .     S
B35    C69     1.358   .     S
B35    Li41    1.099   .     S
Be71   Be72    1.393   .     D
Be71   C71     1.389   .     S
Be71   He72    1.097   .     S
Be72   C70     1.390   .     S
Be72   He71    1.097   .     S
C70    B36     1.357   .     D
B36    C71     1.357   .     S
B36    Li42    1.098   .     S
Be73   Be74    1.392   .     D
Be73   C73     1.388   .     S
Be73   He74    1.097   .     S
Be74   C72     1.390   .     S
Be74   He73    1.097   .     S
C72    B37     1.357   .     D
C72    H24     1.998   1_554 S
B37    C73     1.358   .     S
B37    Li43    1.098   .     S
Be75   Be76    1.393   .     D
Be75   C75     1.389   .     S
Be75   He76    1.097   .     S
Be76   C74     1.389   .     S
Be76   He75    1.097   .     S
C74    B38     1.357   .     D
C74    H25     2.000   1_554 S
B38    C75     1.358   .     S
B38    Li44    1.097   .     S
Be77   Be78    1.392   .     D
Be77   C77     1.389   .     S
Be77   He78    1.097   .     S
Be78   C76     1.389   .     S
Be78   He77    1.097   .     S
C76    B39     1.358   .     D
C76    H26     1.995   .     S
B39    C77     1.358   .     S
B39    Li45    1.098   .     S
Be79   Be80    1.395   .     D
Be79   C79     1.389   .     S
Be79   He80    1.096   .     S
Be80   C78     1.390   .     S
Be80   He79    1.097   .     S
C78    B40     1.354   .     D
C78    H27     1.993   .     S
B40    C79     1.357   .     S
B40    Li46    1.099   .     S
Be81   Be82    1.391   .     D
Be81   C81     1.389   .     S
Be81   He82    1.097   .     S
Be82   C80     1.390   .     S
Be82   He81    1.097   .     S
C80    H22     1.992   1_554 S
C80    B41     1.357   .     D
B41    C81     1.357   .     S
B41    Li47    1.098   .     S
Be83   Be84    1.392   .     D
Be83   C83     1.389   .     S
Be83   He84    1.097   .     S
Be84   C82     1.389   .     S
Be84   He83    1.097   .     S
C82    B42     1.358   .     D
C82    H28     1.995   1_554 S
B42    C83     1.358   .     S
B42    Li48    1.098   .     S
Be85   Be86    1.390   .     D
Be85   C85     1.389   1_655 S
Be85   He86    1.097   1_655 S
Be86   C84     1.389   .     S
Be86   He85    1.097   .     S
C84    B43     1.356   .     S
B43    C85     1.356   1_655 D
B43    Li49    1.098   .     S
C85    B43     1.356   1_455 D
C85    Be85    1.389   1_455 S
He86   Be85    1.097   1_455 S
Be87   Be88    1.393   .     D
Be87   C87     1.389   .     S
Be87   He88    1.097   .     S
Be88   C86     1.389   .     S
Be88   He87    1.096   .     S
C86    B44     1.356   .     S
B44    C87     1.355   .     D
B44    Li50    1.099   .     S
Be89   Be90    1.390   .     D
Be89   C89     1.389   .     S
Be89   He90    1.097   .     S
Be90   C88     1.390   .     S
Be90   He89    1.097   .     S
C88    B45     1.358   .     D
B45    C89     1.359   .     S
B45    Li51    1.097   .     S
Be91   Be92    1.393   .     D
Be91   C91     1.389   .     S
Be91   He92    1.097   .     S
Be92   C90     1.390   .     S
Be92   He91    1.097   .     S
C90    B46     1.356   .     D
B46    C91     1.358   .     S
B47    C2      1.357   1_556 D
B47    C128    1.360   .     S
He93   Be112   1.096   .     S
B48    C98     1.358   1_655 D
B48    C99     1.358   .     S
H23    C92     1.998   .     S
H23    C96     2.001   .     S
H23    C108    1.995   .     S
H24    C72     1.998   1_556 S
H24    C100    2.008   .     S
H24    C104    2.001   .     S
H24    C128    1.996   .     S
H25    C74     2.000   1_556 S
H25    C102    1.998   .     S
H25    C106    1.997   .     S
H26    C93     1.996   .     S
H26    C99     1.997   .     S
H26    C116    1.996   .     S
H27    C94     1.998   .     S
H27    C97     2.002   .     S
H27    C118    1.993   .     S
Li52   B64     1.096   .     S
H28    C82     1.995   1_556 S
H28    C95     2.003   .     S
H28    C101    2.004   .     S
H28    C114    2.007   .     S
H29    C105    1.997   .     S
H29    C113    2.002   .     S
H29    C120    2.010   .     S
H29    C124    2.001   .     S
H30    C107    1.998   .     S
H30    C115    2.007   .     S
H30    C121    2.005   .     S
H30    C126    2.003   .     S
H31    C109    1.995   .     S
H31    C117    1.999   .     S
H31    C122    1.995   .     S
H31    C125    1.995   .     S
H32    C111    1.998   .     S
H32    C119    1.999   .     S
H32    C123    1.995   .     S
H32    C127    2.003   .     S
Be93   C92     1.390   .     S
Be93   He94    1.097   .     S
Be94   Be38    1.392   1_565 D
Be94   C93     1.389   .     S
Be94   He95    1.097   .     S
Be95   C94     1.389   .     S
Be95   He96    1.097   .     S
Be96   C95     1.390   .     S
Be96   He97    1.097   .     S
B49    C95     1.359   .     D
B49    Li53    1.098   .     S
Be97   Be98    1.390   1_455 D
Be97   C97     1.389   .     S
Be97   He99    1.097   .     S
Be98   Be97    1.390   1_655 D
Be98   C96     1.389   .     S
Be98   He98    1.097   .     S
C96    B50     1.359   .     D
B50    C97     1.359   1_655 S
C97    B50     1.359   1_455 S
Be99   Be100   1.393   1_655 D
Be99   C99     1.389   .     S
Be99   He101   1.097   .     S
Be100  Be99    1.393   1_455 D
Be100  C98     1.390   .     S
Be100  He100   1.097   .     S
C98    B48     1.358   1_455 D
Be101  Be102   1.392   .     D
Be101  C101    1.389   .     S
Be101  He103   1.097   .     S
Be102  C100    1.390   .     S
Be102  He102   1.098   .     S
C100   B51     1.359   .     S
B51    Li39    1.098   1_556 S
B51    C101    1.359   .     D
Be103  Be104   1.394   .     D
Be103  C103    1.389   .     S
Be103  He105   1.097   .     S
Be104  C102    1.389   .     S
Be104  He104   1.097   .     S
C102   B52     1.356   .     S
B52    Li40    1.098   1_556 S
B52    C103    1.357   .     D
Be105  Be106   1.393   .     D
Be105  C105    1.389   .     S
Be105  He107   1.097   .     S
Be106  C104    1.389   .     S
Be106  He106   1.097   .     S
C104   B53     1.357   .     D
B53    C105    1.357   .     S
B53    Li54    1.097   .     S
Be107  Be108   1.391   .     D
Be107  C107    1.390   .     S
Be107  He109   1.097   .     S
Be108  C106    1.389   .     S
Be108  He108   1.097   .     S
C106   B54     1.358   .     S
B54    C107    1.358   .     D
B54    Li55    1.098   .     S
Be109  Be110   1.393   .     D
Be109  C109    1.389   .     S
Be109  He111   1.097   .     S
Be110  C108    1.389   .     S
Be110  He110   1.097   .     S
C108   B55     1.356   .     D
B55    C109    1.357   .     S
B55    Li56    1.098   .     S
Be111  Be112   1.393   .     D
Be111  C111    1.389   .     S
Be111  He113   1.097   .     S
Be112  C110    1.389   .     S
C110   B56     1.358   .     S
B56    C111    1.357   .     D
B56    Li57    1.098   .     S
He112  Be127   1.097   .     S
Be113  Be114   1.393   .     D
Be113  C113    1.389   .     S
Be113  He115   1.097   .     S
Be114  C112    1.389   .     S
Be114  He114   1.097   .     S
C112   B57     1.357   .     D
B57    C113    1.358   .     S
B57    Li58    1.097   .     S
Be115  Be116   1.392   .     D
Be115  C115    1.390   .     S
Be115  He117   1.096   .     S
Be116  C114    1.389   .     S
Be116  He116   1.097   .     S
C114   B58     1.359   .     S
B58    C115    1.359   .     D
B58    Li59    1.098   .     S
Be117  Be118   1.392   .     D
Be117  C117    1.390   .     S
Be117  He119   1.097   .     S
Be118  C116    1.389   .     S
Be118  He118   1.097   .     S
C116   B59     1.357   .     D
B59    C117    1.358   .     S
B59    Li60    1.097   .     S
Be119  Be120   1.391   .     D
Be119  C119    1.390   .     S
Be119  He121   1.096   .     S
Be120  C118    1.389   .     S
Be120  He120   1.097   .     S
C118   B60     1.358   .     S
B60    C119    1.357   .     D
B60    Li61    1.098   .     S
Be121  Be122   1.392   1_455 D
Be121  C121    1.389   .     S
Be121  He123   1.097   .     S
Be122  Be121   1.392   1_655 D
Be122  C120    1.390   .     S
Be122  He122   1.097   .     S
C120   B61     1.359   1_655 D
B61    C120    1.359   1_455 D
B61    C121    1.359   .     S
B61    Li62    1.098   .     S
Be123  Be124   1.389   .     D
Be123  C123    1.389   .     S
Be123  He125   1.097   .     S
Be124  C122    1.389   .     S
Be124  He124   1.097   .     S
C122   B62     1.358   .     S
B62    C123    1.358   .     D
B62    Li63    1.097   .     S
Be125  Be126   1.393   .     D
Be125  C125    1.388   .     S
Be125  He127   1.097   .     S
Be126  C124    1.390   .     S
Be126  He126   1.096   .     S
C124   B63     1.357   .     S
B63    C125    1.357   .     D
B63    Li64    1.098   .     S
Be127  Be128   1.394   .     D
Be127  C127    1.389   .     S
Be128  C126    1.389   .     S
Be128  He128   1.097   .     S
C126   B64     1.357   .     D
B64    C127    1.357   .     S
