# Supplementary material for: Data-Driven Search Algorithm for Discovery of Synthesizable Zeolitic Imidazolate Frameworks
Source: JACS Au. 2025 Mar 7;5(3):1460–70. doi: 10.1021/jacsau.5c00077 (PMC11938011; doi:10.1021/jacsau.5c00077)
Supplement: Supplementary file 5 — au5c00077_si_005.zip [file au5c00077_si_005.zip › Tier 2/T-156_131_5_12420856.cif]

data_131_5_12420856.lmp-nosymm
_audit_creation_date              2023-09-12
_audit_creation_method            'Materials Studio'
_symmetry_space_group_name_H-M    'P42/MCM'
_symmetry_Int_Tables_number       132
_symmetry_cell_setting            tetragonal
loop_
_symmetry_equiv_pos_as_xyz
  x,y,z
  -x,-y,z
  -y,x,z+1/2
  y,-x,z+1/2
  -x,y,-z+1/2
  x,-y,-z+1/2
  y,x,-z
  -y,-x,-z
  -x,-y,-z
  x,y,-z
  y,-x,-z+1/2
  -y,x,-z+1/2
  x,-y,z+1/2
  -x,y,z+1/2
  -y,-x,z
  y,x,z
_cell_length_a                    17.5120
_cell_length_b                    17.5120
_cell_length_c                    42.9615
_cell_angle_alpha                 90.0000
_cell_angle_beta                  90.0000
_cell_angle_gamma                 90.0000
loop_
_atom_site_label
_atom_site_type_symbol
_atom_site_fract_x
_atom_site_fract_y
_atom_site_fract_z
_atom_site_U_iso_or_equiv
_atom_site_adp_type
_atom_site_occupancy
H1     Zn    0.80414   0.56711   0.06952   0.00000  Uiso   1.00
H5     Zn    0.06772   0.69645   0.14075   0.00000  Uiso   1.00
Be1    C     0.58152   0.92002   0.01620   0.00000  Uiso   1.00
C1     N     0.84467   0.57886   0.02629   0.00000  Uiso   1.00
He1    H     0.96789   0.58369   0.03261   0.00000  Uiso   1.00
Be5    C     0.56941   0.62576   0.07021   0.00000  Uiso   1.00
C5     N     0.69650   0.60534   0.07074   0.00000  Uiso   1.00
He5    H     0.62124   0.50696   0.07028   0.00000  Uiso   1.00
Be9    C     0.89193   0.69764   0.14365   0.00000  Uiso   1.00
Be13   C     0.83130   0.66737   0.12666   0.00000  Uiso   1.00
C9     N     0.86096   0.62972   0.10087   0.00000  Uiso   1.00
B1     C     0.93785   0.63652   0.10339   0.00000  Uiso   1.00
C13    N     0.95931   0.67743   0.12875   0.00000  Uiso   1.00
He9    H     0.76959   0.67005   0.13081   0.00000  Uiso   1.00
He13   H     0.89242   0.73136   0.16516   0.00000  Uiso   1.00
Li1    H     0.97829   0.61233   0.08655   0.00000  Uiso   1.00
Be17   C     0.83692   0.33081   0.08208   0.00000  Uiso   1.00
Be21   C     0.80772   0.39206   0.06515   0.00000  Uiso   1.00
C17    N     0.82477   0.45878   0.08118   0.00000  Uiso   1.00
B5     C     0.86233   0.43629   0.10725   0.00000  Uiso   1.00
C21    N     0.87036   0.35938   0.10900   0.00000  Uiso   1.00
He17   H     0.77727   0.39348   0.04286   0.00000  Uiso   1.00
He21   H     0.83595   0.26934   0.07723   0.00000  Uiso   1.00
Li5    H     0.88310   0.47580   0.12521   0.00000  Uiso   1.00
Be25   C     0.12558   0.93074   0.14270   0.00000  Uiso   1.00
C25    N     0.10509   0.80389   0.14022   0.00000  Uiso   1.00
He25   H     1.00687   0.87888   0.14390   0.00000  Uiso   1.00
Be29   C     0.13142   0.60334   0.22748   0.00000  Uiso   1.00
Be33   C     0.14604   0.65136   0.20229   0.00000  Uiso   1.00
C29    N     0.08406   0.64757   0.18217   0.00000  Uiso   1.00
B9     C     0.03527   0.59651   0.19512   0.00000  Uiso   1.00
C33    N     0.06169   0.56768   0.22237   0.00000  Uiso   1.00
He29   H     0.19469   0.68891   0.19744   0.00000  Uiso   1.00
He33   H     0.16551   0.59085   0.24827   0.00000  Uiso   1.00
Li9    H     0.98038   0.58027   0.18467   0.00000  Uiso   1.00
B13    C     0.57556   0.80182   1.00000   0.00000  Uiso   1.00
Li15   H     0.42626   0.26083   1.00000   0.00000  Uiso   1.00
Li13   H     0.77482   0.22518   0.13741   0.00000  Uiso   1.00
B15    C     0.81905   0.18095   0.13942   0.00000  Uiso   1.00
B17    C     0.68127   0.68127   0.07039   0.00000  Uiso   1.00
Li17   H     0.72564   0.72564   0.07053   0.00000  Uiso   1.00
H17    Zn    1.00000   0.50000   0.25000   0.00000  Uiso   1.00
loop_
_geom_bond_atom_site_label_1
_geom_bond_atom_site_label_2
_geom_bond_distance
_geom_bond_site_symmetry_2
_ccdc_geom_bond_type
H1     C1      1.999   .     S
H1     C5      2.001   .     S
H1     C9      2.002   .     S
H1     C17     1.995   .     S
H5     C13     1.995   1_455 S
H5     C25     1.992   .     S
H5     C29     1.995   .     S
H5     C21     1.998   2_665 S
Be1    C1      1.390   16    A
Be1    He1     1.096   16    S
Be1    Be1     1.392   10    A
C1     Be1     1.390   16    A
C1     B13     1.357   7_556 A
He1    Be1     1.096   16    S
Be5    Be5     1.395   16    A
Be5    He5     1.097   16    S
Be5    C5      1.390   16    A
C5     B17     1.356   .     A
C5     Be5     1.390   16    A
He5    Be5     1.097   16    S
Be9    Be13    1.393   .     D
Be9    C13     1.388   .     S
Be9    He13    1.097   .     S
Be13   C9      1.390   .     S
Be13   He9     1.096   .     S
C9     B1      1.356   .     S
B1     C13     1.357   .     D
B1     Li1     1.097   .     S
C13    H5      1.995   1_655 S
Be17   Be21    1.393   .     D
Be17   C21     1.390   .     S
Be17   He21    1.097   .     S
Be21   C17     1.389   .     S
Be21   He17    1.096   .     S
C17    B5      1.357   .     S
B5     C21     1.356   .     D
B5     Li5     1.098   .     S
C21    H5      1.998   2_665 S
Be25   Be25    1.395   15_665 A
Be25   C25     1.389   15_665 A
Be25   He25    1.097   15_675 S
C25    Be25    1.389   15_665 A
C25    B15     1.355   2_665 A
He25   Be25    1.097   15_765 S
Be29   Be33    1.394   .     D
Be29   C33     1.389   .     S
Be29   He33    1.097   .     S
Be33   C29     1.389   .     S
Be33   He29    1.096   .     S
C29    B9      1.356   .     D
B9     C33     1.356   .     S
B9     Li9     1.098   1_455 S
C33    H17     1.995   1_455 S
Li9    B9      1.098   1_655 S
B13    C1      1.357   7_556 A
B13    C1      1.357   16_556 A
B13    Li15    1.098   2_665 S
Li15   B13     1.098   2_665 S
Li13   B15     1.099   .     S
B15    C25     1.355   2_665 A
B15    C25     1.355   16    A
B17    C5      1.356   16    A
B17    Li17    1.099   .     S
H17    C33     1.995   1_655 S
H17    C33     1.995   2_665 S
H17    C33     1.995   5_655 S
H17    C33     1.995   6_665 S
