# Supplementary material for: Data-Driven Search Algorithm for Discovery of Synthesizable Zeolitic Imidazolate Frameworks
Source: JACS Au. 2025 Mar 7;5(3):1460–70. doi: 10.1021/jacsau.5c00077 (PMC11938011; doi:10.1021/jacsau.5c00077)
Supplement: Supplementary file 5 — au5c00077_si_005.zip [file au5c00077_si_005.zip › Tier 2/T-157_51_3_37071.cif]

data_51_3_37071.lmp-nosymm
_audit_creation_date              2023-09-12
_audit_creation_method            'Materials Studio'
_symmetry_space_group_name_H-M    'PMMA'
_symmetry_Int_Tables_number       51
_symmetry_cell_setting            orthorhombic
loop_
_symmetry_equiv_pos_as_xyz
  x,y,z
  -x+1/2,-y,z
  -x,y,-z
  x+1/2,-y,-z
  -x,-y,-z
  x+1/2,y,-z
  x,-y,z
  -x+1/2,y,z
_cell_length_a                    18.9577
_cell_length_b                    18.9351
_cell_length_c                    29.9400
_cell_angle_alpha                 90.0000
_cell_angle_beta                  90.0000
_cell_angle_gamma                 90.0000
loop_
_atom_site_label
_atom_site_type_symbol
_atom_site_fract_x
_atom_site_fract_y
_atom_site_fract_z
_atom_site_U_iso_or_equiv
_atom_site_adp_type
_atom_site_occupancy
H1     Zn    0.59368   0.16201   0.07982   0.00000  Uiso   1.00
H3     Zn    0.40846   0.16104   0.24638   0.00000  Uiso   1.00
H5     Zn    0.40968   0.34059   0.41585   0.00000  Uiso   1.00
Be1    C     0.52188   0.27115   0.01869   0.00000  Uiso   1.00
C1     N     0.53584   0.20143   0.03008   0.00000  Uiso   1.00
He1    H     0.54405   0.31511   0.03792   0.00000  Uiso   1.00
Be3    C     0.85949   0.03671   0.02664   0.00000  Uiso   1.00
C3     N     0.60738   0.05972   0.06539   0.00000  Uiso   1.00
He3    H     0.66190   0.07414   1.00216   0.00000  Uiso   1.00
Be5    C     0.78676   0.27113   0.06585   0.00000  Uiso   1.00
C5     N     0.69048   0.20262   0.07410   0.00000  Uiso   1.00
He5    H     0.67559   0.31409   0.06004   0.00000  Uiso   1.00
Be7    C     0.52441   0.24467   0.20184   0.00000  Uiso   1.00
Be9    C     0.56735   0.24418   0.16415   0.00000  Uiso   1.00
C7     N     0.55193   0.18399   0.13951   0.00000  Uiso   1.00
B1     C     0.49936   0.15105   0.16226   0.00000  Uiso   1.00
C9     N     0.48189   0.18492   0.20068   0.00000  Uiso   1.00
He7    H     0.60838   0.28139   0.15349   0.00000  Uiso   1.00
He9    H     0.52123   0.28285   0.22932   0.00000  Uiso   1.00
Li1    H     0.47484   0.10148   0.15138   0.00000  Uiso   1.00
Be11   C     0.05954   0.03673   0.30590   0.00000  Uiso   1.00
C11    N     0.41612   0.05972   0.26463   0.00000  Uiso   1.00
He11   H     0.45558   0.07405   0.33224   0.00000  Uiso   1.00
Be13   C     0.21324   0.22503   0.19256   0.00000  Uiso   1.00
C13    N     0.30962   0.18034   0.22639   0.00000  Uiso   1.00
He13   H     0.32439   0.25264   0.17087   0.00000  Uiso   1.00
Be15   C     0.50569   0.25634   0.35654   0.00000  Uiso   1.00
Be17   C     0.50567   0.21740   0.31715   0.00000  Uiso   1.00
C15    N     0.43716   0.21568   0.30067   0.00000  Uiso   1.00
B3     C     0.39786   0.25199   0.33084   0.00000  Uiso   1.00
C17    N     0.43684   0.27706   0.36546   0.00000  Uiso   1.00
He15   H     0.54928   0.19157   0.29943   0.00000  Uiso   1.00
He17   H     0.54914   0.26962   0.37924   0.00000  Uiso   1.00
Li3    H     0.34072   0.25984   0.32771   0.00000  Uiso   1.00
Be19   C     0.48054   0.24157   0.48031   0.00000  Uiso   1.00
C19    N     0.46934   0.31125   0.46763   0.00000  Uiso   1.00
He19   H     0.46111   0.19744   0.46000   0.00000  Uiso   1.00
Be21   C     0.02983   0.46323   0.36293   0.00000  Uiso   1.00
C21    N     0.42641   0.44036   0.39722   0.00000  Uiso   1.00
He21   H     0.49715   0.42559   0.34093   0.00000  Uiso   1.00
Be23   C     0.21330   0.29044   0.47184   0.00000  Uiso   1.00
C23    N     0.30957   0.32751   0.43451   0.00000  Uiso   1.00
He23   H     0.32418   0.26753   0.49571   0.00000  Uiso   1.00
B5     C     0.50000   0.16169   1.00000   0.00000  Uiso   1.00
B7     C     0.09746   0.50000   0.41732   0.00000  Uiso   1.00
Li9    H     0.13386   0.50000   0.44585   0.00000  Uiso   1.00
Li5    H     1.00000   0.10367   1.00000   0.00000  Uiso   1.00
B8     C     0.58807   1.00000   0.08736   0.00000  Uiso   1.00
B11    C     0.09742   1.00000   0.24100   0.00000  Uiso   1.00
Li16   H     0.43895   1.00000   0.88025   0.00000  Uiso   1.00
Li27   H     0.11824   1.00000   0.20680   0.00000  Uiso   1.00
Li6    H     0.25000   0.37871   0.38186   0.00000  Uiso   1.00
B9     C     0.25000   0.34780   0.41288   0.00000  Uiso   1.00
Li7    H     0.25000   0.11863   0.27431   0.00000  Uiso   1.00
B10    C     0.25000   0.15590   0.24620   0.00000  Uiso   1.00
Li8    H     0.75000   0.10701   0.08690   0.00000  Uiso   1.00
B12    C     0.75000   0.16391   0.07974   0.00000  Uiso   1.00
B13    C     0.50000   0.35101   0.50000   0.00000  Uiso   1.00
Li10   H     1.00000   0.40898   0.50000   0.00000  Uiso   1.00
loop_
_geom_bond_atom_site_label_1
_geom_bond_atom_site_label_2
_geom_bond_distance
_geom_bond_site_symmetry_2
_ccdc_geom_bond_type
H1     C1      1.994   .     S
H1     C3      2.001   .     S
H1     C5      1.997   .     S
H1     C7      1.998   .     S
H3     C9      2.004   .     S
H3     C11     2.000   .     S
H3     C13     2.001   .     S
H3     C15     2.002   .     S
H5     C17     1.997   .     S
H5     C19     1.998   .     S
H5     C21     1.995   .     S
H5     C23     1.994   .     S
Be1    C1      1.389   .     A
Be1    He1     1.096   .     S
Be1    Be1     1.393   3_655 A
C1     B5      1.356   1_554 A
Be3    C3      1.389   8_655 A
Be3    Be3     1.390   7     A
Be3    He3     1.097   8_654 S
C3     B8      1.358   1_545 A
C3     Be3     1.389   8_655 A
He3    Be3     1.097   8_656 S
Be5    C5      1.389   8_655 A
Be5    Be5     1.394   8_655 A
Be5    He5     1.096   8_655 S
C5     B12     1.356   .     A
C5     Be5     1.389   8_655 A
He5    Be5     1.096   8_655 S
Be7    Be9     1.391   .     D
Be7    C9      1.390   .     S
Be7    He9     1.097   .     S
Be9    C7      1.389   .     S
Be9    He7     1.097   .     S
C7     B1      1.359   .     D
B1     C9      1.358   .     S
B1     Li1     1.097   .     S
Be11   He11    1.097   8     S
Be11   Be11    1.391   7     A
Be11   C11     1.389   8     A
C11    Be11    1.389   8     A
C11    B11     1.358   2_565 A
He11   Be11    1.097   8     S
Be13   Be13    1.394   8     A
Be13   He13    1.097   8     S
Be13   C13     1.389   8     A
C13    B10     1.358   .     A
C13    Be13    1.389   8     A
He13   Be13    1.097   8     S
Be15   Be17    1.391   .     D
Be15   C17     1.389   .     S
Be15   He17    1.097   .     S
Be17   C15     1.390   .     S
Be17   He15    1.097   .     S
C15    B3      1.358   .     S
B3     C17     1.358   .     D
B3     Li3     1.098   .     S
Be19   C19     1.389   .     A
Be19   He19    1.097   .     S
Be19   Be19    1.391   3_656 A
C19    B13     1.358   .     A
Be21   Be21    1.392   7_565 A
Be21   He21    1.097   8     S
Be21   C21     1.389   8     A
C21    Be21    1.389   8     A
C21    B7      1.357   2_565 A
He21   Be21    1.097   8     S
Be23   Be23    1.392   8     A
Be23   C23     1.389   8     A
Be23   He23    1.097   8     S
C23    B9      1.357   .     A
C23    Be23    1.389   8     A
He23   Be23    1.097   8     S
B5     C1      1.356   1_556 A
B5     C1      1.356   3_656 A
B5     Li5     1.099   6_457 S
B7     Li9     1.098   .     S
B7     C21     1.357   2_565 A
B7     C21     1.357   8     A
Li5    B5      1.099   6_557 S
B8     C3      1.358   1_565 A
B8     C3      1.358   7_565 A
B8     Li16    1.097   3_656 S
B11    Li27    1.098   .     S
B11    C11     1.358   2_565 A
B11    C11     1.358   8_565 A
Li16   B8      1.097   3_656 S
Li6    B9      1.098   .     S
B9     C23     1.357   8     A
Li7    B10     1.098   .     S
B10    C13     1.358   8     A
Li8    B12     1.099   .     S
B12    C5      1.356   8_655 A
B13    C19     1.358   3_656 A
B13    Li10    1.098   6_456 S
Li10   B13     1.098   6_556 S
