# Supplementary material for: Data-Driven Search Algorithm for Discovery of Synthesizable Zeolitic Imidazolate Frameworks
Source: JACS Au. 2025 Mar 7;5(3):1460–70. doi: 10.1021/jacsau.5c00077 (PMC11938011; doi:10.1021/jacsau.5c00077)
Supplement: Supplementary file 5 — au5c00077_si_005.zip [file au5c00077_si_005.zip › Tier 2/T-158_65_4_114786.cif]

data_65_4_114786.lmp-nosymm
_audit_creation_date              2023-09-12
_audit_creation_method            'Materials Studio'
_symmetry_space_group_name_H-M    'CMMM'
_symmetry_Int_Tables_number       65
_symmetry_cell_setting            orthorhombic
loop_
_symmetry_equiv_pos_as_xyz
  x,y,z
  -x,-y,z
  -x,y,-z
  x,-y,-z
  -x,-y,-z
  x,y,-z
  x,-y,z
  -x,y,z
  x+1/2,y+1/2,z
  -x+1/2,-y+1/2,z
  -x+1/2,y+1/2,-z
  x+1/2,-y+1/2,-z
  -x+1/2,-y+1/2,-z
  x+1/2,y+1/2,-z
  x+1/2,-y+1/2,z
  -x+1/2,y+1/2,z
_cell_length_a                    17.2008
_cell_length_b                    54.4896
_cell_length_c                    25.7672
_cell_angle_alpha                 90.0000
_cell_angle_beta                  90.0000
_cell_angle_gamma                 90.0000
loop_
_atom_site_label
_atom_site_type_symbol
_atom_site_fract_x
_atom_site_fract_y
_atom_site_fract_z
_atom_site_U_iso_or_equiv
_atom_site_adp_type
_atom_site_occupancy
H1     Zn    0.17570   0.20071   0.21329   0.00000  Uiso   1.00
H5     Zn    0.32886   0.11565   0.11684   0.00000  Uiso   1.00
H9     Zn    0.32543   0.14019   0.38395   0.00000  Uiso   1.00
H13    Zn    0.17450   0.05470   0.28111   0.00000  Uiso   1.00
Be1    C     0.23346   0.23833   0.13272   0.00000  Uiso   1.00
C1     N     0.22437   0.23094   0.18396   0.00000  Uiso   1.00
He1    H     0.21705   0.22626   0.10046   0.00000  Uiso   1.00
Be5    C     0.95950   0.22918   0.26059   0.00000  Uiso   1.00
C5     N     0.06573   0.20935   0.23116   0.00000  Uiso   1.00
He5    H     0.08183   0.24183   0.27887   0.00000  Uiso   1.00
Be9    C     0.17673   0.14480   0.09901   0.00000  Uiso   1.00
Be13   C     0.13857   0.16457   0.12209   0.00000  Uiso   1.00
C9     N     0.18405   0.17284   0.16306   0.00000  Uiso   1.00
B1     C     0.24870   0.15858   0.16250   0.00000  Uiso   1.00
C13    N     0.24733   0.14152   0.12430   0.00000  Uiso   1.00
He9    H     0.08256   0.17313   0.11302   0.00000  Uiso   1.00
He13   H     0.15995   0.13311   0.06622   0.00000  Uiso   1.00
Li1    H     0.29722   0.16065   0.18979   0.00000  Uiso   1.00
Be17   C     0.36257   0.18117   0.30895   0.00000  Uiso   1.00
Be21   C     0.32747   0.19570   0.27122   0.00000  Uiso   1.00
C17    N     0.24918   0.18945   0.26875   0.00000  Uiso   1.00
B5     C     0.23985   0.17102   0.30369   0.00000  Uiso   1.00
C21    N     0.30695   0.16519   0.32857   0.00000  Uiso   1.00
He17   H     0.35225   0.21006   0.24639   0.00000  Uiso   1.00
He21   H     0.42308   0.18055   0.32227   0.00000  Uiso   1.00
Li5    H     0.18422   0.16173   0.31083   0.00000  Uiso   1.00
Be25   C     0.36458   0.08110   0.97297   0.00000  Uiso   1.00
C25    N     0.33549   0.10351   0.04383   0.00000  Uiso   1.00
He25   H     0.38221   0.06685   0.05469   0.00000  Uiso   1.00
Be29   C     0.54050   0.13745   0.18498   0.00000  Uiso   1.00
C29    N     0.43445   0.12639   0.13931   0.00000  Uiso   1.00
He29   H     0.41840   0.14430   0.21411   0.00000  Uiso   1.00
Be33   C     0.32583   0.05614   0.22029   0.00000  Uiso   1.00
Be37   C     0.36222   0.07085   0.18339   0.00000  Uiso   1.00
C33    N     0.30964   0.08870   0.16752   0.00000  Uiso   1.00
B9     C     0.24316   0.08399   0.19400   0.00000  Uiso   1.00
C37    N     0.24990   0.06435   0.22607   0.00000  Uiso   1.00
He33   H     0.42176   0.07040   0.16822   0.00000  Uiso   1.00
He37   H     0.34750   0.04029   0.24221   0.00000  Uiso   1.00
Li9    H     0.18971   0.09483   0.18975   0.00000  Uiso   1.00
Be41   C     0.29118   0.17606   0.52704   0.00000  Uiso   1.00
C41    N     0.31571   0.15310   0.45618   0.00000  Uiso   1.00
He41   H     0.27585   0.19052   0.44517   0.00000  Uiso   1.00
Be45   C     0.54047   0.11088   0.33718   0.00000  Uiso   1.00
C45    N     0.43431   0.12861   0.37213   0.00000  Uiso   1.00
He45   H     0.41848   0.09946   0.31535   0.00000  Uiso   1.00
Be49   C     0.17221   0.07979   0.38866   0.00000  Uiso   1.00
Be53   C     0.20726   0.10000   0.41221   0.00000  Uiso   1.00
C49    N     0.25396   0.11154   0.37561   0.00000  Uiso   1.00
B13    C     0.24629   0.09814   0.33159   0.00000  Uiso   1.00
C53    N     0.19784   0.07868   0.33760   0.00000  Uiso   1.00
He49   H     0.20221   0.10714   0.45182   0.00000  Uiso   1.00
He53   H     0.13195   0.06605   0.40426   0.00000  Uiso   1.00
Li13   H     0.27607   0.10265   0.29512   0.00000  Uiso   1.00
Be57   C     0.75294   0.01279   0.34412   0.00000  Uiso   1.00
C57    N     0.19605   0.02070   0.30581   0.00000  Uiso   1.00
He57   H     0.27848   0.02593   0.36864   0.00000  Uiso   1.00
Be61   C     0.95951   0.05016   0.20458   0.00000  Uiso   1.00
C61    N     0.06565   0.05573   0.25445   0.00000  Uiso   1.00
He61   H     0.08194   0.04685   0.17299   0.00000  Uiso   1.00
B17    C     0.16830   1.00000   0.71677   0.00000  Uiso   1.00
Li17   H     0.87426   1.00000   0.74854   0.00000  Uiso   1.00
Li18   H     0.75000   0.25000   0.74424   0.00000  Uiso   1.00
Li19   H     0.64949   0.12095   0.50000   0.00000  Uiso   1.00
B19    C     0.67034   0.14001   0.50000   0.00000  Uiso   1.00
B20    C     1.00000   0.19796   0.21467   0.00000  Uiso   1.00
Li22   H     1.00000   0.18122   0.19103   0.00000  Uiso   1.00
B26    C     1.00000   0.05832   0.28313   0.00000  Uiso   1.00
Li28   H     1.00000   0.06295   0.32458   0.00000  Uiso   1.00
B22    C     0.50000   0.11969   0.11379   0.00000  Uiso   1.00
Li24   H     0.50000   0.11071   0.07562   0.00000  Uiso   1.00
B24    C     0.50000   0.13911   0.39109   0.00000  Uiso   1.00
Li26   H     0.50000   0.15379   0.42024   0.00000  Uiso   1.00
B28    C     0.32091   0.11653   1.00000   0.00000  Uiso   1.00
Li30   H     0.29745   0.13527   1.00000   0.00000  Uiso   1.00
B31    C     0.25000   0.25000   0.21314   0.00000  Uiso   1.00
loop_
_geom_bond_atom_site_label_1
_geom_bond_atom_site_label_2
_geom_bond_distance
_geom_bond_site_symmetry_2
_ccdc_geom_bond_type
H1     C1      1.996   .     S
H1     C5      2.003   .     S
H1     C9      2.000   .     S
H1     C17     2.004   .     S
H5     C13     1.997   .     S
H5     C25     1.997   .     S
H5     C29     1.994   .     S
H5     C33     1.993   .     S
H9     C21     1.998   .     S
H9     C41     1.997   .     S
H9     C45     2.000   .     S
H9     C49     1.998   .     S
H13    C37     1.992   .     S
H13    C53     1.997   .     S
H13    C57     1.994   .     S
H13    C61     1.995   .     S
Be1    C1      1.389   .     A
Be1    He1     1.097   .     S
Be1    Be1     1.394   10    A
C1     B31     1.356   .     A
Be5    He5     1.097   8_655 S
Be5    Be5     1.393   8_755 A
Be5    C5      1.390   8_655 A
C5     B20     1.358   1_455 A
C5     Be5     1.390   8_655 A
He5    Be5     1.097   8_655 S
Be9    Be13    1.395   .     D
Be9    C13     1.390   .     S
Be9    He13    1.096   .     S
Be13   C9      1.389   .     S
Be13   He9     1.096   .     S
C9     B1      1.356   .     D
B1     C13     1.354   .     S
B1     Li1     1.097   .     S
Be17   Be21    1.392   .     D
Be17   C21     1.389   .     S
Be17   He21    1.096   .     S
Be21   C17     1.390   .     S
Be21   He17    1.097   .     S
C17    B5      1.358   .     S
B5     C21     1.358   .     D
B5     Li5     1.098   .     S
Be25   C25     1.389   6_556 A
Be25   He25    1.097   6_556 S
Be25   Be25    1.393   6_557 A
C25    B28     1.357   1_554 A
C25    Be25    1.389   6_556 A
He25   Be25    1.097   6_556 S
Be29   C29     1.391   8_655 A
Be29   He29    1.097   8_655 S
Be29   Be29    1.393   8_655 A
C29    B22     1.355   .     A
C29    Be29    1.391   8_655 A
He29   Be29    1.097   8_655 S
Be33   Be37    1.392   .     D
Be33   C37     1.389   .     S
Be33   He37    1.097   .     S
Be37   C33     1.389   .     S
Be37   He33    1.096   .     S
C33    B9      1.356   .     S
B9     C37     1.357   .     D
B9     Li9     1.098   .     S
Be41   Be41    1.394   6_556 A
Be41   He41    1.097   6_556 S
Be41   C41     1.389   6_556 A
C41    Be41    1.389   6_556 A
C41    B19     1.357   3_656 A
He41   Be41    1.097   6_556 S
Be45   Be45    1.392   8_655 A
Be45   He45    1.097   8_655 S
Be45   C45     1.390   8_655 A
C45    B24     1.357   .     A
C45    Be45    1.390   8_655 A
He45   Be45    1.097   8_655 S
Be49   Be53    1.394   .     D
Be49   C53     1.389   .     S
Be49   He53    1.096   .     S
Be53   C49     1.389   .     S
Be53   He49    1.096   .     S
C49    B13     1.356   .     S
B13    C53     1.357   .     D
B13    Li13    1.098   .     S
Be57   He57    1.097   8_655 S
Be57   Be57    1.393   7     A
Be57   C57     1.389   8_655 A
C57    Be57    1.389   8_655 A
C57    B17     1.356   4_566 A
He57   Be57    1.097   8_655 S
Be61   He61    1.097   8_655 S
Be61   Be61    1.393   8_755 A
Be61   C61     1.389   8_655 A
C61    B26     1.357   1_455 A
C61    Be61    1.389   8_655 A
He61   Be61    1.097   8_655 S
B17    C57     1.356   4_566 A
B17    C57     1.356   6_566 A
B17    Li17    1.098   2_675 S
Li17   B17     1.098   2_675 S
Li18   B31     1.098   3_656 S
Li19   B19     1.098   .     S
B19    C41     1.357   3_656 A
B19    C41     1.357   8_655 A
B20    C5      1.358   1_655 A
B20    C5      1.358   8_655 A
B20    Li22    1.097   .     S
B26    C61     1.357   1_655 A
B26    C61     1.357   8_655 A
B26    Li28    1.098   .     S
B22    C29     1.355   8_655 A
B22    Li24    1.099   .     S
B24    C45     1.357   8_655 A
B24    Li26    1.098   .     S
B28    C25     1.357   1_556 A
B28    C25     1.357   6_556 A
B28    Li30    1.098   .     S
B31    C1      1.356   10    A
B31    Li18    1.098   3_656 S
