# Supplementary material for: Data-Driven Search Algorithm for Discovery of Synthesizable Zeolitic Imidazolate Frameworks
Source: JACS Au. 2025 Mar 7;5(3):1460–70. doi: 10.1021/jacsau.5c00077 (PMC11938011; doi:10.1021/jacsau.5c00077)
Supplement: Supplementary file 5 — au5c00077_si_005.zip [file au5c00077_si_005.zip › Tier 2/T-159_131_5_6246094.cif]

data_131_5_6246094.lmp-nosymm
_audit_creation_date              2023-09-12
_audit_creation_method            'Materials Studio'
_symmetry_space_group_name_H-M    'P42/MMC'
_symmetry_Int_Tables_number       131
_symmetry_cell_setting            tetragonal
loop_
_symmetry_equiv_pos_as_xyz
  x,y,z
  -x,-y,z
  -y,x,z+1/2
  y,-x,z+1/2
  -x,y,-z
  x,-y,-z
  y,x,-z+1/2
  -y,-x,-z+1/2
  -x,-y,-z
  x,y,-z
  y,-x,-z+1/2
  -y,x,-z+1/2
  x,-y,z
  -x,y,z
  -y,-x,z+1/2
  y,x,z+1/2
_cell_length_a                    18.5210
_cell_length_b                    18.5210
_cell_length_c                    97.8184
_cell_angle_alpha                 90.0000
_cell_angle_beta                  90.0000
_cell_angle_gamma                 90.0000
loop_
_atom_site_label
_atom_site_type_symbol
_atom_site_fract_x
_atom_site_fract_y
_atom_site_fract_z
_atom_site_U_iso_or_equiv
_atom_site_adp_type
_atom_site_occupancy
H1     Zn    0.16514   0.16075   0.21872   0.00000  Uiso   1.00
H5     Zn    0.33755   0.33495   0.17728   0.00000  Uiso   1.00
H9     Zn    0.33589   0.16370   0.12438   0.00000  Uiso   1.00
H13    Zn    0.16476   0.16324   0.07192   0.00000  Uiso   1.00
H17    Zn    0.33928   0.33638   0.03106   0.00000  Uiso   1.00
Be1    C     0.23384   0.23361   0.24289   0.00000  Uiso   1.00
C1     N     0.18283   0.18391   0.23843   0.00000  Uiso   1.00
He1    H     0.26609   0.26555   0.23569   0.00000  Uiso   1.00
Be5    C     0.27122   0.96236   0.21170   0.00000  Uiso   1.00
C5     N     0.20212   0.06103   0.21501   0.00000  Uiso   1.00
He5    H     0.31466   0.07617   0.20952   0.00000  Uiso   1.00
Be9    C     0.96245   0.16190   0.19986   0.00000  Uiso   1.00
C9     N     0.06106   0.16298   0.21334   0.00000  Uiso   1.00
He9    H     0.07580   0.16200   0.19130   0.00000  Uiso   1.00
Be13   C     0.23616   0.35561   0.20143   0.00000  Uiso   1.00
Be17   C     0.19820   0.31470   0.21096   0.00000  Uiso   1.00
C13    N     0.21062   0.24206   0.20824   0.00000  Uiso   1.00
B1     C     0.25400   0.24121   0.19706   0.00000  Uiso   1.00
C17    N     0.27080   0.30855   0.19255   0.00000  Uiso   1.00
He13   H     0.16379   0.33185   0.21949   0.00000  Uiso   1.00
He17   H     0.24012   0.41430   0.20017   0.00000  Uiso   1.00
Li1    H     0.27312   0.19145   0.19215   0.00000  Uiso   1.00
Be21   C     0.30485   0.53756   0.15921   0.00000  Uiso   1.00
C21    N     0.32913   0.43892   0.17188   0.00000  Uiso   1.00
He21   H     0.28948   0.42424   0.15114   0.00000  Uiso   1.00
Be25   C     0.53760   0.26159   0.19213   0.00000  Uiso   1.00
C25    N     0.43902   0.31278   0.18274   0.00000  Uiso   1.00
He25   H     0.42395   0.23011   0.19823   0.00000  Uiso   1.00
Be29   C     0.23433   0.23724   0.14403   0.00000  Uiso   1.00
Be33   C     0.23452   0.27359   0.15648   0.00000  Uiso   1.00
C29    N     0.30558   0.27947   0.16089   0.00000  Uiso   1.00
B5     C     0.34607   0.24850   0.15092   0.00000  Uiso   1.00
C33    N     0.30545   0.22256   0.14046   0.00000  Uiso   1.00
He29   H     0.18962   0.29456   0.16263   0.00000  Uiso   1.00
He33   H     0.18930   0.22210   0.13733   0.00000  Uiso   1.00
Li5    H     0.40520   0.24489   0.15127   0.00000  Uiso   1.00
Be37   C     0.26311   0.96244   0.13828   0.00000  Uiso   1.00
C37    N     0.31592   0.06098   0.12922   0.00000  Uiso   1.00
He37   H     0.23033   0.07584   0.14417   0.00000  Uiso   1.00
Be41   C     0.53756   0.21318   0.10744   0.00000  Uiso   1.00
C41    N     0.43901   0.17725   0.11909   0.00000  Uiso   1.00
He41   H     0.42417   0.23548   0.09999   0.00000  Uiso   1.00
Be45   C     0.23044   0.26911   0.09212   0.00000  Uiso   1.00
Be49   C     0.26716   0.26879   0.10454   0.00000  Uiso   1.00
C45    N     0.27853   0.19741   0.10834   0.00000  Uiso   1.00
B9     C     0.25051   0.15703   0.09806   0.00000  Uiso   1.00
C49    N     0.22120   0.19795   0.08798   0.00000  Uiso   1.00
He45   H     0.28475   0.31363   0.11107   0.00000  Uiso   1.00
He49   H     0.21120   0.31426   0.08584   0.00000  Uiso   1.00
Li9    H     0.25140   0.09774   0.09792   0.00000  Uiso   1.00
Be53   C     0.24436   0.96243   0.05918   0.00000  Uiso   1.00
C53    N     0.18815   0.06093   0.06747   0.00000  Uiso   1.00
He53   H     0.27921   0.07600   0.05377   0.00000  Uiso   1.00
Be57   C     0.96245   0.20677   0.08912   0.00000  Uiso   1.00
C57    N     0.06104   0.17411   0.07713   0.00000  Uiso   1.00
He57   H     0.07574   0.22732   0.09676   0.00000  Uiso   1.00
Be61   C     0.19624   0.25994   0.03359   0.00000  Uiso   1.00
Be65   C     0.15399   0.22297   0.04305   0.00000  Uiso   1.00
C61    N     0.19210   0.21909   0.05525   0.00000  Uiso   1.00
B13    C     0.25647   0.25155   0.05273   0.00000  Uiso   1.00
C65    N     0.26180   0.27671   0.03974   0.00000  Uiso   1.00
He61   H     0.09949   0.20042   0.04211   0.00000  Uiso   1.00
He65   H     0.18533   0.27400   0.02290   0.00000  Uiso   1.00
Li13   H     0.29950   0.25679   0.06037   0.00000  Uiso   1.00
Be69   C     0.64895   0.23438   1.00711   0.00000  Uiso   1.00
C69    N     0.34161   0.30499   0.01155   0.00000  Uiso   1.00
He69   H     0.35654   0.18961   0.01438   0.00000  Uiso   1.00
Be73   C     0.23635   0.53757   0.03314   0.00000  Uiso   1.00
C73    N     0.30751   0.43902   0.03248   0.00000  Uiso   1.00
He73   H     0.19132   0.42411   0.03378   0.00000  Uiso   1.00
Be77   C     0.53762   0.32013   0.05208   0.00000  Uiso   1.00
C77    N     0.43900   0.32513   0.03862   0.00000  Uiso   1.00
He77   H     0.42398   0.31654   0.06058   0.00000  Uiso   1.00
B17    C     0.16320   1.00000   0.21720   0.00000  Uiso   1.00
Li17   H     0.10561   1.00000   0.21986   0.00000  Uiso   1.00
B19    C     0.34488   1.00000   0.12381   0.00000  Uiso   1.00
Li19   H     0.38879   1.00000   0.11625   0.00000  Uiso   1.00
B21    C     0.15719   1.00000   0.07247   0.00000  Uiso   1.00
Li21   H     0.11053   1.00000   0.07941   0.00000  Uiso   1.00
B23    C     1.00000   0.16248   0.22104   0.00000  Uiso   1.00
Li23   H     1.00000   0.16396   0.23225   0.00000  Uiso   1.00
B25    C     1.00000   0.15576   0.07027   0.00000  Uiso   1.00
Li25   H     1.00000   0.12827   0.06033   0.00000  Uiso   1.00
B27    C     0.34297   0.50000   0.17911   0.00000  Uiso   1.00
Li27   H     0.36357   0.50000   0.18964   0.00000  Uiso   1.00
B29    C     0.34802   0.50000   0.03177   0.00000  Uiso   1.00
Li29   H     0.40725   0.50000   0.03128   0.00000  Uiso   1.00
B31    C     0.50000   0.34080   0.17716   0.00000  Uiso   1.00
Li31   H     0.50000   0.38341   0.16936   0.00000  Uiso   1.00
B33    C     0.50000   0.15738   0.12581   0.00000  Uiso   1.00
Li33   H     0.50000   0.12736   0.13549   0.00000  Uiso   1.00
B35    C     0.50000   0.32963   0.03098   0.00000  Uiso   1.00
Li35   H     0.50000   0.33346   0.01977   0.00000  Uiso   1.00
B37    C     0.33708   0.34541   1.00000   0.00000  Uiso   1.00
Li39   H     0.32900   0.40416   1.00000   0.00000  Uiso   1.00
Li37   H     0.88723   0.11277   0.25000   0.00000  Uiso   1.00
B39    C     0.15464   0.84536   0.25000   0.00000  Uiso   1.00
loop_
_geom_bond_atom_site_label_1
_geom_bond_atom_site_label_2
_geom_bond_distance
_geom_bond_site_symmetry_2
_ccdc_geom_bond_type
H1     C1      2.002   .     S
H1     C5      2.003   .     S
H1     C9      1.999   .     S
H1     C13     2.007   .     S
H5     C17     1.999   .     S
H5     C21     2.003   .     S
H5     C25     1.997   .     S
H5     C29     1.995   .     S
H9     C33     1.995   .     S
H9     C37     1.995   .     S
H9     C41     1.995   .     S
H9     C45     1.994   .     S
H13    C49     1.993   .     S
H13    C53     1.992   .     S
H13    C57     1.998   .     S
H13    C61     1.996   .     S
H17    C65     2.000   .     S
H17    C69     1.996   .     S
H17    C73     1.995   .     S
H17    C77     2.000   .     S
Be1    C1      1.389   .     A
Be1    He1     1.097   .     S
Be1    Be1     1.391   7     A
C1     B39     1.359   12_655 A
Be5    Be5     1.394   13_575 A
Be5    C5      1.389   13_565 A
Be5    He5     1.096   13_565 S
C5     B17     1.358   1_545 A
C5     Be5     1.389   13_565 A
He5    Be5     1.096   13_565 S
Be9    Be9     1.391   14_755 A
Be9    He9     1.097   14_655 S
Be9    C9      1.389   14_655 A
C9     B23     1.359   1_455 A
C9     Be9     1.389   14_655 A
He9    Be9     1.097   14_655 S
Be13   Be17    1.392   .     D
Be13   C17     1.388   .     S
Be13   He17    1.097   .     S
Be17   C13     1.390   .     S
Be17   He13    1.097   .     S
C13    B1      1.358   .     S
B1     C17     1.359   .     D
B1     Li1     1.098   .     S
Be21   Be21    1.391   13_565 A
Be21   C21     1.389   13_565 A
Be21   He21    1.097   13_565 S
C21    B27     1.359   .     A
C21    Be21    1.389   13_565 A
He21   Be21    1.097   13_565 S
Be25   Be25    1.393   14_655 A
Be25   He25    1.097   14_655 S
Be25   C25     1.389   14_655 A
C25    B31     1.357   .     A
C25    Be25    1.389   14_655 A
He25   Be25    1.097   14_655 S
Be29   Be33    1.392   .     D
Be29   C33     1.389   .     S
Be29   He33    1.097   .     S
Be33   C29     1.389   .     S
Be33   He29    1.097   .     S
C29    B5      1.357   .     D
B5     C33     1.357   .     S
B5     Li5     1.098   .     S
Be37   Be37    1.391   13_575 A
Be37   He37    1.097   13_565 S
Be37   C37     1.389   13_565 A
C37    B19     1.358   1_545 A
C37    Be37    1.389   13_565 A
He37   Be37    1.097   13_565 S
Be41   Be41    1.391   14_655 A
Be41   C41     1.389   14_655 A
Be41   He41    1.097   14_655 S
C41    B33     1.358   .     A
C41    Be41    1.389   14_655 A
He41   Be41    1.097   14_655 S
Be45   Be49    1.392   .     D
Be45   C49     1.389   .     S
Be45   He49    1.097   .     S
Be49   C45     1.390   .     S
Be49   He45    1.097   .     S
C45    B9      1.357   .     D
B9     C49     1.357   .     S
B9     Li9     1.098   .     S
Be53   Be53    1.392   13_575 A
Be53   He53    1.097   13_565 S
Be53   C53     1.389   13_565 A
C53    B21     1.357   1_545 A
C53    Be53    1.389   13_565 A
He53   Be53    1.097   13_565 S
Be57   Be57    1.391   14_755 A
Be57   C57     1.389   14_655 A
Be57   He57    1.097   14_655 S
C57    B25     1.358   1_455 A
C57    Be57    1.389   14_655 A
He57   Be57    1.097   14_655 S
Be61   Be65    1.392   .     D
Be61   C65     1.390   .     S
Be61   He65    1.097   .     S
Be65   C61     1.388   .     S
Be65   He61    1.096   .     S
C61    B13     1.358   .     S
B13    C65     1.357   .     D
B13    Li13    1.097   .     S
Be69   Be69    1.391   10_557 A
Be69   C69     1.389   14_656 A
Be69   He69    1.097   14_656 S
C69    B37     1.358   1_554 A
C69    Be69    1.389   14_654 A
He69   Be69    1.097   14_654 S
Be73   Be73    1.392   13_565 A
Be73   C73     1.389   13_565 A
Be73   He73    1.097   13_565 S
C73    B29     1.358   .     A
C73    Be73    1.389   13_565 A
He73   Be73    1.097   13_565 S
Be77   Be77    1.394   14_655 A
Be77   C77     1.389   14_655 A
Be77   He77    1.096   14_655 S
C77    B35     1.357   .     A
C77    Be77    1.389   14_655 A
He77   Be77    1.096   14_655 S
B17    C5      1.358   1_565 A
B17    C5      1.358   13_565 A
B17    Li17    1.098   .     S
B19    C37     1.358   1_565 A
B19    C37     1.358   13_565 A
B19    Li19    1.099   .     S
B21    C53     1.357   1_565 A
B21    C53     1.357   13_565 A
B21    Li21    1.099   .     S
B23    C9      1.359   1_655 A
B23    C9      1.359   14_655 A
B23    Li23    1.097   .     S
B25    C57     1.358   1_655 A
B25    C57     1.358   14_655 A
B25    Li25    1.098   .     S
B27    C21     1.359   13_565 A
B27    Li27    1.098   .     S
B29    C73     1.358   13_565 A
B29    Li29    1.098   .     S
B31    C25     1.357   14_655 A
B31    Li31    1.098   .     S
B33    C41     1.358   14_655 A
B33    Li33    1.098   .     S
B35    C77     1.357   14_655 A
B35    Li35    1.099   .     S
B37    C69     1.358   1_556 A
B37    C69     1.358   10_556 A
B37    Li39    1.098   .     S
Li37   B39     1.097   2_665 S
B39    C1      1.359   11_565 A
B39    C1      1.359   13_565 A
B39    Li37    1.097   2_665 S
