# Supplementary material for: Data-Driven Search Algorithm for Discovery of Synthesizable Zeolitic Imidazolate Frameworks
Source: JACS Au. 2025 Mar 7;5(3):1460–70. doi: 10.1021/jacsau.5c00077 (PMC11938011; doi:10.1021/jacsau.5c00077)
Supplement: Supplementary file 5 — au5c00077_si_005.zip [file au5c00077_si_005.zip › Tier 2/T-160_191_3_409.cif]

data_191_3_409.lmp-nosymm
_audit_creation_date              2023-09-12
_audit_creation_method            'Materials Studio'
_symmetry_space_group_name_H-M    'P-62M'
_symmetry_Int_Tables_number       189
_symmetry_cell_setting            hexagonal
loop_
_symmetry_equiv_pos_as_xyz
  x,y,z
  -y,x-y,z
  -x+y,-x,z
  x,y,-z
  -y,x-y,-z
  -x+y,-x,-z
  y,x,-z
  x-y,-y,-z
  -x,-x+y,-z
  y,x,z
  x-y,-y,z
  -x,-x+y,z
_cell_length_a                    42.4112
_cell_length_b                    42.4112
_cell_length_c                    18.5905
_cell_angle_alpha                 90.0000
_cell_angle_beta                  90.0000
_cell_angle_gamma                 120.0000
loop_
_atom_site_label
_atom_site_type_symbol
_atom_site_fract_x
_atom_site_fract_y
_atom_site_fract_z
_atom_site_U_iso_or_equiv
_atom_site_adp_type
_atom_site_occupancy
H1     Zn    0.30395   0.08169   0.16061   0.00000  Uiso   1.00
H5     Zn    0.22339   0.30513   0.16058   0.00000  Uiso   1.00
H9     Zn    0.42385   0.08378   0.34046   0.00000  Uiso   1.00
H13    Zn    0.34160   0.42536   0.33993   0.00000  Uiso   1.00
Be1    C     0.35439   0.08588   0.96251   0.00000  Uiso   1.00
C1     N     0.32270   0.08473   0.06074   0.00000  Uiso   1.00
He1    H     0.37468   0.08722   0.07581   0.00000  Uiso   1.00
Be5    C     0.27016   0.35484   0.96252   0.00000  Uiso   1.00
C5     N     0.23909   0.32364   0.06071   0.00000  Uiso   1.00
He5    H     0.28945   0.37482   0.07581   0.00000  Uiso   1.00
Be9    C     0.24948   0.14181   0.17302   0.00000  Uiso   1.00
Be13   C     0.24915   0.10880   0.17297   0.00000  Uiso   1.00
C9     N     0.28485   0.11618   0.16662   0.00000  Uiso   1.00
B1     C     0.30548   0.15296   0.16224   0.00000  Uiso   1.00
C13    N     0.28539   0.16969   0.16676   0.00000  Uiso   1.00
He9    H     0.22637   0.08078   0.17691   0.00000  Uiso   1.00
He13   H     0.22706   0.14758   0.17706   0.00000  Uiso   1.00
Li1    H     0.33521   0.16760   0.15598   0.00000  Uiso   1.00
Be17   C     0.01896   0.23850   0.23472   0.00000  Uiso   1.00
C17    N     0.26491   0.03074   0.18132   0.00000  Uiso   1.00
He17   H     0.23520   0.03834   0.26840   0.00000  Uiso   1.00
Be21   C     0.24071   0.22175   0.23681   0.00000  Uiso   1.00
C21    N     0.23578   0.26652   0.18225   0.00000  Uiso   1.00
He21   H     0.19942   0.23777   0.27119   0.00000  Uiso   1.00
Be25   C     0.37918   0.12143   0.33101   0.00000  Uiso   1.00
Be29   C     0.35204   0.12147   0.28891   0.00000  Uiso   1.00
C25    N     0.34248   0.09533   0.23549   0.00000  Uiso   1.00
B5     C     0.36351   0.08004   0.24730   0.00000  Uiso   1.00
C29    N     0.38591   0.09468   0.30486   0.00000  Uiso   1.00
He25   H     0.33895   0.13810   0.29280   0.00000  Uiso   1.00
He29   H     0.39373   0.13790   0.37807   0.00000  Uiso   1.00
Li5    H     0.36227   0.05798   0.21432   0.00000  Uiso   1.00
Be33   C     0.25972   0.38381   0.32458   0.00000  Uiso   1.00
Be37   C     0.23238   0.35661   0.28292   0.00000  Uiso   1.00
C33    N     0.24860   0.34447   0.23372   0.00000  Uiso   1.00
B9     C     0.28488   0.36434   0.24712   0.00000  Uiso   1.00
C37    N     0.29292   0.38814   0.30229   0.00000  Uiso   1.00
He33   H     0.20278   0.34504   0.28464   0.00000  Uiso   1.00
He37   H     0.25800   0.39987   0.36907   0.00000  Uiso   1.00
Li9    H     0.30540   0.36103   0.21743   0.00000  Uiso   1.00
Be41   C     0.46690   0.13832   0.53750   0.00000  Uiso   1.00
C41    N     0.44054   0.10398   0.43926   0.00000  Uiso   1.00
He41   H     0.48388   0.15974   0.42397   0.00000  Uiso   1.00
Be45   C     0.32371   0.46291   0.53747   0.00000  Uiso   1.00
C45    N     0.33569   0.43954   0.43930   0.00000  Uiso   1.00
He45   H     0.31663   0.47801   0.42420   0.00000  Uiso   1.00
Be49   C     0.01892   0.42792   0.39024   0.00000  Uiso   1.00
C49    N     0.40692   0.03081   0.35474   0.00000  Uiso   1.00
He49   H     0.45450   0.03817   0.41344   0.00000  Uiso   1.00
Be53   C     0.43048   0.41156   0.38570   0.00000  Uiso   1.00
C53    N     0.37806   0.40887   0.35276   0.00000  Uiso   1.00
He53   H     0.41934   0.45754   0.40699   0.00000  Uiso   1.00
Be57   C     0.48814   0.13822   0.24618   0.00000  Uiso   1.00
C57    N     0.46629   0.10336   0.27332   0.00000  Uiso   1.00
B13    C     0.48100   0.08350   0.24837   0.00000  Uiso   1.00
He57   H     0.48245   0.16020   0.25828   0.00000  Uiso   1.00
Li13   H     0.46956   0.05437   0.25963   0.00000  Uiso   1.00
Be61   C     0.35797   0.49844   0.27175   0.00000  Uiso   1.00
C61    N     0.36703   0.47159   0.28345   0.00000  Uiso   1.00
B17    C     0.39953   0.48356   0.25022   0.00000  Uiso   1.00
He61   H     0.33251   0.49567   0.29244   0.00000  Uiso   1.00
Li17   H     0.41399   0.46813   0.24903   0.00000  Uiso   1.00
H25    Zn    0.08369   0.54087   0.83553   0.00000  Uiso   1.00
Be93   C     0.13814   0.51550   0.79526   0.00000  Uiso   1.00
C95    N     0.10319   0.51055   0.79396   0.00000  Uiso   1.00
He95   H     0.16004   0.53789   0.82566   0.00000  Uiso   1.00
Be101  C     0.47377   0.85961   0.23187   0.00000  Uiso   1.00
C103   N     0.48335   0.89558   0.21896   0.00000  Uiso   1.00
He103  H     0.44786   0.83700   0.21267   0.00000  Uiso   1.00
Be109  C     0.49114   0.98108   0.26199   0.00000  Uiso   1.00
C109   N     0.03080   0.51548   0.80896   0.00000  Uiso   1.00
He109  H     0.03814   0.52016   0.69282   0.00000  Uiso   1.00
Be115  C     0.12958   0.58227   0.03740   0.00000  Uiso   1.00
C115   N     0.09640   0.55380   0.93912   0.00000  Uiso   1.00
He115  H     0.15052   0.60066   0.92466   0.00000  Uiso   1.00
B21    C     0.30437   0.08346   1.00000   0.00000  Uiso   1.00
Li21   H     0.27803   0.08258   1.00000   0.00000  Uiso   1.00
B23    C     0.22173   0.30554   1.00000   0.00000  Uiso   1.00
Li23   H     0.19584   0.27964   1.00000   0.00000  Uiso   1.00
B47    C     0.07788   0.53700   1.00000   0.00000  Uiso   1.00
Li46   H     0.05047   0.51308   1.00000   0.00000  Uiso   1.00
Li25   H     0.40601   0.35150   0.50000   0.00000  Uiso   1.00
B25    C     0.42563   0.34175   0.50000   0.00000  Uiso   1.00
B26    C     0.08470   0.42491   0.50000   0.00000  Uiso   1.00
Li29   H     0.40282   0.05619   0.50000   0.00000  Uiso   1.00
B29    C     0.26306   0.26306   0.15222   0.00000  Uiso   1.00
Li27   H     0.27957   0.27957   0.10672   0.00000  Uiso   1.00
Li32   H     0.35478   0.35478   0.69316   0.00000  Uiso   1.00
B31    C     0.37782   0.37782   0.33366   0.00000  Uiso   1.00
Li31   H     0.35387   1.00000   0.30453   0.00000  Uiso   1.00
B33    C     0.26178   1.00000   0.15200   0.00000  Uiso   1.00
Li49   H     0.49921   1.00000   0.90834   0.00000  Uiso   1.00
B53    C     0.49945   1.00000   0.84938   0.00000  Uiso   1.00
Li53   H     0.27879   1.00000   0.10745   0.00000  Uiso   1.00
B58    C     0.37638   1.00000   0.33365   0.00000  Uiso   1.00
loop_
_geom_bond_atom_site_label_1
_geom_bond_atom_site_label_2
_geom_bond_distance
_geom_bond_site_symmetry_2
_ccdc_geom_bond_type
H1     C1      1.999   .     S
H1     C9      1.998   .     S
H1     C17     1.995   .     S
H1     C25     1.999   .     S
H5     C5      1.996   .     S
H5     C21     1.995   .     S
H5     C33     1.998   .     S
H5     C13     1.998   10    S
H9     C29     1.996   .     S
H9     C41     2.001   .     S
H9     C49     2.005   .     S
H9     C57     1.998   .     S
H13    C37     1.996   .     S
H13    C45     1.997   .     S
H13    C53     2.005   .     S
H13    C61     1.999   .     S
Be1    Be1     1.394   4_557 A
Be1    C1      1.389   4_556 A
Be1    He1     1.096   4_556 S
C1     B21     1.357   1_554 A
C1     Be1     1.389   4_556 A
He1    Be1     1.096   4_556 S
Be5    Be5     1.393   4_557 A
Be5    He5     1.097   4_556 S
Be5    C5      1.389   4_556 A
C5     B23     1.357   1_554 A
C5     Be5     1.389   4_556 A
He5    Be5     1.097   4_556 S
Be9    Be13    1.393   .     D
Be9    C13     1.389   .     S
Be9    He13    1.097   .     S
Be13   C9      1.389   .     S
Be13   He9     1.097   .     S
C9     B1      1.357   .     D
B1     C13     1.357   .     S
B1     Li1     1.098   .     S
C13    H5      1.998   10    S
Be17   C17     1.389   10    A
Be17   He17    1.097   10    S
Be17   Be17    1.393   12    A
C17    B33     1.357   1_545 A
C17    Be17    1.389   10    A
He17   Be17    1.097   10    S
Be21   C21     1.389   10    A
Be21   Be21    1.393   10    A
Be21   He21    1.097   10    S
C21    B29     1.357   .     A
C21    Be21    1.389   10    A
He21   Be21    1.097   10    S
Be25   Be29    1.392   .     D
Be25   C29     1.389   .     S
Be25   He29    1.097   .     S
Be29   C25     1.389   .     S
Be29   He25    1.096   .     S
C25    B5      1.358   .     S
B5     C29     1.358   .     D
B5     Li5     1.097   .     S
Be33   Be37    1.392   .     D
Be33   C37     1.389   .     S
Be33   He37    1.097   .     S
Be37   C33     1.389   .     S
Be37   He33    1.096   .     S
C33    B9      1.358   .     S
B9     C37     1.357   .     D
B9     Li9     1.097   .     S
Be41   Be41    1.394   4_556 A
Be41   C41     1.389   4_556 A
Be41   He41    1.096   4_556 S
C41    Be41    1.389   4_556 A
C41    B26     1.357   7_556 A
He41   Be41    1.096   4_556 S
Be45   Be45    1.393   4_556 A
Be45   C45     1.389   4_556 A
Be45   He45    1.096   4_556 S
C45    Be45    1.389   4_556 A
C45    B25     1.356   7_556 A
He45   Be45    1.096   4_556 S
Be49   He49    1.097   10    S
Be49   Be49    1.390   12    A
Be49   C49     1.390   10    A
C49    B58     1.359   1_545 A
C49    Be49    1.390   10    A
He49   Be49    1.097   10    S
Be53   C53     1.390   10    A
Be53   He53    1.097   10    S
Be53   Be53    1.390   10    A
C53    B31     1.359   .     A
C53    Be53    1.390   10    A
He53   Be53    1.097   10    S
Be57   C57     1.389   .     S
Be57   He57    1.096   .     S
Be57   Be93    1.395   7_556 D
C57    B13     1.356   .     D
B13    Li13    1.098   .     S
B13    C95     1.357   7_556 S
Be61   C61     1.389   .     S
Be61   He61    1.096   .     S
Be61   Be101   1.394   3_565 D
C61    B17     1.356   .     D
B17    Li17    1.098   .     S
B17    C103    1.357   3_565 S
H25    C95     2.000   .     S
H25    C109    2.005   .     S
H25    C115    2.001   .     S
H25    C103    2.001   5_666 S
Be93   C95     1.389   .     S
Be93   He95    1.096   .     S
Be93   Be57    1.395   7_556 D
C95    B13     1.357   7_556 S
Be101  C103    1.389   .     S
Be101  He103   1.096   .     S
Be101  Be61    1.394   2_665 D
C103   B17     1.357   2_665 S
C103   H25     2.001   6_566 S
Be109  C109    1.390   6_566 A
Be109  Be109   1.390   11_675 A
Be109  He109   1.097   6_566 S
C109   Be109   1.390   5_666 A
C109   B53     1.358   2_665 A
He109  Be109   1.097   5_666 S
Be115  C115    1.389   4_556 A
Be115  He115   1.096   4_556 S
Be115  Be115   1.391   4     A
C115   B47     1.359   .     A
C115   Be115   1.389   4_556 A
He115  Be115   1.096   4_556 S
B21    C1      1.357   1_556 A
B21    C1      1.357   4_556 A
B21    Li21    1.099   .     S
B23    C5      1.357   1_556 A
B23    C5      1.357   4_556 A
B23    Li23    1.098   .     S
B47    C115    1.359   4_557 A
B47    Li46    1.096   .     S
Li25   B25     1.099   .     S
B25    C45     1.356   7_556 A
B25    C45     1.356   10    A
B26    C41     1.357   7_556 A
B26    C41     1.357   10    A
B26    Li29    1.099   7_556 S
Li29   B26     1.099   7_556 S
B29    C21     1.357   10    A
B29    Li27    1.098   .     S
Li32   B31     1.097   4_556 S
B31    C53     1.359   10    A
B31    Li32    1.097   4_556 S
Li31   B58     1.097   .     S
B33    C17     1.357   1_565 A
B33    C17     1.357   11_565 A
B33    Li53    1.098   .     S
Li49   B53     1.096   .     S
B53    C109    1.358   3_565 A
B53    C109    1.358   10_565 A
B58    C49     1.359   1_565 A
B58    C49     1.359   11_565 A
