# Supplementary material for: Data-Driven Search Algorithm for Discovery of Synthesizable Zeolitic Imidazolate Frameworks
Source: JACS Au. 2025 Mar 7;5(3):1460–70. doi: 10.1021/jacsau.5c00077 (PMC11938011; doi:10.1021/jacsau.5c00077)
Supplement: Supplementary file 5 — au5c00077_si_005.zip [file au5c00077_si_005.zip › Tier 2/T-161_139_3_817.cif]

data_139_3_817.lmp-nosymm
_audit_creation_date              2023-09-12
_audit_creation_method            'Materials Studio'
_symmetry_space_group_name_H-M    'I4/MMM'
_symmetry_Int_Tables_number       139
_symmetry_cell_setting            tetragonal
loop_
_symmetry_equiv_pos_as_xyz
  x,y,z
  -x,-y,z
  -y,x,z
  y,-x,z
  -x,y,-z
  x,-y,-z
  y,x,-z
  -y,-x,-z
  -x,-y,-z
  x,y,-z
  y,-x,-z
  -y,x,-z
  x,-y,z
  -x,y,z
  -y,-x,z
  y,x,z
  x+1/2,y+1/2,z+1/2
  -x+1/2,-y+1/2,z+1/2
  -y+1/2,x+1/2,z+1/2
  y+1/2,-x+1/2,z+1/2
  -x+1/2,y+1/2,-z+1/2
  x+1/2,-y+1/2,-z+1/2
  y+1/2,x+1/2,-z+1/2
  -y+1/2,-x+1/2,-z+1/2
  -x+1/2,-y+1/2,-z+1/2
  x+1/2,y+1/2,-z+1/2
  y+1/2,-x+1/2,-z+1/2
  -y+1/2,x+1/2,-z+1/2
  x+1/2,-y+1/2,z+1/2
  -x+1/2,y+1/2,z+1/2
  -y+1/2,-x+1/2,z+1/2
  y+1/2,x+1/2,z+1/2
_cell_length_a                    26.9720
_cell_length_b                    26.9720
_cell_length_c                    60.0978
_cell_angle_alpha                 90.0000
_cell_angle_beta                  90.0000
_cell_angle_gamma                 90.0000
loop_
_atom_site_label
_atom_site_type_symbol
_atom_site_fract_x
_atom_site_fract_y
_atom_site_fract_z
_atom_site_U_iso_or_equiv
_atom_site_adp_type
_atom_site_occupancy
H1     Zn    0.10951   0.38599   0.20004   0.00000  Uiso   1.00
H9     Zn    0.22874   0.38732   0.11612   0.00000  Uiso   1.00
H17    Zn    0.11272   0.27180   0.05013   0.00000  Uiso   1.00
Be1    C     0.33582   0.83587   0.23841   0.00000  Uiso   1.00
C1     N     0.13003   0.37093   0.23121   0.00000  Uiso   1.00
He1    H     0.18627   0.31425   0.22656   0.00000  Uiso   1.00
Be9    C     0.07027   0.52576   0.17604   0.00000  Uiso   1.00
C9     N     0.09807   0.45807   0.19410   0.00000  Uiso   1.00
He9    H     0.05210   0.44805   0.16470   0.00000  Uiso   1.00
Be17   C     0.97415   0.31408   0.18531   0.00000  Uiso   1.00
C17    N     0.04184   0.35879   0.19426   0.00000  Uiso   1.00
He17   H     0.05238   0.28629   0.17936   0.00000  Uiso   1.00
Be25   C     0.19920   0.31414   0.15268   0.00000  Uiso   1.00
Be33   C     0.17137   0.31348   0.17220   0.00000  Uiso   1.00
C25    N     0.15507   0.36143   0.17634   0.00000  Uiso   1.00
B1     C     0.17322   0.38939   0.15942   0.00000  Uiso   1.00
C33    N     0.20101   0.36266   0.14493   0.00000  Uiso   1.00
He25   H     0.16179   0.28277   0.18336   0.00000  Uiso   1.00
He33   H     0.21770   0.28389   0.14379   0.00000  Uiso   1.00
Li1    H     0.16724   0.42952   0.15794   0.00000  Uiso   1.00
Be41   C     0.29999   0.52582   0.11663   0.00000  Uiso   1.00
C41    N     0.25109   0.45807   0.11605   0.00000  Uiso   1.00
He41   H     0.33096   0.44781   0.11677   0.00000  Uiso   1.00
Be49   C     0.34042   0.30391   0.08487   0.00000  Uiso   1.00
C49    N     0.28426   0.34347   0.10620   0.00000  Uiso   1.00
He49   H     0.29020   0.36414   0.07138   0.00000  Uiso   1.00
Be57   C     0.10733   0.37515   0.07202   0.00000  Uiso   1.00
Be65   C     0.13517   0.40308   0.08701   0.00000  Uiso   1.00
C57    N     0.17580   0.37491   0.09350   0.00000  Uiso   1.00
B9     C     0.17060   0.33073   0.08294   0.00000  Uiso   1.00
C65    N     0.12976   0.32905   0.06980   0.00000  Uiso   1.00
He57   H     0.12968   0.44089   0.09320   0.00000  Uiso   1.00
He65   H     0.07319   0.38424   0.06301   0.00000  Uiso   1.00
Li9    H     0.19673   0.29974   0.08472   0.00000  Uiso   1.00
Be73   C     0.83855   0.32629   0.01159   0.00000  Uiso   1.00
C73    N     0.12690   0.29163   0.01879   0.00000  Uiso   1.00
He73   H     0.18274   0.34865   0.02347   0.00000  Uiso   1.00
Be81   C     0.97419   0.20143   0.05325   0.00000  Uiso   1.00
C81    N     0.04192   0.25032   0.05245   0.00000  Uiso   1.00
He81   H     0.05218   0.17051   0.05395   0.00000  Uiso   1.00
Be89   C     0.18835   0.15185   0.07910   0.00000  Uiso   1.00
C89    N     0.15492   0.21417   0.05914   0.00000  Uiso   1.00
He89   H     0.12391   0.19775   0.09168   0.00000  Uiso   1.00
B17    C     0.10981   0.39019   0.25000   0.00000  Uiso   1.00
Li17   H     0.75778   0.92072   1.00000   0.00000  Uiso   1.00
B20    C     0.72895   0.89197   1.00000   0.00000  Uiso   1.00
Li21   H     0.79476   0.20524   0.03128   0.00000  Uiso   1.00
Li22   H     0.58104   0.08104   0.25000   0.00000  Uiso   1.00
B23    C     0.11482   0.50000   0.20413   0.00000  Uiso   1.00
Li27   H     0.13826   0.50000   0.21906   0.00000  Uiso   1.00
B27    C     0.22321   0.50000   0.11614   0.00000  Uiso   1.00
Li31   H     0.18255   0.50000   0.11591   0.00000  Uiso   1.00
B31    C     1.00000   0.38371   0.19987   0.00000  Uiso   1.00
Li35   H     1.00000   0.42082   0.20742   0.00000  Uiso   1.00
B35    C     1.00000   0.27814   0.05160   0.00000  Uiso   1.00
Li39   H     1.00000   0.31877   0.05080   0.00000  Uiso   1.00
B39    C     0.30969   0.30969   0.11843   0.00000  Uiso   1.00
Li43   H     0.30381   0.30381   0.13629   0.00000  Uiso   1.00
B43    C     0.19314   0.19314   0.04786   0.00000  Uiso   1.00
loop_
_geom_bond_atom_site_label_1
_geom_bond_atom_site_label_2
_geom_bond_distance
_geom_bond_site_symmetry_2
_ccdc_geom_bond_type
H1     C1      1.995   .     S
H1     C9      2.000   .     S
H1     C17     1.998   .     S
H1     C25     1.994   .     S
H9     C33     2.000   .     S
H9     C41     2.001   .     S
H9     C49     1.999   .     S
H9     C57     2.000   .     S
H17    C65     1.998   .     S
H17    C73     1.995   .     S
H17    C81     2.000   .     S
H17    C89     2.001   .     S
Be1    Be1     1.393   23_455 A
Be1    C1      1.389   4_565 A
Be1    He1     1.097   4_565 S
C1     B17     1.357   .     A
C1     Be1     1.389   3_655 A
He1    Be1     1.097   3_655 S
Be9    Be9     1.390   13_565 A
Be9    He9     1.097   13_565 S
Be9    C9      1.390   13_565 A
C9     B23     1.359   .     A
C9     Be9     1.390   13_565 A
He9    Be9     1.097   13_565 S
Be17   Be17    1.394   14_755 A
Be17   He17    1.096   14_655 S
Be17   C17     1.389   14_655 A
C17    B31     1.356   1_455 A
C17    Be17    1.389   14_655 A
He17   Be17    1.096   14_655 S
Be25   Be33    1.393   .     D
Be25   C33     1.390   .     S
Be25   He33    1.096   .     S
Be33   C25     1.389   .     S
Be33   He25    1.097   .     S
C25    B1      1.357   .     S
B1     C33     1.357   .     D
B1     Li1     1.098   .     S
Be41   Be41    1.393   13_565 A
Be41   C41     1.389   13_565 A
Be41   He41    1.097   13_565 S
C41    B27     1.358   .     A
C41    Be41    1.389   13_565 A
He41   Be41    1.097   13_565 S
Be49   He49    1.097   16    S
Be49   Be49    1.393   16    A
Be49   C49     1.389   16    A
C49    B39     1.357   .     A
C49    Be49    1.389   16    A
He49   Be49    1.097   16    S
Be57   Be65    1.394   .     D
Be57   C65     1.389   .     S
Be57   He65    1.096   .     S
Be65   C57     1.389   .     S
Be65   He57    1.095   .     S
C57    B9      1.357   .     S
B9     C65     1.356   .     D
B9     Li9     1.099   .     S
Be73   He73    1.097   14_655 S
Be73   C73     1.389   14_655 A
Be73   Be73    1.393   10    A
C73    Be73    1.389   14_655 A
C73    B20     1.357   8_666 A
He73   Be73    1.097   14_655 S
Be81   Be81    1.392   14_755 A
Be81   He81    1.097   14_655 S
Be81   C81     1.389   14_655 A
C81    B35     1.358   1_455 A
C81    Be81    1.389   14_655 A
He81   Be81    1.097   14_655 S
Be89   Be89    1.392   16    A
Be89   C89     1.389   16    A
Be89   He89    1.097   16    S
C89    B43     1.358   .     A
C89    Be89    1.389   16    A
He89   Be89    1.097   16    S
B17    C1      1.357   24    A
B17    Li22    1.098   4_565 S
Li17   B20     1.098   .     S
B20    C73     1.357   8_666 A
B20    C73     1.357   15_666 A
Li21   B43     1.098   3_655 S
Li22   B17     1.098   3_655 S
B23    C9      1.359   13_565 A
B23    Li27    1.098   .     S
B27    C41     1.358   13_565 A
B27    Li31    1.097   .     S
B31    C17     1.356   1_655 A
B31    C17     1.356   14_655 A
B31    Li35    1.099   .     S
B35    C81     1.358   1_655 A
B35    C81     1.358   14_655 A
B35    Li39    1.097   .     S
B39    C49     1.357   16    A
B39    Li43    1.097   .     S
B43    C89     1.358   16    A
B43    Li21    1.098   4_565 S
