# Supplementary material for: Data-Driven Search Algorithm for Discovery of Synthesizable Zeolitic Imidazolate Frameworks
Source: JACS Au. 2025 Mar 7;5(3):1460–70. doi: 10.1021/jacsau.5c00077 (PMC11938011; doi:10.1021/jacsau.5c00077)
Supplement: Supplementary file 5 — au5c00077_si_005.zip [file au5c00077_si_005.zip › Tier 2/T-162_59_4_280910.cif]

data_59_4_280910.lmp-nosymm
_audit_creation_date              2023-09-12
_audit_creation_method            'Materials Studio'
_symmetry_space_group_name_H-M    'PMMN'
_symmetry_Int_Tables_number       59
_symmetry_cell_setting            orthorhombic
loop_
_symmetry_equiv_pos_as_xyz
  x,y,z
  -x,-y,z
  -x+1/2,y+1/2,-z
  x+1/2,-y+1/2,-z
  -x+1/2,-y+1/2,-z
  x+1/2,y+1/2,-z
  x,-y,z
  -x,y,z
_cell_length_a                    31.9583
_cell_length_b                    33.3758
_cell_length_c                    9.6679
_cell_angle_alpha                 90.0000
_cell_angle_beta                  90.0000
_cell_angle_gamma                 90.0000
loop_
_atom_site_label
_atom_site_type_symbol
_atom_site_fract_x
_atom_site_fract_y
_atom_site_fract_z
_atom_site_U_iso_or_equiv
_atom_site_adp_type
_atom_site_occupancy
H1     Zn    0.09414   0.08971   0.29396   0.00000  Uiso   1.00
H3     Zn    0.33079   0.32835   0.20740   0.00000  Uiso   1.00
H5     Zn    0.17048   0.41033   0.36303   0.00000  Uiso   1.00
H7     Zn    0.40611   0.16399   0.13653   0.00000  Uiso   1.00
Be1    C     0.36496   0.47914   0.54664   0.00000  Uiso   1.00
C1     N     0.10673   0.03381   0.35377   0.00000  Uiso   1.00
He1    H     0.15238   0.04219   0.51781   0.00000  Uiso   1.00
Be3    C     0.47819   0.41015   0.91720   0.00000  Uiso   1.00
C3     N     0.03540   0.09052   0.21936   0.00000  Uiso   1.00
He3    H     0.04401   0.08935   0.99635   0.00000  Uiso   1.00
Be5    C     0.30375   0.37873   0.95855   0.00000  Uiso   1.00
Be7    C     0.32135   0.39785   0.84447   0.00000  Uiso   1.00
C5     N     0.36442   0.39231   0.84902   0.00000  Uiso   1.00
B1     C     0.37141   0.36958   0.96331   0.00000  Uiso   1.00
C7     N     0.33585   0.36132   0.03472   0.00000  Uiso   1.00
He5    H     0.30660   0.41528   0.76171   0.00000  Uiso   1.00
He7    H     0.27095   0.37619   0.99060   0.00000  Uiso   1.00
Li1    H     0.40254   0.35955   0.99604   0.00000  Uiso   1.00
Be9    C     0.08437   0.16214   0.65022   0.00000  Uiso   1.00
Be11   C     0.06727   0.14366   0.53425   0.00000  Uiso   1.00
C9     N     0.09927   0.12469   0.46233   0.00000  Uiso   1.00
B3     C     0.13450   0.13209   0.53670   0.00000  Uiso   1.00
C11    N     0.12719   0.15503   0.65022   0.00000  Uiso   1.00
He9    H     0.03502   0.14326   0.49651   0.00000  Uiso   1.00
He11   H     0.06927   0.17973   0.73185   0.00000  Uiso   1.00
Li3    H     0.16573   0.12163   0.50634   0.00000  Uiso   1.00
Be13   C     0.21411   0.33007   0.40630   0.00000  Uiso   1.00
Be15   C     0.25070   0.31064   0.36624   0.00000  Uiso   1.00
C13    N     0.27427   0.33730   0.28819   0.00000  Uiso   1.00
B5     C     0.25235   0.37211   0.28767   0.00000  Uiso   1.00
C15    N     0.21577   0.36925   0.35786   0.00000  Uiso   1.00
He13   H     0.26134   0.27983   0.38463   0.00000  Uiso   1.00
He15   H     0.18746   0.31911   0.46695   0.00000  Uiso   1.00
Li5    H     0.26288   0.39956   0.23576   0.00000  Uiso   1.00
Be17   C     0.32319   0.20743   0.09059   0.00000  Uiso   1.00
Be19   C     0.30578   0.24520   0.11152   0.00000  Uiso   1.00
C17    N     0.33648   0.26996   0.16668   0.00000  Uiso   1.00
B7     C     0.37148   0.24701   0.17396   0.00000  Uiso   1.00
C19    N     0.36513   0.20908   0.12823   0.00000  Uiso   1.00
He17   H     0.27385   0.25615   0.09457   0.00000  Uiso   1.00
He19   H     0.30914   0.17990   0.04962   0.00000  Uiso   1.00
Li7    H     0.40159   0.25765   0.21396   0.00000  Uiso   1.00
Be21   C     0.27009   0.02088   0.55698   0.00000  Uiso   1.00
C21    N     0.19124   0.46616   0.39471   0.00000  Uiso   1.00
He21   H     0.25435   0.45774   0.47272   0.00000  Uiso   1.00
Be23   C     0.12319   0.41880   0.95734   0.00000  Uiso   1.00
Be25   C     0.14134   0.43648   0.07313   0.00000  Uiso   1.00
C23    N     0.14637   0.40712   0.17339   0.00000  Uiso   1.00
B9     C     0.13151   0.37285   0.11628   0.00000  Uiso   1.00
C25    N     0.11752   0.37834   0.98536   0.00000  Uiso   1.00
He23   H     0.15139   0.46736   0.09134   0.00000  Uiso   1.00
He25   H     0.11420   0.43175   0.85736   0.00000  Uiso   1.00
Li9    H     0.13134   0.34376   0.16938   0.00000  Uiso   1.00
Be27   C     0.43259   0.13983   0.43083   0.00000  Uiso   1.00
Be29   C     0.41441   0.12204   0.54637   0.00000  Uiso   1.00
C27    N     0.37317   0.11278   0.51400   0.00000  Uiso   1.00
B11    C     0.36770   0.12471   0.38120   0.00000  Uiso   1.00
C29    N     0.40277   0.14119   0.32642   0.00000  Uiso   1.00
He27   H     0.42756   0.11540   0.64860   0.00000  Uiso   1.00
He29   H     0.46412   0.15184   0.41546   0.00000  Uiso   1.00
Li11   H     0.33807   0.12154   0.32467   0.00000  Uiso   1.00
Be31   C     0.02181   0.28285   0.96596   0.00000  Uiso   1.00
C31    N     0.46465   0.18255   0.10028   0.00000  Uiso   1.00
He31   H     0.45585   0.23905   0.99281   0.00000  Uiso   1.00
B13    C     0.09134   1.00000   0.29464   0.00000  Uiso   1.00
B15    C     0.33101   1.00000   0.63063   0.00000  Uiso   1.00
Li31   H     0.06773   1.00000   0.21197   0.00000  Uiso   1.00
Li13   H     0.13662   0.50000   0.33152   0.00000  Uiso   1.00
Li14   H     1.00000   0.08831   0.41028   0.00000  Uiso   1.00
B16    C     1.00000   0.33756   0.86466   0.00000  Uiso   1.00
Li29   H     1.00000   0.63326   0.81222   0.00000  Uiso   1.00
B31    C     1.00000   0.91020   0.29694   0.00000  Uiso   1.00
loop_
_geom_bond_atom_site_label_1
_geom_bond_atom_site_label_2
_geom_bond_distance
_geom_bond_site_symmetry_2
_ccdc_geom_bond_type
H1     C1      1.994   .     S
H1     C3      2.011   .     S
H1     C9      2.010   .     S
H1     C5      2.006   5_556 S
H3     C7      2.006   .     S
H3     C13     1.991   .     S
H3     C17     1.997   .     S
H3     C11     2.001   5_556 S
H5     C15     1.994   .     S
H5     C21     2.002   .     S
H5     C23     1.992   .     S
H5     C27     1.989   5_556 S
H7     C19     1.996   .     S
H7     C29     1.990   .     S
H7     C31     2.002   .     S
H7     C25     1.989   5_556 S
Be1    He1     1.096   5_556 S
Be1    Be1     1.393   7_565 A
Be1    C1      1.390   5_556 A
C1     B13     1.357   1_545 A
C1     Be1     1.390   5_556 A
He1    Be1     1.096   5_556 S
Be3    He3     1.097   5_557 S
Be3    Be3     1.394   8_655 A
Be3    C3      1.390   5_556 A
C3     Be3     1.390   5_556 A
C3     B31     1.358   2_665 A
He3    Be3     1.097   5_557 S
Be5    Be7     1.393   .     D
Be5    C7      1.390   1_556 S
Be5    He7     1.096   .     S
Be7    C5      1.390   .     S
Be7    He5     1.096   .     S
C5     B1      1.359   .     D
C5     H1      2.006   5_556 S
B1     C7      1.358   1_556 S
B1     Li1     1.096   .     S
C7     Be5     1.390   1_554 S
C7     B1      1.358   1_554 S
Be9    Be11    1.391   .     D
Be9    C11     1.389   .     S
Be9    He11    1.096   .     S
Be11   C9      1.389   .     S
Be11   He9     1.093   .     S
C9     B3      1.358   .     D
B3     C11     1.359   .     S
B3     Li3     1.097   .     S
C11    H3      2.001   5_556 S
Be13   Be15    1.392   .     D
Be13   C15     1.390   .     S
Be13   He15    1.097   .     S
Be15   C13     1.389   .     S
Be15   He13    1.098   .     S
C13    B5      1.357   .     D
B5     C15     1.355   .     S
B5     Li5     1.098   .     S
Be17   Be19    1.393   .     D
Be17   C19     1.390   .     S
Be17   He19    1.097   .     S
Be19   C17     1.389   .     S
Be19   He17    1.096   .     S
C17    B7      1.357   .     S
B7     C19     1.356   .     D
B7     Li7     1.096   .     S
Be21   He21    1.096   5_556 S
Be21   Be21    1.394   7     A
Be21   C21     1.390   5_556 A
C21    Be21    1.390   5_556 A
C21    B15     1.357   3_546 A
He21   Be21    1.096   5_556 S
Be23   Be25    1.392   1_556 D
Be23   C25     1.389   .     S
Be23   He25    1.097   .     S
Be25   Be23    1.392   1_554 D
Be25   C23     1.388   .     S
Be25   He23    1.094   .     S
C23    B9      1.356   .     D
B9     C25     1.355   1_554 S
B9     Li9     1.098   .     S
C25    B9      1.355   1_556 S
C25    H7      1.989   5_556 S
Be27   Be29    1.392   .     D
Be27   C29     1.389   .     S
Be27   He29    1.095   .     S
Be29   C27     1.389   .     S
Be29   He27    1.097   .     S
C27    B11     1.356   .     D
C27    H5      1.989   5_556 S
B11    C29     1.356   .     S
B11    Li11    1.098   .     S
Be31   C31     1.390   5_556 A
Be31   Be31    1.394   8     A
Be31   He31    1.097   5_557 S
C31    Be31    1.390   5_556 A
C31    B16     1.357   4_456 A
He31   Be31    1.097   5_557 S
B13    C1      1.357   1_565 A
B13    C1      1.357   7_565 A
B13    Li31    1.099   .     S
B15    C21     1.357   3_556 A
B15    C21     1.357   5_566 A
B15    Li13    1.097   3_556 S
Li13   B15     1.097   3_546 S
Li14   B31     1.097   2_765 S
B16    C31     1.357   4_556 A
B16    C31     1.357   5_656 A
B16    Li29    1.098   2_765 S
Li29   B16     1.098   2_765 S
B31    C3      1.358   2_665 A
B31    C3      1.358   7_665 A
B31    Li14    1.097   2_765 S
