# Supplementary material for: Data-Driven Search Algorithm for Discovery of Synthesizable Zeolitic Imidazolate Frameworks
Source: JACS Au. 2025 Mar 7;5(3):1460–70. doi: 10.1021/jacsau.5c00077 (PMC11938011; doi:10.1021/jacsau.5c00077)
Supplement: Supplementary file 5 — au5c00077_si_005.zip [file au5c00077_si_005.zip › Tier 2/T-163_59_4_221997.cif]

data_59_4_221997.lmp-nosymm
_audit_creation_date              2023-09-12
_audit_creation_method            'Materials Studio'
_symmetry_space_group_name_H-M    'P1'
_symmetry_Int_Tables_number       1
_symmetry_cell_setting            triclinic
loop_
_symmetry_equiv_pos_as_xyz
  x,y,z
_cell_length_a                    33.6461
_cell_length_b                    18.2554
_cell_length_c                    19.2788
_cell_angle_alpha                 89.9875
_cell_angle_beta                  90.2466
_cell_angle_gamma                 89.8411
loop_
_atom_site_label
_atom_site_type_symbol
_atom_site_fract_x
_atom_site_fract_y
_atom_site_fract_z
_atom_site_U_iso_or_equiv
_atom_site_adp_type
_atom_site_occupancy
H1     Zn    0.17725   0.15055   0.06239   0.00000  Uiso   1.00
H2     Zn    0.33579   0.65407   0.99956   0.00000  Uiso   1.00
H3     Zn    0.33255   0.32077   0.00949   0.00000  Uiso   1.00
H4     Zn    0.17993   0.81856   0.05716   0.00000  Uiso   1.00
H5     Zn    0.09295   0.14714   0.33618   0.00000  Uiso   1.00
H6     Zn    0.10110   0.81731   0.33359   0.00000  Uiso   1.00
H7     Zn    0.42322   0.32031   0.27835   0.00000  Uiso   1.00
H8     Zn    0.41332   0.64786   0.28083   0.00000  Uiso   1.00
C1     N     0.22195   0.21044   0.02450   0.00000  Uiso   1.00
B1     C     0.25658   0.23457   0.05296   0.00000  Uiso   1.00
C2     N     0.28095   0.26647   0.00574   0.00000  Uiso   1.00
Li1    H     0.26414   0.22868   0.10811   0.00000  Uiso   1.00
B2     C     0.25934   0.73701   0.04257   0.00000  Uiso   1.00
C3     N     0.22511   0.76357   0.01438   0.00000  Uiso   1.00
Li2    H     0.26575   0.73705   0.09843   0.00000  Uiso   1.00
Be1    C     0.23459   0.94719   0.08036   0.00000  Uiso   1.00
Be2    C     0.23405   0.02342   0.08178   0.00000  Uiso   1.00
C4     N     0.19601   0.04681   0.06417   0.00000  Uiso   1.00
B3     C     0.17461   0.98470   0.05431   0.00000  Uiso   1.00
C5     N     0.19690   0.92308   0.06181   0.00000  Uiso   1.00
He1    H     0.25788   0.06256   0.09307   0.00000  Uiso   1.00
He2    H     0.25898   0.90854   0.09020   0.00000  Uiso   1.00
Li3    H     0.14311   0.98438   0.03926   0.00000  Uiso   1.00
Be3    C     0.27806   0.45135   0.99952   0.00000  Uiso   1.00
Li4    H     0.36990   0.98522   0.49078   0.00000  Uiso   1.00
C6     N     0.31813   0.54991   0.00332   0.00000  Uiso   1.00
B4     C     0.33976   0.48728   0.00910   0.00000  Uiso   1.00
C7     N     0.31679   0.42624   0.00801   0.00000  Uiso   1.00
He3    H     0.28859   0.72355   0.39456   0.00000  Uiso   1.00
He4    H     0.21842   0.64873   0.42349   0.00000  Uiso   1.00
Li5    H     0.37219   0.48617   0.01551   0.00000  Uiso   1.00
Be4    C     0.13816   0.25406   0.24443   0.00000  Uiso   1.00
Be5    C     0.15783   0.25495   0.18100   0.00000  Uiso   1.00
C8     N     0.15823   0.18403   0.15492   0.00000  Uiso   1.00
B5     C     0.13821   0.14304   0.20190   0.00000  Uiso   1.00
C9     N     0.12627   0.18261   0.25766   0.00000  Uiso   1.00
He5    H     0.17188   0.30019   0.15289   0.00000  Uiso   1.00
He6    H     0.13205   0.29835   0.28137   0.00000  Uiso   1.00
Li6    H     0.13355   0.08378   0.19673   0.00000  Uiso   1.00
Be6    C     0.15044   0.71310   0.24388   0.00000  Uiso   1.00
Be7    C     0.16887   0.71321   0.17928   0.00000  Uiso   1.00
C10    N     0.16554   0.78322   0.15158   0.00000  Uiso   1.00
B6     C     0.14477   0.82261   0.19889   0.00000  Uiso   1.00
C11    N     0.13565   0.78301   0.25616   0.00000  Uiso   1.00
He7    H     0.18430   0.66933   0.15126   0.00000  Uiso   1.00
He8    H     0.14699   0.66916   0.28220   0.00000  Uiso   1.00
Li7    H     0.13741   0.88090   0.19268   0.00000  Uiso   1.00
Be8    C     0.43073   0.25723   0.13147   0.00000  Uiso   1.00
Be9    C     0.40901   0.25708   0.06978   0.00000  Uiso   1.00
C12    N     0.37605   0.30220   0.07831   0.00000  Uiso   1.00
B7     C     0.37848   0.32736   0.14440   0.00000  Uiso   1.00
C13    N     0.41150   0.30307   0.17808   0.00000  Uiso   1.00
He9    H     0.41459   0.22883   0.02054   0.00000  Uiso   1.00
He10   H     0.45849   0.22913   0.14545   0.00000  Uiso   1.00
Li8    H     0.35679   0.36524   0.16732   0.00000  Uiso   1.00
He11   H     0.09526   0.73166   0.05014   0.00000  Uiso   1.00
He12   H     0.09382   0.23936   0.03799   0.00000  Uiso   1.00
Be10   C     0.42581   0.71709   0.13884   0.00000  Uiso   1.00
Be11   C     0.40753   0.71911   0.07392   0.00000  Uiso   1.00
C14    N     0.37535   0.67160   0.07505   0.00000  Uiso   1.00
B8     C     0.37471   0.64336   0.14014   0.00000  Uiso   1.00
C15    N     0.40519   0.66784   0.18008   0.00000  Uiso   1.00
He13   H     0.41512   0.75004   0.02705   0.00000  Uiso   1.00
He14   H     0.45199   0.74621   0.15856   0.00000  Uiso   1.00
Li9    H     0.35277   0.60308   0.15779   0.00000  Uiso   1.00
Be12   C     0.14999   0.94772   0.38491   0.00000  Uiso   1.00
Be13   C     0.14797   0.02394   0.38576   0.00000  Uiso   1.00
C16    N     0.11182   0.04512   0.35682   0.00000  Uiso   1.00
B9     C     0.09348   0.98180   0.33820   0.00000  Uiso   1.00
C17    N     0.11518   0.92138   0.35513   0.00000  Uiso   1.00
He15   H     0.16949   0.06433   0.40467   0.00000  Uiso   1.00
He16   H     0.17350   0.91051   0.40292   0.00000  Uiso   1.00
Li10   H     0.06407   0.97963   0.31366   0.00000  Uiso   1.00
Be14   C     0.02444   0.15021   0.23386   0.00000  Uiso   1.00
C18    N     0.03661   0.14997   0.30282   0.00000  Uiso   1.00
B10    C     0.00261   0.14829   0.34048   0.00000  Uiso   1.00
He17   H     0.04600   0.15143   0.19135   0.00000  Uiso   1.00
Li11   H     0.00200   0.14770   0.39740   0.00000  Uiso   1.00
Be15   C     0.03492   0.81259   0.22586   0.00000  Uiso   1.00
Be16   C     0.99358   0.81317   0.22209   0.00000  Uiso   1.00
B11    C     0.01134   0.81705   0.33129   0.00000  Uiso   1.00
C19    N     0.04591   0.81404   0.29541   0.00000  Uiso   1.00
He18   H     0.05718   0.81009   0.18452   0.00000  Uiso   1.00
Li12   H     0.00978   0.81900   0.38813   0.00000  Uiso   1.00
Be17   C     0.09679   0.32018   0.48099   0.00000  Uiso   1.00
Be18   C     0.07660   0.27883   0.43138   0.00000  Uiso   1.00
C20    N     0.10102   0.22099   0.41169   0.00000  Uiso   1.00
B12    C     0.13520   0.22996   0.44815   0.00000  Uiso   1.00
C21    N     0.13429   0.28959   0.49019   0.00000  Uiso   1.00
He19   H     0.04671   0.28544   0.40933   0.00000  Uiso   1.00
Li13   H     0.16087   0.19302   0.44378   0.00000  Uiso   1.00
Be19   C     0.09776   0.65263   0.48713   0.00000  Uiso   1.00
Be20   C     0.07991   0.69263   0.43380   0.00000  Uiso   1.00
C22    N     0.10646   0.74612   0.41225   0.00000  Uiso   1.00
B13    C     0.13946   0.73623   0.45181   0.00000  Uiso   1.00
C23    N     0.13579   0.68002   0.49749   0.00000  Uiso   1.00
He20   H     0.05037   0.68756   0.41004   0.00000  Uiso   1.00
Li14   H     0.16623   0.77008   0.44707   0.00000  Uiso   1.00
Be21   C     0.36215   0.51634   0.32409   0.00000  Uiso   1.00
Be22   C     0.36465   0.44011   0.32353   0.00000  Uiso   1.00
C24    N     0.40230   0.42048   0.30050   0.00000  Uiso   1.00
B14    C     0.42096   0.48461   0.28654   0.00000  Uiso   1.00
C25    N     0.39822   0.54412   0.30134   0.00000  Uiso   1.00
He21   H     0.34278   0.39856   0.33833   0.00000  Uiso   1.00
He22   H     0.33777   0.55279   0.33954   0.00000  Uiso   1.00
Li15   H     0.45164   0.48797   0.26766   0.00000  Uiso   1.00
C26    N     0.48072   0.30844   0.30355   0.00000  Uiso   1.00
He23   H     0.47340   0.27855   0.41191   0.00000  Uiso   1.00
Be23   C     0.48539   0.68766   0.36777   0.00000  Uiso   1.00
C27    N     0.47028   0.66381   0.30457   0.00000  Uiso   1.00
He24   H     0.46576   0.70348   0.41054   0.00000  Uiso   1.00
Be24   C     0.36600   0.13146   0.35141   0.00000  Uiso   1.00
Be25   C     0.38542   0.17172   0.30047   0.00000  Uiso   1.00
C28    N     0.39322   0.24113   0.32678   0.00000  Uiso   1.00
B15    C     0.37966   0.24007   0.39294   0.00000  Uiso   1.00
C29    N     0.36294   0.17499   0.41018   0.00000  Uiso   1.00
He25   H     0.39355   0.15677   0.24727   0.00000  Uiso   1.00
He26   H     0.35466   0.07520   0.35070   0.00000  Uiso   1.00
Li16   H     0.38170   0.28697   0.42840   0.00000  Uiso   1.00
Be26   C     0.35194   0.83399   0.35063   0.00000  Uiso   1.00
Be27   C     0.36952   0.79183   0.29893   0.00000  Uiso   1.00
C30    N     0.38295   0.72689   0.32869   0.00000  Uiso   1.00
B16    C     0.37438   0.73256   0.39714   0.00000  Uiso   1.00
C31    N     0.35588   0.79653   0.41296   0.00000  Uiso   1.00
He27   H     0.37280   0.80243   0.24324   0.00000  Uiso   1.00
He28   H     0.33761   0.88798   0.34820   0.00000  Uiso   1.00
Li17   H     0.38163   0.69004   0.43548   0.00000  Uiso   1.00
Be28   C     0.23417   0.27338   0.44029   0.00000  Uiso   1.00
Be29   C     0.27018   0.23845   0.42774   0.00000  Uiso   1.00
C32    N     0.28541   0.21399   0.49072   0.00000  Uiso   1.00
He29   H     0.28626   0.23028   0.37893   0.00000  Uiso   1.00
He30   H     0.21354   0.30032   0.40410   0.00000  Uiso   1.00
Be30   C     0.27157   0.72089   0.44292   0.00000  Uiso   1.00
Be31   C     0.23662   0.68373   0.45721   0.00000  Uiso   1.00
Be32   C     0.10093   0.75948   0.00072   0.00000  Uiso   1.00
H9     Zn    0.42078   0.64981   0.72232   0.00000  Uiso   1.00
H10    Zn    0.41323   0.32429   0.72899   0.00000  Uiso   1.00
H11    Zn    0.09130   0.81587   0.78956   0.00000  Uiso   1.00
H12    Zn    0.10196   0.14260   0.78235   0.00000  Uiso   1.00
H13    Zn    0.33459   0.15318   0.49831   0.00000  Uiso   1.00
H14    Zn    0.17796   0.65114   0.56601   0.00000  Uiso   1.00
H15    Zn    0.17895   0.31600   0.55436   0.00000  Uiso   1.00
H16    Zn    0.33187   0.82089   0.50424   0.00000  Uiso   1.00
Be33   C     0.26019   0.26349   0.94331   0.00000  Uiso   1.00
Be34   C     0.22444   0.22780   0.95453   0.00000  Uiso   1.00
He31   H     0.20051   0.21514   0.91775   0.00000  Uiso   1.00
He32   H     0.27247   0.28563   0.89500   0.00000  Uiso   1.00
Be35   C     0.22917   0.75405   0.94328   0.00000  Uiso   1.00
Be36   C     0.26539   0.71984   0.93101   0.00000  Uiso   1.00
C33    N     0.28484   0.71048   0.99414   0.00000  Uiso   1.00
He33   H     0.27894   0.70301   0.88182   0.00000  Uiso   1.00
He34   H     0.20587   0.77049   0.90651   0.00000  Uiso   1.00
Be37   C     0.38489   0.75510   0.82523   0.00000  Uiso   1.00
Be38   C     0.36579   0.75546   0.88907   0.00000  Uiso   1.00
C34    N     0.36090   0.68330   0.91029   0.00000  Uiso   1.00
B17    C     0.37753   0.64181   0.85968   0.00000  Uiso   1.00
C35    N     0.39161   0.68271   0.80641   0.00000  Uiso   1.00
He35   H     0.35494   0.80144   0.92044   0.00000  Uiso   1.00
He36   H     0.39354   0.80061   0.79139   0.00000  Uiso   1.00
Li18   H     0.37820   0.58170   0.86057   0.00000  Uiso   1.00
Be39   C     0.37295   0.22070   0.82779   0.00000  Uiso   1.00
Be40   C     0.35491   0.22021   0.89256   0.00000  Uiso   1.00
C36    N     0.35385   0.29170   0.91722   0.00000  Uiso   1.00
B18    C     0.37170   0.33279   0.86775   0.00000  Uiso   1.00
C37    N     0.38291   0.29254   0.81195   0.00000  Uiso   1.00
He37   H     0.34235   0.17470   0.92240   0.00000  Uiso   1.00
He38   H     0.37879   0.17572   0.79147   0.00000  Uiso   1.00
Li19   H     0.37528   0.39242   0.87134   0.00000  Uiso   1.00
Be41   C     0.07990   0.75856   0.93838   0.00000  Uiso   1.00
Li20   H     0.13921   0.48365   0.55065   0.00000  Uiso   1.00
C38    N     0.13384   0.80459   0.99253   0.00000  Uiso   1.00
B19    C     0.13185   0.82900   0.92612   0.00000  Uiso   1.00
C39    N     0.09948   0.80356   0.89163   0.00000  Uiso   1.00
He39   H     0.05245   0.73004   0.92384   0.00000  Uiso   1.00
Li21   H     0.15340   0.86713   0.90346   0.00000  Uiso   1.00
Be42   C     0.08459   0.20728   0.92550   0.00000  Uiso   1.00
Be43   C     0.10204   0.20885   0.99115   0.00000  Uiso   1.00
C40    N     0.13444   0.16154   0.99090   0.00000  Uiso   1.00
B20    C     0.13604   0.13387   0.92563   0.00000  Uiso   1.00
C41    N     0.10618   0.15901   0.88450   0.00000  Uiso   1.00
He40   H     0.05856   0.23648   0.90490   0.00000  Uiso   1.00
Li22   H     0.15835   0.09379   0.90853   0.00000  Uiso   1.00
Be44   C     0.36160   0.45236   0.67718   0.00000  Uiso   1.00
Be45   C     0.36349   0.52855   0.67536   0.00000  Uiso   1.00
C42    N     0.40030   0.54970   0.70134   0.00000  Uiso   1.00
B21    C     0.41905   0.48661   0.71942   0.00000  Uiso   1.00
C43    N     0.39716   0.42627   0.70458   0.00000  Uiso   1.00
He41   H     0.34153   0.56892   0.65763   0.00000  Uiso   1.00
He42   H     0.33777   0.41503   0.66135   0.00000  Uiso   1.00
Li23   H     0.44917   0.48455   0.74161   0.00000  Uiso   1.00
C44    N     0.47846   0.64914   0.74771   0.00000  Uiso   1.00
He43   H     0.47303   0.63403   0.85911   0.00000  Uiso   1.00
Be46   C     0.48429   0.33876   0.82452   0.00000  Uiso   1.00
C45    N     0.47012   0.32398   0.75822   0.00000  Uiso   1.00
He44   H     0.46402   0.34767   0.86815   0.00000  Uiso   1.00
He45   H     0.08768   0.36936   0.50948   0.00000  Uiso   1.00
Be47   C     0.40650   0.83368   0.59386   0.00000  Uiso   1.00
Be48   C     0.42788   0.79231   0.64199   0.00000  Uiso   1.00
C46    N     0.40809   0.72642   0.65162   0.00000  Uiso   1.00
B22    C     0.37500   0.73083   0.61131   0.00000  Uiso   1.00
C47    N     0.37258   0.79481   0.57573   0.00000  Uiso   1.00
He46   H     0.45590   0.80402   0.66902   0.00000  Uiso   1.00
He47   H     0.41244   0.88809   0.57226   0.00000  Uiso   1.00
Li24   H     0.35261   0.68742   0.60764   0.00000  Uiso   1.00
Be49   C     0.40250   0.13916   0.60183   0.00000  Uiso   1.00
Be50   C     0.42162   0.18018   0.65281   0.00000  Uiso   1.00
C48    N     0.40267   0.24772   0.65737   0.00000  Uiso   1.00
B23    C     0.37218   0.24472   0.61116   0.00000  Uiso   1.00
C49    N     0.37068   0.18001   0.57663   0.00000  Uiso   1.00
He48   H     0.44757   0.16705   0.68518   0.00000  Uiso   1.00
He49   H     0.40863   0.08374   0.58268   0.00000  Uiso   1.00
Li25   H     0.35108   0.28976   0.60247   0.00000  Uiso   1.00
He50   H     0.08655   0.60666   0.51791   0.00000  Uiso   1.00
Be51   C     0.15248   0.00968   0.74251   0.00000  Uiso   1.00
Be52   C     0.14968   0.93358   0.74430   0.00000  Uiso   1.00
C50    N     0.11172   0.91533   0.76647   0.00000  Uiso   1.00
B24    C     0.09311   0.98002   0.77858   0.00000  Uiso   1.00
C51    N     0.11627   0.03859   0.76357   0.00000  Uiso   1.00
He51   H     0.17154   0.89121   0.73098   0.00000  Uiso   1.00
He52   H     0.17716   0.04532   0.72734   0.00000  Uiso   1.00
Li26   H     0.06226   0.98442   0.79645   0.00000  Uiso   1.00
Be53   C     0.02457   0.76434   0.69586   0.00000  Uiso   1.00
C52    N     0.03531   0.79770   0.75793   0.00000  Uiso   1.00
B25    C     0.00054   0.81934   0.78723   0.00000  Uiso   1.00
He53   H     0.04687   0.74132   0.66065   0.00000  Uiso   1.00
Li27   H     0.99870   0.84746   0.83743   0.00000  Uiso   1.00
Be54   C     0.03392   0.19695   0.69105   0.00000  Uiso   1.00
Be55   C     0.99255   0.19817   0.69038   0.00000  Uiso   1.00
B26    C     0.01258   0.14495   0.78601   0.00000  Uiso   1.00
C53    N     0.04636   0.16401   0.75241   0.00000  Uiso   1.00
He54   H     0.05522   0.21797   0.65309   0.00000  Uiso   1.00
Li28   H     0.01221   0.11767   0.83675   0.00000  Uiso   1.00
Be56   C     0.16856   0.64826   0.72358   0.00000  Uiso   1.00
Be57   C     0.14876   0.68709   0.77524   0.00000  Uiso   1.00
C54    N     0.12748   0.74353   0.74391   0.00000  Uiso   1.00
B27    C     0.13472   0.73708   0.67498   0.00000  Uiso   1.00
C55    N     0.15892   0.67966   0.66005   0.00000  Uiso   1.00
He55   H     0.14824   0.67903   0.83163   0.00000  Uiso   1.00
He56   H     0.18808   0.60015   0.72700   0.00000  Uiso   1.00
Li29   H     0.12204   0.77382   0.63553   0.00000  Uiso   1.00
Be58   C     0.17501   0.31343   0.71218   0.00000  Uiso   1.00
Be59   C     0.15765   0.27254   0.76494   0.00000  Uiso   1.00
C56    N     0.13683   0.21511   0.73469   0.00000  Uiso   1.00
B28    C     0.14185   0.22310   0.66529   0.00000  Uiso   1.00
C57    N     0.16417   0.28244   0.64912   0.00000  Uiso   1.00
He57   H     0.15848   0.27990   0.82139   0.00000  Uiso   1.00
He58   H     0.19346   0.36282   0.71458   0.00000  Uiso   1.00
Li30   H     0.12889   0.18613   0.62644   0.00000  Uiso   1.00
B29    C     0.25787   0.23293   0.53886   0.00000  Uiso   1.00
C58    N     0.22612   0.26836   0.51076   0.00000  Uiso   1.00
Li31   H     0.26081   0.22059   0.59438   0.00000  Uiso   1.00
C59    N     0.22620   0.69787   0.52559   0.00000  Uiso   1.00
B30    C     0.25543   0.74176   0.55080   0.00000  Uiso   1.00
C60    N     0.28363   0.75717   0.50272   0.00000  Uiso   1.00
Li32   H     0.25607   0.76271   0.60415   0.00000  Uiso   1.00
Be60   C     0.27640   0.95111   0.51553   0.00000  Uiso   1.00
Be61   C     0.27712   0.02731   0.51383   0.00000  Uiso   1.00
C61    N     0.31612   0.04941   0.50321   0.00000  Uiso   1.00
B31    C     0.33769   0.98661   0.49938   0.00000  Uiso   1.00
C62    N     0.31498   0.92572   0.50633   0.00000  Uiso   1.00
He59   H     0.25286   0.06721   0.51883   0.00000  Uiso   1.00
He60   H     0.25146   0.91327   0.52241   0.00000  Uiso   1.00
Be62   C     0.23306   0.44542   0.56585   0.00000  Uiso   1.00
Be63   C     0.23280   0.52153   0.56887   0.00000  Uiso   1.00
C63    N     0.19373   0.54548   0.56214   0.00000  Uiso   1.00
B32    C     0.17164   0.48357   0.55683   0.00000  Uiso   1.00
C64    N     0.19416   0.42169   0.55710   0.00000  Uiso   1.00
He61   H     0.25752   0.56020   0.57420   0.00000  Uiso   1.00
He62   H     0.25802   0.40670   0.56799   0.00000  Uiso   1.00
Be64   C     0.27897   0.52738   0.99679   0.00000  Uiso   1.00
He63   H     0.25458   0.56695   0.99097   0.00000  Uiso   1.00
He64   H     0.25293   0.41343   0.99669   0.00000  Uiso   1.00
H17    Zn    0.83014   0.82068   0.04645   0.00000  Uiso   1.00
H18    Zn    0.83806   0.15288   0.04567   0.00000  Uiso   1.00
H19    Zn    0.92215   0.81791   0.31817   0.00000  Uiso   1.00
H20    Zn    0.91261   0.14518   0.32947   0.00000  Uiso   1.00
H21    Zn    0.59241   0.65030   0.26288   0.00000  Uiso   1.00
H22    Zn    0.60489   0.32361   0.27489   0.00000  Uiso   1.00
H23    Zn    0.68124   0.81764   0.47901   0.00000  Uiso   1.00
Be65   C     0.71965   0.73847   0.10283   0.00000  Uiso   1.00
Be66   C     0.75570   0.77360   0.11404   0.00000  Uiso   1.00
C65    N     0.77759   0.77048   0.05312   0.00000  Uiso   1.00
B33    C     0.75381   0.73561   0.00666   0.00000  Uiso   1.00
C66    N     0.71837   0.71543   0.03422   0.00000  Uiso   1.00
He65   H     0.76752   0.79933   0.16122   0.00000  Uiso   1.00
He66   H     0.69470   0.72992   0.13831   0.00000  Uiso   1.00
B34    C     0.75926   0.23549   0.03371   0.00000  Uiso   1.00
C67    N     0.79478   0.21551   0.00613   0.00000  Uiso   1.00
Li33   H     0.75061   0.22398   0.08745   0.00000  Uiso   1.00
Be67   C     0.77964   0.02947   0.02543   0.00000  Uiso   1.00
Be68   C     0.77786   0.95334   0.02649   0.00000  Uiso   1.00
C68    N     0.81564   0.92656   0.04139   0.00000  Uiso   1.00
B35    C     0.83903   0.98661   0.04814   0.00000  Uiso   1.00
C69    N     0.81862   0.05011   0.03874   0.00000  Uiso   1.00
He67   H     0.75257   0.91647   0.01841   0.00000  Uiso   1.00
He68   H     0.75628   0.07021   0.01542   0.00000  Uiso   1.00
Li34   H     0.87101   0.98405   0.05938   0.00000  Uiso   1.00
Be69   C     0.73261   0.52898   0.01967   0.00000  Uiso   1.00
Be70   C     0.73431   0.45284   0.01877   0.00000  Uiso   1.00
C70    N     0.69709   0.42662   0.99980   0.00000  Uiso   1.00
C71    N     0.69419   0.55023   0.00216   0.00000  Uiso   1.00
He69   H     0.75925   0.41559   0.02939   0.00000  Uiso   1.00
He70   H     0.75565   0.56938   0.03207   0.00000  Uiso   1.00
Be71   C     0.87543   0.71757   0.22386   0.00000  Uiso   1.00
Be72   C     0.85445   0.71898   0.16155   0.00000  Uiso   1.00
C72    N     0.85451   0.79042   0.13659   0.00000  Uiso   1.00
B36    C     0.87598   0.82947   0.18337   0.00000  Uiso   1.00
C73    N     0.88850   0.78815   0.23782   0.00000  Uiso   1.00
He71   H     0.83905   0.67489   0.13375   0.00000  Uiso   1.00
He72   H     0.88160   0.67212   0.25960   0.00000  Uiso   1.00
Li35   H     0.88138   0.88855   0.17896   0.00000  Uiso   1.00
Be73   C     0.86652   0.24985   0.23653   0.00000  Uiso   1.00
Be74   C     0.84924   0.25169   0.17080   0.00000  Uiso   1.00
C74    N     0.85232   0.18216   0.14204   0.00000  Uiso   1.00
B37    C     0.87192   0.14112   0.18994   0.00000  Uiso   1.00
C75    N     0.88041   0.17921   0.24854   0.00000  Uiso   1.00
He73   H     0.83473   0.29672   0.14270   0.00000  Uiso   1.00
He74   H     0.86964   0.29297   0.27581   0.00000  Uiso   1.00
Li36   H     0.87886   0.08277   0.18316   0.00000  Uiso   1.00
Be75   C     0.57492   0.70689   0.11480   0.00000  Uiso   1.00
Be76   C     0.59460   0.70775   0.05130   0.00000  Uiso   1.00
C76    N     0.62895   0.66589   0.05798   0.00000  Uiso   1.00
B38    C     0.62936   0.64188   0.12454   0.00000  Uiso   1.00
C77    N     0.59702   0.66424   0.16062   0.00000  Uiso   1.00
He75   H     0.58688   0.73439   0.00204   0.00000  Uiso   1.00
He76   H     0.54696   0.73275   0.13077   0.00000  Uiso   1.00
Li37   H     0.65267   0.60623   0.14618   0.00000  Uiso   1.00
He77   H     0.92608   0.23218   0.03900   0.00000  Uiso   1.00
He78   H     0.90464   0.71255   0.01854   0.00000  Uiso   1.00
Be77   C     0.59603   0.24694   0.13466   0.00000  Uiso   1.00
Be78   C     0.61444   0.24580   0.07005   0.00000  Uiso   1.00
C78    N     0.64405   0.29870   0.07000   0.00000  Uiso   1.00
B39    C     0.64316   0.32913   0.13423   0.00000  Uiso   1.00
C79    N     0.61397   0.30095   0.17462   0.00000  Uiso   1.00
He79   H     0.60852   0.21208   0.02407   0.00000  Uiso   1.00
He80   H     0.57138   0.21421   0.15494   0.00000  Uiso   1.00
Li38   H     0.66289   0.37371   0.15080   0.00000  Uiso   1.00
Be79   C     0.86504   0.01273   0.37989   0.00000  Uiso   1.00
Be80   C     0.86737   0.93661   0.37718   0.00000  Uiso   1.00
C80    N     0.90300   0.91752   0.34565   0.00000  Uiso   1.00
B40    C     0.92047   0.98193   0.32889   0.00000  Uiso   1.00
C81    N     0.89916   0.04100   0.34984   0.00000  Uiso   1.00
He81   H     0.84631   0.89509   0.39515   0.00000  Uiso   1.00
He82   H     0.84183   0.04857   0.40089   0.00000  Uiso   1.00
Li39   H     0.94958   0.98578   0.30323   0.00000  Uiso   1.00
Be81   C     0.98307   0.15004   0.23221   0.00000  Uiso   1.00
C82    N     0.96945   0.14982   0.30013   0.00000  Uiso   1.00
He83   H     0.96244   0.15118   0.18802   0.00000  Uiso   1.00
C83    N     0.97890   0.81532   0.28928   0.00000  Uiso   1.00
He84   H     0.97360   0.81143   0.17701   0.00000  Uiso   1.00
Be82   C     0.91415   0.63235   0.44722   0.00000  Uiso   1.00
Be83   C     0.93467   0.67431   0.39875   0.00000  Uiso   1.00
C84    N     0.91394   0.73951   0.38900   0.00000  Uiso   1.00
B41    C     0.88133   0.73426   0.42965   0.00000  Uiso   1.00
C85    N     0.87987   0.67023   0.46525   0.00000  Uiso   1.00
He85   H     0.96255   0.66347   0.37125   0.00000  Uiso   1.00
He86   H     0.92068   0.57810   0.46890   0.00000  Uiso   1.00
Li40   H     0.85859   0.77727   0.43334   0.00000  Uiso   1.00
Be84   C     0.90505   0.32332   0.46559   0.00000  Uiso   1.00
Be85   C     0.92376   0.28244   0.41422   0.00000  Uiso   1.00
C86    N     0.90237   0.21825   0.40450   0.00000  Uiso   1.00
B42    C     0.87098   0.22318   0.44833   0.00000  Uiso   1.00
C87    N     0.87121   0.28587   0.48619   0.00000  Uiso   1.00
He87   H     0.95090   0.29358   0.38473   0.00000  Uiso   1.00
He88   H     0.91289   0.37654   0.48810   0.00000  Uiso   1.00
Li41   H     0.84797   0.18099   0.45287   0.00000  Uiso   1.00
Be86   C     0.65635   0.45754   0.30875   0.00000  Uiso   1.00
Be87   C     0.65334   0.53364   0.30580   0.00000  Uiso   1.00
C88    N     0.61478   0.55163   0.28590   0.00000  Uiso   1.00
B43    C     0.59603   0.48671   0.27617   0.00000  Uiso   1.00
C89    N     0.61965   0.42828   0.29078   0.00000  Uiso   1.00
He89   H     0.67546   0.57616   0.31684   0.00000  Uiso   1.00
He90   H     0.68149   0.42211   0.32288   0.00000  Uiso   1.00
Li42   H     0.56471   0.48204   0.26057   0.00000  Uiso   1.00
Be88   C     0.53549   0.29126   0.36932   0.00000  Uiso   1.00
Be89   C     0.49413   0.29084   0.36973   0.00000  Uiso   1.00
B44    C     0.51411   0.32055   0.26582   0.00000  Uiso   1.00
C90    N     0.54803   0.30893   0.30282   0.00000  Uiso   1.00
He91   H     0.55668   0.27935   0.41119   0.00000  Uiso   1.00
Li43   H     0.51372   0.33546   0.21067   0.00000  Uiso   1.00
Be90   C     0.52666   0.68806   0.36339   0.00000  Uiso   1.00
C91    N     0.53722   0.66441   0.29748   0.00000  Uiso   1.00
B45    C     0.50248   0.64882   0.26480   0.00000  Uiso   1.00
He92   H     0.54912   0.70430   0.40177   0.00000  Uiso   1.00
Li44   H     0.50059   0.62869   0.21123   0.00000  Uiso   1.00
Be91   C     0.65384   0.83876   0.32784   0.00000  Uiso   1.00
Be92   C     0.63435   0.79776   0.27719   0.00000  Uiso   1.00
C92    N     0.62413   0.73063   0.30599   0.00000  Uiso   1.00
B46    C     0.63641   0.73374   0.37299   0.00000  Uiso   1.00
C93    N     0.65427   0.79820   0.38878   0.00000  Uiso   1.00
He93   H     0.62763   0.81050   0.22277   0.00000  Uiso   1.00
He94   H     0.66669   0.89385   0.32568   0.00000  Uiso   1.00
Li45   H     0.63234   0.68893   0.41028   0.00000  Uiso   1.00
Be93   C     0.67679   0.15298   0.35120   0.00000  Uiso   1.00
Be94   C     0.65990   0.19403   0.29775   0.00000  Uiso   1.00
C94    N     0.63838   0.25120   0.32705   0.00000  Uiso   1.00
B47    C     0.64266   0.24293   0.39667   0.00000  Uiso   1.00
C95    N     0.66508   0.18364   0.41381   0.00000  Uiso   1.00
He95   H     0.66165   0.18702   0.24133   0.00000  Uiso   1.00
He96   H     0.69559   0.10382   0.34948   0.00000  Uiso   1.00
Li46   H     0.62916   0.27973   0.43499   0.00000  Uiso   1.00
Be95   C     0.78312   0.70471   0.41754   0.00000  Uiso   1.00
Be96   C     0.74730   0.74084   0.40590   0.00000  Uiso   1.00
C96    N     0.73092   0.75854   0.46979   0.00000  Uiso   1.00
C97    N     0.78995   0.70242   0.48865   0.00000  Uiso   1.00
He97   H     0.73208   0.75394   0.35697   0.00000  Uiso   1.00
He98   H     0.80438   0.68168   0.38037   0.00000  Uiso   1.00
Li47   H     0.76201   0.24126   0.46638   0.00000  Uiso   1.00
C98    N     0.69788   0.92146   0.49367   0.00000  Uiso   1.00
B48    C     0.67637   0.98415   0.48707   0.00000  Uiso   1.00
Li48   H     0.64586   0.98602   0.46678   0.00000  Uiso   1.00
He99   H     0.75940   0.55663   0.48994   0.00000  Uiso   1.00
H24    Zn    0.68270   0.32084   0.99426   0.00000  Uiso   1.00
H25    Zn    0.67511   0.65337   0.99436   0.00000  Uiso   1.00
H26    Zn    0.59296   0.31890   0.72052   0.00000  Uiso   1.00
H27    Zn    0.60189   0.64545   0.70959   0.00000  Uiso   1.00
H28    Zn    0.92303   0.14909   0.77820   0.00000  Uiso   1.00
H29    Zn    0.91071   0.82118   0.76738   0.00000  Uiso   1.00
H30    Zn    0.83428   0.31753   0.56139   0.00000  Uiso   1.00
H31    Zn    0.83583   0.64928   0.53150   0.00000  Uiso   1.00
H32    Zn    0.68018   0.14947   0.50856   0.00000  Uiso   1.00
Li49   H     0.76237   0.72474   0.95275   0.00000  Uiso   1.00
Be97   C     0.79360   0.23944   0.93778   0.00000  Uiso   1.00
Be98   C     0.75750   0.27480   0.92674   0.00000  Uiso   1.00
C99    N     0.73550   0.27101   0.98749   0.00000  Uiso   1.00
He100  H     0.74572   0.30114   0.87976   0.00000  Uiso   1.00
He101  H     0.81865   0.23119   0.90238   0.00000  Uiso   1.00
B49    C     0.67403   0.48703   0.99078   0.00000  Uiso   1.00
Li50   H     0.64250   0.48496   0.97613   0.00000  Uiso   1.00
Be99   C     0.63860   0.21760   0.81625   0.00000  Uiso   1.00
Be100  C     0.65893   0.21886   0.87922   0.00000  Uiso   1.00
C100   N     0.65907   0.29050   0.90364   0.00000  Uiso   1.00
B50    C     0.63846   0.32988   0.85577   0.00000  Uiso   1.00
C101   N     0.62623   0.28850   0.80127   0.00000  Uiso   1.00
He102  H     0.67370   0.17449   0.90788   0.00000  Uiso   1.00
He103  H     0.63248   0.17206   0.78068   0.00000  Uiso   1.00
Li51   H     0.63349   0.38919   0.85946   0.00000  Uiso   1.00
Be101  C     0.64747   0.75004   0.80285   0.00000  Uiso   1.00
Be102  C     0.66439   0.75193   0.86886   0.00000  Uiso   1.00
C102   N     0.66155   0.68234   0.89751   0.00000  Uiso   1.00
B51    C     0.64250   0.64117   0.84921   0.00000  Uiso   1.00
C103   N     0.63408   0.67929   0.79052   0.00000  Uiso   1.00
He104  H     0.67847   0.79707   0.89724   0.00000  Uiso   1.00
He105  H     0.64432   0.79320   0.76357   0.00000  Uiso   1.00
Li52   H     0.63595   0.58271   0.85575   0.00000  Uiso   1.00
Be103  C     0.93870   0.20464   0.92649   0.00000  Uiso   1.00
Be104  C     0.91861   0.20574   0.98957   0.00000  Uiso   1.00
C104   N     0.88422   0.16450   0.98215   0.00000  Uiso   1.00
B52    C     0.88419   0.14063   0.91555   0.00000  Uiso   1.00
C105   N     0.91681   0.16248   0.88017   0.00000  Uiso   1.00
He106  H     0.96682   0.23006   0.91112   0.00000  Uiso   1.00
Li53   H     0.86091   0.10555   0.89332   0.00000  Uiso   1.00
Be105  C     0.91777   0.74663   0.90805   0.00000  Uiso   1.00
Be106  C     0.89889   0.74588   0.97220   0.00000  Uiso   1.00
C106   N     0.86903   0.79860   0.97117   0.00000  Uiso   1.00
B53    C     0.87023   0.82852   0.90674   0.00000  Uiso   1.00
C107   N     0.89985   0.80018   0.86726   0.00000  Uiso   1.00
He107  H     0.94277   0.71395   0.88864   0.00000  Uiso   1.00
Li54   H     0.85040   0.87278   0.88932   0.00000  Uiso   1.00
Be107  C     0.65090   0.51319   0.66080   0.00000  Uiso   1.00
Be108  C     0.64878   0.43706   0.66344   0.00000  Uiso   1.00
C108   N     0.61282   0.41800   0.69364   0.00000  Uiso   1.00
B54    C     0.59480   0.48240   0.70956   0.00000  Uiso   1.00
C109   N     0.61631   0.54147   0.68951   0.00000  Uiso   1.00
He108  H     0.67017   0.39549   0.64637   0.00000  Uiso   1.00
He109  H     0.67428   0.54906   0.64077   0.00000  Uiso   1.00
Li55   H     0.56544   0.48624   0.73403   0.00000  Uiso   1.00
Be109  C     0.53433   0.63829   0.81169   0.00000  Uiso   1.00
Be110  C     0.49302   0.63898   0.81455   0.00000  Uiso   1.00
B55    C     0.51108   0.65261   0.70657   0.00000  Uiso   1.00
C110   N     0.54562   0.64814   0.74307   0.00000  Uiso   1.00
He110  H     0.55636   0.63274   0.85348   0.00000  Uiso   1.00
Li56   H     0.50970   0.66060   0.65018   0.00000  Uiso   1.00
Be111  C     0.52563   0.33771   0.82250   0.00000  Uiso   1.00
C111   N     0.53719   0.32239   0.75493   0.00000  Uiso   1.00
B56    C     0.50290   0.31638   0.71807   0.00000  Uiso   1.00
He111  H     0.54754   0.34556   0.86411   0.00000  Uiso   1.00
Li57   H     0.50180   0.30415   0.66235   0.00000  Uiso   1.00
Be112  C     0.60141   0.13305   0.59151   0.00000  Uiso   1.00
Be113  C     0.58051   0.17501   0.63965   0.00000  Uiso   1.00
C112   N     0.60107   0.24007   0.64990   0.00000  Uiso   1.00
B57    C     0.63397   0.23472   0.60987   0.00000  Uiso   1.00
C113   N     0.63576   0.17076   0.57420   0.00000  Uiso   1.00
He112  H     0.55246   0.16424   0.66651   0.00000  Uiso   1.00
He113  H     0.59508   0.07891   0.56956   0.00000  Uiso   1.00
Li58   H     0.65666   0.27761   0.60664   0.00000  Uiso   1.00
Be114  C     0.61083   0.82533   0.57564   0.00000  Uiso   1.00
Be115  C     0.59174   0.78455   0.62655   0.00000  Uiso   1.00
C114   N     0.61236   0.71912   0.63514   0.00000  Uiso   1.00
B58    C     0.64371   0.72321   0.59115   0.00000  Uiso   1.00
C115   N     0.64419   0.78657   0.55426   0.00000  Uiso   1.00
He114  H     0.56481   0.79658   0.65638   0.00000  Uiso   1.00
He115  H     0.60359   0.87932   0.55402   0.00000  Uiso   1.00
Li59   H     0.66617   0.67991   0.58575   0.00000  Uiso   1.00
Be116  C     0.86181   0.95589   0.72577   0.00000  Uiso   1.00
Be117  C     0.86466   0.03198   0.72849   0.00000  Uiso   1.00
C116   N     0.90221   0.04984   0.75346   0.00000  Uiso   1.00
B59    C     0.92050   0.98481   0.76618   0.00000  Uiso   1.00
C117   N     0.89759   0.92642   0.74893   0.00000  Uiso   1.00
He116  H     0.84306   0.07456   0.71416   0.00000  Uiso   1.00
He117  H     0.83735   0.92062   0.70854   0.00000  Uiso   1.00
Li60   H     0.95110   0.98001   0.78612   0.00000  Uiso   1.00
Be118  C     0.98330   0.76556   0.69046   0.00000  Uiso   1.00
C118   N     0.96820   0.79982   0.74907   0.00000  Uiso   1.00
He118  H     0.96370   0.74388   0.64982   0.00000  Uiso   1.00
C119   N     0.97930   0.16597   0.75131   0.00000  Uiso   1.00
He119  H     0.97170   0.22034   0.65181   0.00000  Uiso   1.00
Be119  C     0.86123   0.33754   0.71271   0.00000  Uiso   1.00
Be120  C     0.88067   0.29624   0.76336   0.00000  Uiso   1.00
C120   N     0.89146   0.22949   0.73422   0.00000  Uiso   1.00
B60    C     0.87961   0.23317   0.66700   0.00000  Uiso   1.00
C121   N     0.86144   0.29760   0.65143   0.00000  Uiso   1.00
He120  H     0.88695   0.30854   0.81801   0.00000  Uiso   1.00
He121  H     0.84801   0.39246   0.71511   0.00000  Uiso   1.00
Li61   H     0.88427   0.18885   0.62937   0.00000  Uiso   1.00
Be121  C     0.83878   0.65282   0.68849   0.00000  Uiso   1.00
Be122  C     0.85545   0.69327   0.74240   0.00000  Uiso   1.00
C122   N     0.87751   0.74988   0.71374   0.00000  Uiso   1.00
B61    C     0.87387   0.74169   0.64400   0.00000  Uiso   1.00
C123   N     0.85122   0.68312   0.62621   0.00000  Uiso   1.00
He122  H     0.85313   0.68627   0.79876   0.00000  Uiso   1.00
He123  H     0.81967   0.60425   0.68973   0.00000  Uiso   1.00
Li62   H     0.88810   0.77797   0.60612   0.00000  Uiso   1.00
B62    C     0.75766   0.73470   0.51775   0.00000  Uiso   1.00
Li63   H     0.75372   0.74109   0.57391   0.00000  Uiso   1.00
Be123  C     0.73263   0.20477   0.62269   0.00000  Uiso   1.00
Be124  C     0.76834   0.24088   0.63441   0.00000  Uiso   1.00
C124   N     0.78470   0.25864   0.57055   0.00000  Uiso   1.00
B63    C     0.75807   0.23482   0.52253   0.00000  Uiso   1.00
C125   N     0.72586   0.20252   0.55156   0.00000  Uiso   1.00
He124  H     0.78349   0.25394   0.68336   0.00000  Uiso   1.00
He125  H     0.71140   0.18173   0.65979   0.00000  Uiso   1.00
Be125  C     0.73394   0.01868   0.52843   0.00000  Uiso   1.00
Be126  C     0.73438   0.94290   0.52071   0.00000  Uiso   1.00
C126   N     0.69697   0.04446   0.50707   0.00000  Uiso   1.00
He126  H     0.75804   0.90300   0.53154   0.00000  Uiso   1.00
He127  H     0.75699   0.05590   0.54785   0.00000  Uiso   1.00
Be127  C     0.78222   0.51915   0.51018   0.00000  Uiso   1.00
Be128  C     0.78164   0.44338   0.51795   0.00000  Uiso   1.00
C127   N     0.81780   0.42152   0.54632   0.00000  Uiso   1.00
B64    C     0.83929   0.48393   0.55355   0.00000  Uiso   1.00
C128   N     0.81894   0.54449   0.53286   0.00000  Uiso   1.00
Li64   H     0.86956   0.48544   0.57490   0.00000  Uiso   1.00
He128  H     0.75808   0.40378   0.50632   0.00000  Uiso   1.00
loop_
_geom_bond_atom_site_label_1
_geom_bond_atom_site_label_2
_geom_bond_distance
_geom_bond_site_symmetry_2
_ccdc_geom_bond_type
H1     C1      2.002   .     S
H1     C4      1.995   .     S
H1     C8      1.993   .     S
H1     C40     1.999   1_554 S
H2     C6      1.995   1_556 S
H2     C14     1.995   1_556 S
H2     C33     2.000   .     S
H2     C34     1.994   .     S
H3     C2      2.003   .     S
H3     C7      1.996   .     S
H3     C12     1.999   .     S
H3     C36     1.992   1_554 S
H4     C3      2.000   .     S
H4     C5      1.995   .     S
H4     C10     1.993   .     S
H4     C38     2.002   1_554 S
H5     C9      1.996   .     S
H5     C16     2.005   .     S
H5     C18     2.000   .     S
H5     C20     2.002   .     S
H6     C11     1.996   .     S
H6     C17     2.002   .     S
H6     C19     1.996   .     S
H6     C22     2.004   .     S
H7     C13     1.996   .     S
H7     C24     2.004   .     S
H7     C26     2.004   .     S
H7     C28     1.999   .     S
H8     C15     1.994   .     S
H8     C25     2.002   .     S
H8     C27     1.991   .     S
H8     C30     1.994   .     S
C1     B1      1.360   .     D
C1     Be34    1.389   1_554 S
B1     C2      1.360   .     S
B1     Li1     1.097   .     S
C2     Be33    1.390   1_554 S
B2     C3      1.360   .     D
B2     Li2     1.097   .     S
B2     C33     1.359   1_554 S
C3     Be35    1.389   1_554 S
Be1    Be2     1.392   1_565 D
Be1    C5      1.389   .     S
Be1    He2     1.097   .     S
Be2    Be1     1.392   1_545 D
Be2    C4      1.389   .     S
Be2    He1     1.097   .     S
C4     B3      1.358   1_545 D
B3     C4      1.358   1_565 D
B3     C5      1.358   .     S
B3     Li3     1.098   .     S
Be3    C7      1.389   1_556 S
Be3    Be64    1.389   .     D
Be3    He64    1.095   .     S
Li4    B31     1.097   .     S
C6     H2      1.995   1_554 S
C6     B4      1.358   .     S
C6     Be64    1.387   1_554 S
B4     C7      1.358   .     D
B4     Li5     1.098   .     S
C7     Be3     1.389   1_554 S
He3    Be30    1.097   .     S
He4    Be31    1.098   .     S
Be4    Be5     1.393   .     D
Be4    C9      1.389   .     S
Be4    He6     1.097   .     S
Be5    C8      1.389   .     S
Be5    He5     1.097   .     S
C8     B5      1.357   .     D
B5     C9      1.357   .     S
B5     Li6     1.098   .     S
Be6    Be7     1.394   .     D
Be6    C11     1.389   .     S
Be6    He8     1.097   .     S
Be7    C10     1.389   .     S
Be7    He7     1.097   .     S
C10    B6      1.357   .     S
B6     C11     1.356   .     D
B6     Li7     1.098   .     S
Be8    Be9     1.393   .     D
Be8    C13     1.389   .     S
Be8    He10    1.097   .     S
Be9    C12     1.390   .     S
Be9    He9     1.097   .     S
C12    B7      1.357   .     S
B7     C13     1.358   .     D
B7     Li8     1.098   .     S
He11   Be32    1.097   .     S
He12   Be43    1.097   1_554 S
Be10   Be11    1.393   .     D
Be10   C15     1.389   .     S
Be10   He14    1.097   .     S
Be11   C14     1.389   .     S
Be11   He13    1.097   .     S
C14    H2      1.995   1_554 S
C14    B8      1.357   .     S
B8     C15     1.357   .     D
B8     Li9     1.098   .     S
Be12   Be13    1.393   1_565 D
Be12   C17     1.389   .     S
Be12   He16    1.096   .     S
Be13   Be12    1.393   1_545 D
Be13   C16     1.390   .     S
Be13   He15    1.096   .     S
C16    B9      1.359   1_545 D
B9     C16     1.359   1_565 D
B9     C17     1.360   .     S
B9     Li10    1.096   .     S
Be14   C18     1.389   .     S
Be14   He17    1.097   .     S
Be14   Be81    1.392   1_455 D
C18    B10     1.358   .     S
B10    Li11    1.098   .     S
B10    C82     1.358   1_455 D
Be15   Be16    1.393   1_455 D
Be15   C19     1.390   .     S
Be15   He18    1.097   .     S
Be16   Be15    1.393   1_655 D
Be16   C83     1.389   .     S
Be16   He84    1.097   .     S
B11    C19     1.357   .     D
B11    Li12    1.098   .     S
B11    C83     1.357   1_455 S
Be17   Be18    1.394   .     D
Be17   C21     1.389   .     S
Be17   He45    1.096   .     S
Be18   C20     1.390   .     S
Be18   He19    1.096   .     S
C20    B12     1.356   .     S
B12    C21     1.358   .     D
B12    Li13    1.098   .     S
C21    H15     2.002   .     S
Be19   Be20    1.394   .     D
Be19   C23     1.389   .     S
Be19   He50    1.096   .     S
Be20   C22     1.390   .     S
Be20   He20    1.097   .     S
C22    B13     1.356   .     D
B13    C23     1.358   .     S
B13    Li14    1.098   .     S
C23    H14     2.004   .     S
Be21   Be22    1.394   .     D
Be21   C25     1.389   .     S
Be21   He22    1.097   .     S
Be22   C24     1.390   .     S
Be22   He21    1.097   .     S
C24    B14     1.357   .     D
B14    C25     1.358   .     S
B14    Li15    1.098   .     S
C26    Be89    1.389   .     S
C26    B44     1.360   .     D
He23   Be89    1.097   .     S
Be23   C27     1.389   .     S
Be23   He24    1.097   .     S
Be23   Be90    1.392   .     D
C27    B45     1.357   .     S
Be24   Be25    1.393   .     D
Be24   C29     1.388   .     S
Be24   He26    1.097   .     S
Be25   C28     1.390   .     S
Be25   He25    1.097   .     S
C28    B15     1.357   .     S
B15    C29     1.358   .     D
B15    Li16    1.098   .     S
C29    H13     1.993   .     S
Be26   Be27    1.392   .     D
Be26   C31     1.388   .     S
Be26   He28    1.097   .     S
Be27   C30     1.390   .     S
Be27   He27    1.097   .     S
C30    B16     1.356   .     D
B16    C31     1.357   .     S
B16    Li17    1.098   .     S
C31    H16     1.989   .     S
Be28   Be29    1.390   .     D
Be28   He30    1.097   .     S
Be28   C58     1.390   .     S
Be29   C32     1.389   .     S
Be29   He29    1.097   .     S
C32    H13     1.995   .     S
C32    B29     1.358   .     D
Be30   Be31    1.388   .     D
Be30   C60     1.389   .     S
Be31   C59     1.390   .     S
Be32   Be41    1.392   1_554 D
Be32   C38     1.391   1_554 S
H9     C35     1.991   .     S
H9     C42     1.996   .     S
H9     C44     1.999   .     S
H9     C46     1.997   .     S
H10    C37     1.988   .     S
H10    C43     1.993   .     S
H10    C45     1.993   .     S
H10    C48     1.996   .     S
H11    C39     1.998   .     S
H11    C50     1.994   .     S
H11    C52     2.006   .     S
H11    C54     2.000   .     S
H12    C41     1.997   .     S
H12    C51     1.991   .     S
H12    C53     1.993   .     S
H12    C56     1.998   .     S
H13    C49     1.996   .     S
H13    C61     1.998   .     S
H14    C55     1.994   .     S
H14    C59     1.997   .     S
H14    C63     2.001   .     S
H15    C57     1.992   .     S
H15    C58     1.996   .     S
H15    C64     1.998   .     S
H16    C47     1.996   .     S
H16    C60     2.000   .     S
H16    C62     1.995   .     S
Be33   C2      1.390   1_556 S
Be33   Be34    1.387   .     D
Be33   He32    1.098   .     S
Be34   C1      1.389   1_556 S
Be34   He31    1.096   .     S
Be35   C3      1.389   1_556 S
Be35   Be36    1.389   .     D
Be35   He34    1.096   .     S
Be36   C33     1.390   .     S
Be36   He33    1.098   .     S
C33    B2      1.359   1_556 S
Be37   Be38    1.391   .     D
Be37   C35     1.389   .     S
Be37   He36    1.097   .     S
Be38   C34     1.390   .     S
Be38   He35    1.097   .     S
C34    B17     1.357   .     D
B17    C35     1.357   .     S
B17    Li18    1.098   .     S
Be39   Be40    1.391   .     D
Be39   C37     1.389   .     S
Be39   He38    1.097   .     S
Be40   C36     1.389   .     S
Be40   He37    1.097   .     S
C36    H3      1.992   1_556 S
C36    B18     1.356   .     D
B18    C37     1.357   .     S
B18    Li19    1.098   .     S
Be41   Be32    1.392   1_556 D
Be41   C39     1.389   .     S
Be41   He39    1.097   .     S
Li20   B32     1.097   .     S
C38    Be32    1.391   1_556 S
C38    H4      2.002   1_556 S
C38    B19     1.357   .     S
B19    C39     1.357   .     D
B19    Li21    1.098   .     S
Be42   Be43    1.393   .     D
Be42   C41     1.389   .     S
Be42   He40    1.097   .     S
Be43   He12    1.097   1_556 S
Be43   C40     1.389   .     S
C40    H1      1.999   1_556 S
C40    B20     1.357   .     D
B20    C41     1.356   .     S
B20    Li22    1.098   .     S
Be44   Be45    1.393   .     D
Be44   C43     1.389   .     S
Be44   He42    1.096   .     S
Be45   C42     1.390   .     S
Be45   He41    1.096   .     S
C42    B21     1.356   .     D
B21    C43     1.357   .     S
B21    Li23    1.099   .     S
C44    Be110   1.389   .     S
C44    B55     1.358   .     D
He43   Be110   1.097   .     S
Be46   C45     1.389   .     S
Be46   He44    1.097   .     S
Be46   Be111   1.392   .     D
C45    B56     1.357   .     S
Be47   Be48    1.393   .     D
Be47   C47     1.389   .     S
Be47   He47    1.096   .     S
Be48   C46     1.389   .     S
Be48   He46    1.097   .     S
C46    B22     1.357   .     D
B22    C47     1.356   .     S
B22    Li24    1.097   .     S
Be49   Be50    1.392   .     D
Be49   C49     1.389   .     S
Be49   He49    1.096   .     S
Be50   C48     1.389   .     S
Be50   He48    1.097   .     S
C48    B23     1.357   .     S
B23    C49     1.357   .     D
B23    Li25    1.097   .     S
Be51   Be52    1.393   1_545 D
Be51   C51     1.389   .     S
Be51   He52    1.097   .     S
Be52   Be51    1.393   1_565 D
Be52   C50     1.390   .     S
Be52   He51    1.097   .     S
C50    B24     1.356   .     D
B24    C51     1.357   1_565 S
B24    Li26    1.098   .     S
C51    B24     1.357   1_545 S
Be53   C52     1.390   .     S
Be53   He53    1.097   .     S
Be53   Be118   1.392   1_455 D
C52    B25     1.359   .     S
B25    Li27    1.098   1_455 S
B25    C118    1.359   1_455 D
Li27   B25     1.098   1_655 S
Be54   Be55    1.392   1_455 D
Be54   C53     1.389   .     S
Be54   He54    1.097   .     S
Be55   Be54    1.392   1_655 D
Be55   C119    1.389   .     S
Be55   He119   1.097   .     S
B26    C53     1.357   .     S
B26    Li28    1.098   .     S
B26    C119    1.356   1_455 D
Be56   Be57    1.393   .     D
Be56   C55     1.389   .     S
Be56   He56    1.097   .     S
Be57   C54     1.390   .     S
Be57   He55    1.097   .     S
C54    B27     1.357   .     S
B27    C55     1.357   .     D
B27    Li29    1.098   .     S
Be58   Be59    1.393   .     D
Be58   C57     1.389   .     S
Be58   He58    1.097   .     S
Be59   C56     1.390   .     S
Be59   He57    1.097   .     S
C56    B28     1.357   .     S
B28    C57     1.357   .     D
B28    Li30    1.098   .     S
B29    C58     1.358   .     S
B29    Li31    1.098   .     S
C59    B30     1.359   .     D
B30    C60     1.359   .     S
B30    Li32    1.098   .     S
Be60   Be61    1.392   1_565 D
Be60   C62     1.389   .     S
Be60   He60    1.097   .     S
Be61   Be60    1.392   1_545 D
Be61   C61     1.390   .     S
Be61   He59    1.097   .     S
C61    B31     1.357   1_545 D
B31    C61     1.357   1_565 D
B31    C62     1.358   .     S
Be62   Be63    1.391   .     D
Be62   C64     1.389   .     S
Be62   He62    1.097   .     S
Be63   C63     1.390   .     S
Be63   He61    1.097   .     S
C63    B32     1.358   .     D
B32    C64     1.358   .     S
Be64   C6      1.387   1_556 S
Be64   He63    1.097   .     S
H17    C65     1.998   .     S
H17    C68     1.994   .     S
H17    C72     1.996   .     S
H17    C106    1.999   1_554 S
H18    C67     1.997   .     S
H18    C69     1.993   .     S
H18    C74     1.990   .     S
H18    C104    1.994   1_554 S
H19    C73     1.991   .     S
H19    C80     2.000   .     S
H19    C83     1.992   .     S
H19    C84     1.998   .     S
H20    C75     1.994   .     S
H20    C81     1.995   .     S
H20    C82     1.999   .     S
H20    C86     1.998   .     S
H21    C77     1.995   .     S
H21    C88     1.999   .     S
H21    C91     1.992   .     S
H21    C92     1.995   .     S
H22    C79     2.002   .     S
H22    C89     1.999   .     S
H22    C90     2.008   .     S
H22    C94     2.002   .     S
H23    C93     1.991   .     S
H23    C96     1.996   .     S
H23    C98     1.998   .     S
H23    C115    2.000   .     S
Be65   Be66    1.390   .     D
Be65   C66     1.389   .     S
Be65   He66    1.097   .     S
Be66   C65     1.390   .     S
Be66   He65    1.097   .     S
C65    B33     1.358   .     D
B33    C66     1.359   .     S
B33    Li49    1.098   1_554 S
C66    H25     1.998   1_554 S
B34    C67     1.359   .     D
B34    Li33    1.098   .     S
B34    C99     1.358   1_554 S
C67    Be97    1.389   1_554 S
Be67   Be68    1.391   1_545 D
Be67   C69     1.388   .     S
Be67   He68    1.097   .     S
Be68   Be67    1.391   1_565 D
Be68   C68     1.389   .     S
Be68   He67    1.097   .     S
C68    B35     1.357   .     D
B35    C69     1.357   1_565 S
B35    Li34    1.098   .     S
C69    B35     1.357   1_545 S
Be69   Be70    1.391   .     D
Be69   C71     1.389   .     S
Be69   He70    1.097   .     S
Be70   C70     1.389   1_554 S
Be70   He69    1.097   .     S
C70    Be70    1.389   1_556 S
C70    H24     1.995   .     S
C70    B49     1.357   .     S
C71    H25     1.993   1_554 S
C71    B49     1.357   1_554 D
Be71   Be72    1.391   .     D
Be71   C73     1.389   .     S
Be71   He72    1.097   .     S
Be72   C72     1.390   .     S
Be72   He71    1.097   .     S
C72    B36     1.357   .     S
B36    C73     1.357   .     D
B36    Li35    1.098   .     S
Be73   Be74    1.392   .     D
Be73   C75     1.389   .     S
Be73   He74    1.097   .     S
Be74   C74     1.389   .     S
Be74   He73    1.097   .     S
C74    B37     1.357   .     D
B37    C75     1.356   .     S
B37    Li36    1.098   .     S
Be75   Be76    1.394   .     D
Be75   C77     1.389   .     S
Be75   He76    1.097   .     S
Be76   C76     1.389   .     S
Be76   He75    1.097   .     S
C76    B38     1.356   .     S
C76    H25     1.996   1_554 S
B38    C77     1.356   .     D
B38    Li37    1.099   .     S
He77   Be104   1.097   1_554 S
He78   Be106   1.097   1_554 S
Be77   Be78    1.394   .     D
Be77   C79     1.389   .     S
Be77   He80    1.097   .     S
Be78   C78     1.389   .     S
Be78   He79    1.097   .     S
C78    B39     1.358   .     S
C78    H24     2.001   1_554 S
B39    C79     1.358   .     D
B39    Li38    1.098   .     S
Be79   Be80    1.393   1_545 D
Be79   C81     1.389   .     S
Be79   He82    1.096   .     S
Be80   Be79    1.393   1_565 D
Be80   C80     1.390   .     S
Be80   He81    1.096   .     S
C80    B40     1.356   .     D
B40    C81     1.356   1_565 S
B40    Li39    1.102   .     S
C81    B40     1.356   1_545 S
Be81   Be14    1.392   1_655 D
Be81   C82     1.389   .     S
Be81   He83    1.097   .     S
C82    B10     1.358   1_655 D
C83    B11     1.357   1_655 S
Be82   Be83    1.395   .     D
Be82   C85     1.389   .     S
Be82   He86    1.096   .     S
Be83   C84     1.390   .     S
Be83   He85    1.097   .     S
C84    B41     1.355   .     D
B41    C85     1.356   .     S
B41    Li40    1.097   .     S
C85    H31     1.998   .     S
Be84   Be85    1.392   .     D
Be84   C87     1.389   .     S
Be84   He88    1.097   .     S
Be85   C86     1.389   .     S
Be85   He87    1.097   .     S
C86    B42     1.358   .     S
B42    C87     1.358   .     D
B42    Li41    1.097   .     S
C87    H30     1.998   .     S
Be86   Be87    1.394   .     D
Be86   C89     1.389   .     S
Be86   He90    1.097   .     S
Be87   C88     1.390   .     S
Be87   He89    1.097   .     S
C88    B43     1.357   .     S
B43    C89     1.357   .     D
B43    Li42    1.098   .     S
Be88   Be89    1.392   .     D
Be88   C90     1.390   .     S
Be88   He91    1.096   .     S
B44    C90     1.359   .     S
B44    Li43    1.097   .     S
Be90   C91     1.389   .     S
Be90   He92    1.097   .     S
C91    B45     1.356   .     D
B45    Li44    1.098   .     S
Be91   Be92    1.393   .     D
Be91   C93     1.389   .     S
Be91   He94    1.097   .     S
Be92   C92     1.390   .     S
Be92   He93    1.097   .     S
C92    B46     1.356   .     D
B46    C93     1.357   .     S
B46    Li45    1.098   .     S
Be93   Be94    1.392   .     D
Be93   C95     1.389   .     S
Be93   He96    1.097   .     S
Be94   C94     1.390   .     S
Be94   He95    1.097   .     S
C94    B47     1.358   .     D
B47    C95     1.358   .     S
B47    Li46    1.098   .     S
C95    H32     1.993   .     S
Be95   Be96    1.390   .     D
Be95   C97     1.390   .     S
Be95   He98    1.098   .     S
Be96   C96     1.389   .     S
Be96   He97    1.097   .     S
C96    B62     1.358   .     S
C97    H31     1.997   .     S
C97    B62     1.358   .     D
Li47   B63     1.097   .     S
C98    B48     1.358   .     D
C98    Be126   1.389   .     S
B48    Li48    1.097   .     S
B48    C126    1.358   1_565 S
He99   Be127   1.097   .     S
H24    C78     2.001   1_556 S
H24    C99     1.998   .     S
H24    C100    1.995   .     S
H25    C71     1.993   1_556 S
H25    C66     1.998   1_556 S
H25    C76     1.996   1_556 S
H25    C102    1.991   .     S
H26    C101    1.991   .     S
H26    C108    1.999   .     S
H26    C111    1.994   .     S
H26    C112    2.000   .     S
H27    C103    1.995   .     S
H27    C109    1.996   .     S
H27    C110    2.003   .     S
H27    C114    2.000   .     S
H28    C105    1.993   .     S
H28    C116    2.001   .     S
H28    C119    1.990   .     S
H28    C120    1.996   .     S
H29    C107    1.999   .     S
H29    C117    2.002   .     S
H29    C118    2.005   .     S
H29    C122    2.003   .     S
H30    C121    1.991   .     S
H30    C124    1.996   .     S
H30    C127    1.997   .     S
H31    C123    1.994   .     S
H31    C128    1.997   .     S
H32    C113    2.000   .     S
H32    C125    1.996   .     S
H32    C126    1.997   .     S
Li49   B33     1.098   1_556 S
Be97   C67     1.389   1_556 S
Be97   Be98    1.389   .     D
Be97   He101   1.097   .     S
Be98   C99     1.390   .     S
Be98   He100   1.097   .     S
C99    B34     1.358   1_556 S
B49    C71     1.357   1_556 D
B49    Li50    1.097   .     S
Be99   Be100   1.391   .     D
Be99   C101    1.388   .     S
Be99   He103   1.097   .     S
Be100  C100    1.390   .     S
Be100  He102   1.097   .     S
C100   B50     1.357   .     D
B50    C101    1.357   .     S
B50    Li51    1.097   .     S
Be101  Be102   1.392   .     D
Be101  C103    1.389   .     S
Be101  He105   1.097   .     S
Be102  C102    1.389   .     S
Be102  He104   1.097   .     S
C102   B51     1.357   .     D
B51    C103    1.357   .     S
B51    Li52    1.098   .     S
Be103  Be104   1.394   .     D
Be103  C105    1.389   .     S
Be103  He106   1.097   .     S
Be104  He77    1.097   1_556 S
Be104  C104    1.389   .     S
C104   H18     1.994   1_556 S
C104   B52     1.356   .     D
B52    C105    1.356   .     S
B52    Li53    1.099   .     S
Be105  Be106   1.393   .     D
Be105  C107    1.389   .     S
Be105  He107   1.097   .     S
Be106  He78    1.097   1_556 S
Be106  C106    1.389   .     S
C106   H17     1.999   1_556 S
C106   B53     1.358   .     S
B53    C107    1.358   .     D
B53    Li54    1.098   .     S
Be107  Be108   1.393   .     D
Be107  C109    1.389   .     S
Be107  He109   1.096   .     S
Be108  C108    1.390   .     S
Be108  He108   1.096   .     S
C108   B54     1.357   .     D
B54    C109    1.357   .     S
B54    Li55    1.099   .     S
Be109  Be110   1.391   .     D
Be109  C110    1.390   .     S
Be109  He110   1.097   .     S
B55    C110    1.358   .     S
B55    Li56    1.098   .     S
Be111  C111    1.389   .     S
Be111  He111   1.097   .     S
C111   B56     1.357   .     D
B56    Li57    1.098   .     S
Be112  Be113   1.395   .     D
Be112  C113    1.389   .     S
Be112  He113   1.096   .     S
Be113  C112    1.390   .     S
Be113  He112   1.097   .     S
C112   B57     1.355   .     S
B57    C113    1.357   .     D
B57    Li58    1.097   .     S
Be114  Be115   1.392   .     D
Be114  C115    1.389   .     S
Be114  He115   1.096   .     S
Be115  C114    1.389   .     S
Be115  He114   1.097   .     S
C114   B58     1.359   .     D
B58    C115    1.358   .     S
B58    Li59    1.097   .     S
Be116  Be117   1.394   1_565 D
Be116  C117    1.389   .     S
Be116  He117   1.097   .     S
Be117  Be116   1.394   1_545 D
Be117  C116    1.390   .     S
Be117  He116   1.097   .     S
C116   B59     1.357   1_545 S
B59    C116    1.357   1_565 S
B59    C117    1.358   .     D
B59    Li60    1.101   .     S
Be118  Be53    1.392   1_655 D
Be118  C118    1.389   .     S
Be118  He118   1.097   .     S
C118   B25     1.359   1_655 D
C119   B26     1.356   1_655 D
Be119  Be120   1.393   .     D
Be119  C121    1.388   .     S
Be119  He121   1.097   .     S
Be120  C120    1.390   .     S
Be120  He120   1.097   .     S
C120   B60     1.356   .     S
B60    C121    1.357   .     D
B60    Li61    1.098   .     S
Be121  Be122   1.392   .     D
Be121  C123    1.389   .     S
Be121  He123   1.097   .     S
Be122  C122    1.390   .     S
Be122  He122   1.097   .     S
C122   B61     1.358   .     D
B61    C123    1.358   .     S
B61    Li62    1.098   .     S
B62    Li63    1.098   .     S
Be123  Be124   1.390   .     D
Be123  C125    1.390   .     S
Be123  He125   1.098   .     S
Be124  C124    1.389   .     S
Be124  He124   1.097   .     S
C124   B63     1.358   .     S
B63    C125    1.358   .     D
Be125  Be126   1.391   1_545 D
Be125  C126    1.389   .     S
Be125  He127   1.097   .     S
Be126  Be125   1.391   1_565 D
Be126  He126   1.097   .     S
C126   B48     1.358   1_545 S
Be127  Be128   1.391   .     D
Be127  C128    1.389   .     S
Be128  C127    1.389   .     S
Be128  He128   1.097   .     S
C127   B64     1.358   .     D
B64    C128    1.358   .     S
B64    Li64    1.097   .     S
