# Supplementary material for: Data-Driven Search Algorithm for Discovery of Synthesizable Zeolitic Imidazolate Frameworks
Source: JACS Au. 2025 Mar 7;5(3):1460–70. doi: 10.1021/jacsau.5c00077 (PMC11938011; doi:10.1021/jacsau.5c00077)
Supplement: Supplementary file 5 — au5c00077_si_005.zip [file au5c00077_si_005.zip › Tier 2/T-164_119_5_46393944.cif]

data_119_5_46393944.lmp-nosymm
_audit_creation_date              2023-09-12
_audit_creation_method            'Materials Studio'
_symmetry_space_group_name_H-M    'I-4M2'
_symmetry_Int_Tables_number       119
_symmetry_cell_setting            tetragonal
loop_
_symmetry_equiv_pos_as_xyz
  x,y,z
  -x,-y,z
  y,-x,-z
  -y,x,-z
  x,-y,z
  -x,y,z
  y,x,-z
  -y,-x,-z
  x+1/2,y+1/2,z+1/2
  -x+1/2,-y+1/2,z+1/2
  y+1/2,-x+1/2,-z+1/2
  -y+1/2,x+1/2,-z+1/2
  x+1/2,-y+1/2,z+1/2
  -x+1/2,y+1/2,z+1/2
  y+1/2,x+1/2,-z+1/2
  -y+1/2,-x+1/2,-z+1/2
_cell_length_a                    32.3034
_cell_length_b                    32.3034
_cell_length_c                    34.7644
_cell_angle_alpha                 90.0000
_cell_angle_beta                  90.0000
_cell_angle_gamma                 90.0000
loop_
_atom_site_label
_atom_site_type_symbol
_atom_site_fract_x
_atom_site_fract_y
_atom_site_fract_z
_atom_site_U_iso_or_equiv
_atom_site_adp_type
_atom_site_occupancy
H1     Zn   -0.09317   0.90684   0.25217   0.00000  Uiso   1.00
H5     Zn   -0.16759   0.80239   0.12416   0.00000  Uiso   1.00
H9     Zn   -0.30839   0.68159   0.12374   0.00000  Uiso   1.00
H13    Zn   -0.27498  -0.09429   0.01782   0.00000  Uiso   1.00
H17    Zn   -0.40623  -0.22381   1.00187   0.00000  Uiso   1.00
Be1    C    -0.12706   0.02157   0.20357   0.00000  Uiso   1.00
C1     N    -0.10284  -0.03501   0.23415   0.00000  Uiso   1.00
He1    H    -0.14188  -0.04361   0.18391   0.00000  Uiso   1.00
He5    H    -0.27261  -0.04358   0.41898   0.00000  Uiso   1.00
Be5    C    -0.02157   0.10876   0.30833   0.00000  Uiso   1.00
C5     N    -0.03500   0.90258   0.27186   0.00000  Uiso   1.00
He6    H    -0.04362   0.88427   0.33143   0.00000  Uiso   1.00
Be9    C    -0.08585   0.81844   0.16393   0.00000  Uiso   1.00
Be10   C    -0.06872   0.84225   0.19322   0.00000  Uiso   1.00
C9     N    -0.10008   0.86565   0.20973   0.00000  Uiso   1.00
B5     C    -0.13498   0.85545   0.19009   0.00000  Uiso   1.00
C10    N    -0.12800   0.82686   0.16219   0.00000  Uiso   1.00
He10   H    -0.03679   0.84399   0.20371   0.00000  Uiso   1.00
He11   H    -0.07115   0.79638   0.14423   0.00000  Uiso   1.00
Li7    H    -0.16555  -0.13131   0.19627   0.00000  Uiso   1.00
Be17   C    -0.38914  -0.31205   0.16676   0.00000  Uiso   1.00
Be18   C    -0.41219  -0.33185   0.19516   0.00000  Uiso   1.00
C17    N    -0.39029  -0.36650   0.20712   0.00000  Uiso   1.00
B9     C    -0.35474   0.63364   0.18624   0.00000  Uiso   1.00
C18    N    -0.35292  -0.33443   0.16091   0.00000  Uiso   1.00
He18   H    -0.44249  -0.32419   0.20751   0.00000  Uiso   1.00
He19   H    -0.39607  -0.28418   0.14992   0.00000  Uiso   1.00
Li11   H    -0.33051   0.61001   0.18896   0.00000  Uiso   1.00
Be25   C    -0.27284  -0.25090   0.17620   0.00000  Uiso   1.00
Be26   C    -0.23982  -0.22313   0.17679   0.00000  Uiso   1.00
C25    N    -0.21618   0.77038   0.14396   0.00000  Uiso   1.00
B13    C    -0.23596   0.74002   0.12416   0.00000  Uiso   1.00
C26    N    -0.27000   0.72569   0.14278   0.00000  Uiso   1.00
He26   H    -0.23095  -0.19989   0.19825   0.00000  Uiso   1.00
He27   H    -0.29790  -0.25596   0.19696   0.00000  Uiso   1.00
Li15   H    -0.22487   0.72743   0.09669   0.00000  Uiso   1.00
Be33   C    -0.19303  -0.09134   0.05912   0.00000  Uiso   1.00
Be34   C    -0.16827  -0.11470   0.08366   0.00000  Uiso   1.00
C33    N    -0.18928  -0.15101   0.09238   0.00000  Uiso   1.00
B17    C    -0.22526  -0.14912   0.07227   0.00000  Uiso   1.00
C34    N    -0.22937  -0.11320   0.05237   0.00000  Uiso   1.00
He34   H    -0.13769  -0.10805   0.09593   0.00000  Uiso   1.00
He35   H    -0.18778  -0.06071   0.04639   0.00000  Uiso   1.00
Li19   H    -0.24914  -0.17328   0.07314   0.00000  Uiso   1.00
Be41   C    -0.21437   0.59249   0.43112   0.00000  Uiso   1.00
Be42   C    -0.23164   0.61010   0.39828   0.00000  Uiso   1.00
C41    N    -0.26537   0.63392   0.40945   0.00000  Uiso   1.00
B21    C    -0.26737   0.63036   0.44829   0.00000  Uiso   1.00
C42    N    -0.23751   0.60520   0.46266   0.00000  Uiso   1.00
He42   H    -0.22247   0.60766   0.36799   0.00000  Uiso   1.00
He43   H    -0.18761   0.57190   0.43445   0.00000  Uiso   1.00
Li23   H    -0.29112   0.64542   0.46606   0.00000  Uiso   1.00
Be49   C    -0.38566  -0.31011   0.02772   0.00000  Uiso   1.00
Be50   C    -0.36318  -0.33126   0.05559   0.00000  Uiso   1.00
C49    N    -0.34229  -0.30239   0.07801   0.00000  Uiso   1.00
B25    C    -0.35341  -0.26491   0.06370   0.00000  Uiso   1.00
C50    N    -0.37901  -0.26802   0.03284   0.00000  Uiso   1.00
He50   H    -0.36037   0.63539   0.06091   0.00000  Uiso   1.00
He51   H    -0.40570  -0.32183   0.00470   0.00000  Uiso   1.00
Li27   H    -0.34210  -0.23535   0.07521   0.00000  Uiso   1.00
Be57   C    -0.08160   0.73305   0.41297   0.00000  Uiso   1.00
Be58   C    -0.10231   0.75329   0.38319   0.00000  Uiso   1.00
C57    N    -0.13578   0.77433   0.39891   0.00000  Uiso   1.00
B29    C    -0.13495   0.76551   0.43707   0.00000  Uiso   1.00
C58    N    -0.10224   0.74155   0.44714   0.00000  Uiso   1.00
He58   H    -0.09574   0.75461   0.35227   0.00000  Uiso   1.00
He59   H    -0.05384   0.71354   0.41251   0.00000  Uiso   1.00
Li31   H    -0.15770   0.77737   0.45783   0.00000  Uiso   1.00
Be65   C    -0.29252   0.02152   0.06877   0.00000  Uiso   1.00
C65    N    -0.28186  -0.03496   0.03213   0.00000  Uiso   1.00
He66   H    -0.29898  -0.04346   0.09208   0.00000  Uiso   1.00
Be69   C    -0.39333  -0.14169   0.04304   0.00000  Uiso   1.00
Be70   C    -0.36284  -0.11156   0.04737   0.00000  Uiso   1.00
C69    N    -0.32941  -0.12247   0.02439   0.00000  Uiso   1.00
B35    C    -0.34018  -0.15875   0.00747   0.00000  Uiso   1.00
C70    N    -0.37888  -0.17115   0.01722   0.00000  Uiso   1.00
He70   H    -0.36266  -0.08304   0.06448   0.00000  Uiso   1.00
He71   H    -0.42432  -0.14402   0.05575   0.00000  Uiso   1.00
Li36   H    -0.17964   0.67550   0.48706   0.00000  Uiso   1.00
Be77   C    -0.47846   0.22611   0.05705   0.00000  Uiso   1.00
C77    N    -0.46506  -0.22502   0.01909   0.00000  Uiso   1.00
B1     C    -1.00000  -0.09081   0.25111   0.00000  Uiso   1.00
Li1    H    -1.00000  -0.08090   0.22090   0.00000  Uiso   1.00
Li2    H    -1.00000  -0.26655   0.01919   0.00000  Uiso   1.00
B2     C    -1.00000  -0.72376   0.49748   0.00000  Uiso   1.00
Li3    H    -1.00000  -0.72306   0.46595   0.00000  Uiso   1.00
B3     C    -0.08979  -0.00000   0.25207   0.00000  Uiso   1.00
Li4    H    -0.06963  -0.00000   0.27751   0.00000  Uiso   1.00
B33    C    -0.27553   0.00000   0.01126   0.00000  Uiso   1.00
loop_
_geom_bond_atom_site_label_1
_geom_bond_atom_site_label_2
_geom_bond_distance
_geom_bond_site_symmetry_2
_ccdc_geom_bond_type
H1     C1      2.005   1_565 S
H1     C5      2.005   .     S
H1     C9      1.999   .     S
H1     C17     1.997   16_455 S
H5     C10     2.002   .     S
H5     C25     2.001   .     S
H5     C33     1.994   1_565 S
H5     C41     1.995   16    S
H9     C18     2.002   1_565 S
H9     C26     2.001   .     S
H9     C49     1.999   1_565 S
H9     C57     2.005   16    S
H13    C34     1.997   .     S
H13    C65     1.992   .     S
H13    C69     1.993   .     S
H13    C42     1.991   10_454 S
H17    C50     1.993   1_556 S
H17    C70     1.990   1_556 S
H17    C77     1.993   1_556 S
H17    C58     2.006   10_455 S
Be1    C1      1.390   5     A
Be1    He1     1.097   5     S
Be1    Be1     1.394   5     A
C1     H1      2.005   1_545 S
C1     B3      1.358   .     A
C1     Be1     1.390   5     A
He1    Be1     1.097   5     S
He5    Be77    1.097   11_445 S
Be5    C5      1.389   5_565 A
Be5    Be5     1.394   6     A
Be5    He6     1.097   5_565 S
C5     B1      1.358   1_665 A
C5     Be5     1.389   5_565 A
He6    Be5     1.097   5_565 S
Be9    Be10    1.391   .     D
Be9    C10     1.390   .     S
Be9    He11    1.097   .     S
Be10   C9      1.388   .     S
Be10   He10    1.095   .     S
C9     B5      1.358   .     D
B5     C10     1.358   .     S
B5     Li7     1.097   1_565 S
Li7    B5      1.097   1_545 S
Be17   Be18    1.392   .     D
Be17   C18     1.390   .     S
Be17   He19    1.097   .     S
Be18   C17     1.388   .     S
Be18   He18    1.097   .     S
C17    B9      1.358   1_545 S
C17    H1      1.997   16_545 S
B9     C17     1.358   1_565 S
B9     C18     1.357   1_565 D
B9     Li11    1.097   .     S
C18    H9      2.002   1_545 S
C18    B9      1.357   1_545 D
Be25   Be26    1.394   .     D
Be25   C26     1.389   1_545 S
Be25   He27    1.097   .     S
Be26   C25     1.389   1_545 S
Be26   He26    1.096   .     S
C25    Be26    1.389   1_565 S
C25    B13     1.358   .     S
B13    C26     1.357   .     D
B13    Li15    1.098   .     S
C26    Be25    1.389   1_565 S
Be33   Be34    1.392   .     D
Be33   C34     1.390   .     S
Be33   He35    1.097   .     S
Be34   C33     1.389   .     S
Be34   He34    1.097   .     S
C33    H5      1.994   1_545 S
C33    B17     1.358   .     D
B17    C34     1.357   .     S
B17    Li19    1.098   .     S
Be41   Be42    1.392   .     D
Be41   C42     1.389   .     S
Be41   He43    1.097   .     S
Be42   C41     1.389   .     S
Be42   He42    1.097   .     S
C41    B21     1.357   .     S
C41    H5      1.995   16    S
B21    C42     1.357   .     D
B21    Li23    1.098   .     S
C42    H13     1.991   10_455 S
Be49   Be50    1.390   .     D
Be49   C50     1.388   .     S
Be49   He51    1.097   .     S
Be50   C49     1.390   .     S
Be50   He50    1.097   1_545 S
C49    H9      1.999   1_545 S
C49    B25     1.357   .     D
B25    C50     1.358   .     S
B25    Li27    1.098   .     S
C50    H17     1.993   1_554 S
He50   Be50    1.097   1_565 S
Be57   Be58    1.395   .     D
Be57   C58     1.390   .     S
Be57   He59    1.096   .     S
Be58   C57     1.389   .     S
Be58   He58    1.096   .     S
C57    B29     1.357   .     D
C57    H9      2.005   16    S
B29    C58     1.356   .     S
B29    Li31    1.099   .     S
C58    H17     2.006   10_454 S
Be65   C65     1.389   5     A
Be65   He66    1.097   5     S
Be65   Be65    1.391   5     A
C65    B33     1.358   .     A
C65    Be65    1.389   5     A
He66   Be65    1.097   5     S
Be69   Be70    1.393   .     D
Be69   C70     1.389   .     S
Be69   He71    1.097   .     S
Be70   C69     1.389   .     S
Be70   He70    1.096   .     S
C69    B35     1.357   .     S
B35    C70     1.356   .     D
B35    Li36    1.098   10_454 S
C70    H17     1.990   1_554 S
Li36   B35     1.098   10_455 S
Be77   He5     1.097   12_455 S
Be77   C77     1.389   5     A
Be77   Be77    1.392   6_455 A
C77    H17     1.993   1_554 S
C77    Be77    1.389   5     A
C77    B2      1.357   9_554 A
B1     C5      1.358   1_445 A
B1     C5      1.358   6_445 A
B1     Li1     1.098   .     S
Li2    B33     1.098   4_455 S
B2     Li3     1.097   .     S
B2     C77     1.357   9_445 A
B2     C77     1.357   14_345 A
B3     C1      1.358   5     A
B3     Li4     1.098   .     S
B33    C65     1.358   5     A
B33    Li2     1.098   3_545 S
