# Supplementary material for: Data-Driven Search Algorithm for Discovery of Synthesizable Zeolitic Imidazolate Frameworks
Source: JACS Au. 2025 Mar 7;5(3):1460–70. doi: 10.1021/jacsau.5c00077 (PMC11938011; doi:10.1021/jacsau.5c00077)
Supplement: Supplementary file 5 — au5c00077_si_005.zip [file au5c00077_si_005.zip › Tier 2/T-165_194_3_501.cif]

data_194_3_501.lmp-nosymm
_audit_creation_date              2023-09-12
_audit_creation_method            'Materials Studio'
_symmetry_space_group_name_H-M    'P63/MMC'
_symmetry_Int_Tables_number       194
_symmetry_cell_setting            hexagonal
loop_
_symmetry_equiv_pos_as_xyz
  x,y,z
  -y,x-y,z
  -x+y,-x,z
  -x,-y,z+1/2
  y,-x+y,z+1/2
  x-y,x,z+1/2
  y,x,-z
  x-y,-y,-z
  -x,-x+y,-z
  -y,-x,-z+1/2
  -x+y,y,-z+1/2
  x,x-y,-z+1/2
  -x,-y,-z
  y,-x+y,-z
  x-y,x,-z
  x,y,-z+1/2
  -y,x-y,-z+1/2
  -x+y,-x,-z+1/2
  -y,-x,z
  -x+y,y,z
  x,x-y,z
  y,x,z+1/2
  x-y,-y,z+1/2
  -x,-x+y,z+1/2
_cell_length_a                    45.6028
_cell_length_b                    45.6028
_cell_length_c                    18.0960
_cell_angle_alpha                 90.0000
_cell_angle_beta                  90.0000
_cell_angle_gamma                 120.0000
loop_
_atom_site_label
_atom_site_type_symbol
_atom_site_fract_x
_atom_site_fract_y
_atom_site_fract_z
_atom_site_U_iso_or_equiv
_atom_site_adp_type
_atom_site_occupancy
H1     Zn    0.20067   0.26770   0.08071   0.00000  Uiso   1.00
H9     Zn    0.40077   0.26792   0.08542   0.00000  Uiso   1.00
Be1    C     0.19939   0.18372   0.98238   0.00000  Uiso   1.00
C1     N     0.20759   0.23339   0.02695   0.00000  Uiso   1.00
He1    H     0.15743   0.18904   0.03583   0.00000  Uiso   1.00
Be9    C     0.22943   0.25058   0.28842   0.00000  Uiso   1.00
C9     N     0.20790   0.26191   0.18747   0.00000  Uiso   1.00
He9    H     0.24271   0.24288   0.17250   0.00000  Uiso   1.00
Be17   C     0.10630   0.24310   0.99194   0.00000  Uiso   1.00
C17    N     0.15412   0.25864   0.05645   0.00000  Uiso   1.00
He17   H     0.14723   0.23291   0.95133   0.00000  Uiso   1.00
Be25   C     0.28304   0.36351   0.03260   0.00000  Uiso   1.00
Be33   C     0.26774   0.33299   0.07105   0.00000  Uiso   1.00
C25    N     0.23442   0.31411   0.04721   0.00000  Uiso   1.00
B1     C     0.23081   0.33310   0.99415   0.00000  Uiso   1.00
C33    N     0.25926   0.36361   0.98477   0.00000  Uiso   1.00
He25   H     0.27780   0.32348   0.11403   0.00000  Uiso   1.00
He33   H     0.30879   0.38527   0.03637   0.00000  Uiso   1.00
Li1    H     0.20720   0.32496   0.96349   0.00000  Uiso   1.00
Be41   C     0.39042   0.30744   0.28852   0.00000  Uiso   1.00
C41    N     0.39496   0.28103   0.18757   0.00000  Uiso   1.00
He41   H     0.38757   0.32406   0.17197   0.00000  Uiso   1.00
Be49   C     0.43958   0.20456   0.13367   0.00000  Uiso   1.00
C49    N     0.41067   0.23014   0.09719   0.00000  Uiso   1.00
He49   H     0.45814   0.25976   0.15643   0.00000  Uiso   1.00
Be57   C     0.35403   0.48938   0.99124   0.00000  Uiso   1.00
Be65   C     0.33918   0.45889   0.95254   0.00000  Uiso   1.00
C57    N     0.30426   0.44462   0.95679   0.00000  Uiso   1.00
B9     C     0.29904   0.46623   0.99898   0.00000  Uiso   1.00
C65    N     0.32835   0.49415   0.01933   0.00000  Uiso   1.00
He57   H     0.35068   0.44655   0.92157   0.00000  Uiso   1.00
Li9    H     0.27388   0.46208   0.01359   0.00000  Uiso   1.00
Be73   C     0.33633   0.49321   0.28844   0.00000  Uiso   1.00
He65   H     0.33784   0.47567   0.17233   0.00000  Uiso   1.00
H25    Zn    0.33336   0.53267   0.08167   0.00000  Uiso   1.00
He105  H     0.38078   0.50821   1.00009   0.00000  Uiso   1.00
C109   N     0.33357   0.52066   0.18756   0.00000  Uiso   1.00
Be121  C     0.41911   0.61141   0.97900   0.00000  Uiso   1.00
C121   N     0.37723   0.57315   0.05148   0.00000  Uiso   1.00
He121  H     0.37436   0.56398   0.93316   0.00000  Uiso   1.00
Be133  C     0.26515   0.56080   0.99892   0.00000  Uiso   1.00
C133   N     0.29584   0.54206   0.05922   0.00000  Uiso   1.00
He133  H     0.31730   0.57303   0.96112   0.00000  Uiso   1.00
B17    C     0.23699   0.23699   1.00000   0.00000  Uiso   1.00
Li21   H     0.26107   0.26107   1.00000   0.00000  Uiso   1.00
Li17   H     0.18500   0.36999   0.54649   0.00000  Uiso   1.00
B29    C     0.13413   0.26825   0.09234   0.00000  Uiso   1.00
Li31   H     0.14081   0.28161   0.14547   0.00000  Uiso   1.00
B55    C     0.26529   0.53059   0.09244   0.00000  Uiso   1.00
Li57   H     0.25731   0.51461   0.14208   0.00000  Uiso   1.00
B19    C     0.39399   0.19699   0.42295   0.00000  Uiso   1.00
B21    C     0.19634   0.26926   0.25000   0.00000  Uiso   1.00
Li23   H     0.17880   0.27913   0.25000   0.00000  Uiso   1.00
B25    C     0.39772   0.26609   0.25000   0.00000  Uiso   1.00
Li27   H     0.40090   0.24376   0.25000   0.00000  Uiso   1.00
B47    C     0.33250   0.53662   0.25000   0.00000  Uiso   1.00
Li49   H     0.33050   0.55963   0.25000   0.00000  Uiso   1.00
B63    C     0.40058   0.59942   0.09256   0.00000  Uiso   1.00
Li65   H     0.39895   0.60105   0.15279   0.00000  Uiso   1.00
loop_
_geom_bond_atom_site_label_1
_geom_bond_atom_site_label_2
_geom_bond_distance
_geom_bond_site_symmetry_2
_ccdc_geom_bond_type
H1     C1      1.997   .     S
H1     C9      1.999   .     S
H1     C17     1.999   .     S
H1     C25     1.990   .     S
H9     C41     2.001   .     S
H9     C49     1.999   .     S
H9     C33     1.993   7_556 S
H9     C57     2.004   7_556 S
Be1    Be1     1.392   7_557 A
Be1    C1      1.389   7_556 A
Be1    He1     1.097   7_556 S
C1     B17     1.357   1_554 A
C1     Be1     1.389   7_556 A
He1    Be1     1.097   7_556 S
Be9    Be9     1.391   16    A
Be9    C9      1.389   16    A
Be9    He9     1.097   16    S
C9     B21     1.359   .     A
C9     Be9     1.389   16    A
He9    Be9     1.097   16    S
Be17   C17     1.389   20_556 A
Be17   He17    1.097   20    S
Be17   Be17    1.391   20    A
C17    B29     1.358   .     A
C17    Be17    1.389   20_554 A
He17   Be17    1.097   20    S
Be25   Be33    1.392   .     D
Be25   C33     1.389   1_554 S
Be25   He33    1.097   .     S
Be33   C25     1.388   .     S
Be33   He25    1.097   .     S
C25    B1      1.357   1_554 D
B1     C25     1.357   1_556 D
B1     C33     1.357   .     S
B1     Li1     1.098   .     S
C33    Be25    1.389   1_556 S
C33    H9      1.993   7_556 S
Be41   Be41    1.394   16    A
Be41   C41     1.389   16    A
Be41   He41    1.096   16    S
C41    B25     1.357   .     A
C41    Be41    1.389   16    A
He41   Be41    1.096   16    S
Be49   He49    1.097   21    S
Be49   C49     1.389   21    A
Be49   Be49    1.389   21    A
C49    Be49    1.389   21    A
C49    B19     1.359   12    A
He49   Be49    1.097   21    S
Be57   Be65    1.393   .     D
Be57   C65     1.390   1_556 S
Be57   He105   1.097   .     S
Be65   C57     1.389   .     S
Be65   He57    1.096   .     S
C57    B9      1.358   .     D
C57    H9      2.004   7_556 S
B9     C65     1.357   1_556 S
B9     Li9     1.098   1_556 S
C65    Be57    1.390   1_554 S
C65    B9      1.357   1_554 S
C65    H25     2.002   .     S
Li9    B9      1.098   1_554 S
Be73   Be73    1.391   16    A
Be73   C109    1.389   16    A
Be73   He65    1.097   16    S
He65   Be73    1.097   16    S
H25    C109    1.994   .     S
H25    C121    2.004   .     S
H25    C133    2.002   .     S
C109   B47     1.358   .     A
C109   Be73    1.389   16    A
Be121  Be121   1.392   19_665 A
Be121  C121    1.389   19_666 A
Be121  He121   1.097   19_665 S
C121   B63     1.359   .     A
C121   Be121   1.389   19_664 A
He121  Be121   1.097   19_665 S
Be133  Be133   1.391   20    A
Be133  C133    1.389   20_556 A
Be133  He133   1.097   20    S
C133   B55     1.359   .     A
C133   Be133   1.389   20_554 A
He133  Be133   1.097   20    S
B17    C1      1.357   1_556 A
B17    C1      1.357   7_556 A
B17    Li21    1.098   .     S
Li17   B19     1.097   7_556 S
B29    C17     1.358   20    A
B29    Li31    1.097   .     S
B55    C133    1.359   20    A
B55    Li57    1.098   .     S
B19    C49     1.359   12    A
B19    C49     1.359   16    A
B19    Li17    1.097   7_556 S
B21    C9      1.359   16    A
B21    Li23    1.097   .     S
B25    C41     1.357   16    A
B25    Li27    1.098   .     S
B47    C109    1.358   16    A
B47    Li49    1.098   .     S
B63    C121    1.359   19_665 A
B63    Li65    1.097   .     S
