# Supplementary material for: Data-Driven Search Algorithm for Discovery of Synthesizable Zeolitic Imidazolate Frameworks
Source: JACS Au. 2025 Mar 7;5(3):1460–70. doi: 10.1021/jacsau.5c00077 (PMC11938011; doi:10.1021/jacsau.5c00077)
Supplement: Supplementary file 5 — au5c00077_si_005.zip [file au5c00077_si_005.zip › Tier 2/T-166_69_3_67204.cif]

data_69_3_67204.lmp-nosymm
_audit_creation_date              2023-09-12
_audit_creation_method            'Materials Studio'
_symmetry_space_group_name_H-M    'C2/M'
_symmetry_Int_Tables_number       12
_symmetry_cell_setting            monoclinic
loop_
_symmetry_equiv_pos_as_xyz
  x,y,z
  -x,y,-z
  -x,-y,-z
  x,-y,z
  x+1/2,y+1/2,z
  -x+1/2,y+1/2,-z
  -x+1/2,-y+1/2,-z
  x+1/2,-y+1/2,z
_cell_length_a                    34.2245
_cell_length_b                    19.6253
_cell_length_c                    30.9557
_cell_angle_alpha                 90.0000
_cell_angle_beta                  127.7566
_cell_angle_gamma                 90.0000
loop_
_atom_site_label
_atom_site_type_symbol
_atom_site_fract_x
_atom_site_fract_y
_atom_site_fract_z
_atom_site_U_iso_or_equiv
_atom_site_adp_type
_atom_site_occupancy
H1     Zn   -0.67587   0.65467  -0.55800   0.00000  Uiso   1.00
H5     Zn   -0.69220   0.65555  -0.76447   0.00000  Uiso   1.00
Be1    C    -0.58232   0.71577  -0.45535   0.00000  Uiso   1.00
C1     N    -0.63357   0.71246  -0.49123   0.00000  Uiso   1.00
He1    H    -0.55951   0.68677  -0.46270   0.00000  Uiso   1.00
C5     N    -0.74605   0.67944  -0.59440   0.00000  Uiso   1.00
He5    H    -0.74673   0.72786  -1.36293   0.00000  Uiso   1.00
He7    H    -0.65089   0.72816  -0.33362   0.00000  Uiso   1.00
Be5    C    -0.64238   0.46455  -0.48128   0.00000  Uiso   1.00
C9     N    -0.66432   0.55756  -0.53418   0.00000  Uiso   1.00
He13   H    -0.62793   0.57168  -0.44764   0.00000  Uiso   1.00
Be9    C    -0.62501   0.70575  -0.64763   0.00000  Uiso   1.00
Be11   C    -0.62102   0.70578  -0.60010   0.00000  Uiso   1.00
C13    N    -0.66168   0.67174  -0.61079   0.00000  Uiso   1.00
B3     C    -0.68844   0.65135  -0.66370   0.00000  Uiso   1.00
C15    N    -0.66810   0.67155  -0.68794   0.00000  Uiso   1.00
He17   H    -0.59272   0.72801  -0.55988   0.00000  Uiso   1.00
He19   H    -0.60069   0.72783  -0.65581   0.00000  Uiso   1.00
Li3    H    -0.72314   0.62259  -0.68484   0.00000  Uiso   1.00
Be17   C    -0.57603   0.72342  -0.76318   0.00000  Uiso   1.00
Be19   C    -0.59874   0.67971  -0.74933   0.00000  Uiso   1.00
C21    N    -0.64656   0.70280  -0.77461   0.00000  Uiso   1.00
He25   H    -0.58455   0.63370  -0.72385   0.00000  Uiso   1.00
He27   H    -0.53882   0.72121  -0.75200   0.00000  Uiso   1.00
Be25   C    -0.68032   0.46457  -0.81537   0.00000  Uiso   1.00
C25    N    -0.68636   0.55760  -0.77717   0.00000  Uiso   1.00
He33   H    -0.67573   0.57152  -0.83904   0.00000  Uiso   1.00
He37   H    -0.72607   0.74530  -1.22432   0.00000  Uiso   1.00
He39   H    -0.62846   0.74560  -1.12642   0.00000  Uiso   1.00
Be29   C    -0.62545   1.25239  -0.96796   0.00000  Uiso   1.00
Be31   C    -0.62434   1.25116  -0.92220   0.00000  Uiso   1.00
He41   H    -0.63291   0.29102  -0.90432   0.00000  Uiso   1.00
He43   H    -0.63500   0.29358  -0.99686   0.00000  Uiso   1.00
Be37   C    -0.47681   0.73567   0.00587   0.00000  Uiso   1.00
He53   H    -0.54688   0.69322  -1.01181   0.00000  Uiso   1.00
H9     Zn   -1.11863   0.34805  -1.37751   0.00000  Uiso   1.00
H13    Zn   -0.90689   0.34721  -1.17106   0.00000  Uiso   1.00
H17    Zn   -0.90018   0.65742  -0.97383   0.00000  Uiso   1.00
Be41   C    -0.93123   0.74033  -1.58712   0.00000  Uiso   1.00
B9     C    -0.85060   0.74692  -1.53073   0.00000  Uiso   1.00
C29    N    -0.88844   0.71799  -1.57853   0.00000  Uiso   1.00
He57   H    -0.96793   0.72440  -1.62299   0.00000  Uiso   1.00
Li9    H    -0.81144   0.73862  -1.51196   0.00000  Uiso   1.00
Be45   C    -0.81832   0.73617  -0.64115   0.00000  Uiso   1.00
Be47   C    -0.77093   0.73639  -0.62659   0.00000  Uiso   1.00
B13    C    -0.77823   0.64760  -0.58930   0.00000  Uiso   1.00
C33    N    -0.82276   0.67925  -1.61775   0.00000  Uiso   1.00
Li13   H    -0.76959   0.60054  -0.56579   0.00000  Uiso   1.00
Be53   C    -1.14694   0.53548  -1.45719   0.00000  Uiso   1.00
C37    N    -1.12728   0.44259  -1.40485   0.00000  Uiso   1.00
He61   H    -1.15856   0.42806  -1.48991   0.00000  Uiso   1.00
Be57   C    -1.01199   0.34450  -1.20677   0.00000  Uiso   1.00
Be59   C    -1.06057   0.34427  -1.25444   0.00000  Uiso   1.00
C41    N    -1.05972   0.34755  -1.29868   0.00000  Uiso   1.00
B19    C    -1.01120   0.35142  -1.27671   0.00000  Uiso   1.00
C43    N    -0.98086   0.34830  -1.22129   0.00000  Uiso   1.00
He65   H    -1.09546   0.34132  -1.26012   0.00000  Uiso   1.00
He67   H    -0.99738   0.34147  -1.16391   0.00000  Uiso   1.00
Li19   H    -0.99785   0.35595  -1.30103   0.00000  Uiso   1.00
B23    C    -0.84915   0.73961  -1.19839   0.00000  Uiso   1.00
C49    N    -0.89103   0.72462  -1.20440   0.00000  Uiso   1.00
Li23   H    -0.81544   0.70860  -1.17434   0.00000  Uiso   1.00
Be65   C    -0.84119   0.53551  -1.15884   0.00000  Uiso   1.00
C53    N    -0.88431   0.44239  -1.16811   0.00000  Uiso   1.00
He73   H    -0.81424   0.42825  -1.15366   0.00000  Uiso   1.00
Be69   C    -0.83888   0.72583  -0.86204   0.00000  Uiso   1.00
Be71   C    -0.79071   0.72580  -0.81359   0.00000  Uiso   1.00
C57    N    -0.76343   0.67917  -0.81898   0.00000  Uiso   1.00
B29    C    -0.79509   0.65393  -0.87041   0.00000  Uiso   1.00
C59    N    -0.84140   0.67968  -0.89770   0.00000  Uiso   1.00
Li29   H    -0.78456   0.61611  -0.88777   0.00000  Uiso   1.00
C61    N    -0.88983   0.31372  -1.10039   0.00000  Uiso   1.00
B31    C    -0.89756   0.34912  -1.06862   0.00000  Uiso   1.00
C63    N    -0.88841   0.31156  -1.02649   0.00000  Uiso   1.00
Li31   H    -0.90853   0.40296  -1.07550   0.00000  Uiso   1.00
Be77   C    -0.95679   0.46462  -1.03979   0.00000  Uiso   1.00
C73    N    -0.91493   0.55771  -0.98968   0.00000  Uiso   1.00
He77   H    -0.98367   0.57120  -1.07171   0.00000  Uiso   1.00
C77    N    -0.96250   0.69707  -0.99083   0.00000  Uiso   1.00
B1     C    -0.67775   0.50000  -0.56458   0.00000  Uiso   1.00
Li1    H    -0.69638   0.50000  -0.60868   0.00000  Uiso   1.00
B7     C    -0.69117   0.50000  -0.75647   0.00000  Uiso   1.00
Li7    H    -0.69654   0.50000  -0.72497   0.00000  Uiso   1.00
B17    C    -1.11728   0.50000  -1.37534   0.00000  Uiso   1.00
Li17   H    -1.10151   0.50000  -1.33196   0.00000  Uiso   1.00
B27    C    -0.90827   0.50000  -1.17198   0.00000  Uiso   1.00
Li27   H    -0.94388   0.50000  -1.17905   0.00000  Uiso   1.00
B37    C    -0.89075   0.50000  -0.96126   0.00000  Uiso   1.00
Li37   H    -0.85594   0.50000  -0.91947   0.00000  Uiso   1.00
B39    C    -1.00000   0.65885  -1.00000   0.00000  Uiso   1.00
Li39   H    -1.00000   0.60293  -1.00000   0.00000  Uiso   1.00
loop_
_geom_bond_atom_site_label_1
_geom_bond_atom_site_label_2
_geom_bond_distance
_geom_bond_site_symmetry_2
_ccdc_geom_bond_type
H1     C1      1.997   .     S
H1     C5      1.990   .     S
H1     C9      1.994   .     S
H1     C13     1.998   .     S
H5     C15     1.999   .     S
H5     C21     2.000   .     S
H5     C25     1.997   .     S
H5     C57     1.992   .     S
Be1    C1      1.389   .     S
Be1    He1     1.097   .     S
Be1    Be41    1.393   7_363 D
C1     B9      1.357   7_363 D
C5     Be47    1.389   .     S
C5     B13     1.357   .     S
He5    Be47    1.097   7_363 S
He7    Be45    1.097   7_364 S
Be5    Be5     1.392   4_565 A
Be5    C9      1.389   4_565 A
Be5    He13    1.097   4_565 S
C9     B1      1.358   .     A
C9     Be5     1.389   4_565 A
He13   Be5     1.097   4_565 S
Be9    Be11    1.392   .     D
Be9    C15     1.389   .     S
Be9    He19    1.097   .     S
Be11   C13     1.388   .     S
Be11   He17    1.096   .     S
C13    B3      1.358   .     D
B3     C15     1.358   .     S
B3     Li3     1.098   .     S
Be17   Be19    1.390   .     D
Be17   He27    1.097   .     S
Be17   C49     1.390   7_363 S
Be19   C21     1.388   .     S
Be19   He25    1.097   .     S
C21    B23     1.359   7_363 S
Be25   Be25    1.391   4_565 A
Be25   He33    1.097   4_565 S
Be25   C25     1.389   4_565 A
C25    B7      1.358   .     A
C25    Be25    1.389   4_565 A
He33   Be25    1.097   4_565 S
He37   Be71    1.097   7_363 S
He39   Be69    1.097   7_363 S
Be29   Be31    1.394   .     D
Be29   He43    1.096   1_565 S
Be29   C63     1.389   7_363 S
Be31   He41    1.097   1_565 S
Be31   C61     1.389   7_363 S
He41   Be31    1.097   1_545 S
He43   Be29    1.096   1_545 S
Be37   Be37    1.395   2_455 A
Be37   He53    1.096   2_454 S
Be37   C77     1.390   8_566 A
He53   Be37    1.096   2_454 S
H9     C37     1.985   .     S
H9     C41     1.999   .     S
H9     C33     1.993   3_362 S
H9     C29     1.998   3_362 S
H13    C43     2.002   .     S
H13    C53     2.002   .     S
H13    C61     1.998   .     S
H13    C49     2.008   4_565 S
H17    C59     1.996   .     S
H17    C73     2.005   .     S
H17    C77     2.014   .     S
H17    C63     1.999   4_565 S
Be41   C29     1.389   .     S
Be41   He57    1.096   .     S
Be41   Be1     1.393   7_363 D
B9     C29     1.357   .     S
B9     Li9     1.098   .     S
B9     C1      1.357   7_363 D
C29    H9      1.998   3_362 S
Be45   Be47    1.392   .     D
Be45   C33     1.389   1_556 S
Be45   He7     1.097   7_364 S
Be47   He5     1.097   7_363 S
B13    C33     1.357   1_556 D
B13    Li13    1.099   .     S
C33    B13     1.357   1_554 D
C33    Be45    1.389   1_554 S
C33    H9      1.993   3_362 S
Be53   Be53    1.393   4_565 A
Be53   He61    1.097   4_565 S
Be53   C37     1.388   4_565 A
C37    B17     1.356   .     A
C37    Be53    1.388   4_565 A
He61   Be53    1.097   4_565 S
Be57   Be59    1.392   .     D
Be57   C43     1.389   .     S
Be57   He67    1.096   .     S
Be59   C41     1.389   .     S
Be59   He65    1.097   .     S
C41    B19     1.357   .     D
B19    C43     1.358   .     S
B19    Li19    1.098   .     S
B23    C49     1.360   .     D
B23    Li23    1.097   .     S
B23    C21     1.359   7_363 S
C49    Be17    1.390   7_363 S
C49    H13     2.008   4_565 S
Be65   Be65    1.394   4_565 A
Be65   He73    1.096   4_565 S
Be65   C53     1.389   4_565 A
C53    B27     1.358   .     A
C53    Be65    1.389   4_565 A
He73   Be65    1.096   4_565 S
Be69   Be71    1.393   .     D
Be69   C59     1.389   .     S
Be69   He39    1.097   7_363 S
Be71   C57     1.388   .     S
Be71   He37    1.097   7_363 S
C57    B29     1.357   .     S
B29    C59     1.357   .     D
B29    Li29    1.098   .     S
C61    B31     1.356   .     S
C61    Be31    1.389   7_363 S
B31    C63     1.357   .     D
B31    Li31    1.098   .     S
C63    Be29    1.389   7_363 S
C63    H17     1.999   4_565 S
Be77   Be77    1.389   4_565 A
Be77   C73     1.389   4_565 A
Be77   He77    1.097   4_565 S
C73    B37     1.360   .     A
C73    Be77    1.389   4_565 A
He77   Be77    1.097   4_565 S
C77    B39     1.358   .     A
C77    Be37    1.390   8_464 A
B1     C9      1.358   4_565 A
B1     Li1     1.097   .     S
B7     C25     1.358   4_565 A
B7     Li7     1.097   .     S
B17    C37     1.356   4_565 A
B17    Li17    1.099   .     S
B27    C53     1.358   4_565 A
B27    Li27    1.098   .     S
B37    C73     1.360   4_565 A
B37    Li37    1.098   .     S
B39    C77     1.358   2_353 A
B39    Li39    1.098   .     S
