# Supplementary material for: Data-Driven Search Algorithm for Discovery of Synthesizable Zeolitic Imidazolate Frameworks
Source: JACS Au. 2025 Mar 7;5(3):1460–70. doi: 10.1021/jacsau.5c00077 (PMC11938011; doi:10.1021/jacsau.5c00077)
Supplement: Supplementary file 5 — au5c00077_si_005.zip [file au5c00077_si_005.zip › Tier 2/T-167_166_3_6805.cif]

data_166_3_6805.lmp-nosymm
_audit_creation_date              2023-09-12
_audit_creation_method            'Materials Studio'
_symmetry_space_group_name_H-M    'R-3M'
_symmetry_Int_Tables_number       166
_symmetry_cell_setting            trigonal
loop_
_symmetry_equiv_pos_as_xyz
  x,y,z
  -y,x-y,z
  -x+y,-x,z
  y,x,-z
  x-y,-y,-z
  -x,-x+y,-z
  -x,-y,-z
  y,-x+y,-z
  x-y,x,-z
  -y,-x,z
  -x+y,y,z
  x,x-y,z
  x+2/3,y+1/3,z+1/3
  -y+2/3,x-y+1/3,z+1/3
  -x+y+2/3,-x+1/3,z+1/3
  y+2/3,x+1/3,-z+1/3
  x-y+2/3,-y+1/3,-z+1/3
  -x+2/3,-x+y+1/3,-z+1/3
  -x+2/3,-y+1/3,-z+1/3
  y+2/3,-x+y+1/3,-z+1/3
  x-y+2/3,x+1/3,-z+1/3
  -y+2/3,-x+1/3,z+1/3
  -x+y+2/3,y+1/3,z+1/3
  x+2/3,x-y+1/3,z+1/3
  x+1/3,y+2/3,z+2/3
  -y+1/3,x-y+2/3,z+2/3
  -x+y+1/3,-x+2/3,z+2/3
  y+1/3,x+2/3,-z+2/3
  x-y+1/3,-y+2/3,-z+2/3
  -x+1/3,-x+y+2/3,-z+2/3
  -x+1/3,-y+2/3,-z+2/3
  y+1/3,-x+y+2/3,-z+2/3
  x-y+1/3,x+2/3,-z+2/3
  -y+1/3,-x+2/3,z+2/3
  -x+y+1/3,y+2/3,z+2/3
  x+1/3,x-y+2/3,z+2/3
_cell_length_a                    24.2669
_cell_length_b                    24.2669
_cell_length_c                    91.3682
_cell_angle_alpha                 90.0000
_cell_angle_beta                  90.0000
_cell_angle_gamma                 120.0000
loop_
_atom_site_label
_atom_site_type_symbol
_atom_site_fract_x
_atom_site_fract_y
_atom_site_fract_z
_atom_site_U_iso_or_equiv
_atom_site_adp_type
_atom_site_occupancy
H1     Zn    0.41661   0.33107   0.02561   0.00000  Uiso   1.00
H7     Zn    0.24763   0.24745   0.07975   0.00000  Uiso   1.00
H13    Zn    0.33284   0.41678   0.13337   0.00000  Uiso   1.00
Be1    C     0.29515   0.27533   1.00613   0.00000  Uiso   1.00
C1     N     0.35546   0.32385   1.01000   0.00000  Uiso   1.00
He1    H     0.27110   0.23093   0.01240   0.00000  Uiso   1.00
Be7    C     0.52836   0.52892   0.02752   0.00000  Uiso   1.00
C7     N     0.48426   0.42262   0.02555   0.00000  Uiso   1.00
He7    H     0.42217   0.46220   0.02884   0.00000  Uiso   1.00
Be13   C     0.49515   0.21886   0.01217   0.00000  Uiso   1.00
C13    N     0.44811   0.27058   0.02175   0.00000  Uiso   1.00
He13   H     0.52502   0.32061   1.00618   0.00000  Uiso   1.00
Be19   C     0.38402   0.33279   0.07052   0.00000  Uiso   1.00
Be25   C     0.42203   0.35192   0.05805   0.00000  Uiso   1.00
C19    N     0.38363   0.32178   0.04602   0.00000  Uiso   1.00
B1     C     0.32434   0.28443   0.05154   0.00000  Uiso   1.00
C25    N     0.32203   0.29008   0.06628   0.00000  Uiso   1.00
He19   H     0.47316   0.38542   0.05685   0.00000  Uiso   1.00
He25   H     0.39640   0.34642   0.08202   0.00000  Uiso   1.00
Li1    H     0.28257   0.25402   0.04479   0.00000  Uiso   1.00
Be31   C     0.12168   0.30076   0.06176   0.00000  Uiso   1.00
C31    N     0.17996   0.26691   0.07393   0.00000  Uiso   1.00
He31   H     0.21926   0.32246   0.05411   0.00000  Uiso   1.00
Be37   C     0.15205   0.04733   0.07977   0.00000  Uiso   1.00
C37    N     0.21471   0.15389   0.07878   0.00000  Uiso   1.00
He37   H     0.11244   0.11424   0.08021   0.00000  Uiso   1.00
Be43   C     0.33898   0.30413   0.12037   0.00000  Uiso   1.00
Be55   C     0.31825   0.26477   0.10813   0.00000  Uiso   1.00
C43    N     0.28097   0.28118   0.09971   0.00000  Uiso   1.00
B7     C     0.28115   0.33025   0.10692   0.00000  Uiso   1.00
C55    N     0.31422   0.34480   0.11968   0.00000  Uiso   1.00
He43   H     0.32664   0.22610   0.10486   0.00000  Uiso   1.00
He55   H     0.36986   0.30640   0.12938   0.00000  Uiso   1.00
Li7    H     0.25554   0.35414   0.10308   0.00000  Uiso   1.00
Be67   C     0.33438   0.33822   0.17427   0.00000  Uiso   1.00
C67    N     0.33111   0.39089   0.15429   0.00000  Uiso   1.00
He67   H     0.33009   0.30136   0.15143   0.00000  Uiso   1.00
Be79   C     0.50652   0.55085   0.11449   0.00000  Uiso   1.00
C79    N     0.41918   0.48764   0.12782   0.00000  Uiso   1.00
He79   H     0.42789   0.45617   0.10612   0.00000  Uiso   1.00
Be91   C     0.22221   0.50183   0.12428   0.00000  Uiso   1.00
C91    N     0.26947   0.44582   0.13082   0.00000  Uiso   1.00
He91   H     0.32676   0.53730   0.12020   0.00000  Uiso   1.00
Li19   H     0.33333   0.86510   0.16667   0.00000  Uiso   1.00
B19    C     0.33333   0.91033   0.16667   0.00000  Uiso   1.00
Li24   H     0.58414   0.58414   1.00000   0.00000  Uiso   1.00
B49    C     0.37060   0.37060   1.00000   0.00000  Uiso   1.00
B24    C     0.54860   0.45140   0.02457   0.00000  Uiso   1.00
Li26   H     0.57450   0.42550   0.02308   0.00000  Uiso   1.00
B27    C     0.45834   0.54166   0.13532   0.00000  Uiso   1.00
Li29   H     0.44831   0.55169   0.14641   0.00000  Uiso   1.00
B33    C     0.42036   0.21018   0.02695   0.00000  Uiso   1.00
Li35   H     0.38142   0.19071   0.03497   0.00000  Uiso   1.00
B36    C     0.25050   0.12525   0.07848   0.00000  Uiso   1.00
Li38   H     0.30260   0.15130   0.07757   0.00000  Uiso   1.00
B39    C     0.12377   0.24755   0.08087   0.00000  Uiso   1.00
Li41   H     0.10995   0.21990   0.09106   0.00000  Uiso   1.00
B42    C     0.20681   0.41362   0.13443   0.00000  Uiso   1.00
Li47   H     0.18350   0.36700   0.13985   0.00000  Uiso   1.00
loop_
_geom_bond_atom_site_label_1
_geom_bond_atom_site_label_2
_geom_bond_distance
_geom_bond_site_symmetry_2
_ccdc_geom_bond_type
H1     C1      2.002   1_554 S
H1     C7      1.996   .     S
H1     C13     1.996   .     S
H1     C19     1.997   .     S
H7     C25     1.994   .     S
H7     C31     1.994   .     S
H7     C37     1.997   .     S
H7     C43     1.998   .     S
H13    C55     2.008   .     S
H13    C67     2.006   .     S
H13    C79     2.000   .     S
H13    C91     2.000   .     S
Be1    C1      1.389   .     A
Be1    He1     1.096   1_556 S
Be1    Be1     1.395   4_557 A
C1     H1      2.002   1_556 S
C1     B49     1.356   .     A
He1    Be1     1.096   1_554 S
Be7    Be7     1.390   10_665 A
Be7    He7     1.097   10_665 S
Be7    C7      1.389   10_665 A
C7     B24     1.358   .     A
C7     Be7     1.389   10_665 A
He7    Be7     1.097   10_665 S
Be13   C13     1.389   12    A
Be13   Be13    1.394   12    A
Be13   He13    1.096   12_554 S
C13    B33     1.357   .     A
C13    Be13    1.389   12    A
He13   Be13    1.096   12_556 S
Be19   Be25    1.391   .     D
Be19   C25     1.388   .     S
Be19   He25    1.097   .     S
Be25   C19     1.390   .     S
Be25   He19    1.097   .     S
C19    B1      1.357   .     D
B1     C25     1.358   .     S
B1     Li1     1.097   .     S
Be31   He31    1.097   11    S
Be31   Be31    1.393   11    A
Be31   C31     1.389   11    A
C31    B39     1.357   .     A
C31    Be31    1.389   11    A
He31   Be31    1.097   11    S
Be37   C37     1.389   12    A
Be37   He37    1.096   12    S
Be37   Be37    1.393   12    A
C37    B36     1.357   .     A
C37    Be37    1.389   12    A
He37   Be37    1.096   12    S
Be43   Be55    1.392   .     D
Be43   C55     1.390   .     S
Be43   He55    1.096   .     S
Be55   C43     1.388   .     S
Be55   He43    1.097   .     S
C43    B7      1.358   .     D
B7     C55     1.358   .     S
B7     Li7     1.098   .     S
Be67   C67     1.388   18    A
Be67   He67    1.095   18    S
Be67   Be67    1.390   18    A
C67    Be67    1.388   18    A
C67    B19     1.359   12_565 A
He67   Be67    1.095   18    S
Be79   Be79    1.392   10_665 A
Be79   C79     1.389   10_665 A
Be79   He79    1.097   10_665 S
C79    B27     1.358   .     A
C79    Be79    1.389   10_665 A
He79   Be79    1.097   10_665 S
Be91   C91     1.389   11    A
Be91   He91    1.097   11    S
Be91   Be91    1.393   11    A
C91    B42     1.358   .     A
C91    Be91    1.389   11    A
He91   Be91    1.097   11    S
Li19   B19     1.098   .     S
B19    C67     1.359   12_565 A
B19    C67     1.359   19_565 A
Li24   B49     1.098   7_667 S
B49    C1      1.356   4_557 A
B49    Li24    1.098   7_667 S
B24    C7      1.358   10_665 A
B24    Li26    1.097   .     S
B27    C79     1.358   10_665 A
B27    Li29    1.098   .     S
B33    C13     1.357   12    A
B33    Li35    1.098   .     S
B36    C37     1.357   12    A
B36    Li38    1.098   .     S
B39    C31     1.357   11    A
B39    Li41    1.098   .     S
B42    C91     1.358   11    A
B42    Li47    1.098   .     S
