# Supplementary material for: Data-Driven Search Algorithm for Discovery of Synthesizable Zeolitic Imidazolate Frameworks
Source: JACS Au. 2025 Mar 7;5(3):1460–70. doi: 10.1021/jacsau.5c00077 (PMC11938011; doi:10.1021/jacsau.5c00077)
Supplement: Supplementary file 5 — au5c00077_si_005.zip [file au5c00077_si_005.zip › Tier 2/T-168_141_3_9176.cif]

data_141_3_9176.lmp-nosymm
_audit_creation_date              2023-09-12
_audit_creation_method            'Materials Studio'
_symmetry_space_group_name_H-M    'I41/AMD'
_symmetry_Int_Tables_number       141
_symmetry_cell_setting            tetragonal
loop_
_symmetry_equiv_pos_as_xyz
  x,y,z
  -x+1/2,-y+1/2,z+1/2
  -y,x+1/2,z+1/4
  y+1/2,-x,z+3/4
  -x+1/2,y,-z+3/4
  x,-y+1/2,-z+1/4
  y+1/2,x+1/2,-z+1/2
  -y,-x,-z
  -x,-y+1/2,-z+1/4
  x+1/2,y,-z+3/4
  y,-x,-z
  -y+1/2,x+1/2,-z+1/2
  x+1/2,-y+1/2,z+1/2
  -x,y,z
  -y+1/2,-x,z+3/4
  y,x+1/2,z+1/4
  x+1/2,y+1/2,z+1/2
  -x,-y,z
  -y+1/2,x,z+3/4
  y,-x+1/2,z+1/4
  -x,y+1/2,-z+1/4
  x+1/2,-y,-z+3/4
  y,x,-z
  -y+1/2,-x+1/2,-z+1/2
  -x+1/2,-y,-z+3/4
  x,y+1/2,-z+1/4
  y+1/2,-x+1/2,-z+1/2
  -y,x,-z
  x,-y,z
  -x+1/2,y+1/2,z+1/2
  -y,-x+1/2,z+1/4
  y+1/2,x,z+3/4
_cell_length_a                    17.7611
_cell_length_b                    17.7611
_cell_length_c                    118.1850
_cell_angle_alpha                 90.0000
_cell_angle_beta                  90.0000
_cell_angle_gamma                 90.0000
loop_
_atom_site_label
_atom_site_type_symbol
_atom_site_fract_x
_atom_site_fract_y
_atom_site_fract_z
_atom_site_U_iso_or_equiv
_atom_site_adp_type
_atom_site_occupancy
H1     Zn    0.16914   0.17192   0.10220   0.00000  Uiso   1.00
H9     Zn    0.32715   0.16660   0.05703   0.00000  Uiso   1.00
H17    Zn    0.16950   0.33067   0.01888   0.00000  Uiso   1.00
Be1    C     0.27715   0.26669   0.13032   0.00000  Uiso   1.00
C1     N     0.20287   0.22473   0.11622   0.00000  Uiso   1.00
He1    H     0.32428   0.21595   0.11427   0.00000  Uiso   1.00
Be9    C     0.16715  -0.03915   0.11787   0.00000  Uiso   1.00
C9     N     0.17195   0.06365   0.10673   0.00000  Uiso   1.00
He9    H     0.16528   0.07892   0.12497   0.00000  Uiso   1.00
Be17   C    -0.03923   0.25738   0.09107   0.00000  Uiso   1.00
C17    N     0.06361   0.19873   0.09793   0.00000  Uiso   1.00
He17   H     0.07943   0.29382   0.08664   0.00000  Uiso   1.00
Be25   C     0.33330   0.25183   0.07945   0.00000  Uiso   1.00
Be33   C     0.29559   0.25357   0.08978   0.00000  Uiso   1.00
C25    N     0.24267   0.19590   0.08984   0.00000  Uiso   1.00
B1     C     0.24907   0.16207   0.07959   0.00000  Uiso   1.00
C33    N     0.30397   0.19303   0.07308   0.00000  Uiso   1.00
He25   H     0.30223   0.29158   0.09702   0.00000  Uiso   1.00
He33   H     0.37897   0.28732   0.07621   0.00000  Uiso   1.00
Li1    H     0.21469   0.11384   0.07694   0.00000  Uiso   1.00
Be41   C     0.21788  -0.03925   0.04989   0.00000  Uiso   1.00
C41    N     0.28763   0.06354   0.05376   0.00000  Uiso   1.00
He41   H     0.17431   0.07951   0.04733   0.00000  Uiso   1.00
Be49   C    -0.46086   0.15239   0.04195   0.00000  Uiso   1.00
C49    N     0.43631   0.16369   0.05298   0.00000  Uiso   1.00
He49   H     0.42108   0.14545   0.03493   0.00000  Uiso   1.00
Be57   C     0.26138   0.36299   0.04002   0.00000  Uiso   1.00
Be65   C     0.29473   0.32447   0.04897   0.00000  Uiso   1.00
C57    N     0.28462   0.24777   0.04723   0.00000  Uiso   1.00
B9     C     0.24781   0.24212   0.03719   0.00000  Uiso   1.00
C65    N     0.23284   0.31026   0.03249   0.00000  Uiso   1.00
He57   H     0.32375   0.34591   0.05650   0.00000  Uiso   1.00
He65   H     0.25750   0.42353   0.03833   0.00000  Uiso   1.00
Li9    H     0.23209   0.18829   0.03328   0.00000  Uiso   1.00
Be73   C    -0.15253  -0.30928   0.24572   0.00000  Uiso   1.00
C73    N     0.19262   0.25571   1.00680   0.00000  Uiso   1.00
He73   H     0.09955   0.17743   1.00860   0.00000  Uiso   1.00
Be81   C     0.20637  -0.46079   1.00281   0.00000  Uiso   1.00
C81    N     0.18154   0.43638   0.01335   0.00000  Uiso   1.00
He81   H    -0.42083  -0.27837   0.24612   0.00000  Uiso   1.00
Be89   C    -0.03919   0.28030   0.03373   0.00000  Uiso   1.00
C89    N     0.06353   0.31674   0.02400   0.00000  Uiso   1.00
He89   H     0.07929   0.25834   0.03996   0.00000  Uiso   1.00
B17    C     0.16049   0.25000   0.12500   0.00000  Uiso   1.00
Li17   H     0.09867   0.25000   0.12500   0.00000  Uiso   1.00
B21    C     0.17302  -0.00000   0.10037   0.00000  Uiso   1.00
Li21   H     0.17669   0.00000   0.09111   0.00000  Uiso   1.00
B25    C     0.32674   0.00000   0.05620   0.00000  Uiso   1.00
Li25   H     0.38479  -0.00000   0.05942   0.00000  Uiso   1.00
B29    C    -0.00000   0.16646   0.10206   0.00000  Uiso   1.00
Li29   H     0.00000   0.11775   0.10779   0.00000  Uiso   1.00
B33    C     0.00000   0.33640   0.01834   0.00000  Uiso   1.00
Li33   H     0.00000   0.36666   0.01025   0.00000  Uiso   1.00
B37    C     0.50000   0.16946   0.05929   0.00000  Uiso   1.00
Li37   H     0.50000   0.17849   0.06848   0.00000  Uiso   1.00
Li41   H    -0.14575   0.50000   0.02804   0.00000  Uiso   1.00
B45    C    -0.16736   0.50000   0.01934   0.00000  Uiso   1.00
B41    C    -0.25414  -0.24586   0.25000   0.00000  Uiso   1.00
Li45   H     0.29784  -0.20216   0.25000   0.00000  Uiso   1.00
loop_
_geom_bond_atom_site_label_1
_geom_bond_atom_site_label_2
_geom_bond_distance
_geom_bond_site_symmetry_2
_ccdc_geom_bond_type
H1     C1      1.996   .     S
H1     C9      1.997   .     S
H1     C17     1.999   .     S
H1     C25     2.005   .     S
H9     C33     1.998   .     S
H9     C41     1.998   .     S
H9     C49     1.998   .     S
H9     C57     1.998   .     S
H17    C65     1.996   .     S
H17    C73     1.994   1_554 S
H17    C81     2.000   .     S
H17    C89     1.992   .     S
Be1    C1      1.389   6     A
Be1    He1     1.097   6     S
Be1    Be1     1.391   6     A
C1     B17     1.358   .     A
C1     Be1     1.389   6     A
He1    Be1     1.097   6     S
Be9    Be9     1.391   29    A
Be9    C9      1.389   29    A
Be9    He9     1.097   29    S
C9     B21     1.358   .     A
C9     Be9     1.389   29    A
He9    Be9     1.097   29    S
Be17   Be17    1.394   14    A
Be17   C17     1.389   14    A
Be17   He17    1.097   14    S
C17    B29     1.358   .     A
C17    Be17    1.389   14    A
He17   Be17    1.097   14    S
Be25   Be33    1.393   .     D
Be25   C33     1.389   .     S
Be25   He33    1.096   .     S
Be33   C25     1.390   .     S
Be33   He25    1.097   .     S
C25    B1      1.358   .     D
B1     C33     1.358   .     S
B1     Li1     1.098   .     S
Be41   Be41    1.394   29    A
Be41   C41     1.389   29    A
Be41   He41    1.096   29    S
C41    B25     1.356   .     A
C41    Be41    1.389   29    A
He41   Be41    1.096   29    S
Be49   Be49    1.390   14_455 A
Be49   C49     1.389   14    A
Be49   He49    1.097   14    S
C49    B37     1.359   .     A
C49    Be49    1.389   14    A
He49   Be49    1.097   14    S
Be57   Be65    1.392   .     D
Be57   C65     1.388   .     S
Be57   He65    1.096   .     S
Be65   C57     1.390   .     S
Be65   He57    1.096   .     S
C57    B9      1.357   .     D
B9     C65     1.358   .     S
B9     Li9     1.098   .     S
Be73   Be73    1.393   24_445 A
Be73   C73     1.389   21_546 A
Be73   He73    1.097   21_546 S
C73    H17     1.994   1_556 S
C73    Be73    1.389   21_556 A
C73    B41     1.357   4     A
He73   Be73    1.097   21_556 S
Be81   Be81    1.393   29_545 A
Be81   He81    1.096   32    S
Be81   C81     1.390   29_556 A
C81    Be81    1.390   29_554 A
C81    B45     1.357   14    A
He81   Be81    1.096   16_544 S
Be89   Be89    1.392   14    A
Be89   He89    1.097   14    S
Be89   C89     1.389   14    A
C89    B33     1.357   .     A
C89    Be89    1.389   14    A
He89   Be89    1.097   14    S
B17    C1      1.358   6     A
B17    Li17    1.098   .     S
B21    C9      1.358   29    A
B21    Li21    1.097   .     S
B25    C41     1.356   29    A
B25    Li25    1.099   .     S
B29    C17     1.358   14    A
B29    Li29    1.099   .     S
B33    C89     1.357   14    A
B33    Li33    1.098   .     S
B37    C49     1.359   14_655 A
B37    Li37    1.098   .     S
Li41   B45     1.098   .     S
B45    C81     1.357   14    A
B45    C81     1.357   18_565 A
B41    C73     1.357   3_544 A
B41    C73     1.357   21_546 A
B41    Li45    1.098   12_445 S
Li45   B41     1.098   14    S
