# Supplementary material for: Data-Driven Search Algorithm for Discovery of Synthesizable Zeolitic Imidazolate Frameworks
Source: JACS Au. 2025 Mar 7;5(3):1460–70. doi: 10.1021/jacsau.5c00077 (PMC11938011; doi:10.1021/jacsau.5c00077)
Supplement: Supplementary file 5 — au5c00077_si_005.zip [file au5c00077_si_005.zip › Tier 2/T-169_191_5_246342.cif]

data_191_5_246342.lmp-nosymm
_audit_creation_date              2023-09-12
_audit_creation_method            'Materials Studio'
_symmetry_space_group_name_H-M    'P1'
_symmetry_Int_Tables_number       1
_symmetry_cell_setting            triclinic
loop_
_symmetry_equiv_pos_as_xyz
  x,y,z
_cell_length_a                    34.3424
_cell_length_b                    34.3513
_cell_length_c                    40.5656
_cell_angle_alpha                 90.1316
_cell_angle_beta                  89.5807
_cell_angle_gamma                 119.8115
loop_
_atom_site_label
_atom_site_type_symbol
_atom_site_fract_x
_atom_site_fract_y
_atom_site_fract_z
_atom_site_U_iso_or_equiv
_atom_site_adp_type
_atom_site_occupancy
H1     Zn    0.47684   0.32898  -0.23179   0.00000  Uiso   1.00
H2     Zn    0.35368   0.26287  -0.11226   0.00000  Uiso   1.00
H3     Zn    0.37476   0.27676  -0.36024   0.00000  Uiso   1.00
Be1    C     0.35419   0.28924  -0.18352   0.00000  Uiso   1.00
Be2    C     0.38219   0.30380  -0.21112   0.00000  Uiso   1.00
C1     N     0.42326   0.30830  -0.20236   0.00000  Uiso   1.00
B1     C     0.41918   0.29712  -0.16994   0.00000  Uiso   1.00
C2     N     0.37821   0.28596  -0.15730   0.00000  Uiso   1.00
He1    H     0.37592   0.31098  -0.23625   0.00000  Uiso   1.00
He2    H     0.31925   0.28134  -0.18055   0.00000  Uiso   1.00
Li1    H     0.44630   0.29764  -0.15547   0.00000  Uiso   1.00
Be3    C     0.44039   0.35982  -0.32256   0.00000  Uiso   1.00
Be4    C     0.46448   0.37203  -0.29327   0.00000  Uiso   1.00
C3     N     0.45545   0.33307  -0.27665   0.00000  Uiso   1.00
B2     C     0.42571   0.29880  -0.29579   0.00000  Uiso   1.00
C4     N     0.41572   0.31328  -0.32389   0.00000  Uiso   1.00
He3    H     0.43906   0.38062  -0.34251   0.00000  Uiso   1.00
Li2    H     0.41166   0.26322  -0.28947   0.00000  Uiso   1.00
Be5    C     0.28075   0.12161  -0.11656   0.00000  Uiso   1.00
C5     N     0.32488   0.19646  -0.11205   0.00000  Uiso   1.00
He4    H     0.25347   0.16961  -0.11917   0.00000  Uiso   1.00
Be6    C     0.24746  -0.71697  -0.08256   0.00000  Uiso   1.00
C6     N     0.30672   0.27899  -0.10239   0.00000  Uiso   1.00
He5    H     0.26163   0.22759  -0.06811   0.00000  Uiso   1.00
Be7    C     0.46250   0.30338  -0.04758   0.00000  Uiso   1.00
Be8    C     0.43963   0.28201  -0.07618   0.00000  Uiso   1.00
C7     N     0.40149   0.28619  -0.07808   0.00000  Uiso   1.00
B3     C     0.40226   0.30956  -0.05086   0.00000  Uiso   1.00
C8     N     0.43882   0.32123  -0.03189   0.00000  Uiso   1.00
He6    H     0.44789   0.26464  -0.09528   0.00000  Uiso   1.00
Li3    H     0.37655   0.31875  -0.04517   0.00000  Uiso   1.00
Be9    C     0.31736   0.14067  -0.33290   0.00000  Uiso   1.00
C9     N     0.35363   0.21127  -0.35296   0.00000  Uiso   1.00
He7    H     0.29553   0.19155  -0.32129   0.00000  Uiso   1.00
Be10   C     0.25742  -0.71718  -0.37994   0.00000  Uiso   1.00
C10    N     0.32347   0.28957  -0.36438   0.00000  Uiso   1.00
He8    H     0.27494   0.22824  -0.38877   0.00000  Uiso   1.00
Be11   C     0.47623   0.31505  -0.43220   0.00000  Uiso   1.00
Be12   C     0.45673   0.29649  -0.40182   0.00000  Uiso   1.00
C11    N     0.41668   0.29713  -0.39897   0.00000  Uiso   1.00
B4     C     0.41316   0.31591  -0.42734   0.00000  Uiso   1.00
C12    N     0.44868   0.32792  -0.44797   0.00000  Uiso   1.00
He9    H     0.46846   0.28330  -0.38199   0.00000  Uiso   1.00
Li4    H     0.38496   0.32142  -0.43269   0.00000  Uiso   1.00
Be13   C     0.01506  -0.26326  -0.08641   0.00000  Uiso   1.00
Be14   C     0.00702  -0.26708  -0.36757   0.00000  Uiso   1.00
Be15   C     0.40680  -0.46565  -0.19785   0.00000  Uiso   1.00
C13    N     0.44813  -0.40000  -0.22456   0.00000  Uiso   1.00
He10   H     0.47538  -0.41265  -0.18030   0.00000  Uiso   1.00
Be16   C     0.43420  -0.26120  -0.23080   0.00000  Uiso   1.00
C14    N     0.47749  -0.29336  -0.23425   0.00000  Uiso   1.00
He11   H     0.40574  -0.33626  -0.22679   0.00000  Uiso   1.00
He12   H     0.48127  -0.41056  -0.29437   0.00000  Uiso   1.00
He13   H     0.47402  -0.32542  -0.03740   0.00000  Uiso   1.00
H4     Zn    0.14455  -0.51582  -0.23924   0.00000  Uiso   1.00
H5     Zn    0.08638  -0.63360  -0.11760   0.00000  Uiso   1.00
H6     Zn    0.08669  -0.63318  -0.36044   0.00000  Uiso   1.00
Be17   C     0.10799  -0.42456  -0.20072   0.00000  Uiso   1.00
C15    N     0.13282  -0.46592  -0.22716   0.00000  Uiso   1.00
He14   H     0.09134  -0.49376  -0.18333   0.00000  Uiso   1.00
Be18   C     0.28506  -0.45075  -0.22971   0.00000  Uiso   1.00
C16    N     0.21023  -0.49476  -0.23525   0.00000  Uiso   1.00
He15   H     0.23719  -0.42348  -0.22674   0.00000  Uiso   1.00
Be19   C     0.05560  -0.63298  -0.18760   0.00000  Uiso   1.00
Be20   C     0.06943  -0.60627  -0.21578   0.00000  Uiso   1.00
C17    N     0.10992  -0.56788  -0.20900   0.00000  Uiso   1.00
B5     C     0.11869  -0.57186  -0.17700   0.00000  Uiso   1.00
C18    N     0.08661  -0.61050  -0.16288   0.00000  Uiso   1.00
He16   H     0.05385  -0.61194  -0.24014   0.00000  Uiso   1.00
He17   H     0.02595  -0.66594  -0.18328   0.00000  Uiso   1.00
Li5    H     0.14858  -0.54653  -0.16407   0.00000  Uiso   1.00
Be21   C     0.08795  -0.54924  -0.33391   0.00000  Uiso   1.00
Be22   C     0.10092  -0.52245  -0.30581   0.00000  Uiso   1.00
C19    N     0.12033  -0.53903  -0.28416   0.00000  Uiso   1.00
B6     C     0.11863  -0.57495  -0.29963   0.00000  Uiso   1.00
C20    N     0.09979  -0.58219  -0.32995   0.00000  Uiso   1.00
He18   H     0.09755  -0.49320  -0.29950   0.00000  Uiso   1.00
He19   H     0.07175  -0.54693  -0.35641   0.00000  Uiso   1.00
Li6    H     0.13156  -0.59558  -0.28892   0.00000  Uiso   1.00
Be23   C     0.15964  -0.70124  -0.12528   0.00000  Uiso   1.00
C21    N     0.12696  -0.65910  -0.11745   0.00000  Uiso   1.00
He20   H     0.08484  -0.72898  -0.13107   0.00000  Uiso   1.00
C22    N     0.02566  -0.68321  -0.10596   0.00000  Uiso   1.00
He21   H     0.03827  -0.72651  -0.07422   0.00000  Uiso   1.00
Be24   C     0.14242  -0.52226  -0.05424   0.00000  Uiso   1.00
Be25   C     0.14225  -0.54328  -0.08364   0.00000  Uiso   1.00
C23    N     0.10491  -0.58601  -0.08340   0.00000  Uiso   1.00
B7     C     0.08424  -0.58987  -0.05396   0.00000  Uiso   1.00
C24    N     0.10514  -0.55183  -0.03571   0.00000  Uiso   1.00
He22   H     0.16562  -0.53095  -0.10461   0.00000  Uiso   1.00
He23   H     0.16583  -0.48834  -0.04543   0.00000  Uiso   1.00
Li7    H     0.05334  -0.62007  -0.04613   0.00000  Uiso   1.00
Be26   C     0.16331  -0.69775  -0.34906   0.00000  Uiso   1.00
C25    N     0.12982  -0.65570  -0.35230   0.00000  Uiso   1.00
He24   H     0.08792  -0.72767  -0.34574   0.00000  Uiso   1.00
C26    N     0.02141  -0.68040  -0.36068   0.00000  Uiso   1.00
He25   H     0.02543  -0.73696  -0.38089   0.00000  Uiso   1.00
Be27   C     0.12907  -0.59382  -0.45838   0.00000  Uiso   1.00
Be28   C     0.12855  -0.61482  -0.42893   0.00000  Uiso   1.00
C27    N     0.10083  -0.60913  -0.40666   0.00000  Uiso   1.00
B8     C     0.08499  -0.58569  -0.42334   0.00000  Uiso   1.00
C28    N     0.10097  -0.57579  -0.45473   0.00000  Uiso   1.00
He26   H     0.14575  -0.63335  -0.42230   0.00000  Uiso   1.00
He27   H     0.14688  -0.59079  -0.48164   0.00000  Uiso   1.00
Li8    H     0.06150  -0.57609  -0.41275   0.00000  Uiso   1.00
H7     Zn    0.32208  -0.16260  -0.24062   0.00000  Uiso   1.00
H8     Zn    0.26000  -0.10689  -0.11835   0.00000  Uiso   1.00
H9     Zn    0.26320  -0.10493  -0.36184   0.00000  Uiso   1.00
Be29   C     0.44892  -0.12468  -0.20103   0.00000  Uiso   1.00
C29    N     0.38354  -0.15037  -0.22805   0.00000  Uiso   1.00
He28   H     0.39503  -0.10912  -0.18453   0.00000  Uiso   1.00
Be30   C     0.24575  -0.30326  -0.23201   0.00000  Uiso   1.00
C30    N     0.27719  -0.22824  -0.23709   0.00000  Uiso   1.00
He29   H     0.32071  -0.25625  -0.22866   0.00000  Uiso   1.00
Be31   C     0.29189  -0.07516  -0.18835   0.00000  Uiso   1.00
Be32   C     0.30518  -0.08852  -0.21668   0.00000  Uiso   1.00
C31    N     0.30391  -0.12877  -0.20995   0.00000  Uiso   1.00
B9     C     0.29120  -0.13786  -0.17783   0.00000  Uiso   1.00
C32    N     0.28397  -0.10617  -0.16359   0.00000  Uiso   1.00
He30   H     0.31484  -0.07280  -0.24112   0.00000  Uiso   1.00
He31   H     0.28798  -0.04579  -0.18395   0.00000  Uiso   1.00
Li9    H     0.28734  -0.16756  -0.16483   0.00000  Uiso   1.00
Be33   C     0.34776  -0.10120  -0.33405   0.00000  Uiso   1.00
Be34   C     0.36121  -0.11438  -0.30590   0.00000  Uiso   1.00
C33    N     0.32397  -0.13748  -0.28549   0.00000  Uiso   1.00
B10    C     0.28948  -0.13747  -0.30164   0.00000  Uiso   1.00
C34    N     0.30205  -0.11641  -0.33131   0.00000  Uiso   1.00
He32   H     0.39428  -0.10898  -0.29879   0.00000  Uiso   1.00
He33   H     0.36719  -0.08249  -0.35575   0.00000  Uiso   1.00
Li10   H     0.25499  -0.15338  -0.29198   0.00000  Uiso   1.00
Be35   C     0.11983  -0.17751  -0.12795   0.00000  Uiso   1.00
C35    N     0.19398  -0.14670  -0.11914   0.00000  Uiso   1.00
He34   H     0.16814  -0.10285  -0.13298   0.00000  Uiso   1.00
Be36   C     0.26880   0.01245  -0.08324   0.00000  Uiso   1.00
C36    N     0.27143  -0.04596  -0.10619   0.00000  Uiso   1.00
He35   H     0.21624  -0.05982  -0.07287   0.00000  Uiso   1.00
Be37   C     0.30349  -0.17144  -0.05213   0.00000  Uiso   1.00
Be38   C     0.28327  -0.17076  -0.08159   0.00000  Uiso   1.00
C37    N     0.28381  -0.13012  -0.08354   0.00000  Uiso   1.00
B11    C     0.30370  -0.10780  -0.05546   0.00000  Uiso   1.00
C38    N     0.31679  -0.13113  -0.03591   0.00000  Uiso   1.00
He36   H     0.26899  -0.19579  -0.10127   0.00000  Uiso   1.00
He37   H     0.30990  -0.19712  -0.04175   0.00000  Uiso   1.00
Li11   H     0.30946  -0.07412  -0.04955   0.00000  Uiso   1.00
Be39   C     0.12710  -0.18436  -0.33272   0.00000  Uiso   1.00
C39    N     0.19817  -0.14885  -0.35223   0.00000  Uiso   1.00
He38   H     0.17682  -0.11190  -0.32048   0.00000  Uiso   1.00
Be40   C     0.27581   0.02329  -0.36726   0.00000  Uiso   1.00
C40    N     0.27905  -0.04013  -0.36001   0.00000  Uiso   1.00
He39   H     0.21495  -0.04590  -0.37232   0.00000  Uiso   1.00
Be41   C     0.25890  -0.13358  -0.46287   0.00000  Uiso   1.00
Be42   C     0.23928  -0.13272  -0.43293   0.00000  Uiso   1.00
C41    N     0.27220  -0.11702  -0.40883   0.00000  Uiso   1.00
B12    C     0.31066  -0.10779  -0.42495   0.00000  Uiso   1.00
C42    N     0.30420  -0.11790  -0.45754   0.00000  Uiso   1.00
He40   H     0.20441  -0.14242  -0.42700   0.00000  Uiso   1.00
He41   H     0.24411  -0.14434  -0.48740   0.00000  Uiso   1.00
Li12   H     0.34328  -0.09466  -0.41288   0.00000  Uiso   1.00
Be43   C     0.01311  -0.72010  -0.08559   0.00000  Uiso   1.00
Be44   C     0.00371  -0.72373  -0.37285   0.00000  Uiso   1.00
H10    Zn    0.47692   0.15266  -0.23143   0.00000  Uiso   1.00
H11    Zn    0.35312   0.09280  -0.11231   0.00000  Uiso   1.00
H12    Zn    0.37224   0.09899  -0.35885   0.00000  Uiso   1.00
Be45   C     0.35448   0.06823  -0.18385   0.00000  Uiso   1.00
Be46   C     0.38264   0.08237  -0.21136   0.00000  Uiso   1.00
C43    N     0.42329   0.11909  -0.20228   0.00000  Uiso   1.00
B13    C     0.41884   0.12556  -0.16977   0.00000  Uiso   1.00
C44    N     0.37803   0.09523  -0.15737   0.00000  Uiso   1.00
He42   H     0.37673   0.06929  -0.23663   0.00000  Uiso   1.00
He43   H     0.31974   0.04088  -0.18111   0.00000  Uiso   1.00
Li13   H     0.44560   0.15211  -0.15506   0.00000  Uiso   1.00
Be47   C     0.44108   0.08543  -0.32228   0.00000  Uiso   1.00
Be48   C     0.46566   0.09799  -0.29322   0.00000  Uiso   1.00
C45    N     0.45535   0.12684  -0.27617   0.00000  Uiso   1.00
B14    C     0.42448   0.13017  -0.29486   0.00000  Uiso   1.00
C46    N     0.41504   0.10602  -0.32313   0.00000  Uiso   1.00
He44   H     0.44042   0.06379  -0.34244   0.00000  Uiso   1.00
Li14   H     0.40932   0.15071  -0.28815   0.00000  Uiso   1.00
Be49   C     0.28095   0.16230  -0.11657   0.00000  Uiso   1.00
C47    N     0.32457   0.13079  -0.11203   0.00000  Uiso   1.00
He45   H     0.25308   0.08706  -0.11915   0.00000  Uiso   1.00
Be50   C     0.24715  -0.03419  -0.08486   0.00000  Uiso   1.00
C48    N     0.30648   0.02950  -0.10353   0.00000  Uiso   1.00
He46   H     0.26020   0.03474  -0.06954   0.00000  Uiso   1.00
Be51   C     0.46242   0.16067  -0.04794   0.00000  Uiso   1.00
Be52   C     0.43956   0.15919  -0.07654   0.00000  Uiso   1.00
C49    N     0.40117   0.11724  -0.07830   0.00000  Uiso   1.00
B15    C     0.40172   0.09489  -0.05096   0.00000  Uiso   1.00
C50    N     0.43842   0.11954  -0.03208   0.00000  Uiso   1.00
He47   H     0.44802   0.18457  -0.09575   0.00000  Uiso   1.00
Li15   H     0.37577   0.06032  -0.04514   0.00000  Uiso   1.00
Be53   C     0.31795   0.18153  -0.33324   0.00000  Uiso   1.00
C51    N     0.35260   0.14482  -0.35249   0.00000  Uiso   1.00
He48   H     0.29438   0.10899  -0.32050   0.00000  Uiso   1.00
Be54   C     0.25074  -0.02341  -0.36759   0.00000  Uiso   1.00
C52    N     0.31991   0.03585  -0.35966   0.00000  Uiso   1.00
He49   H     0.26557   0.04839  -0.37173   0.00000  Uiso   1.00
Be55   C     0.47484   0.14888  -0.43002   0.00000  Uiso   1.00
Be56   C     0.45624   0.14955  -0.39958   0.00000  Uiso   1.00
C53    N     0.41300   0.11298  -0.39798   0.00000  Uiso   1.00
B16    C     0.40664   0.09171  -0.42738   0.00000  Uiso   1.00
C54    N     0.44341   0.11167  -0.44735   0.00000  Uiso   1.00
He50   H     0.47066   0.17301  -0.37891   0.00000  Uiso   1.00
Li16   H     0.37541   0.06121  -0.43397   0.00000  Uiso   1.00
H13    Zn    0.14565  -0.33835  -0.24058   0.00000  Uiso   1.00
H14    Zn    0.08766  -0.27756  -0.11898   0.00000  Uiso   1.00
H15    Zn    0.08861  -0.27949  -0.36200   0.00000  Uiso   1.00
Be57   C     0.10768  -0.46526  -0.20040   0.00000  Uiso   1.00
C55    N     0.13335  -0.39980  -0.22766   0.00000  Uiso   1.00
He51   H     0.09195  -0.41154  -0.18396   0.00000  Uiso   1.00
Be58   C     0.28628  -0.26292  -0.23204   0.00000  Uiso   1.00
C56    N     0.21134  -0.29378  -0.23704   0.00000  Uiso   1.00
He52   H     0.23880  -0.33779  -0.22861   0.00000  Uiso   1.00
Be59   C     0.05674  -0.30923  -0.18900   0.00000  Uiso   1.00
Be60   C     0.07061  -0.32231  -0.21718   0.00000  Uiso   1.00
C57    N     0.11110  -0.32041  -0.21037   0.00000  Uiso   1.00
B17    C     0.11984  -0.30754  -0.17837   0.00000  Uiso   1.00
C58    N     0.08773  -0.30075  -0.16426   0.00000  Uiso   1.00
He53   H     0.05509  -0.33222  -0.24156   0.00000  Uiso   1.00
He54   H     0.02706  -0.30577  -0.18469   0.00000  Uiso   1.00
Li17   H     0.14972  -0.30309  -0.16543   0.00000  Uiso   1.00
Be61   C     0.08473  -0.36410  -0.33379   0.00000  Uiso   1.00
Be62   C     0.09781  -0.37753  -0.30558   0.00000  Uiso   1.00
C59    N     0.12084  -0.34030  -0.28542   0.00000  Uiso   1.00
B18    C     0.12087  -0.30583  -0.30176   0.00000  Uiso   1.00
C60    N     0.09990  -0.31841  -0.33132   0.00000  Uiso   1.00
He55   H     0.09239  -0.41059  -0.29827   0.00000  Uiso   1.00
He56   H     0.06613  -0.38352  -0.35536   0.00000  Uiso   1.00
Li18   H     0.13673  -0.27135  -0.29230   0.00000  Uiso   1.00
Be63   C     0.16048  -0.13728  -0.12783   0.00000  Uiso   1.00
C61    N     0.12829  -0.21170  -0.11929   0.00000  Uiso   1.00
He57   H     0.08571  -0.18441  -0.13322   0.00000  Uiso   1.00
C62    N     0.02711  -0.28787  -0.10710   0.00000  Uiso   1.00
He58   H     0.04052  -0.23198  -0.07497   0.00000  Uiso   1.00
Be64   C     0.14348  -0.33279  -0.05530   0.00000  Uiso   1.00
Be65   C     0.14356  -0.31195  -0.08470   0.00000  Uiso   1.00
C63    N     0.10614  -0.30648  -0.08468   0.00000  Uiso   1.00
B19    C     0.08513  -0.32328  -0.05537   0.00000  Uiso   1.00
C64    N     0.10593  -0.34044  -0.03700   0.00000  Uiso   1.00
He59   H     0.16717  -0.30094  -0.10553   0.00000  Uiso   1.00
He60   H     0.16686  -0.34334  -0.04635   0.00000  Uiso   1.00
Li19   H     0.05409  -0.32392  -0.04773   0.00000  Uiso   1.00
Be66   C     0.16758  -0.14386  -0.33264   0.00000  Uiso   1.00
C65    N     0.13244  -0.21459  -0.35237   0.00000  Uiso   1.00
He61   H     0.09492  -0.19382  -0.32064   0.00000  Uiso   1.00
C66    N     0.02376  -0.29538  -0.35995   0.00000  Uiso   1.00
He62   H     0.02950  -0.23129  -0.37250   0.00000  Uiso   1.00
Be67   C     0.11924  -0.27613  -0.46278   0.00000  Uiso   1.00
Be68   C     0.11895  -0.25595  -0.43306   0.00000  Uiso   1.00
C67    N     0.10089  -0.28896  -0.40885   0.00000  Uiso   1.00
B20    C     0.08981  -0.32795  -0.42470   0.00000  Uiso   1.00
C68    N     0.10074  -0.32185  -0.45724   0.00000  Uiso   1.00
He63   H     0.13055  -0.22066  -0.42735   0.00000  Uiso   1.00
He64   H     0.13125  -0.26149  -0.48732   0.00000  Uiso   1.00
Li20   H     0.07449  -0.36078  -0.41250   0.00000  Uiso   1.00
H16    Zn    0.32140  -0.51513  -0.23792   0.00000  Uiso   1.00
H17    Zn    0.25895  -0.63185  -0.11565   0.00000  Uiso   1.00
H18    Zn    0.26293  -0.62854  -0.36153   0.00000  Uiso   1.00
Be69   C     0.44723  -0.42522  -0.19755   0.00000  Uiso   1.00
C69    N     0.38247  -0.46569  -0.22508   0.00000  Uiso   1.00
He65   H     0.39370  -0.49435  -0.18092   0.00000  Uiso   1.00
Be70   C     0.24439  -0.45098  -0.23003   0.00000  Uiso   1.00
C70    N     0.27628  -0.49440  -0.23472   0.00000  Uiso   1.00
He66   H     0.31936  -0.42306  -0.22610   0.00000  Uiso   1.00
Be71   C     0.28958  -0.63288  -0.18588   0.00000  Uiso   1.00
Be72   C     0.30302  -0.60647  -0.21421   0.00000  Uiso   1.00
C71    N     0.30297  -0.56688  -0.20726   0.00000  Uiso   1.00
B21    C     0.29074  -0.56998  -0.17505   0.00000  Uiso   1.00
C72    N     0.28278  -0.60908  -0.16092   0.00000  Uiso   1.00
He67   H     0.31205  -0.61306  -0.23876   0.00000  Uiso   1.00
He68   H     0.28481  -0.66648  -0.18161   0.00000  Uiso   1.00
Li21   H     0.28786  -0.54358  -0.16186   0.00000  Uiso   1.00
Be73   C     0.34583  -0.54910  -0.33264   0.00000  Uiso   1.00
Be74   C     0.35965  -0.52304  -0.30418   0.00000  Uiso   1.00
C73    N     0.32299  -0.53823  -0.28299   0.00000  Uiso   1.00
B22    C     0.28847  -0.57276  -0.29901   0.00000  Uiso   1.00
C74    N     0.30050  -0.58037  -0.32926   0.00000  Uiso   1.00
He69   H     0.39262  -0.49509  -0.29737   0.00000  Uiso   1.00
He70   H     0.36458  -0.54742  -0.35510   0.00000  Uiso   1.00
Li22   H     0.25437  -0.59214  -0.28879   0.00000  Uiso   1.00
Be75   C     0.11885  -0.70173  -0.12575   0.00000  Uiso   1.00
C75    N     0.19288  -0.65829  -0.11671   0.00000  Uiso   1.00
He71   H     0.16757  -0.72797  -0.13008   0.00000  Uiso   1.00
Be76   C     0.26957   0.25832  -0.08162   0.00000  Uiso   1.00
C76    N     0.27097  -0.68104  -0.10392   0.00000  Uiso   1.00
He72   H     0.21673  -0.72235  -0.07007   0.00000  Uiso   1.00
Be77   C     0.30150  -0.52408  -0.04924   0.00000  Uiso   1.00
Be78   C     0.28084  -0.54540  -0.07850   0.00000  Uiso   1.00
C77    N     0.28251  -0.58490  -0.08076   0.00000  Uiso   1.00
B23    C     0.30360  -0.58652  -0.05310   0.00000  Uiso   1.00
C78    N     0.31628  -0.55019  -0.03350   0.00000  Uiso   1.00
He73   H     0.26548  -0.53531  -0.09781   0.00000  Uiso   1.00
He74   H     0.30724  -0.49226  -0.03872   0.00000  Uiso   1.00
Li23   H     0.31045  -0.61382  -0.04752   0.00000  Uiso   1.00
Be79   C     0.12202  -0.69920  -0.34864   0.00000  Uiso   1.00
C79    N     0.19684  -0.65337  -0.35318   0.00000  Uiso   1.00
He75   H     0.17135  -0.72477  -0.34666   0.00000  Uiso   1.00
Be80   C     0.28287   0.26144  -0.37961   0.00000  Uiso   1.00
C80    N     0.28193  -0.67563  -0.36482   0.00000  Uiso   1.00
He76   H     0.22377  -0.72851  -0.38969   0.00000  Uiso   1.00
Be81   C     0.27223  -0.55617  -0.44802   0.00000  Uiso   1.00
Be82   C     0.25171  -0.57603  -0.41824   0.00000  Uiso   1.00
C81    N     0.27325  -0.59781  -0.40541   0.00000  Uiso   1.00
B24    C     0.30669  -0.58944  -0.42721   0.00000  Uiso   1.00
C82    N     0.30696  -0.56503  -0.45359   0.00000  Uiso   1.00
He77   H     0.22328  -0.57628  -0.40570   0.00000  Uiso   1.00
He78   H     0.26462  -0.53675  -0.46564   0.00000  Uiso   1.00
Li24   H     0.32993  -0.60244  -0.42436   0.00000  Uiso   1.00
Be83   C     0.40818  -0.12506  -0.20126   0.00000  Uiso   1.00
C83    N     0.44974  -0.14972  -0.22770   0.00000  Uiso   1.00
He79   H     0.47733  -0.10837  -0.18407   0.00000  Uiso   1.00
Be84   C     0.43372  -0.30197  -0.23012   0.00000  Uiso   1.00
C84    N     0.47828  -0.22712  -0.23538   0.00000  Uiso   1.00
He80   H     0.40669  -0.25387  -0.22815   0.00000  Uiso   1.00
He81   H     0.47880  -0.11308  -0.29996   0.00000  Uiso   1.00
He82   H     0.46988  -0.18326  -0.04464   0.00000  Uiso   1.00
H19    Zn    0.45292   0.35695  -0.99042   0.00000  Uiso   1.00
Be85   C     0.41537  -0.55402  -0.02902   0.00000  Uiso   1.00
C85    N     0.42802   0.39752  -0.00004   0.00000  Uiso   1.00
He83   H     0.46268   0.42252  -0.04694   0.00000  Uiso   1.00
H20    Zn    0.09014  -0.53945  -0.99062   0.00000  Uiso   1.00
B25    C     0.98696   0.66339  -0.35584   0.00000  Uiso   1.00
H21    Zn    0.34846  -0.10909  -0.99304   0.00000  Uiso   1.00
Be86   C     0.43721   0.01841  -0.03024   0.00000  Uiso   1.00
C86    N     0.38831  -0.04346  -0.00206   0.00000  Uiso   1.00
He84   H     0.41278  -0.05151  -0.04978   0.00000  Uiso   1.00
C87    N     0.38894  -0.13495  -0.99144   0.00000  Uiso   1.00
H22    Zn    0.09043  -0.36764  -0.99196   0.00000  Uiso   1.00
C88    N     0.11699  -0.40751  -0.99021   0.00000  Uiso   1.00
H23    Zn    0.34908  -0.53951  -0.99105   0.00000  Uiso   1.00
Be87   C     0.43896   0.42280  -0.02880   0.00000  Uiso   1.00
C89    N     0.38948  -0.56485  -0.00044   0.00000  Uiso   1.00
He85   H     0.41506  -0.53080  -0.04741   0.00000  Uiso   1.00
B26    C     0.09110  -0.45375  -0.48600   0.00000  Uiso   1.00
H24    Zn    0.45211   0.09769  -0.99063   0.00000  Uiso   1.00
Be88   C     0.41358  -0.02821  -0.03089   0.00000  Uiso   1.00
C90    N     0.42696   0.03247  -0.00093   0.00000  Uiso   1.00
He86   H     0.46048   0.04248  -0.04844   0.00000  Uiso   1.00
Be89   C     0.41957  -0.55318  -0.45342   0.00000  Uiso   1.00
C91    N     0.42952   0.39532  -0.48080   0.00000  Uiso   1.00
He87   H     0.46635   0.42309  -0.43538   0.00000  Uiso   1.00
Be90   C     0.38255  -0.44288  -0.47145   0.00000  Uiso   1.00
C92    N     0.45687  -0.41041  -0.48138   0.00000  Uiso   1.00
He88   H     0.43028  -0.36872  -0.46330   0.00000  Uiso   1.00
H25    Zn    0.08965  -0.54056  -0.48870   0.00000  Uiso   1.00
Be91   C     0.15694  -0.40062  -0.47013   0.00000  Uiso   1.00
C93    N     0.11452  -0.47499  -0.47931   0.00000  Uiso   1.00
He89   H     0.18287  -0.44917  -0.46260   0.00000  Uiso   1.00
Be92   C     0.42382  -0.17127  -0.46148   0.00000  Uiso   1.00
C94    N     0.39111  -0.13190  -0.47844   0.00000  Uiso   1.00
He90   H     0.34950  -0.19607  -0.45445   0.00000  Uiso   1.00
Be93   C     0.15667  -0.44138  -0.46948   0.00000  Uiso   1.00
C95    N     0.11498  -0.40893  -0.48041   0.00000  Uiso   1.00
He91   H     0.18342  -0.36658  -0.46395   0.00000  Uiso   1.00
Li25   H     0.37973  -0.00625  -0.46441   0.00000  Uiso   1.00
Be94   C     0.44242   0.42292  -0.45323   0.00000  Uiso   1.00
C96    N     0.39293  -0.56530  -0.48138   0.00000  Uiso   1.00
He92   H     0.42072  -0.52816  -0.43600   0.00000  Uiso   1.00
Be95   C     0.42294  -0.40233  -0.47087   0.00000  Uiso   1.00
C97    N     0.39149  -0.47603  -0.48237   0.00000  Uiso   1.00
He93   H     0.34845  -0.45089  -0.46449   0.00000  Uiso   1.00
Be96   C     0.38318  -0.17138  -0.46317   0.00000  Uiso   1.00
C98    N     0.45695  -0.13167  -0.47561   0.00000  Uiso   1.00
He94   H     0.43191  -0.19578  -0.45101   0.00000  Uiso   1.00
B27    C     0.40855  -0.42560  -0.24022   0.00000  Uiso   1.00
Li26   H     0.39884  -0.41515  -0.26280   0.00000  Uiso   1.00
B28    C     0.14760  -0.42593  -0.24265   0.00000  Uiso   1.00
Li27   H     0.16858  -0.41591  -0.26500   0.00000  Uiso   1.00
B29    C     0.40980  -0.16450  -0.24306   0.00000  Uiso   1.00
Li28   H     0.39992  -0.18538  -0.26531   0.00000  Uiso   1.00
B30    C     0.47289   0.23887  -0.22969   0.00000  Uiso   1.00
Li29   H     0.43605   0.22058  -0.22908   0.00000  Uiso   1.00
B31    C     0.34978   0.17599  -0.11014   0.00000  Uiso   1.00
Li30   H     0.38618   0.19397  -0.10654   0.00000  Uiso   1.00
B32    C     0.37391   0.18799  -0.36329   0.00000  Uiso   1.00
Li31   H     0.40326   0.20192  -0.37978   0.00000  Uiso   1.00
B33    C     0.23105  -0.51945  -0.23813   0.00000  Uiso   1.00
Li32   H     0.21318  -0.55584  -0.24226   0.00000  Uiso   1.00
B34    C     0.17183  -0.63406  -0.11300   0.00000  Uiso   1.00
Li33   H     0.18887  -0.59860  -0.10582   0.00000  Uiso   1.00
B35    C     0.17508  -0.62949  -0.35468   0.00000  Uiso   1.00
Li34   H     0.19218  -0.59280  -0.35681   0.00000  Uiso   1.00
B36    C     0.23189  -0.24845  -0.24017   0.00000  Uiso   1.00
Li35   H     0.21378  -0.23007  -0.24425   0.00000  Uiso   1.00
B37    C     0.17321  -0.19176  -0.11501   0.00000  Uiso   1.00
Li36   H     0.19051  -0.20992  -0.10762   0.00000  Uiso   1.00
B38    C     0.17586  -0.19208  -0.36278   0.00000  Uiso   1.00
Li37   H     0.19100  -0.20690  -0.37876   0.00000  Uiso   1.00
B39    C     0.30682  -0.68420  -0.11446   0.00000  Uiso   1.00
Li38   H     0.33254  -0.66017  -0.13146   0.00000  Uiso   1.00
B40    C     0.32165  -0.67277  -0.35666   0.00000  Uiso   1.00
Li39   H     0.34871  -0.64377  -0.34398   0.00000  Uiso   1.00
B41    C     0.98810   0.67588  -0.11637   0.00000  Uiso   1.00
Li40   H     0.98872   0.63331  -0.34936   0.00000  Uiso   1.00
B42    C     0.98692   0.31481  -0.11521   0.00000  Uiso   1.00
Li41   H     0.98784   0.35535  -0.34379   0.00000  Uiso   1.00
B43    C     0.30729  -0.00673  -0.11600   0.00000  Uiso   1.00
Li42   H     0.33354  -0.00455  -0.13279   0.00000  Uiso   1.00
B44    C     0.32028  -0.00332  -0.35619   0.00000  Uiso   1.00
Li43   H     0.35037  -0.00507  -0.34981   0.00000  Uiso   1.00
B45    C     0.98679   0.58347  -0.99695   0.00000  Uiso   1.00
B46    C     0.09173  -0.45284  -0.99108   0.00000  Uiso   1.00
Li44   H     0.05492  -0.47112  -0.99249   0.00000  Uiso   1.00
B47    C     0.43427  -0.10950  -0.99096   0.00000  Uiso   1.00
Li45   H     0.45249  -0.07265  -0.99176   0.00000  Uiso   1.00
B48    C     0.98775   0.58403  -0.48546   0.00000  Uiso   1.00
Li46   H     0.98762   0.60205  -0.46312   0.00000  Uiso   1.00
B49    C     0.43554  -0.10976  -0.48600   0.00000  Uiso   1.00
B50    C     0.39771  -0.00630  -0.48686   0.00000  Uiso   1.00
B51    C     0.43621  -0.45474  -0.48875   0.00000  Uiso   1.00
H26    Zn    0.14297  -0.33873  -0.74946   0.00000  Uiso   1.00
H27    Zn    0.08558  -0.27437  -0.86897   0.00000  Uiso   1.00
H28    Zn    0.08999  -0.28559  -0.62197   0.00000  Uiso   1.00
Be97   C     0.11181  -0.46315  -0.79117   0.00000  Uiso   1.00
C99    N     0.13167  -0.39972  -0.76260   0.00000  Uiso   1.00
He95   H     0.09893  -0.40854  -0.80984   0.00000  Uiso   1.00
Be98   C     0.28398  -0.26286  -0.75055   0.00000  Uiso   1.00
C100   N     0.20871  -0.29407  -0.75147   0.00000  Uiso   1.00
He96   H     0.23727  -0.33802  -0.75034   0.00000  Uiso   1.00
Be99   C     0.05996  -0.29988  -0.79756   0.00000  Uiso   1.00
Be100  C     0.07348  -0.31401  -0.76998   0.00000  Uiso   1.00
C101   N     0.11010  -0.31860  -0.77896   0.00000  Uiso   1.00
B52    C     0.11716  -0.30791  -0.81147   0.00000  Uiso   1.00
C102   N     0.08726  -0.29700  -0.82397   0.00000  Uiso   1.00
He97   H     0.06002  -0.32083  -0.74473   0.00000  Uiso   1.00
He98   H     0.03287  -0.29204  -0.80037   0.00000  Uiso   1.00
Li47   H     0.14380  -0.30860  -0.82613   0.00000  Uiso   1.00
Be101  C     0.07350  -0.36922  -0.65906   0.00000  Uiso   1.00
Be102  C     0.08616  -0.38161  -0.68817   0.00000  Uiso   1.00
C103   N     0.11645  -0.34276  -0.70476   0.00000  Uiso   1.00
B53    C     0.12042  -0.30835  -0.68581   0.00000  Uiso   1.00
C104   N     0.09526  -0.32267  -0.65784   0.00000  Uiso   1.00
He99   H     0.07632  -0.41493  -0.69814   0.00000  Uiso   1.00
He100  H     0.05094  -0.38986  -0.63916   0.00000  Uiso   1.00
Li48   H     0.14205  -0.27282  -0.69217   0.00000  Uiso   1.00
Be103  C     0.15316  -0.13352  -0.86245   0.00000  Uiso   1.00
C105   N     0.12324  -0.20806  -0.86884   0.00000  Uiso   1.00
He101  H     0.07826  -0.18197  -0.85917   0.00000  Uiso   1.00
C106   N     0.02248  -0.29031  -0.87761   0.00000  Uiso   1.00
He102  H     0.02824  -0.23891  -0.91154   0.00000  Uiso   1.00
Be104  C     0.15401  -0.31380  -0.93564   0.00000  Uiso   1.00
Be105  C     0.15257  -0.29266  -0.90671   0.00000  Uiso   1.00
C107   N     0.11017  -0.29718  -0.90392   0.00000  Uiso   1.00
B54    C     0.08746  -0.32050  -0.93094   0.00000  Uiso   1.00
C108   N     0.11238  -0.33180  -0.95064   0.00000  Uiso   1.00
He103  H     0.17830  -0.27525  -0.88794   0.00000  Uiso   1.00
He104  H     0.18122  -0.31766  -0.94644   0.00000  Uiso   1.00
Li49   H     0.05249  -0.32986  -0.93597   0.00000  Uiso   1.00
Be106  C     0.17153  -0.15076  -0.65168   0.00000  Uiso   1.00
C109   N     0.13474  -0.22063  -0.63032   0.00000  Uiso   1.00
He105  H     0.09984  -0.20109  -0.66516   0.00000  Uiso   1.00
C110   N     0.02651  -0.29663  -0.61964   0.00000  Uiso   1.00
He106  H     0.03945  -0.23019  -0.60564   0.00000  Uiso   1.00
Be107  C     0.15239  -0.32485  -0.55102   0.00000  Uiso   1.00
Be108  C     0.15162  -0.30538  -0.58091   0.00000  Uiso   1.00
C111   N     0.11069  -0.30652  -0.58332   0.00000  Uiso   1.00
B55    C     0.08799  -0.32674  -0.55524   0.00000  Uiso   1.00
C112   N     0.11157  -0.33902  -0.53518   0.00000  Uiso   1.00
He107  H     0.17688  -0.29116  -0.60065   0.00000  Uiso   1.00
He108  H     0.17831  -0.33048  -0.54012   0.00000  Uiso   1.00
Li50   H     0.05400  -0.33304  -0.54965   0.00000  Uiso   1.00
H29    Zn    0.31931  -0.51535  -0.74833   0.00000  Uiso   1.00
H30    Zn    0.25490  -0.63920  -0.86646   0.00000  Uiso   1.00
H31    Zn    0.26410  -0.62280  -0.62213   0.00000  Uiso   1.00
Be109  C     0.44403  -0.42278  -0.79036   0.00000  Uiso   1.00
C113   N     0.38032  -0.46590  -0.76170   0.00000  Uiso   1.00
He109  H     0.38998  -0.49047  -0.80870   0.00000  Uiso   1.00
Be110  C     0.24347  -0.44977  -0.75015   0.00000  Uiso   1.00
C114   N     0.27457  -0.49413  -0.75055   0.00000  Uiso   1.00
He110  H     0.31863  -0.42187  -0.75039   0.00000  Uiso   1.00
Be111  C     0.28112  -0.63819  -0.79513   0.00000  Uiso   1.00
Be112  C     0.29536  -0.60999  -0.76782   0.00000  Uiso   1.00
C115   N     0.29922  -0.56926  -0.77696   0.00000  Uiso   1.00
B56    C     0.28806  -0.57370  -0.80931   0.00000  Uiso   1.00
C116   N     0.27745  -0.61459  -0.82156   0.00000  Uiso   1.00
He111  H     0.30274  -0.61591  -0.74265   0.00000  Uiso   1.00
He112  H     0.27371  -0.67298  -0.79776   0.00000  Uiso   1.00
Li51   H     0.28815  -0.54684  -0.82395   0.00000  Uiso   1.00
Be113  C     0.34806  -0.55204  -0.65686   0.00000  Uiso   1.00
Be114  C     0.36107  -0.52681  -0.68577   0.00000  Uiso   1.00
C117   N     0.32266  -0.53736  -0.70356   0.00000  Uiso   1.00
B57    C     0.28797  -0.56891  -0.68542   0.00000  Uiso   1.00
C118   N     0.30161  -0.57864  -0.65684   0.00000  Uiso   1.00
He113  H     0.39451  -0.50210  -0.69491   0.00000  Uiso   1.00
He114  H     0.36818  -0.55278  -0.63625   0.00000  Uiso   1.00
Li52   H     0.25266  -0.58439  -0.69278   0.00000  Uiso   1.00
Be115  C     0.11385  -0.70896  -0.86118   0.00000  Uiso   1.00
C119   N     0.18876  -0.66635  -0.86704   0.00000  Uiso   1.00
He115  H     0.16071  -0.73741  -0.85703   0.00000  Uiso   1.00
Be116  C     0.27359   0.25328  -0.89425   0.00000  Uiso   1.00
C120   N     0.26984  -0.68699  -0.87550   0.00000  Uiso   1.00
He116  H     0.21742  -0.73344  -0.90816   0.00000  Uiso   1.00
Be117  C     0.30620  -0.52747  -0.92951   0.00000  Uiso   1.00
Be118  C     0.28437  -0.54992  -0.90074   0.00000  Uiso   1.00
C121   N     0.28270  -0.59114  -0.90050   0.00000  Uiso   1.00
B58    C     0.30273  -0.59273  -0.92905   0.00000  Uiso   1.00
C122   N     0.31831  -0.55461  -0.94714   0.00000  Uiso   1.00
He117  H     0.27020  -0.53952  -0.88055   0.00000  Uiso   1.00
He118  H     0.31454  -0.49409  -0.93839   0.00000  Uiso   1.00
Li53   H     0.30673  -0.62135  -0.93632   0.00000  Uiso   1.00
Be119  C     0.13004  -0.67397  -0.65201   0.00000  Uiso   1.00
C123   N     0.19942  -0.64198  -0.63026   0.00000  Uiso   1.00
He119  H     0.18049  -0.69553  -0.66597   0.00000  Uiso   1.00
Be120  C     0.26560   0.25572  -0.61388   0.00000  Uiso   1.00
C124   N     0.27494  -0.67514  -0.62154   0.00000  Uiso   1.00
He120  H     0.20818  -0.72987  -0.60988   0.00000  Uiso   1.00
Be121  C     0.31062  -0.52334  -0.54936   0.00000  Uiso   1.00
Be122  C     0.28955  -0.54249  -0.57899   0.00000  Uiso   1.00
C125   N     0.28802  -0.58348  -0.58243   0.00000  Uiso   1.00
B59    C     0.30825  -0.58776  -0.55514   0.00000  Uiso   1.00
C126   N     0.32320  -0.55187  -0.53467   0.00000  Uiso   1.00
He121  H     0.27573  -0.52998  -0.59782   0.00000  Uiso   1.00
He122  H     0.31842  -0.49125  -0.53806   0.00000  Uiso   1.00
Li54   H     0.31247  -0.61689  -0.55041   0.00000  Uiso   1.00
Be123  C     0.40229  -0.13147  -0.79213   0.00000  Uiso   1.00
C127   N     0.44504  -0.15149  -0.76276   0.00000  Uiso   1.00
He123  H     0.47016  -0.11885  -0.81014   0.00000  Uiso   1.00
Be124  C     0.42929  -0.30411  -0.75074   0.00000  Uiso   1.00
C128   N     0.47338  -0.22887  -0.75094   0.00000  Uiso   1.00
He124  H     0.40107  -0.25698  -0.75155   0.00000  Uiso   1.00
He125  H     0.48020  -0.09977  -0.69667   0.00000  Uiso   1.00
He126  H     0.47908  -0.19897  -0.94381   0.00000  Uiso   1.00
He127  H     0.46620  -0.18345  -0.53694   0.00000  Uiso   1.00
Be125  C     0.00701  -0.72129  -0.89736   0.00000  Uiso   1.00
Be126  C     0.01390  -0.71705  -0.61077   0.00000  Uiso   1.00
H32    Zn    0.47591   0.15106  -0.74050   0.00000  Uiso   1.00
H33    Zn    0.35979   0.09473  -0.86239   0.00000  Uiso   1.00
H34    Zn    0.35890   0.09422  -0.61867   0.00000  Uiso   1.00
Be127  C     0.35923   0.06337  -0.79226   0.00000  Uiso   1.00
Be128  C     0.38554   0.07683  -0.76404   0.00000  Uiso   1.00
C129   N     0.42433   0.11708  -0.77092   0.00000  Uiso   1.00
B60    C     0.42094   0.12609  -0.80299   0.00000  Uiso   1.00
C130   N     0.38233   0.09437  -0.81709   0.00000  Uiso   1.00
He128  H     0.37935   0.06118  -0.73959   0.00000  Uiso   1.00
He129  H     0.32616   0.03396  -0.79653   0.00000  Uiso   1.00
Li55   H     0.44669   0.15586  -0.81602   0.00000  Uiso   1.00
Be129  C     0.43853   0.08828  -0.64758   0.00000  Uiso   1.00
Be130  C     0.46539   0.10141  -0.67583   0.00000  Uiso   1.00
C131   N     0.45236   0.12580  -0.69563   0.00000  Uiso   1.00
B61    C     0.41816   0.12645  -0.67911   0.00000  Uiso   1.00
C132   N     0.40884   0.10460  -0.64975   0.00000  Uiso   1.00
He130  H     0.43849   0.06881  -0.62621   0.00000  Uiso   1.00
Li56   H     0.40038   0.14336  -0.68827   0.00000  Uiso   1.00
Be131  C     0.29275   0.16815  -0.85323   0.00000  Uiso   1.00
C133   N     0.33517   0.13602  -0.86221   0.00000  Uiso   1.00
He131  H     0.26555   0.09341  -0.84757   0.00000  Uiso   1.00
Be132  C     0.24806  -0.02357  -0.89597   0.00000  Uiso   1.00
C134   N     0.30938   0.03463  -0.87392   0.00000  Uiso   1.00
He132  H     0.26758   0.04879  -0.90599   0.00000  Uiso   1.00
Be133  C     0.47009   0.15005  -0.92729   0.00000  Uiso   1.00
Be134  C     0.44950   0.15002  -0.89762   0.00000  Uiso   1.00
C135   N     0.40672   0.11279  -0.89727   0.00000  Uiso   1.00
B62    C     0.40238   0.09203  -0.92664   0.00000  Uiso   1.00
C136   N     0.44018   0.11279  -0.94541   0.00000  Uiso   1.00
He133  H     0.46216   0.17342  -0.87683   0.00000  Uiso   1.00
Li57   H     0.37201   0.06119  -0.93403   0.00000  Uiso   1.00
Be135  C     0.30264   0.17368  -0.64843   0.00000  Uiso   1.00
C137   N     0.33796   0.13808  -0.62894   0.00000  Uiso   1.00
He134  H     0.27943   0.10071  -0.65970   0.00000  Uiso   1.00
Be136  C     0.24463  -0.03463  -0.61150   0.00000  Uiso   1.00
C138   N     0.31068   0.02902  -0.61941   0.00000  Uiso   1.00
He135  H     0.25225   0.03441  -0.60588   0.00000  Uiso   1.00
Be137  C     0.39224   0.13232  -0.51949   0.00000  Uiso   1.00
Be138  C     0.37089   0.13168  -0.54871   0.00000  Uiso   1.00
C139   N     0.38197   0.10954  -0.57251   0.00000  Uiso   1.00
B63    C     0.40856   0.09667  -0.55695   0.00000  Uiso   1.00
C140   N     0.41575   0.10968  -0.52492   0.00000  Uiso   1.00
He136  H     0.34886   0.14535  -0.55430   0.00000  Uiso   1.00
He137  H     0.39229   0.14676  -0.49533   0.00000  Uiso   1.00
Li58   H     0.42275   0.07782  -0.56894   0.00000  Uiso   1.00
Be139  C     0.40363  -0.46328  -0.79051   0.00000  Uiso   1.00
C141   N     0.44592  -0.40016  -0.76145   0.00000  Uiso   1.00
He138  H     0.47163  -0.40864  -0.80840   0.00000  Uiso   1.00
Be140  C     0.42915  -0.26363  -0.75097   0.00000  Uiso   1.00
C142   N     0.47362  -0.29461  -0.75056   0.00000  Uiso   1.00
He139  H     0.40136  -0.33876  -0.75106   0.00000  Uiso   1.00
He140  H     0.47966  -0.41447  -0.69319   0.00000  Uiso   1.00
He141  H     0.47468  -0.33370  -0.93732   0.00000  Uiso   1.00
He142  H     0.47140  -0.33801  -0.53564   0.00000  Uiso   1.00
H35    Zn    0.14292  -0.51502  -0.74823   0.00000  Uiso   1.00
H36    Zn    0.08576  -0.63681  -0.86776   0.00000  Uiso   1.00
H37    Zn    0.08916  -0.62090  -0.62113   0.00000  Uiso   1.00
Be141  C     0.11184  -0.42259  -0.79148   0.00000  Uiso   1.00
C143   N     0.13162  -0.46557  -0.76209   0.00000  Uiso   1.00
He143  H     0.09887  -0.49052  -0.80921   0.00000  Uiso   1.00
Be142  C     0.28399  -0.44984  -0.75019   0.00000  Uiso   1.00
C144   N     0.20875  -0.49401  -0.75048   0.00000  Uiso   1.00
He144  H     0.23677  -0.42172  -0.75031   0.00000  Uiso   1.00
Be143  C     0.05987  -0.63669  -0.79632   0.00000  Uiso   1.00
Be144  C     0.07338  -0.60902  -0.76872   0.00000  Uiso   1.00
C145   N     0.11003  -0.56808  -0.77765   0.00000  Uiso   1.00
B64    C     0.11712  -0.57186  -0.81017   0.00000  Uiso   1.00
C146   N     0.08720  -0.61253  -0.82271   0.00000  Uiso   1.00
He145  H     0.05990  -0.61548  -0.74348   0.00000  Uiso   1.00
He146  H     0.03277  -0.67146  -0.79917   0.00000  Uiso   1.00
Li59   H     0.14378  -0.54476  -0.82479   0.00000  Uiso   1.00
Be145  C     0.07387  -0.55250  -0.65757   0.00000  Uiso   1.00
Be146  C     0.08668  -0.52755  -0.68663   0.00000  Uiso   1.00
C147   N     0.11636  -0.53699  -0.70349   0.00000  Uiso   1.00
B65    C     0.11988  -0.56776  -0.68472   0.00000  Uiso   1.00
C148   N     0.09500  -0.57802  -0.65662   0.00000  Uiso   1.00
He147  H     0.07730  -0.50363  -0.69640   0.00000  Uiso   1.00
He148  H     0.05161  -0.55388  -0.63754   0.00000  Uiso   1.00
Li60   H     0.14100  -0.58233  -0.69130   0.00000  Uiso   1.00
Be147  C     0.15407  -0.70966  -0.86087   0.00000  Uiso   1.00
C149   N     0.12382  -0.66522  -0.86751   0.00000  Uiso   1.00
He149  H     0.07911  -0.73597  -0.85767   0.00000  Uiso   1.00
C150   N     0.02299  -0.68422  -0.87675   0.00000  Uiso   1.00
He150  H     0.03004  -0.72876  -0.91123   0.00000  Uiso   1.00
Be148  C     0.15384  -0.52938  -0.93424   0.00000  Uiso   1.00
Be149  C     0.15252  -0.55181  -0.90535   0.00000  Uiso   1.00
C151   N     0.11022  -0.58962  -0.90263   0.00000  Uiso   1.00
B66    C     0.08748  -0.58909  -0.92965   0.00000  Uiso   1.00
C152   N     0.11226  -0.55300  -0.94928   0.00000  Uiso   1.00
He151  H     0.17825  -0.54346  -0.88657   0.00000  Uiso   1.00
He152  H     0.18094  -0.49840  -0.94498   0.00000  Uiso   1.00
Li61   H     0.05257  -0.61464  -0.93472   0.00000  Uiso   1.00
Be150  C     0.17040  -0.67441  -0.65220   0.00000  Uiso   1.00
C153   N     0.13391  -0.64121  -0.62999   0.00000  Uiso   1.00
He153  H     0.09887  -0.69462  -0.66557   0.00000  Uiso   1.00
C154   N     0.02583  -0.67331  -0.61921   0.00000  Uiso   1.00
He154  H     0.03941  -0.72667  -0.60607   0.00000  Uiso   1.00
Be151  C     0.15141  -0.52131  -0.54875   0.00000  Uiso   1.00
Be152  C     0.15066  -0.54082  -0.57905   0.00000  Uiso   1.00
C155   N     0.10978  -0.58035  -0.58184   0.00000  Uiso   1.00
B67    C     0.08713  -0.58348  -0.55353   0.00000  Uiso   1.00
C156   N     0.11065  -0.54823  -0.53298   0.00000  Uiso   1.00
He155  H     0.17589  -0.52940  -0.59884   0.00000  Uiso   1.00
He156  H     0.17725  -0.49012  -0.53749   0.00000  Uiso   1.00
Li62   H     0.05321  -0.61119  -0.54812   0.00000  Uiso   1.00
H38    Zn    0.31844  -0.16237  -0.74946   0.00000  Uiso   1.00
H39    Zn    0.25412  -0.10340  -0.86798   0.00000  Uiso   1.00
H40    Zn    0.26539  -0.11042  -0.62163   0.00000  Uiso   1.00
Be153  C     0.44276  -0.13166  -0.79195   0.00000  Uiso   1.00
C157   N     0.37936  -0.15116  -0.76305   0.00000  Uiso   1.00
He157  H     0.38836  -0.11847  -0.81051   0.00000  Uiso   1.00
Be154  C     0.24367  -0.30341  -0.75054   0.00000  Uiso   1.00
C158   N     0.27418  -0.22821  -0.75149   0.00000  Uiso   1.00
He158  H     0.31873  -0.25608  -0.75037   0.00000  Uiso   1.00
Be155  C     0.27899  -0.07888  -0.79643   0.00000  Uiso   1.00
Be156  C     0.29318  -0.09271  -0.76906   0.00000  Uiso   1.00
C159   N     0.29809  -0.12900  -0.77832   0.00000  Uiso   1.00
B68    C     0.28748  -0.13558  -0.81078   0.00000  Uiso   1.00
C160   N     0.27634  -0.10568  -0.82300   0.00000  Uiso   1.00
He159  H     0.29989  -0.07967  -0.74378   0.00000  Uiso   1.00
He160  H     0.27096  -0.05188  -0.79902   0.00000  Uiso   1.00
Li63   H     0.28842  -0.16191  -0.82553   0.00000  Uiso   1.00
Be157  C     0.34916  -0.09405  -0.65900   0.00000  Uiso   1.00
Be158  C     0.36153  -0.10647  -0.68823   0.00000  Uiso   1.00
C161   N     0.32264  -0.13638  -0.70469   0.00000  Uiso   1.00
B69    C     0.28826  -0.14036  -0.68554   0.00000  Uiso   1.00
C162   N     0.30260  -0.11559  -0.65757   0.00000  Uiso   1.00
He161  H     0.39484  -0.09668  -0.69839   0.00000  Uiso   1.00
He162  H     0.36982  -0.07181  -0.63916   0.00000  Uiso   1.00
Li64   H     0.25271  -0.16173  -0.69176   0.00000  Uiso   1.00
Be159  C     0.11305  -0.17432  -0.86266   0.00000  Uiso   1.00
C163   N     0.18799  -0.14218  -0.86852   0.00000  Uiso   1.00
He163  H     0.15963  -0.09918  -0.85873   0.00000  Uiso   1.00
Be160  C     0.27304   0.02306  -0.89446   0.00000  Uiso   1.00
C164   N     0.26906  -0.04068  -0.87641   0.00000  Uiso   1.00
He164  H     0.21694  -0.04582  -0.90909   0.00000  Uiso   1.00
Be161  C     0.30513  -0.16397  -0.93177   0.00000  Uiso   1.00
Be162  C     0.28338  -0.16324  -0.90291   0.00000  Uiso   1.00
C165   N     0.28191  -0.12357  -0.90238   0.00000  Uiso   1.00
B70    C     0.30198  -0.10200  -0.93086   0.00000  Uiso   1.00
C166   N     0.31740  -0.12469  -0.94918   0.00000  Uiso   1.00
He165  H     0.26916  -0.18778  -0.88283   0.00000  Uiso   1.00
He166  H     0.31326  -0.18917  -0.94086   0.00000  Uiso   1.00
Li65   H     0.30613  -0.06931  -0.93791   0.00000  Uiso   1.00
Be163  C     0.13103  -0.19119  -0.65178   0.00000  Uiso   1.00
C167   N     0.20052  -0.15496  -0.63014   0.00000  Uiso   1.00
He167  H     0.18177  -0.11932  -0.66497   0.00000  Uiso   1.00
Be164  C     0.26579   0.01206  -0.61111   0.00000  Uiso   1.00
C168   N     0.27629  -0.04700  -0.61985   0.00000  Uiso   1.00
He168  H     0.20950  -0.05986  -0.60665   0.00000  Uiso   1.00
Be165  C     0.30497  -0.17233  -0.55034   0.00000  Uiso   1.00
Be166  C     0.28488  -0.17202  -0.57997   0.00000  Uiso   1.00
C169   N     0.28649  -0.13092  -0.58294   0.00000  Uiso   1.00
B71    C     0.30774  -0.10760  -0.55550   0.00000  Uiso   1.00
C170   N     0.32013  -0.13099  -0.53529   0.00000  Uiso   1.00
He169  H     0.26984  -0.19777  -0.59914   0.00000  Uiso   1.00
He170  H     0.31044  -0.19822  -0.53913   0.00000  Uiso   1.00
Li66   H     0.31464  -0.07332  -0.55048   0.00000  Uiso   1.00
H41    Zn    0.47717   0.32818  -0.74124   0.00000  Uiso   1.00
H42    Zn    0.36050   0.26750  -0.86274   0.00000  Uiso   1.00
H43    Zn    0.36002   0.26917  -0.61981   0.00000  Uiso   1.00
Be167  C     0.35962   0.29785  -0.79243   0.00000  Uiso   1.00
Be168  C     0.38610   0.31097  -0.76430   0.00000  Uiso   1.00
C171   N     0.42537   0.31030  -0.77147   0.00000  Uiso   1.00
B72    C     0.42204   0.29801  -0.80360   0.00000  Uiso   1.00
C172   N     0.38306   0.29055  -0.81748   0.00000  Uiso   1.00
He171  H     0.37976   0.32018  -0.73974   0.00000  Uiso   1.00
He172  H     0.32621   0.29360  -0.79650   0.00000  Uiso   1.00
Li67   H     0.44814   0.29458  -0.81685   0.00000  Uiso   1.00
Be169  C     0.43842   0.35461  -0.64903   0.00000  Uiso   1.00
Be170  C     0.46543   0.36811  -0.67720   0.00000  Uiso   1.00
C173   N     0.45354   0.33044  -0.69651   0.00000  Uiso   1.00
B73    C     0.41978   0.29569  -0.67983   0.00000  Uiso   1.00
C174   N     0.40976   0.30853  -0.65079   0.00000  Uiso   1.00
He173  H     0.43759   0.37429  -0.62801   0.00000  Uiso   1.00
Li68   H     0.40289   0.26087  -0.68862   0.00000  Uiso   1.00
Be171  C     0.29257   0.12753  -0.85314   0.00000  Uiso   1.00
C175   N     0.33546   0.20168  -0.86237   0.00000  Uiso   1.00
He174  H     0.26590   0.17573  -0.84776   0.00000  Uiso   1.00
Be172  C     0.24864  -0.72486  -0.89528   0.00000  Uiso   1.00
C176   N     0.31013   0.27770  -0.87383   0.00000  Uiso   1.00
He175  H     0.26800   0.22218  -0.90607   0.00000  Uiso   1.00
Be173  C     0.47098   0.32182  -0.92757   0.00000  Uiso   1.00
Be174  C     0.45032   0.30114  -0.89800   0.00000  Uiso   1.00
C177   N     0.40761   0.29604  -0.89749   0.00000  Uiso   1.00
B74    C     0.40339   0.31287  -0.92665   0.00000  Uiso   1.00
C178   N     0.44118   0.32971  -0.94543   0.00000  Uiso   1.00
He176  H     0.46286   0.29001  -0.87740   0.00000  Uiso   1.00
Li69   H     0.37310   0.31375  -0.93388   0.00000  Uiso   1.00
Be175  C     0.30236   0.13294  -0.64812   0.00000  Uiso   1.00
C179   N     0.33842   0.20417  -0.62944   0.00000  Uiso   1.00
He177  H     0.28002   0.18317  -0.66038   0.00000  Uiso   1.00
Be176  C     0.24362  -0.71941  -0.61416   0.00000  Uiso   1.00
C180   N     0.31062   0.28438  -0.62125   0.00000  Uiso   1.00
He178  H     0.25257   0.21987  -0.60931   0.00000  Uiso   1.00
Be177  C     0.38514   0.26576  -0.51905   0.00000  Uiso   1.00
Be178  C     0.36350   0.24615  -0.54843   0.00000  Uiso   1.00
C181   N     0.38202   0.27820  -0.57327   0.00000  Uiso   1.00
B75    C     0.41324   0.31620  -0.55814   0.00000  Uiso   1.00
C182   N     0.41693   0.31015  -0.52549   0.00000  Uiso   1.00
He179  H     0.33661   0.21188  -0.55352   0.00000  Uiso   1.00
He180  H     0.38063   0.25143  -0.49423   0.00000  Uiso   1.00
Li70   H     0.43426   0.34804  -0.57103   0.00000  Uiso   1.00
Be179  C     0.00573  -0.26955  -0.89781   0.00000  Uiso   1.00
Be180  C     0.01418  -0.26518  -0.61065   0.00000  Uiso   1.00
Be181  C     0.01130  -0.43227  -0.95222   0.00000  Uiso   1.00
Be182  C     0.37914  -0.43856  -0.98939   0.00000  Uiso   1.00
C183   N     0.45429  -0.40789  -0.98943   0.00000  Uiso   1.00
He181  H     0.42627  -0.36345  -0.98857   0.00000  Uiso   1.00
C184   N     0.02499  -0.56403  -0.97984   0.00000  Uiso   1.00
He182  H     0.03539  -0.52889  -0.93321   0.00000  Uiso   1.00
Be183  C     0.16125  -0.39806  -0.98878   0.00000  Uiso   1.00
He183  H     0.18904  -0.44555  -0.98728   0.00000  Uiso   1.00
Be184  C     0.42023  -0.17894  -0.98875   0.00000  Uiso   1.00
He184  H     0.34502  -0.20722  -0.98996   0.00000  Uiso   1.00
C185   N     0.02521  -0.40773  -0.98135   0.00000  Uiso   1.00
He185  H     0.03548  -0.43161  -0.93437   0.00000  Uiso   1.00
Be185  C     0.16119  -0.43862  -0.98839   0.00000  Uiso   1.00
He186  H     0.18917  -0.36345  -0.98808   0.00000  Uiso   1.00
Be186  C     0.41957  -0.39815  -0.98902   0.00000  Uiso   1.00
C186   N     0.38889  -0.47326  -0.99005   0.00000  Uiso   1.00
Be187  C     0.37960  -0.17918  -0.98991   0.00000  Uiso   1.00
C187   N     0.45465  -0.13454  -0.98915   0.00000  Uiso   1.00
He187  H     0.42726  -0.20671  -0.98750   0.00000  Uiso   1.00
Be188  C     0.01116  -0.55275  -0.95085   0.00000  Uiso   1.00
H44    Zn    0.45506   0.35598  -0.49215   0.00000  Uiso   1.00
Be189  C     0.01149  -0.43781  -0.52793   0.00000  Uiso   1.00
C188   N     0.02494  -0.56438  -0.49910   0.00000  Uiso   1.00
He188  H     0.03562  -0.52486  -0.54352   0.00000  Uiso   1.00
H45    Zn    0.34997  -0.10893  -0.49179   0.00000  Uiso   1.00
Be190  C     0.44355   0.01674  -0.52916   0.00000  Uiso   1.00
C189   N     0.39021  -0.04427  -0.50267   0.00000  Uiso   1.00
He189  H     0.42050  -0.05372  -0.54701   0.00000  Uiso   1.00
H46    Zn    0.09057  -0.36812  -0.49114   0.00000  Uiso   1.00
C190   N     0.02580  -0.40857  -0.50129   0.00000  Uiso   1.00
He190  H     0.03543  -0.43896  -0.54541   0.00000  Uiso   1.00
Be191  C     0.01129  -0.54944  -0.52608   0.00000  Uiso   1.00
H47    Zn    0.45194   0.09646  -0.49347   0.00000  Uiso   1.00
Be192  C     0.41945  -0.02986  -0.52950   0.00000  Uiso   1.00
C191   N     0.43003   0.03151  -0.50176   0.00000  Uiso   1.00
He191  H     0.46987   0.04032  -0.54597   0.00000  Uiso   1.00
B76    C     0.14332  -0.42662  -0.74596   0.00000  Uiso   1.00
Li71   H     0.15967  -0.41818  -0.72180   0.00000  Uiso   1.00
B77    C     0.40682  -0.42713  -0.74528   0.00000  Uiso   1.00
Li72   H     0.39794  -0.41885  -0.72124   0.00000  Uiso   1.00
B78    C     0.40611  -0.16300  -0.74645   0.00000  Uiso   1.00
Li73   H     0.39756  -0.17935  -0.72218   0.00000  Uiso   1.00
B79    C     0.22867  -0.24859  -0.75140   0.00000  Uiso   1.00
Li74   H     0.21004  -0.23030  -0.75221   0.00000  Uiso   1.00
B80    C     0.16850  -0.18727  -0.87148   0.00000  Uiso   1.00
Li75   H     0.18727  -0.20476  -0.87658   0.00000  Uiso   1.00
B81    C     0.17723  -0.19766  -0.61852   0.00000  Uiso   1.00
Li76   H     0.19064  -0.21145  -0.60035   0.00000  Uiso   1.00
B82    C     0.22907  -0.51931  -0.75012   0.00000  Uiso   1.00
Li77   H     0.21070  -0.55615  -0.75043   0.00000  Uiso   1.00
B83    C     0.16908  -0.64085  -0.87014   0.00000  Uiso   1.00
Li78   H     0.18770  -0.60477  -0.87535   0.00000  Uiso   1.00
B84    C     0.17635  -0.62241  -0.61814   0.00000  Uiso   1.00
Li79   H     0.18992  -0.59562  -0.59962   0.00000  Uiso   1.00
B85    C     0.47238   0.23760  -0.74160   0.00000  Uiso   1.00
Li80   H     0.43578   0.21965  -0.73831   0.00000  Uiso   1.00
B86    C     0.35991   0.18097  -0.86675   0.00000  Uiso   1.00
Li81   H     0.39528   0.19839  -0.87449   0.00000  Uiso   1.00
B87    C     0.35919   0.18160  -0.61905   0.00000  Uiso   1.00
Li82   H     0.38934   0.19669  -0.60362   0.00000  Uiso   1.00
Li83   H     0.98799   0.64900  -0.84829   0.00000  Uiso   1.00
B88    C     0.98714   0.66430  -0.62348   0.00000  Uiso   1.00
B89    C     0.30711  -0.68621  -0.86394   0.00000  Uiso   1.00
Li84   H     0.33155  -0.65988  -0.84771   0.00000  Uiso   1.00
B90    C     0.31469  -0.67443  -0.62492   0.00000  Uiso   1.00
Li85   H     0.34640  -0.64412  -0.63116   0.00000  Uiso   1.00
Li86   H     0.98736   0.34071  -0.84703   0.00000  Uiso   1.00
B91    C     0.30624  -0.00461  -0.86447   0.00000  Uiso   1.00
Li87   H     0.33052  -0.00690  -0.84828   0.00000  Uiso   1.00
B92    C     0.31548  -0.00767  -0.62366   0.00000  Uiso   1.00
Li88   H     0.34733  -0.00574  -0.63063   0.00000  Uiso   1.00
B93    C     0.39820  -0.59401  -0.98391   0.00000  Uiso   1.00
Li89   H     0.38317  -0.60877  -0.95994   0.00000  Uiso   1.00
B94    C     0.39757  -0.00583  -0.98489   0.00000  Uiso   1.00
Li90   H     0.38314  -0.00628  -0.96059   0.00000  Uiso   1.00
B95    C     0.43425  -0.45325  -0.98980   0.00000  Uiso   1.00
Li91   H     0.45273  -0.47173  -0.98992   0.00000  Uiso   1.00
B96    C     0.39993  -0.59635  -0.49692   0.00000  Uiso   1.00
Li92   H     0.38343  -0.61302  -0.51995   0.00000  Uiso   1.00
Li93   H     0.45275  -0.07680  -0.49811   0.00000  Uiso   1.00
Li94   H     0.45399  -0.47184  -0.49787   0.00000  Uiso   1.00
C192   N     0.11688  -0.47312  -0.98956   0.00000  Uiso   1.00
He192  H     0.34444  -0.44525  -0.98935   0.00000  Uiso   1.00
Li95   H     0.05586  -0.47126  -0.49364   0.00000  Uiso   1.00
H48    Zn    0.35154  -0.54160  -0.49031   0.00000  Uiso   1.00
Be193  C     0.56890   0.45253  -0.18892   0.00000  Uiso   1.00
C193   N     0.52606   0.38977  -0.21818   0.00000  Uiso   1.00
He193  H     0.50115   0.39777  -0.17074   0.00000  Uiso   1.00
Be194  C     0.54241   0.25314  -0.23013   0.00000  Uiso   1.00
C194   N     0.49816   0.28435  -0.22957   0.00000  Uiso   1.00
He194  H     0.57045   0.32831  -0.23033   0.00000  Uiso   1.00
He195  H     0.48757   0.40529  -0.28320   0.00000  Uiso   1.00
He196  H     0.49384   0.30756  -0.03746   0.00000  Uiso   1.00
He197  H     0.50773   0.32078  -0.44355   0.00000  Uiso   1.00
H49    Zn    0.82942   0.50533  -0.23062   0.00000  Uiso   1.00
H50    Zn    0.88909   0.62888  -0.11226   0.00000  Uiso   1.00
H51    Zn    0.88458   0.61143  -0.35784   0.00000  Uiso   1.00
Be195  C     0.85971   0.41236  -0.18726   0.00000  Uiso   1.00
C195   N     0.84055   0.45576  -0.21673   0.00000  Uiso   1.00
He198  H     0.87260   0.48017  -0.16932   0.00000  Uiso   1.00
Be196  C     0.68834   0.43961  -0.22986   0.00000  Uiso   1.00
C196   N     0.76352   0.48407  -0.22874   0.00000  Uiso   1.00
He199  H     0.73584   0.41183  -0.22960   0.00000  Uiso   1.00
Be197  C     0.91369   0.62794  -0.18400   0.00000  Uiso   1.00
Be198  C     0.89963   0.59983  -0.21136   0.00000  Uiso   1.00
C197   N     0.86307   0.55906  -0.20195   0.00000  Uiso   1.00
B97    C     0.85659   0.56341  -0.16943   0.00000  Uiso   1.00
C198   N     0.88679   0.60425  -0.15731   0.00000  Uiso   1.00
He200  H     0.91268   0.60583  -0.23672   0.00000  Uiso   1.00
He201  H     0.94090   0.66272  -0.18151   0.00000  Uiso   1.00
Li96   H     0.83011   0.53652  -0.15457   0.00000  Uiso   1.00
Be199  C     0.89875   0.54301  -0.32100   0.00000  Uiso   1.00
Be200  C     0.88572   0.51794  -0.29202   0.00000  Uiso   1.00
C199   N     0.85594   0.52735  -0.27528   0.00000  Uiso   1.00
B98    C     0.85260   0.55824  -0.29403   0.00000  Uiso   1.00
C200   N     0.87763   0.56855  -0.32205   0.00000  Uiso   1.00
He202  H     0.89501   0.49396  -0.28222   0.00000  Uiso   1.00
He203  H     0.92110   0.54437  -0.34096   0.00000  Uiso   1.00
Li97   H     0.83147   0.57282  -0.28753   0.00000  Uiso   1.00
Be201  C     0.81746   0.69848  -0.11834   0.00000  Uiso   1.00
C201   N     0.84990   0.65598  -0.11187   0.00000  Uiso   1.00
He204  H     0.89271   0.72692  -0.12224   0.00000  Uiso   1.00
C202   N     0.95171   0.67672  -0.10417   0.00000  Uiso   1.00
He205  H     0.94585   0.72356  -0.07134   0.00000  Uiso   1.00
Be202  C     0.82859   0.51726  -0.04901   0.00000  Uiso   1.00
Be203  C     0.82926   0.53971  -0.07770   0.00000  Uiso   1.00
C203   N     0.86872   0.58082  -0.07819   0.00000  Uiso   1.00
B99    C     0.89023   0.58234  -0.04986   0.00000  Uiso   1.00
C204   N     0.86771   0.54428  -0.03169   0.00000  Uiso   1.00
He206  H     0.80478   0.52940  -0.09766   0.00000  Uiso   1.00
He207  H     0.80360   0.48395  -0.03998   0.00000  Uiso   1.00
Li98   H     0.92275   0.61086  -0.04282   0.00000  Uiso   1.00
Be204  C     0.80096   0.66478  -0.33284   0.00000  Uiso   1.00
C205   N     0.83847   0.63074  -0.35165   0.00000  Uiso   1.00
He208  H     0.87337   0.68871  -0.31972   0.00000  Uiso   1.00
C206   N     0.94776   0.66372  -0.35917   0.00000  Uiso   1.00
He209  H     0.93519   0.71804  -0.37136   0.00000  Uiso   1.00
Be205  C     0.83334   0.50783  -0.42747   0.00000  Uiso   1.00
Be206  C     0.83320   0.52692  -0.39721   0.00000  Uiso   1.00
C207   N     0.86987   0.57014  -0.39641   0.00000  Uiso   1.00
B100   C     0.89067   0.57600  -0.42607   0.00000  Uiso   1.00
C208   N     0.87033   0.53893  -0.44545   0.00000  Uiso   1.00
He210  H     0.81007   0.51287  -0.37616   0.00000  Uiso   1.00
He211  H     0.81038   0.47436  -0.43731   0.00000  Uiso   1.00
Li99   H     0.92109   0.60707  -0.43326   0.00000  Uiso   1.00
H52    Zn    0.65317   0.15260  -0.23106   0.00000  Uiso   1.00
H53    Zn    0.71716   0.09377  -0.11243   0.00000  Uiso   1.00
H54    Zn    0.70710   0.10172  -0.35895   0.00000  Uiso   1.00
Be207  C     0.52865   0.12125  -0.18864   0.00000  Uiso   1.00
C209   N     0.59210   0.14110  -0.21758   0.00000  Uiso   1.00
He212  H     0.58322   0.10824  -0.17020   0.00000  Uiso   1.00
Be208  C     0.72833   0.29360  -0.22937   0.00000  Uiso   1.00
C210   N     0.69760   0.21837  -0.22867   0.00000  Uiso   1.00
He213  H     0.65326   0.24646  -0.23019   0.00000  Uiso   1.00
Be209  C     0.69196   0.06874  -0.18388   0.00000  Uiso   1.00
Be210  C     0.67787   0.08257  -0.21131   0.00000  Uiso   1.00
C211   N     0.67328   0.11909  -0.20217   0.00000  Uiso   1.00
B101   C     0.68391   0.12576  -0.16972   0.00000  Uiso   1.00
C212   N     0.69482   0.09574  -0.15740   0.00000  Uiso   1.00
He214  H     0.67108   0.06943  -0.23656   0.00000  Uiso   1.00
He215  H     0.69978   0.04161  -0.18121   0.00000  Uiso   1.00
Li100  H     0.68322   0.15228  -0.15505   0.00000  Uiso   1.00
Be211  C     0.62312   0.08350  -0.32113   0.00000  Uiso   1.00
Be212  C     0.61053   0.09577  -0.29193   0.00000  Uiso   1.00
C213   N     0.64927   0.12660  -0.27577   0.00000  Uiso   1.00
B102   C     0.68383   0.13121  -0.29501   0.00000  Uiso   1.00
C214   N     0.66970   0.10598  -0.32279   0.00000  Uiso   1.00
He216  H     0.57714   0.08535  -0.28164   0.00000  Uiso   1.00
He217  H     0.60261   0.06071  -0.34079   0.00000  Uiso   1.00
Li101  H     0.71933   0.15333  -0.28900   0.00000  Uiso   1.00
Be213  C     0.85770   0.16442  -0.11980   0.00000  Uiso   1.00
C215   N     0.78315   0.13307  -0.11202   0.00000  Uiso   1.00
He218  H     0.81007   0.08971  -0.12509   0.00000  Uiso   1.00
Be214  C     0.70160  -0.03127  -0.08564   0.00000  Uiso   1.00
C216   N     0.70366   0.03152  -0.10389   0.00000  Uiso   1.00
He219  H     0.75658   0.03834  -0.07134   0.00000  Uiso   1.00
Be215  C     0.66595   0.15336  -0.04804   0.00000  Uiso   1.00
Be216  C     0.68731   0.15279  -0.07716   0.00000  Uiso   1.00
C217   N     0.68943   0.11349  -0.07777   0.00000  Uiso   1.00
B103   C     0.67018   0.09198  -0.04911   0.00000  Uiso   1.00
C218   N     0.65462   0.11434  -0.03056   0.00000  Uiso   1.00
He220  H     0.70086   0.17722  -0.09735   0.00000  Uiso   1.00
He221  H     0.65750   0.17828  -0.03883   0.00000  Uiso   1.00
Li102  H     0.66671   0.05956  -0.04207   0.00000  Uiso   1.00
Be217  C     0.84256   0.18121  -0.33149   0.00000  Uiso   1.00
C219   N     0.77213   0.14640  -0.35146   0.00000  Uiso   1.00
He222  H     0.79236   0.10857  -0.32002   0.00000  Uiso   1.00
Be218  C     0.70818  -0.01901  -0.37498   0.00000  Uiso   1.00
C220   N     0.69721   0.03874  -0.36195   0.00000  Uiso   1.00
He223  H     0.76189   0.05350  -0.38218   0.00000  Uiso   1.00
Be219  C     0.66734   0.16297  -0.43063   0.00000  Uiso   1.00
Be220  C     0.68696   0.16292  -0.40072   0.00000  Uiso   1.00
C221   N     0.68608   0.12218  -0.39761   0.00000  Uiso   1.00
B104   C     0.66584   0.09886  -0.42527   0.00000  Uiso   1.00
C222   N     0.65334   0.12188  -0.44575   0.00000  Uiso   1.00
He224  H     0.70115   0.18857  -0.38141   0.00000  Uiso   1.00
He225  H     0.66151   0.18853  -0.44203   0.00000  Uiso   1.00
Li103  H     0.65972   0.06483  -0.43024   0.00000  Uiso   1.00
H55    Zn    0.49800  -0.33866  -0.23675   0.00000  Uiso   1.00
H56    Zn    0.61403  -0.27692  -0.11471   0.00000  Uiso   1.00
H57    Zn    0.61213  -0.28014  -0.36084   0.00000  Uiso   1.00
Be221  C     0.61533  -0.30704  -0.18486   0.00000  Uiso   1.00
Be222  C     0.58907  -0.32034  -0.21309   0.00000  Uiso   1.00
C223   N     0.54935  -0.32052  -0.20603   0.00000  Uiso   1.00
B105   C     0.55223  -0.30853  -0.17384   0.00000  Uiso   1.00
C224   N     0.59132  -0.30052  -0.15983   0.00000  Uiso   1.00
He226  H     0.59585  -0.32914  -0.23766   0.00000  Uiso   1.00
He227  H     0.64897  -0.30216  -0.18070   0.00000  Uiso   1.00
Li104  H     0.52569  -0.30587  -0.16057   0.00000  Uiso   1.00
Be223  C     0.53482  -0.36355  -0.33025   0.00000  Uiso   1.00
Be224  C     0.50845  -0.37733  -0.30177   0.00000  Uiso   1.00
C225   N     0.52195  -0.34017  -0.28156   0.00000  Uiso   1.00
B106   C     0.55599  -0.30542  -0.29807   0.00000  Uiso   1.00
C226   N     0.56479  -0.31781  -0.32775   0.00000  Uiso   1.00
He228  H     0.53425  -0.38262  -0.35213   0.00000  Uiso   1.00
Li105  H     0.57414  -0.27095  -0.28861   0.00000  Uiso   1.00
Be225  C     0.68396  -0.13675  -0.12503   0.00000  Uiso   1.00
C227   N     0.64047  -0.21086  -0.11591   0.00000  Uiso   1.00
He229  H     0.71044  -0.18529  -0.12900   0.00000  Uiso   1.00
Be226  C     0.72322   0.71099  -0.08146   0.00000  Uiso   1.00
C228   N     0.66286  -0.28956  -0.10328   0.00000  Uiso   1.00
He230  H     0.70482  -0.23555  -0.06989   0.00000  Uiso   1.00
Be227  C     0.50587  -0.31971  -0.04801   0.00000  Uiso   1.00
Be228  C     0.52742  -0.29883  -0.07731   0.00000  Uiso   1.00
C229   N     0.56686  -0.30064  -0.07969   0.00000  Uiso   1.00
B107   C     0.56822  -0.32203  -0.05203   0.00000  Uiso   1.00
C230   N     0.53176  -0.33478  -0.03233   0.00000  Uiso   1.00
He231  H     0.51753  -0.28324  -0.09660   0.00000  Uiso   1.00
Li106  H     0.59541  -0.32904  -0.04652   0.00000  Uiso   1.00
Be229  C     0.68437  -0.13903  -0.35008   0.00000  Uiso   1.00
C231   N     0.63771  -0.21381  -0.35332   0.00000  Uiso   1.00
He232  H     0.70916  -0.18899  -0.34826   0.00000  Uiso   1.00
Be230  C     0.72146   0.69929  -0.38086   0.00000  Uiso   1.00
C232   N     0.65903  -0.29928  -0.36501   0.00000  Uiso   1.00
He233  H     0.71129  -0.24174  -0.39133   0.00000  Uiso   1.00
Be231  C     0.53268  -0.29424  -0.44374   0.00000  Uiso   1.00
Be232  C     0.55321  -0.27353  -0.41435   0.00000  Uiso   1.00
C233   N     0.57874  -0.29213  -0.40350   0.00000  Uiso   1.00
B108   C     0.57182  -0.32424  -0.42597   0.00000  Uiso   1.00
C234   N     0.54466  -0.32640  -0.45093   0.00000  Uiso   1.00
He234  H     0.55135  -0.24698  -0.40072   0.00000  Uiso   1.00
He235  H     0.51068  -0.28847  -0.46001   0.00000  Uiso   1.00
Li107  H     0.58758  -0.34525  -0.42460   0.00000  Uiso   1.00
Be233  C     0.96642   0.25581  -0.08399   0.00000  Uiso   1.00
Be234  C     0.95709   0.25598  -0.37228   0.00000  Uiso   1.00
H58    Zn    0.82897   0.32886  -0.22970   0.00000  Uiso   1.00
H59    Zn    0.88789   0.26428  -0.11146   0.00000  Uiso   1.00
H60    Zn    0.88299   0.27718  -0.35732   0.00000  Uiso   1.00
Be235  C     0.85985   0.45298  -0.18750   0.00000  Uiso   1.00
C235   N     0.84030   0.38980  -0.21633   0.00000  Uiso   1.00
He236  H     0.87231   0.39809  -0.16883   0.00000  Uiso   1.00
Be236  C     0.68796   0.25312  -0.22970   0.00000  Uiso   1.00
C236   N     0.76320   0.28414  -0.22812   0.00000  Uiso   1.00
He237  H     0.73484   0.32825  -0.22951   0.00000  Uiso   1.00
Be237  C     0.91306   0.29017  -0.18300   0.00000  Uiso   1.00
Be238  C     0.89916   0.30438  -0.21032   0.00000  Uiso   1.00
C237   N     0.86252   0.30873  -0.20095   0.00000  Uiso   1.00
B109   C     0.85585   0.29785  -0.16847   0.00000  Uiso   1.00
C238   N     0.88599   0.28701  -0.15635   0.00000  Uiso   1.00
He238  H     0.91236   0.31142  -0.23563   0.00000  Uiso   1.00
He239  H     0.94028   0.28245  -0.18050   0.00000  Uiso   1.00
Li108  H     0.82926   0.29832  -0.15363   0.00000  Uiso   1.00
Be239  C     0.89969   0.36002  -0.31944   0.00000  Uiso   1.00
Be240  C     0.88679   0.37222  -0.29036   0.00000  Uiso   1.00
C239   N     0.85576   0.33326  -0.27426   0.00000  Uiso   1.00
B110   C     0.85166   0.29897  -0.29340   0.00000  Uiso   1.00
C240   N     0.87736   0.31347  -0.32110   0.00000  Uiso   1.00
He240  H     0.89690   0.40546  -0.28013   0.00000  Uiso   1.00
He241  H     0.92278   0.38084  -0.33905   0.00000  Uiso   1.00
Li109  H     0.82952   0.26339  -0.28741   0.00000  Uiso   1.00
Be241  C     0.81723   0.12401  -0.12006   0.00000  Uiso   1.00
C241   N     0.84850   0.19832  -0.11159   0.00000  Uiso   1.00
He242  H     0.89213   0.17165  -0.12457   0.00000  Uiso   1.00
C242   N     0.95023   0.27789  -0.10332   0.00000  Uiso   1.00
He243  H     0.94354   0.22462  -0.07098   0.00000  Uiso   1.00
Be242  C     0.82793   0.31507  -0.04696   0.00000  Uiso   1.00
Be243  C     0.82837   0.29352  -0.07591   0.00000  Uiso   1.00
C243   N     0.86786   0.29172  -0.07684   0.00000  Uiso   1.00
B111   C     0.88964   0.31141  -0.04853   0.00000  Uiso   1.00
C244   N     0.86723   0.32688  -0.02991   0.00000  Uiso   1.00
He244  H     0.80373   0.27960  -0.09579   0.00000  Uiso   1.00
He245  H     0.80296   0.32340  -0.03757   0.00000  Uiso   1.00
Li110  H     0.92225   0.31522  -0.04180   0.00000  Uiso   1.00
Be244  C     0.80203   0.14084  -0.33187   0.00000  Uiso   1.00
C245   N     0.83797   0.21197  -0.35088   0.00000  Uiso   1.00
He246  H     0.87432   0.19021  -0.31926   0.00000  Uiso   1.00
C246   N     0.94558   0.28670  -0.35994   0.00000  Uiso   1.00
He247  H     0.93138   0.22204  -0.37948   0.00000  Uiso   1.00
Be245  C     0.83082   0.32848  -0.42706   0.00000  Uiso   1.00
Be246  C     0.83051   0.30927  -0.39682   0.00000  Uiso   1.00
C247   N     0.86755   0.30315  -0.39575   0.00000  Uiso   1.00
B112   C     0.88881   0.31839  -0.42519   0.00000  Uiso   1.00
C248   N     0.86836   0.33486  -0.44471   0.00000  Uiso   1.00
He248  H     0.80700   0.29988  -0.37597   0.00000  Uiso   1.00
He249  H     0.80768   0.33870  -0.43710   0.00000  Uiso   1.00
Li111  H     0.91960   0.31808  -0.43213   0.00000  Uiso   1.00
H61    Zn    0.65273   0.50492  -0.23146   0.00000  Uiso   1.00
H62    Zn    0.71748   0.62643  -0.11181   0.00000  Uiso   1.00
H63    Zn    0.70636   0.60775  -0.36023   0.00000  Uiso   1.00
Be247  C     0.52846   0.41209  -0.18900   0.00000  Uiso   1.00
C249   N     0.59173   0.45544  -0.21805   0.00000  Uiso   1.00
He250  H     0.58289   0.47952  -0.17058   0.00000  Uiso   1.00
Be248  C     0.72897   0.43977  -0.22963   0.00000  Uiso   1.00
C250   N     0.69752   0.48381  -0.22914   0.00000  Uiso   1.00
He251  H     0.65376   0.41153  -0.23008   0.00000  Uiso   1.00
Be249  C     0.69131   0.62663  -0.18290   0.00000  Uiso   1.00
Be250  C     0.67710   0.59904  -0.21054   0.00000  Uiso   1.00
C251   N     0.67287   0.55799  -0.20192   0.00000  Uiso   1.00
B113   C     0.68383   0.56166  -0.16953   0.00000  Uiso   1.00
C252   N     0.69462   0.60236  -0.15678   0.00000  Uiso   1.00
He252  H     0.67001   0.60558  -0.23562   0.00000  Uiso   1.00
He253  H     0.69895   0.66145  -0.17984   0.00000  Uiso   1.00
Li112  H     0.68345   0.53445  -0.15516   0.00000  Uiso   1.00
Be251  C     0.62281   0.54227  -0.32224   0.00000  Uiso   1.00
Be252  C     0.61032   0.51801  -0.29288   0.00000  Uiso   1.00
C253   N     0.64912   0.52672  -0.27636   0.00000  Uiso   1.00
B114   C     0.68359   0.55646  -0.29563   0.00000  Uiso   1.00
C254   N     0.66938   0.56674  -0.32372   0.00000  Uiso   1.00
He254  H     0.57695   0.49499  -0.28269   0.00000  Uiso   1.00
He255  H     0.60220   0.54384  -0.34215   0.00000  Uiso   1.00
Li113  H     0.71912   0.57032  -0.28940   0.00000  Uiso   1.00
Be253  C     0.85840   0.69921  -0.11838   0.00000  Uiso   1.00
C255   N     0.78380   0.65479  -0.11187   0.00000  Uiso   1.00
He256  H     0.80966   0.72545  -0.12216   0.00000  Uiso   1.00
Be254  C     0.69898  -0.26640  -0.08227   0.00000  Uiso   1.00
C256   N     0.70204   0.67386  -0.10196   0.00000  Uiso   1.00
He257  H     0.75394   0.71857  -0.06823   0.00000  Uiso   1.00
Be255  C     0.67749   0.51814  -0.04621   0.00000  Uiso   1.00
Be256  C     0.69861   0.54076  -0.07513   0.00000  Uiso   1.00
C257   N     0.69444   0.57889  -0.07723   0.00000  Uiso   1.00
B115   C     0.67137   0.57839  -0.04982   0.00000  Uiso   1.00
C258   N     0.65985   0.54199  -0.03051   0.00000  Uiso   1.00
He258  H     0.71579   0.53234  -0.09433   0.00000  Uiso   1.00
He259  H     0.67339   0.48688  -0.03587   0.00000  Uiso   1.00
Li114  H     0.66230   0.60419  -0.04421   0.00000  Uiso   1.00
Be257  C     0.84198   0.66570  -0.33222   0.00000  Uiso   1.00
C259   N     0.77178   0.62920  -0.35260   0.00000  Uiso   1.00
He260  H     0.79050   0.68693  -0.32107   0.00000  Uiso   1.00
Be258  C     0.70016  -0.27519  -0.38108   0.00000  Uiso   1.00
C260   N     0.69368   0.65905  -0.36476   0.00000  Uiso   1.00
He261  H     0.75438   0.70692  -0.39063   0.00000  Uiso   1.00
Be259  C     0.66922   0.50730  -0.43234   0.00000  Uiso   1.00
Be260  C     0.68812   0.52675  -0.40219   0.00000  Uiso   1.00
C261   N     0.68651   0.56624  -0.39896   0.00000  Uiso   1.00
B116   C     0.66667   0.56937  -0.42682   0.00000  Uiso   1.00
C262   N     0.65502   0.53419  -0.44753   0.00000  Uiso   1.00
He262  H     0.70224   0.51538  -0.38279   0.00000  Uiso   1.00
He263  H     0.66404   0.47618  -0.44387   0.00000  Uiso   1.00
Li115  H     0.66020   0.59707  -0.43177   0.00000  Uiso   1.00
Be261  C     0.56920   0.12123  -0.18853   0.00000  Uiso   1.00
C263   N     0.52626   0.14113  -0.21777   0.00000  Uiso   1.00
He264  H     0.50126   0.10828  -0.17044   0.00000  Uiso   1.00
Be262  C     0.54243   0.29369  -0.23023   0.00000  Uiso   1.00
C264   N     0.49813   0.21849  -0.22940   0.00000  Uiso   1.00
He265  H     0.57042   0.24636  -0.23011   0.00000  Uiso   1.00
He266  H     0.48981   0.08888  -0.28356   0.00000  Uiso   1.00
He267  H     0.49395   0.18753  -0.03791   0.00000  Uiso   1.00
He268  H     0.50817   0.17164  -0.44041   0.00000  Uiso   1.00
Be263  C     0.96839   0.71485  -0.08463   0.00000  Uiso   1.00
Be264  C     0.96031   0.70782  -0.36696   0.00000  Uiso   1.00
H64    Zn    0.49982  -0.16135  -0.23966   0.00000  Uiso   1.00
H65    Zn    0.61548  -0.10458  -0.11742   0.00000  Uiso   1.00
H66    Zn    0.61863  -0.10308  -0.36117   0.00000  Uiso   1.00
Be265  C     0.61635  -0.07369  -0.18769   0.00000  Uiso   1.00
Be266  C     0.59018  -0.08716  -0.21597   0.00000  Uiso   1.00
C265   N     0.55129  -0.12734  -0.20914   0.00000  Uiso   1.00
B117   C     0.55449  -0.13629  -0.17701   0.00000  Uiso   1.00
C266   N     0.59306  -0.10460  -0.16285   0.00000  Uiso   1.00
He269  H     0.59654  -0.07152  -0.24044   0.00000  Uiso   1.00
He270  H     0.64944  -0.04436  -0.18337   0.00000  Uiso   1.00
Li116  H     0.52861  -0.16600  -0.16400   0.00000  Uiso   1.00
Be267  C     0.53507  -0.10370  -0.33435   0.00000  Uiso   1.00
Be268  C     0.50791  -0.11676  -0.30627   0.00000  Uiso   1.00
C267   N     0.52383  -0.13681  -0.28462   0.00000  Uiso   1.00
B118   C     0.55977  -0.13534  -0.30007   0.00000  Uiso   1.00
C268   N     0.56765  -0.11603  -0.33037   0.00000  Uiso   1.00
He271  H     0.53331  -0.08708  -0.35687   0.00000  Uiso   1.00
Li117  H     0.57997  -0.14875  -0.28937   0.00000  Uiso   1.00
Be269  C     0.68356  -0.17748  -0.12438   0.00000  Uiso   1.00
C269   N     0.64113  -0.14503  -0.11693   0.00000  Uiso   1.00
He272  H     0.71126  -0.10268  -0.13034   0.00000  Uiso   1.00
Be270  C     0.72558   0.01541  -0.08431   0.00000  Uiso   1.00
C270   N     0.66496  -0.04389  -0.10608   0.00000  Uiso   1.00
He273  H     0.70795  -0.05637  -0.07403   0.00000  Uiso   1.00
Be271  C     0.50390  -0.15998  -0.05357   0.00000  Uiso   1.00
Be272  C     0.52498  -0.15987  -0.08302   0.00000  Uiso   1.00
C271   N     0.56784  -0.12273  -0.08300   0.00000  Uiso   1.00
B119   C     0.57172  -0.10214  -0.05361   0.00000  Uiso   1.00
C272   N     0.53358  -0.12287  -0.03520   0.00000  Uiso   1.00
He274  H     0.51261  -0.18313  -0.10389   0.00000  Uiso   1.00
Li118  H     0.60202  -0.07140  -0.04595   0.00000  Uiso   1.00
Be273  C     0.68235  -0.18060  -0.35020   0.00000  Uiso   1.00
C273   N     0.64094  -0.14637  -0.35284   0.00000  Uiso   1.00
He275  H     0.71317  -0.10504  -0.34798   0.00000  Uiso   1.00
Be274  C     0.72808   0.02758  -0.37462   0.00000  Uiso   1.00
C274   N     0.66488  -0.03715  -0.36237   0.00000  Uiso   1.00
He276  H     0.72167  -0.04045  -0.38313   0.00000  Uiso   1.00
Be275  C     0.57041  -0.15337  -0.45625   0.00000  Uiso   1.00
Be276  C     0.59263  -0.15238  -0.42740   0.00000  Uiso   1.00
C275   N     0.59279  -0.12005  -0.40661   0.00000  Uiso   1.00
B120   C     0.57116  -0.10242  -0.42342   0.00000  Uiso   1.00
C276   N     0.55752  -0.12104  -0.45369   0.00000  Uiso   1.00
He277  H     0.60872  -0.17183  -0.42040   0.00000  Uiso   1.00
He278  H     0.56348  -0.17395  -0.47848   0.00000  Uiso   1.00
Li119  H     0.56640  -0.07513  -0.41392   0.00000  Uiso   1.00
Be277  C     0.59437   0.42725  -0.99279   0.00000  Uiso   1.00
C277   N     0.51923   0.39656  -0.99179   0.00000  Uiso   1.00
He279  H     0.54722   0.35220  -0.99489   0.00000  Uiso   1.00
Be278  C     0.55285   0.16859  -0.99120   0.00000  Uiso   1.00
Be279  C     0.55949   0.54309  -0.02752   0.00000  Uiso   1.00
C278   N     0.54633  -0.40810  -0.99915   0.00000  Uiso   1.00
He280  H     0.51353  -0.43267  -0.04640   0.00000  Uiso   1.00
Be280  C     0.53628  -0.43336  -0.02785   0.00000  Uiso   1.00
C279   N     0.58403   0.55342  -0.99856   0.00000  Uiso   1.00
He281  H     0.56027   0.51980  -0.04572   0.00000  Uiso   1.00
Be281  C     0.55393   0.38684  -0.99336   0.00000  Uiso   1.00
He282  H     0.62907   0.43396  -0.99366   0.00000  Uiso   1.00
C280   N     0.51844   0.12419  -0.99116   0.00000  Uiso   1.00
He283  H     0.54584   0.19637  -0.99266   0.00000  Uiso   1.00
H67    Zn    0.62418   0.09913  -0.48929   0.00000  Uiso   1.00
Be282  C     0.53156  -0.02592  -0.45028   0.00000  Uiso   1.00
C281   N     0.58426   0.03464  -0.47761   0.00000  Uiso   1.00
He284  H     0.55470   0.04486  -0.43315   0.00000  Uiso   1.00
H68    Zn    0.52272  -0.36983  -0.48818   0.00000  Uiso   1.00
Be283  C     0.55864   0.53915  -0.45172   0.00000  Uiso   1.00
C282   N     0.54670  -0.41107  -0.47947   0.00000  Uiso   1.00
He285  H     0.50944  -0.43966  -0.43400   0.00000  Uiso   1.00
H69    Zn    0.52256  -0.10627  -0.48539   0.00000  Uiso   1.00
Be284  C     0.55552   0.02070  -0.45048   0.00000  Uiso   1.00
C283   N     0.54470  -0.04116  -0.47761   0.00000  Uiso   1.00
He286  H     0.50563  -0.04921  -0.43311   0.00000  Uiso   1.00
Be285  C     0.53457  -0.43816  -0.45160   0.00000  Uiso   1.00
C284   N     0.58636   0.55261  -0.47941   0.00000  Uiso   1.00
He287  H     0.55852   0.51498  -0.43403   0.00000  Uiso   1.00
B121   C     0.56492   0.41687  -0.23458   0.00000  Uiso   1.00
Li120  H     0.57337   0.40885  -0.25888   0.00000  Uiso   1.00
B122   C     0.82898   0.41694  -0.23300   0.00000  Uiso   1.00
Li121  H     0.81301   0.40877  -0.25731   0.00000  Uiso   1.00
B123   C     0.56523   0.15285  -0.23411   0.00000  Uiso   1.00
Li122  H     0.57370   0.16925  -0.25836   0.00000  Uiso   1.00
B124   C     0.74300   0.50918  -0.22910   0.00000  Uiso   1.00
Li123  H     0.76120   0.54601  -0.22840   0.00000  Uiso   1.00
B125   C     0.80480   0.63049  -0.10887   0.00000  Uiso   1.00
Li124  H     0.78743   0.59446  -0.10341   0.00000  Uiso   1.00
B126   C     0.79552   0.60929  -0.36266   0.00000  Uiso   1.00
Li125  H     0.78210   0.58012  -0.37911   0.00000  Uiso   1.00
B127   C     0.74311   0.23864  -0.22837   0.00000  Uiso   1.00
Li126  H     0.76164   0.22025  -0.22739   0.00000  Uiso   1.00
B128   C     0.80339   0.17806  -0.10788   0.00000  Uiso   1.00
Li127  H     0.78544   0.19586  -0.10097   0.00000  Uiso   1.00
B129   C     0.79493   0.18982  -0.36165   0.00000  Uiso   1.00
Li128  H     0.78080   0.20496  -0.37802   0.00000  Uiso   1.00
B130   C     0.50288  -0.24811  -0.23756   0.00000  Uiso   1.00
Li129  H     0.53944  -0.23034  -0.24105   0.00000  Uiso   1.00
B131   C     0.61610  -0.18992  -0.11243   0.00000  Uiso   1.00
Li130  H     0.58049  -0.20708  -0.10538   0.00000  Uiso   1.00
B132   C     0.61424  -0.19161  -0.35447   0.00000  Uiso   1.00
Li131  H     0.57752  -0.20832  -0.35582   0.00000  Uiso   1.00
Li132  H     0.98619   0.64937  -0.13262   0.00000  Uiso   1.00
Li133  H     0.52207   0.06764  -0.48150   0.00000  Uiso   1.00
B133   C     0.66694  -0.00521  -0.11566   0.00000  Uiso   1.00
Li134  H     0.64215  -0.00378  -0.13182   0.00000  Uiso   1.00
B134   C     0.65957  -0.00122  -0.35570   0.00000  Uiso   1.00
Li135  H     0.62871  -0.00414  -0.34516   0.00000  Uiso   1.00
B135   C     0.66543  -0.32572  -0.11373   0.00000  Uiso   1.00
Li136  H     0.64111  -0.35128  -0.13047   0.00000  Uiso   1.00
B136   C     0.65630  -0.33885  -0.35642   0.00000  Uiso   1.00
Li137  H     0.62765  -0.36557  -0.34298   0.00000  Uiso   1.00
Li138  H     0.98542   0.33976  -0.13124   0.00000  Uiso   1.00
B137   C     0.98527   0.32458  -0.35406   0.00000  Uiso   1.00
Li139  H     0.98620   0.59764  -0.02102   0.00000  Uiso   1.00
B138   C     0.57549  -0.00447  -0.99512   0.00000  Uiso   1.00
Li140  H     0.59003  -0.00371  -0.01944   0.00000  Uiso   1.00
B139   C     0.98654   0.40606  -0.99519   0.00000  Uiso   1.00
Li141  H     0.98588   0.39078  -0.01910   0.00000  Uiso   1.00
B140   C     0.98650   0.40565  -0.48349   0.00000  Uiso   1.00
Li142  H     0.91299   0.45840  -0.47992   0.00000  Uiso   1.00
Li143  H     0.98578   0.38764  -0.46099   0.00000  Uiso   1.00
H70    Zn    0.52097  -0.10807  -0.99007   0.00000  Uiso   1.00
Li144  H     0.52377   0.45840  -0.48445   0.00000  Uiso   1.00
C285   N     0.58463   0.46190  -0.99082   0.00000  Uiso   1.00
Be286  C     0.95905   0.70593  -0.89604   0.00000  Uiso   1.00
Be287  C     0.96748   0.71370  -0.60995   0.00000  Uiso   1.00
H71    Zn    0.49423  -0.16309  -0.74885   0.00000  Uiso   1.00
H72    Zn    0.61806  -0.10438  -0.86785   0.00000  Uiso   1.00
H73    Zn    0.59840  -0.10931  -0.62154   0.00000  Uiso   1.00
Be288  C     0.61671  -0.07893  -0.79649   0.00000  Uiso   1.00
Be289  C     0.58854  -0.09283  -0.76898   0.00000  Uiso   1.00
C286   N     0.54790  -0.12963  -0.77797   0.00000  Uiso   1.00
B141   C     0.55236  -0.13639  -0.81042   0.00000  Uiso   1.00
C287   N     0.59317  -0.10615  -0.82288   0.00000  Uiso   1.00
He288  H     0.59443  -0.07954  -0.74378   0.00000  Uiso   1.00
He289  H     0.65145  -0.05160  -0.79928   0.00000  Uiso   1.00
Li145  H     0.52563  -0.16307  -0.82506   0.00000  Uiso   1.00
Be290  C     0.52890  -0.09605  -0.65780   0.00000  Uiso   1.00
Be291  C     0.50450  -0.10864  -0.68695   0.00000  Uiso   1.00
C288   N     0.51528  -0.13713  -0.70404   0.00000  Uiso   1.00
B142   C     0.54619  -0.14025  -0.68528   0.00000  Uiso   1.00
C289   N     0.55524  -0.11630  -0.65693   0.00000  Uiso   1.00
He290  H     0.52926  -0.07462  -0.63759   0.00000  Uiso   1.00
Li146  H     0.56166  -0.16051  -0.69199   0.00000  Uiso   1.00
Be292  C     0.69015  -0.17338  -0.86036   0.00000  Uiso   1.00
C290   N     0.64613  -0.14274  -0.86740   0.00000  Uiso   1.00
He291  H     0.71674  -0.09841  -0.85720   0.00000  Uiso   1.00
Be293  C     0.72579   0.02115  -0.89607   0.00000  Uiso   1.00
C291   N     0.66566  -0.04154  -0.87695   0.00000  Uiso   1.00
He292  H     0.71071  -0.04854  -0.91113   0.00000  Uiso   1.00
Be294  C     0.51025  -0.17208  -0.93338   0.00000  Uiso   1.00
Be295  C     0.53269  -0.17090  -0.90463   0.00000  Uiso   1.00
C292   N     0.57076  -0.12880  -0.90234   0.00000  Uiso   1.00
B143   C     0.57041  -0.10601  -0.92947   0.00000  Uiso   1.00
C293   N     0.53417  -0.13058  -0.94877   0.00000  Uiso   1.00
He293  H     0.52417  -0.19662  -0.88567   0.00000  Uiso   1.00
Li147  H     0.59622  -0.07123  -0.93488   0.00000  Uiso   1.00
Be296  C     0.65208  -0.19046  -0.65168   0.00000  Uiso   1.00
C294   N     0.61838  -0.15440  -0.62957   0.00000  Uiso   1.00
He294  H     0.67210  -0.11900  -0.66528   0.00000  Uiso   1.00
Be297  C     0.72131   0.01155  -0.61389   0.00000  Uiso   1.00
C295   N     0.65147  -0.04680  -0.62125   0.00000  Uiso   1.00
He295  H     0.70510  -0.06069  -0.60985   0.00000  Uiso   1.00
Be298  C     0.49887  -0.16024  -0.54808   0.00000  Uiso   1.00
Be299  C     0.51655  -0.16114  -0.57887   0.00000  Uiso   1.00
C296   N     0.55914  -0.12376  -0.58150   0.00000  Uiso   1.00
B144   C     0.56602  -0.10173  -0.55239   0.00000  Uiso   1.00
C297   N     0.53017  -0.12202  -0.53161   0.00000  Uiso   1.00
He296  H     0.50194  -0.18533  -0.59909   0.00000  Uiso   1.00
Li148  H     0.59696  -0.07048  -0.54660   0.00000  Uiso   1.00
H74    Zn    0.82971   0.32757  -0.73932   0.00000  Uiso   1.00
H75    Zn    0.88604   0.26615  -0.86170   0.00000  Uiso   1.00
H76    Zn    0.88436   0.26736  -0.61703   0.00000  Uiso   1.00
Be300  C     0.86717   0.45467  -0.77886   0.00000  Uiso   1.00
C298   N     0.84199   0.38915  -0.75180   0.00000  Uiso   1.00
He297  H     0.88293   0.40115  -0.79579   0.00000  Uiso   1.00
Be301  C     0.68914   0.25258  -0.74865   0.00000  Uiso   1.00
C299   N     0.76402   0.28330  -0.74331   0.00000  Uiso   1.00
He298  H     0.73671   0.32751  -0.75137   0.00000  Uiso   1.00
Be302  C     0.91670   0.29636  -0.79154   0.00000  Uiso   1.00
Be303  C     0.90327   0.30954  -0.76319   0.00000  Uiso   1.00
C300   N     0.86354   0.30924  -0.76998   0.00000  Uiso   1.00
B145   C     0.85480   0.29713  -0.80214   0.00000  Uiso   1.00
C301   N     0.88625   0.28943  -0.81637   0.00000  Uiso   1.00
He299  H     0.91863   0.31855  -0.73872   0.00000  Uiso   1.00
He300  H     0.94575   0.29186  -0.79592   0.00000  Uiso   1.00
Li149  H     0.82555   0.29410  -0.81519   0.00000  Uiso   1.00
Be304  C     0.88724   0.35162  -0.64487   0.00000  Uiso   1.00
Be305  C     0.87492   0.36543  -0.67326   0.00000  Uiso   1.00
C302   N     0.85363   0.32879  -0.69419   0.00000  Uiso   1.00
B146   C     0.85373   0.29424  -0.67805   0.00000  Uiso   1.00
C303   N     0.87324   0.30624  -0.64795   0.00000  Uiso   1.00
He301  H     0.87986   0.39843  -0.68023   0.00000  Uiso   1.00
He302  H     0.90445   0.37052  -0.62273   0.00000  Uiso   1.00
Li150  H     0.83905   0.26012  -0.68805   0.00000  Uiso   1.00
Be306  C     0.81565   0.12532  -0.85468   0.00000  Uiso   1.00
C304   N     0.84694   0.19997  -0.86156   0.00000  Uiso   1.00
He303  H     0.89050   0.17294  -0.85009   0.00000  Uiso   1.00
C305   N     0.94745   0.27907  -0.87412   0.00000  Uiso   1.00
He304  H     0.93533   0.22523  -0.90798   0.00000  Uiso   1.00
Be307  C     0.82122   0.31053  -0.92687   0.00000  Uiso   1.00
Be308  C     0.82200   0.28971  -0.89767   0.00000  Uiso   1.00
C306   N     0.86287   0.29069  -0.89607   0.00000  Uiso   1.00
B147   C     0.88526   0.31148  -0.92411   0.00000  Uiso   1.00
C307   N     0.86172   0.32470  -0.94329   0.00000  Uiso   1.00
He305  H     0.79685   0.27472  -0.87795   0.00000  Uiso   1.00
He306  H     0.79532   0.31679  -0.93694   0.00000  Uiso   1.00
Li151  H     0.91912   0.31781  -0.93025   0.00000  Uiso   1.00
Be309  C     0.80691   0.13158  -0.64650   0.00000  Uiso   1.00
C308   N     0.84115   0.20262  -0.62744   0.00000  Uiso   1.00
He307  H     0.88024   0.18122  -0.65675   0.00000  Uiso   1.00
C309   N     0.94982   0.28483  -0.61828   0.00000  Uiso   1.00
He308  H     0.94518   0.22154  -0.60469   0.00000  Uiso   1.00
Be310  C     0.84320   0.26341  -0.51824   0.00000  Uiso   1.00
Be311  C     0.84336   0.24251  -0.54766   0.00000  Uiso   1.00
C310   N     0.86912   0.27553  -0.57065   0.00000  Uiso   1.00
B148   C     0.88436   0.31499  -0.55442   0.00000  Uiso   1.00
C311   N     0.86975   0.30939  -0.52268   0.00000  Uiso   1.00
He309  H     0.82711   0.20678  -0.55383   0.00000  Uiso   1.00
He310  H     0.82676   0.24920  -0.49452   0.00000  Uiso   1.00
Li152  H     0.90648   0.34784  -0.56564   0.00000  Uiso   1.00
H77    Zn    0.65359   0.50434  -0.74079   0.00000  Uiso   1.00
H78    Zn    0.71476   0.62204  -0.86250   0.00000  Uiso   1.00
H79    Zn    0.71124   0.62181  -0.62036   0.00000  Uiso   1.00
Be312  C     0.52818   0.41385  -0.78142   0.00000  Uiso   1.00
C312   N     0.59264   0.45491  -0.75369   0.00000  Uiso   1.00
He311  H     0.58194   0.48257  -0.79861   0.00000  Uiso   1.00
Be313  C     0.73037   0.43993  -0.74793   0.00000  Uiso   1.00
C313   N     0.69873   0.48364  -0.74384   0.00000  Uiso   1.00
He312  H     0.65538   0.41209  -0.75144   0.00000  Uiso   1.00
Be314  C     0.68433   0.62242  -0.79201   0.00000  Uiso   1.00
Be315  C     0.67111   0.59571  -0.76383   0.00000  Uiso   1.00
C314   N     0.67174   0.55648  -0.77104   0.00000  Uiso   1.00
B149   C     0.68411   0.56007  -0.80323   0.00000  Uiso   1.00
C315   N     0.69164   0.59916  -0.81712   0.00000  Uiso   1.00
He313  H     0.66185   0.60188  -0.73923   0.00000  Uiso   1.00
He314  H     0.68865   0.65588  -0.79608   0.00000  Uiso   1.00
Li153  H     0.68752   0.53405  -0.81651   0.00000  Uiso   1.00
Be316  C     0.62642   0.54208  -0.64845   0.00000  Uiso   1.00
Be317  C     0.61319   0.51501  -0.67642   0.00000  Uiso   1.00
C316   N     0.65086   0.52770  -0.69614   0.00000  Uiso   1.00
B150   C     0.68535   0.56188  -0.67985   0.00000  Uiso   1.00
C317   N     0.67235   0.57149  -0.65071   0.00000  Uiso   1.00
He315  H     0.58005   0.48790  -0.68382   0.00000  Uiso   1.00
He316  H     0.60666   0.54246  -0.62724   0.00000  Uiso   1.00
Li154  H     0.72011   0.57941  -0.68902   0.00000  Uiso   1.00
Be318  C     0.85502   0.69028  -0.85365   0.00000  Uiso   1.00
C318   N     0.78073   0.64775  -0.86214   0.00000  Uiso   1.00
He317  H     0.80731   0.71769  -0.84889   0.00000  Uiso   1.00
Be319  C     0.70556  -0.26698  -0.89538   0.00000  Uiso   1.00
C319   N     0.70381   0.67192  -0.87370   0.00000  Uiso   1.00
He318  H     0.75902   0.71440  -0.90648   0.00000  Uiso   1.00
Be320  C     0.66047   0.51092  -0.92617   0.00000  Uiso   1.00
Be321  C     0.68147   0.53195  -0.89696   0.00000  Uiso   1.00
C320   N     0.68621   0.57451  -0.89675   0.00000  Uiso   1.00
B151   C     0.66880   0.57824  -0.92574   0.00000  Uiso   1.00
C321   N     0.65197   0.54030  -0.94411   0.00000  Uiso   1.00
He319  H     0.69310   0.51979  -0.87642   0.00000  Uiso   1.00
He320  H     0.65035   0.47712  -0.93522   0.00000  Uiso   1.00
Li155  H     0.66752   0.60831  -0.93314   0.00000  Uiso   1.00
Be322  C     0.84855   0.67961  -0.64676   0.00000  Uiso   1.00
C322   N     0.77639   0.64321  -0.62963   0.00000  Uiso   1.00
He321  H     0.79956   0.70346  -0.65917   0.00000  Uiso   1.00
Be323  C     0.69834  -0.26266  -0.61516   0.00000  Uiso   1.00
C323   N     0.69531   0.67071  -0.62201   0.00000  Uiso   1.00
He322  H     0.75963   0.72926  -0.61096   0.00000  Uiso   1.00
Be324  C     0.71542   0.59942  -0.51914   0.00000  Uiso   1.00
Be325  C     0.73453   0.62080  -0.54887   0.00000  Uiso   1.00
C324   N     0.70265   0.60075  -0.57347   0.00000  Uiso   1.00
B152   C     0.66520   0.56890  -0.55787   0.00000  Uiso   1.00
C325   N     0.67152   0.56622  -0.52514   0.00000  Uiso   1.00
He323  H     0.76836   0.64850  -0.55436   0.00000  Uiso   1.00
He324  H     0.72980   0.60497  -0.49436   0.00000  Uiso   1.00
Li156  H     0.63364   0.54665  -0.57048   0.00000  Uiso   1.00
Be326  C     0.56767   0.11622  -0.78079   0.00000  Uiso   1.00
C326   N     0.52585   0.13967  -0.75329   0.00000  Uiso   1.00
He325  H     0.49874   0.10041  -0.79787   0.00000  Uiso   1.00
Be327  C     0.54153   0.29179  -0.74841   0.00000  Uiso   1.00
C327   N     0.49714   0.21682  -0.74409   0.00000  Uiso   1.00
He326  H     0.56883   0.24394  -0.75100   0.00000  Uiso   1.00
He327  H     0.49259   0.09526  -0.68336   0.00000  Uiso   1.00
He328  H     0.50391   0.17339  -0.93651   0.00000  Uiso   1.00
H80    Zn    0.49490  -0.33928  -0.74778   0.00000  Uiso   1.00
H81    Zn    0.61970  -0.27397  -0.86600   0.00000  Uiso   1.00
H82    Zn    0.60124  -0.28424  -0.62180   0.00000  Uiso   1.00
Be328  C     0.61834  -0.30065  -0.79457   0.00000  Uiso   1.00
Be329  C     0.58990  -0.31510  -0.76720   0.00000  Uiso   1.00
C328   N     0.54924  -0.31889  -0.77630   0.00000  Uiso   1.00
B153   C     0.55394  -0.30750  -0.80868   0.00000  Uiso   1.00
C329   N     0.59494  -0.29681  -0.82098   0.00000  Uiso   1.00
He329  H     0.59561  -0.32266  -0.74202   0.00000  Uiso   1.00
He330  H     0.65316  -0.29323  -0.79725   0.00000  Uiso   1.00
Li157  H     0.52720  -0.30749  -0.82329   0.00000  Uiso   1.00
Be330  C     0.52958  -0.36808  -0.65550   0.00000  Uiso   1.00
Be331  C     0.50468  -0.38109  -0.68442   0.00000  Uiso   1.00
C330   N     0.51618  -0.34278  -0.70283   0.00000  Uiso   1.00
B154   C     0.54787  -0.30815  -0.68500   0.00000  Uiso   1.00
C331   N     0.55680  -0.32170  -0.65604   0.00000  Uiso   1.00
He331  H     0.52965  -0.38812  -0.63452   0.00000  Uiso   1.00
Li158  H     0.56399  -0.27291  -0.69284   0.00000  Uiso   1.00
Be332  C     0.68967  -0.13306  -0.86080   0.00000  Uiso   1.00
C332   N     0.64691  -0.20784  -0.86673   0.00000  Uiso   1.00
He332  H     0.71772  -0.18022  -0.85631   0.00000  Uiso   1.00
Be333  C     0.72784   0.70848  -0.89443   0.00000  Uiso   1.00
C333   N     0.66779  -0.28847  -0.87526   0.00000  Uiso   1.00
He333  H     0.71377  -0.23586  -0.90844   0.00000  Uiso   1.00
Be334  C     0.50805  -0.32532  -0.92853   0.00000  Uiso   1.00
Be335  C     0.53042  -0.30345  -0.89993   0.00000  Uiso   1.00
C334   N     0.57167  -0.30174  -0.89979   0.00000  Uiso   1.00
B155   C     0.57336  -0.32178  -0.92821   0.00000  Uiso   1.00
C335   N     0.53527  -0.33742  -0.94614   0.00000  Uiso   1.00
He334  H     0.51996  -0.28925  -0.87982   0.00000  Uiso   1.00
Li159  H     0.60202  -0.32576  -0.93551   0.00000  Uiso   1.00
Be336  C     0.65141  -0.15024  -0.65161   0.00000  Uiso   1.00
C336   N     0.61948  -0.21972  -0.62969   0.00000  Uiso   1.00
He335  H     0.67346  -0.20028  -0.66543   0.00000  Uiso   1.00
Be337  C     0.72367   0.71584  -0.61510   0.00000  Uiso   1.00
C337   N     0.65409  -0.29437  -0.62193   0.00000  Uiso   1.00
He336  H     0.70847  -0.22731  -0.61109   0.00000  Uiso   1.00
Be338  C     0.50335  -0.33019  -0.54739   0.00000  Uiso   1.00
Be339  C     0.52174  -0.30973  -0.57749   0.00000  Uiso   1.00
C338   N     0.56284  -0.30790  -0.58142   0.00000  Uiso   1.00
B156   C     0.56799  -0.32727  -0.55390   0.00000  Uiso   1.00
C339   N     0.53249  -0.34202  -0.53283   0.00000  Uiso   1.00
He337  H     0.50860  -0.29658  -0.59636   0.00000  Uiso   1.00
Li160  H     0.59741  -0.33106  -0.54946   0.00000  Uiso   1.00
Be340  C     0.96031   0.25605  -0.89576   0.00000  Uiso   1.00
Be341  C     0.96722   0.25727  -0.61009   0.00000  Uiso   1.00
Be342  C     0.56864   0.45425  -0.78131   0.00000  Uiso   1.00
C340   N     0.52693   0.38929  -0.75388   0.00000  Uiso   1.00
He338  H     0.50019   0.40093  -0.79884   0.00000  Uiso   1.00
Be343  C     0.54121   0.25108  -0.74824   0.00000  Uiso   1.00
C341   N     0.49766   0.28292  -0.74437   0.00000  Uiso   1.00
He339  H     0.56947   0.32619  -0.75132   0.00000  Uiso   1.00
He340  H     0.49205   0.40144  -0.68498   0.00000  Uiso   1.00
He341  H     0.50477   0.33208  -0.93689   0.00000  Uiso   1.00
H83    Zn    0.83039   0.50491  -0.73958   0.00000  Uiso   1.00
H84    Zn    0.88602   0.62109  -0.86228   0.00000  Uiso   1.00
H85    Zn    0.88514   0.62101  -0.61770   0.00000  Uiso   1.00
Be344  C     0.86701   0.41405  -0.77881   0.00000  Uiso   1.00
C342   N     0.84225   0.45515  -0.75189   0.00000  Uiso   1.00
He342  H     0.88324   0.48323  -0.79591   0.00000  Uiso   1.00
Be345  C     0.68977   0.43983  -0.74823   0.00000  Uiso   1.00
C343   N     0.76468   0.48381  -0.74333   0.00000  Uiso   1.00
He343  H     0.73744   0.41230  -0.75086   0.00000  Uiso   1.00
Be346  C     0.91737   0.62170  -0.79237   0.00000  Uiso   1.00
Be347  C     0.90409   0.59546  -0.76395   0.00000  Uiso   1.00
C344   N     0.86410   0.55639  -0.77050   0.00000  Uiso   1.00
B157   C     0.85507   0.55957  -0.80260   0.00000  Uiso   1.00
C345   N     0.88656   0.59828  -0.81701   0.00000  Uiso   1.00
He344  H     0.91970   0.60187  -0.73957   0.00000  Uiso   1.00
He345  H     0.94655   0.65492  -0.79691   0.00000  Uiso   1.00
Li161  H     0.82555   0.53354  -0.81548   0.00000  Uiso   1.00
Be348  C     0.88875   0.53981  -0.64543   0.00000  Uiso   1.00
Be349  C     0.87637   0.51336  -0.67371   0.00000  Uiso   1.00
C346   N     0.85458   0.52822  -0.69459   0.00000  Uiso   1.00
B158   C     0.85451   0.56294  -0.67856   0.00000  Uiso   1.00
C347   N     0.87435   0.57095  -0.64856   0.00000  Uiso   1.00
He346  H     0.88153   0.48535  -0.68061   0.00000  Uiso   1.00
He347  H     0.90628   0.53854  -0.62335   0.00000  Uiso   1.00
Li162  H     0.83946   0.58207  -0.68856   0.00000  Uiso   1.00
Be350  C     0.81458   0.69052  -0.85379   0.00000  Uiso   1.00
C348   N     0.84606   0.64734  -0.86186   0.00000  Uiso   1.00
He348  H     0.88931   0.71718  -0.84863   0.00000  Uiso   1.00
C349   N     0.94699   0.67006  -0.87471   0.00000  Uiso   1.00
He349  H     0.93359   0.71141  -0.90793   0.00000  Uiso   1.00
Be351  C     0.82162   0.51321  -0.92842   0.00000  Uiso   1.00
Be352  C     0.82240   0.53426  -0.89886   0.00000  Uiso   1.00
C350   N     0.86309   0.57408  -0.89710   0.00000  Uiso   1.00
B159   C     0.88534   0.57623  -0.92541   0.00000  Uiso   1.00
C351   N     0.86191   0.53986  -0.94492   0.00000  Uiso   1.00
He350  H     0.79739   0.52374  -0.87898   0.00000  Uiso   1.00
He351  H     0.79581   0.48125  -0.93868   0.00000  Uiso   1.00
Li163  H     0.91903   0.60387  -0.93152   0.00000  Uiso   1.00
Be353  C     0.80810   0.67990  -0.64754   0.00000  Uiso   1.00
C352   N     0.84202   0.64276  -0.62834   0.00000  Uiso   1.00
He352  H     0.88144   0.70290  -0.65754   0.00000  Uiso   1.00
C353   N     0.95046   0.66903  -0.61868   0.00000  Uiso   1.00
He353  H     0.94517   0.72714  -0.60420   0.00000  Uiso   1.00
Be354  C     0.84268   0.58280  -0.51929   0.00000  Uiso   1.00
Be355  C     0.84269   0.60372  -0.54866   0.00000  Uiso   1.00
C354   N     0.86972   0.59764  -0.57139   0.00000  Uiso   1.00
B160   C     0.88575   0.57418  -0.55506   0.00000  Uiso   1.00
C355   N     0.87060   0.56468  -0.52348   0.00000  Uiso   1.00
He354  H     0.82555   0.62238  -0.55493   0.00000  Uiso   1.00
He355  H     0.82553   0.57990  -0.49574   0.00000  Uiso   1.00
Li164  H     0.90897   0.56451  -0.56606   0.00000  Uiso   1.00
H86    Zn    0.65327   0.15216  -0.74087   0.00000  Uiso   1.00
H87    Zn    0.71544   0.09544  -0.86259   0.00000  Uiso   1.00
H88    Zn    0.71018   0.09390  -0.61926   0.00000  Uiso   1.00
Be356  C     0.52697   0.11592  -0.78070   0.00000  Uiso   1.00
C356   N     0.59197   0.14019  -0.75346   0.00000  Uiso   1.00
He356  H     0.58100   0.10103  -0.79808   0.00000  Uiso   1.00
Be357  C     0.72969   0.29291  -0.74828   0.00000  Uiso   1.00
C357   N     0.69817   0.21781  -0.74393   0.00000  Uiso   1.00
He357  H     0.65476   0.24601  -0.75212   0.00000  Uiso   1.00
Be358  C     0.68422   0.06468  -0.79234   0.00000  Uiso   1.00
Be359  C     0.67087   0.07825  -0.76415   0.00000  Uiso   1.00
C358   N     0.67162   0.11815  -0.77124   0.00000  Uiso   1.00
B161   C     0.68416   0.12687  -0.80340   0.00000  Uiso   1.00
C359   N     0.69169   0.09522  -0.81736   0.00000  Uiso   1.00
He358  H     0.66145   0.06286  -0.73959   0.00000  Uiso   1.00
He359  H     0.68847   0.03546  -0.79649   0.00000  Uiso   1.00
Li165  H     0.68761   0.15624  -0.81667   0.00000  Uiso   1.00
Be360  C     0.62614   0.09093  -0.64734   0.00000  Uiso   1.00
Be361  C     0.61310   0.10420  -0.67564   0.00000  Uiso   1.00
C360   N     0.65055   0.12703  -0.69591   0.00000  Uiso   1.00
B162   C     0.68477   0.12681  -0.67952   0.00000  Uiso   1.00
C361   N     0.67181   0.10584  -0.64985   0.00000  Uiso   1.00
He360  H     0.58018   0.09902  -0.68297   0.00000  Uiso   1.00
He361  H     0.60647   0.07234  -0.62569   0.00000  Uiso   1.00
Li166  H     0.71933   0.14248  -0.68901   0.00000  Uiso   1.00
Be362  C     0.85609   0.16580  -0.85444   0.00000  Uiso   1.00
C362   N     0.78162   0.13458  -0.86195   0.00000  Uiso   1.00
He362  H     0.80847   0.09083  -0.85056   0.00000  Uiso   1.00
Be363  C     0.70306  -0.02554  -0.89746   0.00000  Uiso   1.00
C363   N     0.70247   0.03399  -0.87465   0.00000  Uiso   1.00
He363  H     0.75683   0.04612  -0.90829   0.00000  Uiso   1.00
Be364  C     0.67161   0.16096  -0.92772   0.00000  Uiso   1.00
Be365  C     0.69248   0.16009  -0.89864   0.00000  Uiso   1.00
C364   N     0.69134   0.11914  -0.89692   0.00000  Uiso   1.00
B163   C     0.67039   0.09680  -0.92474   0.00000  Uiso   1.00
C365   N     0.65725   0.12045  -0.94391   0.00000  Uiso   1.00
He364  H     0.70762   0.18522  -0.87910   0.00000  Uiso   1.00
He365  H     0.66543   0.18693  -0.93786   0.00000  Uiso   1.00
Li167  H     0.66393   0.06291  -0.93074   0.00000  Uiso   1.00
Be366  C     0.84744   0.17201  -0.64587   0.00000  Uiso   1.00
C366   N     0.77539   0.13704  -0.62848   0.00000  Uiso   1.00
He366  H     0.79819   0.09939  -0.65806   0.00000  Uiso   1.00
Be367  C     0.69547  -0.03509  -0.61410   0.00000  Uiso   1.00
C367   N     0.69354   0.02902  -0.62112   0.00000  Uiso   1.00
He367  H     0.75727   0.03351  -0.60945   0.00000  Uiso   1.00
Be368  C     0.71422   0.11933  -0.51777   0.00000  Uiso   1.00
Be369  C     0.73357   0.11806  -0.54774   0.00000  Uiso   1.00
C368   N     0.70133   0.10556  -0.57215   0.00000  Uiso   1.00
B164   C     0.66347   0.09856  -0.55621   0.00000  Uiso   1.00
C369   N     0.66980   0.10726  -0.52343   0.00000  Uiso   1.00
He368  H     0.76778   0.12531  -0.55350   0.00000  Uiso   1.00
He369  H     0.72872   0.12824  -0.49302   0.00000  Uiso   1.00
Li168  H     0.63151   0.08830  -0.56857   0.00000  Uiso   1.00
H89    Zn    0.88351   0.52933  -0.98803   0.00000  Uiso   1.00
C370   N     0.94924   0.55485  -0.97971   0.00000  Uiso   1.00
He370  H     0.94147   0.52198  -0.93239   0.00000  Uiso   1.00
Be370  C     0.81268   0.38795  -0.98741   0.00000  Uiso   1.00
C371   N     0.85711   0.46303  -0.98818   0.00000  Uiso   1.00
He371  H     0.78485   0.43542  -0.98847   0.00000  Uiso   1.00
H90    Zn    0.62449   0.09865  -0.98641   0.00000  Uiso   1.00
Be371  C     0.53569  -0.02927  -0.94990   0.00000  Uiso   1.00
C372   N     0.58460   0.03295  -0.97771   0.00000  Uiso   1.00
He372  H     0.55995   0.04041  -0.92990   0.00000  Uiso   1.00
C373   N     0.58408   0.12460  -0.98795   0.00000  Uiso   1.00
He373  H     0.62801   0.19687  -0.98899   0.00000  Uiso   1.00
H91    Zn    0.52057  -0.36806  -0.98988   0.00000  Uiso   1.00
Be372  C     0.96453   0.42376  -0.94972   0.00000  Uiso   1.00
Be373  C     0.96467   0.54469  -0.95125   0.00000  Uiso   1.00
B165   C     0.54089   0.44172  -0.49548   0.00000  Uiso   1.00
Be374  C     0.55926   0.01734  -0.94895   0.00000  Uiso   1.00
C374   N     0.54609  -0.04297  -0.97931   0.00000  Uiso   1.00
He374  H     0.51237  -0.05357  -0.93184   0.00000  Uiso   1.00
H92    Zn    0.88333   0.35732  -0.98610   0.00000  Uiso   1.00
C375   N     0.94903   0.39759  -0.97795   0.00000  Uiso   1.00
He375  H     0.94137   0.42370  -0.93092   0.00000  Uiso   1.00
Be375  C     0.81275   0.42851  -0.98808   0.00000  Uiso   1.00
C376   N     0.85700   0.39743  -0.98705   0.00000  Uiso   1.00
He376  H     0.78472   0.35334  -0.98701   0.00000  Uiso   1.00
H93    Zn    0.62425   0.52815  -0.98880   0.00000  Uiso   1.00
Li169  H     0.59464  -0.40075  -0.51834   0.00000  Uiso   1.00
Be376  C     0.59345   0.16884  -0.98949   0.00000  Uiso   1.00
Be377  C     0.59304   0.43105  -0.51755   0.00000  Uiso   1.00
C377   N     0.51957   0.39775  -0.50406   0.00000  Uiso   1.00
He377  H     0.54464   0.35723  -0.52683   0.00000  Uiso   1.00
H94    Zn    0.88500   0.52977  -0.49154   0.00000  Uiso   1.00
C378   N     0.95000   0.55173  -0.50013   0.00000  Uiso   1.00
He378  H     0.94135   0.51189  -0.54407   0.00000  Uiso   1.00
Be378  C     0.81925   0.39157  -0.51646   0.00000  Uiso   1.00
C379   N     0.85887   0.46442  -0.50187   0.00000  Uiso   1.00
He379  H     0.79526   0.44119  -0.52651   0.00000  Uiso   1.00
Be379  C     0.54996   0.16127  -0.51907   0.00000  Uiso   1.00
C380   N     0.58308   0.12215  -0.50243   0.00000  Uiso   1.00
He380  H     0.62402   0.18576  -0.52734   0.00000  Uiso   1.00
Be380  C     0.96469   0.42872  -0.52598   0.00000  Uiso   1.00
Be381  C     0.96487   0.53814  -0.52742   0.00000  Uiso   1.00
H95    Zn    0.88384   0.35865  -0.49067   0.00000  Uiso   1.00
C381   N     0.94914   0.40067  -0.49861   0.00000  Uiso   1.00
He381  H     0.94163   0.43172  -0.54298   0.00000  Uiso   1.00
Be382  C     0.81950   0.43233  -0.51667   0.00000  Uiso   1.00
C382   N     0.85846   0.39846  -0.50154   0.00000  Uiso   1.00
He382  H     0.79475   0.35851  -0.52609   0.00000  Uiso   1.00
H96    Zn    0.62620   0.52777  -0.49127   0.00000  Uiso   1.00
Be383  C     0.55258   0.39046  -0.51779   0.00000  Uiso   1.00
C383   N     0.58512   0.46349  -0.50364   0.00000  Uiso   1.00
He383  H     0.62659   0.43943  -0.52634   0.00000  Uiso   1.00
Be384  C     0.59060   0.16132  -0.51799   0.00000  Uiso   1.00
C384   N     0.51727   0.12206  -0.50419   0.00000  Uiso   1.00
He384  H     0.54159   0.18560  -0.52951   0.00000  Uiso   1.00
B166   C     0.82775   0.41512  -0.73652   0.00000  Uiso   1.00
Li170  H     0.80701   0.40498  -0.71406   0.00000  Uiso   1.00
B167   C     0.56637   0.41518  -0.73815   0.00000  Uiso   1.00
Li171  H     0.57581   0.40526  -0.71518   0.00000  Uiso   1.00
B168   C     0.56561   0.15372  -0.73786   0.00000  Uiso   1.00
Li172  H     0.57523   0.17354  -0.71507   0.00000  Uiso   1.00
B169   C     0.49873  -0.24912  -0.75010   0.00000  Uiso   1.00
Li173  H     0.53557  -0.23071  -0.75004   0.00000  Uiso   1.00
B170   C     0.62165  -0.18794  -0.87006   0.00000  Uiso   1.00
Li174  H     0.58566  -0.20637  -0.87549   0.00000  Uiso   1.00
B171   C     0.59956  -0.19692  -0.61766   0.00000  Uiso   1.00
Li175  H     0.57241  -0.21069  -0.59924   0.00000  Uiso   1.00
B172   C     0.74342   0.23792  -0.74060   0.00000  Uiso   1.00
Li176  H     0.76146   0.21944  -0.73668   0.00000  Uiso   1.00
B173   C     0.80188   0.17973  -0.86513   0.00000  Uiso   1.00
Li177  H     0.78398   0.19772  -0.87123   0.00000  Uiso   1.00
B174   C     0.79721   0.18041  -0.61830   0.00000  Uiso   1.00
Li178  H     0.78120   0.19560  -0.60366   0.00000  Uiso   1.00
B175   C     0.74401   0.50867  -0.74076   0.00000  Uiso   1.00
Li179  H     0.76202   0.54516  -0.73714   0.00000  Uiso   1.00
B176   C     0.80106   0.62290  -0.86599   0.00000  Uiso   1.00
Li180  H     0.78322   0.58739  -0.87305   0.00000  Uiso   1.00
B177   C     0.79802   0.62143  -0.61937   0.00000  Uiso   1.00
Li181  H     0.78181   0.59033  -0.60482   0.00000  Uiso   1.00
B178   C     0.98606   0.67305  -0.86504   0.00000  Uiso   1.00
Li182  H     0.98516   0.63262  -0.63089   0.00000  Uiso   1.00
B179   C     0.66609  -0.00465  -0.86456   0.00000  Uiso   1.00
Li183  H     0.64037  -0.00593  -0.84763   0.00000  Uiso   1.00
B180   C     0.65190  -0.00724  -0.62460   0.00000  Uiso   1.00
Li184  H     0.62206  -0.00486  -0.63066   0.00000  Uiso   1.00
B181   C     0.98609   0.31524  -0.86409   0.00000  Uiso   1.00
B182   C     0.98626   0.32626  -0.62277   0.00000  Uiso   1.00
Li185  H     0.98396   0.35590  -0.62972   0.00000  Uiso   1.00
B183   C     0.66751  -0.32550  -0.86357   0.00000  Uiso   1.00
Li186  H     0.64139  -0.35006  -0.84706   0.00000  Uiso   1.00
B184   C     0.65386  -0.33387  -0.62519   0.00000  Uiso   1.00
Li187  H     0.62367  -0.36579  -0.63097   0.00000  Uiso   1.00
B185   C     0.57506  -0.41718  -0.98242   0.00000  Uiso   1.00
Li188  H     0.58915  -0.40270  -0.95833   0.00000  Uiso   1.00
B186   C     0.53927   0.44184  -0.98985   0.00000  Uiso   1.00
Li189  H     0.52079   0.46026  -0.98805   0.00000  Uiso   1.00
B187   C     0.53878   0.09914  -0.98902   0.00000  Uiso   1.00
Li190  H     0.52056   0.06229  -0.98837   0.00000  Uiso   1.00
B188   C     0.57661  -0.00361  -0.49304   0.00000  Uiso   1.00
Li191  H     0.59420  -0.00405  -0.51560   0.00000  Uiso   1.00
B189   C     0.57793  -0.41765  -0.49529   0.00000  Uiso   1.00
B190   C     0.88232   0.44275  -0.98777   0.00000  Uiso   1.00
Li192  H     0.91918   0.46103  -0.98801   0.00000  Uiso   1.00
B191   C     0.53893   0.10030  -0.49405   0.00000  Uiso   1.00
B192   C     0.88048   0.44227  -0.49254   0.00000  Uiso   1.00
loop_
_geom_bond_atom_site_label_1
_geom_bond_atom_site_label_2
_geom_bond_distance
_geom_bond_site_symmetry_2
_ccdc_geom_bond_type
H1     C1      1.997   .     S
H1     C3      1.999   .     S
H1     C193    2.005   .     S
H1     C194    2.003   .     S
H2     C2      1.999   .     S
H2     C5      1.985   .     S
H2     C6      1.986   .     S
H2     C7      1.995   .     S
H3     C4      1.999   .     S
H3     C9      2.013   .     S
H3     C10     2.025   .     S
H3     C11     2.000   .     S
Be1    Be2     1.392   .     D
Be1    C2      1.389   .     S
Be1    He2     1.096   .     S
Be2    C1      1.389   .     S
Be2    He1     1.097   .     S
C1     B1      1.358   .     S
B1     C2      1.358   .     D
B1     Li1     1.097   .     S
Be3    Be4     1.393   .     D
Be3    C4      1.389   .     S
Be3    He3     1.097   .     S
Be4    C3      1.389   .     S
Be4    He195   1.097   .     S
C3     B2      1.358   .     D
B2     C4      1.357   .     S
B2     Li2     1.098   .     S
Be5    Be49    1.394   .     D
Be5    C47     1.389   .     S
Be5    He45    1.096   .     S
C5     Be49    1.389   .     S
C5     B31     1.353   .     D
He4    Be49    1.096   .     S
Be6    Be76    1.393   1_545 D
Be6    C76     1.389   .     S
Be6    He72    1.097   .     S
C6     Be76    1.389   .     S
C6     B39     1.355   1_565 D
He5    Be76    1.097   .     S
Be7    Be8     1.392   .     D
Be7    C8      1.389   .     S
Be7    He196   1.095   .     S
Be8    C7      1.390   .     S
Be8    He6     1.095   .     S
C7     B3      1.356   .     D
B3     C8      1.357   .     S
B3     Li3     1.098   .     S
C8     H19     1.995   1_556 S
Be9    Be53    1.394   .     D
Be9    C51     1.390   .     S
Be9    He48    1.097   .     S
C9     Be53    1.389   .     S
C9     B32     1.359   .     D
He7    Be53    1.097   .     S
Be10   Be80    1.394   1_545 D
Be10   C80     1.390   .     S
Be10   He76    1.096   .     S
C10    Be80    1.389   .     S
C10    B40     1.362   1_565 S
He8    Be80    1.097   .     S
Be11   Be12    1.393   .     D
Be11   C12     1.388   .     S
Be11   He197   1.097   .     S
Be12   C11     1.390   .     S
Be12   He9     1.097   .     S
C11    B4      1.356   .     S
B4     C12     1.358   .     D
B4     Li4     1.098   .     S
C12    H44     1.995   .     S
Be13   C62     1.389   .     S
Be13   He58    1.097   .     S
Be13   Be263   1.393   1_445 D
Be14   C66     1.390   .     S
Be14   He62    1.097   .     S
Be14   Be264   1.393   1_445 D
Be15   Be69    1.393   .     D
Be15   C69     1.389   .     S
Be15   He65    1.097   .     S
C13    Be69    1.389   .     S
C13    B27     1.359   .     D
C13    H55     2.005   .     S
He10   Be69    1.097   .     S
Be16   Be84    1.393   .     D
Be16   C84     1.390   .     S
Be16   He80    1.097   .     S
C14    Be84    1.389   .     S
C14    H55     2.004   .     S
C14    B130    1.359   .     S
He11   Be84    1.097   .     S
He12   Be224   1.097   .     S
He13   Be227   1.096   .     S
H4     C15     2.005   .     S
H4     C16     2.005   .     S
H4     C17     1.998   .     S
H4     C19     2.001   .     S
H5     C18     2.001   .     S
H5     C21     1.981   .     S
H5     C22     1.983   .     S
H5     C23     1.993   .     S
H6     C20     2.004   .     S
H6     C25     2.012   .     S
H6     C26     2.010   .     S
H6     C27     2.007   .     S
Be17   Be57    1.393   .     D
Be17   C55     1.389   .     S
Be17   He51    1.097   .     S
C15    Be57    1.389   .     S
C15    B28     1.359   .     S
He14   Be57    1.097   .     S
Be18   Be70    1.393   .     D
Be18   C70     1.389   .     S
Be18   He66    1.096   .     S
C16    Be70    1.390   .     S
C16    B33     1.358   .     D
He15   Be70    1.097   .     S
Be19   Be20    1.392   .     D
Be19   C18     1.389   .     S
Be19   He17    1.096   .     S
Be20   C17     1.389   .     S
Be20   He16    1.097   .     S
C17    B5      1.357   .     D
B5     C18     1.358   .     S
B5     Li5     1.097   .     S
Be21   Be22    1.393   .     D
Be21   C20     1.390   .     S
Be21   He19    1.096   .     S
Be22   C19     1.389   .     S
Be22   He18    1.097   .     S
C19    B6      1.358   .     D
B6     C20     1.358   .     S
B6     Li6     1.098   .     S
Be23   Be75    1.393   .     D
Be23   C75     1.389   .     S
Be23   He71    1.096   .     S
C21    Be75    1.389   .     S
C21    B34     1.354   .     D
He20   Be75    1.097   .     S
C22    Be43    1.390   .     S
C22    B42     1.354   1_445 D
He21   Be43    1.097   .     S
Be24   Be25    1.391   .     D
Be24   C24     1.390   .     S
Be24   He23    1.097   .     S
Be25   C23     1.388   .     S
Be25   He22    1.096   .     S
C23    B7      1.357   .     S
B7     C24     1.357   .     D
B7     Li7     1.098   .     S
C24    H20     1.998   1_556 S
Be26   Be79    1.394   .     D
Be26   C79     1.390   .     S
Be26   He75    1.097   .     S
C25    Be79    1.389   .     S
C25    B35     1.357   .     D
He24   Be79    1.096   .     S
C26    Be44    1.389   .     S
C26    B137    1.359   1_445 D
He25   Be44    1.096   .     S
Be27   Be28    1.392   .     D
Be27   C28     1.389   .     S
Be27   He27    1.097   .     S
Be28   C27     1.390   .     S
Be28   He26    1.097   .     S
C27    B8      1.358   .     D
B8     C28     1.358   .     S
B8     Li8     1.097   .     S
C28    H25     1.999   .     S
H7     C29     2.006   .     S
H7     C30     2.006   .     S
H7     C31     1.998   .     S
H7     C33     2.003   .     S
H8     C32     2.001   .     S
H8     C35     1.982   .     S
H8     C36     1.990   .     S
H8     C37     1.993   .     S
H9     C34     2.005   .     S
H9     C39     2.014   .     S
H9     C40     2.013   .     S
H9     C41     2.004   .     S
Be29   Be83    1.393   .     D
Be29   C83     1.389   .     S
Be29   He79    1.097   .     S
C29    Be83    1.389   .     S
C29    B29     1.358   .     S
He28   Be83    1.097   .     S
Be30   Be58    1.393   .     D
Be30   C56     1.389   .     S
Be30   He52    1.096   .     S
C30    Be58    1.389   .     S
C30    B36     1.359   .     D
He29   Be58    1.096   .     S
Be31   Be32    1.392   .     D
Be31   C32     1.389   .     S
Be31   He31    1.096   .     S
Be32   C31     1.389   .     S
Be32   He30    1.097   .     S
C31    B9      1.358   .     S
B9     C32     1.358   .     D
B9     Li9     1.097   .     S
Be33   Be34    1.393   .     D
Be33   C34     1.390   .     S
Be33   He33    1.096   .     S
Be34   C33     1.389   .     S
Be34   He32    1.097   .     S
C33    B10     1.358   .     D
B10    C34     1.358   .     S
B10    Li10    1.098   .     S
Be35   Be63    1.393   .     D
Be35   C61     1.389   .     S
Be35   He57    1.096   .     S
C35    Be63    1.389   .     S
C35    B37     1.354   .     S
He34   Be63    1.097   .     S
Be36   Be50    1.393   .     D
Be36   C48     1.389   .     S
Be36   He46    1.097   .     S
C36    Be50    1.389   .     S
C36    B43     1.355   .     S
He35   Be50    1.097   .     S
Be37   Be38    1.393   .     D
Be37   C38     1.389   .     S
Be37   He37    1.095   .     S
Be38   C37     1.389   .     S
Be38   He36    1.096   .     S
C37    B11     1.356   .     D
B11    C38     1.356   .     S
B11    Li11    1.099   .     S
C38    H21     1.996   1_556 S
Be39   Be66    1.395   .     D
Be39   C65     1.390   .     S
Be39   He61    1.097   .     S
C39    Be66    1.390   .     S
C39    B38     1.359   .     S
He38   Be66    1.097   .     S
Be40   Be54    1.393   .     D
Be40   C52     1.390   .     S
Be40   He49    1.097   .     S
C40    Be54    1.389   .     S
C40    B44     1.360   .     S
He39   Be54    1.097   .     S
Be41   Be42    1.392   .     D
Be41   C42     1.389   .     S
Be41   He41    1.097   .     S
Be42   C41     1.390   .     S
Be42   He40    1.097   .     S
C41    B12     1.358   .     D
B12    C42     1.358   .     S
B12    Li12    1.097   .     S
C42    H45     1.996   .     S
Be43   Be233   1.393   1_445 D
Be44   Be234   1.393   1_445 D
H10    C43     1.996   .     S
H10    C45     1.997   .     S
H10    C263    2.004   .     S
H10    C264    2.003   .     S
H11    C44     1.997   .     S
H11    C47     1.984   .     S
H11    C48     1.988   .     S
H11    C49     1.995   .     S
H12    C46     1.999   .     S
H12    C51     2.013   .     S
H12    C52     2.015   .     S
H12    C53     2.003   .     S
Be45   Be46    1.391   .     D
Be45   C44     1.389   .     S
Be45   He43    1.097   .     S
Be46   C43     1.389   .     S
Be46   He42    1.097   .     S
C43    B13     1.357   .     S
B13    C44     1.358   .     D
B13    Li13    1.098   .     S
Be47   Be48    1.392   .     D
Be47   C46     1.389   .     S
Be47   He44    1.097   .     S
Be48   C45     1.389   .     S
Be48   He266   1.097   .     S
C45    B14     1.358   .     D
B14    C46     1.357   .     S
B14    Li14    1.098   .     S
C47    B31     1.353   .     S
C48    B43     1.355   .     D
Be51   Be52    1.392   .     D
Be51   C50     1.389   .     S
Be51   He267   1.096   .     S
Be52   C49     1.390   .     S
Be52   He47    1.095   .     S
C49    B15     1.356   .     S
B15    C50     1.357   .     D
B15    Li15    1.098   .     S
C50    H24     1.995   1_556 S
C51    B32     1.359   .     S
C52    B44     1.360   .     D
Be55   Be56    1.391   .     D
Be55   C54     1.389   .     S
Be55   He268   1.097   .     S
Be56   C53     1.390   .     S
Be56   He50    1.097   .     S
C53    B16     1.358   .     S
B16    C54     1.359   .     D
B16    Li16    1.098   .     S
C54    H47     2.000   .     S
H13    C55     2.006   .     S
H13    C56     2.006   .     S
H13    C57     1.998   .     S
H13    C59     2.001   .     S
H14    C58     2.001   .     S
H14    C61     1.982   .     S
H14    C62     1.984   .     S
H14    C63     1.993   .     S
H15    C60     2.004   .     S
H15    C65     2.014   .     S
H15    C66     2.013   .     S
H15    C67     2.004   .     S
C55    B28     1.358   .     D
C56    B36     1.359   .     S
Be59   Be60    1.392   .     D
Be59   C58     1.390   .     S
Be59   He54    1.096   .     S
Be60   C57     1.389   .     S
Be60   He53    1.097   .     S
C57    B17     1.357   .     S
B17    C58     1.358   .     D
B17    Li17    1.097   .     S
Be61   Be62    1.393   .     D
Be61   C60     1.390   .     S
Be61   He56    1.096   .     S
Be62   C59     1.389   .     S
Be62   He55    1.097   .     S
C59    B18     1.358   .     D
B18    C60     1.358   .     S
B18    Li18    1.098   .     S
C61    B37     1.353   .     D
C62    B41     1.354   1_445 S
Be64   Be65    1.392   .     D
Be64   C64     1.390   .     S
Be64   He60    1.096   .     S
Be65   C63     1.388   .     S
Be65   He59    1.096   .     S
C63    B19     1.358   .     D
B19    C64     1.357   .     S
B19    Li19    1.098   .     S
C64    H22     1.998   1_556 S
C65    B38     1.359   .     D
C66    B25     1.360   1_445 S
Be67   Be68    1.392   .     D
Be67   C68     1.389   .     S
Be67   He64    1.097   .     S
Be68   C67     1.390   .     S
Be68   He63    1.096   .     S
C67    B20     1.358   .     D
B20    C68     1.358   .     S
B20    Li20    1.097   .     S
C68    H46     1.996   .     S
H16    C69     2.006   .     S
H16    C70     2.005   .     S
H16    C71     1.997   .     S
H16    C73     2.003   .     S
H17    C72     2.001   .     S
H17    C75     1.982   .     S
H17    C76     1.988   .     S
H17    C77     1.992   .     S
H18    C74     2.002   .     S
H18    C79     2.015   .     S
H18    C80     2.027   .     S
H18    C81     2.009   .     S
C69    B27     1.358   .     S
C70    B33     1.359   .     S
Be71   Be72    1.392   .     D
Be71   C72     1.389   .     S
Be71   He68    1.096   .     S
Be72   C71     1.389   .     S
Be72   He67    1.097   .     S
C71    B21     1.358   .     S
B21    C72     1.358   .     D
B21    Li21    1.098   .     S
Be73   Be74    1.393   .     D
Be73   C74     1.390   .     S
Be73   He70    1.097   .     S
Be74   C73     1.389   .     S
Be74   He69    1.097   .     S
C73    B22     1.358   .     D
B22    C74     1.358   .     S
B22    Li22    1.098   .     S
C75    B34     1.354   .     S
Be76   Be6     1.393   1_565 D
C76    B39     1.355   .     S
Be77   Be78    1.393   .     D
Be77   C78     1.389   .     S
Be77   He74    1.096   .     S
Be78   C77     1.389   .     S
Be78   He73    1.096   .     S
C77    B23     1.356   .     S
B23    C78     1.356   .     D
B23    Li23    1.099   .     S
C78    H23     1.996   1_556 S
C79    B35     1.358   .     S
Be80   Be10    1.394   1_565 D
C80    B40     1.361   .     D
Be81   Be82    1.391   .     D
Be81   C82     1.387   .     S
Be81   He78    1.097   .     S
Be82   C81     1.391   .     S
Be82   He77    1.094   .     S
C81    B24     1.357   .     S
B24    C82     1.358   .     D
B24    Li24    1.098   .     S
C82    H48     1.989   .     S
C83    B29     1.359   .     D
C83    H64     2.006   .     S
C84    H64     2.005   .     S
C84    B130    1.359   .     D
He81   Be268   1.097   .     S
He82   Be271   1.096   .     S
H19    C8      1.995   1_554 S
H19    C85     2.005   1_554 S
H19    C178    1.998   .     S
H19    C277    1.989   .     S
Be85   Be87    1.390   1_545 D
Be85   C89     1.390   .     S
Be85   He85    1.097   .     S
C85    H19     2.005   1_556 S
C85    Be87    1.389   .     S
C85    B93     1.359   1_566 D
He83   Be87    1.097   .     S
H20    C24     1.998   1_554 S
H20    C152    1.995   .     S
H20    C184    2.005   .     S
H20    C192    1.989   .     S
B25    C66     1.360   1_665 S
B25    Li40    1.097   .     S
B25    C206    1.360   .     D
H21    C38     1.996   1_554 S
H21    C86     2.005   1_554 S
H21    C87     1.989   .     S
H21    C166    2.000   .     S
Be86   Be88    1.390   .     D
Be86   C90     1.390   .     S
Be86   He86    1.098   .     S
C86    H21     2.005   1_556 S
C86    Be88    1.390   .     S
C86    B94     1.359   1_556 D
He84   Be88    1.097   .     S
C87    B47     1.355   .     D
C87    Be187   1.390   .     S
H22    C64     1.998   1_554 S
H22    C88     1.989   .     S
H22    C108    1.995   .     S
H22    C185    2.005   .     S
C88    B46     1.355   .     D
C88    Be183   1.389   .     S
H23    C78     1.996   1_554 S
H23    C89     2.005   1_554 S
H23    C122    1.998   .     S
H23    C186    1.989   .     S
Be87   Be85    1.390   1_565 D
C89    H23     2.005   1_556 S
C89    B93     1.359   1_556 S
B26    C93     1.357   .     D
B26    C95     1.357   .     S
B26    Li95    1.097   .     S
H24    C50     1.995   1_554 S
H24    C90     2.004   1_554 S
H24    C136    1.999   .     S
H24    C280    1.989   .     S
C90    H24     2.004   1_556 S
C90    B94     1.359   1_556 S
Be89   Be94    1.389   1_545 D
Be89   C96     1.390   .     S
Be89   He92    1.097   .     S
C91    Be94    1.389   .     S
C91    H44     1.994   .     S
C91    B96     1.357   1_565 D
He87   Be94    1.097   .     S
Be90   Be95    1.394   .     D
Be90   C97     1.389   .     S
Be90   He93    1.096   .     S
C92    Be95    1.389   .     S
C92    B51     1.356   .     D
C92    H68     1.998   .     S
He88   Be95    1.096   .     S
H25    C93     2.009   .     S
H25    C156    1.996   .     S
H25    C188    1.998   .     S
Be91   Be93    1.396   .     D
Be91   C95     1.390   .     S
Be91   He91    1.096   .     S
C93    Be93    1.390   .     S
He89   Be93    1.097   .     S
Be92   Be96    1.396   .     D
Be92   C98     1.389   .     S
Be92   He94    1.097   .     S
C94    Be96    1.390   .     S
C94    B49     1.357   .     D
C94    H45     2.008   .     S
He90   Be96    1.096   .     S
C95    H46     2.009   .     S
Li25   B50     1.097   .     S
Be94   Be89    1.389   1_565 D
C96    B96     1.357   .     S
C96    H48     1.993   .     S
C97    B51     1.356   .     S
C97    H48     1.997   .     S
C98    B49     1.357   .     S
C98    H69     2.007   .     S
B27    Li26    1.097   .     S
B28    Li27    1.098   .     S
B29    Li28    1.097   .     S
B30    Li29    1.098   .     S
B30    C194    1.359   .     D
B30    C264    1.358   .     S
B31    Li30    1.095   .     S
B32    Li31    1.097   .     S
B33    Li32    1.098   .     S
B34    Li33    1.097   .     S
B35    Li34    1.098   .     S
B36    Li35    1.098   .     S
B37    Li36    1.097   .     S
B38    Li37    1.098   .     S
B39    C6      1.355   1_545 D
B39    Li38    1.098   .     S
B40    C10     1.362   1_545 S
B40    Li39    1.098   .     S
B41    C62     1.354   1_665 S
B41    C202    1.354   .     D
B41    Li132   1.098   .     S
B42    C22     1.354   1_665 D
B42    C242    1.354   .     S
B42    Li138   1.099   .     S
Li41   B137    1.097   .     S
B43    Li42    1.098   .     S
B44    Li43    1.097   .     S
B45    C185    1.359   1_665 S
B45    Li139   1.097   1_554 S
B45    C370    1.359   .     D
B46    Li44    1.099   .     S
B46    C192    1.354   .     S
B47    Li45    1.099   .     S
B47    C187    1.355   .     S
B48    Li46    1.098   .     S
B48    C190    1.357   1_665 S
B48    C378    1.358   .     D
B49    Li93    1.098   .     S
B50    C189    1.358   .     S
B50    C191    1.358   .     D
B51    Li94    1.099   .     S
H26    C99     2.003   .     S
H26    C100    2.003   .     S
H26    C101    1.996   .     S
H26    C103    1.997   .     S
H27    C102    1.998   .     S
H27    C105    1.983   .     S
H27    C106    1.987   .     S
H27    C107    1.993   .     S
H28    C104    1.997   .     S
H28    C109    2.010   .     S
H28    C110    2.020   .     S
H28    C111    2.003   .     S
Be97   Be141   1.393   .     D
Be97   C143    1.389   .     S
Be97   He143   1.097   .     S
C99    Be141   1.389   .     S
C99    B76     1.358   .     D
He95   Be141   1.097   .     S
Be98   Be154   1.393   .     D
Be98   C158    1.389   .     S
Be98   He158   1.096   .     S
C100   Be154   1.389   .     S
C100   B79     1.359   .     D
He96   Be154   1.096   .     S
Be99   Be100   1.392   .     D
Be99   C102    1.389   .     S
Be99   He98    1.096   .     S
Be100  C101    1.389   .     S
Be100  He97    1.097   .     S
C101   B52     1.357   .     D
B52    C102    1.358   .     S
B52    Li47    1.098   .     S
Be101  Be102   1.392   .     D
Be101  C104    1.389   .     S
Be101  He100   1.096   .     S
Be102  C103    1.389   .     S
Be102  He99    1.097   .     S
C103   B53     1.358   .     S
B53    C104    1.357   .     D
B53    Li48    1.098   .     S
Be103  Be159   1.394   .     D
Be103  C163    1.389   .     S
Be103  He163   1.097   .     S
C105   Be159   1.389   .     S
C105   B80     1.353   .     D
He101  Be159   1.096   .     S
C106   Be179   1.389   .     S
C106   B178    1.355   1_445 D
He102  Be179   1.097   .     S
Be104  Be105   1.392   .     D
Be104  C108    1.389   .     S
Be104  He104   1.095   .     S
Be105  C107    1.389   .     S
Be105  He103   1.096   .     S
C107   B54     1.356   .     D
B54    C108    1.357   .     S
B54    Li49    1.098   .     S
Be106  Be163   1.394   .     D
Be106  C167    1.390   .     S
Be106  He167   1.097   .     S
C109   Be163   1.389   .     S
C109   B81     1.358   .     D
He105  Be163   1.097   .     S
C110   Be180   1.389   .     S
C110   B88     1.361   1_445 S
He106  Be180   1.097   .     S
Be107  Be108   1.393   .     D
Be107  C112    1.387   .     S
Be107  He108   1.097   .     S
Be108  C111    1.391   .     S
Be108  He107   1.097   .     S
C111   B55     1.356   .     D
B55    C112    1.359   .     S
B55    Li50    1.098   .     S
C112   H46     1.996   .     S
H29    C113    2.005   .     S
H29    C114    2.004   .     S
H29    C115    1.996   .     S
H29    C117    1.995   .     S
H30    C116    1.999   .     S
H30    C119    1.981   .     S
H30    C120    1.981   .     S
H30    C121    1.992   .     S
H31    C118    1.996   .     S
H31    C123    2.008   .     S
H31    C124    2.009   .     S
H31    C125    2.000   .     S
Be109  Be139   1.393   .     D
Be109  C141    1.389   .     S
Be109  He138   1.097   .     S
C113   Be139   1.389   .     S
C113   B77     1.358   .     D
He109  Be139   1.097   .     S
Be110  Be142   1.393   .     D
Be110  C144    1.389   .     S
Be110  He144   1.096   .     S
C114   Be142   1.389   .     S
C114   B82     1.359   .     D
He110  Be142   1.096   .     S
Be111  Be112   1.392   .     D
Be111  C116    1.389   .     S
Be111  He112   1.096   .     S
Be112  C115    1.389   .     S
Be112  He111   1.097   .     S
C115   B56     1.357   .     S
B56    C116    1.358   .     D
B56    Li51    1.097   .     S
Be113  Be114   1.392   .     D
Be113  C118    1.389   .     S
Be113  He114   1.097   .     S
Be114  C117    1.389   .     S
Be114  He113   1.097   .     S
C117   B57     1.357   .     D
B57    C118    1.357   .     S
B57    Li52    1.098   .     S
Be115  Be147   1.394   .     D
Be115  C149    1.389   .     S
Be115  He149   1.096   .     S
C119   Be147   1.389   .     S
C119   B83     1.353   .     S
He115  Be147   1.096   .     S
Be116  Be172   1.393   1_565 D
Be116  C176    1.389   .     S
Be116  He175   1.097   .     S
C120   Be172   1.389   .     S
C120   B89     1.354   .     S
He116  Be172   1.097   .     S
Be117  Be118   1.391   .     D
Be117  C122    1.390   .     S
Be117  He118   1.096   .     S
Be118  C121    1.388   .     S
Be118  He117   1.096   .     S
C121   B58     1.358   .     D
B58    C122    1.357   .     S
B58    Li53    1.098   .     S
Be119  Be150   1.394   .     D
Be119  C153    1.389   .     S
Be119  He153   1.097   .     S
C123   Be150   1.390   .     S
C123   B84     1.358   .     S
He119  Be150   1.097   .     S
Be120  Be176   1.393   1_565 D
Be120  C180    1.389   .     S
Be120  He178   1.097   .     S
C124   Be176   1.389   .     S
C124   B90     1.359   .     D
He120  Be176   1.097   .     S
Be121  Be122   1.392   .     D
Be121  C126    1.389   .     S
Be121  He122   1.097   .     S
Be122  C125    1.389   .     S
Be122  He121   1.097   .     S
C125   B59     1.358   .     D
B59    C126    1.358   .     S
B59    Li54    1.098   .     S
C126   H48     1.998   .     S
Be123  Be153   1.393   .     D
Be123  C157    1.389   .     S
Be123  He157   1.097   .     S
C127   Be153   1.389   .     S
C127   B78     1.358   .     D
C127   H71     2.004   .     S
He123  Be153   1.097   .     S
Be124  Be140   1.393   .     D
Be124  C142    1.389   .     S
Be124  He139   1.096   .     S
C128   Be140   1.389   .     S
C128   H71     2.004   .     S
C128   B169    1.359   .     D
He124  Be140   1.096   .     S
He125  Be291   1.097   .     S
He126  Be294   1.095   .     S
He127  Be298   1.097   .     S
Be125  C150    1.389   .     S
Be125  He150   1.097   .     S
Be125  Be340   1.393   1_445 D
Be126  C154    1.390   .     S
Be126  He154   1.097   .     S
Be126  Be341   1.394   1_445 D
H32    C129    1.998   .     S
H32    C131    2.002   .     S
H32    C326    2.004   .     S
H32    C327    2.004   .     S
H33    C130    2.002   .     S
H33    C133    1.980   .     S
H33    C134    1.983   .     S
H33    C135    1.990   .     S
H34    C132    2.005   .     S
H34    C137    2.011   .     S
H34    C138    2.018   .     S
H34    C139    2.003   .     S
Be127  Be128   1.392   .     D
Be127  C130    1.390   .     S
Be127  He129   1.096   .     S
Be128  C129    1.389   .     S
Be128  He128   1.097   .     S
C129   B60     1.357   .     S
B60    C130    1.358   .     D
B60    Li55    1.097   .     S
Be129  Be130   1.393   .     D
Be129  C132    1.390   .     S
Be129  He130   1.096   .     S
Be130  C131    1.389   .     S
Be130  He327   1.096   .     S
C131   B61     1.358   .     D
B61    C132    1.358   .     S
B61    Li56    1.098   .     S
Be131  Be171   1.392   .     D
Be131  C175    1.389   .     S
Be131  He174   1.097   .     S
C133   Be171   1.389   .     S
C133   B86     1.354   .     D
He131  Be171   1.097   .     S
Be132  Be160   1.393   .     D
Be132  C164    1.388   .     S
Be132  He164   1.097   .     S
C134   Be160   1.389   .     S
C134   B91     1.354   .     D
He132  Be160   1.097   .     S
Be133  Be134   1.391   .     D
Be133  C136    1.390   .     S
Be133  He328   1.096   .     S
Be134  C135    1.388   .     S
Be134  He133   1.096   .     S
C135   B62     1.358   .     S
B62    C136    1.357   .     D
B62    Li57    1.097   .     S
Be135  Be175   1.395   .     D
Be135  C179    1.390   .     S
Be135  He177   1.097   .     S
C137   Be175   1.389   .     S
C137   B87     1.358   .     S
He134  Be175   1.097   .     S
Be136  Be164   1.394   .     D
Be136  C168    1.390   .     S
Be136  He168   1.097   .     S
C138   Be164   1.389   .     S
C138   B92     1.360   .     D
He135  Be164   1.097   .     S
Be137  Be138   1.393   .     D
Be137  C140    1.388   .     S
Be137  He137   1.097   .     S
Be138  C139    1.391   .     S
Be138  He136   1.096   .     S
C139   B63     1.356   .     S
B63    C140    1.357   .     D
B63    Li58    1.096   .     S
C140   H47     1.991   .     S
C141   B77     1.358   .     S
C141   H80     2.005   .     S
C142   H80     2.005   .     S
C142   B169    1.359   .     S
He140  Be331   1.097   .     S
He141  Be334   1.096   .     S
He142  Be338   1.097   .     S
H35    C143    2.004   .     S
H35    C144    2.004   .     S
H35    C145    1.996   .     S
H35    C147    1.998   .     S
H36    C146    1.998   .     S
H36    C149    1.982   .     S
H36    C150    1.988   .     S
H36    C151    1.993   .     S
H37    C148    1.999   .     S
H37    C153    2.009   .     S
H37    C154    2.021   .     S
H37    C155    2.002   .     S
C143   B76     1.358   .     S
C144   B82     1.359   .     S
Be143  Be144   1.392   .     D
Be143  C146    1.389   .     S
Be143  He146   1.096   .     S
Be144  C145    1.389   .     S
Be144  He145   1.097   .     S
C145   B64     1.357   .     D
B64    C146    1.358   .     S
B64    Li59    1.097   .     S
Be145  Be146   1.393   .     D
Be145  C148    1.389   .     S
Be145  He148   1.096   .     S
Be146  C147    1.389   .     S
Be146  He147   1.097   .     S
C147   B65     1.358   .     S
B65    C148    1.357   .     D
B65    Li60    1.098   .     S
C149   B83     1.354   .     D
C150   B181    1.355   1_445 D
Be148  Be149   1.392   .     D
Be148  C152    1.389   .     S
Be148  He152   1.095   .     S
Be149  C151    1.390   .     S
Be149  He151   1.096   .     S
C151   B66     1.356   .     D
B66    C152    1.357   .     S
B66    Li61    1.098   .     S
C153   B84     1.358   .     D
C154   B182    1.360   1_445 D
Be151  Be152   1.393   .     D
Be151  C156    1.388   .     S
Be151  He156   1.097   .     S
Be152  C155    1.391   .     S
Be152  He155   1.097   .     S
C155   B67     1.356   .     D
B67    C156    1.359   .     S
B67    Li62    1.098   .     S
H38    C157    2.003   .     S
H38    C158    2.004   .     S
H38    C159    1.997   .     S
H38    C161    1.996   .     S
H39    C160    2.000   .     S
H39    C163    1.981   .     S
H39    C164    1.981   .     S
H39    C165    1.993   .     S
H40    C162    1.997   .     S
H40    C167    2.011   .     S
H40    C168    2.020   .     S
H40    C169    2.003   .     S
C157   B78     1.358   .     S
C158   B79     1.358   .     S
Be155  Be156   1.392   .     D
Be155  C160    1.390   .     S
Be155  He160   1.097   .     S
Be156  C159    1.389   .     S
Be156  He159   1.097   .     S
C159   B68     1.357   .     D
B68    C160    1.358   .     S
B68    Li63    1.097   .     S
Be157  Be158   1.392   .     D
Be157  C162    1.389   .     S
Be157  He162   1.096   .     S
Be158  C161    1.390   .     S
Be158  He161   1.097   .     S
C161   B69     1.357   .     D
B69    C162    1.357   .     S
B69    Li64    1.098   .     S
C163   B80     1.353   .     S
C164   B91     1.354   .     S
Be161  Be162   1.391   .     D
Be161  C166    1.390   .     S
Be161  He166   1.096   .     S
Be162  C165    1.389   .     S
Be162  He165   1.096   .     S
C165   B70     1.358   .     D
B70    C166    1.357   .     S
B70    Li65    1.098   .     S
C167   B81     1.358   .     S
C168   B92     1.360   .     S
Be165  Be166   1.393   .     D
Be165  C170    1.388   .     S
Be165  He170   1.096   .     S
Be166  C169    1.391   .     S
Be166  He169   1.097   .     S
C169   B71     1.356   .     D
B71    C170    1.359   .     S
B71    Li66    1.098   .     S
C170   H45     1.997   .     S
H41    C171    1.997   .     S
H41    C173    1.999   .     S
H41    C340    2.004   .     S
H41    C341    2.004   .     S
H42    C172    2.001   .     S
H42    C175    1.980   .     S
H42    C176    1.983   .     S
H42    C177    1.990   .     S
H43    C174    2.001   .     S
H43    C179    2.010   .     S
H43    C180    2.009   .     S
H43    C181    2.004   .     S
Be167  Be168   1.392   .     D
Be167  C172    1.390   .     S
Be167  He172   1.096   .     S
Be168  C171    1.389   .     S
Be168  He171   1.097   .     S
C171   B72     1.357   .     S
B72    C172    1.358   .     D
B72    Li67    1.097   .     S
Be169  Be170   1.393   .     D
Be169  C174    1.390   .     S
Be169  He173   1.096   .     S
Be170  C173    1.389   .     S
Be170  He340   1.097   .     S
C173   B73     1.358   .     D
B73    C174    1.358   .     S
B73    Li68    1.098   .     S
C175   B86     1.354   .     S
Be172  Be116   1.393   1_545 D
C176   B89     1.354   1_565 D
Be173  Be174   1.392   .     D
Be173  C178    1.390   .     S
Be173  He341   1.096   .     S
Be174  C177    1.388   .     S
Be174  He176   1.096   .     S
C177   B74     1.358   .     S
B74    C178    1.357   .     D
B74    Li69    1.098   .     S
C179   B87     1.358   .     D
Be176  Be120   1.393   1_545 D
C180   B90     1.359   1_565 S
Be177  Be178   1.392   .     D
Be177  C182    1.388   .     S
Be177  He180   1.097   .     S
Be178  C181    1.390   .     S
Be178  He179   1.096   .     S
C181   B75     1.358   .     S
B75    C182    1.358   .     D
B75    Li70    1.097   .     S
C182   H44     1.997   .     S
Be179  Be286   1.393   1_445 D
Be180  Be287   1.393   1_445 D
Be181  C185    1.390   .     S
Be181  He185   1.097   .     S
Be181  Be373   1.390   1_445 D
Be182  Be186   1.392   .     D
Be182  C186    1.389   .     S
Be182  He192   1.096   .     S
C183   Be186   1.389   .     S
C183   B95     1.355   .     D
C183   H91     1.989   .     S
He181  Be186   1.096   .     S
C184   Be188   1.390   .     S
C184   B139    1.359   1_445 D
He182  Be188   1.097   .     S
Be183  Be185   1.392   .     D
Be183  He186   1.096   .     S
He183  Be185   1.096   .     S
Be184  Be187   1.392   .     D
Be184  C187    1.390   .     S
Be184  He187   1.096   .     S
He184  Be187   1.096   .     S
C185   B45     1.359   1_445 S
Be185  C192    1.389   .     S
C186   B95     1.355   .     S
C187   H70     1.989   .     S
Be188  Be372   1.390   1_445 D
H44    C377    2.007   .     S
Be189  C190    1.389   .     S
Be189  He190   1.097   .     S
Be189  Be381   1.390   1_445 D
C188   Be191   1.389   .     S
C188   B140    1.358   1_445 S
He188  Be191   1.097   .     S
H45    C189    1.995   .     S
Be190  Be192   1.389   .     D
Be190  C191    1.390   .     S
Be190  He191   1.097   .     S
C189   Be192   1.389   .     S
He189  Be192   1.097   .     S
H46    C190    1.996   .     S
C190   B48     1.357   1_445 S
Be191  Be380   1.389   1_445 D
H47    C191    1.997   .     S
H47    C384    2.005   .     S
B76    Li71    1.098   .     S
B77    Li72    1.098   .     S
B78    Li73    1.098   .     S
B79    Li74    1.098   .     S
B80    Li75    1.096   .     S
B81    Li76    1.097   .     S
B82    Li77    1.098   .     S
B83    Li78    1.096   .     S
B84    Li79    1.097   .     S
B85    Li80    1.098   .     S
B85    C327    1.358   .     S
B85    C341    1.358   .     D
B86    Li81    1.098   .     S
B87    Li82    1.099   .     S
Li83   B178    1.098   .     S
B88    C110    1.361   1_665 S
B88    C353    1.360   .     D
B88    Li182   1.097   .     S
B89    C176    1.354   1_545 D
B89    Li84    1.098   .     S
B90    C180    1.359   1_545 S
B90    Li85    1.097   .     S
Li86   B181    1.098   .     S
B91    Li87    1.098   .     S
B92    Li88    1.097   .     S
B93    C85     1.359   1_544 D
B93    C89     1.359   1_554 S
B93    Li89    1.097   .     S
B94    C86     1.359   1_554 D
B94    C90     1.359   1_554 S
B94    Li90    1.097   .     S
B95    Li91    1.098   .     S
B96    C91     1.357   1_545 D
B96    Li92    1.097   .     S
Be193  Be247   1.393   .     D
Be193  C249    1.389   .     S
Be193  He250   1.097   .     S
C193   Be247   1.389   .     S
C193   B121    1.358   .     S
He193  Be247   1.097   .     S
Be194  Be262   1.393   .     D
Be194  C264    1.389   .     S
Be194  He265   1.097   .     S
C194   Be262   1.389   .     S
He194  Be262   1.097   .     S
H49    C195    2.004   .     S
H49    C196    2.004   .     S
H49    C197    1.996   .     S
H49    C199    1.995   .     S
H50    C198    1.998   .     S
H50    C201    1.981   .     S
H50    C202    1.982   .     S
H50    C203    1.993   .     S
H51    C200    1.997   .     S
H51    C205    2.012   .     S
H51    C206    2.015   .     S
H51    C207    2.001   .     S
Be195  Be235   1.393   .     D
Be195  C235    1.389   .     S
Be195  He236   1.097   .     S
C195   Be235   1.389   .     S
C195   B122    1.358   .     D
He198  Be235   1.097   .     S
Be196  Be248   1.393   .     D
Be196  C250    1.389   .     S
Be196  He251   1.096   .     S
C196   Be248   1.389   .     S
C196   B124    1.358   .     S
He199  Be248   1.096   .     S
Be197  Be198   1.392   .     D
Be197  C198    1.389   .     S
Be197  He201   1.096   .     S
Be198  C197    1.389   .     S
Be198  He200   1.097   .     S
C197   B97     1.356   .     S
B97    C198    1.358   .     D
B97    Li96    1.097   .     S
Be199  Be200   1.392   .     D
Be199  C200    1.390   .     S
Be199  He203   1.097   .     S
Be200  C199    1.389   .     S
Be200  He202   1.097   .     S
C199   B98     1.358   .     D
B98    C200    1.357   .     S
B98    Li97    1.098   .     S
Be201  Be253   1.394   .     D
Be201  C255    1.389   .     S
Be201  He256   1.096   .     S
C201   Be253   1.389   .     S
C201   B125    1.353   .     D
He204  Be253   1.096   .     S
C202   Be263   1.388   .     S
He205  Be263   1.097   .     S
Be202  Be203   1.391   .     D
Be202  C204    1.390   .     S
Be202  He207   1.096   .     S
Be203  C203    1.389   .     S
Be203  He206   1.096   .     S
C203   B99     1.358   .     S
B99    C204    1.357   .     D
B99    Li98    1.097   .     S
C204   H89     1.998   1_556 S
Be204  Be257   1.394   .     D
Be204  C259    1.389   .     S
Be204  He260   1.097   .     S
C205   Be257   1.390   .     S
C205   B126    1.359   .     D
He208  Be257   1.097   .     S
C206   Be264   1.390   .     S
He209  Be264   1.097   .     S
Be205  Be206   1.391   .     D
Be205  C208    1.388   .     S
Be205  He211   1.097   .     S
Be206  C207    1.390   .     S
Be206  He210   1.097   .     S
C207   B100    1.358   .     S
B100   C208    1.359   .     D
B100   Li99    1.097   .     S
C208   H94     1.997   .     S
H52    C209    2.004   .     S
H52    C210    2.004   .     S
H52    C211    1.996   .     S
H52    C213    1.996   .     S
H53    C212    1.998   .     S
H53    C215    1.979   .     S
H53    C216    1.981   .     S
H53    C217    1.990   .     S
H54    C214    1.995   .     S
H54    C219    2.009   .     S
H54    C220    2.020   .     S
H54    C221    2.000   .     S
Be207  Be261   1.393   .     D
Be207  C263    1.389   .     S
Be207  He264   1.097   .     S
C209   Be261   1.389   .     S
C209   B123    1.358   .     D
He212  Be261   1.097   .     S
Be208  Be236   1.393   .     D
Be208  C236    1.389   .     S
Be208  He237   1.096   .     S
C210   Be236   1.389   .     S
C210   B127    1.359   .     D
He213  Be236   1.096   .     S
Be209  Be210   1.392   .     D
Be209  C212    1.389   .     S
Be209  He215   1.096   .     S
Be210  C211    1.389   .     S
Be210  He214   1.097   .     S
C211   B101    1.357   .     S
B101   C212    1.358   .     D
B101   Li100   1.097   .     S
Be211  Be212   1.393   .     D
Be211  C214    1.389   .     S
Be211  He217   1.096   .     S
Be212  C213    1.389   .     S
Be212  He216   1.097   .     S
C213   B102    1.358   .     D
B102   C214    1.357   .     S
B102   Li101   1.098   .     S
Be213  Be241   1.393   .     D
Be213  C241    1.389   .     S
Be213  He242   1.096   .     S
C215   Be241   1.389   .     S
C215   B128    1.354   .     S
He218  Be241   1.096   .     S
Be214  Be270   1.393   .     D
Be214  C270    1.389   .     S
Be214  He273   1.097   .     S
C216   Be270   1.389   .     S
C216   B133    1.354   .     S
He219  Be270   1.097   .     S
Be215  Be216   1.391   .     D
Be215  C218    1.390   .     S
Be215  He221   1.096   .     S
Be216  C217    1.388   .     S
Be216  He220   1.096   .     S
C217   B103    1.357   .     D
B103   C218    1.357   .     S
B103   Li102   1.098   .     S
C218   H90     1.998   1_556 S
Be217  Be244   1.393   .     D
Be217  C245    1.390   .     S
Be217  He246   1.097   .     S
C219   Be244   1.389   .     S
C219   B129    1.358   .     D
He222  Be244   1.097   .     S
Be218  Be274   1.393   .     D
Be218  C274    1.389   .     S
Be218  He276   1.096   .     S
C220   Be274   1.389   .     S
C220   B134    1.361   .     D
He223  Be274   1.097   .     S
Be219  Be220   1.393   .     D
Be219  C222    1.388   .     S
Be219  He225   1.097   .     S
Be220  C221    1.391   .     S
Be220  He224   1.097   .     S
C221   B104    1.356   .     D
B104   C222    1.359   .     S
B104   Li103   1.098   .     S
C222   H67     1.994   .     S
H55    C223    1.997   .     S
H55    C225    2.001   .     S
H56    C224    2.000   .     S
H56    C227    1.982   .     S
H56    C228    1.988   .     S
H56    C229    1.991   .     S
H57    C226    2.001   .     S
H57    C231    2.017   .     S
H57    C232    2.026   .     S
H57    C233    2.009   .     S
Be221  Be222   1.392   .     D
Be221  C224    1.390   .     S
Be221  He227   1.096   .     S
Be222  C223    1.389   .     S
Be222  He226   1.097   .     S
C223   B105    1.358   .     S
B105   C224    1.358   .     D
B105   Li104   1.097   .     S
Be223  Be224   1.393   .     D
Be223  C226    1.390   .     S
Be223  He228   1.096   .     S
Be224  C225    1.389   .     S
C225   B106    1.358   .     D
B106   C226    1.357   .     S
B106   Li105   1.098   .     S
Be225  Be269   1.393   .     D
Be225  C269    1.389   .     S
Be225  He272   1.097   .     S
C227   Be269   1.389   .     S
C227   B131    1.354   .     S
He229  Be269   1.097   .     S
Be226  Be254   1.393   1_565 D
Be226  C256    1.389   .     S
Be226  He257   1.097   .     S
C228   Be254   1.389   .     S
C228   B135    1.355   .     D
He230  Be254   1.097   .     S
Be227  Be228   1.392   .     D
Be227  C230    1.389   .     S
Be228  C229    1.389   .     S
Be228  He231   1.096   .     S
C229   B107    1.356   .     S
B107   C230    1.356   .     D
B107   Li106   1.099   .     S
C230   H91     1.996   1_556 S
Be229  Be273   1.395   .     D
Be229  C273    1.389   .     S
Be229  He275   1.096   .     S
C231   Be273   1.390   .     S
C231   B132    1.358   .     S
He232  Be273   1.096   .     S
Be230  Be258   1.393   1_565 D
Be230  C260    1.390   .     S
Be230  He261   1.097   .     S
C232   Be258   1.390   .     S
C232   B136    1.361   .     D
He233  Be258   1.097   .     S
Be231  Be232   1.391   .     D
Be231  C234    1.387   .     S
Be231  He235   1.097   .     S
Be232  C233    1.391   .     S
Be232  He234   1.094   .     S
C233   B108    1.357   .     S
B108   C234    1.358   .     D
B108   Li107   1.098   .     S
C234   H68     1.991   .     S
Be233  Be43    1.393   1_665 D
Be233  C242    1.388   .     S
Be233  He243   1.097   .     S
Be234  Be44    1.393   1_665 D
Be234  C246    1.389   .     S
Be234  He247   1.097   .     S
H58    C235    2.004   .     S
H58    C236    2.004   .     S
H58    C237    1.995   .     S
H58    C239    1.994   .     S
H59    C238    1.997   .     S
H59    C241    1.979   .     S
H59    C242    1.981   .     S
H59    C243    1.990   .     S
H60    C240    1.994   .     S
H60    C245    2.007   .     S
H60    C246    2.009   .     S
H60    C247    1.999   .     S
C235   B122    1.358   .     S
C236   B127    1.359   .     S
Be237  Be238   1.392   .     D
Be237  C238    1.389   .     S
Be237  He239   1.097   .     S
Be238  C237    1.389   .     S
Be238  He238   1.097   .     S
C237   B109    1.357   .     S
B109   C238    1.358   .     D
B109   Li108   1.097   .     S
Be239  Be240   1.392   .     D
Be239  C240    1.389   .     S
Be239  He241   1.097   .     S
Be240  C239    1.389   .     S
Be240  He240   1.096   .     S
C239   B110    1.357   .     D
B110   C240    1.357   .     S
B110   Li109   1.098   .     S
C241   B128    1.354   .     D
Be242  Be243   1.391   .     D
Be242  C244    1.390   .     S
Be242  He245   1.096   .     S
Be243  C243    1.388   .     S
Be243  He244   1.096   .     S
C243   B111    1.357   .     S
B111   C244    1.357   .     D
B111   Li110   1.097   .     S
C244   H92     1.997   1_556 S
C245   B129    1.358   .     S
C246   B137    1.359   .     S
Be245  Be246   1.392   .     D
Be245  C248    1.389   .     S
Be245  He249   1.097   .     S
Be246  C247    1.390   .     S
Be246  He248   1.097   .     S
C247   B112    1.358   .     S
B112   C248    1.359   .     D
B112   Li111   1.097   .     S
C248   H95     1.997   .     S
H61    C249    2.005   .     S
H61    C250    2.003   .     S
H61    C251    1.997   .     S
H61    C253    1.999   .     S
H62    C252    1.999   .     S
H62    C255    1.982   .     S
H62    C256    1.987   .     S
H62    C257    1.993   .     S
H63    C254    1.999   .     S
H63    C259    2.012   .     S
H63    C260    2.023   .     S
H63    C261    2.001   .     S
C249   B121    1.358   .     D
C250   B124    1.359   .     D
Be249  Be250   1.392   .     D
Be249  C252    1.390   .     S
Be249  He253   1.097   .     S
Be250  C251    1.389   .     S
Be250  He252   1.097   .     S
C251   B113    1.358   .     S
B113   C252    1.358   .     D
B113   Li112   1.097   .     S
Be251  Be252   1.392   .     D
Be251  C254    1.389   .     S
Be251  He255   1.097   .     S
Be252  C253    1.389   .     S
Be252  He254   1.097   .     S
C253   B114    1.358   .     D
B114   C254    1.357   .     S
B114   Li113   1.098   .     S
C255   B125    1.354   .     S
Be254  Be226   1.393   1_545 D
C256   B135    1.355   1_565 S
Be255  Be256   1.392   .     D
Be255  C258    1.389   .     S
Be255  He259   1.095   .     S
Be256  C257    1.389   .     S
Be256  He258   1.096   .     S
C257   B115    1.356   .     D
B115   C258    1.357   .     S
B115   Li114   1.099   .     S
C258   H93     1.995   1_556 S
C259   B126    1.359   .     S
Be258  Be230   1.393   1_545 D
C260   B136    1.361   1_565 S
Be259  Be260   1.393   .     D
Be259  C262    1.388   .     S
Be259  He263   1.097   .     S
Be260  C261    1.391   .     S
Be260  He262   1.097   .     S
C261   B116    1.356   .     D
B116   C262    1.359   .     S
B116   Li115   1.099   .     S
C262   H96     1.996   .     S
C263   B123    1.358   .     S
Be263  Be13    1.393   1_665 D
Be264  Be14    1.393   1_665 D
H64    C265    1.999   .     S
H64    C267    2.003   .     S
H65    C266    2.002   .     S
H65    C269    1.981   .     S
H65    C270    1.982   .     S
H65    C271    1.993   .     S
H66    C268    2.005   .     S
H66    C273    2.013   .     S
H66    C274    2.019   .     S
H66    C275    2.007   .     S
Be265  Be266   1.392   .     D
Be265  C266    1.390   .     S
Be265  He270   1.096   .     S
Be266  C265    1.389   .     S
Be266  He269   1.097   .     S
C265   B117    1.358   .     S
B117   C266    1.358   .     D
B117   Li116   1.097   .     S
Be267  Be268   1.393   .     D
Be267  C268    1.390   .     S
Be267  He271   1.096   .     S
Be268  C267    1.389   .     S
C267   B118    1.359   .     D
B118   C268    1.358   .     S
B118   Li117   1.098   .     S
C269   B131    1.353   .     D
C270   B133    1.354   .     D
Be271  Be272   1.391   .     D
Be271  C272    1.391   .     S
Be272  C271    1.388   .     S
Be272  He274   1.096   .     S
C271   B119    1.358   .     D
B119   C272    1.357   .     S
B119   Li118   1.098   .     S
C272   H70     2.000   1_556 S
C273   B132    1.358   .     D
C274   B134    1.361   .     S
Be275  Be276   1.393   .     D
Be275  C276    1.388   .     S
Be275  He278   1.097   .     S
Be276  C275    1.391   .     S
Be276  He277   1.097   .     S
C275   B120    1.357   .     D
B120   C276    1.358   .     S
B120   Li119   1.097   .     S
C276   H69     1.996   .     S
Be277  Be281   1.393   .     D
Be277  He282   1.096   .     S
Be277  C285    1.389   .     S
C277   Be281   1.389   .     S
C277   B186    1.355   .     S
He279  Be281   1.095   .     S
Be278  C280    1.389   .     S
Be278  He283   1.096   .     S
Be278  Be376   1.392   .     D
Be279  Be280   1.390   1_565 D
Be279  C279    1.390   1_556 S
Be279  He281   1.097   .     S
C278   Be280   1.390   1_554 S
C278   H91     2.005   .     S
C278   B185    1.359   .     S
He280  Be280   1.097   .     S
Be280  Be279   1.390   1_545 D
Be280  C278    1.390   1_556 S
C279   Be279   1.390   1_554 S
C279   H93     2.005   .     S
C279   B185    1.359   1_565 D
C280   B187    1.355   .     S
H67    C281    1.997   .     S
H67    C369    1.996   .     S
H67    C380    2.006   .     S
Be282  Be284   1.390   .     D
Be282  C283    1.390   .     S
Be282  He286   1.097   .     S
C281   Be284   1.390   .     S
C281   B188    1.357   .     S
He284  Be284   1.097   .     S
H68    C282    1.994   .     S
H68    C339    1.997   .     S
Be283  Be285   1.390   1_565 D
Be283  C284    1.390   .     S
Be283  He287   1.097   .     S
C282   Be285   1.389   .     S
C282   B189    1.358   .     S
He285  Be285   1.097   .     S
H69    C283    1.997   .     S
H69    C297    2.001   .     S
C283   B188    1.358   .     D
Be285  Be283   1.390   1_545 D
C284   H96     1.995   .     S
C284   B189    1.357   1_565 D
B121   Li120   1.098   .     S
B122   Li121   1.098   .     S
B123   Li122   1.098   .     S
B124   Li123   1.098   .     S
B125   Li124   1.096   .     S
B126   Li125   1.097   .     S
B127   Li126   1.098   .     S
B128   Li127   1.097   .     S
B129   Li128   1.097   .     S
B130   Li129   1.098   .     S
B131   Li130   1.097   .     S
B132   Li131   1.097   .     S
Li133  B191    1.098   .     S
B133   Li134   1.099   .     S
B134   Li135   1.097   .     S
B135   C256    1.355   1_545 S
B135   Li136   1.098   .     S
B136   C260    1.361   1_545 S
B136   Li137   1.097   .     S
B137   C26     1.359   1_665 D
Li139  B45     1.097   1_556 S
B138   Li140   1.097   1_554 S
B138   C372    1.359   .     D
B138   C374    1.359   .     S
Li140  B138    1.097   1_556 S
B139   C184    1.359   1_665 D
B139   Li141   1.097   1_554 S
B139   C375    1.360   .     S
Li141  B139    1.097   1_556 S
B140   C188    1.358   1_665 S
B140   Li143   1.097   .     S
B140   C381    1.358   .     D
Li142  B192    1.099   .     S
H70    C272    2.000   1_554 S
H70    C293    1.994   .     S
H70    C374    2.005   .     S
Li144  B165    1.097   .     S
C285   H93     1.990   .     S
C285   B186    1.355   .     D
Be286  Be179   1.393   1_665 D
Be286  C349    1.390   .     S
Be286  He349   1.097   .     S
Be287  Be180   1.393   1_665 D
Be287  C353    1.389   .     S
Be287  He353   1.097   .     S
H71    C286    1.995   .     S
H71    C288    1.998   .     S
H72    C287    1.997   .     S
H72    C290    1.982   .     S
H72    C291    1.989   .     S
H72    C292    1.993   .     S
H73    C289    1.998   .     S
H73    C294    2.007   .     S
H73    C295    2.010   .     S
H73    C296    2.002   .     S
Be288  Be289   1.392   .     D
Be288  C287    1.389   .     S
Be288  He289   1.097   .     S
Be289  C286    1.389   .     S
Be289  He288   1.097   .     S
C286   B141    1.357   .     D
B141   C287    1.358   .     S
B141   Li145   1.097   .     S
Be290  Be291   1.393   .     D
Be290  C289    1.389   .     S
Be290  He290   1.097   .     S
Be291  C288    1.389   .     S
C288   B142    1.357   .     D
B142   C289    1.357   .     S
B142   Li146   1.098   .     S
Be292  Be332   1.393   .     D
Be292  C332    1.389   .     S
Be292  He332   1.097   .     S
C290   Be332   1.389   .     S
C290   B170    1.353   .     D
He291  Be332   1.097   .     S
Be293  Be363   1.393   .     D
Be293  C363    1.389   .     S
Be293  He363   1.097   .     S
C291   Be363   1.389   .     S
C291   B179    1.355   .     D
He292  Be363   1.097   .     S
Be294  Be295   1.392   .     D
Be294  C293    1.389   .     S
Be295  C292    1.389   .     S
Be295  He293   1.096   .     S
C292   B143    1.356   .     D
B143   C293    1.357   .     S
B143   Li147   1.098   .     S
Be296  Be336   1.393   .     D
Be296  C336    1.389   .     S
Be296  He335   1.097   .     S
C294   Be336   1.390   .     S
C294   B171    1.358   .     D
He294  Be336   1.097   .     S
Be297  Be367   1.393   .     D
Be297  C367    1.389   .     S
Be297  He367   1.097   .     S
C295   Be367   1.390   .     S
C295   B180    1.359   .     S
He295  Be367   1.097   .     S
Be298  Be299   1.392   .     D
Be298  C297    1.389   .     S
Be299  C296    1.389   .     S
Be299  He296   1.097   .     S
C296   B144    1.358   .     D
B144   C297    1.359   .     S
B144   Li148   1.098   .     S
H74    C298    2.006   .     S
H74    C299    2.005   .     S
H74    C300    1.999   .     S
H74    C302    2.004   .     S
H75    C301    2.002   .     S
H75    C304    1.984   .     S
H75    C305    1.988   .     S
H75    C306    1.994   .     S
H76    C303    2.006   .     S
H76    C308    2.012   .     S
H76    C309    2.018   .     S
H76    C310    2.005   .     S
Be300  Be344   1.393   .     D
Be300  C342    1.389   .     S
Be300  He342   1.098   .     S
C298   Be344   1.389   .     S
C298   B166    1.359   .     S
He297  Be344   1.097   .     S
Be301  Be357   1.393   .     D
Be301  C357    1.389   .     S
Be301  He357   1.096   .     S
C299   Be357   1.389   .     S
C299   B172    1.359   .     S
He298  Be357   1.096   .     S
Be302  Be303   1.392   .     D
Be302  C301    1.390   .     S
Be302  He300   1.096   .     S
Be303  C300    1.389   .     S
Be303  He299   1.097   .     S
C300   B145    1.358   .     S
B145   C301    1.358   .     D
B145   Li149   1.097   .     S
Be304  Be305   1.393   .     D
Be304  C303    1.390   .     S
Be304  He302   1.096   .     S
Be305  C302    1.389   .     S
Be305  He301   1.097   .     S
C302   B146    1.358   .     D
B146   C303    1.358   .     S
B146   Li150   1.098   .     S
Be306  Be362   1.394   .     D
Be306  C362    1.389   .     S
Be306  He362   1.096   .     S
C304   Be362   1.389   .     S
C304   B173    1.354   .     D
He303  Be362   1.097   .     S
C305   Be340   1.389   .     S
C305   B181    1.355   .     S
He304  Be340   1.097   .     S
Be307  Be308   1.392   .     D
Be307  C307    1.389   .     S
Be307  He306   1.096   .     S
Be308  C306    1.389   .     S
Be308  He305   1.096   .     S
C306   B147    1.356   .     S
B147   C307    1.357   .     D
B147   Li151   1.098   .     S
C307   H92     1.996   .     S
Be309  Be366   1.395   .     D
Be309  C366    1.390   .     S
Be309  He366   1.097   .     S
C308   Be366   1.390   .     S
C308   B174    1.358   .     D
He307  Be366   1.097   .     S
C309   Be341   1.389   .     S
C309   B182    1.361   .     S
He308  Be341   1.097   .     S
Be310  Be311   1.393   .     D
Be310  C311    1.388   .     S
Be310  He310   1.097   .     S
Be311  C310    1.391   .     S
Be311  He309   1.095   .     S
C310   B148    1.357   .     D
B148   C311    1.357   .     S
B148   Li152   1.097   .     S
C311   H95     1.992   .     S
H77    C312    2.004   .     S
H77    C313    2.004   .     S
H77    C314    1.998   .     S
H77    C316    2.000   .     S
H78    C315    2.000   .     S
H78    C318    1.981   .     S
H78    C319    1.983   .     S
H78    C320    1.994   .     S
H79    C317    2.002   .     S
H79    C322    2.010   .     S
H79    C323    2.010   .     S
H79    C324    2.004   .     S
Be312  Be342   1.393   .     D
Be312  C340    1.389   .     S
Be312  He338   1.098   .     S
C312   Be342   1.389   .     S
C312   B167    1.358   .     D
He311  Be342   1.097   .     S
Be313  Be345   1.393   .     D
Be313  C343    1.390   .     S
Be313  He343   1.096   .     S
C313   Be345   1.389   .     S
C313   B175    1.359   .     D
He312  Be345   1.097   .     S
Be314  Be315   1.392   .     D
Be314  C315    1.390   .     S
Be314  He314   1.096   .     S
Be315  C314    1.389   .     S
Be315  He313   1.097   .     S
C314   B149    1.357   .     S
B149   C315    1.358   .     D
B149   Li153   1.097   .     S
Be316  Be317   1.393   .     D
Be316  C317    1.390   .     S
Be316  He316   1.096   .     S
Be317  C316    1.389   .     S
Be317  He315   1.097   .     S
C316   B150    1.358   .     D
B150   C317    1.357   .     S
B150   Li154   1.098   .     S
Be318  Be350   1.393   .     D
Be318  C348    1.389   .     S
Be318  He348   1.097   .     S
C318   Be350   1.389   .     S
C318   B176    1.353   .     S
He317  Be350   1.097   .     S
Be319  Be333   1.393   1_545 D
Be319  C333    1.389   .     S
Be319  He333   1.097   .     S
C319   Be333   1.389   .     S
C319   B183    1.354   1_565 D
He318  Be333   1.097   .     S
Be320  Be321   1.392   .     D
Be320  C321    1.390   .     S
Be320  He320   1.097   .     S
Be321  C320    1.388   .     S
Be321  He319   1.096   .     S
C320   B151    1.358   .     D
B151   C321    1.357   .     S
B151   Li155   1.098   .     S
C321   H93     1.998   .     S
Be322  Be353   1.395   .     D
Be322  C352    1.389   .     S
Be322  He352   1.097   .     S
C322   Be353   1.389   .     S
C322   B177    1.358   .     S
He321  Be353   1.097   .     S
Be323  Be337   1.393   1_545 D
Be323  C337    1.389   .     S
Be323  He336   1.097   .     S
C323   Be337   1.390   .     S
C323   B184    1.359   1_565 D
He322  Be337   1.097   .     S
Be324  Be325   1.392   .     D
Be324  C325    1.388   .     S
Be324  He324   1.097   .     S
Be325  C324    1.390   .     S
Be325  He323   1.097   .     S
C324   B152    1.358   .     S
B152   C325    1.358   .     D
B152   Li156   1.097   .     S
C325   H96     1.997   .     S
Be326  Be356   1.393   .     D
Be326  C356    1.389   .     S
Be326  He356   1.098   .     S
C326   Be356   1.389   .     S
C326   B168    1.358   .     S
He325  Be356   1.097   .     S
Be327  Be343   1.393   .     D
Be327  C341    1.389   .     S
Be327  He339   1.097   .     S
C327   Be343   1.389   .     S
He326  Be343   1.096   .     S
H80    C328    1.996   .     S
H80    C330    1.995   .     S
H81    C329    1.999   .     S
H81    C332    1.981   .     S
H81    C333    1.981   .     S
H81    C334    1.993   .     S
H82    C331    1.996   .     S
H82    C336    2.007   .     S
H82    C337    2.011   .     S
H82    C338    1.998   .     S
Be328  Be329   1.392   .     D
Be328  C329    1.389   .     S
Be328  He330   1.096   .     S
Be329  C328    1.389   .     S
Be329  He329   1.097   .     S
C328   B153    1.357   .     S
B153   C329    1.358   .     D
B153   Li157   1.097   .     S
Be330  Be331   1.393   .     D
Be330  C331    1.390   .     S
Be330  He331   1.097   .     S
Be331  C330    1.389   .     S
C330   B154    1.358   .     D
B154   C331    1.357   .     S
B154   Li158   1.098   .     S
C332   B170    1.353   .     S
Be333  Be319   1.393   1_565 D
C333   B183    1.354   .     S
Be334  Be335   1.391   .     D
Be334  C335    1.390   .     S
Be335  C334    1.388   .     S
Be335  He334   1.096   .     S
C334   B155    1.357   .     S
B155   C335    1.357   .     D
B155   Li159   1.097   .     S
C335   H91     1.997   .     S
C336   B171    1.359   .     S
Be337  Be323   1.393   1_565 D
C337   B184    1.359   .     S
Be338  Be339   1.391   .     D
Be338  C339    1.389   .     S
Be339  C338    1.389   .     S
Be339  He337   1.097   .     S
C338   B156    1.358   .     S
B156   C339    1.359   .     D
B156   Li160   1.097   .     S
Be340  Be125   1.393   1_665 D
Be341  Be126   1.394   1_665 D
C340   B167    1.358   .     S
H83    C342    2.006   .     S
H83    C343    2.005   .     S
H83    C344    1.999   .     S
H83    C346    2.004   .     S
H84    C345    2.002   .     S
H84    C348    1.982   .     S
H84    C349    1.989   .     S
H84    C350    1.991   .     S
H85    C347    2.006   .     S
H85    C352    2.012   .     S
H85    C353    2.019   .     S
H85    C354    2.006   .     S
C342   B166    1.359   .     D
C343   B175    1.358   .     S
Be346  Be347   1.392   .     D
Be346  C345    1.390   .     S
Be346  He345   1.096   .     S
Be347  C344    1.389   .     S
Be347  He344   1.097   .     S
C344   B157    1.358   .     S
B157   C345    1.358   .     D
B157   Li161   1.098   .     S
Be348  Be349   1.393   .     D
Be348  C347    1.390   .     S
Be348  He347   1.096   .     S
Be349  C346    1.389   .     S
Be349  He346   1.097   .     S
C346   B158    1.358   .     D
B158   C347    1.358   .     S
B158   Li162   1.098   .     S
C348   B176    1.354   .     D
C349   B178    1.355   .     S
Be351  Be352   1.392   .     D
Be351  C351    1.389   .     S
Be351  He351   1.095   .     S
Be352  C350    1.389   .     S
Be352  He350   1.096   .     S
C350   B159    1.356   .     S
B159   C351    1.356   .     D
B159   Li163   1.098   .     S
C351   H89     1.996   .     S
C352   B177    1.358   .     D
Be354  Be355   1.393   .     D
Be354  C355    1.388   .     S
Be354  He355   1.097   .     S
Be355  C354    1.391   .     S
Be355  He354   1.096   .     S
C354   B160    1.357   .     D
B160   C355    1.357   .     S
B160   Li164   1.097   .     S
C355   H94     1.992   .     S
H86    C356    2.004   .     S
H86    C357    2.005   .     S
H86    C358    1.998   .     S
H86    C360    2.001   .     S
H87    C359    2.001   .     S
H87    C362    1.984   .     S
H87    C363    1.989   .     S
H87    C364    1.995   .     S
H88    C361    2.002   .     S
H88    C366    2.010   .     S
H88    C367    2.008   .     S
H88    C368    2.003   .     S
C356   B168    1.358   .     D
C357   B172    1.359   .     D
Be358  Be359   1.392   .     D
Be358  C359    1.389   .     S
Be358  He359   1.096   .     S
Be359  C358    1.389   .     S
Be359  He358   1.097   .     S
C358   B161    1.357   .     S
B161   C359    1.358   .     D
B161   Li165   1.097   .     S
Be360  Be361   1.393   .     D
Be360  C361    1.390   .     S
Be360  He361   1.096   .     S
Be361  C360    1.389   .     S
Be361  He360   1.097   .     S
C360   B162    1.358   .     D
B162   C361    1.358   .     S
B162   Li166   1.098   .     S
C362   B173    1.354   .     S
C363   B179    1.355   .     S
Be364  Be365   1.393   .     D
Be364  C365    1.389   .     S
Be364  He365   1.096   .     S
Be365  C364    1.390   .     S
Be365  He364   1.096   .     S
C364   B163    1.356   .     D
B163   C365    1.357   .     S
B163   Li167   1.098   .     S
C365   H90     1.996   .     S
C366   B174    1.358   .     S
C367   B180    1.359   .     D
Be368  Be369   1.392   .     D
Be368  C369    1.388   .     S
Be368  He369   1.097   .     S
Be369  C368    1.390   .     S
Be369  He368   1.096   .     S
C368   B164    1.358   .     D
B164   C369    1.357   .     S
B164   Li168   1.097   .     S
H89    C204    1.998   1_554 S
H89    C370    2.005   .     S
H89    C371    1.989   .     S
C370   Be373   1.389   .     S
He370  Be373   1.098   .     S
Be370  Be375   1.392   .     D
Be370  C376    1.389   .     S
Be370  He376   1.096   .     S
C371   Be375   1.390   .     S
C371   B190    1.355   .     D
He371  Be375   1.096   .     S
H90    C218    1.998   1_554 S
H90    C372    2.004   .     S
H90    C373    1.989   .     S
Be371  Be374   1.390   .     D
Be371  C374    1.389   .     S
Be371  He374   1.097   .     S
C372   Be374   1.389   .     S
He372  Be374   1.098   .     S
C373   Be376   1.390   .     S
C373   B187    1.355   .     D
He373  Be376   1.096   .     S
H91    C230    1.996   1_554 S
Be372  Be188   1.390   1_665 D
Be372  C375    1.390   .     S
Be372  He375   1.097   .     S
Be373  Be181   1.390   1_665 D
B165   C377    1.357   .     S
B165   C383    1.357   .     D
H92    C244    1.997   1_554 S
H92    C375    2.005   .     S
H92    C376    1.989   .     S
C376   B190    1.354   .     S
H93    C258    1.995   1_554 S
Li169  B189    1.097   .     S
Be377  Be383   1.396   .     D
Be377  C383    1.389   .     S
Be377  He383   1.096   .     S
C377   Be383   1.389   .     S
He377  Be383   1.096   .     S
H94    C378    1.997   .     S
H94    C379    2.005   .     S
C378   Be381   1.389   .     S
He378  Be381   1.097   .     S
Be378  Be382   1.396   .     D
Be378  C382    1.389   .     S
Be378  He382   1.097   .     S
C379   Be382   1.389   .     S
C379   B192    1.356   .     D
He379  Be382   1.096   .     S
Be379  Be384   1.396   .     D
Be379  C384    1.389   .     S
Be379  He384   1.097   .     S
C380   Be384   1.390   .     S
C380   B191    1.356   .     D
He380  Be384   1.097   .     S
Be380  Be191   1.389   1_665 D
Be380  C381    1.390   .     S
Be380  He381   1.097   .     S
Be381  Be189   1.390   1_665 D
H95    C381    1.997   .     S
H95    C382    2.004   .     S
C382   B192    1.356   .     S
H96    C383    2.006   .     S
C384   B191    1.356   .     S
B166   Li170   1.097   .     S
B167   Li171   1.098   .     S
B168   Li172   1.098   .     S
B169   Li173   1.098   .     S
B170   Li174   1.096   .     S
B171   Li175   1.097   .     S
B172   Li176   1.098   .     S
B173   Li177   1.096   .     S
B174   Li178   1.098   .     S
B175   Li179   1.098   .     S
B176   Li180   1.097   .     S
B177   Li181   1.098   .     S
B178   C106    1.355   1_665 D
B179   Li183   1.098   .     S
B180   Li184   1.097   .     S
B181   C150    1.355   1_665 D
B182   C154    1.360   1_665 D
B182   Li185   1.097   .     S
B183   C319    1.354   1_545 D
B183   Li186   1.098   .     S
B184   C323    1.359   1_545 D
B184   Li187   1.097   .     S
B185   C279    1.359   1_545 D
B185   Li188   1.096   .     S
B186   Li189   1.099   .     S
B187   Li190   1.099   .     S
B188   Li191   1.097   .     S
B189   C284    1.357   1_545 D
B190   Li192   1.098   .     S
