# Supplementary material for: Data-Driven Search Algorithm for Discovery of Synthesizable Zeolitic Imidazolate Frameworks
Source: JACS Au. 2025 Mar 7;5(3):1460–70. doi: 10.1021/jacsau.5c00077 (PMC11938011; doi:10.1021/jacsau.5c00077)
Supplement: Supplementary file 5 — au5c00077_si_005.zip [file au5c00077_si_005.zip › Tier 2/T-171_194_3_2273.cif]

data_194_3_2273.lmp-nosymm
_audit_creation_date              2023-09-12
_audit_creation_method            'Materials Studio'
_symmetry_space_group_name_H-M    'P1'
_symmetry_Int_Tables_number       1
_symmetry_cell_setting            triclinic
loop_
_symmetry_equiv_pos_as_xyz
  x,y,z
_cell_length_a                    16.7038
_cell_length_b                    40.3543
_cell_length_c                    40.7547
_cell_angle_alpha                 119.2640
_cell_angle_beta                  90.1122
_cell_angle_gamma                 90.1103
loop_
_atom_site_label
_atom_site_type_symbol
_atom_site_fract_x
_atom_site_fract_y
_atom_site_fract_z
_atom_site_U_iso_or_equiv
_atom_site_adp_type
_atom_site_occupancy
H1     Zn    0.93586   0.26996   0.20387   0.00000  Uiso   1.00
H2     Zn    0.41441   0.07150   0.31149   0.00000  Uiso   1.00
H3     Zn    0.07318   0.22798   0.31350   0.00000  Uiso   1.00
H4     Zn    0.57726   0.27963   0.06269   0.00000  Uiso   1.00
H5     Zn    0.05867   0.07802   0.31315   0.00000  Uiso   1.00
H6     Zn    0.57696   0.27132   0.20560   0.00000  Uiso   1.00
H7     Zn    0.93667   0.27725   0.06043   0.00000  Uiso   1.00
H8     Zn    0.42806   0.21607   0.30379   0.00000  Uiso   1.00
H9     Zn    0.92878   0.30705   0.46789   0.00000  Uiso   1.00
H10    Zn    0.42709   0.43458   0.14146   0.00000  Uiso   1.00
H11    Zn    0.07623   0.42575   0.28851   0.00000  Uiso   1.00
H12    Zn    0.55431   0.15669   0.46741   0.00000  Uiso   1.00
H13    Zn    0.06774   0.43544   0.14484   0.00000  Uiso   1.00
H14    Zn    0.57275   0.29968   0.45631   0.00000  Uiso   1.00
H15    Zn    0.91275   0.15588   0.46526   0.00000  Uiso   1.00
H16    Zn    0.43299   0.42701   0.28558   0.00000  Uiso   1.00
Be1    C     0.08078   0.20066   0.22958   0.00000  Uiso   1.00
Be2    C     0.05063   0.21007   0.20331   0.00000  Uiso   1.00
C1     N     0.00664   0.24324   0.22256   0.00000  Uiso   1.00
B1     C     0.00958   0.25234   0.25927   0.00000  Uiso   1.00
C2     N     0.05323   0.22731   0.26492   0.00000  Uiso   1.00
He1    H     0.05775   0.19615   0.17269   0.00000  Uiso   1.00
He2    H     0.11845   0.17681   0.22579   0.00000  Uiso   1.00
Li1    H     0.98114   0.27764   0.28199   0.00000  Uiso   1.00
Be3    C     0.36418   0.99481   0.24645   0.00000  Uiso   1.00
C3     N     0.42432   0.01741   0.27079   0.00000  Uiso   1.00
B2     C     0.49188   0.99624   0.25875   0.00000  Uiso   1.00
He3    H     0.30215   0.00480   0.24970   0.00000  Uiso   1.00
Li2    H     0.55075   0.00603   0.27196   0.00000  Uiso   1.00
Be4    C     0.41688   0.24881   0.02344   0.00000  Uiso   1.00
C4     N     0.49669   0.25729   0.02132   0.00000  Uiso   1.00
He4    H     0.39182   0.25109   0.04932   0.00000  Uiso   1.00
Be5    C     0.05889   0.01917   0.23023   0.00000  Uiso   1.00
C5     N     0.03425   0.02953   0.26652   0.00000  Uiso   1.00
B3     C     0.99236   0.99936   0.26355   0.00000  Uiso   1.00
He5    H     0.09474   0.03843   0.22430   0.00000  Uiso   1.00
Li3    H     0.96586   0.99821   0.28760   0.00000  Uiso   1.00
Be6    C     0.05448   0.21857   0.00596   0.00000  Uiso   1.00
C6     N     0.00574   0.24975   0.01530   0.00000  Uiso   1.00
He6    H     0.06487   0.20778   0.02563   0.00000  Uiso   1.00
Be7    C     0.38662   0.22122   0.23348   0.00000  Uiso   1.00
Be8    C     0.42114   0.23332   0.21005   0.00000  Uiso   1.00
C7     N     0.49798   0.24633   0.22320   0.00000  Uiso   1.00
B4     C     0.50690   0.24272   0.25438   0.00000  Uiso   1.00
C8     N     0.44123   0.22767   0.26177   0.00000  Uiso   1.00
He7    H     0.39730   0.23338   0.18499   0.00000  Uiso   1.00
He8    H     0.32711   0.20929   0.23264   0.00000  Uiso   1.00
Li4    H     0.56115   0.25138   0.27185   0.00000  Uiso   1.00
Be9    C     0.71468   0.22535   0.21318   0.00000  Uiso   1.00
Be10   C     0.79806   0.22504   0.21248   0.00000  Uiso   1.00
C9     N     0.82373   0.25454   0.20668   0.00000  Uiso   1.00
B5     C     0.75610   0.27155   0.20389   0.00000  Uiso   1.00
C10    N     0.68867   0.25525   0.20816   0.00000  Uiso   1.00
He9    H     0.84098   0.20622   0.21562   0.00000  Uiso   1.00
He10   H     0.67211   0.20676   0.21694   0.00000  Uiso   1.00
Li5    H     0.75608   0.29602   0.19904   0.00000  Uiso   1.00
Be11   C     0.19359   0.07286   0.36163   0.00000  Uiso   1.00
Be12   C     0.27695   0.07155   0.36136   0.00000  Uiso   1.00
C11    N     0.30384   0.07625   0.33164   0.00000  Uiso   1.00
B6     C     0.23690   0.07936   0.31447   0.00000  Uiso   1.00
C12    N     0.16886   0.07814   0.33195   0.00000  Uiso   1.00
He11   H     0.31899   0.06790   0.38005   0.00000  Uiso   1.00
He12   H     0.15026   0.07058   0.38064   0.00000  Uiso   1.00
Li6    H     0.23783   0.08358   0.28982   0.00000  Uiso   1.00
Be13   C     0.30164   0.27414   0.35352   0.00000  Uiso   1.00
Be14   C     0.21847   0.27681   0.35567   0.00000  Uiso   1.00
C13    N     0.18676   0.24200   0.32923   0.00000  Uiso   1.00
B7     C     0.25069   0.21972   0.31164   0.00000  Uiso   1.00
C14    N     0.32146   0.23760   0.32588   0.00000  Uiso   1.00
He13   H     0.17963   0.30060   0.37398   0.00000  Uiso   1.00
He14   H     0.34786   0.29534   0.36951   0.00000  Uiso   1.00
Li7    H     0.24570   0.19006   0.28917   0.00000  Uiso   1.00
He15   H     0.65195   0.99712   0.22035   0.00000  Uiso   1.00
He16   H     0.82065   0.99867   0.22158   0.00000  Uiso   1.00
Be15   C     0.79659   0.23289   0.00928   0.00000  Uiso   1.00
Be16   C     0.71319   0.23348   0.00956   0.00000  Uiso   1.00
C15    N     0.68853   0.26372   0.04357   0.00000  Uiso   1.00
B8     C     0.75680   0.27979   0.06304   0.00000  Uiso   1.00
C16    N     0.82368   0.26255   0.04325   0.00000  Uiso   1.00
Li8    H     0.75794   0.30437   0.09151   0.00000  Uiso   1.00
Be17   C     0.05180   0.26159   0.10912   0.00000  Uiso   1.00
Be18   C     0.05131   0.25979   0.14237   0.00000  Uiso   1.00
C17    N     0.97277   0.26390   0.15488   0.00000  Uiso   1.00
B9     C     0.92873   0.26891   0.12965   0.00000  Uiso   1.00
C18    N     0.97352   0.26673   0.10094   0.00000  Uiso   1.00
He17   H     0.10047   0.25559   0.15783   0.00000  Uiso   1.00
He18   H     0.10161   0.25938   0.09067   0.00000  Uiso   1.00
Li9    H     0.86353   0.27274   0.13145   0.00000  Uiso   1.00
Be19   C     0.41384   0.13050   0.25032   0.00000  Uiso   1.00
Be20   C     0.41097   0.09699   0.25225   0.00000  Uiso   1.00
C19    N     0.42183   0.10613   0.28956   0.00000  Uiso   1.00
B10    C     0.42921   0.14452   0.30901   0.00000  Uiso   1.00
C20    N     0.42629   0.16046   0.28644   0.00000  Uiso   1.00
He19   H     0.40321   0.06742   0.23002   0.00000  Uiso   1.00
He20   H     0.40905   0.13530   0.22612   0.00000  Uiso   1.00
Li10   H     0.43900   0.16077   0.33954   0.00000  Uiso   1.00
Be21   C     0.99653   0.11565   0.27027   0.00000  Uiso   1.00
Be22   C     0.99971   0.15022   0.27055   0.00000  Uiso   1.00
C21    N     0.05300   0.17382   0.29852   0.00000  Uiso   1.00
B11    C     0.07893   0.15337   0.31475   0.00000  Uiso   1.00
C22    N     0.04796   0.11770   0.29801   0.00000  Uiso   1.00
He21   H     0.96854   0.15961   0.25282   0.00000  Uiso   1.00
He22   H     0.96216   0.08981   0.25229   0.00000  Uiso   1.00
Li11   H     0.12223   0.16407   0.33802   0.00000  Uiso   1.00
Be23   C     0.52197   0.22448   0.12426   0.00000  Uiso   1.00
Be24   C     0.52202   0.22657   0.09116   0.00000  Uiso   1.00
C23    N     0.55214   0.26189   0.09929   0.00000  Uiso   1.00
B12    C     0.57097   0.27964   0.13642   0.00000  Uiso   1.00
C24    N     0.55201   0.25852   0.15293   0.00000  Uiso   1.00
He23   H     0.50260   0.20582   0.06265   0.00000  Uiso   1.00
He24   H     0.50274   0.20155   0.12959   0.00000  Uiso   1.00
Li12   H     0.59594   0.30849   0.15172   0.00000  Uiso   1.00
Be25   C     0.93501   0.38044   0.29563   0.00000  Uiso   1.00
Be26   C     0.90141   0.34438   0.27504   0.00000  Uiso   1.00
C25    N     0.94527   0.32452   0.24221   0.00000  Uiso   1.00
B13    C     0.00479   0.34838   0.24428   0.00000  Uiso   1.00
C26    N     0.00123   0.38255   0.27611   0.00000  Uiso   1.00
He25   H     0.84922   0.33158   0.28089   0.00000  Uiso   1.00
He26   H     0.91768   0.40420   0.32292   0.00000  Uiso   1.00
Li13   H     0.05037   0.34093   0.22242   0.00000  Uiso   1.00
Be27   C     0.60200   0.09498   0.38927   0.00000  Uiso   1.00
Be28   C     0.57009   0.07464   0.35318   0.00000  Uiso   1.00
C27    N     0.49215   0.08696   0.35397   0.00000  Uiso   1.00
B14    C     0.48030   0.11502   0.38986   0.00000  Uiso   1.00
C28    N     0.54492   0.12083   0.41229   0.00000  Uiso   1.00
He27   H     0.59681   0.05213   0.32738   0.00000  Uiso   1.00
He28   H     0.66071   0.09301   0.40023   0.00000  Uiso   1.00
Li14   H     0.42420   0.13097   0.39986   0.00000  Uiso   1.00
Be29   C     0.89034   0.29262   0.38874   0.00000  Uiso   1.00
Be30   C     0.92381   0.27486   0.35292   0.00000  Uiso   1.00
C29    N     0.99695   0.25955   0.35485   0.00000  Uiso   1.00
B15    C     0.00441   0.26739   0.39113   0.00000  Uiso   1.00
C30    N     0.94126   0.28715   0.41266   0.00000  Uiso   1.00
He29   H     0.90136   0.27229   0.32648   0.00000  Uiso   1.00
He30   H     0.83425   0.30844   0.39890   0.00000  Uiso   1.00
Li15   H     0.05596   0.25877   0.40192   0.00000  Uiso   1.00
Be31   C     0.58824   0.39844   0.10901   0.00000  Uiso   1.00
Be32   C     0.62397   0.36277   0.09124   0.00000  Uiso   1.00
C31    N     0.56617   0.33592   0.08629   0.00000  Uiso   1.00
B16    C     0.49781   0.35584   0.10087   0.00000  Uiso   1.00
C32    N     0.50775   0.39369   0.11430   0.00000  Uiso   1.00
He31   H     0.68574   0.35459   0.08180   0.00000  Uiso   1.00
He32   H     0.61375   0.42664   0.11790   0.00000  Uiso   1.00
Li16   H     0.44036   0.34268   0.10107   0.00000  Uiso   1.00
Be33   C     0.86421   0.09561   0.38529   0.00000  Uiso   1.00
Be34   C     0.89896   0.07677   0.34978   0.00000  Uiso   1.00
C33    N     0.97683   0.09014   0.35279   0.00000  Uiso   1.00
B17    C     0.98596   0.11732   0.38924   0.00000  Uiso   1.00
C34    N     0.91955   0.12161   0.40999   0.00000  Uiso   1.00
He33   H     0.87470   0.05467   0.32288   0.00000  Uiso   1.00
He34   H     0.80467   0.09266   0.39482   0.00000  Uiso   1.00
Li17   H     0.04128   0.13375   0.40077   0.00000  Uiso   1.00
Be35   C     0.59502   0.38902   0.27985   0.00000  Uiso   1.00
Be36   C     0.62873   0.35294   0.26099   0.00000  Uiso   1.00
C35    N     0.56918   0.32738   0.23949   0.00000  Uiso   1.00
B18    C     0.50191   0.34845   0.24598   0.00000  Uiso   1.00
C36    N     0.51411   0.38579   0.27077   0.00000  Uiso   1.00
He35   H     0.69019   0.34364   0.26134   0.00000  Uiso   1.00
He36   H     0.62244   0.41651   0.29908   0.00000  Uiso   1.00
Li18   H     0.44370   0.33641   0.23303   0.00000  Uiso   1.00
Be37   C     0.91876   0.39432   0.09827   0.00000  Uiso   1.00
Be38   C     0.88837   0.35750   0.07878   0.00000  Uiso   1.00
C37    N     0.94261   0.33342   0.08236   0.00000  Uiso   1.00
B19    C     0.00446   0.35589   0.10285   0.00000  Uiso   1.00
C38    N     0.99320   0.39291   0.11284   0.00000  Uiso   1.00
He37   H     0.83245   0.34668   0.06289   0.00000  Uiso   1.00
He38   H     0.89318   0.42119   0.10270   0.00000  Uiso   1.00
Li19   H     0.05772   0.34526   0.11055   0.00000  Uiso   1.00
Be39   C     0.63069   0.26173   0.37360   0.00000  Uiso   1.00
Be40   C     0.59594   0.24217   0.33801   0.00000  Uiso   1.00
C39    N     0.51373   0.24102   0.34246   0.00000  Uiso   1.00
B20    C     0.50144   0.25872   0.38013   0.00000  Uiso   1.00
C40    N     0.57015   0.27224   0.40015   0.00000  Uiso   1.00
He39   H     0.62343   0.22917   0.31007   0.00000  Uiso   1.00
He40   H     0.69345   0.26913   0.38179   0.00000  Uiso   1.00
Li20   H     0.44218   0.26221   0.39298   0.00000  Uiso   1.00
C41    N     0.81584   0.32390   0.48121   0.00000  Uiso   1.00
B21    C     0.75133   0.30370   0.46109   0.00000  Uiso   1.00
C42    N     0.68108   0.32100   0.47661   0.00000  Uiso   1.00
Li21   H     0.75581   0.27647   0.43496   0.00000  Uiso   1.00
Be41   C     0.20318   0.38892   0.09220   0.00000  Uiso   1.00
Be42   C     0.28656   0.38845   0.09122   0.00000  Uiso   1.00
C43    N     0.31457   0.41681   0.12575   0.00000  Uiso   1.00
B22    C     0.24813   0.43397   0.14609   0.00000  Uiso   1.00
C44    N     0.17931   0.41763   0.12731   0.00000  Uiso   1.00
He41   H     0.32782   0.37003   0.06879   0.00000  Uiso   1.00
He42   H     0.15933   0.37099   0.07071   0.00000  Uiso   1.00
Li22   H     0.24984   0.45777   0.17501   0.00000  Uiso   1.00
Be43   C     0.29772   0.37523   0.28506   0.00000  Uiso   1.00
Be44   C     0.21435   0.37504   0.28548   0.00000  Uiso   1.00
C45    N     0.18762   0.40593   0.28230   0.00000  Uiso   1.00
B23    C     0.25467   0.42412   0.28077   0.00000  Uiso   1.00
C46    N     0.32272   0.40625   0.28162   0.00000  Uiso   1.00
He43   H     0.17223   0.35526   0.28758   0.00000  Uiso   1.00
He44   H     0.34077   0.35571   0.28691   0.00000  Uiso   1.00
Li23   H     0.25384   0.44980   0.27790   0.00000  Uiso   1.00
C47    N     0.66664   0.15288   0.48231   0.00000  Uiso   1.00
B24    C     0.73389   0.15627   0.46555   0.00000  Uiso   1.00
C48    N     0.80183   0.15227   0.48157   0.00000  Uiso   1.00
Li24   H     0.73333   0.16137   0.44144   0.00000  Uiso   1.00
C49    N     0.94875   0.26609   0.48117   0.00000  Uiso   1.00
B25    C     0.92609   0.22905   0.46139   0.00000  Uiso   1.00
C50    N     0.94228   0.20943   0.47982   0.00000  Uiso   1.00
Li25   H     0.90000   0.21604   0.43303   0.00000  Uiso   1.00
Be45   C     0.47102   0.48319   0.25788   0.00000  Uiso   1.00
C51    N     0.43902   0.45100   0.19626   0.00000  Uiso   1.00
B26    C     0.42314   0.42967   0.21293   0.00000  Uiso   1.00
C52    N     0.44074   0.44804   0.25025   0.00000  Uiso   1.00
Li26   H     0.39793   0.40086   0.19796   0.00000  Uiso   1.00
Be46   C     0.01056   0.47956   0.22621   0.00000  Uiso   1.00
Be47   C     0.01269   0.47758   0.25939   0.00000  Uiso   1.00
C53    N     0.05865   0.44641   0.25318   0.00000  Uiso   1.00
B27    C     0.08148   0.43020   0.21657   0.00000  Uiso   1.00
C54    N     0.05524   0.44963   0.19925   0.00000  Uiso   1.00
Li27   H     0.11894   0.40470   0.20273   0.00000  Uiso   1.00
C55    N     0.53284   0.20992   0.47859   0.00000  Uiso   1.00
B28    C     0.55776   0.22583   0.45772   0.00000  Uiso   1.00
C56    N     0.54007   0.26336   0.47388   0.00000  Uiso   1.00
Li28   H     0.58662   0.20983   0.43015   0.00000  Uiso   1.00
C57    N     0.06702   0.46239   0.34369   0.00000  Uiso   1.00
B29    C     0.99879   0.47658   0.36368   0.00000  Uiso   1.00
Li29   H     0.93883   0.46879   0.35123   0.00000  Uiso   1.00
He45   H     0.67631   0.47755   0.00101   0.00000  Uiso   1.00
B30    C     0.48478   0.48391   0.99503   0.00000  Uiso   1.00
Li30   H     0.53939   0.08413   0.47783   0.00000  Uiso   1.00
Be48   C     0.61411   0.47518   0.99147   0.00000  Uiso   1.00
C58    N     0.45177   0.47740   0.13144   0.00000  Uiso   1.00
B31    C     0.49534   0.47631   0.10280   0.00000  Uiso   1.00
Li31   H     0.52429   0.45057   0.08094   0.00000  Uiso   1.00
C59    N     0.99672   0.13418   0.48406   0.00000  Uiso   1.00
He46   H     0.31253   0.38169   0.48768   0.00000  Uiso   1.00
C60    N     0.44541   0.46880   0.33895   0.00000  Uiso   1.00
B32    C     0.50652   0.47537   0.36344   0.00000  Uiso   1.00
Li32   H     0.55759   0.45620   0.35732   0.00000  Uiso   1.00
C61    N     0.03888   0.47935   0.13715   0.00000  Uiso   1.00
B33    C     0.00363   0.47818   0.10651   0.00000  Uiso   1.00
Li33   H     0.98592   0.45182   0.08128   0.00000  Uiso   1.00
Be49   C     0.37540   0.37310   0.48536   0.00000  Uiso   1.00
Be50   C     0.40898   0.33705   0.47020   0.00000  Uiso   1.00
C62    N     0.49167   0.34114   0.47356   0.00000  Uiso   1.00
He47   H     0.38034   0.30902   0.45798   0.00000  Uiso   1.00
Be51   C     0.46995   0.48502   0.22461   0.00000  Uiso   1.00
Be52   C     0.88703   0.46627   0.99883   0.00000  Uiso   1.00
He48   H     0.83055   0.46239   0.01024   0.00000  Uiso   1.00
Li34   H     0.02642   0.46836   0.46087   0.00000  Uiso   1.00
B34    C     0.50511   0.48658   0.48034   0.00000  Uiso   1.00
Li35   H     0.48634   0.46177   0.45388   0.00000  Uiso   1.00
Be53   C     0.57905   0.01450   0.48223   0.00000  Uiso   1.00
Be54   C     0.12901   0.47915   0.36947   0.00000  Uiso   1.00
He49   H     0.19184   0.47262   0.36101   0.00000  Uiso   1.00
Be55   C     0.38157   0.23714   0.98849   0.00000  Uiso   1.00
Be56   C     0.07785   0.14288   0.48767   0.00000  Uiso   1.00
He50   H     0.10137   0.16579   0.48326   0.00000  Uiso   1.00
H17    Zn    0.42654   0.22336   0.91059   0.00000  Uiso   1.00
H18    Zn    0.06839   0.06400   0.77112   0.00000  Uiso   1.00
H19    Zn    0.06918   0.22192   0.90500   0.00000  Uiso   1.00
H20    Zn    0.42935   0.06355   0.78163   0.00000  Uiso   1.00
H21    Zn    0.93609   0.13376   0.68042   0.00000  Uiso   1.00
H22    Zn    0.57251   0.28572   0.81933   0.00000  Uiso   1.00
H23    Zn    0.57134   0.12644   0.68439   0.00000  Uiso   1.00
H24    Zn    0.92824   0.29192   0.81744   0.00000  Uiso   1.00
H25    Zn    0.42789   0.05492   0.52456   0.00000  Uiso   1.00
H26    Zn    0.42163   0.43906   0.91447   0.00000  Uiso   1.00
H27    Zn    0.42903   0.45601   0.52778   0.00000  Uiso   1.00
H28    Zn    0.06990   0.05847   0.52024   0.00000  Uiso   1.00
H29    Zn    0.07208   0.46610   0.53839   0.00000  Uiso   1.00
H30    Zn    0.06411   0.44773   0.91812   0.00000  Uiso   1.00
Be57   C     0.90949   0.02464   0.76788   0.00000  Uiso   1.00
C63    N     0.98858   0.02215   0.75643   0.00000  Uiso   1.00
He51   H     0.88512   0.05109   0.79070   0.00000  Uiso   1.00
He52   H     0.16087   0.98886   0.76098   0.00000  Uiso   1.00
C64    N     0.43863   0.23982   0.96512   0.00000  Uiso   1.00
B35    C     0.50660   0.25182   0.98601   0.00000  Uiso   1.00
He53   H     0.32000   0.22808   0.97879   0.00000  Uiso   1.00
Li36   H     0.56323   0.25703   0.97569   0.00000  Uiso   1.00
Be58   C     0.08378   0.20606   0.96986   0.00000  Uiso   1.00
C65    N     0.05128   0.22874   0.95632   0.00000  Uiso   1.00
B36    C     0.00550   0.25468   0.98468   0.00000  Uiso   1.00
He54   H     0.12419   0.18250   0.95267   0.00000  Uiso   1.00
Li37   H     0.97260   0.27746   0.98326   0.00000  Uiso   1.00
Be59   C     0.49255   0.00138   0.79673   0.00000  Uiso   1.00
B37    C     0.50476   0.98752   0.73797   0.00000  Uiso   1.00
C66    N     0.48452   0.01614   0.77245   0.00000  Uiso   1.00
He55   H     0.47861   0.01832   0.82674   0.00000  Uiso   1.00
Li38   H     0.50447   0.99013   0.71237   0.00000  Uiso   1.00
Be60   C     0.20756   0.27068   0.90340   0.00000  Uiso   1.00
Be61   C     0.29091   0.27108   0.90455   0.00000  Uiso   1.00
C67    N     0.31632   0.23774   0.90336   0.00000  Uiso   1.00
B38    C     0.24844   0.21875   0.90241   0.00000  Uiso   1.00
C68    N     0.18121   0.23719   0.90170   0.00000  Uiso   1.00
He56   H     0.33370   0.29241   0.90597   0.00000  Uiso   1.00
He57   H     0.16533   0.29156   0.90360   0.00000  Uiso   1.00
Li39   H     0.24801   0.19097   0.90121   0.00000  Uiso   1.00
Be62   C     0.28733   0.01156   0.76838   0.00000  Uiso   1.00
Be63   C     0.20421   0.01125   0.76584   0.00000  Uiso   1.00
C69    N     0.17995   0.04632   0.77087   0.00000  Uiso   1.00
B39    C     0.24826   0.06677   0.77660   0.00000  Uiso   1.00
C70    N     0.31483   0.04695   0.77530   0.00000  Uiso   1.00
B40    C     0.99878   0.48704   0.87778   0.00000  Uiso   1.00
C71    N     0.49602   0.48577   0.84712   0.00000  Uiso   1.00
Li40   H     0.24962   0.09608   0.78164   0.00000  Uiso   1.00
He58   H     0.66980   0.21489   0.98821   0.00000  Uiso   1.00
He59   H     0.83861   0.21379   0.98766   0.00000  Uiso   1.00
Be64   C     0.48811   0.10849   0.86301   0.00000  Uiso   1.00
Be65   C     0.48495   0.14539   0.89307   0.00000  Uiso   1.00
C72    N     0.44213   0.16742   0.88160   0.00000  Uiso   1.00
B41    C     0.42262   0.14379   0.84507   0.00000  Uiso   1.00
C73    N     0.44916   0.10784   0.83254   0.00000  Uiso   1.00
He60   H     0.50843   0.15744   0.92181   0.00000  Uiso   1.00
He61   H     0.51637   0.08304   0.86088   0.00000  Uiso   1.00
Li41   H     0.38883   0.15279   0.82766   0.00000  Uiso   1.00
Be66   C     0.00812   0.14296   0.88218   0.00000  Uiso   1.00
Be67   C     0.00615   0.10655   0.85129   0.00000  Uiso   1.00
C74    N     0.04496   0.10757   0.82171   0.00000  Uiso   1.00
B42    C     0.07125   0.14385   0.83569   0.00000  Uiso   1.00
C75    N     0.05085   0.16631   0.87224   0.00000  Uiso   1.00
He62   H     0.97952   0.08026   0.84805   0.00000  Uiso   1.00
He63   H     0.98327   0.15377   0.91047   0.00000  Uiso   1.00
Li42   H     0.10501   0.15398   0.81920   0.00000  Uiso   1.00
Be68   C     0.62891   0.25951   0.87513   0.00000  Uiso   1.00
Be69   C     0.59384   0.24527   0.89668   0.00000  Uiso   1.00
C76    N     0.51146   0.24413   0.89138   0.00000  Uiso   1.00
B43    C     0.49932   0.25657   0.86631   0.00000  Uiso   1.00
C77    N     0.56834   0.26680   0.85616   0.00000  Uiso   1.00
He64   H     0.62122   0.23602   0.91530   0.00000  Uiso   1.00
He65   H     0.69185   0.26517   0.87208   0.00000  Uiso   1.00
Li43   H     0.43999   0.25892   0.85600   0.00000  Uiso   1.00
Be70   C     0.08455   0.09355   0.68579   0.00000  Uiso   1.00
Be71   C     0.11604   0.07790   0.70681   0.00000  Uiso   1.00
C78    N     0.05998   0.08227   0.73375   0.00000  Uiso   1.00
B44    C     0.99644   0.09978   0.72800   0.00000  Uiso   1.00
C79    N     0.00816   0.10694   0.69910   0.00000  Uiso   1.00
He66   H     0.17397   0.06427   0.70478   0.00000  Uiso   1.00
He67   H     0.11033   0.09569   0.66215   0.00000  Uiso   1.00
Li44   H     0.94128   0.10704   0.74467   0.00000  Uiso   1.00
Be72   C     0.88624   0.28082   0.88391   0.00000  Uiso   1.00
Be73   C     0.91842   0.26518   0.90482   0.00000  Uiso   1.00
C80    N     0.99323   0.25047   0.89017   0.00000  Uiso   1.00
B45    C     0.00295   0.25645   0.86040   0.00000  Uiso   1.00
C81    N     0.93980   0.27465   0.85545   0.00000  Uiso   1.00
He68   H     0.89406   0.26372   0.92904   0.00000  Uiso   1.00
He69   H     0.82944   0.29563   0.88701   0.00000  Uiso   1.00
Li45   H     0.05626   0.24775   0.84242   0.00000  Uiso   1.00
Be74   C     0.45452   0.06851   0.68220   0.00000  Uiso   1.00
Be75   C     0.42140   0.05470   0.70444   0.00000  Uiso   1.00
C82    N     0.45394   0.07505   0.74030   0.00000  Uiso   1.00
B46    C     0.50676   0.09975   0.73846   0.00000  Uiso   1.00
C83    N     0.50827   0.09737   0.70404   0.00000  Uiso   1.00
He70   H     0.37642   0.03237   0.69754   0.00000  Uiso   1.00
He71   H     0.44322   0.05994   0.65258   0.00000  Uiso   1.00
Li46   H     0.54283   0.12007   0.76247   0.00000  Uiso   1.00
Be76   C     0.71771   0.07620   0.66787   0.00000  Uiso   1.00
Be77   C     0.80095   0.07777   0.66691   0.00000  Uiso   1.00
C84    N     0.82334   0.11487   0.67763   0.00000  Uiso   1.00
B47    C     0.75347   0.13428   0.68392   0.00000  Uiso   1.00
C85    N     0.68794   0.11232   0.67920   0.00000  Uiso   1.00
He72   H     0.84575   0.05547   0.65996   0.00000  Uiso   1.00
He73   H     0.67766   0.05231   0.66189   0.00000  Uiso   1.00
Li47   H     0.75040   0.16475   0.69305   0.00000  Uiso   1.00
Be78   C     0.70188   0.35362   0.50969   0.00000  Uiso   1.00
Be79   C     0.78508   0.35548   0.51245   0.00000  Uiso   1.00
He74   H     0.82460   0.37674   0.53403   0.00000  Uiso   1.00
He75   H     0.65630   0.37292   0.52873   0.00000  Uiso   1.00
Be80   C     0.77661   0.14697   0.51115   0.00000  Uiso   1.00
Be81   C     0.69319   0.14726   0.51155   0.00000  Uiso   1.00
He76   H     0.65085   0.14398   0.53032   0.00000  Uiso   1.00
He77   H     0.81973   0.14340   0.52950   0.00000  Uiso   1.00
Be82   C     0.78705   0.34436   0.82717   0.00000  Uiso   1.00
Be83   C     0.70373   0.34303   0.82746   0.00000  Uiso   1.00
C86    N     0.68100   0.30756   0.82206   0.00000  Uiso   1.00
B48    C     0.75016   0.28846   0.81815   0.00000  Uiso   1.00
C87    N     0.81582   0.30967   0.82144   0.00000  Uiso   1.00
He78   H     0.65920   0.36440   0.83083   0.00000  Uiso   1.00
He79   H     0.82796   0.36713   0.83056   0.00000  Uiso   1.00
Li48   H     0.75289   0.25907   0.81284   0.00000  Uiso   1.00
Be84   C     0.93215   0.25293   0.73258   0.00000  Uiso   1.00
Be85   C     0.93315   0.21675   0.70131   0.00000  Uiso   1.00
C88    N     0.93940   0.19036   0.71378   0.00000  Uiso   1.00
B49    C     0.93998   0.21118   0.75193   0.00000  Uiso   1.00
C89    N     0.93728   0.24920   0.76463   0.00000  Uiso   1.00
He80   H     0.93016   0.20792   0.67125   0.00000  Uiso   1.00
He81   H     0.92803   0.28089   0.73437   0.00000  Uiso   1.00
Li49   H     0.94436   0.19865   0.77046   0.00000  Uiso   1.00
Be86   C     0.00063   0.48304   0.72942   0.00000  Uiso   1.00
Be87   C     0.99979   0.48354   0.76386   0.00000  Uiso   1.00
He82   H     0.02485   0.46352   0.77204   0.00000  Uiso   1.00
He83   H     0.02656   0.46249   0.70232   0.00000  Uiso   1.00
Be88   C     0.97477   0.23593   0.51418   0.00000  Uiso   1.00
Be89   C     0.97856   0.27082   0.51505   0.00000  Uiso   1.00
He84   H     0.00013   0.29850   0.53715   0.00000  Uiso   1.00
He85   H     0.99297   0.22795   0.53525   0.00000  Uiso   1.00
Be90   C     0.50404   0.27240   0.50792   0.00000  Uiso   1.00
Be91   C     0.49978   0.23949   0.51087   0.00000  Uiso   1.00
He86   H     0.47591   0.23498   0.53342   0.00000  Uiso   1.00
He87   H     0.48383   0.30138   0.52720   0.00000  Uiso   1.00
Be92   C     0.54011   0.46392   0.75003   0.00000  Uiso   1.00
Be93   C     0.54060   0.46373   0.71578   0.00000  Uiso   1.00
He88   H     0.52902   0.44050   0.68721   0.00000  Uiso   1.00
He89   H     0.52828   0.44082   0.75626   0.00000  Uiso   1.00
Be94   C     0.52872   0.20752   0.70560   0.00000  Uiso   1.00
Be95   C     0.52751   0.24401   0.73644   0.00000  Uiso   1.00
C90    N     0.55277   0.24190   0.76783   0.00000  Uiso   1.00
B50    C     0.57022   0.20469   0.75502   0.00000  Uiso   1.00
C91    N     0.55544   0.18262   0.71764   0.00000  Uiso   1.00
He90   H     0.50989   0.27112   0.73848   0.00000  Uiso   1.00
He91   H     0.51268   0.19752   0.67611   0.00000  Uiso   1.00
Li50   H     0.59201   0.19353   0.77314   0.00000  Uiso   1.00
Be96   C     0.38328   0.12905   0.52625   0.00000  Uiso   1.00
Be97   C     0.41203   0.15339   0.51381   0.00000  Uiso   1.00
C92    N     0.43284   0.09741   0.51228   0.00000  Uiso   1.00
He92   H     0.38916   0.18074   0.51831   0.00000  Uiso   1.00
He93   H     0.33172   0.13207   0.54408   0.00000  Uiso   1.00
Be98   C     0.37394   0.35895   0.85589   0.00000  Uiso   1.00
Be99   C     0.40847   0.32382   0.83226   0.00000  Uiso   1.00
C93    N     0.49022   0.32679   0.83946   0.00000  Uiso   1.00
B51    C     0.50213   0.36278   0.86788   0.00000  Uiso   1.00
C94    N     0.43360   0.38331   0.87899   0.00000  Uiso   1.00
He94   H     0.38162   0.29733   0.81040   0.00000  Uiso   1.00
He95   H     0.31134   0.36809   0.85872   0.00000  Uiso   1.00
Li51   H     0.56073   0.37396   0.88081   0.00000  Uiso   1.00
Be100  C     0.39100   0.46029   0.60333   0.00000  Uiso   1.00
Be101  C     0.42660   0.47228   0.63829   0.00000  Uiso   1.00
B52    C     0.51104   0.48132   0.60257   0.00000  Uiso   1.00
C95    N     0.44434   0.46701   0.58109   0.00000  Uiso   1.00
He96   H     0.40355   0.47222   0.66344   0.00000  Uiso   1.00
He97   H     0.33138   0.44828   0.59307   0.00000  Uiso   1.00
C96    N     0.48091   0.13750   0.49307   0.00000  Uiso   1.00
Be102  C     0.08096   0.12944   0.59473   0.00000  Uiso   1.00
Be103  C     0.04979   0.14697   0.63094   0.00000  Uiso   1.00
C97    N     0.99065   0.12357   0.63261   0.00000  Uiso   1.00
B53    C     0.98993   0.09222   0.59798   0.00000  Uiso   1.00
C98    N     0.04262   0.09468   0.57388   0.00000  Uiso   1.00
He98   H     0.06497   0.17441   0.65540   0.00000  Uiso   1.00
He99   H     0.12725   0.13920   0.58234   0.00000  Uiso   1.00
Li52   H     0.94982   0.06789   0.59011   0.00000  Uiso   1.00
Be104  C     0.10839   0.38744   0.52607   0.00000  Uiso   1.00
Be105  C     0.07549   0.35119   0.51063   0.00000  Uiso   1.00
C99    N     0.00127   0.35170   0.49554   0.00000  Uiso   1.00
B54    C     0.99270   0.38759   0.50115   0.00000  Uiso   1.00
C100   N     0.05620   0.41030   0.51938   0.00000  Uiso   1.00
He100  H     0.09889   0.32535   0.50966   0.00000  Uiso   1.00
He101  H     0.16486   0.39831   0.54132   0.00000  Uiso   1.00
Li53   H     0.25042   0.43813   0.54160   0.00000  Uiso   1.00
C101   N     0.05800   0.48541   0.89981   0.00000  Uiso   1.00
Li54   H     0.95156   0.46544   0.86495   0.00000  Uiso   1.00
Be106  C     0.11666   0.11918   0.49842   0.00000  Uiso   1.00
He102  H     0.32867   0.98937   0.76590   0.00000  Uiso   1.00
B55    C     0.98938   0.10470   0.49104   0.00000  Uiso   1.00
C102   N     0.06036   0.09436   0.49959   0.00000  Uiso   1.00
Li55   H     0.94012   0.39718   0.49192   0.00000  Uiso   1.00
He103  H     0.18014   0.11779   0.50431   0.00000  Uiso   1.00
Be107  C     0.05940   0.38856   0.83548   0.00000  Uiso   1.00
Be108  C     0.03091   0.35203   0.81158   0.00000  Uiso   1.00
C103   N     0.99370   0.33884   0.83343   0.00000  Uiso   1.00
B56    C     0.99882   0.36777   0.86938   0.00000  Uiso   1.00
C104   N     0.03726   0.39865   0.87205   0.00000  Uiso   1.00
He104  H     0.03561   0.33421   0.78098   0.00000  Uiso   1.00
He105  H     0.09228   0.40831   0.82916   0.00000  Uiso   1.00
Li56   H     0.97489   0.36626   0.89369   0.00000  Uiso   1.00
C105   N     0.18353   0.47496   0.52689   0.00000  Uiso   1.00
Li57   H     0.94271   0.48228   0.60275   0.00000  Uiso   1.00
Be109  C     0.39308   0.10665   0.60521   0.00000  Uiso   1.00
Be110  C     0.42698   0.12429   0.64095   0.00000  Uiso   1.00
C106   N     0.50603   0.11247   0.63800   0.00000  Uiso   1.00
B57    C     0.51679   0.08750   0.60087   0.00000  Uiso   1.00
C107   N     0.44994   0.08279   0.57990   0.00000  Uiso   1.00
He106  H     0.40072   0.14454   0.66811   0.00000  Uiso   1.00
He107  H     0.33214   0.10866   0.59627   0.00000  Uiso   1.00
Li58   H     0.57332   0.07263   0.58911   0.00000  Uiso   1.00
B58    C     0.50565   0.37905   0.48965   0.00000  Uiso   1.00
C108   N     0.43728   0.39956   0.49718   0.00000  Uiso   1.00
Li59   H     0.56568   0.39180   0.49551   0.00000  Uiso   1.00
Be111  C     0.38912   0.45201   0.84797   0.00000  Uiso   1.00
Be112  C     0.42508   0.46863   0.82873   0.00000  Uiso   1.00
C109   N     0.43599   0.46000   0.87920   0.00000  Uiso   1.00
He108  H     0.40615   0.46904   0.80315   0.00000  Uiso   1.00
He109  H     0.33389   0.43527   0.84177   0.00000  Uiso   1.00
Be113  C     0.90745   0.01993   0.50263   0.00000  Uiso   1.00
C110   N     0.98979   0.01611   0.49773   0.00000  Uiso   1.00
He110  H     0.87988   0.04748   0.52129   0.00000  Uiso   1.00
Be114  C     0.91668   0.44724   0.96229   0.00000  Uiso   1.00
C111   N     0.99177   0.46205   0.96229   0.00000  Uiso   1.00
He111  H     0.89039   0.42416   0.93654   0.00000  Uiso   1.00
Be115  C     0.87341   0.98932   0.74612   0.00000  Uiso   1.00
C112   N     0.50103   0.01175   0.49243   0.00000  Uiso   1.00
He112  H     0.60730   0.04204   0.49057   0.00000  Uiso   1.00
Be116  C     0.58193   0.45520   0.95537   0.00000  Uiso   1.00
C113   N     0.49956   0.46049   0.95786   0.00000  Uiso   1.00
He113  H     0.61145   0.43750   0.92833   0.00000  Uiso   1.00
B59    C     0.25060   0.45915   0.53197   0.00000  Uiso   1.00
Be117  C     0.20168   0.00856   0.52562   0.00000  Uiso   1.00
Be118  C     0.28501   0.00761   0.52681   0.00000  Uiso   1.00
C114   N     0.31487   0.03651   0.52103   0.00000  Uiso   1.00
B60    C     0.24952   0.05415   0.51709   0.00000  Uiso   1.00
C115   N     0.17971   0.03794   0.51894   0.00000  Uiso   1.00
He114  H     0.32508   0.98882   0.53149   0.00000  Uiso   1.00
He115  H     0.15653   0.99060   0.52884   0.00000  Uiso   1.00
Li60   H     0.25310   0.07783   0.51120   0.00000  Uiso   1.00
Be119  C     0.20085   0.44083   0.96446   0.00000  Uiso   1.00
Be120  C     0.28414   0.43917   0.96360   0.00000  Uiso   1.00
C116   N     0.31029   0.44427   0.93400   0.00000  Uiso   1.00
B61    C     0.24284   0.44784   0.91743   0.00000  Uiso   1.00
C117   N     0.17531   0.44673   0.93528   0.00000  Uiso   1.00
He116  H     0.32649   0.43496   0.98183   0.00000  Uiso   1.00
He117  H     0.15809   0.43843   0.98360   0.00000  Uiso   1.00
Li61   H     0.24281   0.45249   0.89306   0.00000  Uiso   1.00
C118   N     0.31835   0.47205   0.52376   0.00000  Uiso   1.00
C119   N     0.50355   0.48489   0.63735   0.00000  Uiso   1.00
B62    C     0.49922   0.48021   0.87741   0.00000  Uiso   1.00
B63    C     0.49069   0.10399   0.49281   0.00000  Uiso   1.00
Li62   H     0.93219   0.09061   0.48961   0.00000  Uiso   1.00
H31    Zn    0.93141   0.78042   0.06191   0.00000  Uiso   1.00
H32    Zn    0.55923   0.91968   0.20666   0.00000  Uiso   1.00
H33    Zn    0.57063   0.77729   0.05751   0.00000  Uiso   1.00
H34    Zn    0.91900   0.92455   0.20960   0.00000  Uiso   1.00
H35    Zn    0.42299   0.83266   0.27802   0.00000  Uiso   1.00
H36    Zn    0.06783   0.68757   0.12839   0.00000  Uiso   1.00
H37    Zn    0.06739   0.83634   0.27683   0.00000  Uiso   1.00
H38    Zn    0.43176   0.68704   0.12730   0.00000  Uiso   1.00
H39    Zn    0.91935   0.90173   0.43067   0.00000  Uiso   1.00
H40    Zn    0.93025   0.52777   0.07731   0.00000  Uiso   1.00
H41    Zn    0.93164   0.52799   0.44123   0.00000  Uiso   1.00
H42    Zn    0.56220   0.89565   0.43360   0.00000  Uiso   1.00
H43    Zn    0.57055   0.52945   0.44137   0.00000  Uiso   1.00
H44    Zn    0.56546   0.52611   0.07276   0.00000  Uiso   1.00
Be121  C     0.06390   0.78891   0.01395   0.00000  Uiso   1.00
C120   N     0.00478   0.76766   0.01911   0.00000  Uiso   1.00
He118  H     0.07841   0.81789   0.03587   0.00000  Uiso   1.00
Be122  C     0.39745   0.95996   0.22103   0.00000  Uiso   1.00
C121   N     0.47888   0.96145   0.22859   0.00000  Uiso   1.00
He119  H     0.36985   0.93458   0.19790   0.00000  Uiso   1.00
Be123  C     0.02837   0.98315   0.20608   0.00000  Uiso   1.00
C122   N     0.98744   0.97059   0.22759   0.00000  Uiso   1.00
He120  H     0.03344   0.96540   0.17548   0.00000  Uiso   1.00
Be124  C     0.41223   0.76409   0.01627   0.00000  Uiso   1.00
C123   N     0.49383   0.75693   0.01453   0.00000  Uiso   1.00
He121  H     0.38455   0.78673   0.04175   0.00000  Uiso   1.00
Be125  C     0.71163   0.77900   0.01056   0.00000  Uiso   1.00
Be126  C     0.79499   0.77994   0.01184   0.00000  Uiso   1.00
C124   N     0.81925   0.77866   0.04383   0.00000  Uiso   1.00
B64    C     0.75067   0.77752   0.06106   0.00000  Uiso   1.00
C125   N     0.68403   0.77689   0.04163   0.00000  Uiso   1.00
He122  H     0.83877   0.78129   0.99249   0.00000  Uiso   1.00
He123  H     0.67008   0.77941   0.98990   0.00000  Uiso   1.00
Li63   H     0.74939   0.77635   0.08741   0.00000  Uiso   1.00
Be127  C     0.77860   0.97599   0.21738   0.00000  Uiso   1.00
Be128  C     0.69522   0.97524   0.21685   0.00000  Uiso   1.00
C126   N     0.67042   0.93981   0.21083   0.00000  Uiso   1.00
B65    C     0.73867   0.92006   0.20705   0.00000  Uiso   1.00
C127   N     0.80561   0.94092   0.21138   0.00000  Uiso   1.00
Li64   H     0.73970   0.89054   0.20141   0.00000  Uiso   1.00
Be129  C     0.03911   0.87725   0.14959   0.00000  Uiso   1.00
Be130  C     0.04255   0.84349   0.11557   0.00000  Uiso   1.00
C128   N     0.96491   0.82992   0.10508   0.00000  Uiso   1.00
B66    C     0.91744   0.85502   0.13317   0.00000  Uiso   1.00
C129   N     0.95933   0.88464   0.16021   0.00000  Uiso   1.00
He124  H     0.09414   0.82822   0.09819   0.00000  Uiso   1.00
He125  H     0.08701   0.89668   0.16674   0.00000  Uiso   1.00
Li65   H     0.85200   0.85247   0.13325   0.00000  Uiso   1.00
Be131  C     0.50008   0.85693   0.09201   0.00000  Uiso   1.00
Be132  C     0.49726   0.89002   0.12672   0.00000  Uiso   1.00
C130   N     0.53399   0.88280   0.15317   0.00000  Uiso   1.00
B67    C     0.55925   0.84627   0.13384   0.00000  Uiso   1.00
C131   N     0.53862   0.82919   0.09693   0.00000  Uiso   1.00
He126  H     0.47170   0.91794   0.13462   0.00000  Uiso   1.00
He127  H     0.47746   0.85099   0.06438   0.00000  Uiso   1.00
Li66   H     0.59058   0.83173   0.14689   0.00000  Uiso   1.00
Be133  C     0.93039   0.68581   0.07876   0.00000  Uiso   1.00
Be134  C     0.89771   0.70731   0.06382   0.00000  Uiso   1.00
C132   N     0.94338   0.74010   0.07635   0.00000  Uiso   1.00
B68    C     0.00305   0.73704   0.09736   0.00000  Uiso   1.00
C133   N     0.99742   0.70484   0.09993   0.00000  Uiso   1.00
He128  H     0.84513   0.70202   0.04575   0.00000  Uiso   1.00
He129  H     0.91110   0.65850   0.07585   0.00000  Uiso   1.00
Li67   H     0.05007   0.75854   0.11122   0.00000  Uiso   1.00
Be135  C     0.58068   0.87142   0.27745   0.00000  Uiso   1.00
Be136  C     0.61230   0.89135   0.26059   0.00000  Uiso   1.00
C134   N     0.55365   0.89378   0.23766   0.00000  Uiso   1.00
B69    C     0.48857   0.87590   0.24163   0.00000  Uiso   1.00
C135   N     0.50151   0.86248   0.26591   0.00000  Uiso   1.00
He130  H     0.67160   0.90408   0.26332   0.00000  Uiso   1.00
He131  H     0.60819   0.86333   0.29695   0.00000  Uiso   1.00
Li68   H     0.43130   0.87316   0.22724   0.00000  Uiso   1.00
Be137  C     0.57960   0.69090   0.08658   0.00000  Uiso   1.00
Be138  C     0.61294   0.71191   0.07125   0.00000  Uiso   1.00
C136   N     0.55967   0.74055   0.07680   0.00000  Uiso   1.00
B70    C     0.49545   0.73551   0.09431   0.00000  Uiso   1.00
C137   N     0.50449   0.70573   0.10073   0.00000  Uiso   1.00
He132  H     0.67060   0.70881   0.05724   0.00000  Uiso   1.00
He133  H     0.60332   0.66628   0.08796   0.00000  Uiso   1.00
Li69   H     0.44190   0.75348   0.10232   0.00000  Uiso   1.00
Be139  C     0.90677   0.87252   0.27710   0.00000  Uiso   1.00
Be140  C     0.87202   0.89323   0.26177   0.00000  Uiso   1.00
C138   N     0.92971   0.89914   0.24069   0.00000  Uiso   1.00
B71    C     0.99720   0.88242   0.24413   0.00000  Uiso   1.00
C139   N     0.98669   0.86645   0.26637   0.00000  Uiso   1.00
He134  H     0.81116   0.90425   0.26433   0.00000  Uiso   1.00
He135  H     0.88062   0.86175   0.29473   0.00000  Uiso   1.00
Li70   H     0.05428   0.88215   0.23069   0.00000  Uiso   1.00
Be141  C     0.20736   0.88938   0.28479   0.00000  Uiso   1.00
Be142  C     0.29072   0.88835   0.28508   0.00000  Uiso   1.00
C140   N     0.31389   0.85206   0.27693   0.00000  Uiso   1.00
B72    C     0.24485   0.83264   0.27275   0.00000  Uiso   1.00
C141   N     0.17890   0.85372   0.27642   0.00000  Uiso   1.00
He136  H     0.33502   0.91051   0.29029   0.00000  Uiso   1.00
He137  H     0.16642   0.91256   0.28970   0.00000  Uiso   1.00
Li71   H     0.24268   0.80270   0.26579   0.00000  Uiso   1.00
Be143  C     0.21427   0.63791   0.46938   0.00000  Uiso   1.00
Be144  C     0.29759   0.63848   0.47103   0.00000  Uiso   1.00
He138  H     0.34174   0.61975   0.45049   0.00000  Uiso   1.00
He139  H     0.17318   0.61850   0.44724   0.00000  Uiso   1.00
Be145  C     0.29030   0.67198   0.07395   0.00000  Uiso   1.00
Be146  C     0.20686   0.67213   0.07435   0.00000  Uiso   1.00
C142   N     0.18176   0.68326   0.11077   0.00000  Uiso   1.00
B73    C     0.25015   0.68863   0.13093   0.00000  Uiso   1.00
C143   N     0.31739   0.68301   0.11012   0.00000  Uiso   1.00
He140  H     0.16365   0.66576   0.05171   0.00000  Uiso   1.00
He141  H     0.33224   0.66546   0.05091   0.00000  Uiso   1.00
Li72   H     0.25097   0.69790   0.16114   0.00000  Uiso   1.00
Be147  C     0.42966   0.71357   0.21076   0.00000  Uiso   1.00
Be148  C     0.42773   0.74667   0.24543   0.00000  Uiso   1.00
C144   N     0.42997   0.77752   0.23912   0.00000  Uiso   1.00
B74    C     0.43212   0.76226   0.20112   0.00000  Uiso   1.00
C145   N     0.43380   0.72368   0.18275   0.00000  Uiso   1.00
He142  H     0.42635   0.75043   0.27393   0.00000  Uiso   1.00
He143  H     0.42945   0.68371   0.20400   0.00000  Uiso   1.00
Li73   H     0.43477   0.77928   0.18682   0.00000  Uiso   1.00
Li74   H     0.75178   0.52747   0.47185   0.00000  Uiso   1.00
He144  H     0.48889   0.50779   0.21898   0.00000  Uiso   1.00
He145  H     0.49050   0.50417   0.28630   0.00000  Uiso   1.00
Be149  C     0.48255   0.76445   0.48421   0.00000  Uiso   1.00
Be150  C     0.48480   0.72840   0.48079   0.00000  Uiso   1.00
He146  H     0.50695   0.70145   0.45784   0.00000  Uiso   1.00
He147  H     0.50302   0.77439   0.46494   0.00000  Uiso   1.00
Be151  C     0.03150   0.72389   0.47110   0.00000  Uiso   1.00
Be152  C     0.03030   0.75952   0.47361   0.00000  Uiso   1.00
He148  H     0.01503   0.76762   0.45229   0.00000  Uiso   1.00
He149  H     0.01770   0.69581   0.44725   0.00000  Uiso   1.00
He150  H     0.98588   0.49614   0.28693   0.00000  Uiso   1.00
He151  H     0.98089   0.49998   0.21984   0.00000  Uiso   1.00
Be153  C     0.06220   0.75076   0.24648   0.00000  Uiso   1.00
Be154  C     0.06273   0.71696   0.21239   0.00000  Uiso   1.00
C146   N     0.06211   0.72580   0.18344   0.00000  Uiso   1.00
B75    C     0.06312   0.76438   0.20077   0.00000  Uiso   1.00
C147   N     0.06174   0.78079   0.23890   0.00000  Uiso   1.00
He152  H     0.06250   0.68741   0.20662   0.00000  Uiso   1.00
He153  H     0.06068   0.75556   0.27536   0.00000  Uiso   1.00
Li75   H     0.06267   0.78058   0.18561   0.00000  Uiso   1.00
Be155  C     0.87693   0.85100   0.46384   0.00000  Uiso   1.00
B76    C     0.99713   0.87519   0.48026   0.00000  Uiso   1.00
C148   N     0.93102   0.87578   0.46122   0.00000  Uiso   1.00
He154  H     0.81763   0.84563   0.45057   0.00000  Uiso   1.00
Li76   H     0.05131   0.89175   0.48304   0.00000  Uiso   1.00
Be156  C     0.90478   0.61000   0.13041   0.00000  Uiso   1.00
Be157  C     0.93830   0.64581   0.14322   0.00000  Uiso   1.00
C149   N     0.00720   0.64194   0.12259   0.00000  Uiso   1.00
B77    C     0.01149   0.60427   0.09718   0.00000  Uiso   1.00
C150   N     0.95057   0.58377   0.10062   0.00000  Uiso   1.00
He155  H     0.91878   0.67357   0.16585   0.00000  Uiso   1.00
He156  H     0.85090   0.60148   0.13983   0.00000  Uiso   1.00
Li77   H     0.05925   0.59178   0.07620   0.00000  Uiso   1.00
Be158  C     0.09559   0.50270   0.40462   0.00000  Uiso   1.00
C151   N     0.68327   0.51821   0.42285   0.00000  Uiso   1.00
C152   N     0.01279   0.50072   0.40072   0.00000  Uiso   1.00
B78    C     0.75133   0.52221   0.44275   0.00000  Uiso   1.00
He157  H     0.12439   0.52044   0.43197   0.00000  Uiso   1.00
Be159  C     0.44027   0.83487   0.38237   0.00000  Uiso   1.00
Be160  C     0.40913   0.82030   0.34618   0.00000  Uiso   1.00
C153   N     0.44260   0.84035   0.32991   0.00000  Uiso   1.00
B79    C     0.49049   0.86701   0.35692   0.00000  Uiso   1.00
C154   N     0.49154   0.86468   0.38905   0.00000  Uiso   1.00
He158  H     0.36602   0.79725   0.33088   0.00000  Uiso   1.00
He159  H     0.42971   0.82625   0.40367   0.00000  Uiso   1.00
Li78   H     0.52460   0.88826   0.35328   0.00000  Uiso   1.00
Be161  C     0.61811   0.61087   0.46383   0.00000  Uiso   1.00
Be162  C     0.58594   0.64731   0.48208   0.00000  Uiso   1.00
B80    C     0.49785   0.60776   0.48321   0.00000  Uiso   1.00
C155   N     0.56206   0.58599   0.46499   0.00000  Uiso   1.00
He160  H     0.67659   0.60081   0.45047   0.00000  Uiso   1.00
Be163  C     0.45520   0.53509   0.13551   0.00000  Uiso   1.00
Be164  C     0.42469   0.51454   0.15193   0.00000  Uiso   1.00
C156   N     0.49951   0.51055   0.10413   0.00000  Uiso   1.00
He161  H     0.38665   0.52359   0.17675   0.00000  Uiso   1.00
He162  H     0.44810   0.56515   0.14361   0.00000  Uiso   1.00
B81    C     0.48883   0.86932   0.48470   0.00000  Uiso   1.00
C157   N     0.55540   0.88049   0.47363   0.00000  Uiso   1.00
Li79   H     0.43053   0.86459   0.47063   0.00000  Uiso   1.00
Be165  C     0.58870   0.60754   0.12930   0.00000  Uiso   1.00
Be166  C     0.55597   0.64352   0.14288   0.00000  Uiso   1.00
C158   N     0.49000   0.64066   0.12079   0.00000  Uiso   1.00
B82    C     0.48679   0.60345   0.09385   0.00000  Uiso   1.00
C159   N     0.54559   0.58227   0.09764   0.00000  Uiso   1.00
He163  H     0.57410   0.67072   0.16697   0.00000  Uiso   1.00
He164  H     0.64039   0.59832   0.13943   0.00000  Uiso   1.00
Li80   H     0.44142   0.59178   0.07147   0.00000  Uiso   1.00
Be167  C     0.42508   0.52316   0.39324   0.00000  Uiso   1.00
Be168  C     0.39353   0.49922   0.35766   0.00000  Uiso   1.00
C160   N     0.49750   0.50812   0.39648   0.00000  Uiso   1.00
He165  H     0.33806   0.50143   0.34442   0.00000  Uiso   1.00
He166  H     0.40212   0.54991   0.41614   0.00000  Uiso   1.00
Be169  C     0.04443   0.84314   0.38282   0.00000  Uiso   1.00
Be170  C     0.07835   0.82768   0.34718   0.00000  Uiso   1.00
C161   N     0.04568   0.84600   0.32901   0.00000  Uiso   1.00
B83    C     0.99524   0.87249   0.35431   0.00000  Uiso   1.00
C162   N     0.99177   0.87161   0.38711   0.00000  Uiso   1.00
He167  H     0.12290   0.80512   0.33348   0.00000  Uiso   1.00
He168  H     0.05366   0.83592   0.40522   0.00000  Uiso   1.00
Li81   H     0.96114   0.89266   0.34908   0.00000  Uiso   1.00
Be171  C     0.89111   0.60706   0.45403   0.00000  Uiso   1.00
Be172  C     0.92415   0.64341   0.47058   0.00000  Uiso   1.00
B84    C     0.00750   0.60589   0.47804   0.00000  Uiso   1.00
C163   N     0.94402   0.58354   0.45931   0.00000  Uiso   1.00
He169  H     0.90080   0.66979   0.47274   0.00000  Uiso   1.00
He170  H     0.83389   0.59628   0.43935   0.00000  Uiso   1.00
Be173  C     0.02424   0.53843   0.14542   0.00000  Uiso   1.00
Be174  C     0.05390   0.51755   0.16166   0.00000  Uiso   1.00
C164   N     0.99344   0.51318   0.11015   0.00000  Uiso   1.00
He171  H     0.08337   0.52699   0.18889   0.00000  Uiso   1.00
He172  H     0.02395   0.56919   0.15601   0.00000  Uiso   1.00
Be175  C     0.87273   0.98426   0.48122   0.00000  Uiso   1.00
C165   N     0.93309   0.95831   0.46197   0.00000  Uiso   1.00
B85    C     0.00217   0.97875   0.47303   0.00000  Uiso   1.00
He173  H     0.80958   0.97585   0.47783   0.00000  Uiso   1.00
Li82   H     0.06157   0.96646   0.46282   0.00000  Uiso   1.00
C166   N     0.94251   0.49376   0.02150   0.00000  Uiso   1.00
B86    C     0.00430   0.49000   0.99831   0.00000  Uiso   1.00
Li83   H     0.05863   0.50759   0.00769   0.00000  Uiso   1.00
C167   N     0.95697   0.52030   0.48522   0.00000  Uiso   1.00
B87    C     0.99925   0.49190   0.48591   0.00000  Uiso   1.00
Be176  C     0.60930   0.97793   0.46111   0.00000  Uiso   1.00
B88    C     0.48727   0.97396   0.47808   0.00000  Uiso   1.00
C168   N     0.55075   0.95231   0.45869   0.00000  Uiso   1.00
He174  H     0.66750   0.96835   0.44732   0.00000  Uiso   1.00
Li84   H     0.43045   0.96205   0.48110   0.00000  Uiso   1.00
He175  H     0.66580   0.50805   0.36578   0.00000  Uiso   1.00
He176  H     0.83352   0.50754   0.36512   0.00000  Uiso   1.00
C169   N     0.55205   0.49327   0.01661   0.00000  Uiso   1.00
Be177  C     0.91223   0.83658   0.48517   0.00000  Uiso   1.00
Li85   H     0.42476   0.49380   0.00652   0.00000  Uiso   1.00
C170   N     0.54029   0.51785   0.48221   0.00000  Uiso   1.00
Be178  C     0.69805   0.86051   0.37603   0.00000  Uiso   1.00
Be179  C     0.78125   0.86242   0.37531   0.00000  Uiso   1.00
C171   N     0.80757   0.88812   0.41132   0.00000  Uiso   1.00
B89    C     0.74060   0.90039   0.43265   0.00000  Uiso   1.00
C172   N     0.67287   0.88470   0.41257   0.00000  Uiso   1.00
He177  H     0.82356   0.84755   0.35212   0.00000  Uiso   1.00
He178  H     0.65516   0.84353   0.35357   0.00000  Uiso   1.00
Li86   H     0.74108   0.92066   0.46291   0.00000  Uiso   1.00
Be180  C     0.70394   0.50885   0.11071   0.00000  Uiso   1.00
Be181  C     0.78728   0.50932   0.11190   0.00000  Uiso   1.00
C173   N     0.81504   0.52164   0.08756   0.00000  Uiso   1.00
B90    C     0.74828   0.52837   0.07264   0.00000  Uiso   1.00
C174   N     0.67955   0.52075   0.08552   0.00000  Uiso   1.00
He179  H     0.82875   0.50200   0.12827   0.00000  Uiso   1.00
He180  H     0.66040   0.50108   0.12592   0.00000  Uiso   1.00
Li87   H     0.74980   0.53884   0.05235   0.00000  Uiso   1.00
Be182  C     0.70861   0.51182   0.38779   0.00000  Uiso   1.00
Be183  C     0.79189   0.51142   0.38746   0.00000  Uiso   1.00
C175   N     0.81862   0.51739   0.42225   0.00000  Uiso   1.00
He181  H     0.61152   0.67452   0.48729   0.00000  Uiso   1.00
C176   N     0.99875   0.64223   0.48509   0.00000  Uiso   1.00
Li88   H     0.06030   0.59562   0.48641   0.00000  Uiso   1.00
H45    Zn    0.91330   0.91141   0.68014   0.00000  Uiso   1.00
H46    Zn    0.42575   0.67337   0.75804   0.00000  Uiso   1.00
H47    Zn    0.06928   0.68862   0.90955   0.00000  Uiso   1.00
H48    Zn    0.57301   0.75199   0.67940   0.00000  Uiso   1.00
H49    Zn    0.06506   0.68971   0.76405   0.00000  Uiso   1.00
H50    Zn    0.55925   0.90741   0.69349   0.00000  Uiso   1.00
H51    Zn    0.93323   0.75713   0.67269   0.00000  Uiso   1.00
H52    Zn    0.42487   0.67288   0.90593   0.00000  Uiso   1.00
H53    Zn    0.93131   0.53276   0.84323   0.00000  Uiso   1.00
H54    Zn    0.43242   0.68735   0.52295   0.00000  Uiso   1.00
H55    Zn    0.06601   0.84160   0.52642   0.00000  Uiso   1.00
H56    Zn    0.57431   0.51468   0.68237   0.00000  Uiso   1.00
H57    Zn    0.07296   0.68537   0.51593   0.00000  Uiso   1.00
H58    Zn    0.57163   0.51549   0.83298   0.00000  Uiso   1.00
H59    Zn    0.93607   0.52985   0.69446   0.00000  Uiso   1.00
H60    Zn    0.42390   0.84402   0.53776   0.00000  Uiso   1.00
C177   N     0.49508   0.48948   0.51473   0.00000  Uiso   1.00
C178   N     0.92928   0.96527   0.72028   0.00000  Uiso   1.00
B91    C     0.99741   0.98613   0.72779   0.00000  Uiso   1.00
He182  H     0.81200   0.97980   0.74643   0.00000  Uiso   1.00
Li89   H     0.05358   0.97504   0.71235   0.00000  Uiso   1.00
Be184  C     0.09591   0.76693   0.97819   0.00000  Uiso   1.00
B92    C     0.00181   0.73410   0.98663   0.00000  Uiso   1.00
C179   N     0.05524   0.73244   0.96091   0.00000  Uiso   1.00
He183  H     0.14436   0.77314   0.96389   0.00000  Uiso   1.00
Li90   H     0.96108   0.71077   0.98188   0.00000  Uiso   1.00
Be185  C     0.46720   0.76969   0.74627   0.00000  Uiso   1.00
Be186  C     0.43199   0.75134   0.76400   0.00000  Uiso   1.00
C180   N     0.46169   0.71457   0.74755   0.00000  Uiso   1.00
B93    C     0.51404   0.71192   0.72092   0.00000  Uiso   1.00
C181   N     0.52015   0.74462   0.71935   0.00000  Uiso   1.00
He184  H     0.38784   0.76150   0.78673   0.00000  Uiso   1.00
He185  H     0.45928   0.79870   0.75105   0.00000  Uiso   1.00
Li91   H     0.55013   0.68669   0.70343   0.00000  Uiso   1.00
Be187  C     0.92797   0.77065   0.75272   0.00000  Uiso   1.00
Be188  C     0.95877   0.75581   0.77460   0.00000  Uiso   1.00
C182   N     0.01386   0.72786   0.75304   0.00000  Uiso   1.00
B94    C     0.01311   0.72587   0.71888   0.00000  Uiso   1.00
C183   N     0.96268   0.75139   0.71730   0.00000  Uiso   1.00
He186  H     0.94630   0.76318   0.80379   0.00000  Uiso   1.00
He187  H     0.88399   0.79324   0.75957   0.00000  Uiso   1.00
Li92   H     0.05207   0.70672   0.69578   0.00000  Uiso   1.00
Be189  C     0.52002   0.96424   0.77604   0.00000  Uiso   1.00
C184   N     0.52665   0.95555   0.73870   0.00000  Uiso   1.00
He188  H     0.53304   0.94327   0.78501   0.00000  Uiso   1.00
Be190  C     0.37860   0.73892   0.98157   0.00000  Uiso   1.00
B95    C     0.50672   0.72726   0.97962   0.00000  Uiso   1.00
C185   N     0.43873   0.71510   0.95872   0.00000  Uiso   1.00
He189  H     0.31627   0.73552   0.97189   0.00000  Uiso   1.00
Li93   H     0.56590   0.71474   0.96937   0.00000  Uiso   1.00
Be191  C     0.68220   0.92093   0.64547   0.00000  Uiso   1.00
Be192  C     0.76512   0.92107   0.64206   0.00000  Uiso   1.00
C186   N     0.79865   0.91026   0.66660   0.00000  Uiso   1.00
B96    C     0.73615   0.90487   0.68464   0.00000  Uiso   1.00
C187   N     0.66450   0.91019   0.67226   0.00000  Uiso   1.00
He190  H     0.80278   0.92753   0.62386   0.00000  Uiso   1.00
He191  H     0.63473   0.92757   0.63098   0.00000  Uiso   1.00
Li94   H     0.74286   0.89587   0.70593   0.00000  Uiso   1.00
Be193  C     0.19582   0.63954   0.71091   0.00000  Uiso   1.00
Be194  C     0.27875   0.63571   0.70997   0.00000  Uiso   1.00
C188   N     0.30952   0.66302   0.74442   0.00000  Uiso   1.00
B97    C     0.24509   0.68296   0.76467   0.00000  Uiso   1.00
C189   N     0.17488   0.66934   0.74592   0.00000  Uiso   1.00
He192  H     0.31782   0.61527   0.68768   0.00000  Uiso   1.00
He193  H     0.15040   0.62319   0.68953   0.00000  Uiso   1.00
Li95   H     0.24912   0.70672   0.79355   0.00000  Uiso   1.00
Be195  C     0.27806   0.63450   0.91630   0.00000  Uiso   1.00
Be196  C     0.19518   0.63857   0.91783   0.00000  Uiso   1.00
C190   N     0.17586   0.66567   0.90748   0.00000  Uiso   1.00
B98    C     0.24677   0.67773   0.90091   0.00000  Uiso   1.00
C191   N     0.31014   0.65911   0.90504   0.00000  Uiso   1.00
He194  H     0.14877   0.62459   0.92576   0.00000  Uiso   1.00
He195  H     0.31653   0.61586   0.92198   0.00000  Uiso   1.00
Li96   H     0.25209   0.69925   0.89193   0.00000  Uiso   1.00
Be197  C     0.79508   0.70313   0.63110   0.00000  Uiso   1.00
Be198  C     0.71192   0.70146   0.63262   0.00000  Uiso   1.00
C192   N     0.68517   0.73609   0.66137   0.00000  Uiso   1.00
B99    C     0.75226   0.75722   0.67665   0.00000  Uiso   1.00
C193   N     0.82010   0.73886   0.65879   0.00000  Uiso   1.00
He196  H     0.66988   0.67856   0.61531   0.00000  Uiso   1.00
He197  H     0.83814   0.68193   0.61216   0.00000  Uiso   1.00
Li97   H     0.75171   0.78648   0.70011   0.00000  Uiso   1.00
Be199  C     0.99484   0.83757   0.71822   0.00000  Uiso   1.00
Be200  C     0.99061   0.87301   0.72032   0.00000  Uiso   1.00
C194   N     0.93732   0.87042   0.69297   0.00000  Uiso   1.00
B100   C     0.91241   0.83361   0.67478   0.00000  Uiso   1.00
C195   N     0.94428   0.81276   0.68951   0.00000  Uiso   1.00
He198  H     0.02059   0.89987   0.73944   0.00000  Uiso   1.00
He199  H     0.02936   0.82829   0.73520   0.00000  Uiso   1.00
Li98   H     0.86906   0.82224   0.65150   0.00000  Uiso   1.00
Be201  C     0.49654   0.71760   0.87080   0.00000  Uiso   1.00
Be202  C     0.49682   0.71752   0.83658   0.00000  Uiso   1.00
C196   N     0.44526   0.68904   0.81209   0.00000  Uiso   1.00
B101   C     0.41659   0.67249   0.83177   0.00000  Uiso   1.00
C197   N     0.44464   0.68925   0.86764   0.00000  Uiso   1.00
He200  H     0.52915   0.73565   0.82791   0.00000  Uiso   1.00
He201  H     0.52836   0.73590   0.89716   0.00000  Uiso   1.00
Li99   H     0.37348   0.64888   0.82027   0.00000  Uiso   1.00
Be203  C     0.07563   0.74680   0.84776   0.00000  Uiso   1.00
Be204  C     0.07636   0.74655   0.88178   0.00000  Uiso   1.00
C198   N     0.06641   0.70926   0.87417   0.00000  Uiso   1.00
B102   C     0.06113   0.68816   0.83624   0.00000  Uiso   1.00
C199   N     0.06460   0.70970   0.81914   0.00000  Uiso   1.00
He202  H     0.08161   0.77011   0.91062   0.00000  Uiso   1.00
He203  H     0.08114   0.77040   0.84177   0.00000  Uiso   1.00
Li100  H     0.05221   0.65724   0.82113   0.00000  Uiso   1.00
Be205  C     0.60591   0.86962   0.73943   0.00000  Uiso   1.00
Be206  C     0.60841   0.83357   0.73590   0.00000  Uiso   1.00
C200   N     0.57608   0.80803   0.70113   0.00000  Uiso   1.00
B103   C     0.55616   0.82898   0.68457   0.00000  Uiso   1.00
C201   N     0.57114   0.86654   0.70705   0.00000  Uiso   1.00
He204  H     0.62990   0.82424   0.75551   0.00000  Uiso   1.00
He205  H     0.62624   0.89699   0.76249   0.00000  Uiso   1.00
Li101  H     0.52828   0.81700   0.65664   0.00000  Uiso   1.00
Be207  C     0.04314   0.91737   0.59524   0.00000  Uiso   1.00
Be208  C     0.00769   0.93394   0.63056   0.00000  Uiso   1.00
C202   N     0.97728   0.90509   0.63628   0.00000  Uiso   1.00
B104   C     0.99309   0.87232   0.60419   0.00000  Uiso   1.00
C203   N     0.03402   0.87824   0.57878   0.00000  Uiso   1.00
He206  H     0.00190   0.96398   0.65179   0.00000  Uiso   1.00
He207  H     0.07427   0.93049   0.58080   0.00000  Uiso   1.00
Li102  H     0.97631   0.84407   0.59963   0.00000  Uiso   1.00
Be209  C     0.52968   0.57808   0.66843   0.00000  Uiso   1.00
Be210  C     0.49649   0.61418   0.68515   0.00000  Uiso   1.00
C204   N     0.48242   0.62556   0.72275   0.00000  Uiso   1.00
B105   C     0.50480   0.59568   0.72727   0.00000  Uiso   1.00
C205   N     0.53412   0.56626   0.69520   0.00000  Uiso   1.00
He208  H     0.48177   0.63228   0.67287   0.00000  Uiso   1.00
He209  H     0.54967   0.56004   0.63945   0.00000  Uiso   1.00
Li103  H     0.50057   0.59554   0.75406   0.00000  Uiso   1.00
Be211  C     0.87350   0.61497   0.89052   0.00000  Uiso   1.00
Be212  C     0.90544   0.65154   0.90653   0.00000  Uiso   1.00
C206   N     0.98603   0.64858   0.89713   0.00000  Uiso   1.00
B106   C     0.99970   0.61092   0.87487   0.00000  Uiso   1.00
C207   N     0.93379   0.58943   0.87040   0.00000  Uiso   1.00
He210  H     0.87728   0.67921   0.92407   0.00000  Uiso   1.00
He211  H     0.81282   0.60517   0.89173   0.00000  Uiso   1.00
Li104  H     0.05780   0.59908   0.86193   0.00000  Uiso   1.00
Be213  C     0.38922   0.69801   0.60014   0.00000  Uiso   1.00
Be214  C     0.42239   0.71258   0.63594   0.00000  Uiso   1.00
C208   N     0.49816   0.72666   0.63554   0.00000  Uiso   1.00
B107   C     0.50787   0.72098   0.60009   0.00000  Uiso   1.00
C209   N     0.44357   0.70379   0.57765   0.00000  Uiso   1.00
He212  H     0.39816   0.71365   0.66145   0.00000  Uiso   1.00
He213  H     0.33120   0.68419   0.58915   0.00000  Uiso   1.00
Li105  H     0.56208   0.72917   0.59057   0.00000  Uiso   1.00
Be215  C     0.87866   0.60993   0.71829   0.00000  Uiso   1.00
Be216  C     0.90894   0.64671   0.73364   0.00000  Uiso   1.00
C210   N     0.98998   0.64568   0.74077   0.00000  Uiso   1.00
B108   C     0.00574   0.60898   0.73075   0.00000  Uiso   1.00
C211   N     0.94055   0.58618   0.71657   0.00000  Uiso   1.00
He214  H     0.87947   0.67326   0.73933   0.00000  Uiso   1.00
He215  H     0.81798   0.59902   0.70861   0.00000  Uiso   1.00
Li106  H     0.06505   0.59881   0.73332   0.00000  Uiso   1.00
Be217  C     0.37126   0.89376   0.61896   0.00000  Uiso   1.00
Be218  C     0.40221   0.90886   0.65525   0.00000  Uiso   1.00
C212   N     0.48077   0.89659   0.65253   0.00000  Uiso   1.00
B109   C     0.49440   0.87396   0.61524   0.00000  Uiso   1.00
C213   N     0.43023   0.87163   0.59378   0.00000  Uiso   1.00
He216  H     0.37488   0.92766   0.68260   0.00000  Uiso   1.00
He217  H     0.31205   0.89702   0.60919   0.00000  Uiso   1.00
Li107  H     0.55132   0.85939   0.60365   0.00000  Uiso   1.00
Be219  C     0.06545   0.67305   0.58258   0.00000  Uiso   1.00
Be220  C     0.03314   0.68868   0.61849   0.00000  Uiso   1.00
C214   N     0.99874   0.72338   0.62729   0.00000  Uiso   1.00
B110   C     0.00876   0.72701   0.59613   0.00000  Uiso   1.00
C215   N     0.05006   0.69764   0.56862   0.00000  Uiso   1.00
He218  H     0.03188   0.67725   0.63792   0.00000  Uiso   1.00
He219  H     0.09818   0.64642   0.56606   0.00000  Uiso   1.00
Li108  H     0.98759   0.75149   0.59378   0.00000  Uiso   1.00
Be221  C     0.57999   0.59023   0.90443   0.00000  Uiso   1.00
Be222  C     0.54567   0.62618   0.92203   0.00000  Uiso   1.00
C216   N     0.49276   0.62848   0.89689   0.00000  Uiso   1.00
B111   C     0.49629   0.59412   0.86519   0.00000  Uiso   1.00
C217   N     0.54923   0.57022   0.86815   0.00000  Uiso   1.00
He220  H     0.55434   0.64986   0.95060   0.00000  Uiso   1.00
He221  H     0.62478   0.57772   0.91482   0.00000  Uiso   1.00
Li109  H     0.46115   0.58664   0.83971   0.00000  Uiso   1.00
Be223  C     0.71326   0.50292   0.87291   0.00000  Uiso   1.00
Be224  C     0.79592   0.50769   0.87554   0.00000  Uiso   1.00
C218   N     0.82026   0.51765   0.84893   0.00000  Uiso   1.00
B112   C     0.75197   0.51937   0.83170   0.00000  Uiso   1.00
C219   N     0.68578   0.50993   0.84469   0.00000  Uiso   1.00
He222  H     0.83865   0.50496   0.89453   0.00000  Uiso   1.00
He223  H     0.67288   0.49453   0.88870   0.00000  Uiso   1.00
Li110  H     0.75076   0.52645   0.80890   0.00000  Uiso   1.00
C220   N     0.32105   0.66879   0.50537   0.00000  Uiso   1.00
B113   C     0.25209   0.68596   0.52299   0.00000  Uiso   1.00
C221   N     0.18592   0.66792   0.50267   0.00000  Uiso   1.00
Li111  H     0.24996   0.71121   0.55099   0.00000  Uiso   1.00
Be225  C     0.29134   0.88597   0.52241   0.00000  Uiso   1.00
Be226  C     0.20828   0.88568   0.51963   0.00000  Uiso   1.00
C222   N     0.17936   0.85445   0.52170   0.00000  Uiso   1.00
B114   C     0.24494   0.83739   0.52643   0.00000  Uiso   1.00
C223   N     0.31418   0.85485   0.52609   0.00000  Uiso   1.00
He224  H     0.16815   0.90525   0.51627   0.00000  Uiso   1.00
He225  H     0.33564   0.90585   0.52200   0.00000  Uiso   1.00
Li112  H     0.24256   0.81143   0.52877   0.00000  Uiso   1.00
Be227  C     0.80110   0.52085   0.64174   0.00000  Uiso   1.00
Be228  C     0.71824   0.51754   0.63878   0.00000  Uiso   1.00
C224   N     0.68968   0.51401   0.66891   0.00000  Uiso   1.00
B115   C     0.75560   0.51582   0.68932   0.00000  Uiso   1.00
C225   N     0.82467   0.51899   0.67352   0.00000  Uiso   1.00
He226  H     0.67831   0.51769   0.61753   0.00000  Uiso   1.00
He227  H     0.84434   0.52479   0.62374   0.00000  Uiso   1.00
Li113  H     0.75356   0.51359   0.71510   0.00000  Uiso   1.00
C226   N     0.96036   0.51619   0.78974   0.00000  Uiso   1.00
B116   C     0.93720   0.53387   0.77023   0.00000  Uiso   1.00
C227   N     0.96165   0.51535   0.73385   0.00000  Uiso   1.00
Li114  H     0.90473   0.56094   0.78284   0.00000  Uiso   1.00
C228   N     0.45308   0.73074   0.51334   0.00000  Uiso   1.00
B117   C     0.43071   0.76754   0.53484   0.00000  Uiso   1.00
C229   N     0.44893   0.78923   0.51879   0.00000  Uiso   1.00
Li115  H     0.40339   0.77884   0.56274   0.00000  Uiso   1.00
C230   N     0.05213   0.78641   0.50997   0.00000  Uiso   1.00
B118   C     0.06750   0.76629   0.52797   0.00000  Uiso   1.00
C231   N     0.05387   0.72847   0.50591   0.00000  Uiso   1.00
Li116  H     0.08662   0.77934   0.55748   0.00000  Uiso   1.00
C232   N     0.55848   0.50020   0.72263   0.00000  Uiso   1.00
B119   C     0.56997   0.52096   0.76045   0.00000  Uiso   1.00
C233   N     0.55755   0.50052   0.77840   0.00000  Uiso   1.00
Li117  H     0.58532   0.55130   0.77510   0.00000  Uiso   1.00
Li118  H     0.56547   0.48854   0.59245   0.00000  Uiso   1.00
C234   N     0.98925   0.85138   0.49470   0.00000  Uiso   1.00
He228  H     0.88893   0.81647   0.49366   0.00000  Uiso   1.00
He229  H     0.16792   0.51733   0.50920   0.00000  Uiso   1.00
Be229  C     0.10513   0.51734   0.90986   0.00000  Uiso   1.00
Be230  C     0.07327   0.53696   0.89272   0.00000  Uiso   1.00
C235   N     0.00485   0.51795   0.87297   0.00000  Uiso   1.00
He230  H     0.09351   0.56319   0.89357   0.00000  Uiso   1.00
He231  H     0.15790   0.52339   0.92799   0.00000  Uiso   1.00
C236   N     0.50892   0.64495   0.49360   0.00000  Uiso   1.00
Be231  C     0.29328   0.49814   0.51297   0.00000  Uiso   1.00
Li119  H     0.44292   0.59649   0.48891   0.00000  Uiso   1.00
Be232  C     0.12927   0.50715   0.62032   0.00000  Uiso   1.00
Be233  C     0.09769   0.52100   0.65627   0.00000  Uiso   1.00
C237   N     0.01640   0.51246   0.65278   0.00000  Uiso   1.00
B120   C     0.00138   0.49394   0.61522   0.00000  Uiso   1.00
He232  H     0.12698   0.53602   0.68387   0.00000  Uiso   1.00
He233  H     0.19044   0.50844   0.61125   0.00000  Uiso   1.00
Be234  C     0.61499   0.88351   0.49882   0.00000  Uiso   1.00
Be235  C     0.58258   0.87287   0.52378   0.00000  Uiso   1.00
C238   N     0.50208   0.86454   0.51500   0.00000  Uiso   1.00
He234  H     0.61031   0.87118   0.54732   0.00000  Uiso   1.00
He235  H     0.67617   0.89216   0.49675   0.00000  Uiso   1.00
Be236  C     0.21008   0.50016   0.51520   0.00000  Uiso   1.00
He236  H     0.58342   0.56989   0.53018   0.00000  Uiso   1.00
C239   N     0.06752   0.49022   0.59445   0.00000  Uiso   1.00
He237  H     0.33639   0.51331   0.50478   0.00000  Uiso   1.00
Li120  H     0.54679   0.49134   0.89870   0.00000  Uiso   1.00
Be237  C     0.96407   0.52926   0.54426   0.00000  Uiso   1.00
Be238  C     0.93323   0.54382   0.52215   0.00000  Uiso   1.00
C240   N     0.00560   0.49616   0.52103   0.00000  Uiso   1.00
He238  H     0.89775   0.56947   0.53000   0.00000  Uiso   1.00
He239  H     0.95967   0.53996   0.57465   0.00000  Uiso   1.00
Be239  C     0.55494   0.54205   0.52021   0.00000  Uiso   1.00
Be240  C     0.52521   0.52502   0.54027   0.00000  Uiso   1.00
He240  H     0.52365   0.53548   0.57065   0.00000  Uiso   1.00
loop_
_geom_bond_atom_site_label_1
_geom_bond_atom_site_label_2
_geom_bond_distance
_geom_bond_site_symmetry_2
_ccdc_geom_bond_type
H1     C1      1.986   1_655 S
H1     C9      1.994   .     S
H1     C17     1.989   .     S
H1     C25     1.987   .     S
H2     C3      2.001   .     S
H2     C11     1.994   .     S
H2     C19     1.997   .     S
H2     C27     2.001   .     S
H3     C2      1.994   .     S
H3     C13     1.992   .     S
H3     C21     1.989   .     S
H3     C29     2.000   1_455 S
H4     C4      1.992   .     S
H4     C15     1.999   .     S
H4     C23     1.990   .     S
H4     C31     1.996   .     S
H5     C5      1.991   .     S
H5     C12     1.991   .     S
H5     C22     1.986   .     S
H5     C33     1.989   1_455 S
H6     C7      1.994   .     S
H6     C10     1.996   .     S
H6     C24     1.990   .     S
H6     C35     1.997   .     S
H7     C6      1.991   1_655 S
H7     C16     1.997   .     S
H7     C18     1.992   .     S
H7     C37     1.991   .     S
H8     C8      1.996   .     S
H8     C14     1.996   .     S
H8     C20     1.996   .     S
H8     C39     1.995   .     S
H9     C30     1.998   .     S
H9     C41     1.991   .     S
H9     C49     2.003   .     S
H9     C99     1.996   1_655 S
H10    C32     1.998   .     S
H10    C43     1.999   .     S
H10    C51     2.004   .     S
H10    C58     2.003   .     S
H11    C26     1.998   .     S
H11    C45     1.994   .     S
H11    C53     2.007   .     S
H11    C57     2.005   .     S
H12    C28     1.996   .     S
H12    C47     2.000   .     S
H12    C55     1.999   .     S
H12    C96     1.997   .     S
H13    C38     1.998   1_455 S
H13    C44     2.002   .     S
H13    C54     2.012   .     S
H13    C61     2.004   .     S
H14    C40     1.997   .     S
H14    C42     1.998   .     S
H14    C56     1.996   .     S
H14    C62     1.998   .     S
H15    C34     1.989   .     S
H15    C48     1.999   .     S
H15    C50     2.002   .     S
H15    C59     1.994   .     S
H16    C36     1.999   .     S
H16    C46     1.995   .     S
H16    C52     2.001   .     S
H16    C60     2.007   .     S
Be1    Be2     1.393   .     D
Be1    C2      1.390   .     S
Be1    He2     1.097   .     S
Be2    C1      1.388   .     S
Be2    He1     1.097   .     S
C1     H1      1.986   1_455 S
C1     B1      1.356   .     S
B1     C2      1.354   .     D
B1     Li1     1.098   1_455 S
Li1    B1      1.098   1_655 S
Be3    C3      1.390   1_565 S
Be3    He3     1.097   1_565 S
Be3    Be122   1.393   .     D
C3     Be3     1.390   1_545 S
C3     B2      1.357   1_545 S
B2     C3      1.357   1_565 S
B2     Li2     1.096   1_565 S
B2     C121    1.356   .     D
He3    Be3     1.097   1_545 S
Li2    B2      1.096   1_545 S
Be4    C4      1.389   .     S
Be4    He4     1.097   .     S
Be4    Be55    1.392   1_554 D
C4     B35     1.356   1_554 S
Be5    C5      1.389   .     S
Be5    He5     1.097   .     S
Be5    Be123   1.392   1_545 D
C5     B3      1.356   1_445 S
B3     C5      1.356   1_665 S
B3     Li3     1.098   .     S
B3     C122    1.356   .     D
Be6    C6      1.388   .     S
Be6    He6     1.097   .     S
Be6    Be58    1.392   1_554 D
C6     H7      1.991   1_455 S
C6     B36     1.356   1_554 S
Be7    Be8     1.393   .     D
Be7    C8      1.390   .     S
Be7    He8     1.097   .     S
Be8    C7      1.389   .     S
Be8    He7     1.097   .     S
C7     B4      1.356   .     S
B4     C8      1.357   .     D
B4     Li4     1.097   .     S
Be9    Be10    1.393   .     D
Be9    C10     1.389   .     S
Be9    He10    1.097   .     S
Be10   C9      1.389   .     S
Be10   He9     1.097   .     S
C9     B5      1.356   .     S
B5     C10     1.357   .     D
B5     Li5     1.098   .     S
Be11   Be12    1.393   .     D
Be11   C12     1.389   .     S
Be11   He12    1.097   .     S
Be12   C11     1.390   .     S
Be12   He11    1.097   .     S
C11    B6      1.356   .     D
B6     C12     1.356   .     S
B6     Li6     1.098   .     S
Be13   Be14    1.393   .     D
Be13   C14     1.390   .     S
Be13   He14    1.097   .     S
Be14   C13     1.389   .     S
Be14   He13    1.097   .     S
C13    B7      1.356   .     S
B7     C14     1.356   .     D
B7     Li7     1.098   .     S
He15   Be128   1.096   .     S
He16   Be127   1.097   .     S
Be15   Be16    1.393   .     D
Be15   C16     1.389   .     S
Be15   He59    1.097   1_554 S
Be16   C15     1.389   .     S
Be16   He58    1.097   1_554 S
C15    B8      1.357   .     S
B8     C16     1.357   .     D
B8     Li8     1.098   .     S
Be17   Be18    1.392   .     D
Be17   C18     1.390   1_455 S
Be17   He18    1.097   .     S
Be18   C17     1.389   1_455 S
Be18   He17    1.097   .     S
C17    Be18    1.389   1_655 S
C17    B9      1.357   .     S
B9     C18     1.356   .     D
B9     Li9     1.098   .     S
C18    Be17    1.390   1_655 S
Be19   Be20    1.393   .     D
Be19   C20     1.389   .     S
Be19   He20    1.097   .     S
Be20   C19     1.390   .     S
Be20   He19    1.097   .     S
C19    B10     1.357   .     S
B10    C20     1.357   .     D
B10    Li10    1.098   .     S
Be21   Be22    1.390   .     D
Be21   C22     1.388   1_655 S
Be21   He22    1.097   .     S
Be22   C21     1.389   1_655 S
Be22   He21    1.097   .     S
C21    Be22    1.389   1_455 S
C21    B11     1.356   .     S
B11    C22     1.357   .     D
B11    Li11    1.098   .     S
C22    Be21    1.388   1_455 S
Be23   Be24    1.392   .     D
Be23   C24     1.389   .     S
Be23   He24    1.096   .     S
Be24   C23     1.389   .     S
Be24   He23    1.097   .     S
C23    B12     1.356   .     S
B12    C24     1.356   .     D
B12    Li12    1.098   .     S
Be25   Be26    1.392   .     D
Be25   C26     1.390   1_655 S
Be25   He26    1.095   .     S
Be26   C25     1.388   .     S
Be26   He25    1.097   .     S
C25    B13     1.356   1_655 S
B13    C25     1.356   1_455 S
B13    C26     1.356   .     D
B13    Li13    1.098   .     S
C26    Be25    1.390   1_455 S
Be27   Be28    1.391   .     D
Be27   C28     1.389   .     S
Be27   He28    1.096   .     S
Be28   C27     1.389   .     S
Be28   He27    1.095   .     S
C27    B14     1.358   .     D
B14    C28     1.357   .     S
B14    Li14    1.098   .     S
Be29   Be30    1.393   .     D
Be29   C30     1.389   .     S
Be29   He30    1.096   .     S
Be30   C29     1.389   .     S
Be30   He29    1.096   .     S
C29    H3      2.000   1_655 S
C29    B15     1.358   1_655 D
B15    C29     1.358   1_455 D
B15    C30     1.357   1_455 S
B15    Li15    1.098   .     S
C30    B15     1.357   1_655 S
Be31   Be32    1.392   .     D
Be31   C32     1.390   .     S
Be31   He32    1.096   .     S
Be32   C31     1.389   .     S
Be32   He31    1.096   .     S
C31    B16     1.357   .     S
B16    C32     1.357   .     D
B16    Li16    1.098   .     S
Be33   Be34    1.392   .     D
Be33   C34     1.389   .     S
Be33   He34    1.096   .     S
Be34   C33     1.389   .     S
Be34   He33    1.097   .     S
C33    H5      1.989   1_655 S
C33    B17     1.356   .     D
B17    C34     1.355   .     S
B17    Li17    1.098   1_655 S
Li17   B17     1.098   1_455 S
Be35   Be36    1.392   .     D
Be35   C36     1.389   .     S
Be35   He36    1.096   .     S
Be36   C35     1.389   .     S
Be36   He35    1.096   .     S
C35    B18     1.357   .     D
B18    C36     1.357   .     S
B18    Li18    1.098   .     S
Be37   Be38    1.392   .     D
Be37   C38     1.390   .     S
Be37   He38    1.096   .     S
Be38   C37     1.388   .     S
Be38   He37    1.096   .     S
C37    B19     1.356   1_655 D
B19    C37     1.356   1_455 D
B19    C38     1.356   1_455 S
B19    Li19    1.098   .     S
C38    B19     1.356   1_655 S
C38    H13     1.998   1_655 S
Be39   Be40    1.393   .     D
Be39   C40     1.389   .     S
Be39   He40    1.095   .     S
Be40   C39     1.389   .     S
Be40   He39    1.096   .     S
C39    B20     1.356   .     D
B20    C40     1.356   .     S
B20    Li20    1.097   .     S
C41    B21     1.356   .     S
C41    Be79    1.388   .     S
B21    C42     1.356   .     D
B21    Li21    1.097   .     S
C42    Be78    1.390   .     S
Be41   Be42    1.393   .     D
Be41   C44     1.390   .     S
Be41   He42    1.097   .     S
Be42   C43     1.389   .     S
Be42   He41    1.097   .     S
C43    B22     1.358   .     D
B22    C44     1.357   .     S
B22    Li22    1.098   .     S
Be43   Be44    1.393   .     D
Be43   C46     1.390   .     S
Be43   He44    1.097   .     S
Be44   C45     1.389   .     S
Be44   He43    1.097   .     S
C45    B23     1.356   .     S
B23    C46     1.357   .     D
B23    Li23    1.098   .     S
C47    B24     1.357   .     D
C47    Be81    1.390   .     S
B24    C48     1.357   .     S
B24    Li24    1.098   .     S
C48    Be80    1.389   .     S
C49    B25     1.359   .     S
C49    Be89    1.389   .     S
B25    C50     1.359   .     D
B25    Li25    1.098   .     S
C50    Be88    1.389   .     S
Be45   C52     1.389   .     S
Be45   Be51    1.394   .     D
Be45   He145   1.097   .     S
C51    B26     1.358   .     S
C51    Be51    1.390   .     S
B26    C52     1.358   .     D
B26    Li26    1.098   .     S
Be46   Be47    1.393   .     D
Be46   C54     1.390   .     S
Be46   He151   1.096   1_455 S
Be47   C53     1.389   .     S
Be47   He150   1.097   1_455 S
C53    B27     1.360   .     D
B27    C54     1.359   .     S
B27    Li27    1.098   .     S
C55    B28     1.358   .     D
C55    Be91    1.389   .     S
B28    C56     1.357   .     S
B28    Li28    1.098   .     S
C56    Be90    1.389   .     S
C57    B29     1.357   1_455 D
C57    Be54    1.390   .     S
B29    C57     1.357   1_655 D
B29    Li29    1.096   .     S
B29    C152    1.357   1_655 S
He45   Be48    1.096   1_554 S
B30    C113    1.361   .     S
B30    C169    1.360   1_556 D
B30    Li85    1.097   1_556 S
Li30   B63     1.097   .     S
Be48   He45    1.096   1_556 S
Be48   Be116   1.393   .     D
Be48   C169    1.390   1_556 S
C58    B31     1.359   .     S
C58    Be164   1.389   .     S
B31    Li31    1.098   .     S
B31    C156    1.358   .     D
C59    Be56    1.389   1_655 S
C59    B55     1.357   .     D
He46   Be49    1.096   .     S
C60    B32     1.358   .     D
C60    Be168   1.390   .     S
B32    Li32    1.097   .     S
B32    C160    1.358   .     S
C61    B33     1.359   .     S
C61    Be174   1.389   .     S
B33    Li33    1.098   1_455 S
B33    C164    1.357   1_455 D
Li33   B33     1.098   1_655 S
Be49   Be50    1.392   .     D
Be49   C108    1.390   .     S
Be50   C62     1.389   .     S
Be50   He47    1.097   .     S
C62    B58     1.357   .     D
Be51   He144   1.097   .     S
Be52   He48    1.097   1_556 S
Be52   Be114   1.392   .     D
Be52   C166    1.391   1_556 S
He48   Be52    1.097   1_554 S
Li34   B87     1.098   1_455 S
B34    Li35    1.098   .     S
B34    C170    1.359   .     S
B34    C177    1.359   .     D
Be53   C112    1.389   .     S
Be53   He112   1.096   .     S
Be53   Be176   1.392   1_545 D
Be54   He49    1.097   .     S
Be54   Be158   1.393   .     D
Be55   Be4     1.392   1_556 D
Be55   C64     1.390   .     S
Be55   He53    1.097   .     S
Be56   C59     1.389   1_455 S
Be56   He50    1.097   .     S
Be56   Be106   1.392   .     D
H17    C64     1.994   .     S
H17    C67     1.996   .     S
H17    C72     1.989   .     S
H17    C76     1.992   .     S
H18    C63     1.997   1_455 S
H18    C69     1.995   .     S
H18    C74     1.989   .     S
H18    C78     1.995   .     S
H19    C65     1.995   .     S
H19    C68     1.994   .     S
H19    C75     1.995   .     S
H19    C80     1.996   1_455 S
H20    C66     1.989   .     S
H20    C70     2.000   .     S
H20    C73     1.995   .     S
H20    C82     1.997   .     S
H21    C79     2.002   1_655 S
H21    C84     2.012   .     S
H21    C88     2.008   .     S
H21    C97     2.005   .     S
H22    C77     1.990   .     S
H22    C86     1.993   .     S
H22    C90     2.002   .     S
H22    C93     1.998   .     S
H23    C83     2.011   .     S
H23    C85     2.013   .     S
H23    C91     2.012   .     S
H23    C106    2.007   .     S
H24    C81     1.994   .     S
H24    C87     1.990   .     S
H24    C89     2.000   .     S
H24    C103    1.997   .     S
H25    C92     2.009   .     S
H25    C107    2.001   .     S
H25    C112    2.007   .     S
H25    C114    2.006   .     S
H26    C94     2.004   .     S
H26    C109    2.006   .     S
H26    C113    2.015   .     S
H26    C116    1.995   .     S
H27    C95     2.009   .     S
H27    C108    1.997   .     S
H27    C118    1.993   .     S
H27    C177    2.006   .     S
H28    C98     2.001   .     S
H28    C102    2.006   .     S
H28    C110    2.002   1_455 S
H28    C115    2.004   .     S
H29    C100    2.008   .     S
H29    C105    1.994   .     S
H29    C239    2.000   .     S
H29    C240    2.012   .     S
H30    C101    1.997   .     S
H30    C104    2.002   .     S
H30    C111    2.007   1_455 S
H30    C117    1.991   .     S
Be57   C63     1.389   .     S
Be57   He51    1.097   .     S
Be57   Be115   1.393   1_545 D
C63    H18     1.997   1_655 S
C63    B91     1.356   1_545 D
He52   Be63    1.096   1_565 S
C64    B35     1.356   .     D
B35    C4      1.356   1_556 S
B35    Li36    1.097   .     S
Be58   Be6     1.392   1_556 D
Be58   C65     1.390   .     S
Be58   He54    1.097   .     S
C65    B36     1.357   .     D
B36    C6      1.356   1_556 S
B36    Li37    1.097   1_455 S
Li37   B36     1.097   1_655 S
Be59   C66     1.389   .     S
Be59   He55    1.096   .     S
Be59   Be189   1.392   1_545 D
B37    C66     1.356   1_565 D
B37    Li38    1.099   .     S
B37    C184    1.356   .     S
C66    B37     1.356   1_545 D
Be60   Be61    1.393   .     D
Be60   C68     1.390   .     S
Be60   He57    1.097   .     S
Be61   C67     1.390   .     S
Be61   He56    1.097   .     S
C67    B38     1.357   .     S
B38    C68     1.356   .     D
B38    Li39    1.098   .     S
Be62   Be63    1.392   .     D
Be62   C70     1.390   .     S
Be62   He102   1.097   1_545 S
Be63   He52    1.096   1_545 S
Be63   C69     1.389   .     S
C69    B39     1.358   .     D
B39    C70     1.357   .     S
B39    Li40    1.097   .     S
B40    C101    1.358   1_655 D
B40    Li54    1.098   .     S
B40    C235    1.358   1_655 S
C71    Be112   1.390   .     S
C71    B62     1.359   .     S
C71    H58     2.010   .     S
He58   Be16    1.097   1_556 S
He59   Be15    1.097   1_556 S
Be64   Be65    1.392   .     D
Be64   C73     1.390   .     S
Be64   He61    1.095   .     S
Be65   C72     1.388   .     S
Be65   He60    1.097   .     S
C72    B41     1.357   .     D
B41    C73     1.357   .     S
B41    Li41    1.098   .     S
Be66   Be67    1.391   .     D
Be66   C75     1.390   .     S
Be66   He63    1.097   1_455 S
Be67   C74     1.388   .     S
Be67   He62    1.096   1_455 S
C74    B42     1.357   .     D
B42    C75     1.356   .     S
B42    Li42    1.098   .     S
He62   Be67    1.096   1_655 S
He63   Be66    1.097   1_655 S
Be68   Be69    1.392   .     D
Be68   C77     1.389   .     S
Be68   He65    1.096   .     S
Be69   C76     1.390   .     S
Be69   He64    1.096   .     S
C76    B43     1.356   .     D
B43    C77     1.356   .     S
B43    Li43    1.098   .     S
Be70   Be71    1.392   .     D
Be70   C79     1.390   .     S
Be70   He67    1.097   .     S
Be71   C78     1.389   .     S
Be71   He66    1.097   .     S
C78    B44     1.358   1_455 D
B44    C78     1.358   1_655 D
B44    C79     1.357   1_655 S
B44    Li44    1.098   .     S
C79    H21     2.002   1_455 S
C79    B44     1.357   1_455 S
Be72   Be73    1.392   .     D
Be72   C81     1.389   .     S
Be72   He69    1.096   .     S
Be73   C80     1.389   .     S
Be73   He68    1.096   .     S
C80    H19     1.996   1_655 S
C80    B45     1.358   1_655 D
B45    C80     1.358   1_455 D
B45    C81     1.356   1_455 S
B45    Li45    1.098   .     S
C81    B45     1.356   1_655 S
Be74   Be75    1.390   .     D
Be74   C83     1.391   .     S
Be74   He71    1.097   .     S
Be75   C82     1.388   .     S
Be75   He70    1.097   .     S
C82    B46     1.359   .     D
B46    C83     1.359   .     S
B46    Li46    1.097   .     S
Be76   Be77    1.393   .     D
Be76   C85     1.390   .     S
Be76   He73    1.097   .     S
Be77   C84     1.389   .     S
Be77   He72    1.097   .     S
C84    B47     1.360   .     S
B47    C85     1.360   .     D
B47    Li47    1.098   .     S
Be78   Be79    1.393   .     D
Be78   He75    1.096   .     S
Be79   He74    1.097   .     S
Be80   Be81    1.394   .     D
Be80   He77    1.097   .     S
Be81   He76    1.097   .     S
Be82   Be83    1.393   .     D
Be82   C87     1.389   .     S
Be82   He79    1.097   .     S
Be83   C86     1.390   .     S
Be83   He78    1.097   .     S
C86    B48     1.356   .     S
B48    C87     1.355   .     D
B48    Li48    1.098   .     S
Be84   Be85    1.392   .     D
Be84   C89     1.389   .     S
Be84   He81    1.097   .     S
Be85   C88     1.390   .     S
Be85   He80    1.097   .     S
C88    B49     1.359   .     S
B49    C89     1.359   .     D
B49    Li49    1.098   .     S
Be86   Be87    1.394   1_455 D
Be86   He83    1.097   .     S
Be86   C227    1.389   1_455 S
Be87   Be86    1.394   1_655 D
Be87   He82    1.097   1_655 S
Be87   C226    1.389   .     S
He82   Be87    1.097   1_455 S
Be88   Be89    1.392   .     D
Be88   He85    1.097   .     S
Be89   He84    1.097   1_655 S
He84   Be89    1.097   1_455 S
Be90   Be91    1.392   .     D
Be90   He87    1.097   .     S
Be91   He86    1.096   .     S
Be92   Be93    1.392   .     D
Be92   He89    1.097   .     S
Be92   C233    1.389   .     S
Be93   He88    1.097   .     S
Be93   C232    1.389   .     S
Be94   Be95    1.393   .     D
Be94   C91     1.390   .     S
Be94   He91    1.097   .     S
Be95   C90     1.388   .     S
Be95   He90    1.097   .     S
C90    B50     1.359   .     S
B50    C91     1.359   .     D
B50    Li50    1.098   .     S
Be96   Be97    1.392   .     D
Be96   C92     1.391   .     S
Be96   He93    1.096   .     S
Be97   He92    1.096   .     S
Be97   C96     1.388   .     S
C92    B63     1.357   .     D
Be98   Be99    1.393   .     D
Be98   C94     1.391   .     S
Be98   He95    1.097   .     S
Be99   C93     1.389   .     S
Be99   He94    1.097   .     S
C93    B51     1.358   .     S
B51    C94     1.357   .     D
B51    Li51    1.097   .     S
Be100  Be101   1.393   .     D
Be100  C95     1.390   .     S
Be100  He97    1.095   .     S
Be101  He96    1.097   .     S
Be101  C119    1.389   .     S
B52    C95     1.357   .     S
B52    C119    1.359   .     D
B52    Li118   1.095   .     S
C96    B63     1.357   .     S
Be102  Be103   1.390   .     D
Be102  C98     1.389   .     S
Be102  He99    1.097   .     S
Be103  C97     1.390   1_455 S
Be103  He98    1.097   .     S
C97    Be103   1.390   1_655 S
C97    B53     1.359   .     D
B53    C98     1.359   1_655 S
B53    Li52    1.097   .     S
C98    B53     1.359   1_455 S
Be104  Be105   1.390   .     D
Be104  C100    1.390   .     S
Be104  He101   1.095   .     S
Be105  C99     1.387   .     S
Be105  He100   1.097   .     S
C99    H9      1.996   1_455 S
C99    B54     1.359   1_455 D
B54    C99     1.359   1_655 D
B54    C100    1.358   1_655 S
B54    Li55    1.098   .     S
C100   B54     1.358   1_455 S
Li53   B59     1.095   .     S
C101   B40     1.358   1_455 D
C101   Be229   1.388   .     S
Be106  C102    1.390   .     S
Be106  He103   1.094   .     S
He102  Be62    1.097   1_565 S
B55    C102    1.358   1_655 S
B55    Li62    1.098   .     S
C102   B55     1.358   1_455 S
Be107  Be108   1.393   .     D
Be107  C104    1.390   .     S
Be107  He105   1.097   .     S
Be108  C103    1.388   1_455 S
Be108  He104   1.097   .     S
C103   Be108   1.388   1_655 S
C103   B56     1.358   .     D
B56    C104    1.357   1_655 S
B56    Li56    1.098   .     S
C104   B56     1.357   1_455 S
C105   B59     1.355   .     D
C105   Be236   1.389   .     S
Li57   B120    1.097   1_655 S
Be109  Be110   1.389   .     D
Be109  C107    1.389   .     S
Be109  He107   1.097   .     S
Be110  C106    1.390   .     S
Be110  He106   1.097   .     S
C106   B57     1.360   .     D
B57    C107    1.360   .     S
B57    Li58    1.097   .     S
B58    C108    1.357   .     S
B58    Li59    1.097   .     S
Be111  Be112   1.393   .     D
Be111  C109    1.390   .     S
Be111  He109   1.096   .     S
Be112  He108   1.097   .     S
C109   B62     1.357   .     D
Be113  C110    1.388   .     S
Be113  He110   1.097   .     S
Be113  Be175   1.392   1_545 D
C110   H28     2.002   1_655 S
C110   B85     1.359   1_645 S
Be114  C111    1.388   .     S
Be114  He111   1.097   .     S
C111   H30     2.007   1_655 S
C111   B86     1.360   1_655 S
Be115  Be57    1.393   1_565 D
Be115  C178    1.389   .     S
Be115  He182   1.097   .     S
C112   B88     1.359   1_545 D
Be116  C113    1.389   .     S
Be116  He113   1.096   .     S
B59    C118    1.354   .     S
Be117  Be118   1.394   .     D
Be117  C115    1.390   .     S
Be117  He115   1.097   1_545 S
Be118  C114    1.390   .     S
Be118  He114   1.096   1_545 S
C114   B60     1.356   .     D
B60    C115    1.356   .     S
B60    Li60    1.095   .     S
He114  Be118   1.096   1_565 S
He115  Be117   1.097   1_565 S
Be119  Be120   1.393   .     D
Be119  C117    1.389   .     S
Be119  He117   1.097   .     S
Be120  C116    1.390   .     S
Be120  He116   1.097   .     S
C116   B61     1.356   .     D
B61    C117    1.356   .     S
B61    Li61    1.097   .     S
C118   Be231   1.390   .     S
C119   H56     2.010   .     S
B62    Li120   1.096   .     S
H31    C120    1.986   1_655 S
H31    C124    2.000   .     S
H31    C128    1.989   .     S
H31    C132    1.993   .     S
H32    C121    1.995   .     S
H32    C126    1.999   .     S
H32    C130    1.992   .     S
H32    C134    1.997   .     S
H33    C123    1.992   .     S
H33    C125    2.000   .     S
H33    C131    1.993   .     S
H33    C136    1.997   .     S
H34    C122    1.988   .     S
H34    C127    1.997   .     S
H34    C129    1.985   .     S
H34    C138    1.990   .     S
H35    C135    1.997   .     S
H35    C140    1.994   .     S
H35    C144    2.008   .     S
H35    C153    2.008   .     S
H36    C133    2.001   1_455 S
H36    C142    2.013   .     S
H36    C146    2.010   .     S
H36    C149    2.010   .     S
H37    C139    1.996   1_455 S
H37    C141    1.992   .     S
H37    C147    2.009   .     S
H37    C161    2.000   .     S
H38    C137    2.004   .     S
H38    C143    2.012   .     S
H38    C145    2.007   .     S
H38    C158    2.011   .     S
H39    C148    1.990   .     S
H39    C162    1.999   .     S
H39    C165    2.011   .     S
H39    C171    1.994   .     S
H40    C150    2.005   .     S
H40    C164    2.005   .     S
H40    C166    2.012   .     S
H40    C173    2.010   .     S
H41    C152    2.003   1_655 S
H41    C163    1.998   .     S
H41    C167    2.008   .     S
H41    C175    2.003   .     S
H42    C154    2.005   .     S
H42    C157    2.006   .     S
H42    C168    2.007   .     S
H42    C172    1.997   .     S
H43    C151    1.999   .     S
H43    C155    2.002   .     S
H43    C160    2.006   .     S
H43    C170    2.002   .     S
H44    C156    2.007   .     S
H44    C159    2.008   .     S
H44    C169    2.019   .     S
H44    C174    2.014   .     S
Be121  C120    1.389   .     S
Be121  He118   1.096   .     S
Be121  Be184   1.392   1_554 D
C120   H31     1.986   1_455 S
C120   B92     1.355   1_554 D
Be122  C121    1.389   .     S
Be122  He119   1.097   .     S
Be123  Be5     1.392   1_565 D
Be123  C122    1.389   1_455 S
Be123  He120   1.097   .     S
C122   Be123   1.389   1_655 S
Be124  C123    1.389   .     S
Be124  He121   1.097   .     S
Be124  Be190   1.392   1_554 D
C123   B95     1.357   1_554 D
Be125  Be126   1.393   .     D
Be125  C125    1.390   .     S
Be125  He123   1.096   1_554 S
Be126  C124    1.389   .     S
Be126  He122   1.097   1_554 S
C124   B64     1.357   .     S
B64    C125    1.358   .     D
B64    Li63    1.098   .     S
He122  Be126   1.097   1_556 S
He123  Be125   1.096   1_556 S
Be127  Be128   1.393   .     D
Be127  C127    1.390   .     S
Be128  C126    1.389   .     S
C126   B65     1.357   .     S
B65    C127    1.357   .     D
B65    Li64    1.098   .     S
Be129  Be130   1.391   .     D
Be129  C129    1.389   1_455 S
Be129  He125   1.097   .     S
Be130  C128    1.390   1_455 S
Be130  He124   1.096   .     S
C128   Be130   1.390   1_655 S
C128   B66     1.356   .     D
B66    C129    1.356   .     S
B66    Li65    1.098   .     S
C129   Be129   1.389   1_655 S
Be131  Be132   1.393   .     D
Be131  C131    1.389   .     S
Be131  He127   1.096   .     S
Be132  C130    1.389   .     S
Be132  He126   1.097   .     S
C130   B67     1.356   .     D
B67    C131    1.356   .     S
B67    Li66    1.098   .     S
Be133  Be134   1.392   .     D
Be133  C133    1.390   .     S
Be133  He129   1.097   .     S
Be134  C132    1.388   .     S
Be134  He128   1.097   .     S
C132   B68     1.357   1_655 D
B68    C132    1.357   1_455 D
B68    C133    1.357   1_455 S
B68    Li67    1.098   .     S
C133   H36     2.001   1_655 S
C133   B68     1.357   1_655 S
Be135  Be136   1.392   .     D
Be135  C135    1.389   .     S
Be135  He131   1.096   .     S
Be136  C134    1.389   .     S
Be136  He130   1.095   .     S
C134   B69     1.357   .     D
B69    C135    1.357   .     S
B69    Li68    1.098   .     S
Be137  Be138   1.392   .     D
Be137  C137    1.390   .     S
Be137  He133   1.097   .     S
Be138  C136    1.388   .     S
Be138  He132   1.096   .     S
C136   B70     1.358   .     D
B70    C137    1.358   .     S
B70    Li69    1.098   .     S
Be139  Be140   1.392   .     D
Be139  C139    1.390   .     S
Be139  He135   1.096   .     S
Be140  C138    1.388   .     S
Be140  He134   1.095   .     S
C138   B71     1.357   .     D
B71    C139    1.356   .     S
B71    Li70    1.098   1_655 S
C139   H37     1.996   1_655 S
Li70   B71     1.098   1_455 S
Be141  Be142   1.393   .     D
Be141  C141    1.389   .     S
Be141  He137   1.097   .     S
Be142  C140    1.390   .     S
Be142  He136   1.097   .     S
C140   B72     1.356   .     D
B72    C141    1.356   .     S
B72    Li71    1.098   .     S
Be143  Be144   1.393   .     D
Be143  He139   1.097   .     S
Be143  C221    1.389   .     S
Be144  He138   1.096   .     S
Be144  C220    1.389   .     S
Be145  Be146   1.394   .     D
Be145  C143    1.390   .     S
Be145  He141   1.097   .     S
Be146  C142    1.390   .     S
Be146  He140   1.097   .     S
C142   B73     1.360   .     D
B73    C143    1.360   .     S
B73    Li72    1.098   .     S
Be147  Be148   1.392   .     D
Be147  C145    1.389   .     S
Be147  He143   1.097   .     S
Be148  C144    1.389   .     S
Be148  He142   1.096   .     S
C144   B74     1.359   .     S
B74    C145    1.359   .     D
B74    Li73    1.098   .     S
Li74   B78     1.098   .     S
Be149  Be150   1.393   .     D
Be149  He147   1.097   .     S
Be149  C229    1.389   .     S
Be150  He146   1.097   .     S
Be150  C228    1.389   .     S
Be151  Be152   1.391   .     D
Be151  He149   1.097   .     S
Be151  C231    1.388   .     S
Be152  He148   1.097   .     S
Be152  C230    1.389   .     S
He150  Be47    1.097   1_655 S
He151  Be46    1.096   1_655 S
Be153  Be154   1.392   .     D
Be153  C147    1.389   .     S
Be153  He153   1.096   .     S
Be154  C146    1.390   .     S
Be154  He152   1.097   .     S
C146   B75     1.359   .     S
B75    C147    1.359   .     D
B75    Li75    1.097   .     S
Be155  C148    1.389   .     S
Be155  He154   1.097   .     S
Be155  Be177   1.391   .     D
B76    C148    1.355   .     D
B76    Li76    1.096   1_655 S
B76    C234    1.356   .     S
Li76   B76     1.096   1_455 S
Be156  Be157   1.390   .     D
Be156  C150    1.389   .     S
Be156  He156   1.098   .     S
Be157  C149    1.390   1_655 S
Be157  He155   1.097   .     S
C149   Be157   1.390   1_455 S
C149   B77     1.360   .     D
B77    C150    1.360   1_455 S
B77    Li77    1.097   .     S
C150   B77     1.360   1_655 S
Be158  C152    1.390   .     S
Be158  He157   1.097   .     S
C151   B78     1.358   .     S
C151   Be182   1.389   .     S
C152   H41     2.003   1_455 S
C152   B29     1.357   1_455 S
B78    C175    1.358   .     D
Be159  Be160   1.393   .     D
Be159  C154    1.389   .     S
Be159  He159   1.096   .     S
Be160  C153    1.390   .     S
Be160  He158   1.096   .     S
C153   B79     1.358   .     D
B79    C154    1.358   .     S
B79    Li78    1.098   .     S
Be161  Be162   1.393   .     D
Be161  C155    1.389   .     S
Be161  He160   1.097   .     S
Be162  He181   1.097   .     S
Be162  C236    1.389   .     S
B80    C155    1.357   .     D
B80    C236    1.358   .     S
B80    Li119   1.098   .     S
Be163  Be164   1.392   .     D
Be163  C156    1.390   .     S
Be163  He162   1.097   .     S
Be164  He161   1.097   .     S
B81    C157    1.357   .     D
B81    Li79    1.097   .     S
B81    C238    1.358   .     S
C157   Be234   1.390   .     S
Be165  Be166   1.390   .     D
Be165  C159    1.389   .     S
Be165  He164   1.097   .     S
Be166  C158    1.390   .     S
Be166  He163   1.097   .     S
C158   B82     1.360   .     D
B82    C159    1.360   .     S
B82    Li80    1.097   .     S
Be167  Be168   1.393   .     D
Be167  C160    1.389   .     S
Be167  He166   1.096   .     S
Be168  He165   1.097   .     S
Be169  Be170   1.392   .     D
Be169  C162    1.390   1_455 S
Be169  He168   1.096   .     S
Be170  C161    1.388   .     S
Be170  He167   1.096   .     S
C161   B83     1.358   1_455 D
B83    C161    1.358   1_655 D
B83    C162    1.356   .     S
B83    Li81    1.097   .     S
C162   Be169   1.390   1_655 S
Be171  Be172   1.393   .     D
Be171  C163    1.389   .     S
Be171  He170   1.097   .     S
Be172  He169   1.097   .     S
Be172  C176    1.389   .     S
B84    C163    1.357   1_455 D
B84    C176    1.358   1_455 S
B84    Li88    1.097   .     S
C163   B84     1.357   1_655 D
Be173  Be174   1.392   .     D
Be173  C164    1.390   1_455 S
Be173  He172   1.097   .     S
Be174  He171   1.097   .     S
C164   B33     1.357   1_655 D
C164   Be173   1.390   1_655 S
Be175  Be113   1.392   1_565 D
Be175  C165    1.390   .     S
Be175  He173   1.095   .     S
C165   B85     1.359   1_655 D
B85    C165    1.359   1_455 D
B85    C110    1.359   1_465 S
B85    Li82    1.098   .     S
C166   Be52    1.391   1_554 S
C166   B86     1.359   1_654 D
B86    C166    1.359   1_456 D
B86    C111    1.360   1_455 S
B86    Li83    1.097   1_556 S
Li83   B86     1.097   1_554 S
C167   B87     1.359   .     D
C167   Be238   1.389   .     S
B87    Li34    1.098   1_655 S
B87    C240    1.359   1_655 S
Be176  Be53    1.392   1_565 D
Be176  C168    1.390   .     S
Be176  He174   1.096   .     S
B88    C112    1.359   1_565 D
B88    C168    1.358   .     S
B88    Li84    1.097   .     S
He175  Be182   1.097   .     S
He176  Be183   1.096   .     S
C169   B30     1.360   1_554 D
C169   Be48    1.390   1_554 S
Be177  C234    1.390   .     S
Be177  He228   1.097   .     S
Li85   B30     1.097   1_554 S
C170   Be239   1.390   .     S
Be178  Be179   1.393   .     D
Be178  C172    1.389   .     S
Be178  He178   1.097   .     S
Be179  C171    1.389   .     S
Be179  He177   1.097   .     S
C171   B89     1.355   .     S
B89    C172    1.356   .     D
B89    Li86    1.097   .     S
Be180  Be181   1.393   .     D
Be180  C174    1.390   .     S
Be180  He180   1.097   .     S
Be181  C173    1.389   .     S
Be181  He179   1.097   .     S
C173   B90     1.359   .     S
B90    C174    1.359   .     D
B90    Li87    1.098   .     S
Be182  Be183   1.391   .     D
Be183  C175    1.390   .     S
C176   B84     1.358   1_655 S
C176   H57     1.998   1_655 S
H45    C178    1.998   .     S
H45    C186    1.986   .     S
H45    C194    2.004   .     S
H45    C202    1.991   .     S
H46    C180    2.000   .     S
H46    C188    2.004   .     S
H46    C196    1.998   .     S
H46    C204    1.997   .     S
H47    C179    1.987   .     S
H47    C190    1.991   .     S
H47    C198    1.987   .     S
H47    C206    1.997   1_455 S
H48    C181    1.999   .     S
H48    C192    2.003   .     S
H48    C200    1.986   .     S
H48    C208    2.001   .     S
H49    C182    1.995   .     S
H49    C189    2.001   .     S
H49    C199    1.980   .     S
H49    C210    1.992   1_455 S
H50    C184    1.993   .     S
H50    C187    1.988   .     S
H50    C201    1.989   .     S
H50    C212    1.993   .     S
H51    C183    2.002   .     S
H51    C193    2.004   .     S
H51    C195    2.009   .     S
H51    C214    2.006   .     S
H52    C185    1.999   .     S
H52    C191    1.990   .     S
H52    C197    1.997   .     S
H52    C216    1.999   .     S
H53    C207    1.995   .     S
H53    C218    2.001   .     S
H53    C226    2.004   .     S
H53    C235    2.010   1_655 S
H54    C209    1.999   .     S
H54    C220    2.000   .     S
H54    C228    2.002   .     S
H54    C236    2.001   .     S
H55    C203    1.987   .     S
H55    C222    1.996   .     S
H55    C230    2.000   .     S
H55    C234    1.991   1_455 S
H56    C205    2.000   .     S
H56    C224    2.001   .     S
H56    C232    2.010   .     S
H57    C176    1.998   1_455 S
H57    C215    1.992   .     S
H57    C221    1.996   .     S
H57    C231    1.997   .     S
H58    C217    1.996   .     S
H58    C219    2.004   .     S
H58    C233    2.013   .     S
H59    C211    1.995   .     S
H59    C225    2.002   .     S
H59    C227    2.005   .     S
H59    C237    2.006   1_655 S
H60    C213    1.994   .     S
H60    C223    1.995   .     S
H60    C229    1.999   .     S
H60    C238    2.001   .     S
C177   Be240   1.389   .     S
C178   B91     1.357   .     S
B91    C63     1.356   1_565 D
B91    Li89    1.098   1_655 S
Li89   B91     1.098   1_455 S
Be184  Be121   1.392   1_556 D
Be184  C179    1.390   .     S
Be184  He183   1.096   .     S
B92    C120    1.355   1_556 D
B92    C179    1.355   .     S
B92    Li90    1.098   1_455 S
Li90   B92     1.098   1_655 S
Be185  Be186   1.393   .     D
Be185  C181    1.390   .     S
Be185  He185   1.097   .     S
Be186  C180    1.389   .     S
Be186  He184   1.097   .     S
C180   B93     1.358   .     D
B93    C181    1.356   .     S
B93    Li91    1.097   .     S
Be187  Be188   1.393   .     D
Be187  C183    1.390   .     S
Be187  He187   1.097   .     S
Be188  C182    1.389   1_655 S
Be188  He186   1.097   .     S
C182   Be188   1.389   1_455 S
C182   B94     1.355   .     D
B94    C183    1.357   1_455 S
B94    Li92    1.095   .     S
C183   B94     1.357   1_655 S
Be189  Be59    1.392   1_565 D
Be189  C184    1.389   .     S
Be189  He188   1.095   .     S
Be190  Be124   1.392   1_556 D
Be190  C185    1.390   .     S
Be190  He189   1.097   .     S
B95    C123    1.357   1_556 D
B95    C185    1.357   .     S
B95    Li93    1.097   .     S
Be191  Be192   1.393   .     D
Be191  C187    1.390   .     S
Be191  He191   1.097   .     S
Be192  C186    1.389   .     S
Be192  He190   1.097   .     S
C186   B96     1.355   .     S
B96    C187    1.356   .     D
B96    Li94    1.098   .     S
Be193  Be194   1.393   .     D
Be193  C189    1.389   .     S
Be193  He193   1.097   .     S
Be194  C188    1.390   .     S
Be194  He192   1.097   .     S
C188   B97     1.358   .     S
B97    C189    1.358   .     D
B97    Li95    1.098   .     S
Be195  Be196   1.392   .     D
Be195  C191    1.389   .     S
Be195  He195   1.097   .     S
Be196  C190    1.389   .     S
Be196  He194   1.096   .     S
C190   B98     1.356   .     D
B98    C191    1.356   .     S
B98    Li96    1.098   .     S
Be197  Be198   1.394   .     D
Be197  C193    1.390   .     S
Be197  He197   1.097   .     S
Be198  C192    1.389   .     S
Be198  He196   1.097   .     S
C192   B99     1.358   .     S
B99    C193    1.357   .     D
B99    Li97    1.098   .     S
Be199  Be200   1.392   .     D
Be199  C195    1.390   .     S
Be199  He199   1.097   1_655 S
Be200  C194    1.388   .     S
Be200  He198   1.097   1_655 S
C194   B100    1.360   .     D
B100   C195    1.359   .     S
B100   Li98    1.098   .     S
He198  Be200   1.097   1_455 S
He199  Be199   1.097   1_455 S
Be201  Be202   1.393   .     D
Be201  C197    1.389   .     S
Be201  He201   1.097   .     S
Be202  C196    1.389   .     S
Be202  He200   1.097   .     S
C196   B101    1.357   .     S
B101   C197    1.358   .     D
B101   Li99    1.098   .     S
Be203  Be204   1.391   .     D
Be203  C199    1.388   .     S
Be203  He203   1.096   .     S
Be204  C198    1.390   .     S
Be204  He202   1.095   .     S
C198   B102    1.355   .     D
B102   C199    1.355   .     S
B102   Li100   1.098   .     S
Be205  Be206   1.391   .     D
Be205  C201    1.389   .     S
Be205  He205   1.096   .     S
Be206  C200    1.389   .     S
Be206  He204   1.097   .     S
C200   B103    1.356   .     D
B103   C201    1.356   .     S
B103   Li101   1.098   .     S
Be207  Be208   1.391   .     D
Be207  C203    1.389   .     S
Be207  He207   1.096   .     S
Be208  C202    1.390   1_455 S
Be208  He206   1.097   .     S
C202   Be208   1.390   1_655 S
C202   B104    1.357   .     D
B104   C203    1.357   1_655 S
B104   Li102   1.097   .     S
C203   B104    1.357   1_455 S
Be209  Be210   1.389   .     D
Be209  C205    1.390   .     S
Be209  He209   1.095   .     S
Be210  C204    1.389   .     S
Be210  He208   1.096   .     S
C204   B105    1.359   .     S
B105   C205    1.358   .     D
B105   Li103   1.097   .     S
Be211  Be212   1.394   .     D
Be211  C207    1.389   .     S
Be211  He211   1.097   .     S
Be212  C206    1.390   .     S
Be212  He210   1.096   .     S
C206   H47     1.997   1_655 S
C206   B106    1.356   .     D
B106   C207    1.356   .     S
B106   Li104   1.098   1_655 S
Li104  B106    1.098   1_455 S
Be213  Be214   1.392   .     D
Be213  C209    1.389   .     S
Be213  He213   1.097   .     S
Be214  C208    1.390   .     S
Be214  He212   1.097   .     S
C208   B107    1.358   .     D
B107   C209    1.358   .     S
B107   Li105   1.098   .     S
Be215  Be216   1.392   .     D
Be215  C211    1.389   .     S
Be215  He215   1.097   .     S
Be216  C210    1.389   .     S
Be216  He214   1.097   .     S
C210   H49     1.992   1_655 S
C210   B108    1.356   1_655 D
B108   C210    1.356   1_455 D
B108   C211    1.357   1_455 S
B108   Li106   1.097   .     S
C211   B108    1.357   1_655 S
Be217  Be218   1.393   .     D
Be217  C213    1.390   .     S
Be217  He217   1.097   .     S
Be218  C212    1.389   .     S
Be218  He216   1.097   .     S
C212   B109    1.357   .     D
B109   C213    1.356   .     S
B109   Li107   1.098   .     S
Be219  Be220   1.390   .     D
Be219  C215    1.388   .     S
Be219  He219   1.097   .     S
Be220  C214    1.390   1_455 S
Be220  He218   1.094   .     S
C214   Be220   1.390   1_655 S
C214   B110    1.358   1_655 D
B110   C214    1.358   1_455 D
B110   C215    1.358   .     S
B110   Li108   1.097   1_455 S
Li108  B110    1.097   1_655 S
Be221  Be222   1.391   .     D
Be221  C217    1.389   .     S
Be221  He221   1.097   .     S
Be222  C216    1.389   .     S
Be222  He220   1.096   .     S
C216   B111    1.358   .     S
B111   C217    1.358   .     D
B111   Li109   1.097   .     S
Be223  Be224   1.390   .     D
Be223  C219    1.389   .     S
Be223  He223   1.094   .     S
Be224  C218    1.389   .     S
Be224  He222   1.096   .     S
C218   B112    1.358   .     S
B112   C219    1.359   .     D
B112   Li110   1.098   .     S
C220   B113    1.357   .     D
B113   C221    1.357   .     S
B113   Li111   1.098   .     S
Be225  Be226   1.391   .     D
Be225  C223    1.390   .     S
Be225  He225   1.096   .     S
Be226  C222    1.389   .     S
Be226  He224   1.095   .     S
C222   B114    1.358   .     S
B114   C223    1.357   .     D
B114   Li112   1.098   .     S
Be227  Be228   1.390   .     D
Be227  C225    1.390   .     S
Be227  He227   1.096   .     S
Be228  C224    1.389   .     S
Be228  He226   1.094   .     S
C224   B115    1.359   .     S
B115   C225    1.358   .     D
B115   Li113   1.098   .     S
C226   B116    1.358   .     S
B116   C227    1.358   .     D
B116   Li114   1.098   .     S
C227   Be86    1.389   1_655 S
C228   B117    1.358   .     D
B117   C229    1.359   .     S
B117   Li115   1.098   .     S
C230   B118    1.359   .     S
B118   C231    1.359   .     D
B118   Li116   1.097   .     S
C232   B119    1.360   .     S
B119   C233    1.360   .     D
B119   Li117   1.098   .     S
C234   H55     1.991   1_655 S
He229  Be236   1.097   .     S
Be229  Be230   1.392   .     D
Be229  He231   1.097   .     S
Be230  C235    1.390   .     S
Be230  He230   1.095   .     S
C235   B40     1.358   1_455 S
C235   H53     2.010   1_455 S
Be231  Be236   1.393   .     D
Be231  He237   1.097   .     S
Be232  Be233   1.393   .     D
Be232  He233   1.097   .     S
Be232  C239    1.390   .     S
Be233  C237    1.390   .     S
Be233  He232   1.096   .     S
C237   H59     2.006   1_455 S
C237   B120    1.358   .     D
B120   Li57    1.097   1_455 S
B120   C239    1.356   .     S
Be234  Be235   1.393   .     D
Be234  He235   1.096   .     S
Be235  C238    1.388   .     S
Be235  He234   1.096   .     S
He236  Be239   1.097   .     S
Be237  Be238   1.393   .     D
Be237  C240    1.390   1_655 S
Be237  He239   1.097   .     S
Be238  He238   1.097   .     S
C240   Be237   1.390   1_455 S
C240   B87     1.359   1_455 S
Be239  Be240   1.392   .     D
Be240  He240   1.096   .     S
