# Supplementary material for: Data-Driven Search Algorithm for Discovery of Synthesizable Zeolitic Imidazolate Frameworks
Source: JACS Au. 2025 Mar 7;5(3):1460–70. doi: 10.1021/jacsau.5c00077 (PMC11938011; doi:10.1021/jacsau.5c00077)
Supplement: Supplementary file 5 — au5c00077_si_005.zip [file au5c00077_si_005.zip › Tier 2/T-172_139_3_1997.cif]

data_139_3_1997.lmp-nosymm
_audit_creation_date              2023-09-12
_audit_creation_method            'Materials Studio'
_symmetry_space_group_name_H-M    'I4MM'
_symmetry_Int_Tables_number       107
_symmetry_cell_setting            tetragonal
loop_
_symmetry_equiv_pos_as_xyz
  x,y,z
  -x,-y,z
  -y,x,z
  y,-x,z
  x,-y,z
  -x,y,z
  -y,-x,z
  y,x,z
  x+1/2,y+1/2,z+1/2
  -x+1/2,-y+1/2,z+1/2
  -y+1/2,x+1/2,z+1/2
  y+1/2,-x+1/2,z+1/2
  x+1/2,-y+1/2,z+1/2
  -x+1/2,y+1/2,z+1/2
  -y+1/2,-x+1/2,z+1/2
  y+1/2,x+1/2,z+1/2
_cell_length_a                    26.8904
_cell_length_b                    26.8904
_cell_length_c                    49.8486
_cell_angle_alpha                 90.0000
_cell_angle_beta                  90.0000
_cell_angle_gamma                 90.0000
loop_
_atom_site_label
_atom_site_type_symbol
_atom_site_fract_x
_atom_site_fract_y
_atom_site_fract_z
_atom_site_U_iso_or_equiv
_atom_site_adp_type
_atom_site_occupancy
H1     Zn    0.22679   0.38696   0.20926   0.00000  Uiso   1.00
H5     Zn    0.72702   0.11305   0.29045   0.00000  Uiso   1.00
H9     Zn    0.11304   0.38767   0.10424   0.00000  Uiso   1.00
H13    Zn    0.61265   0.11311   0.39519   0.00000  Uiso   1.00
H17    Zn    0.38661   0.22833   0.49913   0.00000  Uiso   1.00
Be1    C     0.10058   0.37177   0.25912   0.00000  Uiso   1.00
Be5    C     0.12816   0.39940   0.24071   0.00000  Uiso   1.00
C1     N     0.17194   0.37377   0.23543   0.00000  Uiso   1.00
B1     C     0.16895   0.33121   0.24996   0.00000  Uiso   1.00
C5     N     0.12636   0.32809   0.26446   0.00000  Uiso   1.00
He1    H     0.12038   0.43543   0.23135   0.00000  Uiso   1.00
He5    H     0.06448   0.37942   0.26844   0.00000  Uiso   1.00
Li1    H     0.19791   0.30240   0.24999   0.00000  Uiso   1.00
Be9    C     0.70180   0.47410   0.20790   0.00000  Uiso   1.00
C9     N     0.24926   0.45793   0.20979   0.00000  Uiso   1.00
He9    H     0.32923   0.44766   0.20702   0.00000  Uiso   1.00
Be13   C     0.20160   0.02590   0.29099   0.00000  Uiso   1.00
C13    N     0.74939   0.04207   0.28968   0.00000  Uiso   1.00
He13   H     0.82945   0.05234   0.29150   0.00000  Uiso   1.00
Be17   C     0.34059   0.30396   0.24605   0.00000  Uiso   1.00
C17    N     0.28284   0.34234   0.22064   0.00000  Uiso   1.00
He17   H     0.29126   0.36532   0.26216   0.00000  Uiso   1.00
Be21   C     0.83934   0.19729   0.25309   0.00000  Uiso   1.00
C21    N     0.78283   0.15768   0.27877   0.00000  Uiso   1.00
He21   H     0.78920   0.13673   0.23683   0.00000  Uiso   1.00
Be25   C     0.16847   0.31745   0.14078   0.00000  Uiso   1.00
Be29   C     0.19465   0.31690   0.16485   0.00000  Uiso   1.00
C25    N     0.19906   0.36558   0.17388   0.00000  Uiso   1.00
B5     C     0.17438   0.39370   0.15557   0.00000  Uiso   1.00
C29    N     0.15628   0.36644   0.13483   0.00000  Uiso   1.00
He25   H     0.21044   0.28565   0.17612   0.00000  Uiso   1.00
He29   H     0.15797   0.28681   0.12738   0.00000  Uiso   1.00
Li5    H     0.17116   0.43432   0.15681   0.00000  Uiso   1.00
Be33   C     0.67258   0.18194   0.36016   0.00000  Uiso   1.00
Be37   C     0.69874   0.18253   0.33607   0.00000  Uiso   1.00
C33    N     0.70030   0.13430   0.32611   0.00000  Uiso   1.00
B9     C     0.67393   0.10652   0.34387   0.00000  Uiso   1.00
C37    N     0.65741   0.13342   0.36513   0.00000  Uiso   1.00
He33   H     0.71623   0.21356   0.32540   0.00000  Uiso   1.00
He37   H     0.66412   0.21216   0.37424   0.00000  Uiso   1.00
Li9    H     0.66827   0.06628   0.34185   0.00000  Uiso   1.00
Be41   C     0.84419   0.47411   0.07274   0.00000  Uiso   1.00
C41    N     0.12457   0.45800   0.09316   0.00000  Uiso   1.00
He41   H     0.17517   0.44762   0.05965   0.00000  Uiso   1.00
Be45   C     0.35832   0.02586   0.42968   0.00000  Uiso   1.00
C45    N     0.62040   0.04201   0.40583   0.00000  Uiso   1.00
He45   H     0.65496   0.05219   0.44489   0.00000  Uiso   1.00
Be49   C     0.97411   0.35081   0.13706   0.00000  Uiso   1.00
C49    N     0.04206   0.37844   0.11519   0.00000  Uiso   1.00
He49   H     0.05230   0.33366   0.15106   0.00000  Uiso   1.00
Be53   C     0.47410   0.15966   0.36533   0.00000  Uiso   1.00
C53    N     0.54205   0.12625   0.38472   0.00000  Uiso   1.00
He53   H     0.55233   0.18034   0.35282   0.00000  Uiso   1.00
Be57   C     0.17948   0.29819   0.04555   0.00000  Uiso   1.00
Be61   C     0.17964   0.32438   0.06961   0.00000  Uiso   1.00
C57    N     0.13231   0.34366   0.07368   0.00000  Uiso   1.00
B13    C     0.10561   0.32995   0.05178   0.00000  Uiso   1.00
C61    N     0.13218   0.30141   0.03446   0.00000  Uiso   1.00
He57   H     0.20959   0.33011   0.08424   0.00000  Uiso   1.00
He61   H     0.20924   0.27707   0.03576   0.00000  Uiso   1.00
Li13   H     0.06632   0.33951   0.04892   0.00000  Uiso   1.00
Be65   C     0.68618   0.18188   0.45930   0.00000  Uiso   1.00
Be69   C     0.68516   0.15662   0.43493   0.00000  Uiso   1.00
C65    N     0.63585   0.15170   0.42702   0.00000  Uiso   1.00
B17    C     0.60867   0.17293   0.44688   0.00000  Uiso   1.00
C69    N     0.63746   0.19222   0.46668   0.00000  Uiso   1.00
He65   H     0.71568   0.14245   0.42248   0.00000  Uiso   1.00
He69   H     0.71770   0.19279   0.47193   0.00000  Uiso   1.00
Li17   H     0.56790   0.17525   0.44658   0.00000  Uiso   1.00
Be73   C     0.52585   0.28181   0.47618   0.00000  Uiso   1.00
C73    N     0.45802   0.24500   0.49368   0.00000  Uiso   1.00
He73   H     0.44781   0.30554   0.46528   0.00000  Uiso   1.00
Be77   C     0.16199   0.12539   0.01113   0.00000  Uiso   1.00
C77    N     0.14564   0.20499   1.00021   0.00000  Uiso   1.00
He77   H     0.08656   0.16055   0.01783   0.00000  Uiso   1.00
B21    C     0.50000   0.22133   0.21033   0.00000  Uiso   1.00
Li21   H     0.50000   0.18064   0.21178   0.00000  Uiso   1.00
B25    C     0.50000   0.10751   0.10514   0.00000  Uiso   1.00
B22    C     0.27856   1.00000   0.28946   0.00000  Uiso   1.00
Li23   H     0.68070   1.00000   0.28848   0.00000  Uiso   1.00
B26    C     0.39145   1.00000   0.39214   0.00000  Uiso   1.00
Li22   H     0.91850   0.50000   0.12211   0.00000  Uiso   1.00
B40    C     0.10798   0.50000   0.39616   0.00000  Uiso   1.00
Li34   H     0.91981   0.50000   0.41230   0.00000  Uiso   1.00
Li26   H     1.00000   0.40939   0.37237   0.00000  Uiso   1.00
B37    C     1.00000   0.39357   0.10249   0.00000  Uiso   1.00
Li33   H     1.00000   0.41667   0.08433   0.00000  Uiso   1.00
B42    C     1.00000   0.27680   1.00316   0.00000  Uiso   1.00
Li36   H     1.00000   0.30758   0.01758   0.00000  Uiso   1.00
B31    C     0.30745   0.30745   0.20608   0.00000  Uiso   1.00
Li27   H     0.30016   0.30016   0.18479   0.00000  Uiso   1.00
B33    C     0.30637   0.30637   0.49455   0.00000  Uiso   1.00
Li29   H     0.28022   0.28022   0.48531   0.00000  Uiso   1.00
B35    C     0.80824   0.19176   0.29347   0.00000  Uiso   1.00
Li31   H     0.80222   0.19778   0.31499   0.00000  Uiso   1.00
loop_
_geom_bond_atom_site_label_1
_geom_bond_atom_site_label_2
_geom_bond_distance
_geom_bond_site_symmetry_2
_ccdc_geom_bond_type
H1     C1      2.001   .     S
H1     C9      2.002   .     S
H1     C17     2.008   .     S
H1     C25     1.999   .     S
H5     C13     2.002   .     S
H5     C21     2.008   .     S
H5     C33     2.001   .     S
H5     C5      2.001   3_655 S
H9     C29     2.001   .     S
H9     C41     1.994   .     S
H9     C49     2.001   .     S
H9     C57     1.997   .     S
H13    C37     1.998   .     S
H13    C45     1.995   .     S
H13    C53     2.000   .     S
H13    C65     1.996   .     S
H17    C73     1.990   .     S
H17    C77     1.992   10_554 S
H17    C69     1.995   6_655 S
H17    C61     1.999   10    S
Be1    Be5     1.394   .     D
Be1    C5      1.390   .     S
Be1    He5     1.096   .     S
Be5    C1      1.389   .     S
Be5    He1     1.096   .     S
C1     B1      1.357   .     S
B1     C5      1.357   .     D
B1     Li1     1.098   .     S
C5     H5      2.001   4_565 S
Be9    Be9     1.393   5_565 A
Be9    He9     1.097   6_655 S
Be9    C9      1.389   6_655 A
C9     Be9     1.389   6_655 A
C9     B21     1.358   4_565 A
He9    Be9     1.097   6_655 S
Be13   He13    1.097   6_655 S
Be13   C13     1.389   6_655 A
Be13   Be13    1.393   5     A
C13    Be13    1.389   6_655 A
C13    B22     1.358   2_665 A
He13   Be13    1.097   6_655 S
Be17   He17    1.097   8     S
Be17   Be17    1.393   8     A
Be17   C17     1.389   8     A
C17    B31     1.358   .     A
C17    Be17    1.389   8     A
He17   Be17    1.097   8     S
Be21   Be21    1.393   7_665 A
Be21   C21     1.390   7_665 A
Be21   He21    1.097   7_665 S
C21    B35     1.358   .     A
C21    Be21    1.390   7_665 A
He21   Be21    1.097   7_665 S
Be25   Be29    1.391   .     D
Be25   C29     1.390   .     S
Be25   He29    1.098   .     S
Be29   C25     1.389   .     S
Be29   He25    1.096   .     S
C25    B5      1.358   .     S
B5     C29     1.358   .     D
B5     Li5     1.097   .     S
Be33   Be37    1.392   .     D
Be33   C37     1.389   .     S
Be33   He37    1.097   .     S
Be37   C33     1.389   .     S
Be37   He33    1.096   .     S
C33    B9      1.358   .     D
B9     C37     1.358   .     S
B9     Li9     1.097   .     S
Be41   Be41    1.392   5_565 A
Be41   C41     1.389   6_655 A
Be41   He41    1.097   6_655 S
C41    Be41    1.389   6_655 A
C41    B25     1.357   4_565 A
He41   Be41    1.097   6_655 S
Be45   C45     1.389   6_655 A
Be45   He45    1.097   6_655 S
Be45   Be45    1.391   5     A
C45    Be45    1.389   6_655 A
C45    B26     1.358   2_665 A
He45   Be45    1.097   6_655 S
Be49   Be49    1.392   6_755 A
Be49   He49    1.097   6_655 S
Be49   C49     1.389   6_655 A
C49    B37     1.358   1_455 A
C49    Be49    1.389   6_655 A
He49   Be49    1.097   6_655 S
Be53   Be53    1.393   6_655 A
Be53   C53     1.389   6_655 A
Be53   He53    1.097   6_655 S
C53    Be53    1.389   6_655 A
C53    B40     1.358   3_655 A
He53   Be53    1.097   6_655 S
Be57   Be61    1.391   .     D
Be57   C61     1.389   .     S
Be57   He61    1.096   .     S
Be61   C57     1.389   .     S
Be61   He57    1.097   .     S
C57    B13     1.358   .     D
B13    C61     1.358   .     S
B13    Li13    1.097   .     S
C61    H17     1.999   10_554 S
Be65   Be69    1.392   .     D
Be65   C69     1.389   .     S
Be65   He69    1.096   .     S
Be69   C65     1.390   .     S
Be69   He65    1.097   .     S
C65    B17     1.357   .     D
B17    C69     1.357   .     S
B17    Li17    1.098   .     S
C69    H17     1.995   6_655 S
Be73   Be73    1.390   6_655 A
Be73   C73     1.389   6_655 A
Be73   He73    1.097   6_655 S
C73    Be73    1.389   6_655 A
C73    B42     1.357   10_654 A
He73   Be73    1.097   6_655 S
Be77   Be77    1.392   8     A
Be77   He77    1.097   8     S
Be77   C77     1.389   8_554 A
C77    H17     1.992   10    S
C77    Be77    1.389   8_556 A
C77    B33     1.356   10    A
He77   Be77    1.097   8     S
B21    Li21    1.097   .     S
B21    C9      1.358   3_655 A
B21    C9      1.358   8     A
B25    C41     1.357   3_655 A
B25    C41     1.357   8     A
B25    Li22    1.098   4_565 S
B22    C13     1.358   2_665 A
B22    C13     1.358   6_665 A
B22    Li23    1.096   2_675 S
Li23   B22     1.096   2_675 S
B26    C45     1.358   2_665 A
B26    C45     1.358   6_665 A
B26    Li26    1.097   4_575 S
Li22   B25     1.098   3_655 S
B40    C53     1.358   4_565 A
B40    C53     1.358   8     A
B40    Li34    1.098   2_665 S
Li34   B40     1.098   2_665 S
Li26   B26     1.097   3_755 S
B37    C49     1.358   1_655 A
B37    C49     1.358   6_655 A
B37    Li33    1.098   .     S
B42    Li36    1.096   1_556 S
B42    C73     1.357   10_655 A
B42    C73     1.357   13    A
Li36   B42     1.096   1_554 S
B31    C17     1.358   8     A
B31    Li27    1.097   .     S
B33    Li29    1.096   .     S
B33    C77     1.356   10_554 A
B33    C77     1.356   15_554 A
B35    C21     1.358   7_665 A
B35    Li31    1.097   .     S
