# Supplementary material for: Data-Driven Search Algorithm for Discovery of Synthesizable Zeolitic Imidazolate Frameworks
Source: JACS Au. 2025 Mar 7;5(3):1460–70. doi: 10.1021/jacsau.5c00077 (PMC11938011; doi:10.1021/jacsau.5c00077)
Supplement: Supplementary file 5 — au5c00077_si_005.zip [file au5c00077_si_005.zip › Tier 2/T-173_53_3_807725.cif]

data_53_3_807725.lmp-nosymm
_audit_creation_date              2023-09-12
_audit_creation_method            'Materials Studio'
_symmetry_space_group_name_H-M    'P1'
_symmetry_Int_Tables_number       1
_symmetry_cell_setting            triclinic
loop_
_symmetry_equiv_pos_as_xyz
  x,y,z
_cell_length_a                    9.9007
_cell_length_b                    30.0899
_cell_length_c                    14.5334
_cell_angle_alpha                 90.0200
_cell_angle_beta                  90.1669
_cell_angle_gamma                 90.4219
loop_
_atom_site_label
_atom_site_type_symbol
_atom_site_fract_x
_atom_site_fract_y
_atom_site_fract_z
_atom_site_U_iso_or_equiv
_atom_site_adp_type
_atom_site_occupancy
H1     Zn    0.39919   0.06941   0.14929   0.00000  Uiso   1.00
H2     Zn    0.90230   0.05373   0.37891   0.00000  Uiso   1.00
H3     Zn    0.00648   0.20278   0.66117   0.00000  Uiso   1.00
H4     Zn    0.51203   0.22242   0.89543   0.00000  Uiso   1.00
Be1    C     0.98430   0.03956   0.17664   0.00000  Uiso   1.00
Be2    C     0.10119   0.04245   0.12379   0.00000  Uiso   1.00
C1     N     0.20645   0.05636   0.18059   0.00000  Uiso   1.00
B1     C     0.14989   0.06311   0.26428   0.00000  Uiso   1.00
C2     N     0.01576   0.05356   0.26529   0.00000  Uiso   1.00
He1    H     0.11769   0.03533   0.05076   0.00000  Uiso   1.00
He2    H     0.88148   0.02909   0.15796   0.00000  Uiso   1.00
Li1    H     0.20637   0.07501   0.32470   0.00000  Uiso   1.00
Be3    C     0.60715   0.02303   0.38226   0.00000  Uiso   1.00
Be4    C     0.48979   0.02741   0.33015   0.00000  Uiso   1.00
C3     N     0.51770   0.05556   0.25676   0.00000  Uiso   1.00
B2     C     0.65045   0.06640   0.26521   0.00000  Uiso   1.00
C4     N     0.70936   0.04719   0.33954   0.00000  Uiso   1.00
He3    H     0.38893   0.01298   0.34024   0.00000  Uiso   1.00
He4    H     0.62592   0.00391   0.44508   0.00000  Uiso   1.00
Li2    H     0.70412   0.08849   0.21736   0.00000  Uiso   1.00
Be5    C     0.57638   0.99947   0.93034   0.00000  Uiso   1.00
Be6    C     0.57486   0.03459   0.99286   0.00000  Uiso   1.00
C5     N     0.46043   0.02996   0.04727   0.00000  Uiso   1.00
B3     C     0.39907   0.99196   0.01847   0.00000  Uiso   1.00
He5    H     0.64565   0.06237   0.00215   0.00000  Uiso   1.00
C6     N     0.95467   0.99771   0.44287   0.00000  Uiso   1.00
Li3    H     0.81453   0.99372   0.55693   0.00000  Uiso   1.00
Be7    C     0.01638   0.18184   0.46054   0.00000  Uiso   1.00
Be8    C     0.99593   0.14800   0.39674   0.00000  Uiso   1.00
C7     N     0.95258   0.11030   0.44356   0.00000  Uiso   1.00
B4     C     0.94463   0.12279   0.53330   0.00000  Uiso   1.00
C8     N     0.98107   0.16593   0.54704   0.00000  Uiso   1.00
He6    H     0.01088   0.14796   0.32197   0.00000  Uiso   1.00
He7    H     0.05131   0.21616   0.45026   0.00000  Uiso   1.00
Li4    H     0.91211   0.10046   0.58878   0.00000  Uiso   1.00
Be9    C     0.41741   0.20671   0.09476   0.00000  Uiso   1.00
Be10   C     0.39249   0.17098   0.15340   0.00000  Uiso   1.00
C9     N     0.41745   0.13204   0.10529   0.00000  Uiso   1.00
B5     C     0.45574   0.14514   0.01981   0.00000  Uiso   1.00
C10    N     0.45853   0.18999   0.01030   0.00000  Uiso   1.00
He8    H     0.35900   0.17027   0.22525   0.00000  Uiso   1.00
Li5    H     0.48052   0.12209   0.96391   0.00000  Uiso   1.00
Be11   C     0.41770   0.18122   0.71565   0.00000  Uiso   1.00
Be12   C     0.30170   0.17617   0.66217   0.00000  Uiso   1.00
C11    N     0.19618   0.19718   0.70693   0.00000  Uiso   1.00
B6     C     0.25130   0.21489   0.78453   0.00000  Uiso   1.00
C12    N     0.38514   0.20614   0.79292   0.00000  Uiso   1.00
He9    H     0.28589   0.15885   0.59652   0.00000  Uiso   1.00
He10   H     0.52049   0.16906   0.70429   0.00000  Uiso   1.00
Li6    H     0.19363   0.23384   0.83543   0.00000  Uiso   1.00
Be13   C     0.77357   0.16792   0.89269   0.00000  Uiso   1.00
Be14   C     0.88834   0.16347   0.83828   0.00000  Uiso   1.00
C13    N     0.87987   0.19383   0.76655   0.00000  Uiso   1.00
B7     C     0.76044   0.21492   0.77839   0.00000  Uiso   1.00
C14    N     0.69305   0.20072   0.85422   0.00000  Uiso   1.00
He11   H     0.97595   0.14164   0.84574   0.00000  Uiso   1.00
He12   H     0.74371   0.15062   0.95588   0.00000  Uiso   1.00
He13   H     0.64778   0.99170   0.87520   0.00000  Uiso   1.00
H5     Zn    0.01077   0.40260   0.60773   0.00000  Uiso   1.00
H6     Zn    0.51571   0.42129   0.83512   0.00000  Uiso   1.00
He14   H     0.40782   0.24252   0.10659   0.00000  Uiso   1.00
Li7    H     0.72372   0.24133   0.73278   0.00000  Uiso   1.00
Be15   C     0.86587   0.31949   0.53882   0.00000  Uiso   1.00
Be16   C     0.86621   0.27375   0.55249   0.00000  Uiso   1.00
C15    N     0.96999   0.26374   0.61342   0.00000  Uiso   1.00
B8     C     0.02681   0.30344   0.63628   0.00000  Uiso   1.00
C16    N     0.96964   0.33803   0.59099   0.00000  Uiso   1.00
He15   H     0.80169   0.24767   0.52258   0.00000  Uiso   1.00
He16   H     0.80082   0.33980   0.49496   0.00000  Uiso   1.00
Li8    H     0.11306   0.30691   0.68346   0.00000  Uiso   1.00
Be17   C     0.56402   0.35401   0.98810   0.00000  Uiso   1.00
Be18   C     0.56441   0.30811   0.00105   0.00000  Uiso   1.00
C17    N     0.51953   0.28801   0.92037   0.00000  Uiso   1.00
B9     C     0.49711   0.32194   0.86075   0.00000  Uiso   1.00
C18    N     0.51932   0.36252   0.89925   0.00000  Uiso   1.00
He17   H     0.59349   0.28853   0.06137   0.00000  Uiso   1.00
He18   H     0.59079   0.38106   0.03544   0.00000  Uiso   1.00
Li9    H     0.46041   0.31710   0.79006   0.00000  Uiso   1.00
Be19   C     0.42951   0.42293   0.63363   0.00000  Uiso   1.00
Be20   C     0.31243   0.41908   0.58085   0.00000  Uiso   1.00
C19    N     0.20415   0.41286   0.64017   0.00000  Uiso   1.00
B10    C     0.25851   0.41167   0.72591   0.00000  Uiso   1.00
C20    N     0.39431   0.41797   0.72556   0.00000  Uiso   1.00
He19   H     0.29775   0.42075   0.50612   0.00000  Uiso   1.00
He20   H     0.53453   0.42887   0.61291   0.00000  Uiso   1.00
Li10   H     0.19891   0.40690   0.78879   0.00000  Uiso   1.00
Be21   C     0.78597   0.46963   0.80783   0.00000  Uiso   1.00
Be22   C     0.90357   0.46471   0.75660   0.00000  Uiso   1.00
C21    N     0.89227   0.42553   0.70661   0.00000  Uiso   1.00
B11    C     0.76872   0.40855   0.72693   0.00000  Uiso   1.00
C22    N     0.70083   0.43394   0.78810   0.00000  Uiso   1.00
He21   H     0.99447   0.48565   0.75267   0.00000  Uiso   1.00
Li11   H     0.72915   0.37720   0.69859   0.00000  Uiso   1.00
C23    N     0.46778   0.47630   0.90440   0.00000  Uiso   1.00
Li12   H     0.61032   0.47544   0.01775   0.00000  Uiso   1.00
Be23   C     0.87157   0.47160   0.37415   0.00000  Uiso   1.00
Be24   C     0.86201   0.43643   0.43597   0.00000  Uiso   1.00
C24    N     0.96843   0.44003   0.49804   0.00000  Uiso   1.00
B12    C     0.03567   0.47779   0.47427   0.00000  Uiso   1.00
He22   H     0.78843   0.40915   0.43953   0.00000  Uiso   1.00
He23   H     0.80871   0.47978   0.31434   0.00000  Uiso   1.00
H7     Zn    0.54696   0.57059   0.11009   0.00000  Uiso   1.00
H8     Zn    0.04558   0.55222   0.33322   0.00000  Uiso   1.00
Li13   H     0.71802   0.72980   0.30656   0.00000  Uiso   1.00
Be25   C     0.53604   0.65457   0.99582   0.00000  Uiso   1.00
Be26   C     0.52998   0.70045   0.00680   0.00000  Uiso   1.00
C25    N     0.51766   0.70962   0.10012   0.00000  Uiso   1.00
B13    C     0.51940   0.66945   0.14258   0.00000  Uiso   1.00
C26    N     0.52731   0.63511   0.08224   0.00000  Uiso   1.00
He24   H     0.53268   0.72711   0.95535   0.00000  Uiso   1.00
He25   H     0.54505   0.63440   0.93330   0.00000  Uiso   1.00
Li14   H     0.51111   0.66517   0.21737   0.00000  Uiso   1.00
Be27   C     0.90943   0.61891   0.46065   0.00000  Uiso   1.00
Be28   C     0.90280   0.66477   0.47258   0.00000  Uiso   1.00
C27    N     0.99290   0.68468   0.41179   0.00000  Uiso   1.00
B14    C     0.04872   0.65072   0.36403   0.00000  Uiso   1.00
C28    N     0.00375   0.61030   0.39252   0.00000  Uiso   1.00
He26   H     0.84195   0.68466   0.51999   0.00000  Uiso   1.00
He27   H     0.85589   0.59184   0.49596   0.00000  Uiso   1.00
Li15   H     0.12529   0.65542   0.31035   0.00000  Uiso   1.00
Be29   C     0.34267   0.52436   0.34529   0.00000  Uiso   1.00
Be30   C     0.46058   0.52923   0.29417   0.00000  Uiso   1.00
C29    N     0.43069   0.55436   0.21667   0.00000  Uiso   1.00
B15    C     0.29687   0.56323   0.22212   0.00000  Uiso   1.00
C30    N     0.23882   0.54530   0.29807   0.00000  Uiso   1.00
He28   H     0.56296   0.51709   0.30734   0.00000  Uiso   1.00
He29   H     0.32459   0.50702   0.41044   0.00000  Uiso   1.00
Li16   H     0.24147   0.58252   0.17037   0.00000  Uiso   1.00
He30   H     0.75551   0.49603   0.85523   0.00000  Uiso   1.00
Be31   C     0.95622   0.53446   0.13328   0.00000  Uiso   1.00
Be32   C     0.83775   0.53792   0.08194   0.00000  Uiso   1.00
C31    N     0.73887   0.55602   0.13803   0.00000  Uiso   1.00
B16    C     0.80070   0.56443   0.21958   0.00000  Uiso   1.00
C32    N     0.93222   0.55217   0.21991   0.00000  Uiso   1.00
He31   H     0.81610   0.52844   0.01059   0.00000  Uiso   1.00
He32   H     0.05561   0.52138   0.11468   0.00000  Uiso   1.00
Li17   H     0.75025   0.57984   0.27862   0.00000  Uiso   1.00
Be33   C     0.37543   0.50844   0.87792   0.00000  Uiso   1.00
Be34   C     0.38473   0.54368   0.93980   0.00000  Uiso   1.00
C33    N     0.48613   0.53411   0.00285   0.00000  Uiso   1.00
B17    C     0.53095   0.49306   0.97989   0.00000  Uiso   1.00
He33   H     0.32909   0.57503   0.94273   0.00000  Uiso   1.00
He34   H     0.30981   0.50365   0.81775   0.00000  Uiso   1.00
C34    N     0.98241   0.49763   0.39878   0.00000  Uiso   1.00
Li18   H     0.12474   0.49055   0.51113   0.00000  Uiso   1.00
He35   H     0.04405   0.73235   0.61015   0.00000  Uiso   1.00
H9     Zn    0.90669   0.89999   0.64598   0.00000  Uiso   1.00
H10    Zn    0.40507   0.91877   0.87741   0.00000  Uiso   1.00
H11    Zn    0.51944   0.77033   0.15615   0.00000  Uiso   1.00
H12    Zn    0.01765   0.74977   0.38908   0.00000  Uiso   1.00
Be35   C     0.12209   0.95911   0.86351   0.00000  Uiso   1.00
Be36   C     0.00471   0.95363   0.81162   0.00000  Uiso   1.00
C35    N     0.02621   0.91968   0.74873   0.00000  Uiso   1.00
B18    C     0.15569   0.90672   0.76212   0.00000  Uiso   1.00
C36    N     0.21816   0.92974   0.83052   0.00000  Uiso   1.00
He36   H     0.90751   0.97075   0.81541   0.00000  Uiso   1.00
He37   H     0.14539   0.98233   0.91947   0.00000  Uiso   1.00
Li19   H     0.20437   0.88037   0.72209   0.00000  Uiso   1.00
Be37   C     0.49238   0.92571   0.67701   0.00000  Uiso   1.00
Be38   C     0.60828   0.92202   0.62361   0.00000  Uiso   1.00
C37    N     0.71462   0.91044   0.68112   0.00000  Uiso   1.00
B19    C     0.65971   0.90597   0.76614   0.00000  Uiso   1.00
C38    N     0.52556   0.91493   0.76726   0.00000  Uiso   1.00
He38   H     0.62332   0.92715   0.54964   0.00000  Uiso   1.00
He39   H     0.38927   0.93497   0.65744   0.00000  Uiso   1.00
Li20   H     0.71762   0.89640   0.82746   0.00000  Uiso   1.00
C39    N     0.46431   0.97266   0.94709   0.00000  Uiso   1.00
He40   H     0.01401   0.82563   0.23106   0.00000  Uiso   1.00
Li21   H     0.30679   0.97826   0.04947   0.00000  Uiso   1.00
Be39   C     0.05597   0.96880   0.41585   0.00000  Uiso   1.00
Be40   C     0.05668   0.93300   0.47641   0.00000  Uiso   1.00
C40    N     0.95387   0.93914   0.53994   0.00000  Uiso   1.00
B20    C     0.89781   0.97881   0.51828   0.00000  Uiso   1.00
He41   H     0.12111   0.90350   0.47824   0.00000  Uiso   1.00
He42   H     0.11915   0.97569   0.35559   0.00000  Uiso   1.00
Be41   C     0.33018   0.79640   0.00511   0.00000  Uiso   1.00
Be42   C     0.30149   0.83023   0.94303   0.00000  Uiso   1.00
C41    N     0.39527   0.86421   0.95598   0.00000  Uiso   1.00
B21    C     0.47913   0.84956   0.02351   0.00000  Uiso   1.00
C42    N     0.44434   0.80857   0.05526   0.00000  Uiso   1.00
He43   H     0.22001   0.83289   0.89210   0.00000  Uiso   1.00
He44   H     0.27880   0.76444   0.01625   0.00000  Uiso   1.00
Li22   H     0.56496   0.86899   0.05008   0.00000  Uiso   1.00
Be43   C     0.01278   0.76665   0.59677   0.00000  Uiso   1.00
Be44   C     0.99061   0.80184   0.65708   0.00000  Uiso   1.00
C43    N     0.95404   0.83867   0.60539   0.00000  Uiso   1.00
B22    C     0.95090   0.82454   0.51669   0.00000  Uiso   1.00
C44    N     0.98481   0.78117   0.50802   0.00000  Uiso   1.00
He45   H     0.00005   0.80371   0.73217   0.00000  Uiso   1.00
He46   H     0.78091   0.83756   0.12266   0.00000  Uiso   1.00
Li23   H     0.92282   0.84567   0.45817   0.00000  Uiso   1.00
Be45   C     0.30750   0.78347   0.40505   0.00000  Uiso   1.00
Be46   C     0.42355   0.78775   0.35176   0.00000  Uiso   1.00
C45    N     0.39509   0.77133   0.26441   0.00000  Uiso   1.00
B23    C     0.26361   0.75826   0.26699   0.00000  Uiso   1.00
C46    N     0.20598   0.76523   0.35037   0.00000  Uiso   1.00
He47   H     0.52388   0.80094   0.36947   0.00000  Uiso   1.00
He48   H     0.28896   0.79247   0.47704   0.00000  Uiso   1.00
Li24   H     0.20940   0.74395   0.20788   0.00000  Uiso   1.00
Be47   C     0.91736   0.80756   0.23097   0.00000  Uiso   1.00
Be48   C     0.80216   0.81340   0.17713   0.00000  Uiso   1.00
C47    N     0.70677   0.78186   0.20355   0.00000  Uiso   1.00
B24    C     0.76675   0.75788   0.27128   0.00000  Uiso   1.00
C48    N     0.89482   0.77175   0.28947   0.00000  Uiso   1.00
loop_
_geom_bond_atom_site_label_1
_geom_bond_atom_site_label_2
_geom_bond_distance
_geom_bond_site_symmetry_2
_ccdc_geom_bond_type
H1     C1      1.999   .     S
H1     C3      1.997   .     S
H1     C5      1.997   .     S
H1     C9      1.997   .     S
H2     C2      2.000   1_655 S
H2     C4      2.001   .     S
H2     C6      1.996   1_545 S
H2     C7      2.003   .     S
H3     C8      2.009   1_455 S
H3     C11     1.999   .     S
H3     C13     1.999   1_455 S
H3     C15     1.996   1_455 S
H4     C10     2.005   1_556 S
H4     C12     2.004   .     S
H4     C14     2.005   .     S
H4     C17     2.007   .     S
Be1    Be2     1.393   1_655 D
Be1    C2      1.389   1_655 S
Be1    He2     1.097   .     S
Be2    Be1     1.393   1_455 D
Be2    C1      1.390   .     S
Be2    He1     1.096   .     S
C1     B1      1.356   .     S
B1     C2      1.357   .     D
B1     Li1     1.098   .     S
C2     H2      2.000   1_455 S
C2     Be1     1.389   1_455 S
Be3    Be4     1.392   .     D
Be3    C4      1.390   .     S
Be3    He4     1.095   .     S
Be4    C3      1.389   .     S
Be4    He3     1.096   .     S
C3     B2      1.357   .     D
B2     C4      1.358   .     S
B2     Li2     1.098   .     S
Be5    Be6     1.394   1_565 D
Be5    He13    1.096   .     S
Be5    C39     1.389   .     S
Be6    Be5     1.394   1_545 D
Be6    C5      1.390   1_556 S
Be6    He5     1.095   1_556 S
C5     Be6     1.390   1_554 S
C5     B3      1.356   1_545 D
B3     C5      1.356   1_565 D
B3     C39     1.356   1_554 S
B3     Li21    1.098   .     S
He5    Be6     1.095   1_554 S
C6     H2      1.996   1_565 S
C6     Be39    1.390   1_655 S
C6     B20     1.357   .     D
Li3    B20     1.098   .     S
Be7    Be8     1.390   1_455 D
Be7    C8      1.390   1_455 S
Be7    He7     1.097   .     S
Be8    Be7     1.390   1_655 D
Be8    C7      1.389   .     S
Be8    He6     1.097   1_655 S
C7     B4      1.360   .     D
B4     C8      1.359   .     S
B4     Li4     1.097   .     S
C8     Be7     1.390   1_655 S
C8     H3      2.009   1_655 S
He6    Be8     1.097   1_455 S
Be9    Be10    1.393   .     D
Be9    C10     1.390   .     S
Be9    He14    1.096   .     S
Be10   C9      1.388   .     S
Be10   He8     1.097   .     S
C9     B5      1.358   .     D
B5     C10     1.357   .     S
B5     Li5     1.098   1_554 S
C10    H4      2.005   1_554 S
Li5    B5      1.098   1_556 S
Be11   Be12    1.392   .     D
Be11   C12     1.390   .     S
Be11   He10    1.097   .     S
Be12   C11     1.388   .     S
Be12   He9     1.097   .     S
C11    B6      1.358   .     S
B6     C12     1.358   .     D
B6     Li6     1.098   .     S
Be13   Be14    1.393   .     D
Be13   C14     1.390   .     S
Be13   He12    1.096   .     S
Be14   C13     1.389   .     S
Be14   He11    1.097   .     S
C13    H3      1.999   1_655 S
C13    B7      1.357   .     S
B7     C14     1.357   .     D
B7     Li7     1.098   .     S
H5     C16     1.997   1_455 S
H5     C19     1.992   .     S
H5     C21     1.985   1_455 S
H5     C24     1.997   1_455 S
H6     C18     2.000   .     S
H6     C20     1.994   .     S
H6     C22     1.992   .     S
H6     C23     1.998   .     S
Be15   Be16    1.391   .     D
Be15   C16     1.389   .     S
Be15   He16    1.095   .     S
Be16   C15     1.389   .     S
Be16   He15    1.097   .     S
C15    H3      1.996   1_655 S
C15    B8      1.357   1_655 S
B8     C15     1.357   1_455 S
B8     C16     1.358   1_455 D
B8     Li8     1.098   .     S
C16    B8      1.358   1_655 D
C16    H5      1.997   1_655 S
Be17   Be18    1.394   1_556 D
Be17   C18     1.388   .     S
Be17   He18    1.096   1_556 S
Be18   Be17    1.394   1_554 D
Be18   C17     1.389   1_554 S
Be18   He17    1.095   .     S
C17    Be18    1.389   1_556 S
C17    B9      1.358   .     S
B9     C18     1.359   .     D
B9     Li9     1.098   .     S
He18   Be17    1.096   1_554 S
Be19   Be20    1.392   .     D
Be19   C20     1.390   .     S
Be19   He20    1.097   .     S
Be20   C19     1.389   .     S
Be20   He19    1.097   .     S
C19    B10     1.357   .     D
B10    C20     1.356   .     S
B10    Li10    1.098   .     S
Be21   Be22    1.393   .     D
Be21   C22     1.390   .     S
Be21   He30    1.096   .     S
Be22   C21     1.388   .     S
Be22   He21    1.096   .     S
C21    H5      1.985   1_655 S
C21    B11     1.356   .     D
B11    C22     1.355   .     S
B11    Li11    1.098   .     S
C23    Be33    1.389   .     S
C23    B17     1.357   .     S
Li12   B17     1.098   1_554 S
Be23   Be24    1.391   .     D
Be23   He23    1.097   .     S
Be23   C34     1.390   .     S
Be24   C24     1.389   .     S
Be24   He22    1.095   .     S
C24    H5      1.997   1_655 S
C24    B12     1.358   1_655 S
B12    C24     1.358   1_455 S
B12    C34     1.356   1_455 D
B12    Li18    1.097   .     S
H7     C26     1.994   .     S
H7     C29     1.991   .     S
H7     C31     1.994   .     S
H7     C33     1.995   .     S
H8     C28     1.995   .     S
H8     C30     1.994   .     S
H8     C32     1.990   1_455 S
H8     C34     1.997   1_455 S
Li13   B24     1.098   .     S
Be25   Be26    1.391   1_556 D
Be25   C26     1.389   1_556 S
Be25   He25    1.097   .     S
Be26   Be25    1.391   1_554 D
Be26   C25     1.390   .     S
Be26   He24    1.097   1_554 S
C25    B13     1.358   .     S
C25    H11     2.000   .     S
B13    C26     1.358   .     D
B13    Li14    1.098   .     S
C26    Be25    1.389   1_554 S
He24   Be26    1.097   1_556 S
Be27   Be28    1.393   .     D
Be27   C28     1.389   1_655 S
Be27   He27    1.097   .     S
Be28   C27     1.390   .     S
Be28   He26    1.097   .     S
C27    B14     1.357   1_655 D
C27    H12     2.000   1_655 S
B14    C27     1.357   1_455 D
B14    C28     1.357   .     S
B14    Li15    1.098   .     S
C28    Be27    1.389   1_455 S
Be29   Be30    1.392   .     D
Be29   C30     1.390   .     S
Be29   He29    1.096   .     S
Be30   C29     1.389   .     S
Be30   He28    1.096   .     S
C29    B15     1.356   .     D
B15    C30     1.356   .     S
B15    Li16    1.098   .     S
Be31   Be32    1.393   .     D
Be31   C32     1.389   .     S
Be31   He32    1.097   1_655 S
Be32   C31     1.390   .     S
Be32   He31    1.096   .     S
C31    B16     1.355   .     S
B16    C32     1.356   .     D
B16    Li17    1.098   .     S
C32    H8      1.990   1_655 S
He32   Be31    1.097   1_455 S
Be33   Be34    1.393   .     D
Be33   He34    1.097   .     S
Be34   C33     1.389   1_556 S
Be34   He33    1.097   .     S
C33    Be34    1.389   1_554 S
C33    B17     1.357   1_554 D
B17    C33     1.357   1_556 D
B17    Li12    1.098   1_556 S
C34    B12     1.356   1_655 D
C34    H8      1.997   1_655 S
He35   Be43    1.097   .     S
H9     C35     1.990   1_655 S
H9     C37     1.998   .     S
H9     C40     1.995   .     S
H9     C43     1.996   .     S
H10    C36     2.000   .     S
H10    C38     2.003   .     S
H10    C39     1.995   .     S
H10    C41     2.002   .     S
H11    C42     2.009   .     S
H11    C45     2.001   .     S
H11    C47     2.004   .     S
H12    C27     2.000   1_455 S
H12    C44     1.998   1_455 S
H12    C46     2.001   .     S
H12    C48     2.004   1_455 S
Be35   Be36    1.392   .     D
Be35   C36     1.389   .     S
Be35   He37    1.095   .     S
Be36   C35     1.389   .     S
Be36   He36    1.096   1_455 S
C35    H9      1.990   1_455 S
C35    B18     1.356   .     D
B18    C36     1.357   .     S
B18    Li19    1.098   .     S
He36   Be36    1.096   1_655 S
Be37   Be38    1.392   .     D
Be37   C38     1.390   .     S
Be37   He39    1.097   .     S
Be38   C37     1.389   .     S
Be38   He38    1.097   .     S
C37    B19     1.358   .     D
B19    C38     1.357   .     S
B19    Li20    1.098   .     S
C39    B3      1.356   1_556 S
He40   Be47    1.097   1_455 S
Be39   C6      1.390   1_455 S
Be39   Be40    1.391   .     D
Be39   He42    1.097   .     S
Be40   C40     1.390   1_455 S
Be40   He41    1.097   .     S
C40    Be40    1.390   1_655 S
C40    B20     1.357   .     S
Be41   Be42    1.391   1_554 D
Be41   C42     1.390   .     S
Be41   He44    1.097   .     S
Be42   Be41    1.391   1_556 D
Be42   C41     1.388   .     S
Be42   He43    1.097   .     S
C41    B21     1.359   1_556 D
B21    C41     1.359   1_554 D
B21    C42     1.359   .     S
B21    Li22    1.097   .     S
Be43   Be44    1.393   1_455 D
Be43   C44     1.390   1_455 S
Be44   Be43    1.393   1_655 D
Be44   C43     1.389   .     S
Be44   He45    1.096   1_655 S
C43    B22     1.357   .     S
B22    C44     1.356   .     D
B22    Li23    1.098   .     S
C44    H12     1.998   1_655 S
C44    Be43    1.390   1_655 S
He45   Be44    1.096   1_455 S
He46   Be48    1.096   .     S
Be45   Be46    1.393   .     D
Be45   C46     1.389   .     S
Be45   He48    1.097   .     S
Be46   C45     1.389   .     S
Be46   He47    1.097   .     S
C45    B23     1.358   .     S
B23    C46     1.358   .     D
B23    Li24    1.098   .     S
Be47   He40    1.097   1_655 S
Be47   Be48    1.394   .     D
Be47   C48     1.390   .     S
Be48   C47     1.389   .     S
C47    B24     1.359   .     D
B24    C48     1.357   .     S
C48    H12     2.004   1_655 S
