# Supplementary material for: Data-Driven Search Algorithm for Discovery of Synthesizable Zeolitic Imidazolate Frameworks
Source: JACS Au. 2025 Mar 7;5(3):1460–70. doi: 10.1021/jacsau.5c00077 (PMC11938011; doi:10.1021/jacsau.5c00077)
Supplement: Supplementary file 5 — au5c00077_si_005.zip [file au5c00077_si_005.zip › Tier 2/T-174_131_3_4499.cif]

data_131_3_4499.lmp-nosymm
_audit_creation_date              2023-09-12
_audit_creation_method            'Materials Studio'
_symmetry_space_group_name_H-M    'P42MC'
_symmetry_Int_Tables_number       105
_symmetry_cell_setting            tetragonal
loop_
_symmetry_equiv_pos_as_xyz
  x,y,z
  -x,-y,z
  -y,x,z+1/2
  y,-x,z+1/2
  x,-y,z
  -x,y,z
  -y,-x,z+1/2
  y,x,z+1/2
_cell_length_a                    17.6006
_cell_length_b                    17.6006
_cell_length_c                    48.2193
_cell_angle_alpha                 90.0000
_cell_angle_beta                  90.0000
_cell_angle_gamma                 90.0000
loop_
_atom_site_label
_atom_site_type_symbol
_atom_site_fract_x
_atom_site_fract_y
_atom_site_fract_z
_atom_site_U_iso_or_equiv
_atom_site_adp_type
_atom_site_occupancy
H1     Zn    0.33000   0.17017   0.20270   0.00000  Uiso   1.00
H5     Zn    0.17196   0.32820   0.10864   0.00000  Uiso   1.00
Be1    C     0.18764   0.14968   0.23845   0.00000  Uiso   1.00
C1     N     0.25325   0.19017   0.23227   0.00000  Uiso   1.00
He1    H     0.17399   0.09653   0.22768   0.00000  Uiso   1.00
Be5    C     0.30305   0.96041   0.16150   0.00000  Uiso   1.00
C5     N     0.31877   0.06418   0.18827   0.00000  Uiso   1.00
He5    H     0.29357   0.08001   0.14454   0.00000  Uiso   1.00
Be9    C     0.53960   0.19012   0.24439   0.00000  Uiso   1.00
C9     N     0.43584   0.18053   0.21723   0.00000  Uiso   1.00
He9    H     0.79783   0.58005   0.23724   0.00000  Uiso   1.00
Be13   C     0.31181   0.34969   0.14527   0.00000  Uiso   1.00
Be17   C     0.35029   0.31229   0.16652   0.00000  Uiso   1.00
C13    N     0.31017   0.24669   0.17298   0.00000  Uiso   1.00
B1     C     0.24833   0.24731   0.15620   0.00000  Uiso   1.00
C17    N     0.24633   0.30878   0.13923   0.00000  Uiso   1.00
He13   H     0.40345   0.32652   0.17720   0.00000  Uiso   1.00
He17   H     0.32520   0.40269   0.13433   0.00000  Uiso   1.00
Li1    H     0.20466   0.20287   0.15647   0.00000  Uiso   1.00
Be21   C     0.19871   0.53956   0.06923   0.00000  Uiso   1.00
C21    N     0.18063   0.43581   0.09580   0.00000  Uiso   1.00
He21   H     0.21077   0.42003   0.05247   0.00000  Uiso   1.00
Be25   C     0.96047   0.24066   0.13362   0.00000  Uiso   1.00
C25    N     0.06429   0.30328   0.11861   0.00000  Uiso   1.00
He25   H     0.07946   0.20093   0.14329   0.00000  Uiso   1.00
Be29   C     0.26718   0.17583   0.05126   0.00000  Uiso   1.00
Be33   C     0.26718   0.21359   0.07664   0.00000  Uiso   1.00
C29    N     0.20273   0.25904   0.07784   0.00000  Uiso   1.00
B5     C     0.16631   0.24808   0.05336   0.00000  Uiso   1.00
C33    N     0.20238   0.19726   0.03679   0.00000  Uiso   1.00
He29   H     0.30789   0.21165   0.09386   0.00000  Uiso   1.00
He33   H     0.30750   0.13462   0.04262   0.00000  Uiso   1.00
Li5    H     0.11268   0.27610   0.04788   0.00000  Uiso   1.00
H9     Zn    0.82983   0.67024   0.29557   0.00000  Uiso   1.00
H13    Zn    0.67333   0.83066   0.38931   0.00000  Uiso   1.00
H17    Zn    0.83328   0.17500   0.49824   0.00000  Uiso   1.00
Be37   C     0.14939   0.18787   0.25958   0.00000  Uiso   1.00
B19    C     0.25195   0.25187   0.24913   0.00000  Uiso   1.00
C37    N     0.19008   0.25325   0.26590   0.00000  Uiso   1.00
He37   H     0.09611   0.17429   0.27028   0.00000  Uiso   1.00
Li21   H     0.29618   0.29587   0.24919   0.00000  Uiso   1.00
Be41   C     0.03959   0.69020   0.33715   0.00000  Uiso   1.00
C41    N     0.93583   0.68077   0.30998   0.00000  Uiso   1.00
He41   H     0.91991   0.69587   0.35431   0.00000  Uiso   1.00
He45   H     0.41992   0.19601   0.26155   0.00000  Uiso   1.00
Be45   C     0.80566   0.46041   0.25431   0.00000  Uiso   1.00
C45    N     0.81863   0.56418   0.28128   0.00000  Uiso   1.00
Be49   C     0.65094   0.68997   0.35310   0.00000  Uiso   1.00
Be53   C     0.68830   0.65120   0.33192   0.00000  Uiso   1.00
C49    N     0.75385   0.69129   0.32534   0.00000  Uiso   1.00
B23    C     0.75332   0.75337   0.34202   0.00000  Uiso   1.00
C53    N     0.69183   0.75557   0.35898   0.00000  Uiso   1.00
He49   H     0.67409   0.59788   0.32134   0.00000  Uiso   1.00
He53   H     0.59800   0.67668   0.36408   0.00000  Uiso   1.00
Li25   H     0.79738   0.79745   0.34157   0.00000  Uiso   1.00
Be57   C     0.46051   0.85801   0.42613   0.00000  Uiso   1.00
C57    N     0.56414   0.83710   0.39985   0.00000  Uiso   1.00
He57   H     0.57970   0.87012   0.44294   0.00000  Uiso   1.00
Be61   C     0.78482   0.03960   0.37500   0.00000  Uiso   1.00
C61    N     0.71291   0.93580   0.38281   0.00000  Uiso   1.00
He61   H     0.83014   0.91992   0.37003   0.00000  Uiso   1.00
Be65   C     0.74010   0.71638   0.46184   0.00000  Uiso   1.00
Be69   C     0.70607   0.71740   0.43575   0.00000  Uiso   1.00
C65    N     0.71622   0.78929   0.42442   0.00000  Uiso   1.00
B27    C     0.75379   0.82983   0.44398   0.00000  Uiso   1.00
C69    N     0.76909   0.78836   0.46703   0.00000  Uiso   1.00
He65   H     0.67661   0.67248   0.42423   0.00000  Uiso   1.00
He69   H     0.74467   0.67077   0.47725   0.00000  Uiso   1.00
Li29   H     0.76968   0.88976   0.44138   0.00000  Uiso   1.00
Be73   C     0.89542   0.96055   0.46951   0.00000  Uiso   1.00
C73    N     0.85127   0.06428   0.49161   0.00000  Uiso   1.00
He73   H     0.92428   0.07947   0.45560   0.00000  Uiso   1.00
Be77   C     0.03960   0.28070   0.47588   0.00000  Uiso   1.00
C77    N     0.93602   0.21645   0.49005   0.00000  Uiso   1.00
He77   H     0.91961   0.32024   0.46654   0.00000  Uiso   1.00
B9     C     0.32780   1.00000   0.20353   0.00000  Uiso   1.00
Li9    H     0.34132   1.00000   0.22576   0.00000  Uiso   1.00
Li13   H     0.12760   1.00000   0.01062   0.00000  Uiso   1.00
B37    C     0.67227   1.00000   0.38764   0.00000  Uiso   1.00
Li39   H     0.61248   1.00000   0.39416   0.00000  Uiso   1.00
Li11   H     1.00000   0.78826   0.02227   0.00000  Uiso   1.00
B15    C     1.00000   0.33798   0.10950   0.00000  Uiso   1.00
Li19   H     1.00000   0.39013   0.09701   0.00000  Uiso   1.00
B17    C     1.00000   0.17520   0.00386   0.00000  Uiso   1.00
B31    C     1.00000   0.67490   0.29452   0.00000  Uiso   1.00
Li33   H     1.00000   0.66648   0.27196   0.00000  Uiso   1.00
B39    C     1.00000   0.18081   0.49868   0.00000  Uiso   1.00
B11    C     0.50000   0.17460   0.20177   0.00000  Uiso   1.00
Li15   H     0.50000   0.16610   0.17921   0.00000  Uiso   1.00
B35    C     0.50000   0.82704   0.38466   0.00000  Uiso   1.00
Li37   H     0.50000   0.81034   0.36273   0.00000  Uiso   1.00
B13    C     0.16991   0.50000   0.11091   0.00000  Uiso   1.00
Li17   H     0.15493   0.50000   0.13301   0.00000  Uiso   1.00
B33    C     0.82628   0.50000   0.29663   0.00000  Uiso   1.00
Li35   H     0.83762   0.50000   0.31902   0.00000  Uiso   1.00
loop_
_geom_bond_atom_site_label_1
_geom_bond_atom_site_label_2
_geom_bond_distance
_geom_bond_site_symmetry_2
_ccdc_geom_bond_type
H1     C1      1.995   .     S
H1     C5      2.001   .     S
H1     C9      1.999   .     S
H1     C13     1.997   .     S
H5     C17     2.001   .     S
H5     C21     1.999   .     S
H5     C25     2.004   .     S
H5     C29     1.995   .     S
Be1    C1      1.389   .     S
Be1    He1     1.097   .     S
Be1    Be37    1.394   .     D
C1     B19     1.357   .     S
Be5    He5     1.097   5_565 S
Be5    Be5     1.394   5_575 A
Be5    C5      1.389   5_565 A
C5     B9      1.358   1_545 A
C5     Be5     1.389   5_565 A
He5    Be5     1.097   5_565 S
Be9    He45    1.097   6_655 S
Be9    Be9     1.394   6_655 A
Be9    C9      1.389   6_655 A
C9     B11     1.357   .     A
C9     Be9     1.389   6_655 A
He9    Be45    1.097   5_565 S
Be13   Be17    1.394   .     D
Be13   C17     1.390   .     S
Be13   He17    1.097   .     S
Be17   C13     1.389   .     S
Be17   He13    1.097   .     S
C13    B1      1.356   .     S
B1     C17     1.357   .     D
B1     Li1     1.097   .     S
Be21   C21     1.389   5_565 A
Be21   Be21    1.393   5_565 A
Be21   He21    1.097   5_565 S
C21    B13     1.357   .     A
C21    Be21    1.389   5_565 A
He21   Be21    1.097   5_565 S
Be25   C25     1.389   6_655 A
Be25   He25    1.096   6_655 S
Be25   Be25    1.391   6_755 A
C25    B15     1.359   1_455 A
C25    Be25    1.389   6_655 A
He25   Be25    1.096   6_655 S
Be29   Be33    1.393   .     D
Be29   C33     1.389   .     S
Be29   He33    1.097   .     S
Be33   C29     1.389   .     S
Be33   He29    1.097   .     S
C29    B5      1.357   .     D
B5     C33     1.357   .     S
B5     Li5     1.097   .     S
C33    H17     1.994   4_564 S
H9     C41     2.000   .     S
H9     C45     2.000   .     S
H9     C49     1.997   .     S
H9     C37     1.996   2_665 S
H13    C53     1.998   .     S
H13    C57     1.991   .     S
H13    C61     2.002   .     S
H13    C65     1.992   .     S
H17    C73     2.000   .     S
H17    C77     1.990   .     S
H17    C33     1.994   3_655 S
H17    C69     1.989   5_565 S
Be37   C37     1.389   .     S
Be37   He37    1.097   .     S
B19    C37     1.357   .     D
B19    Li21    1.098   .     S
C37    H9      1.996   2_665 S
Be41   C41     1.390   6_655 A
Be41   Be41    1.394   6     A
Be41   He41    1.097   6_655 S
C41    B31     1.357   .     A
C41    Be41    1.390   6_655 A
He41   Be41    1.097   6_655 S
He45   Be9     1.097   6_655 S
Be45   He9     1.097   5_565 S
Be45   C45     1.389   5_565 A
Be45   Be45    1.394   5_565 A
C45    B33     1.357   .     A
C45    Be45    1.389   5_565 A
Be49   Be53    1.393   .     D
Be49   C53     1.390   .     S
Be49   He53    1.097   .     S
Be53   C49     1.389   .     S
Be53   He49    1.097   .     S
C49    B23     1.357   .     D
B23    C53     1.357   .     S
B23    Li25    1.097   .     S
Be57   He57    1.097   6_655 S
Be57   Be57    1.390   6_655 A
Be57   C57     1.389   6_655 A
C57    B35     1.357   .     A
C57    Be57    1.389   6_655 A
He57   Be57    1.097   6_655 S
Be61   C61     1.389   5_565 A
Be61   He61    1.096   5_565 S
Be61   Be61    1.394   5     A
C61    B37     1.357   .     A
C61    Be61    1.389   5_565 A
He61   Be61    1.096   5_565 S
Be65   Be69    1.393   .     D
Be65   C69     1.389   .     S
Be65   He69    1.097   .     S
Be69   C65     1.390   .     S
Be69   He65    1.097   .     S
C65    B27     1.355   .     D
B27    C69     1.357   .     S
B27    Li29    1.098   .     S
C69    H17     1.989   5_565 S
Be73   C73     1.389   5_565 A
Be73   Be73    1.389   5_575 A
Be73   He73    1.097   5_565 S
C73    Be73    1.389   5_565 A
C73    B17     1.359   3_645 A
He73   Be73    1.097   5_565 S
Be77   C77     1.389   6_655 A
Be77   He77    1.097   6_655 S
Be77   Be77    1.394   6     A
C77    B39     1.355   .     A
C77    Be77    1.389   6_655 A
He77   Be77    1.097   6_655 S
B9     C5      1.358   1_565 A
B9     C5      1.358   5_565 A
B9     Li9     1.098   .     S
Li13   B39     1.099   4_574 S
B37    C61     1.357   5_575 A
B37    Li39    1.098   .     S
Li11   B17     1.096   2_765 S
B15    C25     1.359   1_655 A
B15    C25     1.359   6_655 A
B15    Li19    1.098   .     S
B17    C73     1.359   4_664 A
B17    C73     1.359   7_664 A
B17    Li11    1.096   2_765 S
B31    C41     1.357   6_755 A
B31    Li33    1.098   .     S
B39    C77     1.355   6_755 A
B39    Li13    1.099   3_755 S
B11    C9      1.357   6_655 A
B11    Li15    1.098   .     S
B35    C57     1.357   6_655 A
B35    Li37    1.098   .     S
B13    C21     1.357   5_565 A
B13    Li17    1.098   .     S
B33    C45     1.357   5_565 A
B33    Li35    1.098   .     S
