# Supplementary material for: Data-Driven Search Algorithm for Discovery of Synthesizable Zeolitic Imidazolate Frameworks
Source: JACS Au. 2025 Mar 7;5(3):1460–70. doi: 10.1021/jacsau.5c00077 (PMC11938011; doi:10.1021/jacsau.5c00077)
Supplement: Supplementary file 5 — au5c00077_si_005.zip [file au5c00077_si_005.zip › Tier 2/T-175_166_3_8899.cif]

data_166_3_8899.lmp-nosymm
_audit_creation_date              2023-09-12
_audit_creation_method            'Materials Studio'
_symmetry_space_group_name_H-M    'P-3'
_symmetry_Int_Tables_number       147
_symmetry_cell_setting            trigonal
loop_
_symmetry_equiv_pos_as_xyz
  x,y,z
  -y,x-y,z
  -x+y,-x,z
  -x,-y,-z
  y,-x+y,-z
  x-y,x,-z
_cell_length_a                    24.4465
_cell_length_b                    24.4465
_cell_length_c                    90.1093
_cell_angle_alpha                 90.0000
_cell_angle_beta                  90.0000
_cell_angle_gamma                 120.0000
loop_
_atom_site_label
_atom_site_type_symbol
_atom_site_fract_x
_atom_site_fract_y
_atom_site_fract_z
_atom_site_U_iso_or_equiv
_atom_site_adp_type
_atom_site_occupancy
H1     Zn    0.58199   0.91272   0.20064   0.00000  Uiso   1.00
H4     Zn    0.57959   0.91519   0.13303   0.00000  Uiso   1.00
H7     Zn    0.09172   0.42075   0.13319   0.00000  Uiso   1.00
H10    Zn    0.08716   0.42511   0.20025   0.00000  Uiso   1.00
H13    Zn    0.75106   1.00260   0.07843   0.00000  Uiso   1.00
H16    Zn    1.00574   0.24763   0.08009   0.00000  Uiso   1.00
H19    Zn    0.57850   0.90887   0.02511   0.00000  Uiso   1.00
H22    Zn    0.08679   0.42535   0.02848   0.00000  Uiso   1.00
Be1    C     0.65979   0.99345   0.15911   0.00000  Uiso   1.00
Be4    C     0.66037   0.99288   0.17455   0.00000  Uiso   1.00
C1     N     0.60589   0.93950   0.17940   0.00000  Uiso   1.00
B1     C     0.57535   0.90853   0.16684   0.00000  Uiso   1.00
C4     N     0.60634   0.93902   0.15426   0.00000  Uiso   1.00
He1    H     0.69544   0.02649   0.18237   0.00000  Uiso   1.00
He4    H     0.69343   0.02848   0.15130   0.00000  Uiso   1.00
Li1    H     0.53043   0.86366   0.16684   0.00000  Uiso   1.00
Be7    C     1.00962   0.34371   0.17442   0.00000  Uiso   1.00
Be10   C     1.01073   0.34262   0.15901   0.00000  Uiso   1.00
C7     N     0.06564   0.39564   0.15421   0.00000  Uiso   1.00
B4     C     0.09464   0.42820   0.16672   0.00000  Uiso   1.00
C10    N     0.06226   0.39898   0.17923   0.00000  Uiso   1.00
He7    H     0.97662   0.30808   0.15117   0.00000  Uiso   1.00
He10   H     0.97531   0.30938   0.18226   0.00000  Uiso   1.00
Li4    H     0.13939   0.47325   0.16671   0.00000  Uiso   1.00
Be13   C     0.38320   0.81648   0.20388   0.00000  Uiso   1.00
Be16   C     0.44024   0.81654   0.20398   0.00000  Uiso   1.00
C13    N     0.48888   0.87846   0.20220   0.00000  Uiso   1.00
B7     C     0.46026   0.91357   0.20090   0.00000  Uiso   1.00
C16    N     0.39647   0.87836   0.20207   0.00000  Uiso   1.00
He13   H     0.45004   0.77773   0.20539   0.00000  Uiso   1.00
He16   H     0.33453   0.77762   0.20518   0.00000  Uiso   1.00
Li7    H     0.48601   0.96507   0.19944   0.00000  Uiso   1.00
Be19   C     0.48300   0.71642   0.12961   0.00000  Uiso   1.00
Be22   C     0.48319   0.77353   0.12957   0.00000  Uiso   1.00
C19    N     0.54513   0.82206   0.13139   0.00000  Uiso   1.00
B10    C     0.58013   0.79330   0.13266   0.00000  Uiso   1.00
C22    N     0.54482   0.72954   0.13144   0.00000  Uiso   1.00
He19   H     0.44446   0.78345   0.12817   0.00000  Uiso   1.00
He22   H     0.44409   0.66781   0.12826   0.00000  Uiso   1.00
Li10   H     0.63162   0.81895   0.13415   0.00000  Uiso   1.00
Be25   C     0.63423   0.78519   0.21818   0.00000  Uiso   1.00
Be28   C     0.63594   0.84302   0.21824   0.00000  Uiso   1.00
C25    N     0.60028   0.84398   0.20634   0.00000  Uiso   1.00
B13    C     0.57816   0.78720   0.19952   0.00000  Uiso   1.00
C28    N     0.59750   0.75002   0.20625   0.00000  Uiso   1.00
He25   H     0.66014   0.88354   0.22574   0.00000  Uiso   1.00
He28   H     0.65666   0.76671   0.22562   0.00000  Uiso   1.00
Li13   H     0.54856   0.77321   0.18952   0.00000  Uiso   1.00
Be31   C     0.45258   0.96796   0.11540   0.00000  Uiso   1.00
Be34   C     0.51040   0.96963   0.11540   0.00000  Uiso   1.00
C31    N     0.51102   0.93365   0.12727   0.00000  Uiso   1.00
B16    C     0.45407   0.91139   0.13401   0.00000  Uiso   1.00
C34    N     0.41709   0.93090   0.12727   0.00000  Uiso   1.00
He31   H     0.55111   0.99402   0.10797   0.00000  Uiso   1.00
He34   H     0.43432   0.99059   0.10797   0.00000  Uiso   1.00
Li16   H     0.43981   0.88152   0.14397   0.00000  Uiso   1.00
Be37   C     0.66553   0.09002   0.22187   0.00000  Uiso   1.00
Be40   C     0.64530   0.05120   0.20941   0.00000  Uiso   1.00
C37    N     0.62272   0.98924   0.21398   0.00000  Uiso   1.00
B19    C     0.62820   0.99234   0.22902   0.00000  Uiso   1.00
C40    N     0.65488   0.05239   0.23430   0.00000  Uiso   1.00
He37   H     0.64522   0.06332   0.19771   0.00000  Uiso   1.00
He40   H     0.68669   0.14139   0.22281   0.00000  Uiso   1.00
Li19   H     0.61363   0.95092   0.23615   0.00000  Uiso   1.00
Be43   C     0.75702   0.99852   0.11185   0.00000  Uiso   1.00
Be46   C     0.71815   0.97825   0.12430   0.00000  Uiso   1.00
C43    N     0.65623   0.95589   0.11973   0.00000  Uiso   1.00
B22    C     0.65940   0.96152   0.10469   0.00000  Uiso   1.00
C46    N     0.71944   0.98808   0.09943   0.00000  Uiso   1.00
He43   H     0.73021   0.97800   0.13601   0.00000  Uiso   1.00
He46   H     0.80838   0.01955   0.11091   0.00000  Uiso   1.00
Li22   H     0.61801   0.94711   0.09756   0.00000  Uiso   1.00
Be49   C     1.00942   0.23966   0.11379   0.00000  Uiso   1.00
Be52   C     0.02953   0.27961   0.12606   0.00000  Uiso   1.00
C49    N     0.05175   0.34107   0.12114   0.00000  Uiso   1.00
B25    C     0.04643   0.33674   0.10614   0.00000  Uiso   1.00
C52    N     0.02010   0.27632   0.10119   0.00000  Uiso   1.00
He49   H     0.02979   0.26874   0.13785   0.00000  Uiso   1.00
He52   H     0.98850   0.18826   0.11306   0.00000  Uiso   1.00
Li25   H     0.06158   0.37778   0.09885   0.00000  Uiso   1.00
Be55   C     0.90580   0.34174   0.21956   0.00000  Uiso   1.00
Be58   C     0.94578   0.36194   0.20729   0.00000  Uiso   1.00
C55    N     1.00733   0.38491   0.21224   0.00000  Uiso   1.00
B28    C     1.00300   0.37991   0.22724   0.00000  Uiso   1.00
C58    N     0.94251   0.35307   0.23217   0.00000  Uiso   1.00
He55   H     0.93489   0.36179   0.19548   0.00000  Uiso   1.00
He58   H     0.85434   0.32031   0.22028   0.00000  Uiso   1.00
Li28   H     0.04408   0.39567   0.23455   0.00000  Uiso   1.00
Li31   H     0.76529   0.23279   0.24526   0.00000  Uiso   1.00
Be61   C     0.87725   0.18983   0.06593   0.00000  Uiso   1.00
Be64   C     0.81927   0.13407   0.06549   0.00000  Uiso   1.00
C61    N     0.82269   0.09026   0.07469   0.00000  Uiso   1.00
B31    C     0.88202   0.12072   0.08044   0.00000  Uiso   1.00
C64    N     0.91695   0.18098   0.07542   0.00000  Uiso   1.00
He61   H     0.77622   0.12237   0.05927   0.00000  Uiso   1.00
He64   H     0.89312   0.23487   0.06018   0.00000  Uiso   1.00
Li34   H     0.90003   0.09879   0.08818   0.00000  Uiso   1.00
Li37   H     0.52732   0.04435   0.24586   0.00000  Uiso   1.00
Be67   C     0.83024   0.89028   0.06648   0.00000  Uiso   1.00
Be70   C     0.82989   0.94710   0.06612   0.00000  Uiso   1.00
C67    N     0.78059   0.94069   0.07501   0.00000  Uiso   1.00
B34    C     0.75203   0.88051   0.08019   0.00000  Uiso   1.00
C70    N     0.78111   0.84857   0.07557   0.00000  Uiso   1.00
He67   H     0.86117   0.99164   0.06040   0.00000  Uiso   1.00
He70   H     0.86185   0.87652   0.06112   0.00000  Uiso   1.00
Li40   H     0.71111   0.86050   0.08768   0.00000  Uiso   1.00
Be73   C     0.60746   0.99689   0.05156   0.00000  Uiso   1.00
Be76   C     0.64659   0.01781   0.06398   0.00000  Uiso   1.00
C73    N     0.68304   0.98877   0.06401   0.00000  Uiso   1.00
B37    C     0.66586   0.95232   0.05162   0.00000  Uiso   1.00
C76    N     0.61970   0.95500   0.04383   0.00000  Uiso   1.00
He73   H     0.65105   0.05070   0.07281   0.00000  Uiso   1.00
He76   H     0.57177   1.00826   0.04769   0.00000  Uiso   1.00
Li43   H     0.68616   0.92284   0.04842   0.00000  Uiso   1.00
Be79   C     0.02537   0.40961   0.05879   0.00000  Uiso   1.00
Be82   C     1.00581   0.36779   0.07071   0.00000  Uiso   1.00
C79    N     0.02431   0.32340   0.06800   0.00000  Uiso   1.00
B40    C     0.05262   0.33836   0.05451   0.00000  Uiso   1.00
C82    N     0.05574   0.39097   0.04866   0.00000  Uiso   1.00
He79   H     0.98025   0.36623   0.08084   0.00000  Uiso   1.00
He82   H     0.02094   0.45150   0.05682   0.00000  Uiso   1.00
Li46   H     0.07286   0.31211   0.04916   0.00000  Uiso   1.00
Be85   C     0.41827   0.04888   0.01975   0.00000  Uiso   1.00
Be88   C     0.43746   0.08827   1.00741   0.00000  Uiso   1.00
C85    N     0.59244   0.94808   1.00503   0.00000  Uiso   1.00
Li49   H     0.47527   0.51826   0.02124   0.00000  Uiso   1.00
C88    N     0.37566   0.98803   0.01507   0.00000  Uiso   1.00
He85   H     0.47015   0.13933   1.00659   0.00000  Uiso   1.00
He88   H     0.43085   0.05990   0.03149   0.00000  Uiso   1.00
Li52   H     0.65798   0.04845   1.00706   0.00000  Uiso   1.00
Be91   C     0.64112   0.78560   0.01133   0.00000  Uiso   1.00
Be94   C     0.64128   0.84256   1.01068   0.00000  Uiso   1.00
C91    N     0.59833   0.84056   0.02108   0.00000  Uiso   1.00
B43    C     0.57468   0.78370   0.02786   0.00000  Uiso   1.00
C94    N     0.59816   0.74833   0.02216   0.00000  Uiso   1.00
He91   H     0.66791   0.88380   1.00349   0.00000  Uiso   1.00
He94   H     0.66805   0.76889   1.00493   0.00000  Uiso   1.00
Li55   H     0.54016   0.76798   0.03692   0.00000  Uiso   1.00
Be97   C     0.38309   0.81762   0.03402   0.00000  Uiso   1.00
Be100  C     0.43927   0.81619   0.03335   0.00000  Uiso   1.00
C97    N     0.48603   0.87398   0.02790   0.00000  Uiso   1.00
B46    C     0.45750   0.90873   0.02571   0.00000  Uiso   1.00
C100   N     0.39498   0.87622   0.02894   0.00000  Uiso   1.00
He97   H     0.44919   0.77844   0.03618   0.00000  Uiso   1.00
He100  H     0.33580   0.78135   0.03756   0.00000  Uiso   1.00
B49    C     0.37170   0.99204   1.00010   0.00000  Uiso   1.00
H25    Zn    0.75183   0.75702   0.46487   0.00000  Uiso   1.00
H28    Zn    0.24877   0.24156   0.46779   0.00000  Uiso   1.00
H31    Zn    0.66925   0.08416   0.25528   0.00000  Uiso   1.00
H34    Zn    0.66191   0.58114   0.41105   0.00000  Uiso   1.00
H37    Zn    0.41831   0.32547   0.41406   0.00000  Uiso   1.00
H40    Zn    0.91407   0.33902   0.25329   0.00000  Uiso   1.00
H43    Zn    0.57514   0.91219   0.30874   0.00000  Uiso   1.00
H46    Zn    0.75836   0.75553   0.35812   0.00000  Uiso   1.00
H49    Zn    0.24175   0.24674   0.36225   0.00000  Uiso   1.00
H52    Zn    0.09243   0.41984   0.30473   0.00000  Uiso   1.00
Be103  C     0.32599   0.32310   0.49365   0.00000  Uiso   1.00
Be106  C     0.67383   0.67621   0.49092   0.00000  Uiso   1.00
C103   N     0.72706   0.73060   0.48598   0.00000  Uiso   1.00
B52    C     0.75647   0.76328   0.49847   0.00000  Uiso   1.00
C106   N     0.27421   0.26694   0.48893   0.00000  Uiso   1.00
He103  H     0.63984   0.64114   0.48316   0.00000  Uiso   1.00
He106  H     0.35889   0.35837   0.48575   0.00000  Uiso   1.00
Li58   H     0.80022   0.80924   0.49838   0.00000  Uiso   1.00
Be109  C     0.95085   0.84966   0.46328   0.00000  Uiso   1.00
Be112  C     0.89466   0.85114   0.46256   0.00000  Uiso   1.00
C109   N     0.84480   0.78970   0.46408   0.00000  Uiso   1.00
B55    C     0.87186   0.75333   0.46585   0.00000  Uiso   1.00
C112   N     0.93585   0.78730   0.46523   0.00000  Uiso   1.00
He109  H     0.88621   0.89069   0.46087   0.00000  Uiso   1.00
He112  H     1.00005   0.88779   0.46233   0.00000  Uiso   1.00
Li61   H     0.84489   0.70182   0.46727   0.00000  Uiso   1.00
Be115  C     0.69878   0.88641   0.44904   0.00000  Uiso   1.00
Be118  C     0.69738   0.82879   0.44829   0.00000  Uiso   1.00
C115   N     0.73353   0.82635   0.45989   0.00000  Uiso   1.00
B58    C     0.75553   0.88201   0.46723   0.00000  Uiso   1.00
C118   N     0.73573   0.91991   0.46111   0.00000  Uiso   1.00
He115  H     0.67322   0.78941   0.44048   0.00000  Uiso   1.00
He118  H     0.67588   0.90571   0.44201   0.00000  Uiso   1.00
Li64   H     0.78543   0.89468   0.47716   0.00000  Uiso   1.00
Be121  C     0.67130   0.57870   0.44436   0.00000  Uiso   1.00
Be124  C     0.69208   0.61867   0.45662   0.00000  Uiso   1.00
C121   N     0.71118   0.67970   0.45183   0.00000  Uiso   1.00
B61    C     0.70330   0.67504   0.43686   0.00000  Uiso   1.00
C124   N     0.67835   0.61476   0.43185   0.00000  Uiso   1.00
He121  H     0.69473   0.60794   0.46831   0.00000  Uiso   1.00
He124  H     0.65222   0.52755   0.44363   0.00000  Uiso   1.00
Li67   H     0.71482   0.71543   0.42960   0.00000  Uiso   1.00
Be127  C     0.42913   0.32725   0.44780   0.00000  Uiso   1.00
Be130  C     0.39011   0.30755   0.46024   0.00000  Uiso   1.00
C127   N     0.32790   0.28172   0.45550   0.00000  Uiso   1.00
B64    C     0.33102   0.28481   0.44047   0.00000  Uiso   1.00
C130   N     0.39123   0.31298   0.43529   0.00000  Uiso   1.00
He127  H     0.40210   0.30980   0.47203   0.00000  Uiso   1.00
He130  H     0.48068   0.35034   0.44689   0.00000  Uiso   1.00
Li70   H     0.28924   0.26664   0.43329   0.00000  Uiso   1.00
Be133  C     0.85644   0.21102   0.26770   0.00000  Uiso   1.00
Be136  C     0.80074   0.15301   0.26821   0.00000  Uiso   1.00
C133   N     0.75688   0.15600   0.25895   0.00000  Uiso   1.00
B67    C     0.78727   0.21513   0.25308   0.00000  Uiso   1.00
C136   N     0.84753   0.25030   0.25808   0.00000  Uiso   1.00
He133  H     0.78910   0.11022   0.27454   0.00000  Uiso   1.00
He136  H     0.90150   0.22716   0.27346   0.00000  Uiso   1.00
Be139  C     0.47407   0.45289   0.39943   0.00000  Uiso   1.00
Be142  C     0.52947   0.51108   0.39868   0.00000  Uiso   1.00
C139   N     0.57427   0.50879   0.40774   0.00000  Uiso   1.00
B70    C     0.54469   0.44991   0.41374   0.00000  Uiso   1.00
C142   N     0.48409   0.41420   0.40900   0.00000  Uiso   1.00
He139  H     0.54032   0.55353   0.39229   0.00000  Uiso   1.00
He142  H     0.42852   0.43624   0.39387   0.00000  Uiso   1.00
Li73   H     0.56751   0.43279   0.42147   0.00000  Uiso   1.00
Be145  C     0.55689   0.16355   0.26701   0.00000  Uiso   1.00
Be148  C     0.61365   0.16311   0.26745   0.00000  Uiso   1.00
C145   N     0.60733   0.11377   0.25858   0.00000  Uiso   1.00
B73    C     0.54724   0.08528   0.25335   0.00000  Uiso   1.00
C148   N     0.51530   0.11444   0.25789   0.00000  Uiso   1.00
He145  H     0.65811   0.19434   0.27320   0.00000  Uiso   1.00
He148  H     0.54310   0.19522   0.27233   0.00000  Uiso   1.00
Be151  C     0.77607   0.50291   0.40002   0.00000  Uiso   1.00
Be154  C     0.71902   0.50270   0.39931   0.00000  Uiso   1.00
C151   N     0.72437   0.55203   0.40803   0.00000  Uiso   1.00
B76    C     0.78420   0.58115   0.41344   0.00000  Uiso   1.00
C154   N     0.81689   0.55242   0.40916   0.00000  Uiso   1.00
He151  H     0.67497   0.47103   0.39347   0.00000  Uiso   1.00
He154  H     0.79057   0.47146   0.39489   0.00000  Uiso   1.00
Li76   H     0.80341   0.62225   0.42087   0.00000  Uiso   1.00
Be157  C     0.66399   0.94154   0.28245   0.00000  Uiso   1.00
Be160  C     0.68498   0.98050   0.27000   0.00000  Uiso   1.00
C157   N     0.65555   0.01658   0.26983   0.00000  Uiso   1.00
B79    C     0.61879   0.99935   0.28217   0.00000  Uiso   1.00
C160   N     0.62165   0.95352   0.29006   0.00000  Uiso   1.00
He157  H     0.71816   0.98507   0.26124   0.00000  Uiso   1.00
He160  H     0.67561   0.90616   0.28641   0.00000  Uiso   1.00
Li79   H     0.58894   0.01938   0.28527   0.00000  Uiso   1.00
Be163  C     0.66589   0.72286   0.38378   0.00000  Uiso   1.00
Be166  C     0.64424   0.68319   0.39610   0.00000  Uiso   1.00
C163   N     0.67495   0.64832   0.39646   0.00000  Uiso   1.00
B82    C     0.71331   0.66712   0.38439   0.00000  Uiso   1.00
C166   N     0.70998   0.71261   0.37646   0.00000  Uiso   1.00
He163  H     0.60972   0.67729   0.40464   0.00000  Uiso   1.00
He166  H     0.65360   0.75764   0.37972   0.00000  Uiso   1.00
Li82   H     0.74439   0.64831   0.38150   0.00000  Uiso   1.00
Be169  C     0.25529   0.30434   0.39297   0.00000  Uiso   1.00
Be172  C     0.29670   0.32322   0.40496   0.00000  Uiso   1.00
C169   N     0.34208   0.30622   0.40207   0.00000  Uiso   1.00
B85    C     0.32809   0.27952   0.38839   0.00000  Uiso   1.00
C172   N     0.27517   0.27594   0.38260   0.00000  Uiso   1.00
He169  H     0.29730   0.34728   0.41528   0.00000  Uiso   1.00
He172  H     0.21291   0.30802   0.39109   0.00000  Uiso   1.00
Li85   H     0.35528   0.26074   0.38284   0.00000  Uiso   1.00
Be175  C     0.07663   0.35890   0.27434   0.00000  Uiso   1.00
Be178  C     0.03459   0.33932   0.26247   0.00000  Uiso   1.00
C175   N     0.99016   0.35769   0.26525   0.00000  Uiso   1.00
B88    C     1.00532   0.38594   0.27876   0.00000  Uiso   1.00
C178   N     0.05809   0.38914   0.28452   0.00000  Uiso   1.00
He175  H     0.03289   0.31383   0.25231   0.00000  Uiso   1.00
He178  H     0.11862   0.35455   0.27624   0.00000  Uiso   1.00
Li88   H     0.97910   0.40606   0.28417   0.00000  Uiso   1.00
Be181  C     0.61691   0.91736   0.35373   0.00000  Uiso   1.00
Be184  C     0.57741   0.89829   0.34141   0.00000  Uiso   1.00
C181   N     0.61396   0.92675   0.32889   0.00000  Uiso   1.00
B91    C     0.67407   0.96151   0.33397   0.00000  Uiso   1.00
C184   N     0.67807   0.95835   0.34895   0.00000  Uiso   1.00
He181  H     0.52613   0.86669   0.34065   0.00000  Uiso   1.00
He184  H     0.60587   0.90571   0.36551   0.00000  Uiso   1.00
Li91   H     0.71477   0.98990   0.32675   0.00000  Uiso   1.00
Be187  C     0.71632   0.75172   0.31321   0.00000  Uiso   1.00
Be190  C     0.75592   0.77095   0.32552   0.00000  Uiso   1.00
C187   N     0.71961   0.74165   0.33801   0.00000  Uiso   1.00
B94    C     0.65959   0.70616   0.33294   0.00000  Uiso   1.00
C190   N     0.65541   0.70974   0.31798   0.00000  Uiso   1.00
He187  H     0.80707   0.80323   0.32629   0.00000  Uiso   1.00
He190  H     0.72720   0.76387   0.30145   0.00000  Uiso   1.00
Li94   H     0.61911   0.67700   0.34016   0.00000  Uiso   1.00
Be193  C     0.45115   0.97466   0.32201   0.00000  Uiso   1.00
Be196  C     0.50816   0.97498   0.32283   0.00000  Uiso   1.00
C193   N     0.50652   0.93181   0.31254   0.00000  Uiso   1.00
B97    C     0.44983   0.90790   0.30566   0.00000  Uiso   1.00
C196   N     0.41422   0.93141   0.31120   0.00000  Uiso   1.00
He193  H     0.54920   1.00188   0.33005   0.00000  Uiso   1.00
He196  H     0.43420   1.00168   0.32829   0.00000  Uiso   1.00
Li97   H     0.43440   0.87319   0.29665   0.00000  Uiso   1.00
Be199  C     0.88165   0.69233   0.34478   0.00000  Uiso   1.00
Be202  C     0.82488   0.69249   0.34393   0.00000  Uiso   1.00
C199   N     0.82661   0.73547   0.35429   0.00000  Uiso   1.00
B100   C     0.88307   0.75877   0.36124   0.00000  Uiso   1.00
C202   N     0.91848   0.73504   0.35569   0.00000  Uiso   1.00
He199  H     0.78398   0.66610   0.33664   0.00000  Uiso   1.00
He202  H     0.89847   0.66527   0.33847   0.00000  Uiso   1.00
Li100  H     0.89849   0.79321   0.37032   0.00000  Uiso   1.00
Be205  C     0.48427   0.71698   0.29962   0.00000  Uiso   1.00
Be208  C     0.48268   0.77305   0.30046   0.00000  Uiso   1.00
C205   N     0.54060   0.81981   0.30585   0.00000  Uiso   1.00
B103   C     0.57557   0.79139   0.30784   0.00000  Uiso   1.00
C208   N     0.54311   0.72894   0.30452   0.00000  Uiso   1.00
He205  H     0.44470   0.78284   0.29781   0.00000  Uiso   1.00
He208  H     0.44798   0.66973   0.29605   0.00000  Uiso   1.00
Li103  H     0.62401   0.81566   0.31220   0.00000  Uiso   1.00
Be211  C     0.84887   0.95041   0.36757   0.00000  Uiso   1.00
Be214  C     0.85050   0.89438   0.36671   0.00000  Uiso   1.00
C211   N     0.79283   0.84778   0.36117   0.00000  Uiso   1.00
B106   C     0.75794   0.87625   0.35911   0.00000  Uiso   1.00
C214   N     0.79025   0.93859   0.36253   0.00000  Uiso   1.00
He211  H     0.88834   0.88448   0.36945   0.00000  Uiso   1.00
He214  H     0.88498   0.99755   0.37125   0.00000  Uiso   1.00
Li106  H     0.70971   0.85210   0.35462   0.00000  Uiso   1.00
loop_
_geom_bond_atom_site_label_1
_geom_bond_atom_site_label_2
_geom_bond_distance
_geom_bond_site_symmetry_2
_ccdc_geom_bond_type
H1     C1      2.012   .     S
H1     C13     1.999   .     S
H1     C25     2.010   .     S
H1     C37     2.018   .     S
H4     C4      2.011   .     S
H4     C19     1.999   .     S
H4     C31     2.010   .     S
H4     C43     2.018   .     S
H7     C7      1.995   .     S
H7     C49     2.006   .     S
H7     C34     2.008   2_665 S
H7     C22     1.997   3_565 S
H10    C10     1.995   .     S
H10    C55     2.006   1_455 S
H10    C16     1.997   2_665 S
H10    C28     2.008   3_565 S
H13    C46     2.007   .     S
H13    C61     2.005   1_565 S
H13    C67     2.000   .     S
H13    C73     2.001   .     S
H16    C52     1.996   1_655 S
H16    C64     2.002   .     S
H16    C79     1.996   1_655 S
H16    C70     1.999   3_665 S
H19    C76     1.999   .     S
H19    C85     1.996   1_554 S
H19    C91     1.991   .     S
H19    C97     1.993   .     S
H22    C82     1.988   .     S
H22    C100    1.992   2_665 S
H22    C88     1.992   2_665 S
H22    C94     1.986   3_565 S
Be1    Be4     1.391   .     D
Be1    C4      1.389   .     S
Be1    He4     1.096   1_565 S
Be4    C1      1.389   .     S
Be4    He1     1.097   1_565 S
C1     B1      1.360   .     D
B1     C4      1.360   .     S
B1     Li1     1.098   .     S
He1    Be4     1.097   1_545 S
He4    Be1     1.096   1_545 S
Be7    Be10    1.390   .     D
Be7    C10     1.389   1_655 S
Be7    He10    1.096   .     S
Be10   C7      1.389   1_655 S
Be10   He7     1.096   .     S
C7     Be10    1.389   1_455 S
C7     B4      1.357   .     S
B4     C10     1.357   .     D
B4     Li4     1.098   .     S
C10    Be7     1.389   1_455 S
Be13   Be16    1.394   .     D
Be13   C16     1.389   .     S
Be13   He16    1.096   .     S
Be16   C13     1.389   .     S
Be16   He13    1.096   .     S
C13    B7      1.357   .     D
B7     C16     1.357   .     S
B7     Li7     1.098   .     S
C16    H10     1.997   3_565 S
Be19   Be22    1.394   .     D
Be19   C22     1.389   .     S
Be19   He22    1.096   .     S
Be22   C19     1.389   .     S
Be22   He19    1.096   .     S
C19    B10     1.357   .     S
B10    C22     1.357   .     D
B10    Li10    1.098   .     S
C22    H7      1.997   2_665 S
Be25   Be28    1.393   .     D
Be25   C28     1.389   .     S
Be25   He28    1.096   .     S
Be28   C25     1.389   .     S
Be28   He25    1.096   .     S
C25    B13     1.359   .     D
B13    C28     1.359   .     S
B13    Li13    1.098   .     S
C28    H10     2.008   2_665 S
Be31   Be34    1.393   .     D
Be31   C34     1.389   .     S
Be31   He34    1.096   .     S
Be34   C31     1.389   .     S
Be34   He31    1.096   .     S
C31    B16     1.358   .     D
B16    C34     1.359   .     S
B16    Li16    1.098   .     S
C34    H7      2.008   3_565 S
Be37   Be40    1.392   .     D
Be37   C40     1.388   .     S
Be37   He40    1.096   .     S
Be40   C37     1.390   1_545 S
Be40   He37    1.096   .     S
C37    Be40    1.390   1_565 S
C37    B19     1.360   .     S
B19    C40     1.360   1_565 D
B19    Li19    1.097   .     S
C40    B19     1.360   1_545 D
C40    H31     2.007   .     S
Be43   Be46    1.391   .     D
Be43   C46     1.389   .     S
Be43   He46    1.096   1_565 S
Be46   C43     1.390   .     S
Be46   He43    1.096   .     S
C43    B22     1.361   .     D
B22    C46     1.360   .     S
B22    Li22    1.097   .     S
He46   Be43    1.096   1_545 S
Be49   Be52    1.392   1_655 D
Be49   C52     1.388   1_655 S
Be49   He52    1.096   .     S
Be52   Be49    1.392   1_455 D
Be52   C49     1.390   .     S
Be52   He49    1.096   .     S
C49    B25     1.357   .     S
B25    C52     1.358   .     D
B25    Li25    1.097   .     S
C52    H16     1.996   1_455 S
C52    Be49    1.388   1_455 S
Be55   Be58    1.392   .     D
Be55   C58     1.388   .     S
Be55   He58    1.096   .     S
Be58   C55     1.390   .     S
Be58   He55    1.096   .     S
C55    H10     2.006   1_655 S
C55    B28     1.357   .     S
B28    C58     1.358   .     D
B28    Li28    1.097   1_655 S
C58    H40     1.996   .     S
Li28   B28     1.097   1_455 S
Li31   B67     1.097   .     S
Be61   Be64    1.392   .     D
Be61   C64     1.389   .     S
Be61   He64    1.097   .     S
Be64   C61     1.389   .     S
Be64   He61    1.097   .     S
C61    H13     2.005   1_545 S
C61    B31     1.359   .     S
B31    C64     1.359   .     D
B31    Li34    1.097   .     S
Li37   B73     1.098   .     S
Be67   Be70    1.394   .     D
Be67   C70     1.389   .     S
Be67   He70    1.097   .     S
Be70   C67     1.389   .     S
Be70   He67    1.097   .     S
C67    B34     1.357   .     S
B34    C70     1.357   .     D
B34    Li40    1.098   .     S
C70    H16     1.999   2_655 S
Be73   Be76    1.393   1_565 D
Be73   C76     1.389   .     S
Be73   He76    1.097   .     S
Be76   Be73    1.393   1_545 D
Be76   C73     1.389   1_545 S
Be76   He73    1.097   .     S
C73    Be76    1.389   1_565 S
C73    B37     1.357   .     S
B37    C76     1.358   .     D
B37    Li43    1.098   .     S
Be79   Be82    1.392   1_455 D
Be79   C82     1.389   .     S
Be79   He82    1.097   .     S
Be82   Be79    1.392   1_655 D
Be82   C79     1.390   1_655 S
Be82   He79    1.096   .     S
C79    Be82    1.390   1_455 S
C79    H16     1.996   1_455 S
C79    B40     1.356   .     D
B40    C82     1.356   .     S
B40    Li46    1.099   .     S
Be85   Be88    1.390   1_554 D
Be85   C88     1.388   1_545 S
Be85   He88    1.097   .     S
Be88   Be85    1.390   1_556 D
Be88   He85    1.097   .     S
Be88   C85     1.390   4_667 S
C85    H19     1.996   1_556 S
C85    Be88    1.390   4_667 S
C85    B49     1.357   4_677 S
Li49   B46     1.099   3_565 S
C88    Be85    1.388   1_565 S
C88    B49     1.359   1_554 D
C88    H22     1.992   3_565 S
Li52   B49     1.097   4_667 S
Be91   Be94    1.392   1_554 D
Be91   C94     1.388   .     S
Be91   He94    1.096   1_554 S
Be94   Be91    1.392   1_556 D
Be94   C91     1.390   1_556 S
Be94   He91    1.097   .     S
C91    Be94    1.390   1_554 S
C91    B43     1.355   .     D
B43    C94     1.356   .     S
B43    Li55    1.096   .     S
C94    H22     1.986   2_665 S
He94   Be91    1.096   1_556 S
Be97   Be100   1.392   .     D
Be97   C100    1.389   .     S
Be97   He100   1.095   .     S
Be100  C97     1.389   .     S
Be100  He97    1.095   .     S
C97    B46     1.356   .     D
B46    C100    1.356   .     S
B46    Li49    1.099   2_665 S
C100   H22     1.992   3_565 S
B49    C88     1.359   1_556 D
B49    C85     1.357   4_677 S
B49    Li52    1.097   4_667 S
H25    C103    2.003   .     S
H25    C109    1.998   .     S
H25    C115    2.008   .     S
H25    C121    2.016   .     S
H28    C106    2.004   .     S
H28    C127    2.008   .     S
H28    C118    2.010   3_565 S
H28    C112    1.999   2_655 S
H31    C133    2.005   .     S
H31    C145    2.000   .     S
H31    C157    2.002   .     S
H34    C124    2.004   .     S
H34    C139    2.005   .     S
H34    C151    2.000   .     S
H34    C163    2.001   .     S
H37    C130    1.998   .     S
H37    C142    2.002   .     S
H37    C169    1.996   .     S
H37    C154    2.000   2_655 S
H40    C136    2.002   .     S
H40    C175    1.996   .     S
H40    C148    1.999   2_655 S
H43    C160    2.000   .     S
H43    C181    1.996   .     S
H43    C193    1.992   .     S
H43    C205    1.993   .     S
H46    C166    1.997   .     S
H46    C187    1.994   .     S
H46    C199    1.991   .     S
H46    C211    1.993   .     S
H49    C172    1.989   .     S
H49    C214    1.992   3_565 S
H49    C202    1.986   2_655 S
H49    C184    1.993   3_565 S
H52    C178    1.988   .     S
H52    C196    1.986   2_665 S
H52    C208    1.992   3_565 S
H52    C190    1.991   3_565 S
Be103  C106    1.389   .     S
Be103  He106   1.097   .     S
Be103  Be106   1.391   4_666 D
Be106  C103    1.389   .     S
Be106  He103   1.096   .     S
Be106  Be103   1.391   4_666 D
C103   B52     1.359   .     D
B52    Li58    1.098   .     S
B52    C106    1.358   4_666 S
C106   B52     1.358   4_666 S
Be109  Be112   1.394   .     D
Be109  C112    1.389   .     S
Be109  He112   1.096   .     S
Be112  C109    1.389   .     S
Be112  He109   1.096   .     S
C109   B55     1.357   .     S
B55    C112    1.357   .     D
B55    Li61    1.098   .     S
C112   H28     1.999   3_665 S
Be115  Be118   1.393   .     D
Be115  C118    1.389   .     S
Be115  He118   1.096   .     S
Be118  C115    1.389   .     S
Be118  He115   1.096   .     S
C115   B58     1.359   .     D
B58    C118    1.359   .     S
B58    Li64    1.097   .     S
C118   H28     2.010   2_665 S
Be121  Be124   1.391   .     D
Be121  C124    1.388   .     S
Be121  He124   1.097   .     S
Be124  C121    1.390   .     S
Be124  He121   1.096   .     S
C121   B61     1.359   .     S
B61    C124    1.360   .     D
B61    Li67    1.098   .     S
Be127  Be130   1.393   .     D
Be127  C130    1.388   .     S
Be127  He130   1.096   .     S
Be130  C127    1.390   .     S
Be130  He127   1.096   .     S
C127   B64     1.357   .     S
B64    C130    1.358   .     D
B64    Li70    1.098   .     S
Be133  Be136   1.392   .     D
Be133  C136    1.389   .     S
Be133  He136   1.097   .     S
Be136  C133    1.389   .     S
Be136  He133   1.097   .     S
C133   B67     1.359   .     D
B67    C136    1.359   .     S
Be139  Be142   1.391   .     D
Be139  C142    1.389   .     S
Be139  He142   1.097   .     S
Be142  C139    1.389   .     S
Be142  He139   1.097   .     S
C139   B70     1.359   .     D
B70    C142    1.359   .     S
B70    Li73    1.098   .     S
Be145  Be148   1.394   .     D
Be145  C148    1.389   .     S
Be145  He148   1.097   .     S
Be148  C145    1.390   .     S
Be148  He145   1.097   .     S
C145   B73     1.357   .     D
B73    C148    1.357   .     S
C148   H40     1.999   3_665 S
Be151  Be154   1.394   .     D
Be151  C154    1.390   .     S
Be151  He154   1.097   .     S
Be154  C151    1.389   .     S
Be154  He151   1.097   .     S
C151   B76     1.357   .     D
B76    C154    1.357   .     S
B76    Li76    1.098   .     S
C154   H37     2.000   3_665 S
Be157  Be160   1.393   .     D
Be157  C160    1.389   .     S
Be157  He160   1.096   .     S
Be160  C157    1.389   1_565 S
Be160  He157   1.097   .     S
C157   Be160   1.389   1_545 S
C157   B79     1.358   1_545 S
B79    C157    1.358   1_565 S
B79    C160    1.358   .     D
B79    Li79    1.099   1_565 S
Li79   B79     1.099   1_545 S
Be163  Be166   1.393   .     D
Be163  C166    1.389   .     S
Be163  He166   1.097   .     S
Be166  C163    1.390   .     S
Be166  He163   1.097   .     S
C163   B82     1.358   .     D
B82    C166    1.358   .     S
B82    Li82    1.098   .     S
Be169  Be172   1.392   .     D
Be169  C172    1.389   .     S
Be169  He172   1.097   .     S
Be172  C169    1.390   .     S
Be172  He169   1.096   .     S
C169   B85     1.356   .     D
B85    C172    1.356   .     S
B85    Li85    1.098   .     S
Be175  Be178   1.392   .     D
Be175  C178    1.389   .     S
Be175  He178   1.097   .     S
Be178  C175    1.390   1_455 S
Be178  He175   1.096   .     S
C175   Be178   1.390   1_655 S
C175   B88     1.356   .     S
B88    C178    1.356   1_655 D
B88    Li88    1.098   .     S
C178   B88     1.356   1_455 D
Be181  Be184   1.390   .     D
Be181  C184    1.388   .     S
Be181  He184   1.097   .     S
Be184  C181    1.390   .     S
Be184  He181   1.097   .     S
C181   B91     1.357   .     S
B91    C184    1.359   .     D
B91    Li91    1.097   .     S
C184   H49     1.993   2_665 S
Be187  Be190   1.390   .     D
Be187  C190    1.388   .     S
Be187  He190   1.097   .     S
Be190  C187    1.390   .     S
Be190  He187   1.097   .     S
C187   B94     1.357   .     D
B94    C190    1.358   .     S
B94    Li94    1.098   .     S
C190   H52     1.991   2_665 S
Be193  Be196   1.392   .     D
Be193  C196    1.388   .     S
Be193  He196   1.097   .     S
Be196  C193    1.390   .     S
Be196  He193   1.097   .     S
C193   B97     1.355   .     S
B97    C196    1.356   .     D
B97    Li97    1.096   .     S
C196   H52     1.986   3_565 S
Be199  Be202   1.392   .     D
Be199  C202    1.388   .     S
Be199  He202   1.096   .     S
Be202  C199    1.390   .     S
Be202  He199   1.097   .     S
C199   B100    1.355   .     S
B100   C202    1.356   .     D
B100   Li100   1.097   .     S
C202   H49     1.986   3_665 S
Be205  Be208   1.392   .     D
Be205  C208    1.389   .     S
Be205  He208   1.095   .     S
Be208  C205    1.389   .     S
Be208  He205   1.095   .     S
C205   B103    1.356   .     S
B103   C208    1.356   .     D
B103   Li103   1.099   .     S
C208   H52     1.992   2_665 S
Be211  Be214   1.392   .     D
Be211  C214    1.389   .     S
Be211  He214   1.095   .     S
Be214  C211    1.389   .     S
Be214  He211   1.095   .     S
C211   B106    1.356   .     S
B106   C214    1.356   .     D
B106   Li106   1.099   .     S
C214   H49     1.992   2_665 S
