# Supplementary material for: Data-Driven Search Algorithm for Discovery of Synthesizable Zeolitic Imidazolate Frameworks
Source: JACS Au. 2025 Mar 7;5(3):1460–70. doi: 10.1021/jacsau.5c00077 (PMC11938011; doi:10.1021/jacsau.5c00077)
Supplement: Supplementary file 5 — au5c00077_si_005.zip [file au5c00077_si_005.zip › Tier 2/T-176_65_4_67119.cif]

data_65_4_67119.lmp-nosymm
_audit_creation_date              2023-09-12
_audit_creation_method            'Materials Studio'
_symmetry_space_group_name_H-M    'CMMM'
_symmetry_Int_Tables_number       65
_symmetry_cell_setting            orthorhombic
loop_
_symmetry_equiv_pos_as_xyz
  x,y,z
  -x,-y,z
  -x,y,-z
  x,-y,-z
  -x,-y,-z
  x,y,-z
  x,-y,z
  -x,y,z
  x+1/2,y+1/2,z
  -x+1/2,-y+1/2,z
  -x+1/2,y+1/2,-z
  x+1/2,-y+1/2,-z
  -x+1/2,-y+1/2,-z
  x+1/2,y+1/2,-z
  x+1/2,-y+1/2,z
  -x+1/2,y+1/2,z
_cell_length_a                    37.0903
_cell_length_b                    24.6778
_cell_length_c                    25.7421
_cell_angle_alpha                 90.0000
_cell_angle_beta                  90.0000
_cell_angle_gamma                 90.0000
loop_
_atom_site_label
_atom_site_type_symbol
_atom_site_fract_x
_atom_site_fract_y
_atom_site_fract_z
_atom_site_U_iso_or_equiv
_atom_site_adp_type
_atom_site_occupancy
H1     Zn    0.17869   0.19065   0.11436   0.00000  Uiso   1.00
H5     Zn    0.07900   0.11950   0.28621   0.00000  Uiso   1.00
H9     Zn    0.08233   0.38162   0.16112   0.00000  Uiso   1.00
H13    Zn    0.08140   0.34056   0.38720   0.00000  Uiso   1.00
Be1    C     0.26610   0.26449   0.18938   0.00000  Uiso   1.00
C1     N     0.22425   0.22558   0.13811   0.00000  Uiso   1.00
He1    H     0.21757   0.22033   0.22181   0.00000  Uiso   1.00
Be5    C     0.18742   0.89608   0.02710   0.00000  Uiso   1.00
C5     N     0.18177   0.15675   0.04386   0.00000  Uiso   1.00
He5    H     0.19043   0.07057   0.05491   0.00000  Uiso   1.00
Be9    C     0.14915   0.08478   0.23553   0.00000  Uiso   1.00
Be13   C     0.17265   0.10029   0.19602   0.00000  Uiso   1.00
C9     N     0.15850   0.14607   0.17224   0.00000  Uiso   1.00
B1     C     0.12725   0.15686   0.19775   0.00000  Uiso   1.00
C13    N     0.12024   0.12063   0.23606   0.00000  Uiso   1.00
He9    H     0.19821   0.08247   0.18314   0.00000  Uiso   1.00
He13   H     0.15070   0.05091   0.26302   0.00000  Uiso   1.00
Li1    H     0.10928   0.19078   0.18819   0.00000  Uiso   1.00
Be17   C     0.08856   0.28835   0.08588   0.00000  Uiso   1.00
Be21   C     0.11104   0.24488   0.07428   0.00000  Uiso   1.00
C17    N     0.14094   0.24761   0.10666   0.00000  Uiso   1.00
B5     C     0.13521   0.29113   0.13780   0.00000  Uiso   1.00
C21    N     0.10376   0.31684   0.12694   0.00000  Uiso   1.00
He17   H     0.10817   0.21254   0.04541   0.00000  Uiso   1.00
He21   H     0.06267   0.30044   0.06884   0.00000  Uiso   1.00
Li5    H     0.15398   0.30415   0.16833   0.00000  Uiso   1.00
Be25   C     0.09872   0.97176   0.36330   0.00000  Uiso   1.00
C25    N     0.08233   0.04572   0.31775   0.00000  Uiso   1.00
He25   H     0.10895   0.05721   0.39204   0.00000  Uiso   1.00
Be29   C     0.01881   0.85836   0.20426   0.00000  Uiso   1.00
C29    N     0.03042   0.12568   0.25325   0.00000  Uiso   1.00
He29   H     0.03811   0.15123   0.17334   0.00000  Uiso   1.00
Be33   C     0.06782   0.22274   0.41488   0.00000  Uiso   1.00
Be37   C     0.06747   0.17171   0.39186   0.00000  Uiso   1.00
C33    N     0.07907   0.17715   0.34080   0.00000  Uiso   1.00
B9     C     0.08503   0.23097   0.33408   0.00000  Uiso   1.00
C37    N     0.07917   0.26012   0.37803   0.00000  Uiso   1.00
He33   H     0.06018   0.13210   0.40806   0.00000  Uiso   1.00
He37   H     0.06091   0.23533   0.45446   0.00000  Uiso   1.00
Li9    H     0.09465   0.24873   0.29751   0.00000  Uiso   1.00
Be41   C     0.09765   0.52826   0.07949   0.00000  Uiso   1.00
C41    N     0.09026   0.45433   0.12968   0.00000  Uiso   1.00
He41   H     0.10275   0.44258   0.04823   0.00000  Uiso   1.00
Be45   C     0.01874   0.69160   0.17543   0.00000  Uiso   1.00
C45    N     0.03045   0.36044   0.16359   0.00000  Uiso   1.00
He45   H     0.03776   0.27515   0.18249   0.00000  Uiso   1.00
Be49   C     0.13143   0.39884   0.30790   0.00000  Uiso   1.00
Be53   C     0.13105   0.40826   0.25451   0.00000  Uiso   1.00
C49    N     0.09929   0.38690   0.23449   0.00000  Uiso   1.00
B13    C     0.08183   0.36472   0.27556   0.00000  Uiso   1.00
C53    N     0.09998   0.37146   0.32084   0.00000  Uiso   1.00
He49   H     0.15057   0.42894   0.22939   0.00000  Uiso   1.00
He53   H     0.15135   0.40974   0.33757   0.00000  Uiso   1.00
Li13   H     0.05539   0.34486   0.27266   0.00000  Uiso   1.00
Be57   C     0.13867   0.63184   0.47289   0.00000  Uiso   1.00
C57    N     0.10394   0.35635   0.45614   0.00000  Uiso   1.00
He57   H     0.16044   0.37594   0.44508   0.00000  Uiso   1.00
Be61   C     0.01877   0.58548   0.41570   0.00000  Uiso   1.00
C61    N     0.03044   0.36482   0.39672   0.00000  Uiso   1.00
He61   H     0.03798   0.44570   0.42813   0.00000  Uiso   1.00
B17    C     0.25000   0.25000   0.10887   0.00000  Uiso   1.00
Li17   H     0.25000   0.25000   0.06622   0.00000  Uiso   1.00
B19    C     1.00000   0.88290   0.28128   0.00000  Uiso   1.00
B22    C     1.00000   0.60960   0.15789   0.00000  Uiso   1.00
B20    C     0.50000   0.83681   0.38509   0.00000  Uiso   1.00
Li19   H     0.50000   0.93371   0.14817   0.00000  Uiso   1.00
Li20   H     0.50000   0.20448   0.36917   0.00000  Uiso   1.00
Li21   H     0.50000   0.60392   0.32204   0.00000  Uiso   1.00
B24    C     0.07356   1.00000   0.29139   0.00000  Uiso   1.00
Li22   H     0.05993   1.00000   0.25349   0.00000  Uiso   1.00
Li24   H     0.42093   1.00000   0.19979   0.00000  Uiso   1.00
B27    C     0.41474   1.00000   0.15802   0.00000  Uiso   1.00
B29    C     0.32055   0.31302   1.00000   0.00000  Uiso   1.00
Li61   H     0.17511   0.23106   1.00000   0.00000  Uiso   1.00
Li29   H     0.44461   0.83918   0.50000   0.00000  Uiso   1.00
B31    C     0.08435   0.65138   0.50000   0.00000  Uiso   1.00
loop_
_geom_bond_atom_site_label_1
_geom_bond_atom_site_label_2
_geom_bond_distance
_geom_bond_site_symmetry_2
_ccdc_geom_bond_type
H1     C1      1.993   .     S
H1     C5      2.002   .     S
H1     C9      1.998   .     S
H1     C17     1.994   .     S
H5     C13     2.002   .     S
H5     C25     1.997   .     S
H5     C29     1.998   .     S
H5     C33     2.000   .     S
H9     C21     1.990   .     S
H9     C41     1.990   .     S
H9     C45     1.995   .     S
H9     C49     1.995   .     S
H13    C37     2.001   .     S
H13    C53     1.993   .     S
H13    C57     2.000   .     S
H13    C61     1.998   .     S
Be1    C1      1.389   10    A
Be1    He1     1.097   10    S
Be1    Be1     1.392   10    A
C1     B17     1.357   .     A
C1     Be1     1.389   10    A
He1    Be1     1.097   10    S
Be5    C5      1.389   7_565 A
Be5    He5     1.096   7_565 S
Be5    Be5     1.395   6     A
C5     Be5     1.389   7_565 A
C5     B29     1.356   10_554 A
He5    Be5     1.096   7_565 S
Be9    Be13    1.393   .     D
Be9    C13     1.390   .     S
Be9    He13    1.097   .     S
Be13   C9      1.388   .     S
Be13   He9     1.096   .     S
C9     B1      1.359   .     D
B1     C13     1.356   .     S
B1     Li1     1.098   .     S
Be17   Be21    1.391   .     D
Be17   C21     1.389   .     S
Be17   He21    1.097   .     S
Be21   C17     1.389   .     S
Be21   He17    1.096   .     S
C17    B5      1.357   .     S
B5     C21     1.357   .     D
B5     Li5     1.098   .     S
Be25   Be25    1.394   7_575 A
Be25   He25    1.097   7_565 S
Be25   C25     1.389   7_565 A
C25    B24     1.356   1_545 A
C25    Be25    1.389   7_565 A
He25   Be25    1.097   7_565 S
Be29   He29    1.096   7_565 S
Be29   Be29    1.395   8     A
Be29   C29     1.390   7_565 A
C29    Be29    1.390   7_565 A
C29    B19     1.356   2_665 A
He29   Be29    1.096   7_565 S
Be33   Be37    1.392   .     D
Be33   C37     1.389   .     S
Be33   He37    1.095   .     S
Be37   C33     1.390   .     S
Be37   He33    1.096   .     S
C33    B9      1.358   .     D
B9     C37     1.358   .     S
B9     Li9     1.098   .     S
Be41   Be41    1.395   7_565 A
Be41   He41    1.096   7_565 S
Be41   C41     1.389   7_565 A
C41    Be41    1.389   7_565 A
C41    B27     1.355   10_565 A
He41   Be41    1.096   7_565 S
Be45   C45     1.390   7_565 A
Be45   Be45    1.390   8     A
Be45   He45    1.097   7_565 S
C45    Be45    1.390   7_565 A
C45    B22     1.358   2_665 A
He45   Be45    1.097   7_565 S
Be49   Be53    1.394   .     D
Be49   C53     1.389   .     S
Be49   He53    1.096   .     S
Be53   C49     1.390   .     S
Be53   He49    1.097   .     S
C49    B13     1.355   .     D
B13    C53     1.356   .     S
B13    Li13    1.099   .     S
Be57   Be57    1.396   6_556 A
Be57   C57     1.389   7_565 A
Be57   He57    1.096   7_565 S
C57    Be57    1.389   7_565 A
C57    B31     1.356   4_566 A
He57   Be57    1.096   7_565 S
Be61   C61     1.389   7_565 A
Be61   Be61    1.392   8     A
Be61   He61    1.097   7_565 S
C61    Be61    1.389   7_565 A
C61    B20     1.357   9_445 A
He61   Be61    1.097   7_565 S
B17    C1      1.357   10    A
B17    Li17    1.098   .     S
B19    C29     1.356   2_665 A
B19    C29     1.356   7_665 A
B19    Li21    1.098   10_665 S
B22    C45     1.358   2_665 A
B22    C45     1.358   7_665 A
B22    Li19    1.098   10_665 S
B20    C61     1.357   9     A
B20    C61     1.357   16    A
B20    Li20    1.098   2_665 S
Li19   B22     1.098   10_665 S
Li20   B20     1.098   2_665 S
Li21   B19     1.098   10_665 S
B24    C25     1.356   1_565 A
B24    C25     1.356   7_565 A
B24    Li22    1.099   .     S
Li24   B27     1.099   .     S
B27    C41     1.355   10_565 A
B27    C41     1.355   16    A
B29    C5      1.356   10_556 A
B29    C5      1.356   13_556 A
B29    Li61    1.100   10    S
Li61   B29     1.100   10    S
Li29   B31     1.099   10_565 S
B31    C57     1.356   4_566 A
B31    C57     1.356   7_565 A
B31    Li29    1.099   10_565 S
