# Supplementary material for: Data-Driven Search Algorithm for Discovery of Synthesizable Zeolitic Imidazolate Frameworks
Source: JACS Au. 2025 Mar 7;5(3):1460–70. doi: 10.1021/jacsau.5c00077 (PMC11938011; doi:10.1021/jacsau.5c00077)
Supplement: Supplementary file 5 — au5c00077_si_005.zip [file au5c00077_si_005.zip › Tier 2/T-177_139_3_71.cif]

data_139_3_71.lmp-nosymm
_audit_creation_date              2023-09-12
_audit_creation_method            'Materials Studio'
_symmetry_space_group_name_H-M    'I4/MMM'
_symmetry_Int_Tables_number       139
_symmetry_cell_setting            tetragonal
loop_
_symmetry_equiv_pos_as_xyz
  x,y,z
  -x,-y,z
  -y,x,z
  y,-x,z
  -x,y,-z
  x,-y,-z
  y,x,-z
  -y,-x,-z
  -x,-y,-z
  x,y,-z
  y,-x,-z
  -y,x,-z
  x,-y,z
  -x,y,z
  -y,-x,z
  y,x,z
  x+1/2,y+1/2,z+1/2
  -x+1/2,-y+1/2,z+1/2
  -y+1/2,x+1/2,z+1/2
  y+1/2,-x+1/2,z+1/2
  -x+1/2,y+1/2,-z+1/2
  x+1/2,-y+1/2,-z+1/2
  y+1/2,x+1/2,-z+1/2
  -y+1/2,-x+1/2,-z+1/2
  -x+1/2,-y+1/2,-z+1/2
  x+1/2,y+1/2,-z+1/2
  y+1/2,-x+1/2,-z+1/2
  -y+1/2,x+1/2,-z+1/2
  x+1/2,-y+1/2,z+1/2
  -x+1/2,y+1/2,z+1/2
  -y+1/2,-x+1/2,z+1/2
  y+1/2,x+1/2,z+1/2
_cell_length_a                    49.0934
_cell_length_b                    49.0934
_cell_length_c                    19.4460
_cell_angle_alpha                 90.0000
_cell_angle_beta                  90.0000
_cell_angle_gamma                 90.0000
loop_
_atom_site_label
_atom_site_type_symbol
_atom_site_fract_x
_atom_site_fract_y
_atom_site_fract_z
_atom_site_U_iso_or_equiv
_atom_site_adp_type
_atom_site_occupancy
H1     Zn    0.13472   0.43755   0.15709   0.00000  Uiso   1.00
H9     Zn    0.25701   0.43721   0.15178   0.00000  Uiso   1.00
H17    Zn    0.06157   0.14898   0.15490   0.00000  Uiso   1.00
Be1    C     0.06491   0.41855   0.27014   0.00000  Uiso   1.00
C1     N     0.10584   0.42151   0.21812   0.00000  Uiso   1.00
He1    H     0.07776   0.45566   0.20984   0.00000  Uiso   1.00
Be9    C     0.09895   0.42391   0.96421   0.00000  Uiso   1.00
C9     N     0.12469   0.43160   0.05824   0.00000  Uiso   1.00
He9    H     0.08270   0.41873   0.07225   0.00000  Uiso   1.00
Be17   C     0.48584   0.12995   0.24915   0.00000  Uiso   1.00
C17    N     0.13205   0.47697   0.18153   0.00000  Uiso   1.00
He17   H     0.12834   0.47145   0.29212   0.00000  Uiso   1.00
Be25   C     0.21065   0.41112   0.23285   0.00000  Uiso   1.00
Be33   C     0.18228   0.41072   0.23363   0.00000  Uiso   1.00
C25    N     0.17300   0.42771   0.18154   0.00000  Uiso   1.00
B1     C     0.19573   0.43805   0.15160   0.00000  Uiso   1.00
C33    N     0.21899   0.42877   0.18113   0.00000  Uiso   1.00
He25   H     0.16812   0.39964   0.26703   0.00000  Uiso   1.00
He33   H     0.22547   0.40056   0.26557   0.00000  Uiso   1.00
Li1    H     0.19540   0.45252   0.10860   0.00000  Uiso   1.00
Be41   C     0.27293   0.39685   0.96416   0.00000  Uiso   1.00
C41    N     0.26356   0.42206   0.05801   0.00000  Uiso   1.00
He41   H     0.27921   0.38113   0.07262   0.00000  Uiso   1.00
Be49   C     0.48584   0.28716   0.10010   0.00000  Uiso   1.00
C49    N     0.26459   0.47693   0.13688   0.00000  Uiso   1.00
He49   H     0.30141   0.47147   0.07617   0.00000  Uiso   1.00
Be57   C     0.31290   0.39597   0.27928   0.00000  Uiso   1.00
Be65   C     0.29058   0.39577   0.23504   0.00000  Uiso   1.00
C57    N     0.28529   0.42245   0.21532   0.00000  Uiso   1.00
B9     C     0.30437   0.43784   0.24749   0.00000  Uiso   1.00
C65    N     0.32172   0.42272   0.28609   0.00000  Uiso   1.00
He57   H     0.27805   0.37883   0.21634   0.00000  Uiso   1.00
He65   H     0.32331   0.37923   0.30576   0.00000  Uiso   1.00
Li9    H     0.30584   0.46007   0.24215   0.00000  Uiso   1.00
Be73   C     0.06334   0.18892   0.96420   0.00000  Uiso   1.00
C73    N     0.06355   0.16203   0.05803   0.00000  Uiso   1.00
He73   H     0.06359   0.20589   0.07249   0.00000  Uiso   1.00
Be81   C     0.13364   1.01418   0.24738   0.00000  Uiso   1.00
C81    N     0.02299   0.14351   0.18424   0.00000  Uiso   1.00
He81   H     0.02870   0.12738   0.28724   0.00000  Uiso   1.00
Be89   C     0.08798   0.06792   0.16913   0.00000  Uiso   1.00
C89    N     0.08060   0.11316   0.16295   0.00000  Uiso   1.00
He89   H     0.04572   0.08624   0.17359   0.00000  Uiso   1.00
B17    C     0.10298   0.39702   0.25000   0.00000  Uiso   1.00
Li17   H     0.11878   0.38122   0.25000   0.00000  Uiso   1.00
B21    C     0.13922   0.43646   1.00000   0.00000  Uiso   1.00
Li21   H     0.16066   0.44275   1.00000   0.00000  Uiso   1.00
B25    C     0.25757   0.43618   1.00000   0.00000  Uiso   1.00
Li25   H     0.24972   0.45711   1.00000   0.00000  Uiso   1.00
B29    C     0.06302   0.14669   1.00000   0.00000  Uiso   1.00
Li29   H     0.06319   0.12433   1.00000   0.00000  Uiso   1.00
Li33   H     0.50000   0.34238   0.59594   0.00000  Uiso   1.00
Li34   H     0.50000   0.23331   0.81005   0.00000  Uiso   1.00
B35    C     0.50000   0.25200   0.84104   0.00000  Uiso   1.00
B33    C     1.00000   0.36613   0.64308   0.00000  Uiso   1.00
B40    C     1.00000   0.14935   0.14841   0.00000  Uiso   1.00
Li35   H     0.36447   1.00000   0.58681   0.00000  Uiso   1.00
B46    C     0.10763   0.10764   0.15835   0.00000  Uiso   1.00
Li44   H     0.12336   0.12336   0.15276   0.00000  Uiso   1.00
loop_
_geom_bond_atom_site_label_1
_geom_bond_atom_site_label_2
_geom_bond_distance
_geom_bond_site_symmetry_2
_ccdc_geom_bond_type
H1     C1      2.010   .     S
H1     C9      2.006   .     S
H1     C17     1.997   .     S
H1     C25     1.998   .     S
H9     C33     1.995   .     S
H9     C41     1.995   .     S
H9     C49     2.006   .     S
H9     C57     1.995   .     S
H17    C73     1.992   .     S
H17    C81     1.996   .     S
H17    C89     1.998   .     S
H17    C65     1.995   24    S
Be1    Be1     1.390   24    A
Be1    C1      1.389   24    A
Be1    He1     1.097   24    S
C1     B17     1.360   .     A
C1     Be1     1.389   24    A
He1    Be1     1.097   24    S
Be9    C9      1.389   10_556 A
Be9    He9     1.097   10_556 S
Be9    Be9     1.392   10_557 A
C9     B21     1.360   1_554 A
C9     Be9     1.389   10_556 A
He9    Be9     1.097   10_556 S
Be17   Be17    1.390   14_655 A
Be17   C17     1.389   16    A
Be17   He17    1.097   16    S
C17    Be17    1.389   16    A
C17    B33     1.359   19_544 A
He17   Be17    1.097   16    S
Be25   Be33    1.393   .     D
Be25   C33     1.389   .     S
Be25   He33    1.097   .     S
Be33   C25     1.389   .     S
Be33   He25    1.096   .     S
C25    B1      1.358   .     S
B1     C33     1.357   .     D
B1     Li1     1.097   .     S
Be41   He41    1.096   10_556 S
Be41   C41     1.389   10_556 A
Be41   Be41    1.394   10_557 A
C41    B25     1.356   1_554 A
C41    Be41    1.389   10_556 A
He41   Be41    1.096   10_556 S
Be49   Be49    1.390   14_655 A
Be49   C49     1.389   16    A
Be49   He49    1.097   16    S
C49    Be49    1.389   16    A
C49    B35     1.360   7_556 A
He49   Be49    1.097   16    S
Be57   Be65    1.394   .     D
Be57   C65     1.389   .     S
Be57   He65    1.096   .     S
Be65   C57     1.389   .     S
Be65   He57    1.096   .     S
C57    B9      1.356   .     S
B9     C65     1.356   .     D
B9     Li9     1.099   .     S
C65    H17     1.995   24    S
Be73   He73    1.097   10_556 S
Be73   C73     1.389   10_556 A
Be73   Be73    1.393   10_557 A
C73    B29     1.357   1_554 A
C73    Be73    1.389   10_556 A
He73   Be73    1.097   10_556 S
Be81   Be81    1.392   13_575 A
Be81   C81     1.389   16_565 A
Be81   He81    1.097   16_565 S
C81    B40     1.357   1_455 A
C81    Be81    1.389   16_455 A
He81   Be81    1.097   16_455 S
Be89   He89    1.097   16    S
Be89   C89     1.389   16    A
Be89   Be89    1.392   16    A
C89    B46     1.358   .     A
C89    Be89    1.389   16    A
He89   Be89    1.097   16    S
B17    C1      1.360   24    A
B17    Li17    1.097   .     S
B21    C9      1.360   1_556 A
B21    C9      1.360   10_556 A
B21    Li21    1.097   .     S
B25    C41     1.356   1_556 A
B25    C41     1.356   10_556 A
B25    Li25    1.097   .     S
B29    C73     1.357   1_556 A
B29    C73     1.357   10_556 A
B29    Li29    1.098   .     S
Li33   B40     1.098   18_655 S
Li34   B35     1.098   .     S
B35    C49     1.360   7_556 A
B35    C49     1.360   12_656 A
B33    C17     1.359   20    A
B33    C17     1.359   31_655 A
B33    Li35    1.097   3_755 S
B40    C81     1.357   1_655 A
B40    C81     1.357   14_655 A
B40    Li33    1.098   18_654 S
Li35   B33     1.097   4_575 S
B46    C89     1.358   16    A
B46    Li44    1.097   .     S
