# Supplementary material for: Data-Driven Search Algorithm for Discovery of Synthesizable Zeolitic Imidazolate Frameworks
Source: JACS Au. 2025 Mar 7;5(3):1460–70. doi: 10.1021/jacsau.5c00077 (PMC11938011; doi:10.1021/jacsau.5c00077)
Supplement: Supplementary file 5 — au5c00077_si_005.zip [file au5c00077_si_005.zip › Tier 2/T-178_74_3_1464821.cif]

data_74_3_1464821.lmp-nosymm
_audit_creation_date              2023-09-12
_audit_creation_method            'Materials Studio'
_symmetry_space_group_name_H-M    'IMMA'
_symmetry_Int_Tables_number       74
_symmetry_cell_setting            orthorhombic
loop_
_symmetry_equiv_pos_as_xyz
  x,y,z
  -x,-y+1/2,z
  -x,y+1/2,-z
  x,-y,-z
  -x,-y,-z
  x,y+1/2,-z
  x,-y+1/2,z
  -x,y,z
  x+1/2,y+1/2,z+1/2
  -x+1/2,-y,z+1/2
  -x+1/2,y,-z+1/2
  x+1/2,-y+1/2,-z+1/2
  -x+1/2,-y+1/2,-z+1/2
  x+1/2,y,-z+1/2
  x+1/2,-y,z+1/2
  -x+1/2,y+1/2,z+1/2
_cell_length_a                    19.3256
_cell_length_b                    18.2755
_cell_length_c                    59.1459
_cell_angle_alpha                 90.0000
_cell_angle_beta                  90.0000
_cell_angle_gamma                 90.0000
loop_
_atom_site_label
_atom_site_type_symbol
_atom_site_fract_x
_atom_site_fract_y
_atom_site_fract_z
_atom_site_U_iso_or_equiv
_atom_site_adp_type
_atom_site_occupancy
H1     Zn    1.15150   1.08370   0.21154   0.00000  Uiso   1.00
H5     Zn    1.15870   1.08559   0.10916   0.00000  Uiso   1.00
H9     Zn    0.65629   0.58334   0.04413   0.00000  Uiso   1.00
Be1    C     1.22670   0.96928   0.24101   0.00000  Uiso   1.00
C1     N     1.21176   1.04153   0.23560   0.00000  Uiso   1.00
He1    H     1.20277   0.92378   0.23181   0.00000  Uiso   1.00
Be5    C     1.10349   1.28807   0.23970   0.00000  Uiso   1.00
C5     N     1.13590   1.18821   0.22005   0.00000  Uiso   1.00
He5    H     1.41728   1.17302   0.24793   0.00000  Uiso   1.00
Be9    C     0.96394   0.96599   0.21460   0.00000  Uiso   1.00
C9     N     1.05827   1.03815   0.21329   0.00000  Uiso   1.00
He9    H     1.07308   0.92068   0.21564   0.00000  Uiso   1.00
Be13   C     1.25439   1.07242   0.14918   0.00000  Uiso   1.00
Be17   C     1.25391   1.07176   0.17272   0.00000  Uiso   1.00
C13    N     1.18561   1.07580   0.17984   0.00000  Uiso   1.00
B1     C     1.14724   1.08058   0.16067   0.00000  Uiso   1.00
C17    N     1.18640   1.07714   0.14164   0.00000  Uiso   1.00
He13   H     1.29663   1.06777   0.18486   0.00000  Uiso   1.00
He17   H     1.29780   1.06925   0.13726   0.00000  Uiso   1.00
Li1    H     1.09053   1.08398   0.16052   0.00000  Uiso   1.00
Be21   C     1.23863   1.28811   0.08720   0.00000  Uiso   1.00
C21    N     1.18325   1.18813   0.10026   0.00000  Uiso   1.00
He21   H     1.27376   1.17312   0.07895   0.00000  Uiso   1.00
Be25   C     0.96399   0.99744   0.09333   0.00000  Uiso   1.00
C25    N     1.05863   1.06081   0.10399   0.00000  Uiso   1.00
He25   H     1.07266   0.95736   0.08644   0.00000  Uiso   1.00
Be29   C     1.27004   0.89954   0.08918   0.00000  Uiso   1.00
Be33   C     1.22969   0.94008   0.10411   0.00000  Uiso   1.00
C29    N     1.21787   1.00855   0.09463   0.00000  Uiso   1.00
B5     C     1.24951   1.00658   0.07413   0.00000  Uiso   1.00
C33    N     1.28142   0.94169   0.07000   0.00000  Uiso   1.00
He29   H     1.20971   0.92585   0.12090   0.00000  Uiso   1.00
He33   H     1.29031   0.84369   0.09057   0.00000  Uiso   1.00
Li5    H     1.24884   1.05221   0.06207   0.00000  Uiso   1.00
Be37   C     1.24387   0.98237   1.01043   0.00000  Uiso   1.00
C37    N     0.68783   0.52729   0.01712   0.00000  Uiso   1.00
He37   H     0.79934   0.53537   0.02114   0.00000  Uiso   1.00
Be41   C     0.69392   0.78806   1.01482   0.00000  Uiso   1.00
C41    N     0.66509   0.68816   0.03504   0.00000  Uiso   1.00
He41   H     0.71206   0.67324   1.00194   0.00000  Uiso   1.00
Be45   C     1.46397   0.51184   0.06896   0.00000  Uiso   1.00
C45    N     0.55847   0.56201   0.05292   0.00000  Uiso   1.00
He45   H     0.57292   1.48097   0.07934   0.00000  Uiso   1.00
B9     C     1.15495   1.25000   0.20894   0.00000  Uiso   1.00
Li9    H     1.18207   1.25000   0.19262   0.00000  Uiso   1.00
B11    C     1.15211   1.25000   0.10787   0.00000  Uiso   1.00
Li11   H     1.10645   1.25000   0.11889   0.00000  Uiso   1.00
B13    C     0.64892   0.75000   0.04663   0.00000  Uiso   1.00
Li13   H     0.62458   0.75000   0.06338   0.00000  Uiso   1.00
B15    C     1.00000   1.07914   0.21205   0.00000  Uiso   1.00
Li15   H     1.00000   1.13912   0.21080   0.00000  Uiso   1.00
B17    C     1.00000   1.09659   0.11026   0.00000  Uiso   1.00
Li17   H     1.00000   1.14927   0.11914   0.00000  Uiso   1.00
B19    C     1.50000   0.58945   0.04342   0.00000  Uiso   1.00
Li19   H     1.50000   0.63121   0.03007   0.00000  Uiso   1.00
Li21   H     1.40794   1.50000   1.00000   0.00000  Uiso   1.00
B21    C     0.64888   1.50000   1.00000   0.00000  Uiso   1.00
B22    C     1.25000   1.41728   0.25000   0.00000  Uiso   1.00
Li22   H     1.25000   1.14285   0.25000   0.00000  Uiso   1.00
loop_
_geom_bond_atom_site_label_1
_geom_bond_atom_site_label_2
_geom_bond_distance
_geom_bond_site_symmetry_2
_ccdc_geom_bond_type
H1     C1      1.994   .     S
H1     C5      1.998   .     S
H1     C9      1.987   .     S
H1     C13     1.992   .     S
H5     C17     2.000   .     S
H5     C21     2.004   .     S
H5     C25     2.010   .     S
H5     C29     2.007   .     S
H9     C37     1.993   .     S
H9     C41     1.997   .     S
H9     C45     1.999   .     S
H9     C33     2.000   2_765 S
Be1    C1      1.389   .     A
Be1    He1     1.096   .     S
Be1    Be1     1.394   11_755 A
C1     B22     1.356   7_575 A
Be5    Be5     1.391   7_575 A
Be5    C5      1.389   7_575 A
Be5    He5     1.097   13_775 S
C5     B9      1.358   .     A
C5     Be5     1.389   7_575 A
He5    Be5     1.097   13_775 S
Be9    Be9     1.394   8_755 A
Be9    He9     1.096   8_755 S
Be9    C9      1.389   8_755 A
C9     B15     1.355   .     A
C9     Be9     1.389   8_755 A
He9    Be9     1.096   8_755 S
Be13   Be17    1.392   .     D
Be13   C17     1.390   .     S
Be13   He17    1.097   .     S
Be17   C13     1.388   .     S
Be17   He13    1.097   .     S
C13    B1      1.358   .     D
B1     C17     1.357   .     S
B1     Li1     1.098   .     S
Be21   Be21    1.393   7_575 A
Be21   He21    1.096   7_575 S
Be21   C21     1.389   7_575 A
C21    B11     1.358   .     A
C21    Be21    1.389   7_575 A
He21   Be21    1.096   7_575 S
Be25   Be25    1.392   8_755 A
Be25   C25     1.389   8_755 A
Be25   He25    1.097   8_755 S
C25    B17     1.360   .     A
C25    Be25    1.389   8_755 A
He25   Be25    1.097   8_755 S
Be29   Be33    1.392   .     D
Be29   C33     1.388   .     S
Be29   He33    1.096   .     S
Be33   C29     1.390   .     S
Be33   He29    1.097   .     S
C29    B5      1.358   .     D
B5     C33     1.359   .     S
B5     Li5     1.097   .     S
C33    H9      2.000   2_765 S
Be37   Be37    1.391   4_577 A
Be37   C37     1.389   2_766 A
Be37   He37    1.097   2_766 S
C37    B21     1.357   1_544 A
C37    Be37    1.389   2_764 A
He37   Be37    1.097   2_764 S
Be41   Be41    1.391   7_565 A
Be41   He41    1.097   7_565 S
Be41   C41     1.390   7_566 A
C41    B13     1.358   .     A
C41    Be41    1.390   7_564 A
He41   Be41    1.097   7_565 S
Be45   Be45    1.393   8_855 A
Be45   He45    1.097   8_745 S
Be45   C45     1.389   8_755 A
C45    B19     1.358   1_455 A
C45    Be45    1.389   8_755 A
He45   Be45    1.097   8_765 S
B9     C5      1.358   7_575 A
B9     Li9     1.098   .     S
B11    C21     1.358   7_575 A
B11    Li11    1.097   .     S
B13    C41     1.358   7_565 A
B13    Li13    1.097   .     S
B15    C9      1.355   8_755 A
B15    Li15    1.099   .     S
B17    C25     1.360   8_755 A
B17    Li17    1.097   .     S
B19    C45     1.358   1_655 A
B19    C45     1.358   8_755 A
B19    Li19    1.098   .     S
Li21   B21     1.098   5_787 S
B21    C37     1.357   1_566 A
B21    C37     1.357   4_576 A
B21    Li21    1.098   5_787 S
B22    C1      1.356   7_575 A
B22    C1      1.356   13_775 A
B22    Li22    1.099   7_575 S
Li22   B22     1.099   7_575 S
