# Supplementary material for: Data-Driven Search Algorithm for Discovery of Synthesizable Zeolitic Imidazolate Frameworks
Source: JACS Au. 2025 Mar 7;5(3):1460–70. doi: 10.1021/jacsau.5c00077 (PMC11938011; doi:10.1021/jacsau.5c00077)
Supplement: Supplementary file 5 — au5c00077_si_005.zip [file au5c00077_si_005.zip › Tier 2/T-179_131_3_2648.cif]

data_131_3_2648.lmp-nosymm
_audit_creation_date              2023-09-12
_audit_creation_method            'Materials Studio'
_symmetry_space_group_name_H-M    'P42/MMC'
_symmetry_Int_Tables_number       131
_symmetry_cell_setting            tetragonal
loop_
_symmetry_equiv_pos_as_xyz
  x,y,z
  -x,-y,z
  -y,x,z+1/2
  y,-x,z+1/2
  -x,y,-z
  x,-y,-z
  y,x,-z+1/2
  -y,-x,-z+1/2
  -x,-y,-z
  x,y,-z
  y,-x,-z+1/2
  -y,x,-z+1/2
  x,-y,z
  -x,y,z
  -y,-x,z+1/2
  y,x,z+1/2
_cell_length_a                    25.9698
_cell_length_b                    25.9698
_cell_length_c                    30.4215
_cell_angle_alpha                 90.0000
_cell_angle_beta                  90.0000
_cell_angle_gamma                 90.0000
loop_
_atom_site_label
_atom_site_type_symbol
_atom_site_fract_x
_atom_site_fract_y
_atom_site_fract_z
_atom_site_U_iso_or_equiv
_atom_site_adp_type
_atom_site_occupancy
H1     Zn    0.19880   0.11428   0.16538   0.00000  Uiso   1.00
H5     Zn    0.11381   0.31445   0.09847   0.00000  Uiso   1.00
H9     Zn    0.22072   0.38469   0.25942   0.00000  Uiso   1.00
Be1    C     0.09148   0.11155   0.26944   0.00000  Uiso   1.00
C1     N     0.15418   0.12072   0.21882   0.00000  Uiso   1.00
He1    H     0.09917   0.05849   0.21069   0.00000  Uiso   1.00
Be5    C     0.81053   0.02685   0.09686   0.00000  Uiso   1.00
C5     N     0.19217   0.04348   0.14021   0.00000  Uiso   1.00
He5    H     0.18731   0.05439   0.06959   0.00000  Uiso   1.00
Be9    C     0.19363   0.23401   0.07266   0.00000  Uiso   1.00
Be13   C     0.21372   0.18785   0.08842   0.00000  Uiso   1.00
C9     N     0.18580   0.17376   0.12545   0.00000  Uiso   1.00
B1     C     0.14981   0.21112   0.13081   0.00000  Uiso   1.00
C13    N     0.15244   0.24797   0.09927   0.00000  Uiso   1.00
He9    H     0.24595   0.16441   0.07649   0.00000  Uiso   1.00
He13   H     0.20540   0.25776   0.04461   0.00000  Uiso   1.00
Li1    H     0.12088   0.21083   0.15714   0.00000  Uiso   1.00
Be17   C     0.34989   0.11308   0.21524   0.00000  Uiso   1.00
Be21   C     0.30705   0.08782   0.19811   0.00000  Uiso   1.00
C17    N     0.27111   0.12472   0.18591   0.00000  Uiso   1.00
B5     C     0.29251   0.17070   0.19670   0.00000  Uiso   1.00
C21    N     0.34031   0.16572   0.21424   0.00000  Uiso   1.00
He17   H     0.29971   0.04669   0.19308   0.00000  Uiso   1.00
He21   H     0.38620   0.09771   0.22816   0.00000  Uiso   1.00
Li5    H     0.27393   0.20791   0.19026   0.00000  Uiso   1.00
Be25   C     0.60907   0.09623   0.47709   0.00000  Uiso   1.00
C25    N     0.10862   0.34163   0.03712   0.00000  Uiso   1.00
He25   H     0.08857   0.42203   0.04642   0.00000  Uiso   1.00
Be29   C     0.97316   0.29642   0.16668   0.00000  Uiso   1.00
C29    N     0.04344   0.30784   0.12433   0.00000  Uiso   1.00
He29   H     0.05425   0.28960   0.19348   0.00000  Uiso   1.00
Be33   C     0.21066   0.42078   0.16280   0.00000  Uiso   1.00
Be37   C     0.18544   0.40418   0.12492   0.00000  Uiso   1.00
C33    N     0.15662   0.36090   0.13563   0.00000  Uiso   1.00
B9     C     0.16530   0.35245   0.17896   0.00000  Uiso   1.00
C37    N     0.19694   0.38819   0.19706   0.00000  Uiso   1.00
He33   H     0.18578   0.41960   0.09137   0.00000  Uiso   1.00
He37   H     0.23722   0.45297   0.16803   0.00000  Uiso   1.00
Li9    H     0.14805   0.32052   0.19746   0.00000  Uiso   1.00
Be41   C     0.37434   0.33677   0.24695   0.00000  Uiso   1.00
C41    N     0.28925   0.35001   0.25589   0.00000  Uiso   1.00
He41   H     0.34036   0.41625   0.25644   0.00000  Uiso   1.00
Be45   C     0.73922   0.47317   0.31702   0.00000  Uiso   1.00
C45    N     0.23286   0.45653   0.28074   0.00000  Uiso   1.00
He45   H     0.27881   0.44568   0.33966   0.00000  Uiso   1.00
B13    C     0.15793   0.15793   0.25000   0.00000  Uiso   1.00
Li13   H     0.18781   0.18781   0.25000   0.00000  Uiso   1.00
B15    C     0.29917   0.29917   0.25000   0.00000  Uiso   1.00
Li15   H     0.26932   0.26932   0.25000   0.00000  Uiso   1.00
Li17   H     0.50000   0.19191   0.26900   0.00000  Uiso   1.00
B17    C     0.50000   0.21623   0.23950   0.00000  Uiso   1.00
B18    C     1.00000   0.19443   0.33514   0.00000  Uiso   1.00
Li18   H     1.00000   0.32321   0.06492   0.00000  Uiso   1.00
B19    C     1.00000   0.31383   0.10013   0.00000  Uiso   1.00
Li19   H     1.00000   0.19664   0.29908   0.00000  Uiso   1.00
B20    C     0.11457   0.31330   1.00000   0.00000  Uiso   1.00
Li20   H     0.12369   0.27203   1.00000   0.00000  Uiso   1.00
loop_
_geom_bond_atom_site_label_1
_geom_bond_atom_site_label_2
_geom_bond_distance
_geom_bond_site_symmetry_2
_ccdc_geom_bond_type
H1     C1      2.003   .     S
H1     C5      1.999   .     S
H1     C9      1.994   .     S
H1     C17     1.998   .     S
H5     C13     1.997   .     S
H5     C25     2.000   .     S
H5     C29     1.997   .     S
H5     C33     1.992   .     S
H9     C37     1.997   .     S
H9     C41     1.997   .     S
H9     C45     2.000   .     S
H9     C21     2.003   7     S
Be1    Be1     1.394   7     A
Be1    C1      1.389   7     A
Be1    He1     1.097   7     S
C1     B13     1.358   .     A
C1     Be1     1.389   7     A
He1    Be1     1.097   7     S
Be5    He5     1.097   14_655 S
Be5    Be5     1.394   13    A
Be5    C5      1.389   14_655 A
C5     Be5     1.389   14_655 A
C5     B18     1.357   7_545 A
He5    Be5     1.097   14_655 S
Be9    Be13    1.393   .     D
Be9    C13     1.390   .     S
Be9    He13    1.096   .     S
Be13   C9      1.389   .     S
Be13   He9     1.097   .     S
C9     B1      1.357   .     D
B1     C13     1.357   .     S
B1     Li1     1.098   .     S
Be17   Be21    1.393   .     D
Be17   C21     1.390   .     S
Be17   He21    1.097   .     S
Be21   C17     1.388   .     S
Be21   He17    1.096   .     S
C17    B5      1.357   .     S
B5     C21     1.357   .     D
B5     Li5     1.098   .     S
C21    H9      2.003   7     S
Be25   Be25    1.394   10_556 A
Be25   He25    1.097   12_655 S
Be25   C25     1.389   12_655 A
C25    B20     1.356   1_554 A
C25    Be25    1.389   11_565 A
He25   Be25    1.097   11_565 S
Be29   C29     1.390   14_655 A
Be29   He29    1.097   14_655 S
Be29   Be29    1.394   14_755 A
C29    B19     1.356   1_455 A
C29    Be29    1.390   14_655 A
He29   Be29    1.097   14_655 S
Be33   Be37    1.394   .     D
Be33   C37     1.389   .     S
Be33   He37    1.096   .     S
Be37   C33     1.389   .     S
Be37   He33    1.097   .     S
C33    B9      1.355   .     D
B9     C37     1.356   .     S
B9     Li9     1.098   .     S
Be41   Be41    1.392   7     A
Be41   He41    1.097   7     S
Be41   C41     1.389   7     A
C41    B15     1.357   .     A
C41    Be41    1.389   7     A
He41   Be41    1.097   7     S
Be45   Be45    1.394   13_565 A
Be45   He45    1.097   14_655 S
Be45   C45     1.390   14_655 A
C45    Be45    1.390   14_655 A
C45    B17     1.357   7     A
He45   Be45    1.097   14_655 S
B13    C1      1.358   7     A
B13    Li13    1.098   .     S
B15    C41     1.357   7     A
B15    Li15    1.096   .     S
Li17   B17     1.097   .     S
B17    C45     1.357   7     A
B17    C45     1.357   12_655 A
B18    Li19    1.098   .     S
B18    C5      1.357   7_655 A
B18    C5      1.357   12_655 A
Li18   B19     1.098   .     S
B19    C29     1.356   1_655 A
B19    C29     1.356   14_655 A
B20    C25     1.356   1_556 A
B20    C25     1.356   10_556 A
B20    Li20    1.098   .     S
