# Supplementary material for: Data-Driven Search Algorithm for Discovery of Synthesizable Zeolitic Imidazolate Frameworks
Source: JACS Au. 2025 Mar 7;5(3):1460–70. doi: 10.1021/jacsau.5c00077 (PMC11938011; doi:10.1021/jacsau.5c00077)
Supplement: Supplementary file 5 — au5c00077_si_005.zip [file au5c00077_si_005.zip › Tier 2/T-180_139_3_4157.cif]

data_139_3_4157.lmp-nosymm
_audit_creation_date              2023-09-12
_audit_creation_method            'Materials Studio'
_symmetry_space_group_name_H-M    'I4MM'
_symmetry_Int_Tables_number       107
_symmetry_cell_setting            tetragonal
loop_
_symmetry_equiv_pos_as_xyz
  x,y,z
  -x,-y,z
  -y,x,z
  y,-x,z
  x,-y,z
  -x,y,z
  -y,-x,z
  y,x,z
  x+1/2,y+1/2,z+1/2
  -x+1/2,-y+1/2,z+1/2
  -y+1/2,x+1/2,z+1/2
  y+1/2,-x+1/2,z+1/2
  x+1/2,-y+1/2,z+1/2
  -x+1/2,y+1/2,z+1/2
  -y+1/2,-x+1/2,z+1/2
  y+1/2,x+1/2,z+1/2
_cell_length_a                    43.7868
_cell_length_b                    43.7868
_cell_length_c                    9.9937
_cell_angle_alpha                 90.0000
_cell_angle_beta                  90.0000
_cell_angle_gamma                 90.0000
loop_
_atom_site_label
_atom_site_type_symbol
_atom_site_fract_x
_atom_site_fract_y
_atom_site_fract_z
_atom_site_U_iso_or_equiv
_atom_site_adp_type
_atom_site_occupancy
H1     Zn    0.07009   0.16777   0.96611   0.00000  Uiso   1.00
H5     Zn    0.25852   0.43010   0.95911   0.00000  Uiso   1.00
H9     Zn    0.12410   0.43029   0.04959   0.00000  Uiso   1.00
Be1    C     0.12610   0.01588   0.96509   0.00000  Uiso   1.00
C1     N     0.02588   0.15601   0.97997   0.00000  Uiso   1.00
He1    H     0.03196   0.10700   0.95615   0.00000  Uiso   1.00
Be5    C     0.11028   0.08779   0.11884   0.00000  Uiso   1.00
C5     N     0.09384   0.13033   0.01442   0.00000  Uiso   1.00
He5    H     0.06791   0.11338   0.18420   0.00000  Uiso   1.00
Be9    C     0.10735   0.23997   0.19307   0.00000  Uiso   1.00
Be13   C     0.10650   0.22258   0.07620   0.00000  Uiso   1.00
C9     N     0.08258   0.20185   0.08689   0.00000  Uiso   1.00
B1     C     0.07036   0.20657   0.20970   0.00000  Uiso   1.00
C13    N     0.08427   0.22963   0.27689   0.00000  Uiso   1.00
He9    H     0.12070   0.22360   0.98591   0.00000  Uiso   1.00
He13   H     0.12241   0.25875   0.22327   0.00000  Uiso   1.00
Li1    H     0.05077   0.19365   0.24868   0.00000  Uiso   1.00
Be17   C     0.17719   0.08560   0.55289   0.00000  Uiso   1.00
Be21   C     0.16003   0.08569   0.67020   0.00000  Uiso   1.00
C17    N     0.17914   0.07767   0.77548   0.00000  Uiso   1.00
B5     C     0.20679   0.07220   0.71902   0.00000  Uiso   1.00
C21    N     0.20690   0.07724   0.58504   0.00000  Uiso   1.00
He17   H     0.13585   0.09096   0.68656   0.00000  Uiso   1.00
He21   H     0.17060   0.09114   0.44979   0.00000  Uiso   1.00
Li5    H     0.22709   0.06533   0.77607   0.00000  Uiso   1.00
Be25   C     0.48414   0.23971   0.79779   0.00000  Uiso   1.00
C25    N     0.25394   0.47421   0.91421   0.00000  Uiso   1.00
He25   H     0.23113   0.46798   0.72269   0.00000  Uiso   1.00
Be29   C     0.17961   0.39163   0.13242   0.00000  Uiso   1.00
Be33   C     0.21110   0.39155   0.11186   0.00000  Uiso   1.00
C29    N     0.21849   0.41691   0.03486   0.00000  Uiso   1.00
B9     C     0.19158   0.43109   0.00906   0.00000  Uiso   1.00
C33    N     0.16748   0.41695   0.06758   0.00000  Uiso   1.00
He29   H     0.22878   0.37572   0.14689   0.00000  Uiso   1.00
He33   H     0.16499   0.37576   0.18816   0.00000  Uiso   1.00
Li9    H     0.18961   0.45210   0.94975   0.00000  Uiso   1.00
Be37   C     0.48412   0.09236   0.17338   0.00000  Uiso   1.00
C37    N     0.11694   0.47415   0.09708   0.00000  Uiso   1.00
He37   H     0.07676   0.46799   0.22230   0.00000  Uiso   1.00
Be41   C     0.05274   0.38779   0.25896   0.00000  Uiso   1.00
Be45   C     0.06562   0.39938   0.14216   0.00000  Uiso   1.00
C41    N     0.09569   0.40735   0.16939   0.00000  Uiso   1.00
B13    C     0.09982   0.40126   0.30131   0.00000  Uiso   1.00
C45    N     0.07440   0.38969   0.36018   0.00000  Uiso   1.00
He41   H     0.05579   0.40222   0.04195   0.00000  Uiso   1.00
He45   H     0.02968   0.37913   0.27833   0.00000  Uiso   1.00
Li13   H     0.12135   0.40533   0.35469   0.00000  Uiso   1.00
B17    C     1.00000   0.17314   0.98566   0.00000  Uiso   1.00
Li17   H     1.00000   0.19806  -0.00233   0.00000  Uiso   1.00
Li43   H     1.00000   0.65131   0.48963   0.00000  Uiso   1.00
B43    C     1.00000   0.63078   0.55248   0.00000  Uiso   1.00
B19    C     0.11996   0.11996   0.95710   0.00000  Uiso   1.00
Li19   H     0.13120   0.13120   0.87216   0.00000  Uiso   1.00
B21    C     0.23856   1.00000   0.48209   0.00000  Uiso   1.00
Li21   H     0.22667   1.00000   0.57880   0.00000  Uiso   1.00
loop_
_geom_bond_atom_site_label_1
_geom_bond_atom_site_label_2
_geom_bond_distance
_geom_bond_site_symmetry_2
_ccdc_geom_bond_type
H1     C1      2.008   .     S
H1     C5      2.001   1_556 S
H1     C9      1.996   1_556 S
H1     C17     1.997   8     S
H5     C25     1.993   .     S
H5     C29     1.995   1_556 S
H5     C21     1.995   10    S
H5     C13     1.995   15    S
H9     C33     1.995   .     S
H9     C37     2.003   .     S
H9     C41     1.997   .     S
H9     C45     1.997   15_554 S
Be1    He1     1.097   8     S
Be1    C1      1.389   8     A
Be1    Be1     1.391   5     A
C1     B17     1.360   1_455 A
C1     Be1     1.389   8     A
He1    Be1     1.097   8     S
Be5    Be5     1.393   8     A
Be5    C5      1.389   8     A
Be5    He5     1.097   8     S
C5     H1      2.001   1_554 S
C5     B19     1.357   1_554 A
C5     Be5     1.389   8     A
He5    Be5     1.097   8     S
Be9    Be13    1.395   .     D
Be9    C13     1.389   .     S
Be9    He13    1.096   .     S
Be13   C9      1.390   .     S
Be13   He9     1.097   1_554 S
C9     H1      1.996   1_554 S
C9     B1      1.355   .     D
B1     C13     1.357   .     S
B1     Li1     1.099   .     S
C13    H5      1.995   15_554 S
He9    Be13    1.097   1_556 S
Be17   Be21    1.392   .     D
Be17   C21     1.389   .     S
Be17   He21    1.097   .     S
Be21   C17     1.389   .     S
Be21   He17    1.096   .     S
C17    B5      1.357   .     S
C17    H1      1.997   8     S
B5     C21     1.357   .     D
B5     Li5     1.098   .     S
C21    H5      1.995   10_554 S
Be25   Be25    1.389   6_655 A
Be25   He25    1.098   8     S
Be25   C25     1.390   8     A
C25    Be25    1.390   8     A
C25    B21     1.358   10_565 A
He25   Be25    1.098   8     S
Be29   Be33    1.394   .     D
Be29   C33     1.390   .     S
Be29   He33    1.097   .     S
Be33   C29     1.389   .     S
Be33   He29    1.097   .     S
C29    H5      1.995   1_554 S
C29    B9      1.357   .     D
B9     C33     1.356   .     S
B9     Li9     1.098   1_554 S
Li9    B9      1.098   1_556 S
Be37   Be37    1.391   6_655 A
Be37   C37     1.389   8     A
Be37   He37    1.097   8     S
C37    Be37    1.389   8     A
C37    B43     1.359   12_464 A
He37   Be37    1.097   8     S
Be41   Be45    1.392   .     D
Be41   C45     1.389   .     S
Be41   He45    1.096   .     S
Be45   C41     1.389   .     S
Be45   He41    1.097   .     S
C41    B13     1.357   .     S
B13    C45     1.357   .     D
B13    Li13    1.098   .     S
C45    H9      1.997   15    S
B17    C1      1.360   1_655 A
B17    C1      1.360   6_655 A
B17    Li17    1.098   1_556 S
Li17   B17     1.098   1_554 S
Li43   B43     1.097   .     S
B43    C37     1.359   11_655 A
B43    C37     1.359   16    A
B19    C5      1.357   1_556 A
B19    C5      1.357   8_556 A
B19    Li19    1.098   .     S
B21    Li21    1.098   .     S
B21    C25     1.358   10_564 A
B21    C25     1.358   14_554 A
