# Supplementary material for: Data-Driven Search Algorithm for Discovery of Synthesizable Zeolitic Imidazolate Frameworks
Source: JACS Au. 2025 Mar 7;5(3):1460–70. doi: 10.1021/jacsau.5c00077 (PMC11938011; doi:10.1021/jacsau.5c00077)
Supplement: Supplementary file 5 — au5c00077_si_005.zip [file au5c00077_si_005.zip › Tier 2/T-181_141_3_25271.cif]

data_141_3_25271.lmp-nosymm
_audit_creation_date              2023-09-12
_audit_creation_method            'Materials Studio'
_symmetry_space_group_name_H-M    'I41/AMD'
_symmetry_Int_Tables_number       141
_symmetry_cell_setting            tetragonal
loop_
_symmetry_equiv_pos_as_xyz
  x,y,z
  -x+1/2,-y+1/2,z+1/2
  -y,x+1/2,z+1/4
  y+1/2,-x,z+3/4
  -x+1/2,y,-z+3/4
  x,-y+1/2,-z+1/4
  y+1/2,x+1/2,-z+1/2
  -y,-x,-z
  -x,-y+1/2,-z+1/4
  x+1/2,y,-z+3/4
  y,-x,-z
  -y+1/2,x+1/2,-z+1/2
  x+1/2,-y+1/2,z+1/2
  -x,y,z
  -y+1/2,-x,z+3/4
  y,x+1/2,z+1/4
  x+1/2,y+1/2,z+1/2
  -x,-y,z
  -y+1/2,x,z+3/4
  y,-x+1/2,z+1/4
  -x,y+1/2,-z+1/4
  x+1/2,-y,-z+3/4
  y,x,-z
  -y+1/2,-x+1/2,-z+1/2
  -x+1/2,-y,-z+3/4
  x,y+1/2,-z+1/4
  y+1/2,-x+1/2,-z+1/2
  -y,x,-z
  x,-y,z
  -x+1/2,y+1/2,z+1/2
  -y,-x+1/2,z+1/4
  y+1/2,x,z+3/4
_cell_length_a                    17.8012
_cell_length_b                    17.8012
_cell_length_c                    99.8297
_cell_angle_alpha                 90.0000
_cell_angle_beta                  90.0000
_cell_angle_gamma                 90.0000
loop_
_atom_site_label
_atom_site_type_symbol
_atom_site_fract_x
_atom_site_fract_y
_atom_site_fract_z
_atom_site_U_iso_or_equiv
_atom_site_adp_type
_atom_site_occupancy
H1     Zn    0.83178   0.67148   0.09823   0.00000  Uiso   1.00
H9     Zn    0.67180   0.83222   0.05351   0.00000  Uiso   1.00
Be1    C     0.72230   0.76649   0.13132   0.00000  Uiso   1.00
C1     N     0.79643   0.72473   0.11462   0.00000  Uiso   1.00
He1    H     0.67545   0.71726   0.11216   0.00000  Uiso   1.00
Be9    C     0.84083   0.46093   0.11679   0.00000  Uiso   1.00
C9     N     0.83157   0.56350   0.10368   0.00000  Uiso   1.00
He9    H     0.84549   0.57882   0.12515   0.00000  Uiso   1.00
Be17   C     0.03912   0.77425   0.08927   0.00000  Uiso   1.00
C17    N     0.93653   0.70568   0.09430   0.00000  Uiso   1.00
He17   H     0.92099   0.81756   0.08607   0.00000  Uiso   1.00
Be25   C     0.65417   0.69052   0.07056   0.00000  Uiso   1.00
Be33   C     0.69276   0.65193   0.08057   0.00000  Uiso   1.00
C25    N     0.75717   0.69238   0.08369   0.00000  Uiso   1.00
B1     C     0.75437   0.75478   0.07590   0.00000  Uiso   1.00
C33    N     0.69287   0.75660   0.06786   0.00000  Uiso   1.00
He25   H     0.68016   0.59838   0.08552   0.00000  Uiso   1.00
He33   H     0.60168   0.67686   0.06535   0.00000  Uiso   1.00
Li1    H     0.79709   0.79913   0.07609   0.00000  Uiso   1.00
Be41   C     0.77779   0.03914   0.06178   0.00000  Uiso   1.00
C41    N     0.70813   0.93654   0.05724   0.00000  Uiso   1.00
He41   H     0.82178   0.92090   0.06465   0.00000  Uiso   1.00
Be49   C     0.46095   0.85135   0.03541   0.00000  Uiso   1.00
C49    N     0.56351   0.83500   0.04830   0.00000  Uiso   1.00
He49   H     0.57876   0.86061   0.02716   0.00000  Uiso   1.00
Be57   C     0.75178   0.72232   0.01922   0.00000  Uiso   1.00
Be65   C     0.71880   0.72256   0.03186   0.00000  Uiso   1.00
C57    N     0.72027   0.79567   0.03672   0.00000  Uiso   1.00
B9     C     0.75170   0.83748   0.02683   0.00000  Uiso   1.00
C65    N     0.77110   0.79574   0.01599   0.00000  Uiso   1.00
He57   H     0.69582   0.67632   0.03786   0.00000  Uiso   1.00
He65   H     0.76139   0.67602   0.01217   0.00000  Uiso   1.00
Li9    H     0.76032   0.89843   0.02752   0.00000  Uiso   1.00
Be73   C     0.96094   0.25220   0.23718   0.00000  Uiso   1.00
C73    N     0.06346   0.30917   0.24563   0.00000  Uiso   1.00
He73   H     0.07882   0.21667   0.23167   0.00000  Uiso   1.00
Li17   H     0.50000   0.68548   0.18354   0.00000  Uiso   1.00
B17    C     0.50000   0.32758   0.19428   0.00000  Uiso   1.00
H17    Zn    0.82913   0.67088   0.25000   0.00000  Uiso   1.00
B18    C     0.83873   0.75000   0.12500   0.00000  Uiso   1.00
Li21   H     0.90041   0.75000   0.12500   0.00000  Uiso   1.00
B22    C     0.82812   0.50000   0.09617   0.00000  Uiso   1.00
Li25   H     0.82089   0.50000   0.08524   0.00000  Uiso   1.00
B26    C     1.00000   0.66717   0.09741   0.00000  Uiso   1.00
Li29   H     1.00000   0.61016   0.10162   0.00000  Uiso   1.00
B30    C     0.66891   1.00000   0.05443   0.00000  Uiso   1.00
Li33   H     0.61097   1.00000   0.05064   0.00000  Uiso   1.00
B34    C     0.84045   1.00000   1.00071   0.00000  Uiso   1.00
Li37   H     0.88764   1.00000   0.00779   0.00000  Uiso   1.00
loop_
_geom_bond_atom_site_label_1
_geom_bond_atom_site_label_2
_geom_bond_distance
_geom_bond_site_symmetry_2
_ccdc_geom_bond_type
H1     C1      1.993   .     S
H1     C9      1.998   .     S
H1     C17     2.000   .     S
H1     C25     2.003   .     S
H9     C33     2.002   .     S
H9     C41     2.001   .     S
H9     C49     1.997   .     S
H9     C57     1.994   .     S
Be1    Be1     1.393   6_565 A
Be1    He1     1.097   6_565 S
Be1    C1      1.389   6_565 A
C1     B18     1.357   .     A
C1     Be1     1.389   6_565 A
He1    Be1     1.097   6_565 S
Be9    C9      1.389   29_565 A
Be9    Be9     1.391   29_565 A
Be9    He9     1.097   29_565 S
C9     B22     1.358   .     A
C9     Be9     1.389   29_565 A
He9    Be9     1.097   29_565 S
Be17   Be17    1.393   14    A
Be17   He17    1.096   14_655 S
Be17   C17     1.389   14_655 A
C17    B26     1.357   .     A
C17    Be17    1.389   14_655 A
He17   Be17    1.096   14_655 S
Be25   Be33    1.394   .     D
Be25   C33     1.389   .     S
Be25   He33    1.097   .     S
Be33   C25     1.389   .     S
Be33   He25    1.097   .     S
C25    B1      1.357   .     D
B1     C33     1.357   .     S
B1     Li1     1.096   .     S
Be41   C41     1.389   29_565 A
Be41   Be41    1.393   29    A
Be41   He41    1.096   29_565 S
C41    B30     1.357   .     A
C41    Be41    1.389   29_565 A
He41   Be41    1.096   29_565 S
Be49   C49     1.389   14_655 A
Be49   Be49    1.390   14_655 A
Be49   He49    1.097   14_655 S
C49    Be49    1.389   14_655 A
C49    B17     1.358   21_655 A
He49   Be49    1.097   14_655 S
Be57   Be65    1.392   .     D
Be57   C65     1.389   .     S
Be57   He65    1.097   .     S
Be65   C57     1.389   .     S
Be65   He57    1.097   .     S
C57    B9      1.357   .     S
B9     C65     1.357   .     D
B9     Li9     1.098   .     S
C65    H17     1.992   6_565 S
Be73   Be73    1.391   14_755 A
Be73   C73     1.389   14_655 A
Be73   He73    1.097   14_655 S
C73    Be73    1.389   14_655 A
C73    B34     1.358   3_644 A
C73    H17     1.993   7_445 S
He73   Be73    1.097   14_655 S
Li17   B17     1.098   18_665 S
B17    C49     1.358   21_645 A
B17    C49     1.358   26_545 A
B17    Li17    1.098   18_665 S
H17    C65     1.992   6_565 S
H17    C65     1.992   20_565 S
H17    C73     1.993   7     S
H17    C73     1.993   18_665 S
B18    C1      1.357   6_565 A
B18    Li21    1.098   .     S
B22    C9      1.358   29_565 A
B22    Li25    1.098   .     S
B26    C17     1.357   14_755 A
B26    Li29    1.098   .     S
B30    C41     1.357   29_575 A
B30    Li33    1.099   .     S
B34    Li37    1.098   1_556 S
B34    C73     1.358   4_565 A
B34    C73     1.358   32_565 A
Li37   B34     1.098   1_554 S
