# Supplementary material for: Data-Driven Search Algorithm for Discovery of Synthesizable Zeolitic Imidazolate Frameworks
Source: JACS Au. 2025 Mar 7;5(3):1460–70. doi: 10.1021/jacsau.5c00077 (PMC11938011; doi:10.1021/jacsau.5c00077)
Supplement: Supplementary file 5 — au5c00077_si_005.zip [file au5c00077_si_005.zip › Tier 2/T-182_65_3_2523.cif]

data_65_3_2523.lmp-nosymm
_audit_creation_date              2023-09-12
_audit_creation_method            'Materials Studio'
_symmetry_space_group_name_H-M    'P1'
_symmetry_Int_Tables_number       1
_symmetry_cell_setting            triclinic
loop_
_symmetry_equiv_pos_as_xyz
  x,y,z
_cell_length_a                    35.1827
_cell_length_b                    19.0921
_cell_length_c                    24.9834
_cell_angle_alpha                 90.2581
_cell_angle_beta                  90.7319
_cell_angle_gamma                 89.9249
loop_
_atom_site_label
_atom_site_type_symbol
_atom_site_fract_x
_atom_site_fract_y
_atom_site_fract_z
_atom_site_U_iso_or_equiv
_atom_site_adp_type
_atom_site_occupancy
H1     Zn    0.14349   0.22701   0.10678   0.00000  Uiso   1.00
H2     Zn    0.27614   0.42734   0.10954   0.00000  Uiso   1.00
H3     Zn    0.19694   0.92865   0.11221   0.00000  Uiso   1.00
H4     Zn    0.32856   0.72589   0.10590   0.00000  Uiso   1.00
H5     Zn    0.05143   0.18412   0.30427   0.00000  Uiso   1.00
H6     Zn    0.38043   0.37238   0.29792   0.00000  Uiso   1.00
H7     Zn    0.09783   0.87536   0.30401   0.00000  Uiso   1.00
H8     Zn    0.42544   0.68234   0.30166   0.00000  Uiso   1.00
C1     N     0.99136   0.78183   0.31883   0.00000  Uiso   1.00
He1    H     0.99204   0.30980   0.34575   0.00000  Uiso   1.00
Be1    C     0.20471   0.39541   0.17308   0.00000  Uiso   1.00
Be2    C     0.17406   0.34934   0.17197   0.00000  Uiso   1.00
C2     N     0.17664   0.30839   0.12609   0.00000  Uiso   1.00
B1     C     0.20872   0.32995   0.10142   0.00000  Uiso   1.00
C3     N     0.22629   0.38345   0.12774   0.00000  Uiso   1.00
He2    H     0.15057   0.34288   0.19998   0.00000  Uiso   1.00
He3    H     0.21271   0.43531   0.20279   0.00000  Uiso   1.00
Li1    H     0.21897   0.30741   0.06378   0.00000  Uiso   1.00
Be3    C     0.30147   0.85076   0.17049   0.00000  Uiso   1.00
Be4    C     0.27116   0.89764   0.17231   0.00000  Uiso   1.00
C4     N     0.24741   0.88455   0.12854   0.00000  Uiso   1.00
B2     C     0.26340   0.82955   0.10252   0.00000  Uiso   1.00
C5     N     0.29644   0.80803   0.12585   0.00000  Uiso   1.00
He4    H     0.26482   0.93894   0.20146   0.00000  Uiso   1.00
He5    H     0.32620   0.84475   0.19727   0.00000  Uiso   1.00
Li2    H     0.25124   0.80583   0.06607   0.00000  Uiso   1.00
Be5    C     0.09156   0.19268   0.01296   0.00000  Uiso   1.00
C6     N     0.12552   0.22236   0.03064   0.00000  Uiso   1.00
He6    H     0.07022   0.17404   0.04115   0.00000  Uiso   1.00
Be6    C     0.14165   0.90672   0.02059   0.00000  Uiso   1.00
C7     N     0.17943   0.91462   0.03627   0.00000  Uiso   1.00
He7    H     0.11894   0.90174   0.04999   0.00000  Uiso   1.00
Be7    C     0.32748   0.40683   0.01525   0.00000  Uiso   1.00
C8     N     0.29039   0.41480   0.03270   0.00000  Uiso   1.00
He8    H     0.35139   0.40123   0.04354   0.00000  Uiso   1.00
Be8    C     0.37756   0.69224   0.01073   0.00000  Uiso   1.00
C9     N     0.34412   0.72175   0.02938   0.00000  Uiso   1.00
He9    H     0.39978   0.67330   0.03828   0.00000  Uiso   1.00
Be9    C     0.22181   0.07314   0.15521   0.00000  Uiso   1.00
Be10   C     0.20881   0.14201   0.15353   0.00000  Uiso   1.00
C10    N     0.17632   0.14394   0.12141   0.00000  Uiso   1.00
B3     C     0.17021   0.07678   0.10559   0.00000  Uiso   1.00
C11    N     0.19740   0.03223   0.12414   0.00000  Uiso   1.00
He10   H     0.22040   0.18973   0.17211   0.00000  Uiso   1.00
He11   H     0.24688   0.05078   0.17523   0.00000  Uiso   1.00
Li3    H     0.14657   0.06081   0.07916   0.00000  Uiso   1.00
Be11   C     0.26500   0.63980   0.15384   0.00000  Uiso   1.00
Be12   C     0.25230   0.57080   0.15509   0.00000  Uiso   1.00
C12    N     0.27581   0.53066   0.12284   0.00000  Uiso   1.00
B4     C     0.30218   0.57578   0.10397   0.00000  Uiso   1.00
C13    N     0.29637   0.64258   0.12073   0.00000  Uiso   1.00
He12   H     0.22801   0.54786   0.17563   0.00000  Uiso   1.00
He13   H     0.25390   0.68708   0.17332   0.00000  Uiso   1.00
Li4    H     0.32499   0.56047   0.07666   0.00000  Uiso   1.00
Be13   C     0.04131   0.24436   0.19186   0.00000  Uiso   1.00
Be14   C     0.06263   0.25406   0.14587   0.00000  Uiso   1.00
C14    N     0.09829   0.22446   0.15441   0.00000  Uiso   1.00
B5     C     0.09788   0.19961   0.20519   0.00000  Uiso   1.00
C15    N     0.06393   0.20973   0.22924   0.00000  Uiso   1.00
He14   H     0.05508   0.27911   0.10776   0.00000  Uiso   1.00
He15   H     0.01194   0.25922   0.20086   0.00000  Uiso   1.00
Li5    H     0.12219   0.17316   0.22435   0.00000  Uiso   1.00
Be15   C     0.36187   0.31082   0.18788   0.00000  Uiso   1.00
Be16   C     0.33775   0.32339   0.14432   0.00000  Uiso   1.00
C16    N     0.31773   0.38480   0.15425   0.00000  Uiso   1.00
B6     C     0.32953   0.40644   0.20355   0.00000  Uiso   1.00
C17    N     0.35666   0.36409   0.22512   0.00000  Uiso   1.00
He16   H     0.33350   0.29371   0.10704   0.00000  Uiso   1.00
He17   H     0.38244   0.26856   0.19508   0.00000  Uiso   1.00
Li6    H     0.31888   0.45395   0.22326   0.00000  Uiso   1.00
Be17   C     0.11474   0.81321   0.19492   0.00000  Uiso   1.00
Be18   C     0.13747   0.82515   0.15065   0.00000  Uiso   1.00
C18    N     0.15740   0.88701   0.15934   0.00000  Uiso   1.00
B7     C     0.14701   0.90951   0.20868   0.00000  Uiso   1.00
C19    N     0.12076   0.86731   0.23141   0.00000  Uiso   1.00
He18   H     0.14070   0.79475   0.11364   0.00000  Uiso   1.00
He19   H     0.09459   0.77087   0.20298   0.00000  Uiso   1.00
Li7    H     0.15795   0.95759   0.22753   0.00000  Uiso   1.00
Be19   C     0.43302   0.74278   0.18913   0.00000  Uiso   1.00
Be20   C     0.41055   0.75252   0.14343   0.00000  Uiso   1.00
C20    N     0.37511   0.72317   0.15252   0.00000  Uiso   1.00
B8     C     0.37676   0.69846   0.20332   0.00000  Uiso   1.00
C21    N     0.41130   0.70844   0.22688   0.00000  Uiso   1.00
He20   H     0.41714   0.77743   0.10518   0.00000  Uiso   1.00
He21   H     0.46261   0.75750   0.19772   0.00000  Uiso   1.00
Li8    H     0.35292   0.67224   0.22286   0.00000  Uiso   1.00
Be21   C     0.05479   0.98186   0.36732   0.00000  Uiso   1.00
Be22   C     0.04374   0.05178   0.36701   0.00000  Uiso   1.00
C22    N     0.05753   0.08248   0.32082   0.00000  Uiso   1.00
B9     C     0.07699   0.03104   0.29532   0.00000  Uiso   1.00
C23    N     0.07568   0.96893   0.32149   0.00000  Uiso   1.00
He22   H     0.02659   0.08146   0.39566   0.00000  Uiso   1.00
He23   H     0.04919   0.94044   0.39648   0.00000  Uiso   1.00
Li9    H     0.09135   0.03838   0.25702   0.00000  Uiso   1.00
Be23   C     0.43661   0.54763   0.36057   0.00000  Uiso   1.00
Be24   C     0.42618   0.47743   0.35980   0.00000  Uiso   1.00
C24    N     0.40326   0.46578   0.31496   0.00000  Uiso   1.00
B10    C     0.39998   0.52903   0.29065   0.00000  Uiso   1.00
C25    N     0.42032   0.57990   0.31611   0.00000  Uiso   1.00
He24   H     0.43367   0.43495   0.38744   0.00000  Uiso   1.00
He25   H     0.45482   0.57659   0.38891   0.00000  Uiso   1.00
Li10   H     0.38369   0.53759   0.25350   0.00000  Uiso   1.00
C26    N     0.99671   0.20089   0.32170   0.00000  Uiso   1.00
Be25   C     0.05106   0.73899   0.31740   0.00000  Uiso   1.00
Be26   C     0.01285   0.72082   0.32163   0.00000  Uiso   1.00
B11    C     0.01675   0.83431   0.31205   0.00000  Uiso   1.00
C27    N     0.05325   0.81124   0.31184   0.00000  Uiso   1.00
He26   H     0.99937   0.66959   0.32671   0.00000  Uiso   1.00
He27   H     0.07674   0.70643   0.31838   0.00000  Uiso   1.00
Li11   H     0.00860   0.88959   0.30780   0.00000  Uiso   1.00
C28    N     0.48073   0.69815   0.31791   0.00000  Uiso   1.00
He28   H     0.48726   0.80177   0.35267   0.00000  Uiso   1.00
Be27   C     0.46606   0.22035   0.32769   0.00000  Uiso   1.00
Be28   C     0.42773   0.23929   0.32751   0.00000  Uiso   1.00
C29    N     0.42485   0.30808   0.30998   0.00000  Uiso   1.00
B12    C     0.46090   0.32798   0.29899   0.00000  Uiso   1.00
C30    N     0.48692   0.27747   0.31040   0.00000  Uiso   1.00
He29   H     0.40246   0.20982   0.33923   0.00000  Uiso   1.00
He30   H     0.48015   0.17142   0.33947   0.00000  Uiso   1.00
Li12   H     0.46830   0.38020   0.28406   0.00000  Uiso   1.00
Be29   C     0.13020   0.30671   0.39198   0.00000  Uiso   1.00
Be30   C     0.10751   0.29542   0.34662   0.00000  Uiso   1.00
C31    N     0.08986   0.23081   0.35182   0.00000  Uiso   1.00
B13    C     0.10168   0.20568   0.39995   0.00000  Uiso   1.00
C32    N     0.12650   0.24917   0.42537   0.00000  Uiso   1.00
He31   H     0.10286   0.32772   0.31093   0.00000  Uiso   1.00
He32   H     0.14864   0.35088   0.40297   0.00000  Uiso   1.00
Li13   H     0.09283   0.15496   0.41607   0.00000  Uiso   1.00
Be31   C     0.29522   0.30937   0.40342   0.00000  Uiso   1.00
Be32   C     0.31751   0.29894   0.35844   0.00000  Uiso   1.00
C33    N     0.34042   0.35739   0.35244   0.00000  Uiso   1.00
B14    C     0.33129   0.40123   0.39325   0.00000  Uiso   1.00
C34    N     0.30348   0.37519   0.42462   0.00000  Uiso   1.00
He33   H     0.31888   0.25465   0.33043   0.00000  Uiso   1.00
He34   H     0.27425   0.27466   0.42146   0.00000  Uiso   1.00
Li14   H     0.34436   0.45287   0.39943   0.00000  Uiso   1.00
Be33   C     0.17401   0.80488   0.42313   0.00000  Uiso   1.00
Be34   C     0.15151   0.79368   0.37767   0.00000  Uiso   1.00
C35    N     0.13438   0.85675   0.36402   0.00000  Uiso   1.00
B15    C     0.14735   0.90405   0.40066   0.00000  Uiso   1.00
C36    N     0.17174   0.87538   0.43697   0.00000  Uiso   1.00
He35   H     0.14619   0.74583   0.35435   0.00000  Uiso   1.00
He36   H     0.19119   0.76783   0.44652   0.00000  Uiso   1.00
Li15   H     0.13929   0.95963   0.40059   0.00000  Uiso   1.00
Be35   C     0.34726   0.80315   0.38909   0.00000  Uiso   1.00
Be36   C     0.36935   0.79228   0.34389   0.00000  Uiso   1.00
C37    N     0.38762   0.72809   0.34930   0.00000  Uiso   1.00
B16    C     0.37676   0.70281   0.39739   0.00000  Uiso   1.00
C38    N     0.35201   0.74587   0.42262   0.00000  Uiso   1.00
He37   H     0.37317   0.82460   0.30818   0.00000  Uiso   1.00
He38   H     0.32857   0.84686   0.39993   0.00000  Uiso   1.00
Li16   H     0.38634   0.65237   0.41365   0.00000  Uiso   1.00
B17    C     0.21414   0.33005   0.48972   0.00000  Uiso   1.00
Li17   H     0.21967   0.31130   0.44902   0.00000  Uiso   1.00
B18    C     0.26426   0.82762   0.49092   0.00000  Uiso   1.00
Li18   H     0.25340   0.80287   0.45410   0.00000  Uiso   1.00
Li19   H     0.34384   0.55570   0.48445   0.00000  Uiso   1.00
B19    C     0.31441   0.57016   0.49353   0.00000  Uiso   1.00
H9     Zn    0.28593   0.41724   0.49381   0.00000  Uiso   1.00
H10    Zn    0.33109   0.72872   0.49519   0.00000  Uiso   1.00
Li20   H     0.13583   0.05768   0.49100   0.00000  Uiso   1.00
H11    Zn    0.18912   0.92510   0.86822   0.00000  Uiso   1.00
H12    Zn    0.32353   0.72826   0.86309   0.00000  Uiso   1.00
H13    Zn    0.14169   0.22681   0.86414   0.00000  Uiso   1.00
H14    Zn    0.27427   0.42741   0.86509   0.00000  Uiso   1.00
H15    Zn    0.08390   0.87061   0.68114   0.00000  Uiso   1.00
H16    Zn    0.43569   0.68018   0.68351   0.00000  Uiso   1.00
H17    Zn    0.03619   0.17921   0.67405   0.00000  Uiso   1.00
H18    Zn    0.38670   0.37215   0.68755   0.00000  Uiso   1.00
He39   H     0.24683   0.67942   0.51921   0.00000  Uiso   1.00
He40   H     0.22620   0.53756   0.51738   0.00000  Uiso   1.00
Be37   C     0.28828   0.84554   0.79770   0.00000  Uiso   1.00
Be38   C     0.25703   0.89034   0.79845   0.00000  Uiso   1.00
C39    N     0.23803   0.88037   0.84624   0.00000  Uiso   1.00
B20    C     0.25771   0.82938   0.87225   0.00000  Uiso   1.00
C40    N     0.28877   0.80766   0.84502   0.00000  Uiso   1.00
He41   H     0.24688   0.92799   0.76848   0.00000  Uiso   1.00
He42   H     0.31036   0.83832   0.76755   0.00000  Uiso   1.00
Li21   H     0.24976   0.80893   0.91153   0.00000  Uiso   1.00
Be39   C     0.20400   0.39145   0.79786   0.00000  Uiso   1.00
Be40   C     0.17334   0.34544   0.79810   0.00000  Uiso   1.00
C41    N     0.17525   0.30691   0.84506   0.00000  Uiso   1.00
B21    C     0.20701   0.32964   0.87119   0.00000  Uiso   1.00
C42    N     0.22496   0.38176   0.84477   0.00000  Uiso   1.00
He43   H     0.15020   0.33767   0.76882   0.00000  Uiso   1.00
He44   H     0.21243   0.42987   0.76780   0.00000  Uiso   1.00
Li22   H     0.21674   0.30908   0.90996   0.00000  Uiso   1.00
Be41   C     0.09114   0.19293   0.95726   0.00000  Uiso   1.00
B22    C     0.14483   0.23803   0.98555   0.00000  Uiso   1.00
C43    N     0.12484   0.22280   0.94014   0.00000  Uiso   1.00
He45   H     0.06935   0.17467   0.92869   0.00000  Uiso   1.00
Li23   H     0.17307   0.26229   0.98579   0.00000  Uiso   1.00
Be42   C     0.13984   0.90610   0.96493   0.00000  Uiso   1.00
C44    N     0.17648   0.91362   0.94570   0.00000  Uiso   1.00
B23    C     0.19906   0.92011   0.98998   0.00000  Uiso   1.00
He46   H     0.11525   0.90066   0.93779   0.00000  Uiso   1.00
Li24   H     0.22997   0.92743   0.98852   0.00000  Uiso   1.00
Be43   C     0.32701   0.40703   0.95957   0.00000  Uiso   1.00
B24    C     0.26889   0.42117   0.98739   0.00000  Uiso   1.00
C45    N     0.28963   0.41518   0.94207   0.00000  Uiso   1.00
He47   H     0.35047   0.40167   0.93132   0.00000  Uiso   1.00
Li25   H     0.23796   0.42877   0.98739   0.00000  Uiso   1.00
Be44   C     0.37628   0.69309   0.95505   0.00000  Uiso   1.00
C46    N     0.34204   0.72314   0.93892   0.00000  Uiso   1.00
B25    C     0.32341   0.73787   0.98488   0.00000  Uiso   1.00
He48   H     0.39728   0.67522   0.92589   0.00000  Uiso   1.00
Li26   H     0.29516   0.76215   0.98596   0.00000  Uiso   1.00
Be45   C     0.20685   0.13567   0.82515   0.00000  Uiso   1.00
Be46   C     0.21826   0.06582   0.82601   0.00000  Uiso   1.00
C47    N     0.19133   0.02786   0.85389   0.00000  Uiso   1.00
B26    C     0.16452   0.07513   0.86850   0.00000  Uiso   1.00
C48    N     0.17293   0.14114   0.85271   0.00000  Uiso   1.00
He49   H     0.24371   0.04081   0.80977   0.00000  Uiso   1.00
He50   H     0.22038   0.18180   0.80763   0.00000  Uiso   1.00
Li27   H     0.13928   0.06179   0.89175   0.00000  Uiso   1.00
Be47   C     0.24710   0.56854   0.81993   0.00000  Uiso   1.00
Be48   C     0.25905   0.63803   0.81962   0.00000  Uiso   1.00
C49    N     0.29220   0.64287   0.85021   0.00000  Uiso   1.00
B27    C     0.29967   0.57679   0.86713   0.00000  Uiso   1.00
C50    N     0.27285   0.53019   0.85061   0.00000  Uiso   1.00
He51   H     0.24631   0.68435   0.80069   0.00000  Uiso   1.00
He52   H     0.22193   0.54413   0.80159   0.00000  Uiso   1.00
Li28   H     0.32411   0.56306   0.89280   0.00000  Uiso   1.00
Be49   C     0.10068   0.81240   0.79234   0.00000  Uiso   1.00
Be50   C     0.12505   0.82482   0.83572   0.00000  Uiso   1.00
C51    N     0.14630   0.88428   0.82486   0.00000  Uiso   1.00
B28    C     0.13498   0.90487   0.77522   0.00000  Uiso   1.00
C52    N     0.10709   0.86363   0.75423   0.00000  Uiso   1.00
He53   H     0.12873   0.79620   0.87339   0.00000  Uiso   1.00
He54   H     0.07931   0.77139   0.78569   0.00000  Uiso   1.00
Li29   H     0.14666   0.95064   0.75471   0.00000  Uiso   1.00
Be51   C     0.42851   0.75719   0.78872   0.00000  Uiso   1.00
Be52   C     0.40283   0.76818   0.82984   0.00000  Uiso   1.00
C53    N     0.37034   0.72926   0.81862   0.00000  Uiso   1.00
B29    C     0.37685   0.69758   0.77084   0.00000  Uiso   1.00
C54    N     0.41195   0.71176   0.75167   0.00000  Uiso   1.00
He55   H     0.40539   0.80005   0.86635   0.00000  Uiso   1.00
He56   H     0.45735   0.77755   0.78342   0.00000  Uiso   1.00
Li30   H     0.35631   0.66284   0.75069   0.00000  Uiso   1.00
Be53   C     0.03707   0.24885   0.78303   0.00000  Uiso   1.00
Be54   C     0.06114   0.25972   0.82694   0.00000  Uiso   1.00
C55    N     0.09518   0.22518   0.81738   0.00000  Uiso   1.00
B30    C     0.09115   0.19632   0.76788   0.00000  Uiso   1.00
C56    N     0.05626   0.20818   0.74586   0.00000  Uiso   1.00
He57   H     0.05652   0.28873   0.86430   0.00000  Uiso   1.00
He58   H     0.00780   0.26653   0.77559   0.00000  Uiso   1.00
Li31   H     0.11341   0.16539   0.74840   0.00000  Uiso   1.00
Be55   C     0.36085   0.31081   0.79218   0.00000  Uiso   1.00
Be56   C     0.33507   0.32300   0.83299   0.00000  Uiso   1.00
C57    N     0.31625   0.38549   0.82227   0.00000  Uiso   1.00
B31    C     0.33038   0.40815   0.77507   0.00000  Uiso   1.00
C58    N     0.35794   0.36543   0.75579   0.00000  Uiso   1.00
He59   H     0.32894   0.29230   0.86886   0.00000  Uiso   1.00
He60   H     0.38124   0.26795   0.78668   0.00000  Uiso   1.00
Li32   H     0.32118   0.45671   0.75540   0.00000  Uiso   1.00
Be57   C     0.02669   0.04284   0.61574   0.00000  Uiso   1.00
Be58   C     0.03731   0.97269   0.61758   0.00000  Uiso   1.00
C59    N     0.05987   0.96262   0.66295   0.00000  Uiso   1.00
B32    C     0.06277   0.02669   0.68648   0.00000  Uiso   1.00
C60    N     0.04272   0.07674   0.65984   0.00000  Uiso   1.00
He61   H     0.03014   0.92921   0.59044   0.00000  Uiso   1.00
He62   H     0.00883   0.07100   0.58663   0.00000  Uiso   1.00
Li33   H     0.07875   0.03652   0.72376   0.00000  Uiso   1.00
Be59   C     0.42733   0.47732   0.62212   0.00000  Uiso   1.00
Be60   C     0.43862   0.54702   0.62118   0.00000  Uiso   1.00
C61    N     0.42685   0.57885   0.66826   0.00000  Uiso   1.00
B33    C     0.40907   0.52784   0.69616   0.00000  Uiso   1.00
C62    N     0.40847   0.46554   0.66976   0.00000  Uiso   1.00
He63   H     0.45398   0.57623   0.59054   0.00000  Uiso   1.00
He64   H     0.43119   0.43550   0.59239   0.00000  Uiso   1.00
Li34   H     0.39654   0.53604   0.73570   0.00000  Uiso   1.00
Be61   C     0.00065   0.71318   0.65600   0.00000  Uiso   1.00
Be62   C     0.03850   0.73423   0.65236   0.00000  Uiso   1.00
C63    N     0.04115   0.80274   0.67098   0.00000  Uiso   1.00
B34    C     0.00559   0.82037   0.68643   0.00000  Uiso   1.00
He65   H     0.06353   0.70652   0.63732   0.00000  Uiso   1.00
Li35   H     0.99824   0.87180   0.70334   0.00000  Uiso   1.00
C64    N     0.19455   0.02641   0.50385   0.00000  Uiso   1.00
Be63   C     0.43311   0.23431   0.69004   0.00000  Uiso   1.00
Be64   C     0.47130   0.21508   0.68821   0.00000  Uiso   1.00
B35    C     0.46755   0.32937   0.68575   0.00000  Uiso   1.00
C65    N     0.43107   0.30694   0.68834   0.00000  Uiso   1.00
He66   H     0.48473   0.16323   0.68850   0.00000  Uiso   1.00
He67   H     0.40738   0.20220   0.69240   0.00000  Uiso   1.00
Li36   H     0.47574   0.38482   0.68423   0.00000  Uiso   1.00
Be65   C     0.17835   0.81658   0.58899   0.00000  Uiso   1.00
Be66   C     0.15278   0.80363   0.62980   0.00000  Uiso   1.00
C66    N     0.12677   0.85833   0.63080   0.00000  Uiso   1.00
B36    C     0.13713   0.90222   0.59095   0.00000  Uiso   1.00
C67    N     0.16863   0.87990   0.56513   0.00000  Uiso   1.00
He68   H     0.15120   0.76016   0.65822   0.00000  Uiso   1.00
He69   H     0.20309   0.78626   0.57598   0.00000  Uiso   1.00
Li37   H     0.12223   0.95124   0.58145   0.00000  Uiso   1.00
Be67   C     0.40756   0.77781   0.53764   0.00000  Uiso   1.00
Be68   C     0.43181   0.76845   0.58151   0.00000  Uiso   1.00
C68    N     0.41548   0.71950   0.61508   0.00000  Uiso   1.00
B37    C     0.38207   0.70126   0.59115   0.00000  Uiso   1.00
C69    N     0.37643   0.73393   0.54361   0.00000  Uiso   1.00
He70   H     0.45942   0.79226   0.59114   0.00000  Uiso   1.00
He71   H     0.41036   0.81122   0.50230   0.00000  Uiso   1.00
Li38   H     0.36234   0.66259   0.60751   0.00000  Uiso   1.00
Be69   C     0.07878   0.29801   0.54683   0.00000  Uiso   1.00
Be70   C     0.05258   0.28730   0.58725   0.00000  Uiso   1.00
C70    N     0.06132   0.22429   0.61209   0.00000  Uiso   1.00
B38    C     0.09273   0.19974   0.58716   0.00000  Uiso   1.00
C71    N     0.10400   0.24196   0.54686   0.00000  Uiso   1.00
He72   H     0.02833   0.31925   0.59971   0.00000  Uiso   1.00
He73   H     0.08122   0.34079   0.51791   0.00000  Uiso   1.00
Li39   H     0.10693   0.15027   0.59748   0.00000  Uiso   1.00
Be71   C     0.33008   0.30152   0.54831   0.00000  Uiso   1.00
Be72   C     0.35294   0.28960   0.59324   0.00000  Uiso   1.00
C72    N     0.35757   0.35281   0.62019   0.00000  Uiso   1.00
B39    C     0.33705   0.40039   0.59171   0.00000  Uiso   1.00
C73    N     0.32059   0.37220   0.54723   0.00000  Uiso   1.00
He74   H     0.36650   0.24141   0.60768   0.00000  Uiso   1.00
He75   H     0.32031   0.26536   0.51683   0.00000  Uiso   1.00
Li40   H     0.33501   0.45609   0.60243   0.00000  Uiso   1.00
Be73   C     0.21817   0.38892   0.56476   0.00000  Uiso   1.00
Be74   C     0.18619   0.34609   0.56642   0.00000  Uiso   1.00
C74    N     0.18375   0.30932   0.51842   0.00000  Uiso   1.00
C75    N     0.23572   0.37848   0.51584   0.00000  Uiso   1.00
He76   H     0.16492   0.33923   0.59769   0.00000  Uiso   1.00
He77   H     0.22983   0.42556   0.59463   0.00000  Uiso   1.00
Be75   C     0.30149   0.85338   0.55887   0.00000  Uiso   1.00
Be76   C     0.27032   0.89841   0.55944   0.00000  Uiso   1.00
C76    N     0.24700   0.88217   0.51583   0.00000  Uiso   1.00
C77    N     0.29731   0.80848   0.51532   0.00000  Uiso   1.00
He78   H     0.26301   0.94055   0.58748   0.00000  Uiso   1.00
He79   H     0.32615   0.84969   0.58604   0.00000  Uiso   1.00
B40    C     0.16545   0.07303   0.49868   0.00000  Uiso   1.00
C78    N     0.30262   0.63745   0.50057   0.00000  Uiso   1.00
Be77   C     0.26408   0.63267   0.51144   0.00000  Uiso   1.00
Be78   C     0.25388   0.56225   0.51076   0.00000  Uiso   1.00
C79    N     0.28597   0.52268   0.49938   0.00000  Uiso   1.00
H19    Zn    0.19481   0.92079   0.50208   0.00000  Uiso   1.00
Be79   C     0.22670   0.06702   0.51325   0.00000  Uiso   1.00
Be80   C     0.21592   0.13718   0.51316   0.00000  Uiso   1.00
C80    N     0.17691   0.14077   0.50411   0.00000  Uiso   1.00
He80   H     0.25487   0.04328   0.51879   0.00000  Uiso   1.00
He81   H     0.23308   0.18450   0.51954   0.00000  Uiso   1.00
H20    Zn    0.14816   0.23194   0.49839   0.00000  Uiso   1.00
H21    Zn    0.82427   0.75040   0.13626   0.00000  Uiso   1.00
H22    Zn    0.68949   0.55454   0.11875   0.00000  Uiso   1.00
H23    Zn    0.78173   0.05570   0.13644   0.00000  Uiso   1.00
H24    Zn    0.64650   0.25049   0.11394   0.00000  Uiso   1.00
H25    Zn    0.93523   0.79847   0.32161   0.00000  Uiso   1.00
H26    Zn    0.58649   0.60333   0.30338   0.00000  Uiso   1.00
H27    Zn    0.88930   0.10886   0.32436   0.00000  Uiso   1.00
H28    Zn    0.54239   0.29361   0.29795   0.00000  Uiso   1.00
H29    Zn    0.69332   0.54442   0.48953   0.00000  Uiso   1.00
H30    Zn    0.64426   0.23676   0.48756   0.00000  Uiso   1.00
Be81   C     0.75440   0.59135   0.19541   0.00000  Uiso   1.00
Be82   C     0.78569   0.63576   0.19907   0.00000  Uiso   1.00
C81    N     0.78818   0.67243   0.15137   0.00000  Uiso   1.00
B41    C     0.75816   0.65044   0.12100   0.00000  Uiso   1.00
C82    N     0.73732   0.60037   0.14544   0.00000  Uiso   1.00
He82   H     0.80658   0.64337   0.23155   0.00000  Uiso   1.00
He83   H     0.74302   0.55451   0.22468   0.00000  Uiso   1.00
Li41   H     0.75183   0.66999   0.08062   0.00000  Uiso   1.00
Be83   C     0.67787   0.13978   0.18886   0.00000  Uiso   1.00
Be84   C     0.70917   0.09565   0.19474   0.00000  Uiso   1.00
C83    N     0.73148   0.10194   0.14952   0.00000  Uiso   1.00
B42    C     0.71347   0.15000   0.11829   0.00000  Uiso   1.00
C84    N     0.68054   0.17340   0.13986   0.00000  Uiso   1.00
He84   H     0.71726   0.06086   0.22776   0.00000  Uiso   1.00
He85   H     0.65381   0.14922   0.21545   0.00000  Uiso   1.00
Li42   H     0.72405   0.16714   0.07936   0.00000  Uiso   1.00
Be85   C     0.88078   0.77589   0.04867   0.00000  Uiso   1.00
C85    N     0.84509   0.75089   0.06213   0.00000  Uiso   1.00
B43    C     0.82740   0.73636   0.01478   0.00000  Uiso   1.00
He86   H     0.90145   0.79251   0.07941   0.00000  Uiso   1.00
Li43   H     0.79839   0.71568   0.01149   0.00000  Uiso   1.00
Be86   C     0.83636   0.07278   0.04529   0.00000  Uiso   1.00
B44    C     0.77869   0.05677   0.01419   0.00000  Uiso   1.00
C86    N     0.79876   0.06521   0.06059   0.00000  Uiso   1.00
He87   H     0.85934   0.07977   0.07491   0.00000  Uiso   1.00
Li44   H     0.74780   0.04886   0.01244   0.00000  Uiso   1.00
Be87   C     0.64246   0.56962   0.01775   0.00000  Uiso   1.00
C87    N     0.67864   0.56365   0.04018   0.00000  Uiso   1.00
B45    C     0.70233   0.55600   0.99800   0.00000  Uiso   1.00
He88   H     0.61720   0.57551   0.04267   0.00000  Uiso   1.00
Li45   H     0.73321   0.54932   0.00224   0.00000  Uiso   1.00
Be88   C     0.59872   0.28042   0.01557   0.00000  Uiso   1.00
C88    N     0.63215   0.25214   0.03638   0.00000  Uiso   1.00
He89   H     0.57597   0.29911   0.04166   0.00000  Uiso   1.00
B46    C     0.66627   0.39172   0.48098   0.00000  Uiso   1.00
Be89   C     0.75247   0.91607   0.18022   0.00000  Uiso   1.00
Be90   C     0.76274   0.84562   0.17974   0.00000  Uiso   1.00
C89    N     0.79499   0.83836   0.14869   0.00000  Uiso   1.00
B47    C     0.80370   0.90405   0.13239   0.00000  Uiso   1.00
C90    N     0.77837   0.95267   0.14954   0.00000  Uiso   1.00
He90   H     0.74930   0.80012   0.19832   0.00000  Uiso   1.00
He91   H     0.72837   0.94238   0.19911   0.00000  Uiso   1.00
Li46   H     0.82783   0.91605   0.10655   0.00000  Uiso   1.00
Be91   C     0.70774   0.34412   0.16252   0.00000  Uiso   1.00
Be92   C     0.71815   0.41444   0.16395   0.00000  Uiso   1.00
C91    N     0.69252   0.45167   0.13226   0.00000  Uiso   1.00
B48    C     0.66734   0.40352   0.11329   0.00000  Uiso   1.00
C92    N     0.67572   0.33762   0.12978   0.00000  Uiso   1.00
He92   H     0.74214   0.44026   0.18426   0.00000  Uiso   1.00
He93   H     0.72084   0.29832   0.18173   0.00000  Uiso   1.00
Li47   H     0.64342   0.41611   0.08635   0.00000  Uiso   1.00
Be93   C     0.92677   0.71561   0.21939   0.00000  Uiso   1.00
Be94   C     0.90138   0.70405   0.17712   0.00000  Uiso   1.00
C93    N     0.87005   0.74728   0.18430   0.00000  Uiso   1.00
B49    C     0.87695   0.78226   0.23085   0.00000  Uiso   1.00
C94    N     0.91129   0.76603   0.25298   0.00000  Uiso   1.00
He94   H     0.90337   0.66890   0.14242   0.00000  Uiso   1.00
He95   H     0.95480   0.69254   0.22757   0.00000  Uiso   1.00
Li48   H     0.85731   0.82087   0.24784   0.00000  Uiso   1.00
Be95   C     0.59870   0.66266   0.19077   0.00000  Uiso   1.00
Be96   C     0.62267   0.65099   0.14764   0.00000  Uiso   1.00
C95    N     0.64574   0.59387   0.15964   0.00000  Uiso   1.00
B50    C     0.63587   0.57396   0.20963   0.00000  Uiso   1.00
C96    N     0.60737   0.61359   0.22994   0.00000  Uiso   1.00
He96   H     0.62490   0.67857   0.10941   0.00000  Uiso   1.00
He97   H     0.57634   0.70191   0.19674   0.00000  Uiso   1.00
Li49   H     0.64918   0.52997   0.23101   0.00000  Uiso   1.00
Be97   C     0.86708   0.17055   0.21699   0.00000  Uiso   1.00
Be98   C     0.84243   0.15870   0.17386   0.00000  Uiso   1.00
C97    N     0.82290   0.09677   0.18301   0.00000  Uiso   1.00
B51    C     0.83556   0.07406   0.23151   0.00000  Uiso   1.00
C98    N     0.86278   0.11627   0.25325   0.00000  Uiso   1.00
He98   H     0.83750   0.18931   0.13737   0.00000  Uiso   1.00
He99   H     0.88745   0.21304   0.22441   0.00000  Uiso   1.00
Li50   H     0.82547   0.02592   0.25049   0.00000  Uiso   1.00
Be99   C     0.53937   0.22940   0.18533   0.00000  Uiso   1.00
Be100  C     0.56381   0.21936   0.14252   0.00000  Uiso   1.00
C99    N     0.59814   0.25187   0.15494   0.00000  Uiso   1.00
B52    C     0.59389   0.27895   0.20478   0.00000  Uiso   1.00
C100   N     0.55870   0.26746   0.22453   0.00000  Uiso   1.00
He100  H     0.55935   0.19210   0.10422   0.00000  Uiso   1.00
He101  H     0.50986   0.21275   0.19092   0.00000  Uiso   1.00
Li51   H     0.61630   0.30799   0.22631   0.00000  Uiso   1.00
Be101  C     0.93556   0.00220   0.38317   0.00000  Uiso   1.00
Be102  C     0.94588   0.93188   0.38255   0.00000  Uiso   1.00
C101   N     0.92920   0.90055   0.33780   0.00000  Uiso   1.00
B53    C     0.90926   0.95236   0.31306   0.00000  Uiso   1.00
C102   N     0.91250   0.01500   0.33872   0.00000  Uiso   1.00
He102  H     0.96379   0.90195   0.41053   0.00000  Uiso   1.00
He103  H     0.94305   0.04397   0.41168   0.00000  Uiso   1.00
Li52   H     0.89288   0.94478   0.27582   0.00000  Uiso   1.00
Be103  C     0.52987   0.42647   0.35907   0.00000  Uiso   1.00
Be104  C     0.53979   0.49690   0.36022   0.00000  Uiso   1.00
C103   N     0.56294   0.51009   0.31678   0.00000  Uiso   1.00
B54    C     0.56706   0.44741   0.29160   0.00000  Uiso   1.00
C104   N     0.54684   0.39556   0.31493   0.00000  Uiso   1.00
He104  H     0.53168   0.53859   0.38820   0.00000  Uiso   1.00
He105  H     0.51166   0.39644   0.38589   0.00000  Uiso   1.00
Li53   H     0.58384   0.44002   0.25527   0.00000  Uiso   1.00
Be105  C     0.93883   0.24283   0.34263   0.00000  Uiso   1.00
Be106  C     0.97713   0.26032   0.33801   0.00000  Uiso   1.00
B55    C     0.96992   0.15027   0.31572   0.00000  Uiso   1.00
C105   N     0.93465   0.17252   0.32920   0.00000  Uiso   1.00
Li54   H     0.64231   0.40453   0.45419   0.00000  Uiso   1.00
He106  H     0.91446   0.27459   0.35496   0.00000  Uiso   1.00
Li55   H     0.97628   0.09644   0.30288   0.00000  Uiso   1.00
He107  H     0.75697   0.78648   0.43273   0.00000  Uiso   1.00
Be107  C     0.50146   0.75389   0.33902   0.00000  Uiso   1.00
Be108  C     0.53983   0.73515   0.33945   0.00000  Uiso   1.00
C106   N     0.54285   0.66782   0.31861   0.00000  Uiso   1.00
B56    C     0.50684   0.64869   0.30509   0.00000  Uiso   1.00
He108  H     0.56506   0.76381   0.35354   0.00000  Uiso   1.00
Li56   H     0.49948   0.59771   0.28722   0.00000  Uiso   1.00
Be109  C     0.90757   0.69515   0.46433   0.00000  Uiso   1.00
Be110  C     0.93230   0.70838   0.42250   0.00000  Uiso   1.00
C107   N     0.91480   0.75567   0.38800   0.00000  Uiso   1.00
B57    C     0.88032   0.76928   0.40949   0.00000  Uiso   1.00
C108   N     0.87494   0.73497   0.45621   0.00000  Uiso   1.00
He109  H     0.96094   0.68827   0.41494   0.00000  Uiso   1.00
C109   N     0.78114   0.93842   0.48957   0.00000  Uiso   1.00
Li57   H     0.85949   0.80563   0.39190   0.00000  Uiso   1.00
Be111  C     0.69118   0.62317   0.38452   0.00000  Uiso   1.00
Be112  C     0.66672   0.63741   0.34170   0.00000  Uiso   1.00
C110   N     0.63274   0.60255   0.35034   0.00000  Uiso   1.00
B58    C     0.63731   0.56962   0.39805   0.00000  Uiso   1.00
C111   N     0.67240   0.57961   0.41990   0.00000  Uiso   1.00
He110  H     0.67100   0.66889   0.30564   0.00000  Uiso   1.00
He111  H     0.72054   0.64016   0.39211   0.00000  Uiso   1.00
Li58   H     0.61529   0.53738   0.41649   0.00000  Uiso   1.00
Be113  C     0.81587   0.16905   0.44837   0.00000  Uiso   1.00
Be114  C     0.84140   0.18514   0.40811   0.00000  Uiso   1.00
C112   N     0.85388   0.12276   0.38553   0.00000  Uiso   1.00
B59    C     0.83495   0.07136   0.41150   0.00000  Uiso   1.00
C113   N     0.81176   0.09671   0.45007   0.00000  Uiso   1.00
He112  H     0.85189   0.23591   0.39436   0.00000  Uiso   1.00
He113  H     0.80060   0.20353   0.47597   0.00000  Uiso   1.00
Li59   H     0.83848   0.01528   0.40293   0.00000  Uiso   1.00
Be115  C     0.62419   0.17169   0.37908   0.00000  Uiso   1.00
Be116  C     0.60045   0.18478   0.33520   0.00000  Uiso   1.00
C114   N     0.58138   0.24735   0.34446   0.00000  Uiso   1.00
B60    C     0.59343   0.26947   0.39347   0.00000  Uiso   1.00
C115   N     0.61961   0.22586   0.41575   0.00000  Uiso   1.00
He114  H     0.59595   0.15498   0.29803   0.00000  Uiso   1.00
He115  H     0.64393   0.12833   0.38705   0.00000  Uiso   1.00
Li60   H     0.58347   0.31783   0.41268   0.00000  Uiso   1.00
Be117  C     0.77753   0.54270   0.46282   0.00000  Uiso   1.00
Be118  C     0.80853   0.58801   0.46325   0.00000  Uiso   1.00
C116   N     0.79702   0.65134   0.48535   0.00000  Uiso   1.00
C117   N     0.74725   0.57680   0.48688   0.00000  Uiso   1.00
He116  H     0.83749   0.58079   0.44843   0.00000  Uiso   1.00
He117  H     0.77488   0.48862   0.44824   0.00000  Uiso   1.00
B61    C     0.71343   0.14259   0.48895   0.00000  Uiso   1.00
He118  H     0.73451   0.92783   0.43229   0.00000  Uiso   1.00
Li61   H     0.73155   0.18429   0.47330   0.00000  Uiso   1.00
Be119  C     0.75760   0.90165   0.45435   0.00000  Uiso   1.00
Be120  C     0.76873   0.83163   0.45459   0.00000  Uiso   1.00
C118   N     0.79923   0.82444   0.49002   0.00000  Uiso   1.00
H31    Zn    0.78712   0.04412   0.89312   0.00000  Uiso   1.00
H32    Zn    0.65540   0.24362   0.87179   0.00000  Uiso   1.00
H33    Zn    0.83563   0.74338   0.89448   0.00000  Uiso   1.00
H34    Zn    0.70303   0.54430   0.87561   0.00000  Uiso   1.00
H35    Zn    0.87777   0.09080   0.69615   0.00000  Uiso   1.00
H36    Zn    0.54893   0.29012   0.68140   0.00000  Uiso   1.00
H37    Zn    0.92545   0.78331   0.69611   0.00000  Uiso   1.00
H38    Zn    0.59835   0.59821   0.68434   0.00000  Uiso   1.00
H39    Zn    0.82881   0.73543   0.50173   0.00000  Uiso   1.00
H40    Zn    0.77956   0.04281   0.50092   0.00000  Uiso   1.00
Be121  C     0.68813   0.11630   0.81531   0.00000  Uiso   1.00
Be122  C     0.71865   0.07019   0.82028   0.00000  Uiso   1.00
C119   N     0.73837   0.08640   0.86728   0.00000  Uiso   1.00
B62    C     0.72001   0.14236   0.88842   0.00000  Uiso   1.00
C120   N     0.68908   0.16157   0.85895   0.00000  Uiso   1.00
He119  H     0.72772   0.02736   0.79396   0.00000  Uiso   1.00
He120  H     0.66578   0.12012   0.78443   0.00000  Uiso   1.00
Li62   H     0.72888   0.16841   0.92577   0.00000  Uiso   1.00
Be123  C     0.77620   0.58030   0.81821   0.00000  Uiso   1.00
Be124  C     0.80689   0.62592   0.82311   0.00000  Uiso   1.00
C121   N     0.80297   0.66362   0.87039   0.00000  Uiso   1.00
B63    C     0.77010   0.64072   0.89211   0.00000  Uiso   1.00
C122   N     0.75320   0.58947   0.86249   0.00000  Uiso   1.00
He121  H     0.83127   0.63397   0.79692   0.00000  Uiso   1.00
He122  H     0.76900   0.54260   0.78647   0.00000  Uiso   1.00
Li63   H     0.75874   0.66064   0.92995   0.00000  Uiso   1.00
Be125  C     0.88372   0.77425   0.99318   0.00000  Uiso   1.00
C123   N     0.84991   0.74804   0.97200   0.00000  Uiso   1.00
He123  H     0.90732   0.78927   0.96739   0.00000  Uiso   1.00
Be126  C     0.83761   0.07011   0.98968   0.00000  Uiso   1.00
C124   N     0.80081   0.06094   0.97013   0.00000  Uiso   1.00
He124  H     0.86188   0.07430   0.96277   0.00000  Uiso   1.00
Be127  C     0.64565   0.56707   0.96233   0.00000  Uiso   1.00
C125   N     0.68383   0.55935   0.95000   0.00000  Uiso   1.00
He125  H     0.62362   0.57052   0.93097   0.00000  Uiso   1.00
Be128  C     0.60074   0.27884   0.95999   0.00000  Uiso   1.00
C126   N     0.63546   0.24968   0.94610   0.00000  Uiso   1.00
B64    C     0.65359   0.23609   0.99323   0.00000  Uiso   1.00
He126  H     0.58003   0.29573   0.92948   0.00000  Uiso   1.00
Be129  C     0.76688   0.83064   0.86096   0.00000  Uiso   1.00
Be130  C     0.75522   0.90035   0.86092   0.00000  Uiso   1.00
C127   N     0.78474   0.94080   0.88174   0.00000  Uiso   1.00
B65    C     0.81310   0.89505   0.89364   0.00000  Uiso   1.00
C128   N     0.80358   0.82783   0.88201   0.00000  Uiso   1.00
He127  H     0.72810   0.92379   0.84837   0.00000  Uiso   1.00
He128  H     0.75194   0.78311   0.84769   0.00000  Uiso   1.00
Li64   H     0.84058   0.91055   0.91129   0.00000  Uiso   1.00
Be131  C     0.73239   0.40290   0.83357   0.00000  Uiso   1.00
Be132  C     0.72086   0.33315   0.83276   0.00000  Uiso   1.00
C129   N     0.68719   0.32829   0.86090   0.00000  Uiso   1.00
B66    C     0.67898   0.39453   0.87688   0.00000  Uiso   1.00
C130   N     0.70585   0.44132   0.86218   0.00000  Uiso   1.00
He129  H     0.73419   0.28667   0.81504   0.00000  Uiso   1.00
He130  H     0.75772   0.42751   0.81694   0.00000  Uiso   1.00
Li65   H     0.65399   0.40829   0.90065   0.00000  Uiso   1.00
Be133  C     0.87101   0.15328   0.80858   0.00000  Uiso   1.00
Be134  C     0.85017   0.14226   0.85483   0.00000  Uiso   1.00
C131   N     0.82749   0.08354   0.84668   0.00000  Uiso   1.00
B67    C     0.83435   0.06212   0.79587   0.00000  Uiso   1.00
C132   N     0.86067   0.10228   0.77138   0.00000  Uiso   1.00
He131  H     0.84996   0.17123   0.89282   0.00000  Uiso   1.00
He132  H     0.89220   0.19332   0.79918   0.00000  Uiso   1.00
Li66   H     0.82053   0.01665   0.77692   0.00000  Uiso   1.00
Be135  C     0.55317   0.21498   0.78695   0.00000  Uiso   1.00
Be136  C     0.57738   0.20427   0.83062   0.00000  Uiso   1.00
C133   N     0.61032   0.24256   0.82261   0.00000  Uiso   1.00
B68    C     0.60557   0.27355   0.77416   0.00000  Uiso   1.00
C134   N     0.57111   0.25959   0.75150   0.00000  Uiso   1.00
He133  H     0.57348   0.17298   0.86686   0.00000  Uiso   1.00
He134  H     0.52444   0.19497   0.77897   0.00000  Uiso   1.00
Li67   H     0.62689   0.30771   0.75607   0.00000  Uiso   1.00
Be137  C     0.93810   0.72762   0.80977   0.00000  Uiso   1.00
Be138  C     0.91735   0.71884   0.85639   0.00000  Uiso   1.00
C135   N     0.88123   0.74644   0.84779   0.00000  Uiso   1.00
B69    C     0.88080   0.76914   0.79642   0.00000  Uiso   1.00
C136   N     0.91459   0.75936   0.77193   0.00000  Uiso   1.00
He135  H     0.92555   0.69569   0.89495   0.00000  Uiso   1.00
He136  H     0.96754   0.71363   0.80050   0.00000  Uiso   1.00
Li68   H     0.85595   0.79360   0.77704   0.00000  Uiso   1.00
Be139  C     0.62083   0.66059   0.79118   0.00000  Uiso   1.00
Be140  C     0.64474   0.64872   0.83501   0.00000  Uiso   1.00
C137   N     0.66349   0.58556   0.82691   0.00000  Uiso   1.00
B70    C     0.65120   0.56217   0.77827   0.00000  Uiso   1.00
C138   N     0.62482   0.60508   0.75551   0.00000  Uiso   1.00
He137  H     0.64954   0.68003   0.87138   0.00000  Uiso   1.00
He138  H     0.60104   0.70382   0.78311   0.00000  Uiso   1.00
Li69   H     0.66084   0.51295   0.76004   0.00000  Uiso   1.00
Be141  C     0.93537   0.91684   0.63574   0.00000  Uiso   1.00
Be142  C     0.92467   0.98686   0.63572   0.00000  Uiso   1.00
C139   N     0.90247   0.99906   0.68052   0.00000  Uiso   1.00
B71    C     0.89978   0.93621   0.70536   0.00000  Uiso   1.00
C140   N     0.92000   0.88523   0.68054   0.00000  Uiso   1.00
He139  H     0.93145   0.02886   0.60766   0.00000  Uiso   1.00
He140  H     0.95323   0.88764   0.60770   0.00000  Uiso   1.00
Li70   H     0.88415   0.92812   0.74255   0.00000  Uiso   1.00
Be143  C     0.55524   0.49247   0.61965   0.00000  Uiso   1.00
Be144  C     0.54398   0.42271   0.61907   0.00000  Uiso   1.00
C141   N     0.55731   0.39143   0.66579   0.00000  Uiso   1.00
B72    C     0.57601   0.44283   0.69308   0.00000  Uiso   1.00
C142   N     0.57559   0.50491   0.66675   0.00000  Uiso   1.00
He141  H     0.52765   0.39309   0.58891   0.00000  Uiso   1.00
He142  H     0.55033   0.53397   0.59011   0.00000  Uiso   1.00
Li71   H     0.58980   0.43516   0.73226   0.00000  Uiso   1.00
Be145  C     0.95642   0.24912   0.65640   0.00000  Uiso   1.00
Be146  C     0.91875   0.22774   0.66152   0.00000  Uiso   1.00
C143   N     0.91886   0.15837   0.67800   0.00000  Uiso   1.00
B73    C     0.95602   0.14051   0.68360   0.00000  Uiso   1.00
C144   N     0.97982   0.19294   0.66965   0.00000  Uiso   1.00
He143  H     0.89200   0.25579   0.65408   0.00000  Uiso   1.00
He144  H     0.96824   0.29944   0.64392   0.00000  Uiso   1.00
Li72   H     0.96582   0.08858   0.69668   0.00000  Uiso   1.00
C145   N     0.97993   0.76869   0.67689   0.00000  Uiso   1.00
He145  H     0.98676   0.66378   0.64478   0.00000  Uiso   1.00
Be147  C     0.55182   0.73620   0.68566   0.00000  Uiso   1.00
Be148  C     0.51358   0.75538   0.68584   0.00000  Uiso   1.00
B74    C     0.51729   0.64104   0.68472   0.00000  Uiso   1.00
C146   N     0.55385   0.66352   0.68457   0.00000  Uiso   1.00
He146  H     0.50014   0.80723   0.68639   0.00000  Uiso   1.00
He147  H     0.57759   0.76841   0.68594   0.00000  Uiso   1.00
Li73   H     0.50906   0.58556   0.68437   0.00000  Uiso   1.00
C147   N     0.49287   0.27582   0.68527   0.00000  Uiso   1.00
Be149  C     0.77359   0.10590   0.61270   0.00000  Uiso   1.00
Be150  C     0.79607   0.11726   0.65820   0.00000  Uiso   1.00
C148   N     0.83199   0.09021   0.64846   0.00000  Uiso   1.00
B75    C     0.83049   0.06471   0.59768   0.00000  Uiso   1.00
C149   N     0.79569   0.07249   0.57451   0.00000  Uiso   1.00
He148  H     0.78923   0.14161   0.69676   0.00000  Uiso   1.00
He149  H     0.74367   0.11883   0.60472   0.00000  Uiso   1.00
Li74   H     0.85462   0.03977   0.57769   0.00000  Uiso   1.00
Be151  C     0.56863   0.19188   0.53328   0.00000  Uiso   1.00
Be152  C     0.54661   0.20257   0.57853   0.00000  Uiso   1.00
C150   N     0.56572   0.24931   0.61202   0.00000  Uiso   1.00
B76    C     0.59846   0.26506   0.58661   0.00000  Uiso   1.00
C151   N     0.60112   0.23277   0.53834   0.00000  Uiso   1.00
He150  H     0.51886   0.18106   0.58922   0.00000  Uiso   1.00
He151  H     0.56335   0.15957   0.49753   0.00000  Uiso   1.00
Li75   H     0.61990   0.30160   0.60256   0.00000  Uiso   1.00
Be153  C     0.84126   0.66907   0.61217   0.00000  Uiso   1.00
Be154  C     0.86378   0.68003   0.65772   0.00000  Uiso   1.00
C152   N     0.88573   0.73932   0.64944   0.00000  Uiso   1.00
B77    C     0.87652   0.76161   0.59945   0.00000  Uiso   1.00
C153   N     0.84965   0.72104   0.57543   0.00000  Uiso   1.00
He152  H     0.86562   0.65090   0.69539   0.00000  Uiso   1.00
He153  H     0.82012   0.62845   0.60293   0.00000  Uiso   1.00
Li76   H     0.88914   0.80776   0.58061   0.00000  Uiso   1.00
Be155  C     0.66158   0.66773   0.55273   0.00000  Uiso   1.00
Be156  C     0.63955   0.68088   0.59760   0.00000  Uiso   1.00
C154   N     0.62945   0.61699   0.61957   0.00000  Uiso   1.00
B78    C     0.64622   0.56758   0.58848   0.00000  Uiso   1.00
C155   N     0.66574   0.59565   0.54730   0.00000  Uiso   1.00
He154  H     0.62992   0.73050   0.61504   0.00000  Uiso   1.00
He155  H     0.67427   0.70410   0.52422   0.00000  Uiso   1.00
Li77   H     0.64376   0.51100   0.59534   0.00000  Uiso   1.00
B79    C     0.76026   0.64185   0.49927   0.00000  Uiso   1.00
Li78   H     0.74308   0.68235   0.51881   0.00000  Uiso   1.00
Be157  C     0.66350   0.08665   0.51735   0.00000  Uiso   1.00
Be158  C     0.69433   0.04084   0.51791   0.00000  Uiso   1.00
C156   N     0.72574   0.07640   0.49873   0.00000  Uiso   1.00
He156  H     0.69628   0.98558   0.52952   0.00000  Uiso   1.00
He157  H     0.63391   0.07855   0.52915   0.00000  Uiso   1.00
B80    C     0.80614   0.89014   0.50897   0.00000  Uiso   1.00
Li79   H     0.82865   0.90244   0.53834   0.00000  Uiso   1.00
Be159  C     0.70638   0.33233   0.53048   0.00000  Uiso   1.00
Be160  C     0.71743   0.40235   0.53072   0.00000  Uiso   1.00
C157   N     0.69214   0.43970   0.49856   0.00000  Uiso   1.00
C158   N     0.67418   0.32570   0.49809   0.00000  Uiso   1.00
He158  H     0.74156   0.42814   0.55081   0.00000  Uiso   1.00
He159  H     0.71922   0.28690   0.55048   0.00000  Uiso   1.00
Li80   H     0.68204   0.21277   0.99614   0.00000  Uiso   1.00
C159   N     0.67609   0.15158   0.50012   0.00000  Uiso   1.00
C160   N     0.49193   0.69458   0.68505   0.00000  Uiso   1.00
He160  H     0.91095   0.66161   0.49962   0.00000  Uiso   1.00
loop_
_geom_bond_atom_site_label_1
_geom_bond_atom_site_label_2
_geom_bond_distance
_geom_bond_site_symmetry_2
_ccdc_geom_bond_type
H1     C2      1.998   .     S
H1     C6      1.999   .     S
H1     C10     1.993   .     S
H1     C14     1.999   .     S
H2     C3      2.003   .     S
H2     C8      2.004   .     S
H2     C12     1.999   .     S
H2     C16     2.003   .     S
H3     C4      2.002   .     S
H3     C7      2.004   .     S
H3     C11     1.999   1_565 S
H3     C18     2.002   .     S
H4     C5      1.997   .     S
H4     C9      1.996   .     S
H4     C13     1.993   .     S
H4     C20     1.998   .     S
H5     C15     1.994   .     S
H5     C22     1.997   .     S
H5     C26     2.004   1_455 S
H5     C31     1.997   .     S
H6     C17     1.998   .     S
H6     C24     1.999   .     S
H6     C29     2.007   .     S
H6     C33     1.993   .     S
H7     C19     2.000   .     S
H7     C23     1.997   .     S
H7     C27     2.003   .     S
H7     C35     1.995   .     S
H8     C21     1.993   .     S
H8     C25     1.999   .     S
H8     C28     2.005   .     S
H8     C37     1.995   .     S
C1     Be26    1.389   1_655 S
C1     B11     1.356   1_655 D
C1     H25     2.002   .     S
He1    Be106   1.096   .     S
Be1    Be2     1.392   .     D
Be1    C3      1.390   .     S
Be1    He3     1.096   .     S
Be2    C2      1.388   .     S
Be2    He2     1.097   .     S
C2     B1      1.358   .     D
B1     C3      1.358   .     S
B1     Li1     1.097   .     S
Be3    Be4     1.392   .     D
Be3    C5      1.388   .     S
Be3    He5     1.097   .     S
Be4    C4      1.390   .     S
Be4    He4     1.096   .     S
C4     B2      1.358   .     D
B2     C5      1.358   .     S
B2     Li2     1.097   .     S
Be5    C6      1.389   .     S
Be5    He6     1.097   .     S
Be5    Be41    1.391   1_554 D
C6     B22     1.358   1_554 D
Be6    C7      1.389   .     S
Be6    He7     1.097   .     S
Be6    Be42    1.391   1_554 D
C7     B23     1.359   1_554 S
Be7    C8      1.389   .     S
Be7    He8     1.097   .     S
Be7    Be43    1.391   1_554 D
C8     B24     1.359   1_554 S
Be8    C9      1.389   .     S
Be8    He9     1.097   .     S
Be8    Be44    1.391   1_554 D
C9     B25     1.358   1_554 S
Be9    Be10    1.392   .     D
Be9    C11     1.389   .     S
Be9    He11    1.095   .     S
Be10   C10     1.389   .     S
Be10   He10    1.097   .     S
C10    B3      1.357   .     D
B3     C11     1.358   .     S
B3     Li3     1.098   .     S
C11    H3      1.999   1_545 S
Be11   Be12    1.392   .     D
Be11   C13     1.389   .     S
Be11   He13    1.097   .     S
Be12   C12     1.389   .     S
Be12   He12    1.095   .     S
C12    B4      1.357   .     D
B4     C13     1.357   .     S
B4     Li4     1.098   .     S
Be13   Be14    1.393   .     D
Be13   C15     1.388   .     S
Be13   He15    1.097   .     S
Be14   C14     1.390   .     S
Be14   He14    1.097   .     S
C14    B5      1.357   .     D
B5     C15     1.357   .     S
B5     Li5     1.098   .     S
Be15   Be16    1.393   .     D
Be15   C17     1.389   .     S
Be15   He17    1.097   .     S
Be16   C16     1.390   .     S
Be16   He16    1.097   .     S
C16    B6      1.358   .     D
B6     C17     1.358   .     S
B6     Li6     1.098   .     S
Be17   Be18    1.393   .     D
Be17   C19     1.389   .     S
Be17   He19    1.097   .     S
Be18   C18     1.389   .     S
Be18   He18    1.097   .     S
C18    B7      1.358   .     S
B7     C19     1.358   .     D
B7     Li7     1.098   .     S
Be19   Be20    1.393   .     D
Be19   C21     1.389   .     S
Be19   He21    1.097   .     S
Be20   C20     1.389   .     S
Be20   He20    1.097   .     S
C20    B8      1.357   .     S
B8     C21     1.357   .     D
B8     Li8     1.098   .     S
Be21   Be22    1.390   1_565 D
Be21   C23     1.389   .     S
Be21   He23    1.097   .     S
Be22   Be21    1.390   1_545 D
Be22   C22     1.390   .     S
Be22   He22    1.097   .     S
C22    B9      1.358   .     S
B9     C23     1.358   1_545 D
B9     Li9     1.097   .     S
C23    B9      1.358   1_565 D
Be23   Be24    1.390   .     D
Be23   C25     1.390   .     S
Be23   He25    1.097   .     S
Be24   C24     1.389   .     S
Be24   He24    1.097   .     S
C24    B10     1.358   .     S
B10    C25     1.358   .     D
B10    Li10    1.097   .     S
C26    H5      2.004   1_655 S
C26    Be106   1.389   .     S
C26    B55     1.357   .     D
Be25   Be26    1.394   .     D
Be25   C27     1.389   .     S
Be25   He27    1.096   .     S
Be26   C1      1.389   1_455 S
Be26   He26    1.096   1_455 S
B11    C1      1.356   1_455 D
B11    C27     1.357   .     S
B11    Li11    1.099   .     S
He26   Be26    1.096   1_655 S
C28    Be107   1.389   .     S
C28    B56     1.357   .     D
He28   Be107   1.096   .     S
Be27   Be28    1.396   .     D
Be27   C30     1.389   .     S
Be27   He30    1.097   .     S
Be28   C29     1.389   .     S
Be28   He29    1.096   .     S
C29    B12     1.356   .     D
B12    C30     1.357   .     S
B12    Li12    1.099   .     S
C30    H28     2.005   .     S
Be29   Be30    1.394   .     D
Be29   C32     1.390   .     S
Be29   He32    1.096   .     S
Be30   C31     1.389   .     S
Be30   He31    1.097   .     S
C31    B13     1.357   .     S
B13    C32     1.356   .     D
B13    Li13    1.097   .     S
C32    H20     1.997   .     S
Be31   Be32    1.392   .     D
Be31   C34     1.391   .     S
Be31   He34    1.095   .     S
Be32   C33     1.387   .     S
Be32   He33    1.097   .     S
C33    B14     1.358   .     D
B14    C34     1.358   .     S
B14    Li14    1.098   .     S
C34    H9      2.007   .     S
Be33   Be34    1.392   .     D
Be33   C36     1.391   .     S
Be33   He36    1.096   .     S
Be34   C35     1.388   .     S
Be34   He35    1.096   .     S
C35    B15     1.358   .     S
B15    C36     1.357   .     D
B15    Li15    1.098   .     S
C36    H19     2.003   .     S
Be35   Be36    1.394   .     D
Be35   C38     1.389   .     S
Be35   He38    1.097   .     S
Be36   C37     1.389   .     S
Be36   He37    1.097   .     S
C37    B16     1.356   .     D
B16    C38     1.356   .     S
B16    Li16    1.098   .     S
C38    H10     1.994   .     S
B17    Li17    1.096   .     S
B17    C74     1.355   .     S
B17    C75     1.357   .     D
B18    Li18    1.097   .     S
B18    C76     1.358   .     S
B18    C77     1.356   .     D
Li19   B19     1.097   .     S
B19    C78     1.361   .     S
B19    C79     1.361   .     D
H9     C73     1.993   .     S
H9     C75     2.001   .     S
H9     C79     2.017   .     S
H10    C69     1.992   .     S
H10    C77     1.997   .     S
H10    C78     2.017   .     S
Li20   B40     1.097   .     S
H11    C39     2.002   .     S
H11    C44     2.005   .     S
H11    C47     1.998   1_565 S
H11    C51     2.001   .     S
H12    C40     1.996   .     S
H12    C46     1.998   .     S
H12    C49     1.992   .     S
H12    C53     1.999   .     S
H13    C41     1.996   .     S
H13    C43     1.998   .     S
H13    C48     1.991   .     S
H13    C55     1.999   .     S
H14    C42     2.001   .     S
H14    C45     2.006   .     S
H14    C50     1.997   .     S
H14    C57     1.999   .     S
H15    C52     1.995   .     S
H15    C59     2.000   .     S
H15    C63     2.000   .     S
H15    C66     1.989   .     S
H16    C54     1.997   .     S
H16    C61     1.994   .     S
H16    C68     1.993   .     S
H16    C160    1.998   .     S
H17    C56     1.996   .     S
H17    C60     2.000   .     S
H17    C70     1.992   .     S
H17    C144    2.002   1_455 S
H18    C58     1.998   .     S
H18    C62     1.996   .     S
H18    C65     1.995   .     S
H18    C72     1.993   .     S
He39   Be77    1.097   .     S
He40   Be78    1.097   .     S
Be37   Be38    1.392   .     D
Be37   C40     1.389   .     S
Be37   He42    1.097   .     S
Be38   C39     1.390   .     S
Be38   He41    1.096   .     S
C39    B20     1.357   .     D
B20    C40     1.358   .     S
B20    Li21    1.097   .     S
Be39   Be40    1.392   .     D
Be39   C42     1.390   .     S
Be39   He44    1.096   .     S
Be40   C41     1.388   .     S
Be40   He43    1.097   .     S
C41    B21     1.358   .     D
B21    C42     1.358   .     S
B21    Li22    1.097   .     S
Be41   Be5     1.391   1_556 D
Be41   C43     1.390   .     S
Be41   He45    1.097   .     S
B22    C6      1.358   1_556 D
B22    C43     1.358   .     S
B22    Li23    1.097   .     S
Be42   Be6     1.391   1_556 D
Be42   C44     1.389   .     S
Be42   He46    1.097   .     S
C44    B23     1.359   .     D
B23    C7      1.359   1_556 S
B23    Li24    1.098   .     S
Be43   Be7     1.391   1_556 D
Be43   C45     1.389   .     S
Be43   He47    1.097   .     S
B24    C8      1.359   1_556 S
B24    C45     1.359   .     D
B24    Li25    1.098   .     S
Be44   Be8     1.391   1_556 D
Be44   C46     1.389   .     S
Be44   He48    1.097   .     S
C46    B25     1.358   .     D
B25    C9      1.358   1_556 S
B25    Li26    1.097   .     S
Be45   Be46    1.392   .     D
Be45   C48     1.389   .     S
Be45   He50    1.097   .     S
Be46   C47     1.390   .     S
Be46   He49    1.096   .     S
C47    H11     1.998   1_545 S
C47    B26     1.357   .     D
B26    C48     1.356   .     S
B26    Li27    1.098   .     S
Be47   Be48    1.392   .     D
Be47   C50     1.389   .     S
Be47   He52    1.096   .     S
Be48   C49     1.389   .     S
Be48   He51    1.097   .     S
C49    B27     1.357   .     D
B27    C50     1.357   .     S
B27    Li28    1.098   .     S
Be49   Be50    1.393   .     D
Be49   C52     1.389   .     S
Be49   He54    1.097   .     S
Be50   C51     1.390   .     S
Be50   He53    1.097   .     S
C51    B28     1.357   .     S
B28    C52     1.358   .     D
B28    Li29    1.098   .     S
Be51   Be52    1.392   .     D
Be51   C54     1.389   .     S
Be51   He56    1.097   .     S
Be52   C53     1.389   .     S
Be52   He55    1.097   .     S
C53    B29     1.358   .     S
B29    C54     1.358   .     D
B29    Li30    1.098   .     S
Be53   Be54    1.392   .     D
Be53   C56     1.389   .     S
Be53   He58    1.097   .     S
Be54   C55     1.389   .     S
Be54   He57    1.097   .     S
C55    B30     1.357   .     S
B30    C56     1.358   .     D
B30    Li31    1.098   .     S
Be55   Be56    1.392   .     D
Be55   C58     1.389   .     S
Be55   He60    1.097   .     S
Be56   C57     1.389   .     S
Be56   He59    1.097   .     S
C57    B31     1.358   .     S
B31    C58     1.358   .     D
B31    Li32    1.098   .     S
Be57   Be58    1.391   1_545 D
Be57   C60     1.389   .     S
Be57   He62    1.097   .     S
Be58   Be57    1.391   1_565 D
Be58   C59     1.389   .     S
Be58   He61    1.097   .     S
C59    B32     1.358   1_565 D
B32    C59     1.358   1_545 D
B32    C60     1.359   .     S
B32    Li33    1.097   .     S
Be59   Be60    1.390   .     D
Be59   C62     1.389   .     S
Be59   He64    1.098   .     S
Be60   C61     1.389   .     S
Be60   He63    1.097   .     S
C61    B33     1.358   .     D
B33    C62     1.358   .     S
B33    Li34    1.097   .     S
Be61   Be62    1.396   .     D
Be61   C145    1.389   1_455 S
Be61   He145   1.096   1_455 S
Be62   C63     1.389   .     S
Be62   He65    1.096   .     S
C63    B34     1.356   .     S
B34    Li35    1.099   1_455 S
B34    C145    1.356   1_455 D
Li35   B34     1.099   1_655 S
C64    B40     1.361   .     S
C64    H19     2.017   1_545 S
C64    Be79    1.389   .     S
Be63   Be64    1.394   .     D
Be63   C65     1.389   .     S
Be63   He67    1.096   .     S
Be64   He66    1.096   .     S
Be64   C147    1.389   .     S
B35    C65     1.356   .     D
B35    Li36    1.098   .     S
B35    C147    1.355   .     S
Be65   Be66    1.391   .     D
Be65   C67     1.391   .     S
Be65   He69    1.097   .     S
Be66   C66     1.388   .     S
Be66   He68    1.097   .     S
C66    B36     1.358   .     S
B36    C67     1.357   .     D
B36    Li37    1.098   .     S
C67    H19     1.997   .     S
Be67   Be68    1.392   .     D
Be67   C69     1.390   .     S
Be67   He71    1.097   .     S
Be68   C68     1.388   .     S
Be68   He70    1.097   .     S
C68    B37     1.357   .     D
B37    C69     1.356   .     S
B37    Li38    1.098   .     S
Be69   Be70    1.392   .     D
Be69   C71     1.389   .     S
Be69   He73    1.097   .     S
Be70   C70     1.388   .     S
Be70   He72    1.096   .     S
C70    B38     1.357   .     D
B38    C71     1.356   .     S
B38    Li39    1.098   .     S
C71    H20     1.990   .     S
Be71   Be72    1.392   .     D
Be71   C73     1.390   .     S
Be71   He75    1.096   .     S
Be72   C72     1.388   .     S
Be72   He74    1.096   .     S
C72    B39     1.358   .     D
B39    C73     1.356   .     S
B39    Li40    1.098   .     S
Be73   Be74    1.393   .     D
Be73   C75     1.390   .     S
Be73   He77    1.097   .     S
Be74   C74     1.389   .     S
Be74   He76    1.097   .     S
C74    H20     1.996   .     S
Be75   Be76    1.393   .     D
Be75   C77     1.389   .     S
Be75   He79    1.097   .     S
Be76   C76     1.390   .     S
Be76   He78    1.097   .     S
C76    H19     2.004   .     S
B40    C80     1.361   .     D
C78    Be77    1.389   .     S
Be77   Be78    1.392   .     D
Be78   C79     1.389   .     S
H19    C64     2.017   1_565 S
Be79   Be80    1.392   .     D
Be79   He80    1.097   .     S
Be80   C80     1.390   .     S
Be80   He81    1.097   .     S
C80    H20     2.017   .     S
H21    C81     1.998   .     S
H21    C85     2.000   .     S
H21    C89     1.994   .     S
H21    C93     1.997   .     S
H22    C82     2.003   .     S
H22    C87     2.003   .     S
H22    C91     1.997   .     S
H22    C95     2.002   .     S
H23    C83     2.005   .     S
H23    C86     2.004   .     S
H23    C90     1.999   1_545 S
H23    C97     2.005   .     S
H24    C84     2.001   .     S
H24    C88     1.997   .     S
H24    C92     1.992   .     S
H24    C99     1.997   .     S
H25    C94     1.997   .     S
H25    C101    2.000   .     S
H25    C107    1.995   .     S
H26    C96     1.996   .     S
H26    C103    1.996   .     S
H26    C106    2.006   .     S
H26    C110    1.994   .     S
H27    C98     2.002   .     S
H27    C102    2.000   .     S
H27    C105    2.009   .     S
H27    C112    2.001   .     S
H28    C100    1.990   .     S
H28    C104    1.996   .     S
H28    C114    1.994   .     S
H29    C111    1.999   .     S
H29    C117    1.998   .     S
H29    C155    2.000   .     S
H29    C157    2.014   .     S
H30    C115    1.993   .     S
H30    C151    1.992   .     S
H30    C158    2.014   .     S
H30    C159    1.997   .     S
Be81   Be82    1.392   .     D
Be81   C82     1.390   .     S
Be81   He83    1.097   .     S
Be82   C81     1.389   .     S
Be82   He82    1.097   .     S
C81    B41     1.358   .     D
B41    C82     1.357   .     S
B41    Li41    1.097   .     S
Be83   Be84    1.392   .     D
Be83   C84     1.389   .     S
Be83   He85    1.097   .     S
Be84   C83     1.390   .     S
Be84   He84    1.096   .     S
C83    B42     1.358   .     D
B42    C84     1.358   .     S
B42    Li42    1.097   .     S
Be85   C85     1.390   .     S
Be85   He86    1.097   .     S
Be85   Be125   1.392   1_554 D
C85    B43     1.357   .     S
B43    Li43    1.097   .     S
B43    C123    1.358   1_554 D
Be86   C86     1.390   .     S
Be86   He87    1.097   .     S
Be86   Be126   1.391   1_554 D
B44    C86     1.359   .     D
B44    Li44    1.098   .     S
B44    C124    1.359   1_554 S
Be87   C87     1.389   .     S
Be87   He88    1.097   .     S
Be87   Be127   1.391   1_554 D
C87    B45     1.359   1_554 S
B45    C87     1.359   1_556 S
B45    Li45    1.098   1_556 S
B45    C125    1.359   .     D
Li45   B45     1.098   1_554 S
Be88   C88     1.389   .     S
Be88   He89    1.097   .     S
Be88   Be128   1.391   1_554 D
C88    B64     1.357   1_554 S
B46    Li54    1.098   .     S
B46    C157    1.360   .     S
B46    C158    1.360   .     D
Be89   Be90    1.392   .     D
Be89   C90     1.389   .     S
Be89   He91    1.096   .     S
Be90   C89     1.389   .     S
Be90   He90    1.097   .     S
C89    B47     1.357   .     D
B47    C90     1.358   .     S
B47    Li46    1.098   .     S
C90    H23     1.999   1_565 S
Be91   Be92    1.392   .     D
Be91   C92     1.389   .     S
Be91   He93    1.097   .     S
Be92   C91     1.389   .     S
Be92   He92    1.096   .     S
C91    B48     1.357   .     D
B48    C92     1.357   .     S
B48    Li47    1.098   .     S
Be93   Be94    1.391   .     D
Be93   C94     1.389   .     S
Be93   He95    1.097   .     S
Be94   C93     1.389   .     S
Be94   He94    1.097   .     S
C93    B49     1.358   .     S
B49    C94     1.358   .     D
B49    Li48    1.097   .     S
Be95   Be96    1.394   .     D
Be95   C96     1.389   .     S
Be95   He97    1.097   .     S
Be96   C95     1.390   .     S
Be96   He96    1.096   .     S
C95    B50     1.357   .     D
B50    C96     1.358   .     S
B50    Li49    1.098   .     S
Be97   Be98    1.392   .     D
Be97   C98     1.389   .     S
Be97   He99    1.097   .     S
Be98   C97     1.390   .     S
Be98   He98    1.097   .     S
C97    B51     1.358   .     D
B51    C98     1.359   .     S
B51    Li50    1.098   .     S
Be99   Be100   1.393   .     D
Be99   C100    1.388   .     S
Be99   He101   1.097   .     S
Be100  C99     1.390   .     S
Be100  He100   1.097   .     S
C99    B52     1.356   .     S
B52    C100    1.357   .     D
B52    Li51    1.098   .     S
Be101  Be102   1.390   1_545 D
Be101  C102    1.389   .     S
Be101  He103   1.097   .     S
Be102  Be101   1.390   1_565 D
Be102  C101    1.389   .     S
Be102  He102   1.097   .     S
C101   B53     1.358   .     S
B53    C102    1.359   1_565 D
B53    Li52    1.097   .     S
C102   B53     1.359   1_545 D
Be103  Be104   1.390   .     D
Be103  C104    1.390   .     S
Be103  He105   1.097   .     S
Be104  C103    1.389   .     S
Be104  He104   1.097   .     S
C103   B54     1.358   .     S
B54    C104    1.358   .     D
B54    Li53    1.098   .     S
Be105  Be106   1.395   .     D
Be105  C105    1.390   .     S
Be105  He106   1.096   .     S
B55    C105    1.357   .     S
B55    Li55    1.099   .     S
He107  Be120   1.097   .     S
Be107  Be108   1.396   .     D
Be108  C106    1.389   .     S
Be108  He108   1.097   .     S
C106   B56     1.357   .     S
B56    Li56    1.099   .     S
Be109  Be110   1.393   .     D
Be109  C108    1.389   .     S
Be109  He160   1.097   .     S
Be110  C107    1.389   .     S
Be110  He109   1.096   .     S
C107   B57     1.357   .     S
B57    C108    1.357   .     D
B57    Li57    1.098   .     S
C108   H39     1.994   .     S
C109   Be119   1.389   .     S
C109   H40     2.013   1_565 S
C109   B80     1.360   .     D
Be111  Be112   1.392   .     D
Be111  C111    1.390   .     S
Be111  He111   1.097   .     S
Be112  C110    1.389   .     S
Be112  He110   1.097   .     S
C110   B58     1.358   .     S
B58    C111    1.357   .     D
B58    Li58    1.097   .     S
Be113  Be114   1.393   .     D
Be113  C113    1.390   .     S
Be113  He113   1.096   .     S
Be114  C112    1.389   .     S
Be114  He112   1.096   .     S
C112   B59     1.359   .     S
B59    C113    1.358   .     D
B59    Li59    1.098   .     S
C113   H40     2.002   .     S
Be115  Be116   1.393   .     D
Be115  C115    1.389   .     S
Be115  He115   1.097   .     S
Be116  C114    1.389   .     S
Be116  He114   1.097   .     S
C114   B60     1.356   .     D
B60    C115    1.357   .     S
B60    Li60    1.098   .     S
Be117  Be118   1.393   .     D
Be117  C117    1.390   .     S
Be117  He117   1.097   .     S
Be118  C116    1.389   .     S
Be118  He116   1.097   .     S
C116   H39     1.996   .     S
C116   B79     1.356   .     D
C117   B79     1.357   .     S
B61    Li61    1.097   .     S
B61    C156    1.358   .     D
B61    C159    1.357   .     S
He118  Be119   1.097   .     S
Be119  Be120   1.393   .     D
Be120  C118    1.389   .     S
C118   H39     2.012   .     S
C118   B80     1.360   .     S
H31    C119    1.996   .     S
H31    C124    2.002   .     S
H31    C127    1.993   1_545 S
H31    C131    1.996   .     S
H32    C120    1.990   .     S
H32    C126    1.996   .     S
H32    C129    1.989   .     S
H32    C133    1.994   .     S
H33    C121    1.995   .     S
H33    C123    1.996   .     S
H33    C128    1.990   .     S
H33    C135    1.997   .     S
H34    C122    1.997   .     S
H34    C125    2.005   .     S
H34    C130    1.996   .     S
H34    C137    2.000   .     S
H35    C132    1.992   .     S
H35    C139    1.993   1_545 S
H35    C143    1.997   .     S
H35    C148    1.991   .     S
H36    C134    1.997   .     S
H36    C141    1.998   .     S
H36    C147    1.995   .     S
H36    C150    1.993   .     S
H37    C136    1.992   .     S
H37    C140    1.995   .     S
H37    C145    2.001   .     S
H37    C152    1.993   .     S
H38    C138    2.000   .     S
H38    C142    1.999   .     S
H38    C146    2.000   .     S
H38    C154    1.999   .     S
H39    C153    1.993   .     S
H40    C109    2.013   1_545 S
H40    C149    1.997   .     S
H40    C156    1.999   .     S
Be121  Be122   1.392   .     D
Be121  C120    1.388   .     S
Be121  He120   1.097   .     S
Be122  C119    1.390   .     S
Be122  He119   1.097   .     S
C119   B62     1.356   .     D
B62    C120    1.357   .     S
B62    Li62    1.097   .     S
Be123  Be124   1.392   .     D
Be123  C122    1.389   .     S
Be123  He122   1.096   .     S
Be124  C121    1.389   .     S
Be124  He121   1.097   .     S
C121   B63     1.357   .     S
B63    C122    1.357   .     D
B63    Li63    1.097   .     S
Be125  Be85    1.392   1_556 D
Be125  C123    1.389   .     S
Be125  He123   1.097   .     S
C123   B43     1.358   1_556 D
Be126  Be86    1.391   1_556 D
Be126  C124    1.389   .     S
Be126  He124   1.097   .     S
C124   B44     1.359   1_556 S
Be127  Be87    1.391   1_556 D
Be127  C125    1.389   .     S
Be127  He125   1.097   .     S
Be128  Be88    1.391   1_556 D
Be128  C126    1.389   .     S
Be128  He126   1.097   .     S
C126   B64     1.358   .     D
B64    C88     1.357   1_556 S
B64    Li80    1.097   .     S
Be129  Be130   1.392   .     D
Be129  C128    1.389   .     S
Be129  He128   1.097   .     S
Be130  C127    1.389   .     S
Be130  He127   1.096   .     S
C127   H31     1.993   1_565 S
C127   B65     1.356   .     D
B65    C128    1.356   .     S
B65    Li64    1.098   .     S
Be131  Be132   1.393   .     D
Be131  C130    1.390   .     S
Be131  He130   1.095   .     S
Be132  C129    1.389   .     S
Be132  He129   1.097   .     S
C129   B66     1.356   .     S
B66    C130    1.357   .     D
B66    Li65    1.098   .     S
Be133  Be134   1.393   .     D
Be133  C132    1.389   .     S
Be133  He132   1.097   .     S
Be134  C131    1.390   .     S
Be134  He131   1.096   .     S
C131   B67     1.356   .     D
B67    C132    1.357   .     S
B67    Li66    1.098   .     S
Be135  Be136   1.391   .     D
Be135  C134    1.389   .     S
Be135  He134   1.097   .     S
Be136  C133    1.388   .     S
Be136  He133   1.097   .     S
C133   B68     1.358   .     S
B68    C134    1.358   .     D
B68    Li67    1.098   .     S
Be137  Be138   1.393   .     D
Be137  C136    1.389   .     S
Be137  He136   1.097   .     S
Be138  C135    1.390   .     S
Be138  He135   1.097   .     S
C135   B69     1.356   .     S
B69    C136    1.356   .     D
B69    Li68    1.099   .     S
Be139  Be140   1.392   .     D
Be139  C138    1.390   .     S
Be139  He138   1.097   .     S
Be140  C137    1.389   .     S
Be140  He137   1.097   .     S
C137   B70     1.358   .     D
B70    C138    1.358   .     S
B70    Li69    1.098   .     S
Be141  Be142   1.388   .     D
Be141  C140    1.390   .     S
Be141  He140   1.097   .     S
Be142  C139    1.392   .     S
Be142  He139   1.096   1_565 S
C139   H35     1.993   1_565 S
C139   B71     1.357   .     D
B71    C140    1.357   .     S
B71    Li70    1.097   .     S
He139  Be142   1.096   1_545 S
Be143  Be144   1.390   .     D
Be143  C142    1.389   .     S
Be143  He142   1.097   .     S
Be144  C141    1.389   .     S
Be144  He141   1.097   .     S
C141   B72     1.358   .     D
B72    C142    1.358   .     S
B72    Li71    1.097   .     S
Be145  Be146   1.395   .     D
Be145  C144    1.390   .     S
Be145  He144   1.096   .     S
Be146  C143    1.389   .     S
Be146  He143   1.096   .     S
C143   B73     1.356   .     D
B73    C144    1.356   .     S
B73    Li72    1.099   .     S
C144   H17     2.002   1_655 S
C145   B34     1.356   1_655 D
C145   Be61    1.389   1_655 S
He145  Be61    1.096   1_655 S
Be147  Be148   1.394   .     D
Be147  C146    1.390   .     S
Be147  He147   1.096   .     S
Be148  He146   1.097   .     S
Be148  C160    1.389   .     S
B74    C146    1.357   .     S
B74    Li73    1.098   .     S
B74    C160    1.356   .     D
Be149  Be150   1.393   .     D
Be149  C149    1.391   .     S
Be149  He149   1.097   .     S
Be150  C148    1.389   .     S
Be150  He148   1.097   .     S
C148   B75     1.357   .     S
B75    C149    1.356   .     D
B75    Li74    1.097   .     S
Be151  Be152   1.393   .     D
Be151  C151    1.389   .     S
Be151  He151   1.097   .     S
Be152  C150    1.389   .     S
Be152  He150   1.096   .     S
C150   B76     1.357   .     D
B76    C151    1.356   .     S
B76    Li75    1.098   .     S
Be153  Be154   1.393   .     D
Be153  C153    1.389   .     S
Be153  He153   1.097   .     S
Be154  C152    1.389   .     S
Be154  He152   1.096   .     S
C152   B77     1.356   .     D
B77    C153    1.355   .     S
B77    Li76    1.098   .     S
Be155  Be156   1.393   .     D
Be155  C155    1.390   .     S
Be155  He155   1.096   .     S
Be156  C154    1.388   .     S
Be156  He154   1.096   .     S
C154   B78     1.358   .     D
B78    C155    1.357   .     S
B78    Li77    1.098   .     S
B79    Li78    1.097   .     S
Be157  Be158   1.392   .     D
Be157  He157   1.097   .     S
Be157  C159    1.389   .     S
Be158  C156    1.389   .     S
Be158  He156   1.097   1_545 S
He156  Be158   1.097   1_565 S
B80    Li79    1.098   .     S
Be159  Be160   1.393   .     D
Be159  C158    1.389   .     S
Be159  He159   1.097   .     S
Be160  C157    1.390   .     S
Be160  He158   1.097   .     S
