# Supplementary material for: Data-Driven Search Algorithm for Discovery of Synthesizable Zeolitic Imidazolate Frameworks
Source: JACS Au. 2025 Mar 7;5(3):1460–70. doi: 10.1021/jacsau.5c00077 (PMC11938011; doi:10.1021/jacsau.5c00077)
Supplement: Supplementary file 5 — au5c00077_si_005.zip [file au5c00077_si_005.zip › Tier 2/T-183_191_4_27024.cif]

data_191_4_27024.lmp-nosymm
_audit_creation_date              2023-09-12
_audit_creation_method            'Materials Studio'
_symmetry_space_group_name_H-M    'P1'
_symmetry_Int_Tables_number       1
_symmetry_cell_setting            triclinic
loop_
_symmetry_equiv_pos_as_xyz
  x,y,z
_cell_length_a                    26.8178
_cell_length_b                    32.2666
_cell_length_c                    32.4214
_cell_angle_alpha                 119.7078
_cell_angle_beta                  90.2817
_cell_angle_gamma                 90.0270
loop_
_atom_site_label
_atom_site_type_symbol
_atom_site_fract_x
_atom_site_fract_y
_atom_site_fract_z
_atom_site_U_iso_or_equiv
_atom_site_adp_type
_atom_site_occupancy
H1     Zn   -0.22787   0.36113  -0.09360   0.00000  Uiso   1.00
C1     N    -0.25754   0.39166  -0.02904   0.00000  Uiso   1.00
He1    H    -0.33542   0.37037  -0.04055   0.00000  Uiso   1.00
Be1    C    -0.10258   0.29456  -0.07331   0.00000  Uiso   1.00
Be2    C    -0.13260   0.33419  -0.06082   0.00000  Uiso   1.00
C2     N    -0.17251   0.32018  -0.09249   0.00000  Uiso   1.00
B1     C    -0.16519   0.27314  -0.12330   0.00000  Uiso   1.00
C3     N    -0.12323   0.25616  -0.11336   0.00000  Uiso   1.00
He2    H    -0.12848   0.37105  -0.03188   0.00000  Uiso   1.00
He3    H    -0.06798   0.29083  -0.05728   0.00000  Uiso   1.00
Li1    H    -0.19012   0.25138  -0.15337   0.00000  Uiso   1.00
C4     N    -0.28175   0.32249  -0.13944   0.00000  Uiso   1.00
B2     C    -0.30156   0.28142  -0.14469   0.00000  Uiso   1.00
C5     N    -0.34051   0.26525  -0.17567   0.00000  Uiso   1.00
Li2    H    -0.28804   0.26357  -0.12546   0.00000  Uiso   1.00
C6     N    -0.28735   0.11894  -0.03558   0.00000  Uiso   1.00
He4    H    -0.31857   0.05256  -0.04524   0.00000  Uiso   1.00
Be3    C    -0.29619  -0.42157  -0.44320   0.00000  Uiso   1.00
Be4    C    -0.30451  -0.09714  -0.10581   0.00000  Uiso   1.00
H2     Zn   -0.20935  -0.10634  -0.43633   0.00000  Uiso   1.00
Be5    C    -0.16436   0.02814  -0.32886   0.00000  Uiso   1.00
C7     N    -0.19332  -0.03770  -0.39335   0.00000  Uiso   1.00
He5    H    -0.14818  -0.04600  -0.34192   0.00000  Uiso   1.00
Be6    C    -0.08314  -0.16668  -0.40986   0.00000  Uiso   1.00
Be7    C    -0.10848  -0.14917  -0.43558   0.00000  Uiso   1.00
C8     N    -0.15714  -0.13923  -0.41909   0.00000  Uiso   1.00
B3     C    -0.15930  -0.14920  -0.38311   0.00000  Uiso   1.00
C9     N    -0.11536  -0.16551  -0.37588   0.00000  Uiso   1.00
He6    H    -0.09585  -0.14367  -0.46465   0.00000  Uiso   1.00
He7    H    -0.04443  -0.17858  -0.41227   0.00000  Uiso   1.00
Li3    H    -0.19284  -0.14404  -0.36189   0.00000  Uiso   1.00
Be8    C    -0.35895  -0.11681  -0.40395   0.00000  Uiso   1.00
Be9    C    -0.31984  -0.09241  -0.41071   0.00000  Uiso   1.00
C10    N    -0.27708  -0.11995  -0.42053   0.00000  Uiso   1.00
B4     C    -0.29165  -0.16035  -0.42077   0.00000  Uiso   1.00
C11    N    -0.34087  -0.16024  -0.41121   0.00000  Uiso   1.00
He8    H    -0.31897  -0.05735  -0.40842   0.00000  Uiso   1.00
He9    H    -0.39830  -0.10717  -0.39555   0.00000  Uiso   1.00
Li4    H    -0.26650  -0.19011  -0.42839   0.00000  Uiso   1.00
Be10   C    -0.33900   0.01918  -0.17895   0.00000  Uiso   1.00
C12    N    -0.30077  -0.04617  -0.18585   0.00000  Uiso   1.00
He10   H    -0.36558  -0.05574  -0.23025   0.00000  Uiso   1.00
H3     Zn   -0.75442  -0.36305  -0.46317   0.00000  Uiso   1.00
C13    N    -0.72526  -0.40076  -0.43559   0.00000  Uiso   1.00
He11   H    -0.65021  -0.41433  -0.46406   0.00000  Uiso   1.00
Be11   C    -0.88311  -0.30211  -0.38078   0.00000  Uiso   1.00
Be12   C    -0.85511  -0.34152  -0.41219   0.00000  Uiso   1.00
C14    N    -0.81141  -0.32508  -0.42216   0.00000  Uiso   1.00
B5     C    -0.81416  -0.27679  -0.39678   0.00000  Uiso   1.00
C15    N    -0.85699  -0.26119  -0.37154   0.00000  Uiso   1.00
He12   H    -0.86307  -0.37980  -0.42844   0.00000  Uiso   1.00
He13   H    -0.91941  -0.30001  -0.36448   0.00000  Uiso   1.00
Li5    H    -0.78532  -0.25296  -0.39738   0.00000  Uiso   1.00
Be13   C    -0.63639  -0.29331  -0.48884   0.00000  Uiso   1.00
C16    N    -0.69969  -0.32166  -0.46441   0.00000  Uiso   1.00
B6     C    -0.67845  -0.28311  -0.42692   0.00000  Uiso   1.00
C17    N    -0.63972  -0.26500  -0.43984   0.00000  Uiso   1.00
Li6    H    -0.69063  -0.26872  -0.39004   0.00000  Uiso   1.00
C18    N    -0.67971  -0.12795  -0.14907   0.00000  Uiso   1.00
He14   H    -0.64639  -0.06281  -0.09321   0.00000  Uiso   1.00
Be14   C    -0.66829   0.38796  -0.01377   0.00000  Uiso   1.00
Be15   C    -0.66772   0.09007  -0.01794   0.00000  Uiso   1.00
H4     Zn   -0.77488   0.11129  -0.33714   0.00000  Uiso   1.00
Be16   C    -0.84264  -0.02245  -0.38782   0.00000  Uiso   1.00
C19    N    -0.79519   0.04333  -0.36336   0.00000  Uiso   1.00
He15   H    -0.87501   0.05200  -0.35083   0.00000  Uiso   1.00
Be17   C    -0.89037   0.18636  -0.24142   0.00000  Uiso   1.00
Be18   C    -0.86664   0.17022  -0.28482   0.00000  Uiso   1.00
C20    N    -0.82347   0.14656  -0.28460   0.00000  Uiso   1.00
B7     C    -0.82325   0.14757  -0.24224   0.00000  Uiso   1.00
C21    N    -0.86318   0.17087  -0.21505   0.00000  Uiso   1.00
Li7    H    -0.48872  -0.20077  -0.35829   0.00000  Uiso   1.00
He16   H    -0.92461   0.20717  -0.22765   0.00000  Uiso   1.00
Li8    H    -0.79430   0.13077  -0.23141   0.00000  Uiso   1.00
Be19   C    -0.62278   0.11602  -0.30099   0.00000  Uiso   1.00
Be20   C    -0.66278   0.09496  -0.33214   0.00000  Uiso   1.00
C22    N    -0.70548   0.12099  -0.31061   0.00000  Uiso   1.00
B8     C    -0.69002   0.15734  -0.26803   0.00000  Uiso   1.00
C23    N    -0.64027   0.15609  -0.26076   0.00000  Uiso   1.00
He17   H    -0.66394   0.06353  -0.36772   0.00000  Uiso   1.00
He18   H    -0.58324   0.10620  -0.30464   0.00000  Uiso   1.00
Li9    H    -0.71491   0.18511  -0.24246   0.00000  Uiso   1.00
Be21   C    -0.63325  -0.03142  -0.19889   0.00000  Uiso   1.00
C24    N    -0.67495   0.03365  -0.14531   0.00000  Uiso   1.00
He19   H    -0.60950   0.04365  -0.17869   0.00000  Uiso   1.00
H5     Zn   -0.77064  -0.10470  -0.43449   0.00000  Uiso   1.00
Be22   C    -0.84367   0.02713  -0.36565   0.00000  Uiso   1.00
C25    N    -0.79350  -0.03713  -0.39926   0.00000  Uiso   1.00
He20   H    -0.87294  -0.04819  -0.39559   0.00000  Uiso   1.00
Be23   C    -0.88946  -0.17750  -0.41438   0.00000  Uiso   1.00
Be24   C    -0.86548  -0.15927  -0.43998   0.00000  Uiso   1.00
C26    N    -0.81982  -0.14065  -0.41824   0.00000  Uiso   1.00
B9     C    -0.81824  -0.14658  -0.37965   0.00000  Uiso   1.00
C27    N    -0.85963  -0.16848  -0.37563   0.00000  Uiso   1.00
He21   H    -0.87700  -0.15883  -0.47227   0.00000  Uiso   1.00
He22   H    -0.92575  -0.19531  -0.42025   0.00000  Uiso   1.00
Li10   H    -0.78709  -0.13449  -0.35422   0.00000  Uiso   1.00
Be25   C    -0.62118  -0.10999  -0.39581   0.00000  Uiso   1.00
Be26   C    -0.66047  -0.08585  -0.40278   0.00000  Uiso   1.00
C28    N    -0.70262  -0.11474  -0.41527   0.00000  Uiso   1.00
B10    C    -0.68739  -0.15566  -0.41696   0.00000  Uiso   1.00
C29    N    -0.63840  -0.15462  -0.40578   0.00000  Uiso   1.00
He23   H    -0.66165  -0.05020  -0.39903   0.00000  Uiso   1.00
He24   H    -0.58222  -0.09936  -0.38556   0.00000  Uiso   1.00
Li11   H    -0.71191  -0.18647  -0.42672   0.00000  Uiso   1.00
Be27   C    -0.63438   0.01824  -0.17576   0.00000  Uiso   1.00
C30    N    -0.67327  -0.04708  -0.18310   0.00000  Uiso   1.00
He25   H    -0.60720  -0.05665  -0.22544   0.00000  Uiso   1.00
H6     Zn   -0.74630   0.35982  -0.09347   0.00000  Uiso   1.00
C31    N    -0.71595   0.39123  -0.02887   0.00000  Uiso   1.00
He26   H    -0.63887   0.36795  -0.03934   0.00000  Uiso   1.00
Be28   C    -0.86985   0.29253  -0.07159   0.00000  Uiso   1.00
Be29   C    -0.83974   0.33225  -0.05902   0.00000  Uiso   1.00
C32    N    -0.80116   0.31876  -0.09164   0.00000  Uiso   1.00
B11    C    -0.80939   0.27196  -0.12309   0.00000  Uiso   1.00
C33    N    -0.85064   0.25464  -0.11263   0.00000  Uiso   1.00
He27   H    -0.84287   0.36878  -0.02935   0.00000  Uiso   1.00
He28   H    -0.90363   0.28843  -0.05501   0.00000  Uiso   1.00
Li12   H    -0.78565   0.25062  -0.15397   0.00000  Uiso   1.00
B12    C    -0.48924  -0.20582  -0.39435   0.00000  Uiso   1.00
C34    N    -0.69389   0.32054  -0.14005   0.00000  Uiso   1.00
B13    C    -0.67438   0.27936  -0.14541   0.00000  Uiso   1.00
C35    N    -0.63662   0.26250  -0.17727   0.00000  Uiso   1.00
Li13   H    -0.68726   0.26191  -0.12566   0.00000  Uiso   1.00
C36    N    -0.68722   0.11901  -0.03454   0.00000  Uiso   1.00
He29   H    -0.65550   0.05354  -0.04247   0.00000  Uiso   1.00
Be30   C    -0.67801  -0.42078  -0.44315   0.00000  Uiso   1.00
Be31   C    -0.66029  -0.09874  -0.10388   0.00000  Uiso   1.00
H7     Zn   -0.20516   0.11113  -0.33549   0.00000  Uiso   1.00
Be32   C    -0.16555  -0.02141  -0.35187   0.00000  Uiso   1.00
C37    N    -0.19136   0.04290  -0.35594   0.00000  Uiso   1.00
He30   H    -0.14569   0.05359  -0.29565   0.00000  Uiso   1.00
Be33   C    -0.08142   0.17643  -0.24626   0.00000  Uiso   1.00
Be34   C    -0.10672   0.16002  -0.28918   0.00000  Uiso   1.00
C38    N    -0.15389   0.14506  -0.28455   0.00000  Uiso   1.00
B14    C    -0.15502   0.15101  -0.24007   0.00000  Uiso   1.00
C39    N    -0.11181   0.16931  -0.21574   0.00000  Uiso   1.00
He31   H    -0.09490   0.15833  -0.32230   0.00000  Uiso   1.00
He32   H    -0.04392   0.19166  -0.23571   0.00000  Uiso   1.00
Li14   H    -0.18714   0.14137  -0.22564   0.00000  Uiso   1.00
Be35   C    -0.35669   0.11914  -0.29937   0.00000  Uiso   1.00
Be36   C    -0.31698   0.09762  -0.33025   0.00000  Uiso   1.00
C40    N    -0.27399   0.12360  -0.30869   0.00000  Uiso   1.00
B15    C    -0.28890   0.16020  -0.26629   0.00000  Uiso   1.00
C41    N    -0.33863   0.15924  -0.25920   0.00000  Uiso   1.00
He33   H    -0.31598   0.06567  -0.36548   0.00000  Uiso   1.00
He34   H    -0.39637   0.10957  -0.30317   0.00000  Uiso   1.00
Li15   H    -0.26362   0.18796  -0.24078   0.00000  Uiso   1.00
Be37   C    -0.34004  -0.03051  -0.20268   0.00000  Uiso   1.00
C42    N    -0.29922   0.03462  -0.14713   0.00000  Uiso   1.00
He35   H    -0.36349   0.04459  -0.18232   0.00000  Uiso   1.00
H8     Zn   -0.22130  -0.36395  -0.46418   0.00000  Uiso   1.00
C43    N    -0.24876  -0.40177  -0.43606   0.00000  Uiso   1.00
He36   H    -0.32446  -0.41500  -0.46384   0.00000  Uiso   1.00
Be38   C    -0.09203  -0.30092  -0.38212   0.00000  Uiso   1.00
Be39   C    -0.12029  -0.34065  -0.41311   0.00000  Uiso   1.00
C44    N    -0.16430  -0.32472  -0.42333   0.00000  Uiso   1.00
B16    C    -0.16140  -0.27639  -0.39859   0.00000  Uiso   1.00
C45    N    -0.11825  -0.26030  -0.37346   0.00000  Uiso   1.00
He37   H    -0.11233  -0.37883  -0.42884   0.00000  Uiso   1.00
He38   H    -0.05546  -0.29844  -0.36579   0.00000  Uiso   1.00
Li16   H    -0.19043  -0.25292  -0.39955   0.00000  Uiso   1.00
Be40   C    -0.34453  -0.29992  -0.49066   0.00000  Uiso   1.00
C46    N    -0.27792  -0.32460  -0.46606   0.00000  Uiso   1.00
B17    C    -0.29864  -0.28560  -0.42905   0.00000  Uiso   1.00
C47    N    -0.33927  -0.26962  -0.44207   0.00000  Uiso   1.00
Li17   H    -0.28462  -0.26928  -0.39241   0.00000  Uiso   1.00
C48    N    -0.29090  -0.12756  -0.15260   0.00000  Uiso   1.00
He39   H    -0.31654  -0.06048  -0.09400   0.00000  Uiso   1.00
Be41   C    -0.30562   0.38923  -0.01459   0.00000  Uiso   1.00
Be42   C    -0.30665   0.08912  -0.02004   0.00000  Uiso   1.00
H9     Zn   -0.10039   0.18873  -0.14756   0.00000  Uiso   1.00
H10    Zn   -0.37514   0.20254  -0.19965   0.00000  Uiso   1.00
H11    Zn   -0.28003   0.10304  -0.10346   0.00000  Uiso   1.00
Be43   C    -0.96119   0.17642  -0.09420   0.00000  Uiso   1.00
C49    N    -0.02928   0.18233  -0.13202   0.00000  Uiso   1.00
He40   H    -0.03973   0.17307  -0.07068   0.00000  Uiso   1.00
Be44   C    -0.16972   0.08397  -0.12668   0.00000  Uiso   1.00
Be45   C    -0.12841   0.10444  -0.13558   0.00000  Uiso   1.00
C50    N    -0.14305   0.14737  -0.13206   0.00000  Uiso   1.00
B18    C    -0.19264   0.15089  -0.12257   0.00000  Uiso   1.00
C51    N    -0.21056   0.11328  -0.11922   0.00000  Uiso   1.00
He41   H    -0.08971   0.09208  -0.14343   0.00000  Uiso   1.00
He42   H    -0.17316   0.05057  -0.12580   0.00000  Uiso   1.00
Li18   H    -0.21564   0.18109  -0.11773   0.00000  Uiso   1.00
Be46   C    -0.51522   0.21088  -0.25366   0.00000  Uiso   1.00
C52    N    -0.44683   0.20373  -0.21698   0.00000  Uiso   1.00
Be47   C    -0.36523   0.17209  -0.08756   0.00000  Uiso   1.00
Be48   C    -0.38816   0.19427  -0.11014   0.00000  Uiso   1.00
C53    N    -0.36391   0.17992  -0.15287   0.00000  Uiso   1.00
B19    C    -0.32654   0.15086  -0.15426   0.00000  Uiso   1.00
C54    N    -0.32569   0.14516  -0.11548   0.00000  Uiso   1.00
He43   H    -0.42005   0.21860  -0.09933   0.00000  Uiso   1.00
He44   H    -0.37357   0.17381  -0.05365   0.00000  Uiso   1.00
Li19   H    -0.30023   0.13333  -0.18382   0.00000  Uiso   1.00
H12    Zn   -0.10147  -0.19124  -0.33235   0.00000  Uiso   1.00
H13    Zn   -0.37598  -0.20907  -0.40122   0.00000  Uiso   1.00
H14    Zn   -0.28475  -0.11449  -0.20660   0.00000  Uiso   1.00
Be49   C    -0.96104  -0.13208  -0.27745   0.00000  Uiso   1.00
C55    N    -0.02945  -0.17618  -0.31344   0.00000  Uiso   1.00
He45   H    -0.03906  -0.10337  -0.25584   0.00000  Uiso   1.00
Be50   C    -0.17262  -0.12245  -0.19924   0.00000  Uiso   1.00
Be51   C    -0.13057  -0.13956  -0.22784   0.00000  Uiso   1.00
C56    N    -0.14568  -0.15956  -0.27496   0.00000  Uiso   1.00
B20    C    -0.19607  -0.15463  -0.27345   0.00000  Uiso   1.00
C57    N    -0.21419  -0.13278  -0.22850   0.00000  Uiso   1.00
He46   H    -0.09124  -0.13891  -0.21815   0.00000  Uiso   1.00
He47   H    -0.17616  -0.10441  -0.16048   0.00000  Uiso   1.00
Li20   H    -0.21979  -0.16780  -0.30516   0.00000  Uiso   1.00
Be52   C    -0.51612  -0.21374  -0.46165   0.00000  Uiso   1.00
C58    N    -0.44743  -0.20968  -0.41947   0.00000  Uiso   1.00
He48   H    -0.43809  -0.21876  -0.48999   0.00000  Uiso   1.00
Be53   C    -0.36537  -0.18916  -0.26278   0.00000  Uiso   1.00
Be54   C    -0.38723  -0.21073  -0.30779   0.00000  Uiso   1.00
C59    N    -0.36576  -0.19125  -0.33329   0.00000  Uiso   1.00
B21    C    -0.33122  -0.15957  -0.30373   0.00000  Uiso   1.00
C60    N    -0.32968  -0.15693  -0.26064   0.00000  Uiso   1.00
He49   H    -0.41652  -0.23802  -0.32338   0.00000  Uiso   1.00
He50   H    -0.37226  -0.19434  -0.23231   0.00000  Uiso   1.00
Li21   H    -0.30785  -0.13765  -0.31326   0.00000  Uiso   1.00
H15    Zn   -0.87301  -0.19208  -0.33034   0.00000  Uiso   1.00
H16    Zn   -0.60263  -0.20467  -0.39808   0.00000  Uiso   1.00
H17    Zn   -0.68912  -0.11529  -0.20318   0.00000  Uiso   1.00
Be55   C    -0.01291  -0.13185  -0.27797   0.00000  Uiso   1.00
C61    N    -0.94495  -0.17657  -0.31261   0.00000  Uiso   1.00
He51   H    -0.93458  -0.10390  -0.25476   0.00000  Uiso   1.00
Be56   C    -0.80125  -0.12479  -0.19661   0.00000  Uiso   1.00
Be57   C    -0.84343  -0.14174  -0.22557   0.00000  Uiso   1.00
C62    N    -0.82863  -0.16041  -0.27247   0.00000  Uiso   1.00
B22    C    -0.77826  -0.15503  -0.27051   0.00000  Uiso   1.00
C63    N    -0.75987  -0.13405  -0.22546   0.00000  Uiso   1.00
He52   H    -0.88271  -0.14169  -0.21629   0.00000  Uiso   1.00
He53   H    -0.79749  -0.10757  -0.15788   0.00000  Uiso   1.00
Li22   H    -0.75481  -0.16714  -0.30203   0.00000  Uiso   1.00
Be58   C    -0.46422  -0.21492  -0.46241   0.00000  Uiso   1.00
C64    N    -0.53172  -0.20776  -0.41824   0.00000  Uiso   1.00
He54   H    -0.54298  -0.21631  -0.48844   0.00000  Uiso   1.00
Be59   C    -0.60954  -0.18970  -0.26146   0.00000  Uiso   1.00
Be60   C    -0.58878  -0.21010  -0.30665   0.00000  Uiso   1.00
C65    N    -0.61077  -0.18917  -0.33070   0.00000  Uiso   1.00
B23    C    -0.64453  -0.15780  -0.30015   0.00000  Uiso   1.00
C66    N    -0.64502  -0.15669  -0.25776   0.00000  Uiso   1.00
He55   H    -0.55996  -0.23751  -0.32331   0.00000  Uiso   1.00
He56   H    -0.60200  -0.19615  -0.23183   0.00000  Uiso   1.00
Li23   H    -0.66805  -0.13500  -0.30844   0.00000  Uiso   1.00
H18    Zn   -0.87389   0.18720  -0.14771   0.00000  Uiso   1.00
H19    Zn   -0.60273   0.19964  -0.20137   0.00000  Uiso   1.00
H20    Zn   -0.69449   0.10195  -0.10276   0.00000  Uiso   1.00
Be61   C    -0.01313   0.17683  -0.09423   0.00000  Uiso   1.00
C67    N    -0.94490   0.18166  -0.13197   0.00000  Uiso   1.00
He57   H    -0.93469   0.17219  -0.07067   0.00000  Uiso   1.00
Be62   C    -0.80476   0.08169  -0.12776   0.00000  Uiso   1.00
Be63   C    -0.84608   0.10209  -0.13686   0.00000  Uiso   1.00
C68    N    -0.83147   0.14531  -0.13269   0.00000  Uiso   1.00
B24    C    -0.78190   0.14912  -0.12261   0.00000  Uiso   1.00
C69    N    -0.76395   0.11138  -0.11952   0.00000  Uiso   1.00
He58   H    -0.88478   0.08949  -0.14527   0.00000  Uiso   1.00
He59   H    -0.80127   0.04810  -0.12726   0.00000  Uiso   1.00
Li24   H    -0.75893   0.17961  -0.11719   0.00000  Uiso   1.00
Be64   C    -0.46330   0.21166  -0.25317   0.00000  Uiso   1.00
C70    N    -0.53124   0.20243  -0.21780   0.00000  Uiso   1.00
Be65   C    -0.60990   0.17177  -0.08755   0.00000  Uiso   1.00
Be66   C    -0.58777   0.19354  -0.11078   0.00000  Uiso   1.00
C71    N    -0.61254   0.17808  -0.15372   0.00000  Uiso   1.00
B25    C    -0.64942   0.14879  -0.15461   0.00000  Uiso   1.00
C72    N    -0.64948   0.14399  -0.11531   0.00000  Uiso   1.00
He60   H    -0.55614   0.21833  -0.10028   0.00000  Uiso   1.00
He61   H    -0.60102   0.17432  -0.05330   0.00000  Uiso   1.00
Li25   H    -0.67599   0.13050  -0.18415   0.00000  Uiso   1.00
B26    C    -0.27696  -0.83926  -0.99545   0.00000  Uiso   1.00
Li26   H    -0.26103  -0.80795  -0.99552   0.00000  Uiso   1.00
B27    C    -0.22402   0.58287  -0.40956   0.00000  Uiso   1.00
Li27   H    -0.18537   0.59275  -0.39727   0.00000  Uiso   1.00
B28    C    -0.20872   0.00218  -0.39376   0.00000  Uiso   1.00
Li28   H    -0.23153   0.00153  -0.42224   0.00000  Uiso   1.00
B29    C    -0.27760  -0.00585  -0.15249   0.00000  Uiso   1.00
Li29   H    -0.24483  -0.00602  -0.13218   0.00000  Uiso   1.00
B30    C    -0.74947   0.58402  -0.40888   0.00000  Uiso   1.00
Li30   H    -0.78781   0.59417  -0.39621   0.00000  Uiso   1.00
B31    C    -0.69800  -0.83895  -0.99504   0.00000  Uiso   1.00
Li31   H    -0.71417  -0.80818  -0.99599   0.00000  Uiso   1.00
B32    C    -0.76675   0.00347  -0.38501   0.00000  Uiso   1.00
Li32   H    -0.72627   0.00407  -0.38908   0.00000  Uiso   1.00
B33    C    -0.69686  -0.00677  -0.15078   0.00000  Uiso   1.00
Li33   H    -0.73022  -0.00694  -0.13140   0.00000  Uiso   1.00
B34    C    -0.98701   0.18629  -0.15272   0.00000  Uiso   1.00
Li34   H    -0.98681   0.19090  -0.18400   0.00000  Uiso   1.00
B35    C    -0.98731  -0.20124  -0.33397   0.00000  Uiso   1.00
Li35   H    -0.98746  -0.23796  -0.36381   0.00000  Uiso   1.00
B36    C    -0.48891   0.19889  -0.19655   0.00000  Uiso   1.00
Li36   H    -0.48871   0.19159  -0.16691   0.00000  Uiso   1.00
Be67   C    -0.30620  -0.58624  -0.96509   0.00000  Uiso   1.00
Be68   C    -0.30697  -0.88594  -0.97057   0.00000  Uiso   1.00
Be69   C    -0.16381  -0.44577  -0.84136   0.00000  Uiso   1.00
C73    N    -0.19457  -0.40303  -0.87338   0.00000  Uiso   1.00
He62   H    -0.13347  -0.37296  -0.82276   0.00000  Uiso   1.00
He63   H    -0.31504  -0.38565  -0.86565   0.00000  Uiso   1.00
H21    Zn   -0.19903  -0.54717  -0.64714   0.00000  Uiso   1.00
Be70   C    -0.17917  -0.39823  -0.56351   0.00000  Uiso   1.00
C74    N    -0.19229  -0.47762  -0.60031   0.00000  Uiso   1.00
He64   H    -0.15890  -0.44745  -0.64049   0.00000  Uiso   1.00
C75    N    -0.17976  -0.57838  -0.60968   0.00000  Uiso   1.00
He65   H    -0.10447  -0.55062  -0.58896   0.00000  Uiso   1.00
Be71   C    -0.07959  -0.57246  -0.74000   0.00000  Uiso   1.00
Be72   C    -0.10343  -0.54576  -0.69662   0.00000  Uiso   1.00
C76    N    -0.14926  -0.56698  -0.69912   0.00000  Uiso   1.00
B37    C    -0.15093  -0.60653  -0.74277   0.00000  Uiso   1.00
C77    N    -0.10945  -0.61164  -0.76869   0.00000  Uiso   1.00
He66   H    -0.09167  -0.51301  -0.66462   0.00000  Uiso   1.00
He67   H    -0.04357  -0.56676  -0.75223   0.00000  Uiso   1.00
Li37   H    -0.18218  -0.63194  -0.75550   0.00000  Uiso   1.00
Be73   C    -0.35121  -0.57913  -0.68190   0.00000  Uiso   1.00
Be74   C    -0.31069  -0.56941  -0.65135   0.00000  Uiso   1.00
C78    N    -0.26842  -0.56488  -0.67345   0.00000  Uiso   1.00
B38    C    -0.28469  -0.57045  -0.71563   0.00000  Uiso   1.00
C79    N    -0.33451  -0.57886  -0.72224   0.00000  Uiso   1.00
He68   H    -0.30878  -0.56564  -0.61587   0.00000  Uiso   1.00
He69   H    -0.39064  -0.58525  -0.67771   0.00000  Uiso   1.00
Li38   H    -0.26029  -0.56802  -0.74145   0.00000  Uiso   1.00
C80    N    -0.30056  -0.81267  -0.84370   0.00000  Uiso   1.00
He70   H    -0.37149  -0.77658  -0.81819   0.00000  Uiso   1.00
Be75   C    -0.18395  -0.16708  -0.58257   0.00000  Uiso   1.00
C81    N    -0.20153  -0.12526  -0.50453   0.00000  Uiso   1.00
He71   H    -0.16340  -0.19319  -0.53158   0.00000  Uiso   1.00
Be76   C    -0.79941  -0.44036  -0.60640   0.00000  Uiso   1.00
C82    N    -0.77386  -0.40833  -0.53036   0.00000  Uiso   1.00
He72   H    -0.80478  -0.36124  -0.55378   0.00000  Uiso   1.00
Be77   C    -0.67266  -0.32884  -0.50385   0.00000  Uiso   1.00
He73   H    -0.68174  -0.35815  -0.53951   0.00000  Uiso   1.00
He74   H    -0.60799  -0.28662  -0.50907   0.00000  Uiso   1.00
H22    Zn   -0.74308  -0.53202  -0.88383   0.00000  Uiso   1.00
Be78   C    -0.81308  -0.40113  -0.84384   0.00000  Uiso   1.00
C83    N    -0.77006  -0.46986  -0.87307   0.00000  Uiso   1.00
He75   H    -0.83129  -0.45829  -0.82499   0.00000  Uiso   1.00
C84    N    -0.71479  -0.56780  -0.94887   0.00000  Uiso   1.00
He76   H    -0.63737  -0.58050  -0.93891   0.00000  Uiso   1.00
Be79   C    -0.87403  -0.61157  -0.90293   0.00000  Uiso   1.00
Be80   C    -0.84368  -0.58235  -0.91250   0.00000  Uiso   1.00
C85    N    -0.80112  -0.57126  -0.88429   0.00000  Uiso   1.00
B39    C    -0.80681  -0.59397  -0.85885   0.00000  Uiso   1.00
C86    N    -0.85045  -0.61847  -0.86861   0.00000  Uiso   1.00
He77   H    -0.84948  -0.56824  -0.93671   0.00000  Uiso   1.00
He78   H    -0.91049  -0.62772  -0.91758   0.00000  Uiso   1.00
Li39   H    -0.77963  -0.59184  -0.83245   0.00000  Uiso   1.00
Be81   C    -0.62637  -0.50185  -0.78553   0.00000  Uiso   1.00
Be82   C    -0.66070  -0.48760  -0.80842   0.00000  Uiso   1.00
C87    N    -0.68969  -0.52693  -0.83842   0.00000  Uiso   1.00
B40    C    -0.67144  -0.56369  -0.83386   0.00000  Uiso   1.00
C88    N    -0.63282  -0.55040  -0.80262   0.00000  Uiso   1.00
He79   H    -0.66737  -0.45253  -0.80507   0.00000  Uiso   1.00
He80   H    -0.59735  -0.48150  -0.75921   0.00000  Uiso   1.00
Li40   H    -0.68572  -0.60039  -0.85391   0.00000  Uiso   1.00
C89    N    -0.68712  -0.83926  -0.95422   0.00000  Uiso   1.00
He81   H    -0.65545  -0.89452  -0.94248   0.00000  Uiso   1.00
Be83   C    -0.78858  -0.17269  -0.54010   0.00000  Uiso   1.00
C90    N    -0.76556  -0.12912  -0.57373   0.00000  Uiso   1.00
He82   H    -0.79069  -0.20198  -0.61964   0.00000  Uiso   1.00
Be84   C    -0.62735  -0.19955  -0.68664   0.00000  Uiso   1.00
Be85   C    -0.66311  -0.17926  -0.65117   0.00000  Uiso   1.00
He83   H    -0.67011  -0.18408  -0.62049   0.00000  Uiso   1.00
He84   H    -0.59745  -0.22474  -0.69175   0.00000  Uiso   1.00
Be86   C    -0.84472  -0.58685  -0.60341   0.00000  Uiso   1.00
Be87   C    -0.63274  -0.79911  -0.81562   0.00000  Uiso   1.00
Be88   C    -0.80910  -0.44400  -0.84349   0.00000  Uiso   1.00
C91    N    -0.77639  -0.40029  -0.87351   0.00000  Uiso   1.00
He85   H    -0.83928  -0.37146  -0.82563   0.00000  Uiso   1.00
H23    Zn   -0.77508  -0.54652  -0.64762   0.00000  Uiso   1.00
Be89   C    -0.79479  -0.39789  -0.56341   0.00000  Uiso   1.00
C92    N    -0.78198  -0.47728  -0.59988   0.00000  Uiso   1.00
He86   H    -0.81389  -0.44710  -0.64088   0.00000  Uiso   1.00
C93    N    -0.79612  -0.58287  -0.61569   0.00000  Uiso   1.00
He87   H    -0.87616  -0.57149  -0.61298   0.00000  Uiso   1.00
Be90   C    -0.89341  -0.56971  -0.74229   0.00000  Uiso   1.00
Be91   C    -0.86959  -0.54325  -0.69856   0.00000  Uiso   1.00
C94    N    -0.82441  -0.56509  -0.70031   0.00000  Uiso   1.00
B41    C    -0.82315  -0.60475  -0.74388   0.00000  Uiso   1.00
C95    N    -0.86426  -0.60933  -0.77043   0.00000  Uiso   1.00
He88   H    -0.88094  -0.51029  -0.66679   0.00000  Uiso   1.00
He89   H    -0.92896  -0.56355  -0.75515   0.00000  Uiso   1.00
Li41   H    -0.79252  -0.63063  -0.75607   0.00000  Uiso   1.00
Be92   C    -0.62258  -0.57589  -0.68064   0.00000  Uiso   1.00
Be93   C    -0.66297  -0.56639  -0.65041   0.00000  Uiso   1.00
C96    N    -0.70553  -0.56299  -0.67319   0.00000  Uiso   1.00
B42    C    -0.68954  -0.56914  -0.71554   0.00000  Uiso   1.00
C97    N    -0.63965  -0.57675  -0.72156   0.00000  Uiso   1.00
He90   H    -0.66455  -0.56197  -0.61468   0.00000  Uiso   1.00
He91   H    -0.58302  -0.58121  -0.67589   0.00000  Uiso   1.00
Li42   H    -0.71421  -0.56765  -0.74190   0.00000  Uiso   1.00
C98    N    -0.67620  -0.81012  -0.84258   0.00000  Uiso   1.00
He92   H    -0.60520  -0.77396  -0.81563   0.00000  Uiso   1.00
Be94   C    -0.78326  -0.17345  -0.58317   0.00000  Uiso   1.00
C99    N    -0.77495  -0.12762  -0.50388   0.00000  Uiso   1.00
He93   H    -0.80137  -0.20049  -0.53249   0.00000  Uiso   1.00
Be95   C    -0.66755  -0.58661  -0.96428   0.00000  Uiso   1.00
Be96   C    -0.66769  -0.88425  -0.96849   0.00000  Uiso   1.00
Be97   C    -0.13433  -0.57262  -0.58667   0.00000  Uiso   1.00
Be98   C    -0.34431  -0.80170  -0.81761   0.00000  Uiso   1.00
Be99   C    -0.17414  -0.44069  -0.60639   0.00000  Uiso   1.00
C100   N    -0.20091  -0.40876  -0.53097   0.00000  Uiso   1.00
He94   H    -0.16886  -0.36154  -0.55360   0.00000  Uiso   1.00
Be100  C    -0.30744  -0.33448  -0.50523   0.00000  Uiso   1.00
He95   H    -0.29925  -0.36472  -0.54049   0.00000  Uiso   1.00
He96   H    -0.37475  -0.29520  -0.51085   0.00000  Uiso   1.00
H24    Zn   -0.23001  -0.53426  -0.88369   0.00000  Uiso   1.00
Be101  C    -0.15925  -0.40304  -0.84191   0.00000  Uiso   1.00
C101   N    -0.20197  -0.47226  -0.87246   0.00000  Uiso   1.00
He97   H    -0.14262  -0.45954  -0.82170   0.00000  Uiso   1.00
C102   N    -0.25845  -0.56882  -0.94903   0.00000  Uiso   1.00
He98   H    -0.33657  -0.57994  -0.94013   0.00000  Uiso   1.00
Be102  C    -0.10030  -0.61453  -0.90166   0.00000  Uiso   1.00
Be103  C    -0.13030  -0.58543  -0.91176   0.00000  Uiso   1.00
C103   N    -0.17270  -0.57390  -0.88374   0.00000  Uiso   1.00
B43    C    -0.16723  -0.59615  -0.85782   0.00000  Uiso   1.00
C104   N    -0.12390  -0.62084  -0.86715   0.00000  Uiso   1.00
He99   H    -0.12435  -0.57175  -0.93627   0.00000  Uiso   1.00
He100  H    -0.06404  -0.63092  -0.91605   0.00000  Uiso   1.00
Li43   H    -0.19435  -0.59361  -0.83144   0.00000  Uiso   1.00
Be104  C    -0.34565  -0.50358  -0.78538   0.00000  Uiso   1.00
Be105  C    -0.31113  -0.48945  -0.80802   0.00000  Uiso   1.00
C105   N    -0.28328  -0.52911  -0.83858   0.00000  Uiso   1.00
B44    C    -0.30234  -0.56591  -0.83455   0.00000  Uiso   1.00
C106   N    -0.34044  -0.55234  -0.80314   0.00000  Uiso   1.00
He101  H    -0.30360  -0.45426  -0.80413   0.00000  Uiso   1.00
He102  H    -0.37400  -0.48298  -0.75878   0.00000  Uiso   1.00
Li44   H    -0.28903  -0.60281  -0.85509   0.00000  Uiso   1.00
C107   N    -0.28796  -0.84051  -0.95521   0.00000  Uiso   1.00
He103  H    -0.31920  -0.89702  -0.94524   0.00000  Uiso   1.00
Be106  C    -0.18005  -0.16699  -0.53970   0.00000  Uiso   1.00
C108   N    -0.20819  -0.12559  -0.57411   0.00000  Uiso   1.00
He104  H    -0.17109  -0.19319  -0.61821   0.00000  Uiso   1.00
Be107  C    -0.30861  -0.18113  -0.65715   0.00000  Uiso   1.00
He105  H    -0.30123  -0.18657  -0.62686   0.00000  Uiso   1.00
He106  H    -0.37141  -0.22992  -0.70069   0.00000  Uiso   1.00
He107  H    -0.43432  -0.27142  -0.75316   0.00000  Uiso   1.00
H25    Zn   -0.10028  -0.65867  -0.83754   0.00000  Uiso   1.00
H26    Zn   -0.37321  -0.59321  -0.78078   0.00000  Uiso   1.00
H27    Zn   -0.28078  -0.78833  -0.88748   0.00000  Uiso   1.00
Be108  C    -0.96173  -0.71208  -0.90237   0.00000  Uiso   1.00
C109   N    -0.02941  -0.67762  -0.85732   0.00000  Uiso   1.00
He108  H    -0.04051  -0.73552  -0.92951   0.00000  Uiso   1.00
Be109  C    -0.16820  -0.79021  -0.87514   0.00000  Uiso   1.00
Be110  C    -0.12676  -0.76050  -0.86438   0.00000  Uiso   1.00
C110   N    -0.14274  -0.71677  -0.85801   0.00000  Uiso   1.00
B45    C    -0.19303  -0.72087  -0.86386   0.00000  Uiso   1.00
C111   N    -0.21021  -0.76464  -0.87432   0.00000  Uiso   1.00
He109  H    -0.08719  -0.76732  -0.86144   0.00000  Uiso   1.00
He110  H    -0.17091  -0.82737  -0.88314   0.00000  Uiso   1.00
Li45   H    -0.21709  -0.69213  -0.86116   0.00000  Uiso   1.00
Be111  C    -0.51211  -0.53192  -0.72379   0.00000  Uiso   1.00
C112   N    -0.44461  -0.57506  -0.76252   0.00000  Uiso   1.00
He111  H    -0.43328  -0.50583  -0.69963   0.00000  Uiso   1.00
Be112  C    -0.36467  -0.73112  -0.90011   0.00000  Uiso   1.00
Be113  C    -0.38690  -0.68641  -0.87491   0.00000  Uiso   1.00
C113   N    -0.36278  -0.66117  -0.83129   0.00000  Uiso   1.00
B46    C    -0.32619  -0.69053  -0.83187   0.00000  Uiso   1.00
C114   N    -0.32575  -0.73319  -0.87277   0.00000  Uiso   1.00
He112  H    -0.41822  -0.67092  -0.88446   0.00000  Uiso   1.00
He113  H    -0.37310  -0.76131  -0.93543   0.00000  Uiso   1.00
Li46   H    -0.30025  -0.68109  -0.80218   0.00000  Uiso   1.00
H28    Zn   -0.87402  -0.65650  -0.83927   0.00000  Uiso   1.00
H29    Zn   -0.60094  -0.59136  -0.77985   0.00000  Uiso   1.00
H30    Zn   -0.69475  -0.78628  -0.88710   0.00000  Uiso   1.00
Be114  C    -0.01366  -0.71268  -0.90186   0.00000  Uiso   1.00
C115   N    -0.94507  -0.67661  -0.85818   0.00000  Uiso   1.00
He114  H    -0.93543  -0.73429  -0.93056   0.00000  Uiso   1.00
Be115  C    -0.80757  -0.78857  -0.87781   0.00000  Uiso   1.00
Be116  C    -0.84869  -0.75873  -0.86734   0.00000  Uiso   1.00
C116   N    -0.83207  -0.71464  -0.85959   0.00000  Uiso   1.00
B47    C    -0.78176  -0.71871  -0.86445   0.00000  Uiso   1.00
C117   N    -0.76517  -0.76279  -0.87557   0.00000  Uiso   1.00
He115  H    -0.88842  -0.76565  -0.86539   0.00000  Uiso   1.00
He116  H    -0.80535  -0.82599  -0.88660   0.00000  Uiso   1.00
Li47   H    -0.75726  -0.68972  -0.86057   0.00000  Uiso   1.00
Be117  C    -0.46019  -0.53238  -0.72404   0.00000  Uiso   1.00
C118   N    -0.52903  -0.57432  -0.76210   0.00000  Uiso   1.00
He117  H    -0.53819  -0.50490  -0.69914   0.00000  Uiso   1.00
Be118  C    -0.61157  -0.72863  -0.89998   0.00000  Uiso   1.00
Be119  C    -0.58912  -0.68386  -0.87467   0.00000  Uiso   1.00
C119   N    -0.61220  -0.65908  -0.83074   0.00000  Uiso   1.00
B48    C    -0.64834  -0.68877  -0.83119   0.00000  Uiso   1.00
C120   N    -0.64947  -0.73122  -0.87229   0.00000  Uiso   1.00
He118  H    -0.55838  -0.66803  -0.88439   0.00000  Uiso   1.00
He119  H    -0.60390  -0.75856  -0.93554   0.00000  Uiso   1.00
Li48   H    -0.67344  -0.67974  -0.80125   0.00000  Uiso   1.00
He120  H    -0.53854  -0.26856  -0.74968   0.00000  Uiso   1.00
B49    C    -0.21984  -0.44480  -0.89008   0.00000  Uiso   1.00
Li49   H    -0.25031  -0.45591  -0.91622   0.00000  Uiso   1.00
B50    C    -0.20860  -0.45664  -0.55482   0.00000  Uiso   1.00
Li50   H    -0.22519  -0.47634  -0.53870   0.00000  Uiso   1.00
B51    C    -0.21868  -0.10209  -0.52705   0.00000  Uiso   1.00
Li51   H    -0.23798  -0.06766  -0.50915   0.00000  Uiso   1.00
B52    C    -0.76639  -0.45620  -0.55398   0.00000  Uiso   1.00
Li52   H    -0.75042  -0.47585  -0.53748   0.00000  Uiso   1.00
B53    C    -0.75106  -0.44183  -0.88950   0.00000  Uiso   1.00
Li53   H    -0.71957  -0.45231  -0.91416   0.00000  Uiso   1.00
B54    C    -0.76069  -0.10308  -0.52583   0.00000  Uiso   1.00
Li54   H    -0.74761  -0.06592  -0.50693   0.00000  Uiso   1.00
B55    C    -0.23080  -0.58267  -0.98858   0.00000  Uiso   1.00
Li55   H    -0.19128  -0.57359  -0.98790   0.00000  Uiso   1.00
B56    C    -0.20722   0.39268  -0.59933   0.00000  Uiso   1.00
Li56   H    -0.24500   0.38042  -0.61309   0.00000  Uiso   1.00
B57    C    -0.27647   0.15559  -0.83474   0.00000  Uiso   1.00
Li57   H    -0.24037   0.13970  -0.85029   0.00000  Uiso   1.00
B58    C    -0.74232  -0.58179  -0.98878   0.00000  Uiso   1.00
Li58   H    -0.78143  -0.57182  -0.98867   0.00000  Uiso   1.00
B59    C    -0.76749   0.39455  -0.59833   0.00000  Uiso   1.00
Li59   H    -0.72697   0.39071  -0.60283   0.00000  Uiso   1.00
B60    C    -0.70092   0.15811  -0.83415   0.00000  Uiso   1.00
Li60   H    -0.73701   0.14224  -0.85037   0.00000  Uiso   1.00
B61    C    -0.98700  -0.65654  -0.83279   0.00000  Uiso   1.00
Li61   H    -0.98657  -0.62775  -0.79570   0.00000  Uiso   1.00
B62    C    -0.48720  -0.59864  -0.78456   0.00000  Uiso   1.00
Li62   H    -0.48776  -0.63419  -0.81627   0.00000  Uiso   1.00
Be120  C    -0.14873   0.44853  -0.13287   0.00000  Uiso   1.00
C121   N    -0.19714   0.41081  -0.10505   0.00000  Uiso   1.00
He121  H    -0.13122   0.37449  -0.14541   0.00000  Uiso   1.00
Be121  C    -0.34553   0.29768  -0.19182   0.00000  Uiso   1.00
Be122  C    -0.31006   0.33359  -0.16862   0.00000  Uiso   1.00
He122  H    -0.30215   0.36549  -0.17134   0.00000  Uiso   1.00
He123  H    -0.37444   0.29321  -0.21776   0.00000  Uiso   1.00
H31    Zn   -0.23302   0.52389  -0.36127   0.00000  Uiso   1.00
Be123  C    -0.20095   0.37720  -0.43582   0.00000  Uiso   1.00
C122   N    -0.21921   0.45509  -0.40534   0.00000  Uiso   1.00
He124  H    -0.20657   0.42818  -0.35666   0.00000  Uiso   1.00
C123   N    -0.25311   0.55599  -0.39774   0.00000  Uiso   1.00
He125  H    -0.32994   0.53235  -0.41587   0.00000  Uiso   1.00
Be124  C    -0.09146   0.57878  -0.30270   0.00000  Uiso   1.00
Be125  C    -0.12338   0.55220  -0.34098   0.00000  Uiso   1.00
C124   N    -0.17077   0.55319  -0.32333   0.00000  Uiso   1.00
B63    C    -0.16623   0.58028  -0.27546   0.00000  Uiso   1.00
C125   N    -0.11904   0.59641  -0.26127   0.00000  Uiso   1.00
He126  H    -0.11597   0.53243  -0.37923   0.00000  Uiso   1.00
He127  H    -0.05154   0.58660  -0.30171   0.00000  Uiso   1.00
Li63   H    -0.19711   0.58783  -0.25074   0.00000  Uiso   1.00
Be126  C    -0.36799   0.51301  -0.30208   0.00000  Uiso   1.00
Be127  C    -0.33400   0.49711  -0.33917   0.00000  Uiso   1.00
C126   N    -0.29295   0.52750  -0.32338   0.00000  Uiso   1.00
B64    C    -0.30412   0.56166  -0.27845   0.00000  Uiso   1.00
C127   N    -0.34912   0.55454  -0.26406   0.00000  Uiso   1.00
He128  H    -0.33518   0.46589  -0.37496   0.00000  Uiso   1.00
He129  H    -0.40444   0.49867  -0.30014   0.00000  Uiso   1.00
Li64   H    -0.27982   0.59212  -0.25633   0.00000  Uiso   1.00
C128   N    -0.28269   0.83244  -0.11215   0.00000  Uiso   1.00
He130  H    -0.30658   0.88963  -0.04349   0.00000  Uiso   1.00
Be128  C    -0.17407   0.16724  -0.38396   0.00000  Uiso   1.00
C129   N    -0.20542   0.12476  -0.45805   0.00000  Uiso   1.00
He131  H    -0.16511   0.19022  -0.43914   0.00000  Uiso   1.00
Be129  C    -0.31107   0.17880  -0.48285   0.00000  Uiso   1.00
He132  H    -0.30349   0.18329  -0.44757   0.00000  Uiso   1.00
He133  H    -0.37565   0.22632  -0.47762   0.00000  Uiso   1.00
Be130  C    -0.25972   0.62303  -0.01970   0.00000  Uiso   1.00
Be131  C    -0.20593   0.79355  -0.01523   0.00000  Uiso   1.00
Be132  C    -0.67487   0.55320  -0.41947   0.00000  Uiso   1.00
Be133  C    -0.66272   0.87654  -0.07881   0.00000  Uiso   1.00
Be134  C    -0.77137   0.42244  -0.39411   0.00000  Uiso   1.00
C130   N    -0.77129   0.38803  -0.47385   0.00000  Uiso   1.00
He134  H    -0.79017   0.34439  -0.44230   0.00000  Uiso   1.00
H32    Zn   -0.76553   0.54087  -0.10177   0.00000  Uiso   1.00
Be135  C    -0.81915   0.40666  -0.13031   0.00000  Uiso   1.00
C131   N    -0.78321   0.47775  -0.10849   0.00000  Uiso   1.00
He135  H    -0.85241   0.45996  -0.14882   0.00000  Uiso   1.00
C132   N    -0.74686   0.58738  -0.03485   0.00000  Uiso   1.00
He136  H    -0.69728   0.63448  -0.04569   0.00000  Uiso   1.00
Be136  C    -0.89497   0.59868  -0.12701   0.00000  Uiso   1.00
Be137  C    -0.87057   0.57506  -0.10663   0.00000  Uiso   1.00
C133   N    -0.82136   0.56801  -0.12171   0.00000  Uiso   1.00
B65    C    -0.81723   0.58788  -0.14990   0.00000  Uiso   1.00
C134   N    -0.86080   0.60661  -0.15445   0.00000  Uiso   1.00
He137  H    -0.88443   0.56257  -0.08290   0.00000  Uiso   1.00
He138  H    -0.93376   0.61055  -0.12402   0.00000  Uiso   1.00
Li65   H    -0.78274   0.58774  -0.16801   0.00000  Uiso   1.00
Be138  C    -0.63816   0.50267  -0.18776   0.00000  Uiso   1.00
Be139  C    -0.67734   0.49203  -0.16650   0.00000  Uiso   1.00
C135   N    -0.70536   0.53313  -0.14095   0.00000  Uiso   1.00
B66    C    -0.68225   0.56720  -0.14694   0.00000  Uiso   1.00
C136   N    -0.64111   0.55066  -0.17453   0.00000  Uiso   1.00
He139  H    -0.68775   0.45839  -0.16810   0.00000  Uiso   1.00
He140  H    -0.60838   0.47989  -0.21099   0.00000  Uiso   1.00
Li66   H    -0.69494   0.60429  -0.13071   0.00000  Uiso   1.00
C137   N    -0.69731   0.79598  -0.02756   0.00000  Uiso   1.00
He141  H    -0.68740   0.72535  -0.03596   0.00000  Uiso   1.00
Be140  C    -0.79046   0.17068  -0.42653   0.00000  Uiso   1.00
C138   N    -0.77999   0.12986  -0.38738   0.00000  Uiso   1.00
He142  H    -0.81139   0.20117  -0.34936   0.00000  Uiso   1.00
Be141  C    -0.71655   0.62721  -0.02023   0.00000  Uiso   1.00
Be142  C    -0.69161   0.76369  -0.01130   0.00000  Uiso   1.00
Be143  C    -0.82364   0.44859  -0.13240   0.00000  Uiso   1.00
C139   N    -0.77604   0.40987  -0.10495   0.00000  Uiso   1.00
He143  H    -0.84345   0.37515  -0.14436   0.00000  Uiso   1.00
Be144  C    -0.66667   0.33096  -0.17013   0.00000  Uiso   1.00
He144  H    -0.67464   0.36278  -0.17299   0.00000  Uiso   1.00
He145  H    -0.60419   0.28958  -0.22054   0.00000  Uiso   1.00
H33    Zn   -0.74062   0.52508  -0.36093   0.00000  Uiso   1.00
Be145  C    -0.77916   0.37972  -0.43624   0.00000  Uiso   1.00
C140   N    -0.75765   0.45700  -0.40559   0.00000  Uiso   1.00
He146  H    -0.77428   0.43085  -0.35702   0.00000  Uiso   1.00
C141   N    -0.72019   0.55704  -0.39729   0.00000  Uiso   1.00
He147  H    -0.64381   0.53297  -0.41607   0.00000  Uiso   1.00
Be146  C    -0.87903   0.58504  -0.29973   0.00000  Uiso   1.00
Be147  C    -0.84824   0.55829  -0.33848   0.00000  Uiso   1.00
C142   N    -0.80104   0.55656  -0.32148   0.00000  Uiso   1.00
B67    C    -0.80464   0.58218  -0.27345   0.00000  Uiso   1.00
C143   N    -0.85104   0.59994  -0.25859   0.00000  Uiso   1.00
He148  H    -0.85637   0.54012  -0.37668   0.00000  Uiso   1.00
He149  H    -0.91845   0.59464  -0.29825   0.00000  Uiso   1.00
Li67   H    -0.77365   0.58745  -0.24915   0.00000  Uiso   1.00
Be148  C    -0.60562   0.50962  -0.30365   0.00000  Uiso   1.00
Be149  C    -0.64044   0.49460  -0.34037   0.00000  Uiso   1.00
C144   N    -0.68013   0.52635  -0.32429   0.00000  Uiso   1.00
B68    C    -0.66736   0.56035  -0.27962   0.00000  Uiso   1.00
C145   N    -0.62260   0.55192  -0.26563   0.00000  Uiso   1.00
He150  H    -0.64074   0.46319  -0.37605   0.00000  Uiso   1.00
He151  H    -0.56976   0.49417  -0.30198   0.00000  Uiso   1.00
Li68   H    -0.69026   0.59171  -0.25743   0.00000  Uiso   1.00
C146   N    -0.68413   0.83215  -0.10826   0.00000  Uiso   1.00
He152  H    -0.65117   0.88718  -0.04242   0.00000  Uiso   1.00
Be150  C    -0.79650   0.17269  -0.38293   0.00000  Uiso   1.00
C147   N    -0.76952   0.12688  -0.45789   0.00000  Uiso   1.00
He153  H    -0.79949   0.19686  -0.43764   0.00000  Uiso   1.00
Be151  C    -0.66485   0.17730  -0.48349   0.00000  Uiso   1.00
He154  H    -0.67191   0.18128  -0.44840   0.00000  Uiso   1.00
He155  H    -0.60030   0.22524  -0.47760   0.00000  Uiso   1.00
Be152  C    -0.20814   0.42002  -0.39376   0.00000  Uiso   1.00
C148   N    -0.20645   0.38599  -0.47342   0.00000  Uiso   1.00
He156  H    -0.19177   0.34150  -0.44188   0.00000  Uiso   1.00
H34    Zn   -0.20457   0.54218  -0.10106   0.00000  Uiso   1.00
Be153  C    -0.15443   0.40663  -0.13091   0.00000  Uiso   1.00
C149   N    -0.18796   0.47868  -0.10830   0.00000  Uiso   1.00
He157  H    -0.11982   0.45931  -0.14952   0.00000  Uiso   1.00
C150   N    -0.22512   0.58643  -0.03436   0.00000  Uiso   1.00
He158  H    -0.28146   0.62877  -0.04513   0.00000  Uiso   1.00
Be154  C    -0.07585   0.60190  -0.12488   0.00000  Uiso   1.00
Be155  C    -0.10017   0.57937  -0.10345   0.00000  Uiso   1.00
C151   N    -0.14899   0.57019  -0.12017   0.00000  Uiso   1.00
B69    C    -0.15289   0.58751  -0.15059   0.00000  Uiso   1.00
C152   N    -0.10958   0.60678  -0.15485   0.00000  Uiso   1.00
He159  H    -0.08655   0.56909  -0.07785   0.00000  Uiso   1.00
He160  H    -0.03734   0.61483  -0.12111   0.00000  Uiso   1.00
Li69   H    -0.18703   0.58525  -0.17038   0.00000  Uiso   1.00
Be156  C    -0.33237   0.50428  -0.18768   0.00000  Uiso   1.00
Be157  C    -0.29296   0.49334  -0.16666   0.00000  Uiso   1.00
C153   N    -0.26465   0.53441  -0.14074   0.00000  Uiso   1.00
B70    C    -0.28781   0.56877  -0.14623   0.00000  Uiso   1.00
C154   N    -0.32927   0.55243  -0.17385   0.00000  Uiso   1.00
He161  H    -0.28256   0.45954  -0.16865   0.00000  Uiso   1.00
He162  H    -0.36244   0.48165  -0.21107   0.00000  Uiso   1.00
Li70   H    -0.27489   0.60590  -0.12962   0.00000  Uiso   1.00
C155   N    -0.24960   0.80416  -0.03127   0.00000  Uiso   1.00
He163  H    -0.17771   0.76966  -0.03993   0.00000  Uiso   1.00
Be158  C    -0.17885   0.16568  -0.42749   0.00000  Uiso   1.00
C156   N    -0.19738   0.12713  -0.38746   0.00000  Uiso   1.00
He164  H    -0.15588   0.19379  -0.35099   0.00000  Uiso   1.00
Be159  C    -0.29889   0.55243  -0.41950   0.00000  Uiso   1.00
Be160  C    -0.29986   0.87806  -0.08096   0.00000  Uiso   1.00
He165  H    -0.43695   0.21689  -0.27597   0.00000  Uiso   1.00
H35    Zn   -0.09824   0.63831  -0.19373   0.00000  Uiso   1.00
H36    Zn   -0.37236   0.58702  -0.19710   0.00000  Uiso   1.00
H37    Zn   -0.26739   0.77853  -0.09994   0.00000  Uiso   1.00
Be161  C    -0.95977   0.70706  -0.15256   0.00000  Uiso   1.00
C157   N    -0.02733   0.66008  -0.18429   0.00000  Uiso   1.00
He166  H    -0.03833   0.73551  -0.13442   0.00000  Uiso   1.00
Be162  C    -0.17433   0.76483  -0.15916   0.00000  Uiso   1.00
Be163  C    -0.13523   0.73285  -0.17986   0.00000  Uiso   1.00
C158   N    -0.14117   0.69623  -0.16950   0.00000  Uiso   1.00
B71    C    -0.18408   0.70626  -0.14432   0.00000  Uiso   1.00
C159   N    -0.20567   0.74732  -0.13727   0.00000  Uiso   1.00
He167  H    -0.10349   0.73373  -0.20063   0.00000  Uiso   1.00
He168  H    -0.18202   0.79844  -0.15868   0.00000  Uiso   1.00
Li71   H    -0.19903   0.68410  -0.13026   0.00000  Uiso   1.00
Be164  C    -0.51079   0.55108  -0.16407   0.00000  Uiso   1.00
C160   N    -0.44306   0.57261  -0.18988   0.00000  Uiso   1.00
He169  H    -0.43230   0.53895  -0.14668   0.00000  Uiso   1.00
Be165  C    -0.37111   0.73601  -0.10720   0.00000  Uiso   1.00
Be166  C    -0.39494   0.69176  -0.12956   0.00000  Uiso   1.00
C161   N    -0.36046   0.65750  -0.15817   0.00000  Uiso   1.00
B72    C    -0.31715   0.68173  -0.15209   0.00000  Uiso   1.00
C162   N    -0.32172   0.72934  -0.12178   0.00000  Uiso   1.00
He170  H    -0.43363   0.68209  -0.12724   0.00000  Uiso   1.00
He171  H    -0.38552   0.77155  -0.08232   0.00000  Uiso   1.00
Li72   H    -0.28245   0.66473  -0.17039   0.00000  Uiso   1.00
H38    Zn   -0.87182   0.64067  -0.19098   0.00000  Uiso   1.00
H39    Zn   -0.59829   0.58450  -0.19877   0.00000  Uiso   1.00
H40    Zn   -0.69939   0.77795  -0.09645   0.00000  Uiso   1.00
Be167  C    -0.01163   0.70645  -0.15337   0.00000  Uiso   1.00
C163   N    -0.94306   0.66108  -0.18295   0.00000  Uiso   1.00
He172  H    -0.93374   0.73673  -0.13264   0.00000  Uiso   1.00
Be168  C    -0.79654   0.76952  -0.14922   0.00000  Uiso   1.00
Be169  C    -0.83615   0.73800  -0.17058   0.00000  Uiso   1.00
C164   N    -0.82945   0.69945  -0.16327   0.00000  Uiso   1.00
B73    C    -0.78569   0.70804  -0.13910   0.00000  Uiso   1.00
C165   N    -0.76426   0.74996  -0.12982   0.00000  Uiso   1.00
He173  H    -0.86863   0.74036  -0.19001   0.00000  Uiso   1.00
He174  H    -0.78923   0.80422  -0.14652   0.00000  Uiso   1.00
Li73   H    -0.77012   0.68433  -0.12713   0.00000  Uiso   1.00
Be170  C    -0.45892   0.55171  -0.16366   0.00000  Uiso   1.00
C166   N    -0.52727   0.57160  -0.19053   0.00000  Uiso   1.00
He175  H    -0.53701   0.53767  -0.14752   0.00000  Uiso   1.00
Be171  C    -0.59613   0.73424  -0.11668   0.00000  Uiso   1.00
Be172  C    -0.57297   0.68985  -0.13924   0.00000  Uiso   1.00
C167   N    -0.60950   0.65508  -0.16165   0.00000  Uiso   1.00
B74    C    -0.65318   0.67927  -0.15237   0.00000  Uiso   1.00
C168   N    -0.64704   0.72728  -0.12559   0.00000  Uiso   1.00
He176  H    -0.53350   0.68042  -0.14057   0.00000  Uiso   1.00
He177  H    -0.58025   0.77012  -0.09536   0.00000  Uiso   1.00
Li74   H    -0.68940   0.66192  -0.16597   0.00000  Uiso   1.00
He178  H    -0.54184   0.21529  -0.27698   0.00000  Uiso   1.00
B75    C    -0.21636   0.45422  -0.09297   0.00000  Uiso   1.00
Li75   H    -0.25046   0.46849  -0.07202   0.00000  Uiso   1.00
B76    C    -0.21801   0.43294  -0.45343   0.00000  Uiso   1.00
Li76   H    -0.22489   0.45127  -0.47381   0.00000  Uiso   1.00
B77    C    -0.21637   0.10327  -0.43225   0.00000  Uiso   1.00
Li77   H    -0.23738   0.06972  -0.44650   0.00000  Uiso   1.00
B78    C    -0.75777   0.43460  -0.45373   0.00000  Uiso   1.00
Li78   H    -0.74882   0.45250  -0.47408   0.00000  Uiso   1.00
B79    C    -0.75540   0.45272  -0.09331   0.00000  Uiso   1.00
Li79   H    -0.72061   0.46615  -0.07286   0.00000  Uiso   1.00
B80    C    -0.76344   0.10393  -0.43268   0.00000  Uiso   1.00
Li80   H    -0.74777   0.06793  -0.44766   0.00000  Uiso   1.00
B81    C    -0.27878   0.83057  -0.15478   0.00000  Uiso   1.00
Li81   H    -0.26664   0.79881  -0.18746   0.00000  Uiso   1.00
B82    C    -0.20570  -0.40962  -0.99381   0.00000  Uiso   1.00
Li82   H    -0.17722  -0.43369  -0.99313   0.00000  Uiso   1.00
B83    C    -0.69270   0.83085  -0.15021   0.00000  Uiso   1.00
Li83   H    -0.70874   0.79998  -0.18168   0.00000  Uiso   1.00
B84    C    -0.76437  -0.40977  -0.99430   0.00000  Uiso   1.00
Li84   H    -0.78941  -0.43632  -0.99358   0.00000  Uiso   1.00
B85    C    -0.98491   0.63409  -0.20055   0.00000  Uiso   1.00
Li85   H    -0.98448   0.59556  -0.22564   0.00000  Uiso   1.00
B86    C    -0.48534   0.58414  -0.20504   0.00000  Uiso   1.00
Li86   H    -0.48559   0.60143  -0.22690   0.00000  Uiso   1.00
He179  H    -0.87685   0.17428  -0.31541   0.00000  Uiso   1.00
Be173  C    -0.63212   0.29460  -0.19387   0.00000  Uiso   1.00
Li87   H    -0.31183  -0.15116  -0.99179   0.00000  Uiso   1.00
H41    Zn   -0.22748   0.10576  -0.52398   0.00000  Uiso   1.00
Be174  C    -0.30169  -0.02651  -0.58694   0.00000  Uiso   1.00
C169   N    -0.25305   0.03905  -0.55674   0.00000  Uiso   1.00
He180  H    -0.33338   0.04831  -0.55248   0.00000  Uiso   1.00
Be175  C    -0.09676   0.09081  -0.60147   0.00000  Uiso   1.00
Be176  C    -0.12570   0.08083  -0.57189   0.00000  Uiso   1.00
C170   N    -0.16988   0.10638  -0.56259   0.00000  Uiso   1.00
B87    C    -0.16653   0.13064  -0.58672   0.00000  Uiso   1.00
C171   N    -0.12294   0.12255  -0.61056   0.00000  Uiso   1.00
He181  H    -0.11790   0.05803  -0.55641   0.00000  Uiso   1.00
He182  H    -0.05973   0.07796  -0.61665   0.00000  Uiso   1.00
Li88   H    -0.19543   0.15496  -0.58621   0.00000  Uiso   1.00
Be177  C    -0.34650   0.20032  -0.49763   0.00000  Uiso   1.00
C172   N    -0.28244   0.14853  -0.52186   0.00000  Uiso   1.00
B88    C    -0.30194   0.15161  -0.55895   0.00000  Uiso   1.00
C173   N    -0.34103   0.18215  -0.54616   0.00000  Uiso   1.00
Li89   H    -0.28824   0.13096  -0.59551   0.00000  Uiso   1.00
Be178  C    -0.29736  -0.03256  -0.90315   0.00000  Uiso   1.00
C174   N    -0.28803   0.03392  -0.83198   0.00000  Uiso   1.00
He183  H    -0.31188   0.04148  -0.89198   0.00000  Uiso   1.00
H42    Zn   -0.21103  -0.35010  -0.88606   0.00000  Uiso   1.00
C175   N    -0.22704  -0.37403  -0.95419   0.00000  Uiso   1.00
He184  H    -0.28368  -0.32220  -0.94572   0.00000  Uiso   1.00
Be179  C    -0.08433  -0.26626  -0.86857   0.00000  Uiso   1.00
Be180  C    -0.11061  -0.30920  -0.89052   0.00000  Uiso   1.00
C176   N    -0.15633  -0.30201  -0.86805   0.00000  Uiso   1.00
B89    C    -0.15608  -0.25566  -0.83306   0.00000  Uiso   1.00
C177   N    -0.11332  -0.23260  -0.83186   0.00000  Uiso   1.00
He185  H    -0.10048  -0.34401  -0.92055   0.00000  Uiso   1.00
He186  H    -0.04720  -0.25723  -0.87591   0.00000  Uiso   1.00
Li90   H    -0.18661  -0.23887  -0.80778   0.00000  Uiso   1.00
Be181  C    -0.35587  -0.31522  -0.83175   0.00000  Uiso   1.00
Be182  C    -0.31687  -0.34723  -0.85283   0.00000  Uiso   1.00
C178   N    -0.27578  -0.32203  -0.85479   0.00000  Uiso   1.00
B90    C    -0.29149  -0.27634  -0.83661   0.00000  Uiso   1.00
C179   N    -0.33960  -0.27043  -0.82215   0.00000  Uiso   1.00
He187  H    -0.39417  -0.32133  -0.82436   0.00000  Uiso   1.00
Li91   H    -0.26804  -0.24736  -0.83416   0.00000  Uiso   1.00
C180   N    -0.25011  -0.15563  -0.95081   0.00000  Uiso   1.00
He188  H    -0.17828  -0.18061  -0.94046   0.00000  Uiso   1.00
Be183  C    -0.13589   0.40135  -0.56298   0.00000  Uiso   1.00
Be184  C    -0.34478   0.17311  -0.79301   0.00000  Uiso   1.00
H43    Zn   -0.74877  -0.10928  -0.62120   0.00000  Uiso   1.00
Be185  C    -0.67402   0.02262  -0.56058   0.00000  Uiso   1.00
C181   N    -0.72330  -0.04262  -0.59199   0.00000  Uiso   1.00
He189  H    -0.64307  -0.05242  -0.59411   0.00000  Uiso   1.00
Be186  C    -0.88694  -0.11688  -0.68660   0.00000  Uiso   1.00
Be187  C    -0.85771  -0.10553  -0.64672   0.00000  Uiso   1.00
C182   N    -0.80897  -0.11912  -0.66157   0.00000  Uiso   1.00
B91    C    -0.80989  -0.13718  -0.70930   0.00000  Uiso   1.00
C183   N    -0.85622  -0.13691  -0.72614   0.00000  Uiso   1.00
He190  H    -0.86789  -0.08952  -0.60918   0.00000  Uiso   1.00
He191  H    -0.92690  -0.11182  -0.68978   0.00000  Uiso   1.00
Li92   H    -0.77689  -0.15099  -0.73192   0.00000  Uiso   1.00
C184   N    -0.69286  -0.14969  -0.66057   0.00000  Uiso   1.00
B92    C    -0.67382  -0.15204  -0.70038   0.00000  Uiso   1.00
C185   N    -0.63384  -0.18138  -0.71722   0.00000  Uiso   1.00
Li93   H    -0.68831  -0.13150  -0.71651   0.00000  Uiso   1.00
Be188  C    -0.66907   0.01954  -0.87711   0.00000  Uiso   1.00
C186   N    -0.68953  -0.04443  -0.87006   0.00000  Uiso   1.00
He192  H    -0.65821  -0.05628  -0.93669   0.00000  Uiso   1.00
H44    Zn   -0.77130   0.34119  -0.54322   0.00000  Uiso   1.00
C187   N    -0.79472   0.37498  -0.57711   0.00000  Uiso   1.00
He193  H    -0.87440   0.37609  -0.56482   0.00000  Uiso   1.00
Be189  C    -0.88945   0.24821  -0.56013   0.00000  Uiso   1.00
Be190  C    -0.86438   0.29153  -0.53442   0.00000  Uiso   1.00
C188   N    -0.82122   0.28953  -0.55883   0.00000  Uiso   1.00
B93    C    -0.82232   0.24630  -0.59898   0.00000  Uiso   1.00
C189   N    -0.86305   0.22014  -0.60157   0.00000  Uiso   1.00
He194  H    -0.87336   0.32309  -0.50035   0.00000  Uiso   1.00
He195  H    -0.92414   0.23554  -0.55231   0.00000  Uiso   1.00
Li94   H    -0.79364   0.23404  -0.62659   0.00000  Uiso   1.00
Be191  C    -0.62113   0.30113  -0.57853   0.00000  Uiso   1.00
Be192  C    -0.66054   0.33246  -0.56989   0.00000  Uiso   1.00
C190   N    -0.70322   0.31279  -0.56228   0.00000  Uiso   1.00
B94    C    -0.68822   0.27136  -0.56494   0.00000  Uiso   1.00
C191   N    -0.63884   0.26292  -0.57437   0.00000  Uiso   1.00
He196  H    -0.66140   0.36683  -0.56902   0.00000  Uiso   1.00
He197  H    -0.58179   0.30351  -0.58626   0.00000  Uiso   1.00
Li95   H    -0.71318   0.24743  -0.55966   0.00000  Uiso   1.00
C192   N    -0.67667   0.14884  -0.80274   0.00000  Uiso   1.00
He198  H    -0.60582   0.17500  -0.76603   0.00000  Uiso   1.00
Be193  C    -0.71574  -0.34763  -0.97086   0.00000  Uiso   1.00
Be194  C    -0.69171  -0.21105  -0.96187   0.00000  Uiso   1.00
H45    Zn   -0.76002  -0.34735  -0.88623   0.00000  Uiso   1.00
C193   N    -0.74558  -0.37173  -0.95464   0.00000  Uiso   1.00
He199  H    -0.69572  -0.31486  -0.94621   0.00000  Uiso   1.00
Be195  C    -0.88414  -0.26343  -0.87549   0.00000  Uiso   1.00
Be196  C    -0.85711  -0.30575  -0.89709   0.00000  Uiso   1.00
C194   N    -0.81411  -0.29929  -0.87045   0.00000  Uiso   1.00
B95    C    -0.81705  -0.25417  -0.83321   0.00000  Uiso   1.00
C195   N    -0.85875  -0.23111  -0.83461   0.00000  Uiso   1.00
He200  H    -0.86475  -0.33952  -0.92970   0.00000  Uiso   1.00
He201  H    -0.91969  -0.25407  -0.88562   0.00000  Uiso   1.00
Li96   H    -0.78950  -0.23832  -0.80435   0.00000  Uiso   1.00
Be197  C    -0.61129  -0.31002  -0.84294   0.00000  Uiso   1.00
Be198  C    -0.64922  -0.34306  -0.86641   0.00000  Uiso   1.00
C196   N    -0.69389  -0.31844  -0.85814   0.00000  Uiso   1.00
B96    C    -0.68170  -0.27169  -0.83077   0.00000  Uiso   1.00
C197   N    -0.63228  -0.26480  -0.82060   0.00000  Uiso   1.00
He202  H    -0.64778  -0.38207  -0.88807   0.00000  Uiso   1.00
He203  H    -0.57112  -0.31519  -0.84095   0.00000  Uiso   1.00
Li97   H    -0.70872  -0.24250  -0.81789   0.00000  Uiso   1.00
C198   N    -0.69732  -0.16288  -0.94710   0.00000  Uiso   1.00
He204  H    -0.68775  -0.22382  -0.93638   0.00000  Uiso   1.00
Be199  C    -0.84385   0.38725  -0.57956   0.00000  Uiso   1.00
Be200  C    -0.63305   0.17564  -0.79107   0.00000  Uiso   1.00
H46    Zn   -0.74884   0.10441  -0.52470   0.00000  Uiso   1.00
Be201  C    -0.67408  -0.02703  -0.58308   0.00000  Uiso   1.00
C199   N    -0.72321   0.03780  -0.55547   0.00000  Uiso   1.00
He205  H    -0.64297   0.04820  -0.54849   0.00000  Uiso   1.00
Be202  C    -0.87873   0.08726  -0.60527   0.00000  Uiso   1.00
Be203  C    -0.84958   0.07678  -0.57597   0.00000  Uiso   1.00
C200   N    -0.80615   0.10388  -0.56465   0.00000  Uiso   1.00
B97    C    -0.81032   0.12983  -0.58702   0.00000  Uiso   1.00
C201   N    -0.85362   0.12115  -0.61184   0.00000  Uiso   1.00
He206  H    -0.85672   0.05251  -0.56212   0.00000  Uiso   1.00
He207  H    -0.91531   0.07351  -0.62170   0.00000  Uiso   1.00
Li98   H    -0.78220   0.15566  -0.58463   0.00000  Uiso   1.00
Be204  C    -0.62968   0.19928  -0.49784   0.00000  Uiso   1.00
C202   N    -0.69403   0.14738  -0.52264   0.00000  Uiso   1.00
B98    C    -0.67502   0.15109  -0.55940   0.00000  Uiso   1.00
C203   N    -0.63581   0.18173  -0.54626   0.00000  Uiso   1.00
Li99   H    -0.68923   0.13083  -0.59598   0.00000  Uiso   1.00
Be205  C    -0.66990  -0.03017  -0.90066   0.00000  Uiso   1.00
C204   N    -0.68778   0.03621  -0.83172   0.00000  Uiso   1.00
He208  H    -0.65674   0.04429  -0.88903   0.00000  Uiso   1.00
H47    Zn   -0.20581   0.34044  -0.54305   0.00000  Uiso   1.00
C205   N    -0.18221   0.37924  -0.57143   0.00000  Uiso   1.00
He209  H    -0.10756   0.39664  -0.54114   0.00000  Uiso   1.00
Be206  C    -0.08575   0.24957  -0.56079   0.00000  Uiso   1.00
Be207  C    -0.11103   0.29257  -0.53510   0.00000  Uiso   1.00
C206   N    -0.15522   0.28959  -0.55894   0.00000  Uiso   1.00
B99    C    -0.15457   0.24612  -0.59879   0.00000  Uiso   1.00
C207   N    -0.11313   0.22073  -0.60170   0.00000  Uiso   1.00
He210  H    -0.10158   0.32452  -0.50134   0.00000  Uiso   1.00
He211  H    -0.05028   0.23767  -0.55334   0.00000  Uiso   1.00
Li100  H    -0.18415   0.23312  -0.62591   0.00000  Uiso   1.00
Be208  C    -0.35529   0.29871  -0.58311   0.00000  Uiso   1.00
Be209  C    -0.31568   0.33002  -0.57431   0.00000  Uiso   1.00
C208   N    -0.27362   0.31149  -0.56414   0.00000  Uiso   1.00
B100   C    -0.28923   0.27084  -0.56542   0.00000  Uiso   1.00
C209   N    -0.33839   0.26179  -0.57640   0.00000  Uiso   1.00
He212  H    -0.31420   0.36360  -0.57502   0.00000  Uiso   1.00
He213  H    -0.39430   0.30034  -0.59253   0.00000  Uiso   1.00
Li101  H    -0.26487   0.24794  -0.55800   0.00000  Uiso   1.00
C210   N    -0.30136   0.14634  -0.80378   0.00000  Uiso   1.00
He214  H    -0.37243   0.17246  -0.76850   0.00000  Uiso   1.00
Be210  C    -0.26087  -0.35261  -0.97034   0.00000  Uiso   1.00
Be211  C    -0.20623  -0.18173  -0.96581   0.00000  Uiso   1.00
H48    Zn   -0.22628  -0.10752  -0.62268   0.00000  Uiso   1.00
Be212  C    -0.30215   0.02316  -0.56382   0.00000  Uiso   1.00
C211   N    -0.25231  -0.04136  -0.59429   0.00000  Uiso   1.00
He215  H    -0.33251  -0.05237  -0.59937   0.00000  Uiso   1.00
Be213  C    -0.08566  -0.11713  -0.68370   0.00000  Uiso   1.00
Be214  C    -0.11592  -0.10486  -0.64452   0.00000  Uiso   1.00
C212   N    -0.16463  -0.11786  -0.66065   0.00000  Uiso   1.00
B101   C    -0.16268  -0.13651  -0.70838   0.00000  Uiso   1.00
C213   N    -0.11575  -0.13708  -0.72401   0.00000  Uiso   1.00
He216  H    -0.10655  -0.08859  -0.60667   0.00000  Uiso   1.00
He217  H    -0.04538  -0.11287  -0.68598   0.00000  Uiso   1.00
Li102  H    -0.19539  -0.15014  -0.73184   0.00000  Uiso   1.00
Be215  C    -0.34324  -0.20266  -0.69393   0.00000  Uiso   1.00
C214   N    -0.28077  -0.14913  -0.66446   0.00000  Uiso   1.00
B102   C    -0.29967  -0.15158  -0.70455   0.00000  Uiso   1.00
C215   N    -0.33789  -0.18320  -0.72352   0.00000  Uiso   1.00
Li103  H    -0.28630  -0.12951  -0.71931   0.00000  Uiso   1.00
Be216  C    -0.30097   0.01702  -0.87920   0.00000  Uiso   1.00
C216   N    -0.28154  -0.04648  -0.87097   0.00000  Uiso   1.00
He218  H    -0.30398  -0.05874  -0.94060   0.00000  Uiso   1.00
H49    Zn   -0.10193   0.15211  -0.64902   0.00000  Uiso   1.00
H50    Zn   -0.37527   0.20340  -0.58728   0.00000  Uiso   1.00
H51    Zn   -0.28252   0.10183  -0.77988   0.00000  Uiso   1.00
Be217  C    -0.96303   0.09169  -0.70700   0.00000  Uiso   1.00
C217   N    -0.03081   0.13471  -0.66888   0.00000  Uiso   1.00
He219  H    -0.04173   0.06493  -0.73112   0.00000  Uiso   1.00
Be218  C    -0.17031   0.11658  -0.77937   0.00000  Uiso   1.00
Be219  C    -0.12906   0.12735  -0.74948   0.00000  Uiso   1.00
C218   N    -0.14500   0.13196  -0.70670   0.00000  Uiso   1.00
B103   C    -0.19517   0.12510  -0.71153   0.00000  Uiso   1.00
C219   N    -0.21227   0.11569  -0.75487   0.00000  Uiso   1.00
He220  H    -0.08964   0.13152  -0.75560   0.00000  Uiso   1.00
He221  H    -0.17286   0.10973  -0.81598   0.00000  Uiso   1.00
Li104  H    -0.21920   0.12641  -0.68361   0.00000  Uiso   1.00
Be220  C    -0.51399   0.25984  -0.52574   0.00000  Uiso   1.00
C220   N    -0.44636   0.22151  -0.56871   0.00000  Uiso   1.00
He222  H    -0.43525   0.28390  -0.49917   0.00000  Uiso   1.00
Be221  C    -0.36595   0.08508  -0.72542   0.00000  Uiso   1.00
Be222  C    -0.38843   0.10906  -0.68099   0.00000  Uiso   1.00
C221   N    -0.36525   0.15319  -0.65492   0.00000  Uiso   1.00
B104   C    -0.32899   0.15416  -0.68348   0.00000  Uiso   1.00
C222   N    -0.32787   0.11375  -0.72643   0.00000  Uiso   1.00
He223  H    -0.41930   0.09836  -0.66620   0.00000  Uiso   1.00
He224  H    -0.37368   0.04980  -0.75609   0.00000  Uiso   1.00
Li105  H    -0.30377   0.18461  -0.67326   0.00000  Uiso   1.00
H52    Zn   -0.09880  -0.16303  -0.79211   0.00000  Uiso   1.00
H53    Zn   -0.37316  -0.20739  -0.78585   0.00000  Uiso   1.00
H54    Zn   -0.26847  -0.11261  -0.88249   0.00000  Uiso   1.00
Be223  C    -0.96180  -0.13874  -0.83751   0.00000  Uiso   1.00
C223   N    -0.02866  -0.15175  -0.80371   0.00000  Uiso   1.00
He225  H    -0.04080  -0.13070  -0.85712   0.00000  Uiso   1.00
Be224  C    -0.17358  -0.06879  -0.82473   0.00000  Uiso   1.00
Be225  C    -0.13418  -0.08106  -0.80483   0.00000  Uiso   1.00
C224   N    -0.14160  -0.12767  -0.81462   0.00000  Uiso   1.00
B105   C    -0.18558  -0.14160  -0.83857   0.00000  Uiso   1.00
C225   N    -0.20648  -0.10716  -0.84543   0.00000  Uiso   1.00
He226  H    -0.10123  -0.06048  -0.78511   0.00000  Uiso   1.00
He227  H    -0.18052  -0.03567  -0.82546   0.00000  Uiso   1.00
Li106  H    -0.20188  -0.17722  -0.85183   0.00000  Uiso   1.00
Be226  C    -0.51225  -0.24905  -0.75966   0.00000  Uiso   1.00
C226   N    -0.44432  -0.21986  -0.77729   0.00000  Uiso   1.00
Be227  C    -0.37157  -0.15000  -0.87769   0.00000  Uiso   1.00
Be228  C    -0.39582  -0.17135  -0.85508   0.00000  Uiso   1.00
C227   N    -0.36261  -0.17370  -0.82326   0.00000  Uiso   1.00
B106   C    -0.31925  -0.15508  -0.82853   0.00000  Uiso   1.00
C228   N    -0.32287  -0.13994  -0.86078   0.00000  Uiso   1.00
He228  H    -0.43414  -0.18475  -0.85922   0.00000  Uiso   1.00
He229  H    -0.38517  -0.14146  -0.90455   0.00000  Uiso   1.00
Li107  H    -0.28526  -0.15159  -0.80809   0.00000  Uiso   1.00
H55    Zn   -0.87352  -0.16172  -0.79437   0.00000  Uiso   1.00
H56    Zn   -0.59950  -0.20212  -0.77877   0.00000  Uiso   1.00
H57    Zn   -0.70079  -0.10997  -0.87916   0.00000  Uiso   1.00
Be229  C    -0.01364  -0.13894  -0.83681   0.00000  Uiso   1.00
C229   N    -0.94454  -0.15136  -0.80478   0.00000  Uiso   1.00
He230  H    -0.93608  -0.13048  -0.85867   0.00000  Uiso   1.00
Be230  C    -0.80198  -0.07107  -0.83401   0.00000  Uiso   1.00
Be231  C    -0.84182  -0.08318  -0.81467   0.00000  Uiso   1.00
C230   N    -0.83218  -0.12758  -0.81931   0.00000  Uiso   1.00
B107   C    -0.78661  -0.14027  -0.83982   0.00000  Uiso   1.00
C231   N    -0.76682  -0.10730  -0.84948   0.00000  Uiso   1.00
He231  H    -0.87634  -0.06386  -0.79844   0.00000  Uiso   1.00
He232  H    -0.79620  -0.03950  -0.83784   0.00000  Uiso   1.00
Li108  H    -0.76835  -0.17406  -0.84861   0.00000  Uiso   1.00
Be232  C    -0.46048  -0.25057  -0.76159   0.00000  Uiso   1.00
C232   N    -0.52843  -0.21692  -0.77357   0.00000  Uiso   1.00
Be233  C    -0.61082  -0.09282  -0.81389   0.00000  Uiso   1.00
Be234  C    -0.58685  -0.11429  -0.79109   0.00000  Uiso   1.00
C233   N    -0.61137  -0.15683  -0.80333   0.00000  Uiso   1.00
B108   C    -0.64977  -0.15919  -0.83187   0.00000  Uiso   1.00
C234   N    -0.65090  -0.12148  -0.83955   0.00000  Uiso   1.00
He233  H    -0.55412  -0.10279  -0.76756   0.00000  Uiso   1.00
He234  H    -0.60264  -0.05942  -0.81370   0.00000  Uiso   1.00
Li109  H    -0.67641  -0.18892  -0.84789   0.00000  Uiso   1.00
H58    Zn   -0.87494   0.15165  -0.64945   0.00000  Uiso   1.00
H59    Zn   -0.60216   0.20411  -0.58649   0.00000  Uiso   1.00
H60    Zn   -0.69606   0.10378  -0.77979   0.00000  Uiso   1.00
Be235  C    -0.01496   0.09181  -0.70689   0.00000  Uiso   1.00
C235   N    -0.94641   0.13450  -0.66905   0.00000  Uiso   1.00
He235  H    -0.93674   0.06468  -0.73133   0.00000  Uiso   1.00
Be236  C    -0.80857   0.11694  -0.77982   0.00000  Uiso   1.00
Be237  C    -0.84944   0.12722  -0.74999   0.00000  Uiso   1.00
C236   N    -0.83281   0.13196  -0.70721   0.00000  Uiso   1.00
B109   C    -0.78265   0.12564  -0.71196   0.00000  Uiso   1.00
C237   N    -0.76619   0.11645  -0.75527   0.00000  Uiso   1.00
He236  H    -0.88903   0.13095  -0.75616   0.00000  Uiso   1.00
He237  H    -0.80651   0.11024  -0.81638   0.00000  Uiso   1.00
Li110  H    -0.75817   0.12714  -0.68403   0.00000  Uiso   1.00
Be238  C    -0.46208   0.25966  -0.52594   0.00000  Uiso   1.00
C238   N    -0.53068   0.22183  -0.56840   0.00000  Uiso   1.00
He238  H    -0.54021   0.28424  -0.49876   0.00000  Uiso   1.00
Be239  C    -0.61259   0.08677  -0.72516   0.00000  Uiso   1.00
Be240  C    -0.58987   0.11042  -0.68056   0.00000  Uiso   1.00
C239   N    -0.61276   0.15451  -0.65433   0.00000  Uiso   1.00
B110   C    -0.64907   0.15577  -0.68298   0.00000  Uiso   1.00
C240   N    -0.65048   0.11561  -0.72613   0.00000  Uiso   1.00
He239  H    -0.55906   0.09950  -0.66574   0.00000  Uiso   1.00
He240  H    -0.60512   0.05164  -0.75598   0.00000  Uiso   1.00
Li111  H    -0.67408   0.18626  -0.67268   0.00000  Uiso   1.00
B111   C    -0.22462  -0.00085  -0.57470   0.00000  Uiso   1.00
Li112  H    -0.18371  -0.00061  -0.57480   0.00000  Uiso   1.00
B112   C    -0.27723  -0.00543  -0.82870   0.00000  Uiso   1.00
Li113  H    -0.26583  -0.00410  -0.79549   0.00000  Uiso   1.00
B113   C    -0.27511  -0.16580  -0.99135   0.00000  Uiso   1.00
Li114  H    -0.48661  -0.17383  -0.79552   0.00000  Uiso   1.00
B114   C    -0.75131  -0.00250  -0.57387   0.00000  Uiso   1.00
Li115  H    -0.79218  -0.00289  -0.57539   0.00000  Uiso   1.00
B115   C    -0.69895  -0.00339  -0.82901   0.00000  Uiso   1.00
Li116  H    -0.71429  -0.00223  -0.79711   0.00000  Uiso   1.00
B116   C    -0.70170  -0.16068  -0.98777   0.00000  Uiso   1.00
Li117  H    -0.70747  -0.12739  -0.98847   0.00000  Uiso   1.00
B117   C    -0.98839   0.15855  -0.64675   0.00000  Uiso   1.00
Li118  H    -0.98806   0.19431  -0.61538   0.00000  Uiso   1.00
B118   C    -0.98597  -0.15983  -0.78623   0.00000  Uiso   1.00
Li119  H    -0.98507  -0.17122  -0.75947   0.00000  Uiso   1.00
B119   C    -0.48880   0.19964  -0.59268   0.00000  Uiso   1.00
Li120  H    -0.48920   0.16821  -0.62837   0.00000  Uiso   1.00
B120   C    -0.48641  -0.20022  -0.78356   0.00000  Uiso   1.00
loop_
_geom_bond_atom_site_label_1
_geom_bond_atom_site_label_2
_geom_bond_distance
_geom_bond_site_symmetry_2
_ccdc_geom_bond_type
H1     C1      1.990   .     S
H1     C2      2.000   .     S
H1     C4      1.998   .     S
H1     C121    1.995   .     S
C1     Be41    1.389   .     S
C1     B55     1.354   1_566 D
He1    Be41    1.097   .     S
Be1    Be2     1.392   .     D
Be1    C3      1.388   .     S
Be1    He3     1.097   .     S
Be2    C2      1.390   .     S
Be2    He2     1.095   .     S
C2     B1      1.356   .     D
B1     C3      1.357   .     S
B1     Li1     1.098   .     S
C3     H9      1.989   .     S
C4     B2      1.357   .     S
C4     Be122   1.389   .     S
B2     C5      1.357   .     D
B2     Li2     1.098   .     S
C5     H10     1.998   .     S
C5     Be121   1.389   .     S
C6     Be42    1.389   .     S
C6     H11     2.008   .     S
C6     B26     1.359   1_566 S
He4    Be42    1.097   .     S
Be3    C43     1.389   .     S
Be3    He36    1.097   .     S
Be3    Be159   1.392   1_545 D
Be4    C48     1.388   .     S
Be4    He39    1.097   .     S
Be4    Be160   1.394   1_545 D
H2     C7      1.992   .     S
H2     C8      1.995   .     S
H2     C10     1.996   .     S
H2     C81     1.993   .     S
Be5    Be32    1.390   .     D
Be5    C37     1.389   .     S
Be5    He30    1.096   .     S
C7     Be32    1.389   .     S
C7     B28     1.358   .     D
He5    Be32    1.097   .     S
Be6    Be7     1.392   .     D
Be6    C9      1.389   .     S
Be6    He7     1.097   .     S
Be7    C8      1.389   .     S
Be7    He6     1.097   .     S
C8     B3      1.357   .     D
B3     C9      1.357   .     S
B3     Li3     1.097   .     S
C9     H12     1.994   .     S
Be8    Be9     1.393   .     D
Be8    C11     1.389   .     S
Be8    He9     1.097   .     S
Be9    C10     1.389   .     S
Be9    He8     1.097   .     S
C10    B4      1.357   .     D
B4     C11     1.357   .     S
B4     Li4     1.098   .     S
C11    H13     1.995   .     S
Be10   Be37    1.393   .     D
Be10   C42     1.389   .     S
Be10   He35    1.097   .     S
C12    Be37    1.389   .     S
C12    H14     2.008   .     S
C12    B29     1.359   .     D
He10   Be37    1.097   .     S
H3     C13     1.991   .     S
H3     C14     2.003   .     S
H3     C16     1.998   .     S
H3     C82     1.996   .     S
C13    Be30    1.389   .     S
C13    B30     1.356   1_545 S
He11   Be30    1.097   .     S
Be11   Be12    1.394   .     D
Be11   C15     1.389   .     S
Be11   He13    1.096   .     S
Be12   C14     1.390   .     S
Be12   He12    1.097   .     S
C14    B5      1.357   .     S
B5     C15     1.358   .     D
B5     Li5     1.097   .     S
C15    H15     1.999   .     S
Be13   C17     1.389   .     S
Be13   Be77    1.392   .     D
Be13   He74    1.096   .     S
C16    B6      1.358   .     D
C16    Be77    1.389   .     S
B6     C17     1.357   .     S
B6     Li6     1.098   .     S
C17    H16     1.996   .     S
C18    Be31    1.389   .     S
C18    H17     2.004   .     S
C18    B83     1.357   1_545 S
He14   Be31    1.097   .     S
Be14   C31     1.389   .     S
Be14   He26    1.097   .     S
Be14   Be95    1.394   1_566 D
Be15   C36     1.390   .     S
Be15   He29    1.097   .     S
Be15   Be96    1.393   1_566 D
H4     C19     1.994   .     S
H4     C20     1.999   .     S
H4     C22     2.005   .     S
H4     C138    1.999   .     S
Be16   Be22    1.392   .     D
Be16   C25     1.389   .     S
Be16   He20    1.097   .     S
C19    Be22    1.389   .     S
C19    B32     1.356   .     S
He15   Be22    1.097   .     S
Be17   Be18    1.392   .     D
Be17   C21     1.389   .     S
Be17   He16    1.096   .     S
Be18   C20     1.389   .     S
Be18   He179   1.096   .     S
C20    B7      1.357   .     S
B7     C21     1.357   .     D
B7     Li8     1.098   .     S
C21    H18     1.998   .     S
Li7    B12     1.098   .     S
Be19   Be20    1.393   .     D
Be19   C23     1.389   .     S
Be19   He18    1.097   .     S
Be20   C22     1.390   .     S
Be20   He17    1.096   .     S
C22    B8      1.357   .     D
B8     C23     1.358   .     S
B8     Li9     1.098   .     S
C23    H19     1.998   .     S
Be21   Be27    1.393   .     D
Be21   C30     1.389   .     S
Be21   He25    1.097   .     S
C24    Be27    1.389   .     S
C24    H20     2.007   .     S
C24    B33     1.359   .     S
He19   Be27    1.097   .     S
H5     C25     1.993   .     S
H5     C26     1.993   .     S
H5     C28     2.003   .     S
H5     C99     1.992   .     S
C25    B32     1.357   .     D
Be23   Be24    1.392   .     D
Be23   C27     1.389   .     S
Be23   He22    1.097   .     S
Be24   C26     1.389   .     S
Be24   He21    1.097   .     S
C26    B9      1.357   .     D
B9     C27     1.357   .     S
B9     Li10    1.097   .     S
C27    H15     1.994   .     S
Be25   Be26    1.393   .     D
Be25   C29     1.389   .     S
Be25   He24    1.097   .     S
Be26   C28     1.390   .     S
Be26   He23    1.096   .     S
C28    B10     1.357   .     D
B10    C29     1.357   .     S
B10    Li11    1.098   .     S
C29    H16     1.997   .     S
C30    H17     2.006   .     S
C30    B33     1.359   .     D
H6     C31     1.989   .     S
H6     C32     2.000   .     S
H6     C34     1.997   .     S
H6     C139    1.994   .     S
C31    B58     1.355   1_566 D
Be28   Be29    1.392   .     D
Be28   C33     1.388   .     S
Be28   He28    1.096   .     S
Be29   C32     1.390   .     S
Be29   He27    1.095   .     S
C32    B11     1.356   .     S
B11    C33     1.357   .     D
B11    Li12    1.098   .     S
C33    H18     1.989   .     S
B12    C58     1.358   .     S
B12    C64     1.358   .     D
C34    B13     1.357   .     S
C34    Be144   1.389   .     S
B13    C35     1.357   .     D
B13    Li13    1.098   .     S
C35    H19     1.997   .     S
C35    Be173   1.389   .     S
C36    H20     2.005   .     S
C36    B31     1.359   1_566 S
Be30   Be132   1.393   1_545 D
Be31   Be133   1.394   1_545 D
H7     C37     1.995   .     S
H7     C38     2.000   .     S
H7     C40     1.999   .     S
H7     C156    2.004   .     S
C37    B28     1.358   .     S
Be33   Be34    1.392   .     D
Be33   C39     1.389   .     S
Be33   He32    1.095   .     S
Be34   C38     1.389   .     S
Be34   He31    1.096   .     S
C38    B14     1.358   .     S
B14    C39     1.357   .     D
B14    Li14    1.098   .     S
C39    H9      1.998   .     S
Be35   Be36    1.393   .     D
Be35   C41     1.388   .     S
Be35   He34    1.097   .     S
Be36   C40     1.390   .     S
Be36   He33    1.096   .     S
C40    B15     1.357   .     S
B15    C41     1.357   .     D
B15    Li15    1.098   .     S
C41    H10     1.996   .     S
C42    H11     2.009   .     S
C42    B29     1.360   .     S
H8     C43     1.993   .     S
H8     C44     2.002   .     S
H8     C46     2.000   .     S
H8     C100    1.997   .     S
C43    B27     1.357   1_545 S
Be38   Be39    1.394   .     D
Be38   C45     1.389   .     S
Be38   He38    1.096   .     S
Be39   C44     1.390   .     S
Be39   He37    1.096   .     S
C44    B16     1.357   .     S
B16    C45     1.358   .     D
B16    Li16    1.097   .     S
C45    H12     1.998   .     S
Be40   C47     1.389   .     S
Be40   Be100   1.393   .     D
Be40   He96    1.096   .     S
C46    B17     1.357   .     D
C46    Be100   1.389   .     S
B17    C47     1.358   .     S
B17    Li17    1.098   .     S
C47    H13     1.998   .     S
C48    H14     2.001   .     S
C48    B81     1.357   1_545 S
Be41   Be67    1.394   1_566 D
Be42   Be68    1.393   1_566 D
H9     C49     2.007   .     S
H9     C50     2.003   .     S
H10    C52     2.006   .     S
H10    C53     2.004   .     S
H11    C51     2.004   .     S
H11    C54     2.005   .     S
Be43   Be61    1.393   1_455 D
Be43   C67     1.389   .     S
Be43   He57    1.097   .     S
C49    Be61    1.389   .     S
C49    B34     1.358   1_655 S
He40   Be61    1.097   .     S
Be44   Be45    1.392   .     D
Be44   C51     1.389   .     S
Be44   He42    1.096   .     S
Be45   C50     1.389   .     S
Be45   He41    1.097   .     S
C50    B18     1.359   .     D
B18    C51     1.359   .     S
B18    Li18    1.098   .     S
Be46   Be64    1.392   .     D
Be46   C70     1.389   .     S
Be46   He178   1.097   .     S
C52    Be64    1.389   .     S
C52    B36     1.359   .     S
Be47   Be48    1.393   .     D
Be47   C54     1.389   .     S
Be47   He44    1.097   .     S
Be48   C53     1.389   .     S
Be48   He43    1.096   .     S
C53    B19     1.358   .     D
B19    C54     1.358   .     S
B19    Li19    1.098   .     S
H12    C55     2.009   .     S
H12    C56     2.013   .     S
H13    C58     2.000   .     S
H13    C59     1.999   .     S
H14    C57     2.008   .     S
H14    C60     1.999   .     S
Be49   Be55    1.391   1_455 D
Be49   C61     1.389   .     S
Be49   He51    1.097   .     S
C55    Be55    1.389   .     S
C55    B35     1.360   1_655 S
He45   Be55    1.097   .     S
Be50   Be51    1.393   .     D
Be50   C57     1.389   .     S
Be50   He47    1.097   .     S
Be51   C56     1.390   .     S
Be51   He46    1.096   .     S
C56    B20     1.359   .     D
B20    C57     1.359   .     S
B20    Li20    1.097   .     S
Be52   Be58    1.392   .     D
Be52   C64     1.389   .     S
Be52   He54    1.097   .     S
C58    Be58    1.389   .     S
He48   Be58    1.097   .     S
Be53   Be54    1.394   .     D
Be53   C60     1.389   .     S
Be53   He50    1.097   .     S
Be54   C59     1.389   .     S
Be54   He49    1.096   .     S
C59    B21     1.357   .     D
B21    C60     1.357   .     S
B21    Li21    1.098   .     S
H15    C61     2.007   .     S
H15    C62     2.014   .     S
H16    C64     2.000   .     S
H16    C65     1.998   .     S
H17    C63     2.010   .     S
H17    C66     1.998   .     S
Be55   Be49    1.391   1_655 D
C61    B35     1.360   .     D
Be56   Be57    1.393   .     D
Be56   C63     1.389   .     S
Be56   He53    1.097   .     S
Be57   C62     1.390   .     S
Be57   He52    1.097   .     S
C62    B22     1.359   .     S
B22    C63     1.359   .     D
B22    Li22    1.097   .     S
Be59   Be60    1.394   .     D
Be59   C66     1.389   .     S
Be59   He56    1.097   .     S
Be60   C65     1.389   .     S
Be60   He55    1.097   .     S
C65    B23     1.357   .     D
B23    C66     1.357   .     S
B23    Li23    1.098   .     S
H18    C67     2.005   .     S
H18    C68     2.002   .     S
H19    C70     2.006   .     S
H19    C71     2.002   .     S
H20    C69     2.003   .     S
H20    C72     2.003   .     S
Be61   Be43    1.393   1_655 D
C67    B34     1.357   .     D
Be62   Be63    1.392   .     D
Be62   C69     1.389   .     S
Be62   He59    1.096   .     S
Be63   C68     1.389   .     S
Be63   He58    1.097   .     S
C68    B24     1.358   .     S
B24    C69     1.359   .     D
B24    Li24    1.098   .     S
Be64   He165   1.097   .     S
C70    B36     1.359   .     D
Be65   Be66    1.393   .     D
Be65   C72     1.389   .     S
Be65   He61    1.097   .     S
Be66   C71     1.389   .     S
Be66   He60    1.096   .     S
C71    B25     1.358   .     D
B25    C72     1.358   .     S
B25    Li25    1.098   .     S
B26    C6      1.359   1_544 S
B26    Li26    1.098   .     S
B26    C107    1.359   .     D
B27    C43     1.357   1_565 S
B27    Li27    1.097   .     S
B27    C123    1.356   .     D
B28    Li28    1.097   .     S
B29    Li29    1.097   .     S
B30    C13     1.356   1_565 S
B30    Li30    1.097   .     S
B30    C141    1.356   .     D
B31    C36     1.359   1_544 S
B31    Li31    1.098   .     S
B31    C89     1.359   .     D
B32    Li32    1.096   .     S
B33    Li33    1.097   .     S
B34    C49     1.358   1_455 S
B34    Li34    1.096   .     S
B35    C55     1.360   1_455 S
B35    Li35    1.097   .     S
B36    Li36    1.097   .     S
Be67   Be41    1.394   1_544 D
Be67   C102    1.389   .     S
Be67   He98    1.097   .     S
Be68   Be42    1.393   1_544 D
Be68   C107    1.389   .     S
Be68   He103   1.097   .     S
Be69   Be101   1.393   .     D
Be69   C101    1.389   .     S
Be69   He97    1.097   .     S
C73    Be101   1.389   .     S
C73    B49     1.357   .     S
C73    H42     1.994   .     S
He62   Be101   1.097   .     S
He63   Be182   1.096   .     S
H21    C74     1.998   .     S
H21    C75     1.991   .     S
H21    C76     1.996   .     S
H21    C78     2.004   .     S
Be70   Be99    1.394   .     D
Be70   C100    1.389   .     S
Be70   He94    1.097   .     S
C74    Be99    1.389   .     S
C74    B50     1.357   .     D
He64   Be99    1.097   .     S
C75    Be97    1.389   .     S
C75    B56     1.356   1_545 S
He65   Be97    1.097   .     S
Be71   Be72    1.392   .     D
Be71   C77     1.390   .     S
Be71   He67    1.095   .     S
Be72   C76     1.389   .     S
Be72   He66    1.097   .     S
C76    B37     1.357   .     S
B37    C77     1.358   .     D
B37    Li37    1.098   .     S
C77    H25     1.999   .     S
Be73   Be74    1.393   .     D
Be73   C79     1.389   .     S
Be73   He69    1.097   .     S
Be74   C78     1.390   .     S
Be74   He68    1.096   .     S
C78    B38     1.358   .     D
B38    C79     1.358   .     S
B38    Li38    1.098   .     S
C79    H26     2.001   .     S
C80    Be98    1.390   .     S
C80    H27     2.006   .     S
C80    B57     1.358   1_545 D
He70   Be98    1.097   .     S
Be75   Be106   1.392   .     D
Be75   C108    1.389   .     S
Be75   He104   1.097   .     S
C81    Be106   1.389   .     S
C81    B51     1.357   .     S
He71   Be106   1.097   .     S
Be76   Be89    1.393   .     D
Be76   C92     1.390   .     S
Be76   He86    1.097   .     S
C82    Be89    1.389   .     S
C82    B52     1.357   .     S
He72   Be89    1.097   .     S
Be77   He73    1.097   .     S
H22    C83     1.995   .     S
H22    C84     1.990   .     S
H22    C85     2.001   .     S
H22    C87     1.996   .     S
Be78   Be88    1.393   .     D
Be78   C91     1.389   .     S
Be78   He85    1.097   .     S
C83    Be88    1.389   .     S
C83    B53     1.357   .     D
He75   Be88    1.097   .     S
C84    Be95    1.389   .     S
C84    B58     1.354   .     S
He76   Be95    1.097   .     S
Be79   Be80    1.393   .     D
Be79   C86     1.388   .     S
Be79   He78    1.097   .     S
Be80   C85     1.390   .     S
Be80   He77    1.096   .     S
C85    B39     1.357   .     D
B39    C86     1.357   .     S
B39    Li39    1.097   .     S
C86    H28     1.993   .     S
Be81   Be82    1.393   .     D
Be81   C88     1.389   .     S
Be81   He80    1.097   .     S
Be82   C87     1.389   .     S
Be82   He79    1.097   .     S
C87    B40     1.357   .     S
B40    C88     1.357   .     D
B40    Li40    1.098   .     S
C88    H29     1.996   .     S
C89    Be96    1.389   .     S
C89    H30     2.004   .     S
He81   Be96    1.097   .     S
Be83   Be94    1.392   .     D
Be83   C99     1.389   .     S
Be83   He93    1.097   .     S
C90    Be94    1.389   .     S
C90    B54     1.356   .     D
C90    H43     1.991   .     S
He82   Be94    1.097   .     S
Be84   Be85    1.391   .     D
Be84   He84    1.095   .     S
Be84   C185    1.390   .     S
Be85   He83    1.097   .     S
Be85   C184    1.388   .     S
Be86   C93     1.389   .     S
Be86   He87    1.097   .     S
Be86   Be199   1.392   1_545 D
Be87   C98     1.389   .     S
Be87   He92    1.097   .     S
Be87   Be200   1.393   1_545 D
C91    B53     1.357   .     S
C91    H45     1.995   .     S
H23    C92     1.999   .     S
H23    C93     1.994   .     S
H23    C94     1.997   .     S
H23    C96     2.007   .     S
C92    B52     1.357   .     D
C93    B59     1.356   1_545 S
Be90   Be91    1.392   .     D
Be90   C95     1.389   .     S
Be90   He89    1.096   .     S
Be91   C94     1.389   .     S
Be91   He88    1.096   .     S
C94    B41     1.358   .     S
B41    C95     1.357   .     D
B41    Li41    1.098   .     S
C95    H28     1.998   .     S
Be92   Be93    1.393   .     D
Be92   C97     1.389   .     S
Be92   He91    1.097   .     S
Be93   C96     1.390   .     S
Be93   He90    1.096   .     S
C96    B42     1.358   .     D
B42    C97     1.358   .     S
B42    Li42    1.098   .     S
C97    H29     2.002   .     S
C98    H30     2.004   .     S
C98    B60     1.358   1_545 S
C99    B54     1.357   .     S
Be95   Be14    1.394   1_544 D
Be96   Be15    1.393   1_544 D
Be97   Be183   1.392   1_545 D
Be98   Be184   1.393   1_545 D
C100   B50     1.357   .     S
Be100  He95    1.097   .     S
H24    C101    1.994   .     S
H24    C102    1.989   .     S
H24    C103    1.999   .     S
H24    C105    1.997   .     S
C101   B49     1.357   .     D
C102   B55     1.355   .     S
Be102  Be103   1.392   .     D
Be102  C104    1.388   .     S
Be102  He100   1.097   .     S
Be103  C103    1.390   .     S
Be103  He99    1.096   .     S
C103   B43     1.356   .     D
B43    C104    1.357   .     S
B43    Li43    1.097   .     S
C104   H25     1.992   .     S
Be104  Be105   1.393   .     D
Be104  C106    1.389   .     S
Be104  He102   1.097   .     S
Be105  C105    1.389   .     S
Be105  He101   1.097   .     S
C105   B44     1.357   .     S
B44    C106    1.357   .     D
B44    Li44    1.098   .     S
C106   H26     1.997   .     S
C107   H27     2.006   .     S
C108   B51     1.356   .     D
C108   H48     1.989   .     S
Be107  He105   1.097   .     S
Be107  Be215   1.391   .     D
Be107  C214    1.387   .     S
He106  Be215   1.095   .     S
He107  Be232   1.096   .     S
H25    C109    2.005   .     S
H25    C110    2.002   .     S
H26    C112    2.007   .     S
H26    C113    2.004   .     S
H27    C111    2.004   .     S
H27    C114    2.004   .     S
Be108  Be114   1.393   1_455 D
Be108  C115    1.389   .     S
Be108  He114   1.097   .     S
C109   Be114   1.390   .     S
C109   B61     1.358   1_655 S
He108  Be114   1.097   .     S
Be109  Be110   1.393   .     D
Be109  C111    1.389   .     S
Be109  He110   1.096   .     S
Be110  C110    1.389   .     S
Be110  He109   1.097   .     S
C110   B45     1.358   .     S
B45    C111    1.358   .     D
B45    Li45    1.098   .     S
Be111  Be117   1.392   .     D
Be111  C118    1.389   .     S
Be111  He117   1.097   .     S
C112   Be117   1.389   .     S
C112   B62     1.359   .     S
He111  Be117   1.097   .     S
Be112  Be113   1.393   .     D
Be112  C114    1.389   .     S
Be112  He113   1.097   .     S
Be113  C113    1.389   .     S
Be113  He112   1.097   .     S
C113   B46     1.358   .     D
B46    C114    1.358   .     S
B46    Li46    1.098   .     S
H28    C115    2.005   .     S
H28    C116    2.001   .     S
H29    C118    2.007   .     S
H29    C119    2.002   .     S
H30    C117    2.002   .     S
H30    C120    2.002   .     S
Be114  Be108   1.393   1_655 D
C115   B61     1.358   .     D
Be115  Be116   1.393   .     D
Be115  C117    1.389   .     S
Be115  He116   1.096   .     S
Be116  C116    1.389   .     S
Be116  He115   1.097   .     S
C116   B47     1.358   .     S
B47    C117    1.358   .     D
B47    Li47    1.097   .     S
C118   B62     1.359   .     D
Be118  Be119   1.394   .     D
Be118  C120    1.389   .     S
Be118  He119   1.097   .     S
Be119  C119    1.390   .     S
Be119  He118   1.096   .     S
C119   B48     1.357   .     D
B48    C120    1.358   .     S
B48    Li48    1.098   .     S
He120  Be226   1.096   .     S
B49    Li49    1.098   .     S
B50    Li50    1.098   .     S
B51    Li51    1.097   .     S
B52    Li52    1.098   .     S
B53    Li53    1.098   .     S
B54    Li54    1.098   .     S
B55    C1      1.354   1_544 D
B55    Li55    1.097   .     S
B56    C75     1.356   1_565 S
B56    Li56    1.096   .     S
B56    C205    1.356   .     D
B57    C80     1.358   1_565 D
B57    Li57    1.097   .     S
B57    C210    1.358   .     S
B58    C31     1.355   1_544 D
B58    Li58    1.097   .     S
B59    C93     1.356   1_565 S
B59    Li59    1.096   .     S
B59    C187    1.357   .     D
B60    C98     1.358   1_565 S
B60    Li60    1.097   .     S
B60    C192    1.358   .     D
B61    C109    1.358   1_455 S
B61    Li61    1.096   .     S
B62    Li62    1.097   .     S
Be120  Be153   1.393   .     D
Be120  C149    1.389   .     S
Be120  He157   1.097   .     S
C121   Be153   1.389   .     S
C121   B75     1.356   .     D
He121  Be153   1.097   .     S
Be121  Be122   1.393   .     D
Be121  He123   1.097   .     S
Be122  He122   1.096   .     S
H31    C122    1.992   .     S
H31    C123    1.992   .     S
H31    C124    2.005   .     S
H31    C126    1.996   .     S
Be123  Be152   1.393   .     D
Be123  C148    1.389   .     S
Be123  He156   1.097   .     S
C122   Be152   1.389   .     S
C122   B76     1.356   .     S
He124  Be152   1.097   .     S
C123   Be159   1.389   .     S
He125  Be159   1.097   .     S
Be124  Be125   1.394   .     D
Be124  C125    1.388   .     S
Be124  He127   1.096   .     S
Be125  C124    1.390   .     S
Be125  He126   1.097   .     S
C124   B63     1.357   .     D
B63    C125    1.357   .     S
B63    Li63    1.096   .     S
C125   H35     1.997   .     S
Be126  Be127   1.393   .     D
Be126  C127    1.388   .     S
Be126  He129   1.097   .     S
Be127  C126    1.390   .     S
Be127  He128   1.097   .     S
C126   B64     1.356   .     D
B64    C127    1.356   .     S
B64    Li64    1.096   .     S
C127   H36     1.990   .     S
C128   Be160   1.390   .     S
C128   H37     2.008   .     S
C128   B81     1.358   .     D
He130  Be160   1.096   .     S
Be128  Be158   1.392   .     D
Be128  C156    1.390   .     S
Be128  He164   1.096   .     S
C129   Be158   1.389   .     S
C129   B77     1.358   .     D
C129   H41     1.996   .     S
He131  Be158   1.097   .     S
Be129  He132   1.097   .     S
Be129  Be177   1.393   .     D
Be129  C172    1.389   .     S
He133  Be177   1.096   .     S
Be130  C150    1.389   .     S
Be130  He158   1.096   .     S
Be130  Be210   1.391   1_566 D
Be131  C155    1.389   .     S
Be131  He163   1.097   .     S
Be131  Be211   1.392   1_566 D
Be132  Be30    1.393   1_565 D
Be132  C141    1.389   .     S
Be132  He147   1.097   .     S
Be133  Be31    1.394   1_565 D
Be133  C146    1.390   .     S
Be133  He152   1.096   .     S
Be134  Be145   1.393   .     D
Be134  C140    1.389   .     S
Be134  He146   1.097   .     S
C130   Be145   1.389   .     S
C130   B78     1.357   .     D
C130   H44     1.993   .     S
He134  Be145   1.097   .     S
H32    C131    1.995   .     S
H32    C132    1.993   .     S
H32    C133    1.995   .     S
H32    C135    1.996   .     S
Be135  Be143   1.393   .     D
Be135  C139    1.389   .     S
Be135  He143   1.097   .     S
C131   Be143   1.389   .     S
C131   B79     1.357   .     S
He135  Be143   1.097   .     S
C132   Be141   1.389   .     S
C132   B84     1.358   1_566 S
He136  Be141   1.095   .     S
Be136  Be137   1.393   .     D
Be136  C134    1.389   .     S
Be136  He138   1.097   .     S
Be137  C133    1.389   .     S
Be137  He137   1.097   .     S
C133   B65     1.357   .     S
B65    C134    1.356   .     D
B65    Li65    1.097   .     S
C134   H38     1.996   .     S
Be138  Be139   1.392   .     D
Be138  C136    1.389   .     S
Be138  He140   1.097   .     S
Be139  C135    1.388   .     S
Be139  He139   1.097   .     S
C135   B66     1.357   .     S
B66    C136    1.356   .     D
B66    Li66    1.097   .     S
C136   H39     1.997   .     S
C137   Be142   1.389   .     S
C137   H40     2.010   .     S
C137   B116    1.359   1_566 D
He141  Be142   1.097   .     S
Be140  Be150   1.393   .     D
Be140  C147    1.389   .     S
Be140  He153   1.097   .     S
C138   Be150   1.389   .     S
C138   B80     1.358   .     S
He142  Be150   1.096   .     S
Be141  Be193   1.390   1_566 D
Be142  Be194   1.392   1_566 D
C139   B79     1.357   .     D
Be144  He144   1.097   .     S
Be144  Be173   1.393   .     D
He145  Be173   1.097   .     S
H33    C140    1.993   .     S
H33    C141    1.991   .     S
H33    C142    2.007   .     S
H33    C144    1.994   .     S
C140   B78     1.357   .     S
Be146  Be147   1.393   .     D
Be146  C143    1.388   .     S
Be146  He149   1.096   .     S
Be147  C142    1.390   .     S
Be147  He148   1.097   .     S
C142   B67     1.358   .     D
B67    C143    1.357   .     S
B67    Li67    1.096   .     S
C143   H38     2.000   .     S
Be148  Be149   1.393   .     D
Be148  C145    1.389   .     S
Be148  He151   1.097   .     S
Be149  C144    1.390   .     S
Be149  He150   1.097   .     S
C144   B68     1.356   .     D
B68    C145    1.356   .     S
B68    Li68    1.096   .     S
C145   H39     1.989   .     S
C146   H40     2.009   .     S
C146   B83     1.358   .     D
C147   B80     1.357   .     D
C147   H46     1.995   .     S
Be151  He154   1.097   .     S
Be151  Be204   1.393   .     D
Be151  C202    1.389   .     S
He155  Be204   1.097   .     S
C148   B76     1.357   .     D
C148   H47     1.992   .     S
H34    C149    1.994   .     S
H34    C150    1.993   .     S
H34    C151    1.996   .     S
H34    C153    1.993   .     S
C149   B75     1.357   .     S
C150   B82     1.358   1_566 S
Be154  Be155   1.393   .     D
Be154  C152    1.389   .     S
Be154  He160   1.097   .     S
Be155  C151    1.389   .     S
Be155  He159   1.097   .     S
C151   B69     1.357   .     D
B69    C152    1.357   .     S
B69    Li69    1.097   .     S
C152   H35     1.998   .     S
Be156  Be157   1.392   .     D
Be156  C154    1.390   .     S
Be156  He162   1.097   .     S
Be157  C153    1.388   .     S
Be157  He161   1.096   .     S
C153   B70     1.357   .     S
B70    C154    1.356   .     D
B70    Li70    1.097   .     S
C154   H36     1.994   .     S
C155   H37     2.008   .     S
C155   B113    1.360   1_566 D
C156   B77     1.358   .     S
Be159  Be3     1.392   1_565 D
Be160  Be4     1.394   1_565 D
H35    C157    1.996   .     S
H35    C158    1.998   .     S
H36    C160    1.994   .     S
H36    C161    2.004   .     S
H37    C159    2.008   .     S
H37    C162    2.004   .     S
Be161  Be167   1.391   1_455 D
Be161  C163    1.389   .     S
Be161  He172   1.097   .     S
C157   Be167   1.389   .     S
C157   B85     1.358   1_655 S
He166  Be167   1.097   .     S
Be162  Be163   1.391   .     D
Be162  C159    1.390   .     S
Be162  He168   1.097   .     S
Be163  C158    1.389   .     S
Be163  He167   1.097   .     S
C158   B71     1.358   .     S
B71    C159    1.358   .     D
B71    Li71    1.097   .     S
Be164  Be170   1.391   .     D
Be164  C166    1.389   .     S
Be164  He175   1.097   .     S
C160   Be170   1.389   .     S
C160   B86     1.357   .     S
He169  Be170   1.097   .     S
Be165  Be166   1.393   .     D
Be165  C162    1.389   .     S
Be165  He171   1.096   .     S
Be166  C161    1.389   .     S
Be166  He170   1.097   .     S
C161   B72     1.358   .     D
B72    C162    1.359   .     S
B72    Li72    1.096   .     S
H38    C163    1.997   .     S
H38    C164    1.999   .     S
H39    C166    1.995   .     S
H39    C167    2.003   .     S
H40    C165    2.006   .     S
H40    C168    2.005   .     S
Be167  Be161   1.391   1_655 D
C163   B85     1.358   .     D
Be168  Be169   1.391   .     D
Be168  C165    1.390   .     S
Be168  He174   1.096   .     S
Be169  C164    1.388   .     S
Be169  He173   1.097   .     S
C164   B73     1.358   .     S
B73    C165    1.358   .     D
B73    Li73    1.097   .     S
C166   B86     1.358   .     D
Be171  Be172   1.393   .     D
Be171  C168    1.389   .     S
Be171  He177   1.097   .     S
Be172  C167    1.389   .     S
Be172  He176   1.097   .     S
C167   B74     1.358   .     D
B74    C168    1.359   .     S
B74    Li74    1.096   .     S
B75    Li75    1.098   .     S
B76    Li76    1.098   .     S
B77    Li77    1.097   .     S
B78    Li78    1.098   .     S
B79    Li79    1.098   .     S
B80    Li80    1.098   .     S
B81    C48     1.357   1_565 S
B81    Li81    1.098   .     S
B82    C150    1.358   1_544 S
B82    Li82    1.097   .     S
B82    C175    1.357   .     D
B83    C18     1.357   1_565 S
B83    Li83    1.098   .     S
B84    C132    1.358   1_544 S
B84    Li84    1.098   .     S
B84    C193    1.357   .     D
B85    C157    1.358   1_455 S
B85    Li85    1.098   .     S
B86    Li86    1.098   .     S
Li87   B113    1.095   .     S
H41    C169    1.989   .     S
H41    C170    1.999   .     S
H41    C172    1.998   .     S
Be174  Be212   1.393   .     D
Be174  C211    1.389   .     S
Be174  He215   1.098   .     S
C169   Be212   1.389   .     S
C169   B111    1.357   .     D
He180  Be212   1.097   .     S
Be175  Be176   1.392   .     D
Be175  C171    1.388   .     S
Be175  He182   1.097   .     S
Be176  C170    1.390   .     S
Be176  He181   1.096   .     S
C170   B87     1.357   .     S
B87    C171    1.357   .     D
B87    Li88    1.098   .     S
C171   H49     1.992   .     S
Be177  C173    1.389   .     S
C172   B88     1.357   .     S
B88    C173    1.357   .     D
B88    Li89    1.098   .     S
C173   H50     1.996   .     S
Be178  Be216   1.393   .     D
Be178  C216    1.389   .     S
Be178  He218   1.096   .     S
C174   Be216   1.389   .     S
C174   H51     2.001   .     S
C174   B112    1.357   .     D
He183  Be216   1.097   .     S
H42    C175    1.990   .     S
H42    C176    1.998   .     S
H42    C178    1.993   .     S
C175   Be210   1.389   .     S
He184  Be210   1.097   .     S
Be179  Be180   1.393   .     D
Be179  C177    1.389   .     S
Be179  He186   1.097   .     S
Be180  C176    1.389   .     S
Be180  He185   1.096   .     S
C176   B89     1.357   .     D
B89    C177    1.357   .     S
B89    Li90    1.097   .     S
C177   H52     1.995   .     S
Be181  Be182   1.391   .     D
Be181  C179    1.389   .     S
Be181  He187   1.096   .     S
Be182  C178    1.389   .     S
C178   B90     1.357   .     S
B90    C179    1.356   .     D
B90    Li91    1.096   .     S
C179   H53     1.993   .     S
C180   Be211   1.390   .     S
C180   H54     2.010   .     S
C180   B113    1.360   .     S
He188  Be211   1.097   .     S
Be183  Be97    1.392   1_565 D
Be183  C205    1.389   .     S
Be183  He209   1.097   .     S
Be184  Be98    1.393   1_565 D
Be184  C210    1.389   .     S
Be184  He214   1.097   .     S
H43    C181    1.991   .     S
H43    C182    1.997   .     S
H43    C184    1.987   .     S
Be185  Be201   1.393   .     D
Be185  C199    1.389   .     S
Be185  He205   1.097   .     S
C181   Be201   1.389   .     S
C181   B114    1.355   .     S
He189  Be201   1.097   .     S
Be186  Be187   1.393   .     D
Be186  C183    1.389   .     S
Be186  He191   1.096   .     S
Be187  C182    1.389   .     S
Be187  He190   1.097   .     S
C182   B91     1.357   .     D
B91    C183    1.356   .     S
B91    Li92    1.097   .     S
C183   H55     1.996   .     S
C184   B92     1.357   .     S
B92    C185    1.356   .     D
B92    Li93    1.098   .     S
C185   H56     1.993   .     S
Be188  Be205   1.394   .     D
Be188  C204    1.389   .     S
Be188  He208   1.097   .     S
C186   Be205   1.389   .     S
C186   H57     2.008   .     S
C186   B115    1.358   .     D
He192  Be205   1.096   .     S
H44    C187    1.993   .     S
H44    C188    1.995   .     S
H44    C190    2.002   .     S
C187   Be199   1.389   .     S
He193  Be199   1.097   .     S
Be189  Be190   1.393   .     D
Be189  C189    1.389   .     S
Be189  He195   1.096   .     S
Be190  C188    1.389   .     S
Be190  He194   1.097   .     S
C188   B93     1.357   .     S
B93    C189    1.357   .     D
B93    Li94    1.098   .     S
C189   H58     1.997   .     S
Be191  Be192   1.393   .     D
Be191  C191    1.389   .     S
Be191  He197   1.097   .     S
Be192  C190    1.390   .     S
Be192  He196   1.096   .     S
C190   B94     1.358   .     D
B94    C191    1.358   .     S
B94    Li95    1.098   .     S
C191   H59     1.997   .     S
C192   Be200   1.389   .     S
C192   H60     2.003   .     S
He198  Be200   1.097   .     S
Be193  Be141   1.390   1_544 D
Be193  C193    1.389   .     S
Be193  He199   1.097   .     S
Be194  Be142   1.392   1_544 D
Be194  C198    1.390   .     S
Be194  He204   1.096   .     S
H45    C193    1.992   .     S
H45    C194    1.998   .     S
H45    C196    1.996   .     S
Be195  Be196   1.392   .     D
Be195  C195    1.389   .     S
Be195  He201   1.097   .     S
Be196  C194    1.390   .     S
Be196  He200   1.097   .     S
C194   B95     1.357   .     S
B95    C195    1.356   .     D
B95    Li96    1.096   .     S
C195   H55     1.996   .     S
Be197  Be198   1.392   .     D
Be197  C197    1.388   .     S
Be197  He203   1.097   .     S
Be198  C196    1.390   .     S
Be198  He202   1.097   .     S
C196   B96     1.356   .     S
B96    C197    1.356   .     D
B96    Li97    1.096   .     S
C197   H56     1.993   .     S
C198   H57     2.012   .     S
C198   B116    1.360   .     S
Be199  Be86    1.392   1_565 D
Be200  Be87    1.393   1_565 D
H46    C199    1.992   .     S
H46    C200    2.000   .     S
H46    C202    1.998   .     S
C199   B114    1.357   .     D
Be202  Be203   1.393   .     D
Be202  C201    1.388   .     S
Be202  He207   1.097   .     S
Be203  C200    1.390   .     S
Be203  He206   1.096   .     S
C200   B97     1.357   .     D
B97    C201    1.357   .     S
B97    Li98    1.097   .     S
C201   H58     1.991   .     S
Be204  C203    1.389   .     S
C202   B98     1.357   .     S
B98    C203    1.357   .     D
B98    Li99    1.098   .     S
C203   H59     1.995   .     S
C204   H60     2.001   .     S
C204   B115    1.357   .     S
H47    C205    1.990   .     S
H47    C206    1.992   .     S
H47    C208    2.000   .     S
Be206  Be207   1.393   .     D
Be206  C207    1.390   .     S
Be206  He211   1.096   .     S
Be207  C206    1.389   .     S
Be207  He210   1.097   .     S
C206   B99     1.357   .     S
B99    C207    1.357   .     D
B99    Li100   1.098   .     S
C207   H49     1.996   .     S
Be208  Be209   1.393   .     D
Be208  C209    1.389   .     S
Be208  He213   1.097   .     S
Be209  C208    1.390   .     S
Be209  He212   1.096   .     S
C208   B100    1.357   .     D
B100   C209    1.357   .     S
B100   Li101   1.098   .     S
C209   H50     1.997   .     S
C210   H51     2.005   .     S
Be210  Be130   1.391   1_544 D
Be211  Be131   1.392   1_544 D
H48    C211    1.988   .     S
H48    C212    1.993   .     S
H48    C214    1.987   .     S
C211   B111    1.355   .     S
Be213  Be214   1.393   .     D
Be213  C213    1.389   .     S
Be213  He217   1.096   .     S
Be214  C212    1.390   .     S
Be214  He216   1.097   .     S
C212   B101    1.355   .     D
B101   C213    1.356   .     S
B101   Li102   1.097   .     S
C213   H52     1.990   .     S
Be215  C215    1.391   .     S
C214   B102    1.358   .     S
B102   C215    1.357   .     D
B102   Li103   1.097   .     S
C215   H53     2.001   .     S
C216   H54     2.007   .     S
C216   B112    1.358   .     S
H49    C217    2.006   .     S
H49    C218    2.007   .     S
H50    C220    2.001   .     S
H50    C221    1.998   .     S
H51    C219    2.008   .     S
H51    C222    1.998   .     S
Be217  Be235   1.393   1_455 D
Be217  C235    1.389   .     S
Be217  He235   1.097   .     S
C217   Be235   1.389   .     S
C217   B117    1.358   1_655 S
He219  Be235   1.097   .     S
Be218  Be219   1.392   .     D
Be218  C219    1.389   .     S
Be218  He221   1.096   .     S
Be219  C218    1.389   .     S
Be219  He220   1.097   .     S
C218   B103    1.359   .     S
B103   C219    1.359   .     D
B103   Li104   1.097   .     S
Be220  Be238   1.392   .     D
Be220  C238    1.389   .     S
Be220  He238   1.097   .     S
C220   Be238   1.389   .     S
C220   B119    1.358   .     S
He222  Be238   1.097   .     S
Be221  Be222   1.393   .     D
Be221  C222    1.389   .     S
Be221  He224   1.097   .     S
Be222  C221    1.389   .     S
Be222  He223   1.096   .     S
C221   B104    1.357   .     D
B104   C222    1.357   .     S
B104   Li105   1.099   .     S
H52    C223    1.988   .     S
H52    C224    1.993   .     S
H53    C226    1.999   .     S
H53    C227    2.011   .     S
H54    C225    2.002   .     S
H54    C228    2.006   .     S
Be223  Be229   1.391   1_455 D
Be223  C229    1.389   .     S
Be223  He230   1.097   .     S
C223   Be229   1.389   .     S
C223   B118    1.357   1_655 S
He225  Be229   1.097   .     S
Be224  Be225   1.392   .     D
Be224  C225    1.390   .     S
Be224  He227   1.097   .     S
Be225  C224    1.389   .     S
Be225  He226   1.097   .     S
C224   B105    1.357   .     D
B105   C225    1.358   .     S
B105   Li106   1.098   .     S
Be226  Be232   1.390   .     D
Be226  C232    1.389   .     S
C226   Be232   1.389   .     S
C226   B120    1.358   .     S
Be227  Be228   1.393   .     D
Be227  C228    1.388   .     S
Be227  He229   1.096   .     S
Be228  C227    1.390   .     S
Be228  He228   1.096   .     S
C227   B106    1.358   .     D
B106   C228    1.359   .     S
B106   Li107   1.097   .     S
H55    C229    1.990   .     S
H55    C230    1.997   .     S
H56    C232    1.992   .     S
H56    C233    2.006   .     S
H57    C231    2.001   .     S
H57    C234    2.008   .     S
Be229  Be223   1.391   1_655 D
C229   B118    1.356   .     D
Be230  Be231   1.392   .     D
Be230  C231    1.390   .     S
Be230  He232   1.097   .     S
Be231  C230    1.389   .     S
Be231  He231   1.097   .     S
C230   B107    1.357   .     S
B107   C231    1.358   .     D
B107   Li108   1.097   .     S
C232   B120    1.357   .     D
Be233  Be234   1.394   .     D
Be233  C234    1.389   .     S
Be233  He234   1.097   .     S
Be234  C233    1.389   .     S
Be234  He233   1.097   .     S
C233   B108    1.358   .     D
B108   C234    1.358   .     S
B108   Li109   1.096   .     S
H58    C235    2.006   .     S
H58    C236    2.007   .     S
H59    C238    2.000   .     S
H59    C239    1.996   .     S
H60    C237    2.007   .     S
H60    C240    1.997   .     S
Be235  Be217   1.393   1_655 D
C235   B117    1.358   .     D
Be236  Be237   1.393   .     D
Be236  C237    1.389   .     S
Be236  He237   1.096   .     S
Be237  C236    1.389   .     S
Be237  He236   1.097   .     S
C236   B109    1.359   .     S
B109   C237    1.359   .     D
B109   Li110   1.097   .     S
C238   B119    1.358   .     D
Be239  Be240   1.393   .     D
Be239  C240    1.389   .     S
Be239  He240   1.097   .     S
Be240  C239    1.390   .     S
Be240  He239   1.096   .     S
C239   B110    1.357   .     D
B110   C240    1.357   .     S
B110   Li111   1.098   .     S
B111   Li112   1.097   .     S
B112   Li113   1.098   .     S
B113   C155    1.360   1_544 D
Li114  B120    1.097   .     S
B114   Li115   1.097   .     S
B115   Li116   1.098   .     S
B116   C137    1.359   1_544 D
B116   Li117   1.097   .     S
B117   C217    1.358   1_455 S
B117   Li118   1.097   .     S
B118   C223    1.357   1_455 S
B118   Li119   1.097   .     S
B119   Li120   1.097   .     S
