# Supplementary material for: Data-Driven Search Algorithm for Discovery of Synthesizable Zeolitic Imidazolate Frameworks
Source: JACS Au. 2025 Mar 7;5(3):1460–70. doi: 10.1021/jacsau.5c00077 (PMC11938011; doi:10.1021/jacsau.5c00077)
Supplement: Supplementary file 5 — au5c00077_si_005.zip [file au5c00077_si_005.zip › Tier 2/T-184_141_3_10600.cif]

data_141_3_10600.lmp-nosymm
_audit_creation_date              2023-09-12
_audit_creation_method            'Materials Studio'
_symmetry_space_group_name_H-M    'PMNA'
_symmetry_Int_Tables_number       53
_symmetry_cell_setting            orthorhombic
loop_
_symmetry_equiv_pos_as_xyz
  x,y,z
  -x+1/2,-y,z+1/2
  -x+1/2,y,-z+1/2
  x,-y,-z
  -x,-y,-z
  x+1/2,y,-z+1/2
  x+1/2,-y,z+1/2
  -x,y,z
_cell_length_a                    18.7810
_cell_length_b                    18.7817
_cell_length_c                    115.8070
_cell_angle_alpha                 90.0000
_cell_angle_beta                  90.0000
_cell_angle_gamma                 90.0000
loop_
_atom_site_label
_atom_site_type_symbol
_atom_site_fract_x
_atom_site_fract_y
_atom_site_fract_z
_atom_site_U_iso_or_equiv
_atom_site_adp_type
_atom_site_occupancy
H1     Zn    0.33850   0.09798   0.22803   0.00000  Uiso   1.00
H3     Zn    0.83859   0.58872   0.02196   0.00000  Uiso   1.00
H5     Zn    0.33821   0.42117   0.22796   0.00000  Uiso   1.00
H7     Zn    0.83839   0.91211   0.02209   0.00000  Uiso   1.00
H9     Zn    0.33842   0.92087   0.18436   0.00000  Uiso   1.00
H11    Zn    0.66211   0.58578   0.06554   0.00000  Uiso   1.00
H13    Zn    0.33831   0.59563   0.18407   0.00000  Uiso   1.00
H15    Zn    0.66347   0.91017   0.06598   0.00000  Uiso   1.00
H17    Zn    0.16239   0.10222   0.15185   0.00000  Uiso   1.00
H19    Zn    0.84362   0.41171   0.09792   0.00000  Uiso   1.00
H21    Zn    0.15831   0.42014   0.15142   0.00000  Uiso   1.00
H23    Zn    0.83928   0.09100   0.09903   0.00000  Uiso   1.00
Be1    C     0.26894   0.99748   0.24484   0.00000  Uiso   1.00
C1     N     0.27992   0.06775   0.24154   0.00000  Uiso   1.00
He1    H     0.28771   0.95300   0.23950   0.00000  Uiso   1.00
Be3    C     0.73823   0.51906   1.00515   0.00000  Uiso   1.00
C3     N     0.80850   0.53015   1.00844   0.00000  Uiso   1.00
He3    H     0.69375   0.53794   0.01047   0.00000  Uiso   1.00
Be5    C     0.26886   0.52155   0.24483   0.00000  Uiso   1.00
C5     N     0.27983   0.45128   0.24152   0.00000  Uiso   1.00
He5    H     0.28752   0.56604   0.23949   0.00000  Uiso   1.00
Be7    C     0.73821   0.98125   1.00518   0.00000  Uiso   1.00
C7     N     0.80846   0.97040   1.00850   0.00000  Uiso   1.00
He7    H     0.69370   0.96273   0.01054   0.00000  Uiso   1.00
Be9    C     0.53704   0.03310   0.24078   0.00000  Uiso   1.00
C9     N     0.43984   0.08056   0.23237   0.00000  Uiso   1.00
He9    H     0.42523   1.00374   0.24622   0.00000  Uiso   1.00
Be11   C     0.77257   0.78761   1.00949   0.00000  Uiso   1.00
Be13   C     0.77257   0.71353   1.00946   0.00000  Uiso   1.00
C11    N     0.82087   0.69027   0.01773   0.00000  Uiso   1.00
B1     C     0.84727   0.75037   0.02264   0.00000  Uiso   1.00
C13    N     0.82089   0.81063   0.01777   0.00000  Uiso   1.00
He11   H     0.74264   0.67589   1.00409   0.00000  Uiso   1.00
He13   H     0.74266   0.82540   1.00414   0.00000  Uiso   1.00
Li1    H     0.88744   0.75028   0.02953   0.00000  Uiso   1.00
Be15   C     0.53704   0.48830   0.24031   0.00000  Uiso   1.00
C15    N     0.43981   0.43917   0.23217   0.00000  Uiso   1.00
He15   H     0.42526   0.51873   0.24560   0.00000  Uiso   1.00
Be17   C     0.28466   0.29644   0.21398   0.00000  Uiso   1.00
Be19   C     0.28473   0.22235   0.21400   0.00000  Uiso   1.00
C17    N     0.32391   0.19935   0.22346   0.00000  Uiso   1.00
B3     C     0.34536   0.25955   0.22894   0.00000  Uiso   1.00
C19    N     0.32379   0.31965   0.22344   0.00000  Uiso   1.00
He17   H     0.26049   0.18450   0.20794   0.00000  Uiso   1.00
He19   H     0.26038   0.33414   0.20791   0.00000  Uiso   1.00
Li3    H     0.37796   0.25963   0.23681   0.00000  Uiso   1.00
Be21   C     0.03704   0.53588   0.03609   0.00000  Uiso   1.00
C21    N     0.93988   0.57425   0.02655   0.00000  Uiso   1.00
He21   H     0.92517   0.51208   0.04220   0.00000  Uiso   1.00
Be23   C     0.03705   0.96762   0.03594   0.00000  Uiso   1.00
C23    N     0.93984   0.92707   0.02663   0.00000  Uiso   1.00
He23   H     0.92515   0.99270   0.04191   0.00000  Uiso   1.00
Be25   C     0.23570   0.98875   0.20126   0.00000  Uiso   1.00
Be27   C     0.23611   0.02716   0.21154   0.00000  Uiso   1.00
C25    N     0.30652   0.03885   0.21470   0.00000  Uiso   1.00
B5     C     0.34627   1.00904   0.20619   0.00000  Uiso   1.00
C27    N     0.30585   0.97835   0.19785   0.00000  Uiso   1.00
He25   H     0.19190   0.04588   0.21694   0.00000  Uiso   1.00
He27   H     0.19104   0.96906   0.19606   0.00000  Uiso   1.00
Li5    H     0.40472   0.00958   0.20608   0.00000  Uiso   1.00
Be29   C     0.73042   0.48324   0.04857   0.00000  Uiso   1.00
Be31   C     0.76872   0.48448   0.03828   0.00000  Uiso   1.00
C29    N     0.78000   0.55516   0.03524   0.00000  Uiso   1.00
B7     C     0.75014   0.59422   0.04382   0.00000  Uiso   1.00
C31    N     0.71977   0.55311   0.05210   0.00000  Uiso   1.00
He29   H     0.78760   0.44074   0.03280   0.00000  Uiso   1.00
He31   H     0.71083   0.43821   0.05370   0.00000  Uiso   1.00
Li7    H     0.75042   0.65267   0.04402   0.00000  Uiso   1.00
Be33   C     0.23475   0.52824   0.20099   0.00000  Uiso   1.00
Be35   C     0.23520   0.49053   0.21134   0.00000  Uiso   1.00
C33    N     0.30564   0.47926   0.21452   0.00000  Uiso   1.00
B9     C     0.34534   0.50854   0.20597   0.00000  Uiso   1.00
C35    N     0.30488   0.53853   0.19756   0.00000  Uiso   1.00
He33   H     0.19105   0.47208   0.21677   0.00000  Uiso   1.00
He35   H     0.19008   0.54759   0.19575   0.00000  Uiso   1.00
Li9    H     0.40379   0.50813   0.20587   0.00000  Uiso   1.00
Be37   C     0.72651   0.01445   0.04864   0.00000  Uiso   1.00
Be39   C     0.76467   0.01408   0.03834   0.00000  Uiso   1.00
C37    N     0.77847   0.94372   0.03538   0.00000  Uiso   1.00
B11    C     0.75010   0.90404   0.04402   0.00000  Uiso   1.00
C39    N     0.71803   0.94439   0.05224   0.00000  Uiso   1.00
He37   H     0.78186   0.05821   0.03280   0.00000  Uiso   1.00
He39   H     0.70569   0.05912   0.05372   0.00000  Uiso   1.00
Li11   H     0.75244   0.84565   0.04429   0.00000  Uiso   1.00
Be41   C     0.53706   0.99152   0.17247   0.00000  Uiso   1.00
C41    N     0.43984   0.94066   0.18034   0.00000  Uiso   1.00
He41   H     0.42509   0.02295   0.16736   0.00000  Uiso   1.00
Be43   C     0.73774   0.78425   0.07644   0.00000  Uiso   1.00
Be45   C     0.73764   0.71018   0.07640   0.00000  Uiso   1.00
C43    N     0.68293   0.68733   0.06923   0.00000  Uiso   1.00
B13    C     0.65297   0.74763   0.06496   0.00000  Uiso   1.00
C45    N     0.68310   0.80766   0.06929   0.00000  Uiso   1.00
He43   H     0.77153   0.67223   0.08106   0.00000  Uiso   1.00
He45   H     0.77189   0.82182   0.08112   0.00000  Uiso   1.00
Li13   H     0.60779   0.74779   0.05895   0.00000  Uiso   1.00
Be47   C     0.53705   0.52132   0.17293   0.00000  Uiso   1.00
C47    N     0.43985   0.57482   0.18032   0.00000  Uiso   1.00
He47   H     0.42512   0.48815   0.16811   0.00000  Uiso   1.00
Be49   C     0.27695   0.72083   0.19681   0.00000  Uiso   1.00
Be51   C     0.27698   0.79489   0.19689   0.00000  Uiso   1.00
C49    N     0.32371   0.81840   0.18841   0.00000  Uiso   1.00
B15    C     0.34926   0.75835   0.18335   0.00000  Uiso   1.00
C51    N     0.32362   0.69792   0.18828   0.00000  Uiso   1.00
He49   H     0.24790   0.83231   0.20243   0.00000  Uiso   1.00
He51   H     0.24783   0.68304   0.20228   0.00000  Uiso   1.00
Li15   H     0.38809   0.75861   0.17626   0.00000  Uiso   1.00
Be53   C     0.46297   0.52903   0.05220   0.00000  Uiso   1.00
C53    N     0.56017   0.57186   0.06123   0.00000  Uiso   1.00
He53   H     0.57469   0.50239   0.04639   0.00000  Uiso   1.00
Be55   C     0.46300   0.99654   0.05862   0.00000  Uiso   1.00
C55    N     0.56033   0.93281   0.06339   0.00000  Uiso   1.00
He55   H     0.57443   0.03695   0.05549   0.00000  Uiso   1.00
Be57   C     0.23555   0.95925   0.15277   0.00000  Uiso   1.00
Be59   C     0.27345   0.91563   0.16031   0.00000  Uiso   1.00
C57    N     0.28099   0.95147   0.17072   0.00000  Uiso   1.00
B17    C     0.24960   0.01585   0.16909   0.00000  Uiso   1.00
C59    N     0.22181   0.02335   0.15834   0.00000  Uiso   1.00
He57   H     0.29433   0.86158   0.15913   0.00000  Uiso   1.00
He59   H     0.21877   0.95014   0.14382   0.00000  Uiso   1.00
Li17   H     0.24676   0.05722   0.17577   0.00000  Uiso   1.00
Be61   C     0.70032   0.48645   0.09747   0.00000  Uiso   1.00
Be63   C     0.65659   0.52406   0.08992   0.00000  Uiso   1.00
C61    N     0.69170   0.52992   0.07941   0.00000  Uiso   1.00
B19    C     0.75575   0.49793   0.08100   0.00000  Uiso   1.00
C63    N     0.76380   0.47133   0.09182   0.00000  Uiso   1.00
He61   H     0.60293   0.54582   0.09113   0.00000  Uiso   1.00
He63   H     0.69178   0.47074   0.10649   0.00000  Uiso   1.00
Li19   H     0.79645   0.49382   0.07423   0.00000  Uiso   1.00
Be65   C     0.24253   0.55822   0.15185   0.00000  Uiso   1.00
Be67   C     0.28187   0.60008   0.15945   0.00000  Uiso   1.00
C65    N     0.28343   0.56597   0.17009   0.00000  Uiso   1.00
B21    C     0.24707   0.50421   0.16855   0.00000  Uiso   1.00
C67    N     0.22149   0.49693   0.15764   0.00000  Uiso   1.00
He65   H     0.30781   0.65178   0.15816   0.00000  Uiso   1.00
He67   H     0.22912   0.56678   0.14274   0.00000  Uiso   1.00
Li21   H     0.23877   0.46476   0.17540   0.00000  Uiso   1.00
Be69   C     0.71405   0.98988   0.09877   0.00000  Uiso   1.00
Be71   C     0.67310   0.94958   0.09118   0.00000  Uiso   1.00
C69    N     0.69978   0.95926   0.08011   0.00000  Uiso   1.00
B23    C     0.75602   1.00411   0.08132   0.00000  Uiso   1.00
C71    N     0.76665   0.02438   0.09244   0.00000  Uiso   1.00
He69   H     0.62704   0.91512   0.09281   0.00000  Uiso   1.00
He71   H     0.70987   0.99607   0.10816   0.00000  Uiso   1.00
Li23   H     0.78919   0.02216   0.07409   0.00000  Uiso   1.00
Be73   C     0.25180   0.12823   0.11920   0.00000  Uiso   1.00
Be75   C     0.25201   0.13108   0.13119   0.00000  Uiso   1.00
C73    N     0.18633   0.10727   0.13513   0.00000  Uiso   1.00
B25    C     0.14889   0.09002   0.12549   0.00000  Uiso   1.00
C75    N     0.18620   0.10206   0.11564   0.00000  Uiso   1.00
He73   H     0.29373   0.14867   0.13718   0.00000  Uiso   1.00
He75   H     0.29332   0.14290   0.11297   0.00000  Uiso   1.00
Li25   H     0.09439   0.06895   0.12565   0.00000  Uiso   1.00
Be77   C     0.89412   0.49420   0.13038   0.00000  Uiso   1.00
Be79   C     0.89468   0.49199   0.11838   0.00000  Uiso   1.00
C77    N     0.85735   0.43199   0.11483   0.00000  Uiso   1.00
B27    C     0.83399   0.40092   0.12474   0.00000  Uiso   1.00
C79    N     0.85608   0.43581   0.13440   0.00000  Uiso   1.00
He77   H     0.91966   0.52835   0.11217   0.00000  Uiso   1.00
He79   H     0.91844   0.53278   0.13630   0.00000  Uiso   1.00
Li27   H     0.80229   0.35183   0.12494   0.00000  Uiso   1.00
Be81   C     0.96295   0.01789   0.16053   0.00000  Uiso   1.00
C81    N     0.06020   0.07764   0.15453   0.00000  Uiso   1.00
He81   H     0.07481   0.97997   0.16433   0.00000  Uiso   1.00
Be83   C     0.78858   0.21370   0.08361   0.00000  Uiso   1.00
Be85   C     0.78928   0.28787   0.08362   0.00000  Uiso   1.00
C83    N     0.82235   0.31073   0.09370   0.00000  Uiso   1.00
B29    C     0.84224   0.25041   0.09928   0.00000  Uiso   1.00
C85    N     0.82171   0.19043   0.09364   0.00000  Uiso   1.00
He83   H     0.76769   0.32594   0.07735   0.00000  Uiso   1.00
He85   H     0.76655   0.17592   0.07734   0.00000  Uiso   1.00
Li29   H     0.86970   0.25023   0.10765   0.00000  Uiso   1.00
Be87   C     0.96287   0.46415   0.16805   0.00000  Uiso   1.00
C87    N     0.06014   0.43765   0.15749   0.00000  Uiso   1.00
He87   H     0.07521   0.48181   0.17462   0.00000  Uiso   1.00
Be89   C     0.23898   0.30019   0.16389   0.00000  Uiso   1.00
Be91   C     0.23938   0.22602   0.16424   0.00000  Uiso   1.00
C89    N     0.18850   0.20138   0.15651   0.00000  Uiso   1.00
B31    C     0.15948   0.26056   0.15169   0.00000  Uiso   1.00
C91    N     0.18877   0.32159   0.15578   0.00000  Uiso   1.00
He89   H     0.27163   0.18917   0.16939   0.00000  Uiso   1.00
He91   H     0.27130   0.33904   0.16862   0.00000  Uiso   1.00
Li31   H     0.11755   0.25927   0.14509   0.00000  Uiso   1.00
Be93   C     0.03712   0.47415   0.08197   0.00000  Uiso   1.00
C93    N     0.93985   0.43755   0.09170   0.00000  Uiso   1.00
He93   H     0.92503   0.49802   0.07590   0.00000  Uiso   1.00
Be95   C     0.03709   0.99059   0.09410   0.00000  Uiso   1.00
C95    N     0.93982   0.05897   0.09673   0.00000  Uiso   1.00
He95   H     0.92497   0.94756   0.09232   0.00000  Uiso   1.00
Li33   H     1.00000   0.15456   0.10059   0.00000  Uiso   1.00
B34    C     1.00000   0.09763   0.09844   0.00000  Uiso   1.00
Li35   H     1.00000   0.16142   0.14613   0.00000  Uiso   1.00
B36    C     1.00000   0.11168   0.15110   0.00000  Uiso   1.00
B38    C     1.00000   0.59538   0.02102   0.00000  Uiso   1.00
Li38   H     1.00000   0.62737   0.01309   0.00000  Uiso   1.00
B41    C     1.00000   0.42094   0.15159   0.00000  Uiso   1.00
Li41   H     1.00000   0.39875   0.14282   0.00000  Uiso   1.00
B42    C     1.00000   0.41553   0.09712   0.00000  Uiso   1.00
Li42   H     1.00000   0.38503   0.10522   0.00000  Uiso   1.00
B44    C     1.00000   0.90482   0.02123   0.00000  Uiso   1.00
Li44   H     1.00000   0.87106   0.01349   0.00000  Uiso   1.00
B33    C     0.15139   0.50000   1.00000   0.00000  Uiso   1.00
Li34   H     0.90701   0.50000   1.00000   0.00000  Uiso   1.00
B35    C     0.84853   1.00000   1.00000   0.00000  Uiso   1.00
Li36   H     0.90696   1.00000   1.00000   0.00000  Uiso   1.00
B37    C     0.50000   0.10648   0.22742   0.00000  Uiso   1.00
Li37   H     0.50000   0.14595   0.22042   0.00000  Uiso   1.00
B39    C     0.50000   0.91283   0.18502   0.00000  Uiso   1.00
Li39   H     0.50000   0.87069   0.19159   0.00000  Uiso   1.00
B40    C     0.50000   0.89721   0.06636   0.00000  Uiso   1.00
Li40   H     0.50000   0.84432   0.07039   0.00000  Uiso   1.00
B43    C     0.50000   0.41232   0.22734   0.00000  Uiso   1.00
Li43   H     0.50000   0.37148   0.22056   0.00000  Uiso   1.00
B45    C     0.50000   0.60418   0.18475   0.00000  Uiso   1.00
Li45   H     0.50000   0.64849   0.19093   0.00000  Uiso   1.00
B46    C     0.50000   0.59540   0.06649   0.00000  Uiso   1.00
Li46   H     0.50000   0.63101   0.07401   0.00000  Uiso   1.00
B47    C     0.25000   0.10784   0.25000   0.00000  Uiso   1.00
Li81   H     0.25000   0.16629   0.25000   0.00000  Uiso   1.00
B82    C     0.25000   0.41121   0.25000   0.00000  Uiso   1.00
Li47   H     0.75000   0.35277   0.25000   0.00000  Uiso   1.00
loop_
_geom_bond_atom_site_label_1
_geom_bond_atom_site_label_2
_geom_bond_distance
_geom_bond_site_symmetry_2
_ccdc_geom_bond_type
H1     C1      1.995   .     S
H1     C9      1.996   .     S
H1     C17     1.995   .     S
H1     C25     1.995   .     S
H3     C3      1.995   1_554 S
H3     C11     1.997   .     S
H3     C21     1.994   .     S
H3     C29     1.994   .     S
H5     C5      1.998   .     S
H5     C15     1.998   .     S
H5     C19     1.996   .     S
H5     C33     1.996   .     S
H7     C7      1.997   1_554 S
H7     C13     1.998   .     S
H7     C23     1.997   .     S
H7     C37     1.997   .     S
H9     C27     1.995   .     S
H9     C41     1.996   .     S
H9     C49     2.000   .     S
H9     C57     1.997   .     S
H11    C31     1.993   .     S
H11    C43     1.993   .     S
H11    C53     1.996   .     S
H11    C61     1.997   .     S
H13    C35     1.996   .     S
H13    C47     1.995   .     S
H13    C51     2.001   .     S
H13    C65     1.998   .     S
H15    C39     1.999   .     S
H15    C45     1.997   .     S
H15    C55     2.006   .     S
H15    C69     1.998   .     S
H17    C59     2.001   .     S
H17    C73     1.991   .     S
H17    C81     1.998   .     S
H17    C89     2.000   .     S
H19    C63     2.000   .     S
H19    C77     2.012   .     S
H19    C83     1.999   .     S
H19    C93     2.005   .     S
H21    C67     2.002   .     S
H21    C87     2.001   .     S
H21    C91     2.002   .     S
H21    C79     2.011   8_655 S
H23    C71     2.002   .     S
H23    C85     1.997   .     S
H23    C95     2.000   .     S
H23    C75     1.992   8_655 S
Be1    C1      1.389   1_565 A
Be1    He1     1.097   .     S
Be1    Be1     1.391   3     A
C1     Be1     1.389   1_545 A
C1     B47     1.357   .     A
Be3    C3      1.389   .     A
Be3    He3     1.097   1_556 S
Be3    Be3     1.391   4_567 A
C3     H3      1.995   1_556 S
C3     B33     1.358   5_667 A
He3    Be3     1.097   1_554 S
Be5    C5      1.389   .     A
Be5    He5     1.097   .     S
Be5    Be5     1.391   3     A
C5     B82     1.358   .     A
Be7    C7      1.389   .     A
Be7    He7     1.097   1_556 S
Be7    Be7     1.391   4_577 A
C7     H7      1.997   1_556 S
C7     B35     1.358   .     A
He7    Be7     1.097   1_554 S
Be9    Be9     1.391   8_655 A
Be9    C9      1.389   8_655 A
Be9    He9     1.097   8_645 S
C9     B37     1.358   .     A
C9     Be9     1.389   8_655 A
He9    Be9     1.097   8_665 S
Be11   Be13    1.391   .     D
Be11   C13     1.389   1_556 S
Be11   He13    1.097   .     S
Be13   C11     1.389   1_556 S
Be13   He11    1.097   .     S
C11    Be13    1.389   1_554 S
C11    B1      1.358   .     S
B1     C13     1.358   .     D
B1     Li1     1.098   .     S
C13    Be11    1.389   1_554 S
Be15   Be15    1.391   8_655 A
Be15   He15    1.097   8_655 S
Be15   C15     1.389   8_655 A
C15    B43     1.358   .     A
C15    Be15    1.389   8_655 A
He15   Be15    1.097   8_655 S
Be17   Be19    1.392   .     D
Be17   C19     1.389   .     S
Be17   He19    1.097   .     S
Be19   C17     1.389   .     S
Be19   He17    1.097   .     S
C17    B3      1.358   .     D
B3     C19     1.358   .     S
B3     Li3     1.098   .     S
Be21   He21    1.097   8_655 S
Be21   Be21    1.391   8     A
Be21   C21     1.389   8_655 A
C21    B38     1.357   .     A
C21    Be21    1.389   8_655 A
He21   Be21    1.097   8_655 S
Be23   He23    1.097   8_655 S
Be23   Be23    1.392   8     A
Be23   C23     1.389   8_655 A
C23    B44     1.358   .     A
C23    Be23    1.389   8_655 A
He23   Be23    1.097   8_655 S
Be25   Be27    1.392   1_565 D
Be25   C27     1.389   .     S
Be25   He27    1.097   .     S
Be27   Be25    1.392   1_545 D
Be27   C25     1.389   .     S
Be27   He25    1.097   .     S
C25    B5      1.357   1_545 D
B5     C25     1.357   1_565 D
B5     C27     1.357   .     S
B5     Li5     1.098   1_565 S
Li5    B5      1.098   1_545 S
Be29   Be31    1.392   .     D
Be29   C31     1.389   .     S
Be29   He31    1.097   .     S
Be31   C29     1.390   .     S
Be31   He29    1.097   .     S
C29    B7      1.356   .     D
B7     C31     1.357   .     S
B7     Li7     1.098   .     S
Be33   Be35    1.392   .     D
Be33   C35     1.389   .     S
Be33   He35    1.097   .     S
Be35   C33     1.389   .     S
Be35   He33    1.097   .     S
C33    B9      1.357   .     D
B9     C35     1.357   .     S
B9     Li9     1.098   .     S
Be37   Be39    1.392   .     D
Be37   C39     1.390   1_545 S
Be37   He39    1.097   .     S
Be39   C37     1.389   1_545 S
Be39   He37    1.097   .     S
C37    Be39    1.389   1_565 S
C37    B11     1.357   .     D
B11    C39     1.358   .     S
B11    Li11    1.098   .     S
C39    Be37    1.390   1_565 S
Be41   Be41    1.392   8_655 A
Be41   He41    1.097   8_665 S
Be41   C41     1.389   8_655 A
C41    B39     1.358   .     A
C41    Be41    1.389   8_655 A
He41   Be41    1.097   8_645 S
Be43   Be45    1.391   .     D
Be43   C45     1.390   .     S
Be43   He45    1.097   .     S
Be45   C43     1.389   .     S
Be45   He43    1.097   .     S
C43    B13     1.358   .     D
B13    C45     1.358   .     S
B13    Li13    1.098   .     S
Be47   Be47    1.392   8_655 A
Be47   He47    1.097   8_655 S
Be47   C47     1.389   8_655 A
C47    B45     1.358   .     A
C47    Be47    1.389   8_655 A
He47   Be47    1.097   8_655 S
Be49   Be51    1.391   .     D
Be49   C51     1.389   .     S
Be49   He51    1.097   .     S
Be51   C49     1.389   .     S
Be51   He49    1.097   .     S
C49    B15     1.359   .     D
B15    C51     1.359   .     S
B15    Li15    1.098   .     S
Be53   Be53    1.391   8_655 A
Be53   He53    1.097   8_655 S
Be53   C53     1.389   8_655 A
C53    B46     1.358   .     A
C53    Be53    1.389   8_655 A
He53   Be53    1.097   8_655 S
Be55   Be55    1.390   8_655 A
Be55   C55     1.389   8_655 A
Be55   He55    1.096   8_665 S
C55    B40     1.360   .     A
C55    Be55    1.389   8_655 A
He55   Be55    1.096   8_645 S
Be57   Be59    1.393   .     D
Be57   C59     1.390   1_565 S
Be57   He59    1.097   .     S
Be59   C57     1.389   .     S
Be59   He57    1.097   .     S
C57    B17     1.358   1_565 S
B17    C57     1.358   1_545 S
B17    C59     1.357   .     D
B17    Li17    1.098   .     S
C59    Be57    1.390   1_545 S
Be61   Be63    1.393   .     D
Be61   C63     1.389   .     S
Be61   He63    1.097   .     S
Be63   C61     1.388   .     S
Be63   He61    1.096   .     S
C61    B19     1.357   .     D
B19    C63     1.357   .     S
B19    Li19    1.098   .     S
Be65   Be67    1.392   .     D
Be65   C67     1.390   .     S
Be65   He67    1.097   .     S
Be67   C65     1.389   .     S
Be67   He65    1.097   .     S
C65    B21     1.358   .     S
B21    C67     1.358   .     D
B21    Li21    1.098   .     S
Be69   Be71    1.391   .     D
Be69   C71     1.390   1_565 S
Be69   He71    1.097   .     S
Be71   C69     1.388   .     S
Be71   He69    1.097   .     S
C69    B23     1.358   .     D
B23    C71     1.358   1_565 S
B23    Li23    1.098   1_565 S
C71    Be69    1.390   1_545 S
C71    B23     1.358   1_545 S
Li23   B23     1.098   1_545 S
Be73   Be75    1.390   .     D
Be73   C75     1.389   .     S
Be73   He75    1.098   .     S
Be75   C73     1.389   .     S
Be75   He73    1.097   .     S
C73    B25     1.358   .     D
B25    C75     1.358   .     S
B25    Li25    1.098   .     S
C75    H23     1.992   8_655 S
Be77   Be79    1.390   .     D
Be77   C79     1.389   .     S
Be77   He79    1.097   .     S
Be79   C77     1.390   .     S
Be79   He77    1.098   .     S
C77    B27     1.361   .     D
B27    C79     1.361   .     S
B27    Li27    1.098   .     S
C79    H21     2.011   8_655 S
Be81   Be81    1.391   8_755 A
Be81   C81     1.389   8_655 A
Be81   He81    1.097   8_645 S
C81    B36     1.358   1_455 A
C81    Be81    1.389   8_655 A
He81   Be81    1.097   8_665 S
Be83   Be85    1.393   .     D
Be83   C85     1.388   .     S
Be83   He85    1.096   .     S
Be85   C83     1.390   .     S
Be85   He83    1.097   .     S
C83    B29     1.357   .     D
B29    C85     1.358   .     S
B29    Li29    1.098   .     S
Be87   Be87    1.394   8_755 A
Be87   He87    1.096   8_655 S
Be87   C87     1.389   8_655 A
C87    B41     1.357   1_455 A
C87    Be87    1.389   8_655 A
He87   Be87    1.096   8_655 S
Be89   Be91    1.394   .     D
Be89   C91     1.390   .     S
Be89   He91    1.096   .     S
Be91   C89     1.389   .     S
Be91   He89    1.096   .     S
C89    B31     1.358   .     D
B31    C91     1.357   .     S
B31    Li31    1.098   .     S
Be93   Be93    1.394   8     A
Be93   C93     1.390   8_655 A
Be93   He93    1.096   8_655 S
C93    B42     1.357   .     A
C93    Be93    1.390   8_655 A
He93   Be93    1.096   8_655 S
Be95   He95    1.097   8_655 S
Be95   Be95    1.393   8     A
Be95   C95     1.389   8_665 A
C95    B34     1.358   .     A
C95    Be95    1.389   8_645 A
He95   Be95    1.097   8_655 S
Li33   B34     1.098   .     S
B34    C95     1.358   8_755 A
Li35   B36     1.097   .     S
B36    C81     1.358   1_655 A
B36    C81     1.358   8_655 A
B38    C21     1.357   8_755 A
B38    Li38    1.098   .     S
B41    C87     1.357   1_655 A
B41    C87     1.357   8_655 A
B41    Li41    1.098   .     S
B42    C93     1.357   8_755 A
B42    Li42    1.099   .     S
B44    C23     1.358   8_755 A
B44    Li44    1.098   .     S
B33    C3      1.358   5_667 A
B33    C3      1.358   8_655 A
B33    Li34    1.097   5_667 S
Li34   B33     1.097   5_667 S
B35    C7      1.358   4_577 A
B35    Li36    1.097   .     S
B37    C9      1.358   8_655 A
B37    Li37    1.098   .     S
B39    C41     1.358   8_655 A
B39    Li39    1.098   .     S
B40    C55     1.360   8_655 A
B40    Li40    1.098   .     S
B43    C15     1.358   8_655 A
B43    Li43    1.098   .     S
B45    C47     1.358   8_655 A
B45    Li45    1.098   .     S
B46    C53     1.358   8_655 A
B46    Li46    1.098   .     S
B47    C1      1.357   3     A
B47    Li81    1.098   .     S
B82    C5      1.358   3     A
B82    Li47    1.098   6_455 S
Li47   B82     1.098   6     S
