# Supplementary material for: Data-Driven Search Algorithm for Discovery of Synthesizable Zeolitic Imidazolate Frameworks
Source: JACS Au. 2025 Mar 7;5(3):1460–70. doi: 10.1021/jacsau.5c00077 (PMC11938011; doi:10.1021/jacsau.5c00077)
Supplement: Supplementary file 5 — au5c00077_si_005.zip [file au5c00077_si_005.zip › Tier 2/T-185_51_3_38975.cif]

data_51_3_38975.lmp-nosymm
_audit_creation_date              2023-09-12
_audit_creation_method            'Materials Studio'
_symmetry_space_group_name_H-M    'PMMA'
_symmetry_Int_Tables_number       51
_symmetry_cell_setting            orthorhombic
loop_
_symmetry_equiv_pos_as_xyz
  x,y,z
  -x+1/2,-y,z
  -x,y,-z
  x+1/2,-y,-z
  -x,-y,-z
  x+1/2,y,-z
  x,-y,z
  -x+1/2,y,z
_cell_length_a                    28.0746
_cell_length_b                    17.1814
_cell_length_c                    19.6186
_cell_angle_alpha                 90.0000
_cell_angle_beta                  90.0000
_cell_angle_gamma                 90.0000
loop_
_atom_site_label
_atom_site_type_symbol
_atom_site_fract_x
_atom_site_fract_y
_atom_site_fract_z
_atom_site_U_iso_or_equiv
_atom_site_adp_type
_atom_site_occupancy
H1     Zn    0.51552   0.17630   0.15351   0.00000  Uiso   1.00
H3     Zn    0.64436   0.32223   0.36524   0.00000  Uiso   1.00
H5     Zn    0.35665   0.17684   0.36308   0.00000  Uiso   1.00
Be1    C     0.50419   0.28701   0.03495   0.00000  Uiso   1.00
C1     N     0.50778   0.21021   0.05655   0.00000  Uiso   1.00
He1    H     0.50831   0.33572   0.07061   0.00000  Uiso   1.00
Be3    C     0.58357   0.95947   0.17257   0.00000  Uiso   1.00
C3     N     0.53704   0.06581   0.16313   0.00000  Uiso   1.00
He3    H     0.61294   0.08200   0.17916   0.00000  Uiso   1.00
Be5    C     0.62223   0.33378   0.21456   0.00000  Uiso   1.00
Be7    C     0.59322   0.29964   0.16539   0.00000  Uiso   1.00
C5     N     0.56363   0.24621   0.19758   0.00000  Uiso   1.00
B3     C     0.57584   0.24899   0.26450   0.00000  Uiso   1.00
C7     N     0.61066   0.30182   0.27743   0.00000  Uiso   1.00
He5    H     0.59169   0.30904   0.11016   0.00000  Uiso   1.00
He7    H     0.65000   0.37832   0.20959   0.00000  Uiso   1.00
Li3    H     0.55889   0.21331   0.30406   0.00000  Uiso   1.00
Be9    C     0.37710   0.23023   0.21902   0.00000  Uiso   1.00
Be11   C     0.41346   0.22962   0.17078   0.00000  Uiso   1.00
C9     N     0.45216   0.19024   0.19832   0.00000  Uiso   1.00
B5     C     0.43848   0.16930   0.26212   0.00000  Uiso   1.00
C11    N     0.39326   0.19176   0.27683   0.00000  Uiso   1.00
He9    H     0.41452   0.25350   0.11895   0.00000  Uiso   1.00
He11   H     0.34110   0.25488   0.21651   0.00000  Uiso   1.00
Li5    H     0.46124   0.13676   0.29756   0.00000  Uiso   1.00
Be13   C     0.67696   0.54047   0.44742   0.00000  Uiso   1.00
C13    N     0.65384   0.43423   0.38885   0.00000  Uiso   1.00
He13   H     0.69140   0.41832   0.48479   0.00000  Uiso   1.00
Be15   C     0.72517   0.79988   0.35571   0.00000  Uiso   1.00
C15    N     0.70982   0.27682   0.36055   0.00000  Uiso   1.00
He15   H     0.69964   0.15196   0.35264   0.00000  Uiso   1.00
Be17   C     0.56810   0.27275   0.47089   0.00000  Uiso   1.00
C17    N     0.61498   0.27661   0.44857   0.00000  Uiso   1.00
Li8    H     0.31916   0.75281   0.49977   0.00000  Uiso   1.00
He17   H     0.53870   0.29207   0.43825   0.00000  Uiso   1.00
B7     C     0.35824   0.74957   0.49870   0.00000  Uiso   1.00
Be19   C     0.43194   0.24103   0.46369   0.00000  Uiso   1.00
C19    N     0.38494   0.22895   0.44429   0.00000  Uiso   1.00
He19   H     0.46136   0.22761   0.42892   0.00000  Uiso   1.00
Be21   C     0.33919   0.95953   0.45582   0.00000  Uiso   1.00
C21    N     0.35297   0.06570   0.39151   0.00000  Uiso   1.00
He21   H     0.33094   0.08172   0.49682   0.00000  Uiso   1.00
Be23   C     0.27482   0.70620   0.34662   0.00000  Uiso   1.00
C23    N     0.29020   0.21766   0.35591   0.00000  Uiso   1.00
He23   H     0.30030   0.34177   0.34105   0.00000  Uiso   1.00
B1     C     0.50000   0.16642   1.00000   0.00000  Uiso   1.00
Li1    H     0.50000   0.10253   1.00000   0.00000  Uiso   1.00
Li7    H     0.75000   0.61572   0.36631   0.00000  Uiso   1.00
B14    C     0.75000   0.32049   0.36297   0.00000  Uiso   1.00
B8     C     0.51065   1.00000   0.15640   0.00000  Uiso   1.00
Li10   H     0.47193   1.00000   0.14844   0.00000  Uiso   1.00
B9     C     0.35987   1.00000   0.35439   0.00000  Uiso   1.00
Li11   H     0.37111   1.00000   0.30079   0.00000  Uiso   1.00
B10    C     0.64075   0.50000   0.35536   0.00000  Uiso   1.00
Li12   H     0.62123   0.50000   0.30688   0.00000  Uiso   1.00
B12    C     1.25000   0.82576   0.36109   0.00000  Uiso   1.00
Li35   H     1.25000   0.11092   0.36879   0.00000  Uiso   1.00
loop_
_geom_bond_atom_site_label_1
_geom_bond_atom_site_label_2
_geom_bond_distance
_geom_bond_site_symmetry_2
_ccdc_geom_bond_type
H1     C1      2.001   .     S
H1     C3      2.001   .     S
H1     C5      2.004   .     S
H1     C9      1.999   .     S
H3     C7      1.996   .     S
H3     C13     1.997   .     S
H3     C15     1.999   .     S
H3     C17     1.992   .     S
H5     C11     1.996   .     S
H5     C19     1.993   .     S
H5     C21     1.992   .     S
H5     C23     1.998   .     S
Be1    C1      1.390   .     A
Be1    He1     1.097   .     S
Be1    Be1     1.391   3_655 A
C1     B1      1.358   1_554 A
Be3    He3     1.097   7_565 S
Be3    C3      1.389   7_565 A
Be3    Be3     1.393   7_575 A
C3     B8      1.358   1_545 A
C3     Be3     1.389   7_565 A
He3    Be3     1.097   7_565 S
Be5    Be7     1.392   .     D
Be5    C7      1.389   .     S
Be5    He7     1.097   .     S
Be7    C5      1.390   .     S
Be7    He5     1.096   .     S
C5     B3      1.358   .     D
B3     C7      1.358   .     S
B3     Li3     1.098   .     S
Be9    Be11    1.392   .     D
Be9    C11     1.389   .     S
Be9    He11    1.097   .     S
Be11   C9      1.389   .     S
Be11   He9     1.097   .     S
C9     B5      1.358   .     D
B5     C11     1.358   .     S
B5     Li5     1.097   .     S
Be13   He13    1.097   7_565 S
Be13   Be13    1.391   7_565 A
Be13   C13     1.390   7_565 A
C13    B10     1.358   .     A
C13    Be13    1.390   7_565 A
He13   Be13    1.097   7_565 S
Be15   C15     1.390   7_565 A
Be15   Be15    1.394   8_655 A
Be15   He15    1.097   7_565 S
C15    B14     1.356   .     A
C15    Be15    1.390   7_565 A
He15   Be15    1.097   7_565 S
Be17   C17     1.389   .     S
Be17   He17    1.096   .     S
Be17   Be19    1.394   3_656 D
C17    B7      1.356   5_666 D
Li8    B7      1.099   .     S
B7     C17     1.356   5_666 D
B7     C19     1.356   7_565 S
Be19   C19     1.389   .     S
Be19   He19    1.096   .     S
Be19   Be17    1.394   3_656 D
C19    B7      1.356   7_565 S
Be21   He21    1.097   7_565 S
Be21   Be21    1.391   7_575 A
Be21   C21     1.389   7_565 A
C21    B9      1.357   1_545 A
C21    Be21    1.389   7_565 A
He21   Be21    1.097   7_565 S
Be23   C23     1.390   7_565 A
Be23   Be23    1.394   8     A
Be23   He23    1.097   7_565 S
C23    Be23    1.390   7_565 A
C23    B12     1.357   2_665 A
He23   Be23    1.097   7_565 S
B1     C1      1.358   1_556 A
B1     C1      1.358   3_656 A
B1     Li1     1.098   .     S
Li7    B14     1.098   2_665 S
B14    C15     1.356   8_655 A
B14    Li7     1.098   2_665 S
B8     C3      1.358   1_565 A
B8     C3      1.358   7_565 A
B8     Li10    1.098   .     S
B9     C21     1.357   1_565 A
B9     C21     1.357   7_565 A
B9     Li11    1.098   .     S
B10    C13     1.358   7_565 A
B10    Li12    1.098   .     S
B12    C23     1.357   2_665 A
B12    C23     1.357   7_665 A
B12    Li35    1.098   2_765 S
Li35   B12     1.098   2_765 S
