# Supplementary material for: Data-Driven Search Algorithm for Discovery of Synthesizable Zeolitic Imidazolate Frameworks
Source: JACS Au. 2025 Mar 7;5(3):1460–70. doi: 10.1021/jacsau.5c00077 (PMC11938011; doi:10.1021/jacsau.5c00077)
Supplement: Supplementary file 5 — au5c00077_si_005.zip [file au5c00077_si_005.zip › Tier 2/T-186_62_3_1042619(cfd).cif]

data_62_3_1042619.lmp-nosymm
_audit_creation_date              2023-09-12
_audit_creation_method            'Materials Studio'
_symmetry_space_group_name_H-M    'P1'
_symmetry_Int_Tables_number       1
_symmetry_cell_setting            triclinic
loop_
_symmetry_equiv_pos_as_xyz
  x,y,z
_cell_length_a                    16.0922
_cell_length_b                    47.1705
_cell_length_c                    9.9541
_cell_angle_alpha                 89.3718
_cell_angle_beta                  89.9061
_cell_angle_gamma                 90.0714
loop_
_atom_site_label
_atom_site_type_symbol
_atom_site_fract_x
_atom_site_fract_y
_atom_site_fract_z
_atom_site_U_iso_or_equiv
_atom_site_adp_type
_atom_site_occupancy
H1     Zn    0.12711   0.01385   0.44316   0.00000  Uiso   1.00
H2     Zn    0.62806   0.01681   0.14861   0.00000  Uiso   1.00
H3     Zn    0.14703   0.13901   0.54174   0.00000  Uiso   1.00
H4     Zn    0.65362   0.13731   0.95862   0.00000  Uiso   1.00
H5     Zn    0.49915   0.17965   0.45740   0.00000  Uiso   1.00
H6     Zn    0.99513   0.18535   0.03803   0.00000  Uiso   1.00
Be1    C     0.29627   0.00805   0.56808   0.00000  Uiso   1.00
C1     N     0.21141   0.00339   0.58190   0.00000  Uiso   1.00
He1    H     0.32262   0.01770   0.47673   0.00000  Uiso   1.00
Li1    H     0.27063   0.00202   0.23184   0.00000  Uiso   1.00
B1     C     0.70689   0.99602   0.40059   0.00000  Uiso   1.00
C2     N     0.63471   0.00043   0.33373   0.00000  Uiso   1.00
Li2    H     0.76827   0.00119   0.35852   0.00000  Uiso   1.00
B2     C     0.70244   0.99578   0.89084   0.00000  Uiso   1.00
He2    H     0.15294   0.21953   0.90218   0.00000  Uiso   1.00
Li3    H     0.66133   0.00944   0.83070   0.00000  Uiso   1.00
Be2    C     0.45358   0.03768   0.08461   0.00000  Uiso   1.00
Be3    C     0.37777   0.02705   0.04066   0.00000  Uiso   1.00
C3     N     0.38695   0.99817   0.01899   0.00000  Uiso   1.00
C4     N     0.51047   0.01555   0.08679   0.00000  Uiso   1.00
He3    H     0.31834   0.03779   0.02278   0.00000  Uiso   1.00
He4    H     0.47134   0.05925   0.11305   0.00000  Uiso   1.00
Be4    C     0.87790   0.02588   0.55250   0.00000  Uiso   1.00
Be5    C     0.95485   0.03533   0.50650   0.00000  Uiso   1.00
C5     N     0.00902   0.01242   0.50612   0.00000  Uiso   1.00
C6     N     0.88344   0.99694   0.57810   0.00000  Uiso   1.00
He5    H     0.97460   0.05659   0.47396   0.00000  Uiso   1.00
He6    H     0.81981   0.03755   0.56801   0.00000  Uiso   1.00
Be6    C     0.20455   0.09635   0.33278   0.00000  Uiso   1.00
Be7    C     0.19778   0.06750   0.30628   0.00000  Uiso   1.00
C7     N     0.15402   0.05481   0.41122   0.00000  Uiso   1.00
B3     C     0.13778   0.07594   0.49895   0.00000  Uiso   1.00
C8     N     0.16738   0.10143   0.45637   0.00000  Uiso   1.00
He7    H     0.21898   0.05522   0.21993   0.00000  Uiso   1.00
He8    H     0.23365   0.11345   0.27383   0.00000  Uiso   1.00
Li4    H     0.10468   0.07273   0.59444   0.00000  Uiso   1.00
Be8    C     0.73120   0.09862   0.17233   0.00000  Uiso   1.00
Be9    C     0.72295   0.07090   0.22012   0.00000  Uiso   1.00
C9     N     0.66543   0.05712   0.13999   0.00000  Uiso   1.00
B4     C     0.64313   0.07631   0.04411   0.00000  Uiso   1.00
C10    N     0.68176   0.10166   0.05865   0.00000  Uiso   1.00
He9    H     0.75205   0.06018   0.30623   0.00000  Uiso   1.00
He10   H     0.76935   0.11612   0.20953   0.00000  Uiso   1.00
Li5    H     0.59895   0.07183   0.96312   0.00000  Uiso   1.00
Be10   C     0.33991   0.19759   0.59822   0.00000  Uiso   1.00
Be11   C     0.25907   0.18787   0.61792   0.00000  Uiso   1.00
C11    N     0.25001   0.16253   0.54959   0.00000  Uiso   1.00
B5     C     0.32423   0.15802   0.48868   0.00000  Uiso   1.00
C12    N     0.38036   0.17875   0.51420   0.00000  Uiso   1.00
He11   H     0.20792   0.19686   0.67645   0.00000  Uiso   1.00
He12   H     0.37151   0.21638   0.63728   0.00000  Uiso   1.00
Li6    H     0.33776   0.13951   0.42649   0.00000  Uiso   1.00
Be12   C     0.82345   0.20478   0.93969   0.00000  Uiso   1.00
Be13   C     0.74441   0.19333   0.92327   0.00000  Uiso   1.00
C13    N     0.74721   0.16494   0.96162   0.00000  Uiso   1.00
B6     C     0.82700   0.16003   0.99881   0.00000  Uiso   1.00
C14    N     0.87533   0.18352   0.98812   0.00000  Uiso   1.00
He13   H     0.68662   0.20323   0.88830   0.00000  Uiso   1.00
He14   H     0.84666   0.22624   0.91957   0.00000  Uiso   1.00
Li7    H     0.85021   0.13932   0.03315   0.00000  Uiso   1.00
Be14   C     0.94245   0.17154   0.32682   0.00000  Uiso   1.00
Be15   C     0.97772   0.16123   0.44535   0.00000  Uiso   1.00
C15    N     0.06184   0.15674   0.42219   0.00000  Uiso   1.00
B7     C     0.07462   0.16384   0.29135   0.00000  Uiso   1.00
C16    N     0.00417   0.17264   0.22913   0.00000  Uiso   1.00
He15   H     0.94971   0.15700   0.54410   0.00000  Uiso   1.00
He16   H     0.87831   0.17777   0.30400   0.00000  Uiso   1.00
Li8    H     0.13528   0.16260   0.24115   0.00000  Uiso   1.00
Be16   C     0.44509   0.16901   0.16596   0.00000  Uiso   1.00
Be17   C     0.48092   0.15942   0.04730   0.00000  Uiso   1.00
C17    N     0.56391   0.15337   0.07298   0.00000  Uiso   1.00
B8     C     0.57566   0.15910   0.20478   0.00000  Uiso   1.00
C18    N     0.50540   0.16823   0.26570   0.00000  Uiso   1.00
He17   H     0.45408   0.15652   0.94716   0.00000  Uiso   1.00
He18   H     0.38149   0.17596   0.18754   0.00000  Uiso   1.00
Li9    H     0.63527   0.15643   0.25692   0.00000  Uiso   1.00
Be18   C     0.08374   0.13066   0.95178   0.00000  Uiso   1.00
Be19   C     0.11729   0.11934   0.83490   0.00000  Uiso   1.00
C19    N     0.10569   0.13887   0.73116   0.00000  Uiso   1.00
B9     C     0.06848   0.16155   0.78835   0.00000  Uiso   1.00
C20    N     0.05440   0.15768   0.92163   0.00000  Uiso   1.00
He19   H     0.14717   0.09883   0.81723   0.00000  Uiso   1.00
He20   H     0.07950   0.12176   0.05387   0.00000  Uiso   1.00
Li10   H     0.05097   0.18087   0.73275   0.00000  Uiso   1.00
Be20   C     0.58971   0.12513   0.55194   0.00000  Uiso   1.00
Be21   C     0.62444   0.11477   0.67092   0.00000  Uiso   1.00
C21    N     0.61414   0.13519   0.76906   0.00000  Uiso   1.00
B10    C     0.57604   0.15733   0.70681   0.00000  Uiso   1.00
C22    N     0.56055   0.15236   0.57532   0.00000  Uiso   1.00
He21   H     0.65437   0.09442   0.69385   0.00000  Uiso   1.00
He22   H     0.58455   0.11547   0.45254   0.00000  Uiso   1.00
Li11   H     0.55923   0.17710   0.75730   0.00000  Uiso   1.00
Be22   C     0.60961   0.22851   0.55933   0.00000  Uiso   1.00
C23    N     0.53898   0.21896   0.49356   0.00000  Uiso   1.00
B11    C     0.49694   0.24264   0.45608   0.00000  Uiso   1.00
He23   H     0.65588   0.21362   0.59946   0.00000  Uiso   1.00
Li12   H     0.43861   0.24227   0.39907   0.00000  Uiso   1.00
Be23   C     0.10703   0.23446   0.94162   0.00000  Uiso   1.00
C24    N     0.03465   0.22497   0.00379   0.00000  Uiso   1.00
Be24   C     0.33499   0.99892   0.68553   0.00000  Uiso   1.00
He24   H     0.40079   0.99942   0.71404   0.00000  Uiso   1.00
H7     Zn    0.63747   0.47999   0.03244   0.00000  Uiso   1.00
H8     Zn    0.13998   0.47286   0.32776   0.00000  Uiso   1.00
H9     Zn    0.64008   0.35330   0.95948   0.00000  Uiso   1.00
H10    Zn    0.15008   0.35339   0.53576   0.00000  Uiso   1.00
H11    Zn    0.99226   0.31210   0.03741   0.00000  Uiso   1.00
H12    Zn    0.49040   0.30576   0.46434   0.00000  Uiso   1.00
Li13   H     0.78284   0.49504   0.23169   0.00000  Uiso   1.00
Be25   C     0.81182   0.48091   0.90950   0.00000  Uiso   1.00
Be26   C     0.85078   0.48942   0.79066   0.00000  Uiso   1.00
C25    N     0.72821   0.48789   0.89990   0.00000  Uiso   1.00
He25   H     0.91571   0.48733   0.75855   0.00000  Uiso   1.00
He26   H     0.83687   0.47017   0.99911   0.00000  Uiso   1.00
B12    C     0.21700   0.49430   0.58243   0.00000  Uiso   1.00
Li14   H     0.19099   0.47656   0.64124   0.00000  Uiso   1.00
Be27   C     0.08994   0.49250   0.04634   0.00000  Uiso   1.00
C26    N     0.15203   0.48758   0.14045   0.00000  Uiso   1.00
B13    C     0.22440   0.49417   0.07734   0.00000  Uiso   1.00
He27   H     0.02429   0.48884   0.07096   0.00000  Uiso   1.00
Li15   H     0.28573   0.49212   0.12455   0.00000  Uiso   1.00
Be28   C     0.44186   0.48148   0.75451   0.00000  Uiso   1.00
Be29   C     0.51850   0.47228   0.80232   0.00000  Uiso   1.00
C27    N     0.53360   0.48538   0.92431   0.00000  Uiso   1.00
He28   H     0.56324   0.45757   0.75783   0.00000  Uiso   1.00
He29   H     0.40855   0.47606   0.66215   0.00000  Uiso   1.00
Be30   C     0.96239   0.45337   0.37708   0.00000  Uiso   1.00
Be31   C     0.88678   0.46422   0.42072   0.00000  Uiso   1.00
C28    N     0.89816   0.49263   0.45115   0.00000  Uiso   1.00
C29    N     0.02143   0.47480   0.38465   0.00000  Uiso   1.00
He30   H     0.82602   0.45393   0.43258   0.00000  Uiso   1.00
He31   H     0.97876   0.43202   0.34332   0.00000  Uiso   1.00
Be32   C     0.70558   0.39761   0.15453   0.00000  Uiso   1.00
Be33   C     0.70201   0.42678   0.17390   0.00000  Uiso   1.00
C30    N     0.65444   0.43866   0.07150   0.00000  Uiso   1.00
B14    C     0.63308   0.41659   0.99170   0.00000  Uiso   1.00
C31    N     0.66297   0.39145   0.03707   0.00000  Uiso   1.00
He32   H     0.72780   0.43983   0.25415   0.00000  Uiso   1.00
He33   H     0.73596   0.38096   0.21432   0.00000  Uiso   1.00
Li16   H     0.59484   0.41890   0.90114   0.00000  Uiso   1.00
Be34   C     0.23777   0.39026   0.32538   0.00000  Uiso   1.00
Be35   C     0.23344   0.41773   0.27325   0.00000  Uiso   1.00
C32    N     0.17443   0.43248   0.34647   0.00000  Uiso   1.00
B15    C     0.14723   0.41408   0.44271   0.00000  Uiso   1.00
C33    N     0.18417   0.38833   0.43483   0.00000  Uiso   1.00
He34   H     0.26613   0.42764   0.18811   0.00000  Uiso   1.00
He35   H     0.27575   0.37221   0.29390   0.00000  Uiso   1.00
Li17   H     0.10051   0.41940   0.51886   0.00000  Uiso   1.00
Be36   C     0.83002   0.29352   0.90777   0.00000  Uiso   1.00
Be37   C     0.74919   0.30332   0.89008   0.00000  Uiso   1.00
C34    N     0.74236   0.32943   0.95235   0.00000  Uiso   1.00
B16    C     0.81797   0.33436   0.00763   0.00000  Uiso   1.00
C35    N     0.87285   0.31315   0.98427   0.00000  Uiso   1.00
He36   H     0.69653   0.29382   0.83721   0.00000  Uiso   1.00
He37   H     0.86024   0.27424   0.87175   0.00000  Uiso   1.00
Li18   H     0.83346   0.35351   0.06400   0.00000  Uiso   1.00
Be38   C     0.31353   0.28415   0.52906   0.00000  Uiso   1.00
Be39   C     0.23441   0.29569   0.54231   0.00000  Uiso   1.00
C36    N     0.24091   0.32490   0.52640   0.00000  Uiso   1.00
B17    C     0.32296   0.33022   0.50754   0.00000  Uiso   1.00
C37    N     0.36938   0.30625   0.50809   0.00000  Uiso   1.00
He38   H     0.17414   0.28537   0.55949   0.00000  Uiso   1.00
He39   H     0.33404   0.26205   0.53506   0.00000  Uiso   1.00
Li19   H     0.34905   0.35158   0.49379   0.00000  Uiso   1.00
Be40   C     0.43683   0.32049   0.17790   0.00000  Uiso   1.00
Be41   C     0.47141   0.33116   0.05929   0.00000  Uiso   1.00
C38    N     0.55573   0.33551   0.08079   0.00000  Uiso   1.00
B18    C     0.56937   0.32798   0.21079   0.00000  Uiso   1.00
C39    N     0.49927   0.31897   0.27396   0.00000  Uiso   1.00
He40   H     0.44276   0.33573   0.96154   0.00000  Uiso   1.00
He41   H     0.37277   0.31423   0.20178   0.00000  Uiso   1.00
Li20   H     0.63041   0.32902   0.25960   0.00000  Uiso   1.00
Be42   C     0.93942   0.32338   0.32881   0.00000  Uiso   1.00
Be43   C     0.97587   0.33274   0.44726   0.00000  Uiso   1.00
C40    N     0.05916   0.33830   0.42105   0.00000  Uiso   1.00
B19    C     0.07052   0.33250   0.28916   0.00000  Uiso   1.00
C41    N     0.99972   0.32377   0.22870   0.00000  Uiso   1.00
He42   H     0.94929   0.33579   0.54760   0.00000  Uiso   1.00
He43   H     0.87540   0.31681   0.30764   0.00000  Uiso   1.00
Li21   H     0.13024   0.33484   0.23661   0.00000  Uiso   1.00
Be44   C     0.57731   0.36087   0.54942   0.00000  Uiso   1.00
Be45   C     0.61059   0.37242   0.66587   0.00000  Uiso   1.00
C42    N     0.59866   0.35307   0.77037   0.00000  Uiso   1.00
B20    C     0.56145   0.33027   0.71410   0.00000  Uiso   1.00
C43    N     0.54768   0.33390   0.58068   0.00000  Uiso   1.00
He44   H     0.64075   0.39293   0.68265   0.00000  Uiso   1.00
He45   H     0.57341   0.36957   0.44695   0.00000  Uiso   1.00
Li22   H     0.54370   0.31105   0.77047   0.00000  Uiso   1.00
Be46   C     0.08311   0.36646   0.94088   0.00000  Uiso   1.00
Be47   C     0.11891   0.37660   0.82205   0.00000  Uiso   1.00
C44    N     0.11022   0.35585   0.72513   0.00000  Uiso   1.00
B21    C     0.07167   0.33379   0.78783   0.00000  Uiso   1.00
C45    N     0.05465   0.33909   0.91861   0.00000  Uiso   1.00
He46   H     0.14875   0.39698   0.79858   0.00000  Uiso   1.00
He47   H     0.07684   0.37638   0.03955   0.00000  Uiso   1.00
Li23   H     0.05597   0.31380   0.73829   0.00000  Uiso   1.00
Be48   C     0.60707   0.25804   0.56115   0.00000  Uiso   1.00
C46    N     0.53473   0.26677   0.49694   0.00000  Uiso   1.00
He48   H     0.65069   0.27345   0.60316   0.00000  Uiso   1.00
Be49   C     0.10646   0.26400   0.94154   0.00000  Uiso   1.00
C47    N     0.03376   0.27284   0.00386   0.00000  Uiso   1.00
B22    C     0.99366   0.24871   0.04152   0.00000  Uiso   1.00
He49   H     0.15182   0.27933   0.90182   0.00000  Uiso   1.00
Li24   H     0.93416   0.24847   0.09569   0.00000  Uiso   1.00
H13    Zn    0.81110   0.51831   0.52438   0.00000  Uiso   1.00
H14    Zn    0.29910   0.51943   0.82665   0.00000  Uiso   1.00
H15    Zn    0.90708   0.64227   0.43813   0.00000  Uiso   1.00
H16    Zn    0.37878   0.63784   0.03094   0.00000  Uiso   1.00
H17    Zn    0.54592   0.67373   0.52910   0.00000  Uiso   1.00
H18    Zn    0.05279   0.69277   0.93960   0.00000  Uiso   1.00
Be50   C     0.59109   0.51154   0.29409   0.00000  Uiso   1.00
Be51   C     0.63153   0.52006   0.41071   0.00000  Uiso   1.00
C48    N     0.71528   0.51350   0.39790   0.00000  Uiso   1.00
B23    C     0.72334   0.50205   0.27400   0.00000  Uiso   1.00
C49    N     0.65011   0.50051   0.20704   0.00000  Uiso   1.00
He50   H     0.60712   0.52990   0.50192   0.00000  Uiso   1.00
He51   H     0.52533   0.51277   0.26622   0.00000  Uiso   1.00
C50    N     0.79118   0.50134   0.70645   0.00000  Uiso   1.00
B24    C     0.71918   0.50044   0.77739   0.00000  Uiso   1.00
Li25   H     0.65981   0.50848   0.73863   0.00000  Uiso   1.00
Be52   C     0.28386   0.53325   0.52952   0.00000  Uiso   1.00
Be53   C     0.24816   0.52243   0.41358   0.00000  Uiso   1.00
C51    N     0.20655   0.49757   0.44795   0.00000  Uiso   1.00
C52    N     0.26219   0.51559   0.63664   0.00000  Uiso   1.00
He52   H     0.24925   0.53052   0.30989   0.00000  Uiso   1.00
He53   H     0.32184   0.55229   0.54432   0.00000  Uiso   1.00
Be54   C     0.12727   0.50266   0.92897   0.00000  Uiso   1.00
C53    N     0.21273   0.50315   0.94887   0.00000  Uiso   1.00
He54   H     0.09979   0.50921   0.83281   0.00000  Uiso   1.00
B25    C     0.46642   0.50212   0.94597   0.00000  Uiso   1.00
C54    N     0.40962   0.50069   0.84546   0.00000  Uiso   1.00
Li26   H     0.45931   0.51561   0.03429   0.00000  Uiso   1.00
B26    C     0.97981   0.49798   0.42801   0.00000  Uiso   1.00
Li27   H     0.00905   0.51873   0.44374   0.00000  Uiso   1.00
Be55   C     0.93645   0.59279   0.62602   0.00000  Uiso   1.00
Be56   C     0.91306   0.56468   0.64698   0.00000  Uiso   1.00
C55    N     0.85725   0.55728   0.54692   0.00000  Uiso   1.00
B27    C     0.84997   0.58073   0.46739   0.00000  Uiso   1.00
C56    N     0.89611   0.60285   0.51181   0.00000  Uiso   1.00
He55   H     0.93087   0.54963   0.72660   0.00000  Uiso   1.00
He56   H     0.97914   0.60622   0.68298   0.00000  Uiso   1.00
Li28   H     0.80987   0.58183   0.37840   0.00000  Uiso   1.00
Be57   C     0.26851   0.60723   0.83631   0.00000  Uiso   1.00
Be58   C     0.25223   0.58026   0.78808   0.00000  Uiso   1.00
C57    N     0.30345   0.56117   0.85535   0.00000  Uiso   1.00
B28    C     0.34653   0.57689   0.94516   0.00000  Uiso   1.00
C58    N     0.32701   0.60486   0.93840   0.00000  Uiso   1.00
He57   H     0.20893   0.57344   0.70977   0.00000  Uiso   1.00
He58   H     0.24195   0.62770   0.80579   0.00000  Uiso   1.00
Li29   H     0.39242   0.56802   0.01527   0.00000  Uiso   1.00
Be59   C     0.69863   0.69424   0.37905   0.00000  Uiso   1.00
Be60   C     0.78098   0.68670   0.35629   0.00000  Uiso   1.00
C59    N     0.79732   0.66194   0.42830   0.00000  Uiso   1.00
B29    C     0.72572   0.65568   0.49462   0.00000  Uiso   1.00
C60    N     0.66438   0.67470   0.46882   0.00000  Uiso   1.00
He59   H     0.82849   0.69683   0.29295   0.00000  Uiso   1.00
He60   H     0.66235   0.71211   0.33920   0.00000  Uiso   1.00
Li30   H     0.71816   0.63715   0.56130   0.00000  Uiso   1.00
Be61   C     0.23648   0.71184   0.97367   0.00000  Uiso   1.00
Be62   C     0.31263   0.69833   0.99187   0.00000  Uiso   1.00
C61    N     0.29776   0.66945   0.00657   0.00000  Uiso   1.00
B30    C     0.21402   0.66643   0.00122   0.00000  Uiso   1.00
C62    N     0.17419   0.69144   0.98161   0.00000  Uiso   1.00
He61   H     0.37603   0.70689   0.99250   0.00000  Uiso   1.00
He62   H     0.22237   0.73435   0.95834   0.00000  Uiso   1.00
Li31   H     0.18189   0.64600   0.01328   0.00000  Uiso   1.00
Be63   C     0.10353   0.67901   0.65328   0.00000  Uiso   1.00
Be64   C     0.06973   0.66787   0.53645   0.00000  Uiso   1.00
C63    N     0.98621   0.66215   0.55999   0.00000  Uiso   1.00
B31    C     0.97242   0.66938   0.68975   0.00000  Uiso   1.00
C64    N     0.04163   0.67947   0.75069   0.00000  Uiso   1.00
He63   H     0.09845   0.66387   0.43845   0.00000  Uiso   1.00
He64   H     0.16687   0.68625   0.67505   0.00000  Uiso   1.00
Li32   H     0.91190   0.66728   0.73999   0.00000  Uiso   1.00
Be65   C     0.59817   0.65905   0.81969   0.00000  Uiso   1.00
Be66   C     0.55914   0.65081   0.93901   0.00000  Uiso   1.00
C65    N     0.47441   0.64882   0.91432   0.00000  Uiso   1.00
B32    C     0.46464   0.65552   0.78250   0.00000  Uiso   1.00
C66    N     0.53773   0.66159   0.72076   0.00000  Uiso   1.00
He65   H     0.58478   0.64634   0.03903   0.00000  Uiso   1.00
He66   H     0.66394   0.66301   0.79734   0.00000  Uiso   1.00
Li33   H     0.40427   0.65587   0.73118   0.00000  Uiso   1.00
Be67   C     0.98171   0.63554   0.03414   0.00000  Uiso   1.00
Be68   C     0.95018   0.62337   0.15178   0.00000  Uiso   1.00
C67    N     0.95169   0.64379   0.25123   0.00000  Uiso   1.00
B33    C     0.98140   0.66765   0.19087   0.00000  Uiso   1.00
C68    N     0.99962   0.66382   0.05930   0.00000  Uiso   1.00
He67   H     0.92852   0.60173   0.17310   0.00000  Uiso   1.00
He68   H     0.99138   0.62644   0.93444   0.00000  Uiso   1.00
Li34   H     0.99013   0.68785   0.24291   0.00000  Uiso   1.00
Be69   C     0.44279   0.62212   0.43638   0.00000  Uiso   1.00
Be70   C     0.40401   0.61336   0.31872   0.00000  Uiso   1.00
C69    N     0.41697   0.63411   0.22080   0.00000  Uiso   1.00
B34    C     0.46144   0.65477   0.28146   0.00000  Uiso   1.00
C70    N     0.47811   0.64859   0.41199   0.00000  Uiso   1.00
He69   H     0.36893   0.59402   0.29676   0.00000  Uiso   1.00
He70   H     0.44726   0.61184   0.53547   0.00000  Uiso   1.00
Li35   H     0.48163   0.67439   0.23063   0.00000  Uiso   1.00
Be71   C     0.93475   0.73926   0.04177   0.00000  Uiso   1.00
C71    N     0.00760   0.73122   0.97753   0.00000  Uiso   1.00
He71   H     0.89061   0.72344   0.08057   0.00000  Uiso   1.00
Be72   C     0.43298   0.72357   0.44156   0.00000  Uiso   1.00
C72    N     0.50510   0.71334   0.50128   0.00000  Uiso   1.00
B35    C     0.54785   0.73659   0.54058   0.00000  Uiso   1.00
He72   H     0.38600   0.70913   0.40108   0.00000  Uiso   1.00
Li36   H     0.60746   0.73559   0.59379   0.00000  Uiso   1.00
H19    Zn    0.29855   0.97202   0.95399   0.00000  Uiso   1.00
H20    Zn    0.78866   0.97316   0.64402   0.00000  Uiso   1.00
H21    Zn    0.40651   0.84951   0.04548   0.00000  Uiso   1.00
H22    Zn    0.88107   0.85478   0.45086   0.00000  Uiso   1.00
H23    Zn    0.04606   0.81837   0.95234   0.00000  Uiso   1.00
H24    Zn    0.55361   0.79979   0.54347   0.00000  Uiso   1.00
He73   H     0.39072   0.76890   0.40827   0.00000  Uiso   1.00
B36    C     0.20150   0.99154   0.70586   0.00000  Uiso   1.00
C73    N     0.27438   0.98884   0.77333   0.00000  Uiso   1.00
C74    N     0.50914   0.76113   0.50623   0.00000  Uiso   1.00
Li37   H     0.14095   0.98550   0.74829   0.00000  Uiso   1.00
Be73   C     0.12462   0.96609   0.08640   0.00000  Uiso   1.00
Be74   C     0.08497   0.97605   0.20126   0.00000  Uiso   1.00
C75    N     0.14169   0.99214   0.27300   0.00000  Uiso   1.00
B37    C     0.21310   0.99146   0.20060   0.00000  Uiso   1.00
C76    N     0.20580   0.97615   0.08654   0.00000  Uiso   1.00
He74   H     0.02109   0.97304   0.23724   0.00000  Uiso   1.00
He75   H     0.10149   0.95276   0.00502   0.00000  Uiso   1.00
Be75   C     0.57217   0.99164   0.42119   0.00000  Uiso   1.00
Be76   C     0.60941   0.98174   0.53901   0.00000  Uiso   1.00
C77    N     0.69483   0.98505   0.52560   0.00000  Uiso   1.00
He76   H     0.58207   0.97285   0.63125   0.00000  Uiso   1.00
He77   H     0.50655   0.99285   0.39205   0.00000  Uiso   1.00
Be77   C     0.76117   0.97466   0.06266   0.00000  Uiso   1.00
Be78   C     0.79817   0.96490   0.94551   0.00000  Uiso   1.00
C78    N     0.75971   0.97813   0.83692   0.00000  Uiso   1.00
He78   H     0.84822   0.94945   0.93109   0.00000  Uiso   1.00
He79   H     0.77307   0.96895   0.16789   0.00000  Uiso   1.00
B38    C     0.46742   0.99227   0.04829   0.00000  Uiso   1.00
Li38   H     0.49484   0.97104   0.04026   0.00000  Uiso   1.00
B39    C     0.96338   0.98991   0.55005   0.00000  Uiso   1.00
Li39   H     0.98825   0.96835   0.56087   0.00000  Uiso   1.00
Be79   C     0.42954   0.89866   0.85294   0.00000  Uiso   1.00
Be80   C     0.40317   0.92638   0.83037   0.00000  Uiso   1.00
C79    N     0.34792   0.93351   0.93188   0.00000  Uiso   1.00
B40    C     0.34399   0.91034   0.01384   0.00000  Uiso   1.00
C80    N     0.39179   0.88862   0.96973   0.00000  Uiso   1.00
He80   H     0.41851   0.94129   0.74871   0.00000  Uiso   1.00
He81   H     0.47289   0.88553   0.79567   0.00000  Uiso   1.00
Li40   H     0.30521   0.90913   0.10456   0.00000  Uiso   1.00
Be81   C     0.78144   0.88481   0.66006   0.00000  Uiso   1.00
Be82   C     0.76285   0.91176   0.70630   0.00000  Uiso   1.00
C81    N     0.80334   0.93145   0.62453   0.00000  Uiso   1.00
B41    C     0.84262   0.91598   0.52931   0.00000  Uiso   1.00
C82    N     0.83063   0.88765   0.54577   0.00000  Uiso   1.00
He82   H     0.72494   0.91824   0.79237   0.00000  Uiso   1.00
He83   H     0.76199   0.86400   0.69919   0.00000  Uiso   1.00
Li41   H     0.87987   0.92534   0.44771   0.00000  Uiso   1.00
Be83   C     0.19882   0.79664   0.09833   0.00000  Uiso   1.00
Be84   C     0.28126   0.80405   0.12141   0.00000  Uiso   1.00
C83    N     0.29747   0.82932   0.05333   0.00000  Uiso   1.00
B42    C     0.22572   0.83606   0.98904   0.00000  Uiso   1.00
C84    N     0.16437   0.81684   0.01242   0.00000  Uiso   1.00
He84   H     0.32897   0.79347   0.18229   0.00000  Uiso   1.00
He85   H     0.16262   0.77846   0.13558   0.00000  Uiso   1.00
Li42   H     0.21806   0.85505   0.92554   0.00000  Uiso   1.00
Be85   C     0.73537   0.78087   0.48881   0.00000  Uiso   1.00
Be86   C     0.81181   0.79425   0.47019   0.00000  Uiso   1.00
C85    N     0.79871   0.82335   0.47125   0.00000  Uiso   1.00
B43    C     0.71555   0.82671   0.48663   0.00000  Uiso   1.00
C86    N     0.67454   0.80166   0.49761   0.00000  Uiso   1.00
He86   H     0.87437   0.78538   0.45881   0.00000  Uiso   1.00
He87   H     0.71995   0.75825   0.49387   0.00000  Uiso   1.00
Li43   H     0.68469   0.84746   0.48885   0.00000  Uiso   1.00
Be87   C     0.60436   0.81359   0.82985   0.00000  Uiso   1.00
Be88   C     0.57023   0.82459   0.94689   0.00000  Uiso   1.00
C87    N     0.48662   0.83004   0.92364   0.00000  Uiso   1.00
B44    C     0.47307   0.82280   0.79389   0.00000  Uiso   1.00
C88    N     0.54255   0.81297   0.73264   0.00000  Uiso   1.00
He88   H     0.59876   0.82866   0.04484   0.00000  Uiso   1.00
He89   H     0.66784   0.80656   0.80780   0.00000  Uiso   1.00
Li44   H     0.41253   0.82469   0.74390   0.00000  Uiso   1.00
Be89   C     0.09969   0.83321   0.66202   0.00000  Uiso   1.00
Be90   C     0.06110   0.84156   0.54274   0.00000  Uiso   1.00
C89    N     0.97623   0.84332   0.56691   0.00000  Uiso   1.00
B45    C     0.96596   0.83639   0.69844   0.00000  Uiso   1.00
C90    N     0.03882   0.83037   0.76044   0.00000  Uiso   1.00
He90   H     0.08716   0.84622   0.44302   0.00000  Uiso   1.00
He91   H     0.16539   0.82934   0.68468   0.00000  Uiso   1.00
Li45   H     0.90539   0.83574   0.74938   0.00000  Uiso   1.00
Be91   C     0.47996   0.85665   0.44966   0.00000  Uiso   1.00
Be92   C     0.44800   0.86866   0.33216   0.00000  Uiso   1.00
C91    N     0.45031   0.84825   0.23271   0.00000  Uiso   1.00
B46    C     0.48089   0.82454   0.29296   0.00000  Uiso   1.00
C92    N     0.49896   0.82848   0.42444   0.00000  Uiso   1.00
He92   H     0.42555   0.89018   0.31092   0.00000  Uiso   1.00
He93   H     0.48932   0.86581   0.54927   0.00000  Uiso   1.00
Li46   H     0.49033   0.80438   0.24094   0.00000  Uiso   1.00
Be93   C     0.94228   0.86998   0.04347   0.00000  Uiso   1.00
Be94   C     0.90396   0.87890   0.16141   0.00000  Uiso   1.00
C93    N     0.91872   0.85858   0.26058   0.00000  Uiso   1.00
B47    C     0.96359   0.83798   0.20031   0.00000  Uiso   1.00
C94    N     0.97906   0.84384   0.06900   0.00000  Uiso   1.00
He94   H     0.86809   0.89808   0.18274   0.00000  Uiso   1.00
He95   H     0.94547   0.87995   0.94351   0.00000  Uiso   1.00
Li47   H     0.98512   0.81866   0.25206   0.00000  Uiso   1.00
Be95   C     0.93251   0.76879   0.04486   0.00000  Uiso   1.00
C95    N     0.00375   0.77900   0.98173   0.00000  Uiso   1.00
B48    C     0.04587   0.75575   0.94109   0.00000  Uiso   1.00
He96   H     0.88620   0.78324   0.08710   0.00000  Uiso   1.00
Li48   H     0.10463   0.75676   0.88513   0.00000  Uiso   1.00
Be96   C     0.43536   0.75309   0.44500   0.00000  Uiso   1.00
C96    N     0.70008   0.99407   0.02696   0.00000  Uiso   1.00
loop_
_geom_bond_atom_site_label_1
_geom_bond_atom_site_label_2
_geom_bond_distance
_geom_bond_site_symmetry_2
_ccdc_geom_bond_type
H1     C1      1.996   .     S
H1     C5      2.001   .     S
H1     C7      2.001   .     S
H1     C75     2.003   1_545 S
H2     C2      1.993   .     S
H2     C4      1.992   .     S
H2     C9      1.994   .     S
H2     C96     1.997   1_545 S
H3     C8      2.001   .     S
H3     C11     1.995   .     S
H3     C15     1.995   .     S
H3     C19     1.998   .     S
H4     C10     1.998   1_556 S
H4     C13     1.991   .     S
H4     C17     1.992   1_556 S
H4     C21     1.995   .     S
H5     C12     1.993   .     S
H5     C18     1.991   .     S
H5     C22     1.996   .     S
H5     C23     1.998   .     S
H6     C14     1.994   1_554 S
H6     C16     1.994   1_655 S
H6     C20     1.997   1_654 S
H6     C24     1.999   1_655 S
Be1    C1      1.389   .     S
Be1    He1     1.097   .     S
Be1    Be24    1.390   1_545 D
C1     B36     1.358   1_545 D
Li1    B37     1.098   1_545 S
B1     C2      1.355   1_565 D
B1     Li2     1.098   1_565 S
B1     C77     1.356   .     S
C2     B1      1.355   1_545 D
C2     Be75    1.390   1_545 S
Li2    B1      1.098   1_545 S
B2     Li3     1.098   1_565 S
B2     C78     1.357   .     D
B2     C96     1.357   1_556 S
He2    Be23    1.097   .     S
Li3    B2      1.098   1_545 S
Be2    Be3     1.391   .     D
Be2    C4      1.389   .     S
Be2    He4     1.097   .     S
Be3    C3      1.390   1_545 S
Be3    He3     1.097   .     S
C3     Be3     1.390   1_565 S
C3     H19     1.995   1_554 S
C3     B38     1.356   .     D
C4     B38     1.357   1_545 S
Be4    Be5     1.391   .     D
Be4    C6      1.389   1_545 S
Be4    He6     1.097   .     S
Be5    C5      1.389   1_655 S
Be5    He5     1.097   .     S
C5     Be5     1.389   1_455 S
C5     B39     1.358   1_445 S
C6     Be4     1.389   1_565 S
C6     H20     1.998   .     S
C6     B39     1.358   .     D
Be6    Be7     1.393   .     D
Be6    C8      1.390   .     S
Be6    He8     1.096   .     S
Be7    C7      1.389   .     S
Be7    He7     1.096   .     S
C7     B3      1.358   .     S
B3     C8      1.356   .     D
B3     Li4     1.098   .     S
Be8    Be9     1.393   .     D
Be8    C10     1.391   .     S
Be8    He10    1.096   .     S
Be9    C9      1.388   .     S
Be9    He9     1.096   .     S
C9     B4      1.357   .     S
B4     C10     1.356   .     D
B4     Li5     1.098   1_554 S
C10    H4      1.998   1_554 S
Li5    B4      1.098   1_556 S
Be10   Be11    1.392   .     D
Be10   C12     1.389   .     S
Be10   He12    1.097   .     S
Be11   C11     1.389   .     S
Be11   He11    1.096   .     S
C11    B5      1.357   .     S
B5     C12     1.357   .     D
B5     Li6     1.098   .     S
Be12   Be13    1.392   .     D
Be12   C14     1.388   .     S
Be12   He14    1.095   .     S
Be13   C13     1.389   .     S
Be13   He13    1.097   .     S
C13    B6      1.356   .     D
B6     C14     1.356   .     S
B6     Li7     1.098   1_556 S
C14    H6      1.994   1_556 S
Li7    B6      1.098   1_554 S
Be14   Be15    1.393   .     D
Be14   C16     1.389   1_655 S
Be14   He16    1.097   .     S
Be15   C15     1.390   1_655 S
Be15   He15    1.097   .     S
C15    Be15    1.390   1_455 S
C15    B7      1.356   .     S
B7     C16     1.356   .     D
B7     Li8     1.098   .     S
C16    H6      1.994   1_455 S
C16    Be14    1.389   1_455 S
Be16   Be17    1.394   .     D
Be16   C18     1.390   .     S
Be16   He18    1.097   .     S
Be17   C17     1.390   .     S
Be17   He17    1.097   1_554 S
C17    H4      1.992   1_554 S
C17    B8      1.356   .     D
B8     C18     1.355   .     S
B8     Li9     1.098   .     S
He17   Be17    1.097   1_556 S
Be18   Be19    1.394   .     D
Be18   C20     1.390   .     S
Be18   He20    1.097   1_556 S
Be19   C19     1.389   .     S
Be19   He19    1.097   .     S
C19    B9      1.357   .     D
B9     C20     1.356   .     S
B9     Li10    1.098   .     S
C20    H6      1.997   1_456 S
He20   Be18    1.097   1_554 S
Be20   Be21    1.394   .     D
Be20   C22     1.390   .     S
Be20   He22    1.097   .     S
Be21   C21     1.389   .     S
Be21   He21    1.096   .     S
C21    B10     1.356   .     D
B10    C22     1.356   .     S
B10    Li11    1.098   .     S
Be22   C23     1.390   .     S
Be22   He23    1.097   .     S
Be22   Be48    1.394   .     D
C23    B11     1.356   .     S
B11    Li12    1.098   .     S
B11    C46     1.356   .     D
Be23   C24     1.389   1_556 S
Be23   Be49    1.393   .     D
C24    H6      1.999   1_455 S
C24    Be23    1.389   1_554 S
C24    B22     1.357   1_455 S
Be24   Be1     1.390   1_565 D
Be24   He24    1.097   .     S
Be24   C73     1.389   .     S
H7     C25     1.998   1_554 S
H7     C27     2.004   1_554 S
H7     C30     2.003   .     S
H7     C49     2.009   .     S
H8     C26     1.992   .     S
H8     C29     1.992   .     S
H8     C32     1.991   .     S
H8     C51     1.992   .     S
H9     C31     2.000   1_556 S
H9     C34     1.997   .     S
H9     C38     1.994   1_556 S
H9     C42     1.998   .     S
H10    C33     1.997   .     S
H10    C36     1.990   .     S
H10    C40     1.993   .     S
H10    C44     1.995   .     S
H11    C35     1.994   1_554 S
H11    C41     1.992   .     S
H11    C45     1.997   1_654 S
H11    C47     2.001   1_655 S
H12    C37     1.995   .     S
H12    C39     1.993   .     S
H12    C43     1.997   .     S
H12    C46     1.997   .     S
Li13   B23     1.098   .     S
Be25   Be26    1.393   .     D
Be25   C25     1.389   .     S
Be25   He26    1.098   .     S
Be26   He25    1.097   .     S
Be26   C50     1.390   .     S
C25    H7      1.998   1_556 S
C25    B24     1.358   .     S
B12    Li14    1.098   .     S
B12    C51     1.357   .     S
B12    C52     1.356   .     D
Be27   C26     1.389   .     S
Be27   He27    1.097   .     S
Be27   Be54    1.393   1_554 D
C26    B13     1.356   .     S
B13    Li15    1.098   .     S
B13    C53     1.356   1_554 D
Be28   Be29    1.391   .     D
Be28   He29    1.097   .     S
Be28   C54     1.388   .     S
Be29   C27     1.390   .     S
Be29   He28    1.097   .     S
C27    H7      2.004   1_556 S
C27    B25     1.358   .     S
Be30   Be31    1.391   .     D
Be30   C29     1.389   1_655 S
Be30   He31    1.097   .     S
Be31   C28     1.389   .     S
Be31   He30    1.097   .     S
C28    H13     1.995   .     S
C28    B26     1.356   .     D
C29    Be30    1.389   1_455 S
C29    B26     1.357   1_455 S
Be32   Be33    1.393   .     D
Be32   C31     1.390   .     S
Be32   He33    1.096   .     S
Be33   C30     1.389   .     S
Be33   He32    1.096   .     S
C30    B14     1.361   1_554 D
B14    C30     1.361   1_556 D
B14    C31     1.354   1_556 S
B14    Li16    1.097   .     S
C31    B14     1.354   1_554 S
C31    H9      2.000   1_554 S
Be34   Be35    1.392   .     D
Be34   C33     1.391   .     S
Be34   He35    1.097   .     S
Be35   C32     1.388   .     S
Be35   He34    1.097   .     S
C32    B15     1.357   .     D
B15    C33     1.356   .     S
B15    Li17    1.098   .     S
Be36   Be37    1.392   .     D
Be36   C35     1.388   .     S
Be36   He37    1.095   .     S
Be37   C34     1.389   .     S
Be37   He36    1.096   .     S
C34    B16     1.357   1_556 S
B16    C34     1.357   1_554 S
B16    C35     1.357   1_554 D
B16    Li18    1.097   .     S
C35    H11     1.994   1_556 S
C35    B16     1.357   1_556 D
Be38   Be39    1.392   .     D
Be38   C37     1.389   .     S
Be38   He39    1.095   .     S
Be39   C36     1.389   .     S
Be39   He38    1.097   .     S
C36    B17     1.356   .     S
B17    C37     1.356   .     D
B17    Li19    1.098   .     S
Be40   Be41    1.393   .     D
Be40   C39     1.390   .     S
Be40   He41    1.097   .     S
Be41   C38     1.389   .     S
Be41   He40    1.097   1_554 S
C38    H9      1.994   1_554 S
C38    B18     1.356   .     D
B18    C39     1.356   .     S
B18    Li20    1.098   .     S
He40   Be41    1.097   1_556 S
Be42   Be43    1.394   .     D
Be42   C41     1.390   .     S
Be42   He43    1.097   .     S
Be43   C40     1.389   1_655 S
Be43   He42    1.097   .     S
C40    Be43    1.389   1_455 S
C40    B19     1.356   .     D
B19    C41     1.355   1_455 S
B19    Li21    1.098   .     S
C41    B19     1.355   1_655 S
Be44   Be45    1.394   .     D
Be44   C43     1.390   .     S
Be44   He45    1.097   .     S
Be45   C42     1.389   .     S
Be45   He44    1.096   .     S
C42    B20     1.357   .     S
B20    C43     1.356   .     D
B20    Li22    1.098   .     S
Be46   Be47    1.394   .     D
Be46   C45     1.390   .     S
Be46   He47    1.097   1_556 S
Be47   C44     1.389   .     S
Be47   He46    1.097   .     S
C44    B21     1.356   .     D
B21    C45     1.356   .     S
B21    Li23    1.098   .     S
C45    H11     1.997   1_456 S
He47   Be46    1.097   1_554 S
Be48   C46     1.390   .     S
Be48   He48    1.097   .     S
Be49   C47     1.390   1_556 S
Be49   He49    1.097   .     S
C47    H11     2.001   1_455 S
C47    Be49    1.390   1_554 S
C47    B22     1.357   1_455 D
B22    C47     1.357   1_655 D
B22    C24     1.357   1_655 S
B22    Li24    1.098   .     S
H13    C48     2.006   .     S
H13    C50     1.998   .     S
H13    C55     1.997   .     S
H14    C52     1.993   .     S
H14    C53     1.993   .     S
H14    C54     1.995   .     S
H14    C57     1.994   .     S
H15    C56     1.999   .     S
H15    C59     1.998   .     S
H15    C63     2.000   .     S
H15    C67     1.994   .     S
H16    C58     1.998   1_554 S
H16    C61     1.995   .     S
H16    C65     1.991   1_554 S
H16    C69     1.994   .     S
H17    C60     1.998   .     S
H17    C66     1.990   .     S
H17    C70     1.997   .     S
H17    C72     1.998   .     S
H18    C62     1.999   .     S
H18    C64     1.997   .     S
H18    C68     1.994   1_456 S
H18    C71     1.995   .     S
Be50   Be51    1.395   .     D
Be50   C49     1.390   .     S
Be50   He51    1.096   .     S
Be51   C48     1.389   .     S
Be51   He50    1.097   .     S
C48    B23     1.358   .     D
B23    C49     1.357   .     S
C50    B24     1.356   .     D
B24    Li25    1.097   .     S
Be52   Be53    1.392   .     D
Be52   C52     1.390   .     S
Be52   He53    1.097   .     S
Be53   C51     1.389   .     S
Be53   He52    1.097   .     S
Be54   Be27    1.393   1_556 D
Be54   C53     1.390   .     S
Be54   He54    1.097   .     S
C53    B13     1.356   1_556 D
B25    C54     1.358   .     D
B25    Li26    1.097   1_556 S
Li26   B25     1.097   1_554 S
B26    C29     1.357   1_655 S
B26    Li27    1.098   1_655 S
Li27   B26     1.098   1_455 S
Be55   Be56    1.391   .     D
Be55   C56     1.389   .     S
Be55   He56    1.097   .     S
Be56   C55     1.389   .     S
Be56   He55    1.097   .     S
C55    B27     1.358   .     S
B27    C56     1.358   .     D
B27    Li28    1.098   .     S
Be57   Be58    1.389   .     D
Be57   C58     1.390   .     S
Be57   He58    1.097   .     S
Be58   C57     1.389   .     S
Be58   He57    1.097   .     S
C57    B28     1.358   .     D
B28    C58     1.358   .     S
B28    Li29    1.097   1_556 S
C58    H16     1.998   1_556 S
Li29   B28     1.097   1_554 S
Be59   Be60    1.391   .     D
Be59   C60     1.390   .     S
Be59   He60    1.097   .     S
Be60   C59     1.389   .     S
Be60   He59    1.096   .     S
C59    B29     1.358   .     D
B29    C60     1.358   .     S
B29    Li30    1.098   .     S
Be61   Be62    1.393   .     D
Be61   C62     1.390   .     S
Be61   He62    1.095   .     S
Be62   C61     1.389   1_556 S
Be62   He61    1.097   .     S
C61    Be62    1.389   1_554 S
C61    B30     1.356   .     S
B30    C62     1.356   1_554 D
B30    Li31    1.098   .     S
C62    B30     1.356   1_556 D
Be63   Be64    1.393   .     D
Be63   C64     1.389   .     S
Be63   He64    1.097   .     S
Be64   C63     1.390   1_455 S
Be64   He63    1.097   .     S
C63    Be64    1.390   1_655 S
C63    B31     1.357   .     D
B31    C64     1.357   1_655 S
B31    Li32    1.098   .     S
C64    B31     1.357   1_455 S
Be65   Be66    1.394   .     D
Be65   C66     1.390   .     S
Be65   He66    1.097   .     S
Be66   C65     1.389   .     S
Be66   He65    1.097   1_556 S
C65    H16     1.991   1_556 S
C65    B32     1.356   .     S
B32    C66     1.355   .     D
B32    Li33    1.098   .     S
He65   Be66    1.097   1_554 S
Be67   Be68    1.393   .     D
Be67   C68     1.390   .     S
Be67   He68    1.097   1_554 S
Be68   C67     1.389   .     S
Be68   He67    1.097   .     S
C67    B33     1.356   .     S
B33    C68     1.356   .     D
B33    Li34    1.099   .     S
C68    H18     1.994   1_654 S
He68   Be67    1.097   1_556 S
Be69   Be70    1.394   .     D
Be69   C70     1.390   .     S
Be69   He70    1.097   .     S
Be70   C69     1.389   .     S
Be70   He69    1.096   .     S
C69    B34     1.356   .     D
B34    C70     1.356   .     S
B34    Li35    1.098   .     S
Be71   C71     1.390   1_654 S
Be71   He71    1.096   .     S
Be71   Be95    1.394   .     D
C71    Be71    1.390   1_456 S
C71    B48     1.356   .     D
Be72   C72     1.389   .     S
Be72   He72    1.097   .     S
Be72   Be96    1.394   .     D
C72    B35     1.356   .     S
B35    Li36    1.097   .     S
B35    C74     1.356   .     D
H19    C3      1.995   1_556 S
H19    C73     1.997   .     S
H19    C76     2.002   1_556 S
H19    C79     1.998   .     S
H20    C77     1.994   .     S
H20    C78     1.992   .     S
H20    C81     1.993   .     S
H21    C80     2.000   1_554 S
H21    C83     1.996   .     S
H21    C87     2.000   1_554 S
H21    C91     1.994   .     S
H22    C82     1.997   .     S
H22    C85     1.996   .     S
H22    C89     1.991   .     S
H22    C93     1.994   .     S
H23    C84     1.998   1_556 S
H23    C90     1.990   .     S
H23    C94     1.996   1_456 S
H23    C95     1.996   .     S
H24    C74     1.997   .     S
H24    C86     2.000   .     S
H24    C88     1.997   .     S
H24    C92     1.995   .     S
He73   Be96    1.096   .     S
B36    C1      1.358   1_565 D
B36    C73     1.358   .     S
B36    Li37    1.097   .     S
C74    Be96    1.390   .     S
Be73   Be74    1.395   .     D
Be73   C76     1.389   .     S
Be73   He75    1.096   .     S
Be74   C75     1.390   .     S
Be74   He74    1.097   .     S
C75    H1      2.003   1_565 S
C75    B37     1.356   .     S
B37    Li1     1.098   1_565 S
B37    C76     1.357   .     D
C76    H19     2.002   1_554 S
Be75   C2      1.390   1_565 S
Be75   Be76    1.394   .     D
Be75   He77    1.097   .     S
Be76   C77     1.389   .     S
Be76   He76    1.096   .     S
Be77   Be78    1.392   1_554 D
Be77   He79    1.096   .     S
Be77   C96     1.388   .     S
Be78   Be77    1.392   1_556 D
Be78   C78     1.389   .     S
Be78   He78    1.097   .     S
B38    C4      1.357   1_565 S
B38    Li38    1.098   .     S
B39    C5      1.358   1_665 S
B39    Li39    1.098   .     S
Be79   Be80    1.391   .     D
Be79   C80     1.389   .     S
Be79   He81    1.097   .     S
Be80   C79     1.389   .     S
Be80   He80    1.097   .     S
C79    B40     1.358   1_556 D
B40    C79     1.358   1_554 D
B40    C80     1.358   1_554 S
B40    Li40    1.098   .     S
C80    B40     1.358   1_556 S
C80    H21     2.000   1_556 S
Be81   Be82    1.390   .     D
Be81   C82     1.390   .     S
Be81   He83    1.097   .     S
Be82   C81     1.389   .     S
Be82   He82    1.097   .     S
C81    B41     1.358   .     S
B41    C82     1.358   .     D
B41    Li41    1.097   .     S
Be83   Be84    1.392   .     D
Be83   C84     1.390   .     S
Be83   He85    1.097   .     S
Be84   C83     1.389   .     S
Be84   He84    1.096   .     S
C83    B42     1.357   1_554 D
B42    C83     1.357   1_556 D
B42    C84     1.358   1_556 S
B42    Li42    1.098   .     S
C84    B42     1.358   1_554 S
C84    H23     1.998   1_554 S
Be85   Be86    1.393   .     D
Be85   C86     1.390   .     S
Be85   He87    1.096   .     S
Be86   C85     1.389   .     S
Be86   He86    1.097   .     S
C85    B43     1.356   .     D
B43    C86     1.356   .     S
B43    Li43    1.099   .     S
Be87   Be88    1.393   .     D
Be87   C88     1.389   .     S
Be87   He89    1.097   .     S
Be88   C87     1.389   .     S
Be88   He88    1.097   1_556 S
C87    H21     2.000   1_556 S
C87    B44     1.357   .     S
B44    C88     1.357   .     D
B44    Li44    1.098   .     S
He88   Be88    1.097   1_554 S
Be89   Be90    1.394   .     D
Be89   C90     1.390   .     S
Be89   He91    1.097   .     S
Be90   C89     1.389   1_455 S
Be90   He90    1.097   .     S
C89    Be90    1.389   1_655 S
C89    B45     1.356   .     D
B45    C90     1.355   1_655 S
B45    Li45    1.098   .     S
C90    B45     1.355   1_455 S
Be91   Be92    1.393   .     D
Be91   C92     1.389   .     S
Be91   He93    1.096   .     S
Be92   C91     1.389   .     S
Be92   He92    1.096   .     S
C91    B46     1.357   .     D
B46    C92     1.356   .     S
B46    Li46    1.098   .     S
Be93   Be94    1.395   .     D
Be93   C94     1.390   .     S
Be93   He95    1.097   1_554 S
Be94   C93     1.389   .     S
Be94   He94    1.096   .     S
C93    B47     1.356   .     D
B47    C94     1.356   .     S
B47    Li47    1.099   .     S
C94    H23     1.996   1_654 S
He95   Be93    1.097   1_556 S
Be95   C95     1.390   1_654 S
Be95   He96    1.097   .     S
C95    Be95    1.390   1_456 S
C95    B48     1.355   .     S
B48    Li48    1.097   .     S
C96    H2      1.997   1_565 S
C96    B2      1.357   1_554 S
