# Supplementary material for: Data-Driven Search Algorithm for Discovery of Synthesizable Zeolitic Imidazolate Frameworks
Source: JACS Au. 2025 Mar 7;5(3):1460–70. doi: 10.1021/jacsau.5c00077 (PMC11938011; doi:10.1021/jacsau.5c00077)
Supplement: Supplementary file 5 — au5c00077_si_005.zip [file au5c00077_si_005.zip › Tier 2/T-187_63_4_17584010.cif]

data_63_4_17584010.lmp-nosymm
_audit_creation_date              2023-09-12
_audit_creation_method            'Materials Studio'
_symmetry_space_group_name_H-M    'P1'
_symmetry_Int_Tables_number       1
_symmetry_cell_setting            triclinic
loop_
_symmetry_equiv_pos_as_xyz
  x,y,z
_cell_length_a                    27.8292
_cell_length_b                    53.7968
_cell_length_c                    17.6388
_cell_angle_alpha                 90.3642
_cell_angle_beta                  89.9128
_cell_angle_gamma                 90.3175
loop_
_atom_site_label
_atom_site_type_symbol
_atom_site_fract_x
_atom_site_fract_y
_atom_site_fract_z
_atom_site_U_iso_or_equiv
_atom_site_adp_type
_atom_site_occupancy
H1     Zn    0.25726   0.04528   0.07080   0.00000  Uiso   1.00
H2     Zn    0.25443   0.43257   0.57739   0.00000  Uiso   1.00
H3     Zn    0.25740   0.03643   0.41478   0.00000  Uiso   1.00
H4     Zn    0.25505   0.44233   0.92126   0.00000  Uiso   1.00
H5     Zn    0.08918   0.38994   0.07663   0.00000  Uiso   1.00
H6     Zn    0.38043   0.11283   0.56537   0.00000  Uiso   1.00
H7     Zn    0.09002   0.37952   0.42158   0.00000  Uiso   1.00
H8     Zn    0.37982   0.12066   0.91119   0.00000  Uiso   1.00
H9     Zn    0.37396   0.36349   0.07813   0.00000  Uiso   1.00
H10    Zn    0.09947   0.09255   0.57963   0.00000  Uiso   1.00
H11    Zn    0.37233   0.35422   0.41581   0.00000  Uiso   1.00
H12    Zn    0.09991   0.10175   0.91606   0.00000  Uiso   1.00
H13    Zn    0.20218   0.29529   0.04938   0.00000  Uiso   1.00
H14    Zn    0.21841   0.18483   0.55318   0.00000  Uiso   1.00
H15    Zn    0.20209   0.28461   0.39047   0.00000  Uiso   1.00
H16    Zn    0.22039   0.19391   0.89344   0.00000  Uiso   1.00
Be1    C     0.31662   0.47859   0.01391   0.00000  Uiso   1.00
C1     N     0.27224   0.47232   0.98316   0.00000  Uiso   1.00
He1    H     0.34713   0.46581   0.01026   0.00000  Uiso   1.00
Be2    C     0.19311   0.99110   0.40578   0.00000  Uiso   1.00
C2     N     0.23239   0.00259   0.43998   0.00000  Uiso   1.00
He2    H     0.17429   0.99972   0.35819   0.00000  Uiso   1.00
Li1    H     0.27675   0.99068   0.53371   0.00000  Uiso   1.00
Be3    C     0.29233   0.48192   0.40231   0.00000  Uiso   1.00
Be4    C     0.29705   0.45933   0.43965   0.00000  Uiso   1.00
C3     N     0.26718   0.45969   0.50282   0.00000  Uiso   1.00
B1     C     0.24492   0.48207   0.50122   0.00000  Uiso   1.00
He3    H     0.32000   0.44334   0.42697   0.00000  Uiso   1.00
He4    H     0.30984   0.48883   0.35081   0.00000  Uiso   1.00
Li2    H     0.21854   0.48809   0.54375   0.00000  Uiso   1.00
Be5    C     0.18115   0.00624   0.04683   0.00000  Uiso   1.00
C4     N     0.22814   0.01364   0.03196   0.00000  Uiso   1.00
B2     C     0.24778   0.99466   0.99172   0.00000  Uiso   1.00
He5    H     0.15645   0.01811   0.07913   0.00000  Uiso   1.00
Li3    H     0.28507   0.99462   0.97144   0.00000  Uiso   1.00
Be6    C     0.32468   0.04403   0.28305   0.00000  Uiso   1.00
Be7    C     0.32485   0.04609   0.20446   0.00000  Uiso   1.00
C5     N     0.27782   0.04369   0.17904   0.00000  Uiso   1.00
B3     C     0.25092   0.03997   0.24226   0.00000  Uiso   1.00
C6     N     0.27754   0.04038   0.30672   0.00000  Uiso   1.00
He6    H     0.35478   0.04926   0.16509   0.00000  Uiso   1.00
He7    H     0.35445   0.04510   0.32367   0.00000  Uiso   1.00
Li4    H     0.21182   0.03723   0.24137   0.00000  Uiso   1.00
He8    H     0.21972   0.99454   0.81504   0.00000  Uiso   1.00
Be8    C     0.27382   0.47312   0.78028   0.00000  Uiso   1.00
Be9    C     0.27389   0.47084   0.70158   0.00000  Uiso   1.00
C7     N     0.25899   0.44688   0.68272   0.00000  Uiso   1.00
B4     C     0.25056   0.43547   0.74999   0.00000  Uiso   1.00
C8     N     0.25894   0.45058   0.81063   0.00000  Uiso   1.00
He9    H     0.28355   0.48439   0.65786   0.00000  Uiso   1.00
He10   H     0.28316   0.48899   0.81686   0.00000  Uiso   1.00
Li5    H     0.23810   0.41615   0.75483   0.00000  Uiso   1.00
Be10   C     0.10883   0.43443   0.97491   0.00000  Uiso   1.00
Be11   C     0.14700   0.44612   0.93822   0.00000  Uiso   1.00
C9     N     0.18849   0.43271   0.95267   0.00000  Uiso   1.00
B5     C     0.17446   0.41370   0.99804   0.00000  Uiso   1.00
C10    N     0.12648   0.41369   0.01201   0.00000  Uiso   1.00
He11   H     0.14763   0.46267   0.90223   0.00000  Uiso   1.00
He12   H     0.07061   0.43926   0.97722   0.00000  Uiso   1.00
Li6    H     0.19894   0.39941   0.01920   0.00000  Uiso   1.00
Be12   C     0.38508   0.05679   0.52876   0.00000  Uiso   1.00
Be13   C     0.35548   0.03856   0.49681   0.00000  Uiso   1.00
C11    N     0.31302   0.04979   0.47440   0.00000  Uiso   1.00
B6     C     0.31875   0.07432   0.49074   0.00000  Uiso   1.00
C12    N     0.36186   0.07950   0.52321   0.00000  Uiso   1.00
He13   H     0.36094   0.01851   0.48952   0.00000  Uiso   1.00
He14   H     0.42108   0.05546   0.55353   0.00000  Uiso   1.00
Li7    H     0.29148   0.08847   0.47893   0.00000  Uiso   1.00
Be14   C     0.10744   0.42029   0.53981   0.00000  Uiso   1.00
Be15   C     0.14550   0.43209   0.57677   0.00000  Uiso   1.00
C13    N     0.18791   0.42090   0.55335   0.00000  Uiso   1.00
B7     C     0.17452   0.40325   0.50209   0.00000  Uiso   1.00
C14    N     0.12616   0.40185   0.49298   0.00000  Uiso   1.00
He15   H     0.14557   0.44724   0.61866   0.00000  Uiso   1.00
He16   H     0.06866   0.42366   0.54321   0.00000  Uiso   1.00
Li8    H     0.19986   0.39088   0.47294   0.00000  Uiso   1.00
Be16   C     0.38604   0.06653   0.96231   0.00000  Uiso   1.00
Be17   C     0.35687   0.04858   0.99601   0.00000  Uiso   1.00
C15    N     0.31322   0.05953   0.01419   0.00000  Uiso   1.00
B8     C     0.31766   0.08367   0.99313   0.00000  Uiso   1.00
C16    N     0.36121   0.08887   0.96211   0.00000  Uiso   1.00
He17   H     0.36353   0.02889   0.00743   0.00000  Uiso   1.00
He18   H     0.42272   0.06526   0.93993   0.00000  Uiso   1.00
Li9    H     0.28924   0.09757   0.00079   0.00000  Uiso   1.00
Be18   C     0.36905   0.39173   0.93073   0.00000  Uiso   1.00
Be19   C     0.34091   0.40922   0.89389   0.00000  Uiso   1.00
C17    N     0.30424   0.41636   0.94276   0.00000  Uiso   1.00
B9     C     0.31187   0.40355   0.00773   0.00000  Uiso   1.00
C18    N     0.35094   0.38859   0.00350   0.00000  Uiso   1.00
He19   H     0.34385   0.41685   0.83652   0.00000  Uiso   1.00
He20   H     0.40104   0.38171   0.91121   0.00000  Uiso   1.00
Li10   H     0.28931   0.40534   0.05854   0.00000  Uiso   1.00
Be20   C     0.14287   0.08697   0.42429   0.00000  Uiso   1.00
Be21   C     0.17913   0.07451   0.38544   0.00000  Uiso   1.00
C19    N     0.20215   0.05897   0.43621   0.00000  Uiso   1.00
B10    C     0.17944   0.06245   0.50362   0.00000  Uiso   1.00
C20    N     0.14327   0.07920   0.49930   0.00000  Uiso   1.00
He21   H     0.19043   0.07568   0.32601   0.00000  Uiso   1.00
He22   H     0.11702   0.10079   0.40434   0.00000  Uiso   1.00
Li11   H     0.18926   0.05278   0.55592   0.00000  Uiso   1.00
Be22   C     0.36223   0.37794   0.57217   0.00000  Uiso   1.00
Be23   C     0.33465   0.39567   0.60994   0.00000  Uiso   1.00
C21    N     0.30257   0.40568   0.55836   0.00000  Uiso   1.00
B11    C     0.31153   0.39381   0.49165   0.00000  Uiso   1.00
C22    N     0.34793   0.37721   0.49674   0.00000  Uiso   1.00
He23   H     0.33536   0.40187   0.66928   0.00000  Uiso   1.00
He24   H     0.39139   0.36615   0.59286   0.00000  Uiso   1.00
Li12   H     0.29206   0.39755   0.43888   0.00000  Uiso   1.00
Be24   C     0.14560   0.09791   0.07211   0.00000  Uiso   1.00
Be25   C     0.18197   0.08513   0.10922   0.00000  Uiso   1.00
C23    N     0.20285   0.06888   0.05754   0.00000  Uiso   1.00
B12    C     0.17917   0.07241   0.99128   0.00000  Uiso   1.00
C24    N     0.14402   0.08966   0.99729   0.00000  Uiso   1.00
He25   H     0.19461   0.08634   0.16799   0.00000  Uiso   1.00
He26   H     0.12094   0.11225   0.09301   0.00000  Uiso   1.00
Li13   H     0.18748   0.06229   0.93867   0.00000  Uiso   1.00
Be26   C     0.12451   0.41375   0.29722   0.00000  Uiso   1.00
Be27   C     0.12445   0.41622   0.21867   0.00000  Uiso   1.00
C25    N     0.10190   0.39545   0.18752   0.00000  Uiso   1.00
B13    C     0.08865   0.38129   0.24769   0.00000  Uiso   1.00
C26    N     0.10194   0.39145   0.31530   0.00000  Uiso   1.00
He27   H     0.13895   0.43108   0.18280   0.00000  Uiso   1.00
He28   H     0.13905   0.42614   0.34134   0.00000  Uiso   1.00
Li14   H     0.07000   0.36334   0.24219   0.00000  Uiso   1.00
Be28   C     0.32481   0.09844   0.78115   0.00000  Uiso   1.00
Be29   C     0.32493   0.09662   0.70246   0.00000  Uiso   1.00
C27    N     0.36505   0.10925   0.67538   0.00000  Uiso   1.00
B14    C     0.38721   0.11873   0.73781   0.00000  Uiso   1.00
C28    N     0.36485   0.11220   0.80329   0.00000  Uiso   1.00
He29   H     0.29990   0.08704   0.66403   0.00000  Uiso   1.00
He30   H     0.29964   0.09069   0.82279   0.00000  Uiso   1.00
Li15   H     0.42039   0.12984   0.73572   0.00000  Uiso   1.00
Be30   C     0.00499   0.39635   0.97193   0.00000  Uiso   1.00
C29    N     0.02036   0.39375   0.04637   0.00000  Uiso   1.00
He31   H     0.03063   0.39788   0.92486   0.00000  Uiso   1.00
Be31   C     0.00519   0.38164   0.52794   0.00000  Uiso   1.00
C30    N     0.02106   0.38229   0.45325   0.00000  Uiso   1.00
He32   H     0.03048   0.38047   0.57542   0.00000  Uiso   1.00
Be32   C     0.46416   0.14370   0.50883   0.00000  Uiso   1.00
C31    N     0.44914   0.12296   0.54922   0.00000  Uiso   1.00
He33   H     0.43827   0.15638   0.48295   0.00000  Uiso   1.00
Be33   C     0.46458   0.15229   0.96024   0.00000  Uiso   1.00
C32    N     0.44894   0.13042   0.92572   0.00000  Uiso   1.00
He34   H     0.43912   0.16621   0.98131   0.00000  Uiso   1.00
Be34   C     0.11332   0.31949   0.98071   0.00000  Uiso   1.00
Be35   C     0.08653   0.34110   0.98962   0.00000  Uiso   1.00
C33    N     0.10892   0.35593   0.04397   0.00000  Uiso   1.00
B15    C     0.14908   0.34342   0.06417   0.00000  Uiso   1.00
C34    N     0.15344   0.32134   0.02718   0.00000  Uiso   1.00
He35   H     0.05276   0.34673   0.96293   0.00000  Uiso   1.00
He36   H     0.10707   0.30317   0.94448   0.00000  Uiso   1.00
Li16   H     0.17473   0.35025   0.10680   0.00000  Uiso   1.00
Be36   C     0.29333   0.16251   0.44294   0.00000  Uiso   1.00
Be37   C     0.33099   0.14557   0.44633   0.00000  Uiso   1.00
C35    N     0.33541   0.13773   0.52092   0.00000  Uiso   1.00
B16    C     0.30065   0.14993   0.56001   0.00000  Uiso   1.00
C36    N     0.27475   0.16540   0.51557   0.00000  Uiso   1.00
He37   H     0.35480   0.13846   0.40168   0.00000  Uiso   1.00
He38   H     0.27868   0.17292   0.39504   0.00000  Uiso   1.00
Li17   H     0.29484   0.14791   0.62129   0.00000  Uiso   1.00
Be38   C     0.12808   0.30834   0.49813   0.00000  Uiso   1.00
Be39   C     0.10194   0.33031   0.50343   0.00000  Uiso   1.00
C37    N     0.11292   0.34487   0.44085   0.00000  Uiso   1.00
B17    C     0.14591   0.33169   0.40087   0.00000  Uiso   1.00
C38    N     0.15558   0.30930   0.43251   0.00000  Uiso   1.00
He39   H     0.07595   0.33648   0.54628   0.00000  Uiso   1.00
He40   H     0.12907   0.29212   0.53543   0.00000  Uiso   1.00
Li18   H     0.16178   0.33810   0.34736   0.00000  Uiso   1.00
Be40   C     0.29541   0.17704   0.01189   0.00000  Uiso   1.00
Be41   C     0.33226   0.15963   0.01558   0.00000  Uiso   1.00
C39    N     0.33598   0.14802   0.94522   0.00000  Uiso   1.00
B18    C     0.30159   0.15853   0.90159   0.00000  Uiso   1.00
C40    N     0.27669   0.17648   0.93895   0.00000  Uiso   1.00
He41   H     0.35592   0.15457   0.06263   0.00000  Uiso   1.00
He42   H     0.28153   0.18993   0.05495   0.00000  Uiso   1.00
Li19   H     0.29546   0.15349   0.84191   0.00000  Uiso   1.00
Be42   C     0.36968   0.39559   0.29666   0.00000  Uiso   1.00
Be43   C     0.36992   0.39783   0.21798   0.00000  Uiso   1.00
C41    N     0.36876   0.37407   0.18667   0.00000  Uiso   1.00
B19    C     0.36883   0.35833   0.24650   0.00000  Uiso   1.00
C42    N     0.36831   0.37045   0.31421   0.00000  Uiso   1.00
He43   H     0.37033   0.41439   0.18203   0.00000  Uiso   1.00
He44   H     0.37008   0.40988   0.34128   0.00000  Uiso   1.00
Li20   H     0.36783   0.33799   0.24077   0.00000  Uiso   1.00
Be44   C     0.12274   0.06164   0.79564   0.00000  Uiso   1.00
Be45   C     0.12274   0.05946   0.71685   0.00000  Uiso   1.00
C43    N     0.11197   0.08257   0.68678   0.00000  Uiso   1.00
B20    C     0.10488   0.09777   0.74746   0.00000  Uiso   1.00
C44    N     0.11207   0.08613   0.81449   0.00000  Uiso   1.00
He45   H     0.12971   0.04335   0.68011   0.00000  Uiso   1.00
He46   H     0.12955   0.04771   0.83938   0.00000  Uiso   1.00
Li21   H     0.09623   0.11759   0.74279   0.00000  Uiso   1.00
Be46   C     0.45617   0.33881   0.99377   0.00000  Uiso   1.00
C45    N     0.44150   0.35396   0.05340   0.00000  Uiso   1.00
B21    C     0.48261   0.36243   0.08613   0.00000  Uiso   1.00
He47   H     0.43002   0.32949   0.95658   0.00000  Uiso   1.00
Li22   H     0.48336   0.37489   0.13567   0.00000  Uiso   1.00
Be47   C     0.45618   0.32907   0.49414   0.00000  Uiso   1.00
B22    C     0.48132   0.35505   0.40776   0.00000  Uiso   1.00
C46    N     0.44064   0.34528   0.43838   0.00000  Uiso   1.00
He48   H     0.43056   0.31858   0.52897   0.00000  Uiso   1.00
Li23   H     0.48139   0.36858   0.36138   0.00000  Uiso   1.00
Be48   C     0.01495   0.07442   0.48565   0.00000  Uiso   1.00
C47    N     0.03083   0.08653   0.55081   0.00000  Uiso   1.00
B23    C     0.99035   0.09388   0.58758   0.00000  Uiso   1.00
He49   H     0.04031   0.06633   0.44483   0.00000  Uiso   1.00
Li24   H     0.99057   0.10384   0.64206   0.00000  Uiso   1.00
Be49   C     0.01572   0.08640   0.01510   0.00000  Uiso   1.00
B24    C     0.99052   0.10122   0.90723   0.00000  Uiso   1.00
C48    N     0.03125   0.09607   0.94639   0.00000  Uiso   1.00
He50   H     0.04129   0.08043   0.05849   0.00000  Uiso   1.00
Li25   H     0.99045   0.10893   0.84977   0.00000  Uiso   1.00
Be50   C     0.31066   0.29266   0.05998   0.00000  Uiso   1.00
Be51   C     0.35046   0.30828   0.06722   0.00000  Uiso   1.00
C49    N     0.33459   0.33270   0.06471   0.00000  Uiso   1.00
B25    C     0.28610   0.33118   0.05795   0.00000  Uiso   1.00
C50    N     0.27001   0.30736   0.05333   0.00000  Uiso   1.00
He51   H     0.38870   0.30389   0.07325   0.00000  Uiso   1.00
He52   H     0.30828   0.27231   0.05806   0.00000  Uiso   1.00
Li26   H     0.26269   0.34747   0.05385   0.00000  Uiso   1.00
Be52   C     0.11343   0.17057   0.57988   0.00000  Uiso   1.00
Be53   C     0.08507   0.14926   0.58602   0.00000  Uiso   1.00
C51    N     0.11429   0.12877   0.57387   0.00000  Uiso   1.00
B26    C     0.15914   0.13809   0.56267   0.00000  Uiso   1.00
C52    N     0.16026   0.16328   0.56414   0.00000  Uiso   1.00
He53   H     0.04646   0.14710   0.59666   0.00000  Uiso   1.00
He54   H     0.10395   0.19028   0.58475   0.00000  Uiso   1.00
Li27   H     0.19081   0.12657   0.55100   0.00000  Uiso   1.00
Be54   C     0.31147   0.28268   0.39665   0.00000  Uiso   1.00
Be55   C     0.35068   0.29879   0.40219   0.00000  Uiso   1.00
C53    N     0.33344   0.32282   0.41126   0.00000  Uiso   1.00
B27    C     0.28483   0.32062   0.40953   0.00000  Uiso   1.00
C54    N     0.26980   0.29666   0.40242   0.00000  Uiso   1.00
He55   H     0.38936   0.29498   0.40088   0.00000  Uiso   1.00
He56   H     0.31006   0.26240   0.38989   0.00000  Uiso   1.00
Li28   H     0.26033   0.33644   0.41569   0.00000  Uiso   1.00
Be56   C     0.11362   0.17965   0.89774   0.00000  Uiso   1.00
Be57   C     0.08527   0.15827   0.90245   0.00000  Uiso   1.00
C55    N     0.11554   0.13801   0.91021   0.00000  Uiso   1.00
B28    C     0.16082   0.14753   0.90870   0.00000  Uiso   1.00
C56    N     0.16149   0.17268   0.90297   0.00000  Uiso   1.00
He57   H     0.04611   0.15594   0.90198   0.00000  Uiso   1.00
He58   H     0.10355   0.19924   0.89233   0.00000  Uiso   1.00
Li29   H     0.19333   0.13620   0.91417   0.00000  Uiso   1.00
Be58   C     0.19327   0.24654   0.86440   0.00000  Uiso   1.00
Be59   C     0.18782   0.26960   0.89928   0.00000  Uiso   1.00
C57    N     0.19800   0.26701   0.97585   0.00000  Uiso   1.00
B29    C     0.21066   0.24283   0.98449   0.00000  Uiso   1.00
C58    N     0.20874   0.22970   0.91851   0.00000  Uiso   1.00
He59   H     0.17719   0.28750   0.87530   0.00000  Uiso   1.00
He60   H     0.18824   0.24109   0.80487   0.00000  Uiso   1.00
Li30   H     0.22120   0.23475   0.03893   0.00000  Uiso   1.00
Be60   C     0.15838   0.23325   0.39570   0.00000  Uiso   1.00
Be61   C     0.16160   0.21085   0.43419   0.00000  Uiso   1.00
C59    N     0.19768   0.21309   0.48814   0.00000  Uiso   1.00
B30    C     0.21582   0.23641   0.47948   0.00000  Uiso   1.00
C60    N     0.19343   0.24930   0.42384   0.00000  Uiso   1.00
He61   H     0.14042   0.19370   0.42790   0.00000  Uiso   1.00
He62   H     0.13431   0.23863   0.34959   0.00000  Uiso   1.00
Li31   H     0.24540   0.24401   0.51374   0.00000  Uiso   1.00
Be62   C     0.13547   0.28032   0.25637   0.00000  Uiso   1.00
Be63   C     0.13563   0.28222   0.17778   0.00000  Uiso   1.00
C61    N     0.18213   0.28787   0.15482   0.00000  Uiso   1.00
B31    C     0.20858   0.28914   0.21929   0.00000  Uiso   1.00
C62    N     0.18187   0.28481   0.28225   0.00000  Uiso   1.00
He63   H     0.10634   0.28013   0.13664   0.00000  Uiso   1.00
He64   H     0.10574   0.27659   0.29564   0.00000  Uiso   1.00
Li32   H     0.24721   0.29340   0.22048   0.00000  Uiso   1.00
Be64   C     0.27719   0.21112   0.75733   0.00000  Uiso   1.00
Be65   C     0.27677   0.20953   0.67856   0.00000  Uiso   1.00
C63    N     0.23779   0.19489   0.65723   0.00000  Uiso   1.00
B32    C     0.21610   0.18797   0.72277   0.00000  Uiso   1.00
C64    N     0.23864   0.19732   0.78484   0.00000  Uiso   1.00
He65   H     0.30104   0.21767   0.63632   0.00000  Uiso   1.00
He66   H     0.30181   0.22096   0.79580   0.00000  Uiso   1.00
Li33   H     0.18392   0.17609   0.72545   0.00000  Uiso   1.00
B33    C     0.48965   0.11796   0.90687   0.00000  Uiso   1.00
Li34   H     0.48968   0.09983   0.87799   0.00000  Uiso   1.00
He67   H     0.21924   0.99128   0.65585   0.00000  Uiso   1.00
H17    Zn    0.22536   0.94512   0.91611   0.00000  Uiso   1.00
H18    Zn    0.23953   0.53106   0.41922   0.00000  Uiso   1.00
H19    Zn    0.22517   0.93793   0.57198   0.00000  Uiso   1.00
H20    Zn    0.23798   0.54214   0.07583   0.00000  Uiso   1.00
H21    Zn    0.08937   0.60415   0.91444   0.00000  Uiso   1.00
H22    Zn    0.36785   0.87195   0.41361   0.00000  Uiso   1.00
H23    Zn    0.09078   0.59659   0.56674   0.00000  Uiso   1.00
H24    Zn    0.36893   0.87856   0.06914   0.00000  Uiso   1.00
H25    Zn    0.36853   0.61479   0.91949   0.00000  Uiso   1.00
H26    Zn    0.08814   0.86649   0.41506   0.00000  Uiso   1.00
H27    Zn    0.37284   0.60198   0.58546   0.00000  Uiso   1.00
H28    Zn    0.08512   0.87633   0.07683   0.00000  Uiso   1.00
H29    Zn    0.21392   0.69293   0.88916   0.00000  Uiso   1.00
H30    Zn    0.23173   0.78353   0.38895   0.00000  Uiso   1.00
H31    Zn    0.22288   0.68269   0.55052   0.00000  Uiso   1.00
H32    Zn    0.22836   0.79307   0.05030   0.00000  Uiso   1.00
Be66   C     0.31274   0.50196   0.04783   0.00000  Uiso   1.00
B34    C     0.24345   0.49208   0.99758   0.00000  Uiso   1.00
C65    N     0.26636   0.51056   0.03610   0.00000  Uiso   1.00
He68   H     0.33952   0.51326   0.07811   0.00000  Uiso   1.00
Li35   H     0.20579   0.49304   0.97966   0.00000  Uiso   1.00
Be67   C     0.18465   0.96862   0.44227   0.00000  Uiso   1.00
B35    C     0.24621   0.98697   0.49590   0.00000  Uiso   1.00
C66    N     0.21834   0.96621   0.49974   0.00000  Uiso   1.00
He69   H     0.15690   0.95443   0.43242   0.00000  Uiso   1.00
C67    N     0.25870   0.49611   0.44127   0.00000  Uiso   1.00
Be68   C     0.17355   0.98310   0.01306   0.00000  Uiso   1.00
C68    N     0.21619   0.97573   0.97895   0.00000  Uiso   1.00
He70   H     0.14136   0.97125   0.01147   0.00000  Uiso   1.00
Be69   C     0.22163   0.97663   0.69859   0.00000  Uiso   1.00
Be70   C     0.22183   0.97826   0.77741   0.00000  Uiso   1.00
C69    N     0.22505   0.95435   0.80618   0.00000  Uiso   1.00
B36    C     0.22698   0.93912   0.74453   0.00000  Uiso   1.00
C70    N     0.22477   0.95170   0.67810   0.00000  Uiso   1.00
Li36   H     0.20032   0.80431   0.22397   0.00000  Uiso   1.00
Li37   H     0.22983   0.91881   0.74804   0.00000  Uiso   1.00
Be71   C     0.17122   0.54168   0.21074   0.00000  Uiso   1.00
Be72   C     0.17195   0.53918   0.28917   0.00000  Uiso   1.00
C71    N     0.21929   0.53585   0.31171   0.00000  Uiso   1.00
B37    C     0.24547   0.53600   0.24670   0.00000  Uiso   1.00
C72    N     0.21808   0.53973   0.18423   0.00000  Uiso   1.00
He71   H     0.14239   0.53974   0.33037   0.00000  Uiso   1.00
He72   H     0.14100   0.54478   0.17215   0.00000  Uiso   1.00
Li38   H     0.28456   0.53362   0.24475   0.00000  Uiso   1.00
Be73   C     0.10363   0.55222   0.97269   0.00000  Uiso   1.00
Be74   C     0.13815   0.53741   0.00684   0.00000  Uiso   1.00
C73    N     0.17855   0.55201   0.02061   0.00000  Uiso   1.00
B38    C     0.16694   0.57515   0.99662   0.00000  Uiso   1.00
C74    N     0.12182   0.57627   0.96781   0.00000  Uiso   1.00
He73   H     0.13705   0.51766   0.02174   0.00000  Uiso   1.00
He74   H     0.06726   0.54762   0.95301   0.00000  Uiso   1.00
Li39   H     0.19115   0.59129   0.00066   0.00000  Uiso   1.00
Be75   C     0.36608   0.91367   0.53169   0.00000  Uiso   1.00
Be76   C     0.33295   0.92865   0.56934   0.00000  Uiso   1.00
C75    N     0.28717   0.92140   0.54670   0.00000  Uiso   1.00
B39    C     0.29386   0.90287   0.49521   0.00000  Uiso   1.00
C76    N     0.34090   0.89724   0.48517   0.00000  Uiso   1.00
He75   H     0.33834   0.94355   0.61122   0.00000  Uiso   1.00
He76   H     0.40544   0.91340   0.53451   0.00000  Uiso   1.00
Li40   H     0.26446   0.89291   0.46661   0.00000  Uiso   1.00
Be77   C     0.10704   0.54230   0.52834   0.00000  Uiso   1.00
Be78   C     0.14204   0.52683   0.49750   0.00000  Uiso   1.00
C77    N     0.18119   0.54148   0.47712   0.00000  Uiso   1.00
B40    C     0.16818   0.56521   0.49341   0.00000  Uiso   1.00
C78    N     0.12352   0.56667   0.52402   0.00000  Uiso   1.00
He77   H     0.14226   0.50659   0.48957   0.00000  Uiso   1.00
He78   H     0.07139   0.53792   0.55146   0.00000  Uiso   1.00
Li41   H     0.19105   0.58150   0.48254   0.00000  Uiso   1.00
Be79   C     0.36633   0.92477   0.97100   0.00000  Uiso   1.00
Be80   C     0.33320   0.93998   0.93504   0.00000  Uiso   1.00
C79    N     0.28759   0.93018   0.94735   0.00000  Uiso   1.00
B41    C     0.29428   0.90974   0.99069   0.00000  Uiso   1.00
C80    N     0.34133   0.90545   0.00536   0.00000  Uiso   1.00
He79   H     0.33862   0.95678   0.90111   0.00000  Uiso   1.00
He80   H     0.40562   0.92610   0.97429   0.00000  Uiso   1.00
Li42   H     0.26504   0.89750   0.00975   0.00000  Uiso   1.00
Be81   C     0.34542   0.59748   0.07977   0.00000  Uiso   1.00
Be82   C     0.31432   0.58117   0.11665   0.00000  Uiso   1.00
C81    N     0.28702   0.56892   0.06203   0.00000  Uiso   1.00
B42    C     0.30265   0.57778   0.99443   0.00000  Uiso   1.00
C82    N     0.33835   0.59488   0.00216   0.00000  Uiso   1.00
He81   H     0.30891   0.57773   0.17729   0.00000  Uiso   1.00
He82   H     0.37246   0.61037   0.10267   0.00000  Uiso   1.00
Li43   H     0.28828   0.57162   0.93945   0.00000  Uiso   1.00
Be83   C     0.10659   0.88898   0.57115   0.00000  Uiso   1.00
Be84   C     0.13836   0.90514   0.60767   0.00000  Uiso   1.00
C83    N     0.17091   0.91395   0.55433   0.00000  Uiso   1.00
B43    C     0.15812   0.90288   0.48786   0.00000  Uiso   1.00
C84    N     0.11885   0.88797   0.49480   0.00000  Uiso   1.00
He83   H     0.14020   0.91104   0.66722   0.00000  Uiso   1.00
He84   H     0.07585   0.87848   0.59348   0.00000  Uiso   1.00
Li44   H     0.17684   0.90604   0.43391   0.00000  Uiso   1.00
Be85   C     0.36803   0.57184   0.44021   0.00000  Uiso   1.00
Be86   C     0.33693   0.55605   0.40092   0.00000  Uiso   1.00
C85    N     0.29541   0.55315   0.44387   0.00000  Uiso   1.00
B44    C     0.30308   0.56657   0.50823   0.00000  Uiso   1.00
C86    N     0.34650   0.57819   0.50868   0.00000  Uiso   1.00
He85   H     0.34111   0.54696   0.34556   0.00000  Uiso   1.00
He86   H     0.40401   0.57868   0.42530   0.00000  Uiso   1.00
Li45   H     0.27699   0.56795   0.55479   0.00000  Uiso   1.00
Be87   C     0.10015   0.90130   0.92538   0.00000  Uiso   1.00
Be88   C     0.13291   0.91649   0.88766   0.00000  Uiso   1.00
C87    N     0.16963   0.92259   0.93775   0.00000  Uiso   1.00
B45    C     0.15770   0.91139   0.00405   0.00000  Uiso   1.00
C88    N     0.11563   0.89855   0.99970   0.00000  Uiso   1.00
He87   H     0.13304   0.92320   0.82907   0.00000  Uiso   1.00
He88   H     0.06663   0.89272   0.90533   0.00000  Uiso   1.00
Li46   H     0.17925   0.91292   0.05595   0.00000  Uiso   1.00
Be89   C     0.14639   0.58267   0.70477   0.00000  Uiso   1.00
Be90   C     0.14608   0.58436   0.78345   0.00000  Uiso   1.00
C89    N     0.10440   0.59651   0.80573   0.00000  Uiso   1.00
B46    C     0.08161   0.60234   0.74018   0.00000  Uiso   1.00
C90    N     0.10493   0.59377   0.67761   0.00000  Uiso   1.00
He89   H     0.17203   0.57743   0.82492   0.00000  Uiso   1.00
He90   H     0.17267   0.57404   0.66652   0.00000  Uiso   1.00
Li47   H     0.04737   0.61230   0.73815   0.00000  Uiso   1.00
Be91   C     0.34064   0.90829   0.20823   0.00000  Uiso   1.00
Be92   C     0.34052   0.90676   0.28699   0.00000  Uiso   1.00
C91    N     0.35870   0.88372   0.30713   0.00000  Uiso   1.00
B47    C     0.36938   0.87214   0.24060   0.00000  Uiso   1.00
C92    N     0.35881   0.88619   0.17917   0.00000  Uiso   1.00
He91   H     0.32891   0.92030   0.32998   0.00000  Uiso   1.00
He92   H     0.32913   0.92336   0.17089   0.00000  Uiso   1.00
Li48   H     0.38448   0.85336   0.23686   0.00000  Uiso   1.00
Be93   C     0.00566   0.58551   0.46680   0.00000  Uiso   1.00
C93    N     0.02164   0.59257   0.53838   0.00000  Uiso   1.00
He93   H     0.03094   0.58064   0.42136   0.00000  Uiso   1.00
Be94   C     0.00523   0.59635   0.01885   0.00000  Uiso   1.00
C94    N     0.02053   0.60058   0.94502   0.00000  Uiso   1.00
He94   H     0.03094   0.59364   0.06512   0.00000  Uiso   1.00
Be95   C     0.45386   0.87601   0.96385   0.00000  Uiso   1.00
B48    C     0.47802   0.87702   0.08176   0.00000  Uiso   1.00
C95    N     0.43780   0.87733   0.03837   0.00000  Uiso   1.00
He95   H     0.42873   0.87605   0.91599   0.00000  Uiso   1.00
Li49   H     0.47762   0.87796   0.14395   0.00000  Uiso   1.00
Be96   C     0.45113   0.86351   0.51896   0.00000  Uiso   1.00
C96    N     0.43639   0.86879   0.44561   0.00000  Uiso   1.00
B49    C     0.47749   0.87135   0.40473   0.00000  Uiso   1.00
He96   H     0.42519   0.86064   0.56497   0.00000  Uiso   1.00
Li50   H     0.47822   0.87573   0.34403   0.00000  Uiso   1.00
Be97   C     0.13968   0.67222   0.00509   0.00000  Uiso   1.00
Be98   C     0.11036   0.65118   0.00988   0.00000  Uiso   1.00
C97    N     0.11646   0.63723   0.94401   0.00000  Uiso   1.00
B50    C     0.14945   0.64980   0.90235   0.00000  Uiso   1.00
C98    N     0.16381   0.67131   0.93619   0.00000  Uiso   1.00
He97   H     0.08536   0.64520   0.05437   0.00000  Uiso   1.00
He98   H     0.14484   0.68781   0.04462   0.00000  Uiso   1.00
Li51   H     0.16189   0.64363   0.84618   0.00000  Uiso   1.00
Be99   C     0.30371   0.80669   0.49555   0.00000  Uiso   1.00
Be100  C     0.33471   0.82697   0.50154   0.00000  Uiso   1.00
C99    N     0.33295   0.84012   0.43406   0.00000  Uiso   1.00
B51    C     0.30082   0.82765   0.38992   0.00000  Uiso   1.00
C100   N     0.28287   0.80704   0.42409   0.00000  Uiso   1.00
He99   H     0.35774   0.83293   0.54869   0.00000  Uiso   1.00
He100  H     0.29539   0.79194   0.53628   0.00000  Uiso   1.00
Li52   H     0.29140   0.83323   0.33206   0.00000  Uiso   1.00
Be101  C     0.14797   0.65705   0.44419   0.00000  Uiso   1.00
Be102  C     0.11646   0.63689   0.44981   0.00000  Uiso   1.00
C101   N     0.12102   0.62686   0.52185   0.00000  Uiso   1.00
B52    C     0.15545   0.64067   0.55679   0.00000  Uiso   1.00
C102   N     0.17234   0.65934   0.51253   0.00000  Uiso   1.00
He101  H     0.09080   0.62915   0.40875   0.00000  Uiso   1.00
He102  H     0.15492   0.66989   0.39736   0.00000  Uiso   1.00
Li53   H     0.16732   0.63747   0.61531   0.00000  Uiso   1.00
Be103  C     0.31651   0.81292   0.96904   0.00000  Uiso   1.00
Be104  C     0.34965   0.83230   0.97468   0.00000  Uiso   1.00
C103   N     0.33770   0.84674   0.03745   0.00000  Uiso   1.00
B53    C     0.29723   0.83625   0.06631   0.00000  Uiso   1.00
C104   N     0.28317   0.81569   0.02707   0.00000  Uiso   1.00
He103  H     0.38123   0.83654   0.93976   0.00000  Uiso   1.00
He104  H     0.31399   0.79754   0.92809   0.00000  Uiso   1.00
Li54   H     0.27858   0.84330   0.11688   0.00000  Uiso   1.00
Be105  C     0.36682   0.56816   0.72610   0.00000  Uiso   1.00
Be106  C     0.36579   0.57121   0.80463   0.00000  Uiso   1.00
C105   N     0.36489   0.59654   0.82063   0.00000  Uiso   1.00
B54    C     0.36655   0.60795   0.75236   0.00000  Uiso   1.00
C106   N     0.36667   0.59159   0.69348   0.00000  Uiso   1.00
He105  H     0.36522   0.55739   0.85010   0.00000  Uiso   1.00
He106  H     0.36719   0.55126   0.69100   0.00000  Uiso   1.00
Li55   H     0.36603   0.62822   0.74567   0.00000  Uiso   1.00
Be107  C     0.09729   0.90992   0.21733   0.00000  Uiso   1.00
Be108  C     0.09793   0.90746   0.29593   0.00000  Uiso   1.00
C107   N     0.09436   0.88233   0.31298   0.00000  Uiso   1.00
B55    C     0.09054   0.87049   0.24506   0.00000  Uiso   1.00
C108   N     0.09323   0.88632   0.18551   0.00000  Uiso   1.00
He107  H     0.10096   0.92159   0.34079   0.00000  Uiso   1.00
He108  H     0.09986   0.92652   0.18173   0.00000  Uiso   1.00
Li56   H     0.08729   0.85022   0.23895   0.00000  Uiso   1.00
Be109  C     0.45280   0.62570   0.49554   0.00000  Uiso   1.00
B56    C     0.48200   0.60488   0.59089   0.00000  Uiso   1.00
C109   N     0.43998   0.61139   0.55778   0.00000  Uiso   1.00
He109  H     0.42555   0.63355   0.45786   0.00000  Uiso   1.00
Li57   H     0.48422   0.59354   0.64232   0.00000  Uiso   1.00
Be110  C     0.45281   0.63759   0.00412   0.00000  Uiso   1.00
C110   N     0.43696   0.62240   0.94520   0.00000  Uiso   1.00
B57    C     0.47739   0.61359   0.91154   0.00000  Uiso   1.00
He110  H     0.42742   0.64730   0.04141   0.00000  Uiso   1.00
Li58   H     0.47717   0.60099   0.86229   0.00000  Uiso   1.00
Be111  C     0.00064   0.85674   0.98782   0.00000  Uiso   1.00
C111   N     0.01638   0.87030   0.05041   0.00000  Uiso   1.00
He111  H     0.02605   0.84787   0.94861   0.00000  Uiso   1.00
Be112  C     0.00118   0.84875   0.50291   0.00000  Uiso   1.00
C112   N     0.01878   0.86199   0.44136   0.00000  Uiso   1.00
He112  H     0.02532   0.83910   0.54187   0.00000  Uiso   1.00
Be113  C     0.32275   0.68846   0.89021   0.00000  Uiso   1.00
Be114  C     0.35818   0.67042   0.89676   0.00000  Uiso   1.00
C113   N     0.33584   0.64771   0.91040   0.00000  Uiso   1.00
B58    C     0.28801   0.65254   0.91013   0.00000  Uiso   1.00
C114   N     0.27833   0.67701   0.89987   0.00000  Uiso   1.00
He113  H     0.39744   0.67206   0.89353   0.00000  Uiso   1.00
He114  H     0.32573   0.70853   0.88048   0.00000  Uiso   1.00
Li59   H     0.26026   0.63833   0.91980   0.00000  Uiso   1.00
Be115  C     0.12298   0.79045   0.40601   0.00000  Uiso   1.00
Be116  C     0.09018   0.80986   0.41116   0.00000  Uiso   1.00
C115   N     0.11569   0.83216   0.41277   0.00000  Uiso   1.00
B59    C     0.16264   0.82566   0.40760   0.00000  Uiso   1.00
C116   N     0.16892   0.80064   0.40490   0.00000  Uiso   1.00
He115  H     0.05081   0.80948   0.41406   0.00000  Uiso   1.00
He116  H     0.11719   0.77028   0.40384   0.00000  Uiso   1.00
Li60   H     0.19232   0.83918   0.40803   0.00000  Uiso   1.00
Be117  C     0.32511   0.67521   0.60197   0.00000  Uiso   1.00
Be118  C     0.35955   0.65672   0.60822   0.00000  Uiso   1.00
C117   N     0.33989   0.63467   0.58064   0.00000  Uiso   1.00
B60    C     0.29426   0.64027   0.56015   0.00000  Uiso   1.00
C118   N     0.28391   0.66466   0.57074   0.00000  Uiso   1.00
He117  H     0.39668   0.65771   0.62892   0.00000  Uiso   1.00
He118  H     0.32683   0.69497   0.61758   0.00000  Uiso   1.00
Li61   H     0.26897   0.62671   0.53571   0.00000  Uiso   1.00
Be119  C     0.12133   0.80083   0.06786   0.00000  Uiso   1.00
Be120  C     0.08828   0.82006   0.07402   0.00000  Uiso   1.00
C119   N     0.11292   0.84245   0.06640   0.00000  Uiso   1.00
B61    C     0.15978   0.83623   0.05788   0.00000  Uiso   1.00
C120   N     0.16654   0.81128   0.05717   0.00000  Uiso   1.00
He119  H     0.04921   0.81947   0.08223   0.00000  Uiso   1.00
He120  H     0.11613   0.78061   0.06974   0.00000  Uiso   1.00
Li62   H     0.18876   0.84989   0.04993   0.00000  Uiso   1.00
Be121  C     0.22169   0.77062   0.89383   0.00000  Uiso   1.00
Be122  C     0.21770   0.74767   0.85754   0.00000  Uiso   1.00
C121   N     0.21634   0.72928   0.91253   0.00000  Uiso   1.00
B62    C     0.22042   0.74150   0.97978   0.00000  Uiso   1.00
C122   N     0.22400   0.76652   0.97136   0.00000  Uiso   1.00
He121  H     0.21509   0.74317   0.79691   0.00000  Uiso   1.00
He122  H     0.22324   0.78944   0.87036   0.00000  Uiso   1.00
Li63   H     0.22065   0.73215   0.03489   0.00000  Uiso   1.00
Be123  C     0.29001   0.71838   0.47414   0.00000  Uiso   1.00
Be124  C     0.29174   0.74163   0.44032   0.00000  Uiso   1.00
C123   N     0.24569   0.75146   0.44078   0.00000  Uiso   1.00
B63    C     0.21758   0.73383   0.47373   0.00000  Uiso   1.00
C124   N     0.24283   0.71353   0.49551   0.00000  Uiso   1.00
He123  H     0.32246   0.75195   0.41713   0.00000  Uiso   1.00
He124  H     0.31887   0.70493   0.48296   0.00000  Uiso   1.00
Li64   H     0.17882   0.73595   0.48299   0.00000  Uiso   1.00
Be125  C     0.15236   0.69894   0.67333   0.00000  Uiso   1.00
Be126  C     0.15034   0.70089   0.75200   0.00000  Uiso   1.00
C125   N     0.19408   0.69306   0.78094   0.00000  Uiso   1.00
B64    C     0.22122   0.68693   0.71988   0.00000  Uiso   1.00
C126   N     0.19741   0.68997   0.65359   0.00000  Uiso   1.00
He125  H     0.12127   0.70709   0.78956   0.00000  Uiso   1.00
He126  H     0.12530   0.70307   0.63014   0.00000  Uiso   1.00
Li65   H     0.25804   0.67985   0.72409   0.00000  Uiso   1.00
Be127  C     0.26994   0.75919   0.17058   0.00000  Uiso   1.00
Be128  C     0.27039   0.75705   0.24915   0.00000  Uiso   1.00
C127   N     0.24124   0.77553   0.27946   0.00000  Uiso   1.00
B65    C     0.22490   0.78848   0.21913   0.00000  Uiso   1.00
C128   N     0.24031   0.77890   0.15208   0.00000  Uiso   1.00
He127  H     0.28865   0.74357   0.28528   0.00000  Uiso   1.00
He128  H     0.28816   0.74817   0.12673   0.00000  Uiso   1.00
H33    Zn    0.72001   0.03912   0.41557   0.00000  Uiso   1.00
H34    Zn    0.70588   0.44257   0.92032   0.00000  Uiso   1.00
H35    Zn    0.71957   0.04521   0.07156   0.00000  Uiso   1.00
H36    Zn    0.70559   0.43562   0.57619   0.00000  Uiso   1.00
H37    Zn    0.87078   0.38429   0.42149   0.00000  Uiso   1.00
H38    Zn    0.59938   0.12090   0.91356   0.00000  Uiso   1.00
H39    Zn    0.86997   0.39211   0.07649   0.00000  Uiso   1.00
H40    Zn    0.59962   0.11578   0.56808   0.00000  Uiso   1.00
H41    Zn    0.59033   0.35491   0.41637   0.00000  Uiso   1.00
H42    Zn    0.88112   0.09981   0.91562   0.00000  Uiso   1.00
H43    Zn    0.59103   0.36116   0.07719   0.00000  Uiso   1.00
H44    Zn    0.88112   0.09366   0.57911   0.00000  Uiso   1.00
H45    Zn    0.76081   0.28673   0.39831   0.00000  Uiso   1.00
H46    Zn    0.76276   0.19278   0.90125   0.00000  Uiso   1.00
H47    Zn    0.76156   0.29415   0.05718   0.00000  Uiso   1.00
H48    Zn    0.76498   0.18682   0.56092   0.00000  Uiso   1.00
Be129  C     0.65908   0.46279   0.44303   0.00000  Uiso   1.00
Be130  C     0.66289   0.48553   0.40612   0.00000  Uiso   1.00
B66    C     0.71363   0.48535   0.50058   0.00000  Uiso   1.00
C129   N     0.69121   0.46290   0.50322   0.00000  Uiso   1.00
He129  H     0.63555   0.44678   0.43183   0.00000  Uiso   1.00
Be131  C     0.78581   0.00155   0.05210   0.00000  Uiso   1.00
B67    C     0.71838   0.99484   0.99181   0.00000  Uiso   1.00
C130   N     0.74180   0.01210   0.03450   0.00000  Uiso   1.00
He130  H     0.81245   0.01150   0.08676   0.00000  Uiso   1.00
Li66   H     0.68219   0.99745   0.96871   0.00000  Uiso   1.00
Be132  C     0.64503   0.47505   0.02646   0.00000  Uiso   1.00
C131   N     0.68715   0.47139   0.98564   0.00000  Uiso   1.00
He131  H     0.61680   0.46075   0.02802   0.00000  Uiso   1.00
Be133  C     0.77500   0.99098   0.40981   0.00000  Uiso   1.00
C132   N     0.73781   0.00443   0.44248   0.00000  Uiso   1.00
He132  H     0.79665   0.99860   0.36335   0.00000  Uiso   1.00
Li67   H     0.68909   0.99480   0.53387   0.00000  Uiso   1.00
He133  H     0.74632   0.99125   0.65903   0.00000  Uiso   1.00
He134  H     0.74606   0.99352   0.81832   0.00000  Uiso   1.00
Be134  C     0.65231   0.04756   0.20558   0.00000  Uiso   1.00
Be135  C     0.65259   0.04615   0.28431   0.00000  Uiso   1.00
C133   N     0.69969   0.04269   0.30778   0.00000  Uiso   1.00
B68    C     0.72617   0.04167   0.24315   0.00000  Uiso   1.00
C134   N     0.69924   0.04495   0.17995   0.00000  Uiso   1.00
He135  H     0.62294   0.04758   0.32515   0.00000  Uiso   1.00
He136  H     0.62241   0.05045   0.16622   0.00000  Uiso   1.00
Li68   H     0.76520   0.03889   0.24211   0.00000  Uiso   1.00
Be136  C     0.68528   0.47272   0.70324   0.00000  Uiso   1.00
Be137  C     0.68547   0.47434   0.78209   0.00000  Uiso   1.00
C135   N     0.70096   0.45174   0.81051   0.00000  Uiso   1.00
B69    C     0.70965   0.43726   0.74864   0.00000  Uiso   1.00
C136   N     0.70073   0.44912   0.68240   0.00000  Uiso   1.00
He137  H     0.67573   0.48976   0.81999   0.00000  Uiso   1.00
He138  H     0.67520   0.48651   0.66064   0.00000  Uiso   1.00
Li69   H     0.72260   0.41805   0.75182   0.00000  Uiso   1.00
Be138  C     0.85339   0.42486   0.54118   0.00000  Uiso   1.00
Be139  C     0.81490   0.43629   0.57772   0.00000  Uiso   1.00
C137   N     0.77273   0.42498   0.55285   0.00000  Uiso   1.00
B70    C     0.78669   0.40765   0.50116   0.00000  Uiso   1.00
C138   N     0.83514   0.40657   0.49313   0.00000  Uiso   1.00
He139  H     0.81431   0.45125   0.62024   0.00000  Uiso   1.00
He140  H     0.89216   0.42831   0.54567   0.00000  Uiso   1.00
Li70   H     0.76167   0.39527   0.47094   0.00000  Uiso   1.00
Be140  C     0.59188   0.06654   0.96259   0.00000  Uiso   1.00
Be141  C     0.62063   0.04856   0.99604   0.00000  Uiso   1.00
C139   N     0.66440   0.05953   0.01456   0.00000  Uiso   1.00
B71    C     0.66040   0.08372   0.99424   0.00000  Uiso   1.00
C140   N     0.61705   0.08892   0.96315   0.00000  Uiso   1.00
He141  H     0.61360   0.02883   0.00702   0.00000  Uiso   1.00
He142  H     0.55529   0.06526   0.93991   0.00000  Uiso   1.00
Li71   H     0.68902   0.09762   0.00238   0.00000  Uiso   1.00
Be142  C     0.85260   0.43727   0.97429   0.00000  Uiso   1.00
Be143  C     0.81436   0.44848   0.93708   0.00000  Uiso   1.00
C141   N     0.77310   0.43457   0.95111   0.00000  Uiso   1.00
B72    C     0.78723   0.41583   0.99698   0.00000  Uiso   1.00
C142   N     0.83511   0.41640   0.01144   0.00000  Uiso   1.00
He143  H     0.81350   0.46499   0.90094   0.00000  Uiso   1.00
He144  H     0.89075   0.44243   0.97697   0.00000  Uiso   1.00
Li72   H     0.76294   0.40127   0.01796   0.00000  Uiso   1.00
Be144  C     0.59344   0.06011   0.52981   0.00000  Uiso   1.00
Be145  C     0.62237   0.04184   0.49736   0.00000  Uiso   1.00
C143   N     0.66528   0.05295   0.47519   0.00000  Uiso   1.00
B73    C     0.66049   0.07746   0.49208   0.00000  Uiso   1.00
C144   N     0.61755   0.08273   0.52473   0.00000  Uiso   1.00
He145  H     0.61611   0.02185   0.48950   0.00000  Uiso   1.00
He146  H     0.55739   0.05887   0.55467   0.00000  Uiso   1.00
Li73   H     0.68830   0.09151   0.48054   0.00000  Uiso   1.00
Be146  C     0.59933   0.37961   0.57123   0.00000  Uiso   1.00
Be147  C     0.62627   0.39782   0.60855   0.00000  Uiso   1.00
C145   N     0.65836   0.40803   0.55688   0.00000  Uiso   1.00
B74    C     0.64994   0.39583   0.49047   0.00000  Uiso   1.00
C146   N     0.61395   0.37878   0.49590   0.00000  Uiso   1.00
He147  H     0.62512   0.40422   0.66768   0.00000  Uiso   1.00
He148  H     0.57042   0.36753   0.59220   0.00000  Uiso   1.00
Li74   H     0.66947   0.39967   0.43766   0.00000  Uiso   1.00
Be148  C     0.83586   0.09560   0.07151   0.00000  Uiso   1.00
Be149  C     0.79854   0.08331   0.10860   0.00000  Uiso   1.00
C147   N     0.77637   0.06748   0.05678   0.00000  Uiso   1.00
B75    C     0.80033   0.07076   0.99047   0.00000  Uiso   1.00
C148   N     0.83684   0.08744   0.99660   0.00000  Uiso   1.00
He149  H     0.78601   0.08468   0.16744   0.00000  Uiso   1.00
He150  H     0.86153   0.10957   0.09250   0.00000  Uiso   1.00
Li75   H     0.79131   0.06083   0.93775   0.00000  Uiso   1.00
Be150  C     0.59790   0.38786   0.92752   0.00000  Uiso   1.00
Be151  C     0.62497   0.40599   0.89072   0.00000  Uiso   1.00
C149   N     0.65910   0.41509   0.94127   0.00000  Uiso   1.00
B76    C     0.65124   0.40261   0.00691   0.00000  Uiso   1.00
C150   N     0.61415   0.38617   0.00176   0.00000  Uiso   1.00
He151  H     0.62278   0.41290   0.83246   0.00000  Uiso   1.00
He152  H     0.56782   0.37645   0.90690   0.00000  Uiso   1.00
Li76   H     0.67205   0.40577   0.05893   0.00000  Uiso   1.00
Be152  C     0.83826   0.08807   0.42313   0.00000  Uiso   1.00
Be153  C     0.80125   0.07590   0.38473   0.00000  Uiso   1.00
C151   N     0.77714   0.06082   0.43602   0.00000  Uiso   1.00
B77    C     0.79994   0.06430   0.50331   0.00000  Uiso   1.00
C152   N     0.83724   0.08057   0.49836   0.00000  Uiso   1.00
He153  H     0.79015   0.07700   0.32525   0.00000  Uiso   1.00
He154  H     0.86505   0.10150   0.40270   0.00000  Uiso   1.00
Li77   H     0.78941   0.05494   0.55595   0.00000  Uiso   1.00
Be154  C     0.83386   0.41877   0.21678   0.00000  Uiso   1.00
Be155  C     0.83414   0.41696   0.29548   0.00000  Uiso   1.00
C153   N     0.85876   0.39553   0.31500   0.00000  Uiso   1.00
B78    C     0.87266   0.38515   0.24810   0.00000  Uiso   1.00
C154   N     0.85831   0.39847   0.18705   0.00000  Uiso   1.00
He155  H     0.81872   0.42930   0.33881   0.00000  Uiso   1.00
He156  H     0.81814   0.43292   0.17990   0.00000  Uiso   1.00
Li78   H     0.89303   0.36778   0.24387   0.00000  Uiso   1.00
Be156  C     0.65470   0.09839   0.70365   0.00000  Uiso   1.00
Be157  C     0.65470   0.09956   0.78243   0.00000  Uiso   1.00
C155   N     0.61485   0.11311   0.80554   0.00000  Uiso   1.00
B79    C     0.59271   0.12014   0.74063   0.00000  Uiso   1.00
C156   N     0.61483   0.11118   0.67755   0.00000  Uiso   1.00
He157  H     0.67964   0.09150   0.82351   0.00000  Uiso   1.00
He158  H     0.67965   0.08914   0.66451   0.00000  Uiso   1.00
Li79   H     0.55971   0.13121   0.73938   0.00000  Uiso   1.00
Be158  C     0.95502   0.39674   0.97175   0.00000  Uiso   1.00
B80    C     0.97955   0.39207   0.08842   0.00000  Uiso   1.00
C157   N     0.93910   0.39431   0.04604   0.00000  Uiso   1.00
He159  H     0.92975   0.39871   0.92452   0.00000  Uiso   1.00
Li80   H     0.97935   0.39001   0.15029   0.00000  Uiso   1.00
Be159  C     0.95528   0.38292   0.52788   0.00000  Uiso   1.00
C158   N     0.93987   0.38437   0.45315   0.00000  Uiso   1.00
B81    C     0.98055   0.38342   0.41054   0.00000  Uiso   1.00
He160  H     0.92978   0.38313   0.57534   0.00000  Uiso   1.00
Li81   H     0.98077   0.38433   0.34840   0.00000  Uiso   1.00
Be160  C     0.51417   0.14444   0.50952   0.00000  Uiso   1.00
B82    C     0.49018   0.11185   0.57285   0.00000  Uiso   1.00
C159   N     0.53047   0.12419   0.55044   0.00000  Uiso   1.00
He161  H     0.53923   0.15787   0.48437   0.00000  Uiso   1.00
Li82   H     0.49071   0.09486   0.60693   0.00000  Uiso   1.00
Be161  C     0.51461   0.15232   0.96088   0.00000  Uiso   1.00
C160   N     0.53031   0.13047   0.92682   0.00000  Uiso   1.00
Li83   H     0.79508   0.17456   0.73290   0.00000  Uiso   1.00
He162  H     0.54006   0.16627   0.98267   0.00000  Uiso   1.00
He163  H     0.69046   0.22396   0.64589   0.00000  Uiso   1.00
Be162  C     0.82417   0.31572   0.50633   0.00000  Uiso   1.00
Be163  C     0.84927   0.33812   0.51119   0.00000  Uiso   1.00
C161   N     0.84443   0.35044   0.44264   0.00000  Uiso   1.00
B83    C     0.81640   0.33540   0.39899   0.00000  Uiso   1.00
C162   N     0.80402   0.31397   0.43453   0.00000  Uiso   1.00
He164  H     0.87018   0.34609   0.55810   0.00000  Uiso   1.00
He165  H     0.81956   0.30087   0.54809   0.00000  Uiso   1.00
Li84   H     0.80598   0.33977   0.34059   0.00000  Uiso   1.00
Be164  C     0.68653   0.17569   0.01829   0.00000  Uiso   1.00
Be165  C     0.64863   0.15865   0.02068   0.00000  Uiso   1.00
C163   N     0.64431   0.14770   0.94942   0.00000  Uiso   1.00
B84    C     0.67935   0.15825   0.90654   0.00000  Uiso   1.00
C164   N     0.70528   0.17559   0.94526   0.00000  Uiso   1.00
He166  H     0.62462   0.15341   0.06735   0.00000  Uiso   1.00
He167  H     0.70123   0.18798   0.06242   0.00000  Uiso   1.00
Li85   H     0.68524   0.15368   0.84644   0.00000  Uiso   1.00
Be166  C     0.81290   0.33139   0.95700   0.00000  Uiso   1.00
Be167  C     0.83745   0.35393   0.96248   0.00000  Uiso   1.00
C165   N     0.84046   0.36051   0.03863   0.00000  Uiso   1.00
B85    C     0.81819   0.34186   0.07670   0.00000  Uiso   1.00
C166   N     0.80160   0.32363   0.02985   0.00000  Uiso   1.00
He168  H     0.85256   0.36580   0.91798   0.00000  Uiso   1.00
He169  H     0.80294   0.32031   0.90697   0.00000  Uiso   1.00
Li86   H     0.81471   0.34137   0.13868   0.00000  Uiso   1.00
Be168  C     0.68801   0.16660   0.45001   0.00000  Uiso   1.00
Be169  C     0.64949   0.14994   0.45218   0.00000  Uiso   1.00
C167   N     0.64514   0.14116   0.52582   0.00000  Uiso   1.00
B86    C     0.68093   0.15247   0.56550   0.00000  Uiso   1.00
C168   N     0.70733   0.16832   0.52243   0.00000  Uiso   1.00
He170  H     0.62497   0.14365   0.40728   0.00000  Uiso   1.00
He171  H     0.70285   0.17750   0.40306   0.00000  Uiso   1.00
Li87   H     0.68710   0.14957   0.62631   0.00000  Uiso   1.00
Be170  C     0.59462   0.39649   0.21450   0.00000  Uiso   1.00
Be171  C     0.59427   0.39499   0.29335   0.00000  Uiso   1.00
C169   N     0.59526   0.37004   0.31313   0.00000  Uiso   1.00
B87    C     0.59514   0.35729   0.24647   0.00000  Uiso   1.00
C170   N     0.59583   0.37246   0.18525   0.00000  Uiso   1.00
He172  H     0.59370   0.40970   0.33667   0.00000  Uiso   1.00
He173  H     0.59457   0.41271   0.17714   0.00000  Uiso   1.00
Li88   H     0.59598   0.33691   0.24252   0.00000  Uiso   1.00
Be172  C     0.85751   0.05910   0.71349   0.00000  Uiso   1.00
Be173  C     0.85762   0.06058   0.79242   0.00000  Uiso   1.00
C171   N     0.86873   0.08490   0.81320   0.00000  Uiso   1.00
B88    C     0.87600   0.09715   0.74714   0.00000  Uiso   1.00
C172   N     0.86859   0.08249   0.68528   0.00000  Uiso   1.00
He174  H     0.85059   0.04627   0.83509   0.00000  Uiso   1.00
He175  H     0.85027   0.04332   0.67545   0.00000  Uiso   1.00
Li89   H     0.88495   0.11702   0.74416   0.00000  Uiso   1.00
Be174  C     0.50617   0.33819   0.99352   0.00000  Uiso   1.00
C173   N     0.52264   0.35293   0.05303   0.00000  Uiso   1.00
He176  H     0.53115   0.32822   0.95609   0.00000  Uiso   1.00
Be175  C     0.50622   0.32925   0.49429   0.00000  Uiso   1.00
C174   N     0.52193   0.34554   0.43855   0.00000  Uiso   1.00
He177  H     0.53174   0.31895   0.52933   0.00000  Uiso   1.00
Be176  C     0.96492   0.07474   0.48548   0.00000  Uiso   1.00
C175   N     0.94956   0.08711   0.55043   0.00000  Uiso   1.00
He178  H     0.93924   0.06699   0.44443   0.00000  Uiso   1.00
Be177  C     0.96568   0.08592   0.01495   0.00000  Uiso   1.00
C176   N     0.94992   0.09524   0.94612   0.00000  Uiso   1.00
He179  H     0.94027   0.07943   0.05820   0.00000  Uiso   1.00
Be178  C     0.65101   0.28343   0.40572   0.00000  Uiso   1.00
Be179  C     0.61179   0.29939   0.40937   0.00000  Uiso   1.00
C177   N     0.62901   0.32361   0.41566   0.00000  Uiso   1.00
B89    C     0.67761   0.32166   0.41429   0.00000  Uiso   1.00
C178   N     0.69265   0.29772   0.40987   0.00000  Uiso   1.00
He180  H     0.57313   0.29534   0.40832   0.00000  Uiso   1.00
He181  H     0.65242   0.26312   0.40108   0.00000  Uiso   1.00
Li90   H     0.70207   0.33769   0.41879   0.00000  Uiso   1.00
Be180  C     0.86888   0.17774   0.90864   0.00000  Uiso   1.00
Be181  C     0.89639   0.15621   0.91120   0.00000  Uiso   1.00
C179   N     0.86528   0.13595   0.91279   0.00000  Uiso   1.00
B90    C     0.82039   0.14567   0.91006   0.00000  Uiso   1.00
C180   N     0.82064   0.17090   0.90913   0.00000  Uiso   1.00
He182  H     0.93545   0.15376   0.91305   0.00000  Uiso   1.00
He183  H     0.88005   0.19730   0.90826   0.00000  Uiso   1.00
Li91   H     0.78742   0.13436   0.91113   0.00000  Uiso   1.00
Be182  C     0.65162   0.28990   0.05711   0.00000  Uiso   1.00
Be183  C     0.61215   0.30562   0.06254   0.00000  Uiso   1.00
C181   N     0.62892   0.33000   0.06437   0.00000  Uiso   1.00
B91    C     0.67751   0.32835   0.06143   0.00000  Uiso   1.00
C182   N     0.69290   0.30451   0.05546   0.00000  Uiso   1.00
He184  H     0.57360   0.30135   0.06486   0.00000  Uiso   1.00
He185  H     0.65347   0.26958   0.05344   0.00000  Uiso   1.00
Li92   H     0.70162   0.34457   0.06133   0.00000  Uiso   1.00
Be184  C     0.86736   0.17123   0.60171   0.00000  Uiso   1.00
Be185  C     0.89490   0.14973   0.60506   0.00000  Uiso   1.00
C183   N     0.86677   0.12997   0.57975   0.00000  Uiso   1.00
B92    C     0.82322   0.13985   0.56359   0.00000  Uiso   1.00
C184   N     0.82205   0.16481   0.57462   0.00000  Uiso   1.00
He186  H     0.93234   0.14704   0.62225   0.00000  Uiso   1.00
He187  H     0.87642   0.19047   0.61707   0.00000  Uiso   1.00
Li93   H     0.79264   0.12897   0.54183   0.00000  Uiso   1.00
Be186  C     0.83058   0.22594   0.49405   0.00000  Uiso   1.00
Be187  C     0.82897   0.24918   0.46008   0.00000  Uiso   1.00
C185   N     0.78110   0.25582   0.45178   0.00000  Uiso   1.00
B93    C     0.75540   0.23630   0.47923   0.00000  Uiso   1.00
C186   N     0.78372   0.21772   0.50523   0.00000  Uiso   1.00
He188  H     0.85828   0.26162   0.44261   0.00000  Uiso   1.00
He189  H     0.86155   0.21451   0.50904   0.00000  Uiso   1.00
Li94   H     0.71599   0.23567   0.48065   0.00000  Uiso   1.00
Be188  C     0.81710   0.26436   0.94099   0.00000  Uiso   1.00
Be189  C     0.81731   0.24103   0.90656   0.00000  Uiso   1.00
C187   N     0.77921   0.22726   0.93562   0.00000  Uiso   1.00
B94    C     0.75663   0.24272   0.98510   0.00000  Uiso   1.00
C188   N     0.77800   0.26542   0.98988   0.00000  Uiso   1.00
He190  H     0.84149   0.23336   0.86334   0.00000  Uiso   1.00
He191  H     0.84164   0.28019   0.93390   0.00000  Uiso   1.00
Li95   H     0.72458   0.23742   0.01762   0.00000  Uiso   1.00
Be190  C     0.81473   0.26843   0.18317   0.00000  Uiso   1.00
Be191  C     0.81444   0.26665   0.26183   0.00000  Uiso   1.00
C189   N     0.77629   0.28060   0.28950   0.00000  Uiso   1.00
B95    C     0.75554   0.29083   0.22763   0.00000  Uiso   1.00
C190   N     0.77680   0.28351   0.16197   0.00000  Uiso   1.00
He192  H     0.83800   0.25621   0.29975   0.00000  Uiso   1.00
He193  H     0.83856   0.25994   0.14082   0.00000  Uiso   1.00
Li96   H     0.72379   0.30284   0.23021   0.00000  Uiso   1.00
Be192  C     0.71202   0.21397   0.68771   0.00000  Uiso   1.00
Be193  C     0.71161   0.21509   0.76658   0.00000  Uiso   1.00
C191   N     0.74625   0.19886   0.79333   0.00000  Uiso   1.00
B96    C     0.76622   0.18838   0.73080   0.00000  Uiso   1.00
C192   N     0.74702   0.19711   0.66559   0.00000  Uiso   1.00
He194  H     0.68968   0.22626   0.80553   0.00000  Uiso   1.00
H49    Zn    0.72885   0.93915   0.57230   0.00000  Uiso   1.00
H50    Zn    0.71744   0.54221   0.07477   0.00000  Uiso   1.00
H51    Zn    0.72892   0.94427   0.91643   0.00000  Uiso   1.00
H52    Zn    0.71830   0.53448   0.41931   0.00000  Uiso   1.00
H53    Zn    0.87155   0.59751   0.56827   0.00000  Uiso   1.00
H54    Zn    0.58740   0.87592   0.07228   0.00000  Uiso   1.00
H55    Zn    0.87025   0.60287   0.91666   0.00000  Uiso   1.00
H56    Zn    0.58679   0.87055   0.41785   0.00000  Uiso   1.00
H57    Zn    0.59007   0.60948   0.57905   0.00000  Uiso   1.00
H58    Zn    0.86680   0.87652   0.07754   0.00000  Uiso   1.00
H59    Zn    0.58653   0.61502   0.91841   0.00000  Uiso   1.00
H60    Zn    0.86983   0.87220   0.41331   0.00000  Uiso   1.00
H61    Zn    0.74736   0.68609   0.56098   0.00000  Uiso   1.00
H62    Zn    0.72591   0.79030   0.06584   0.00000  Uiso   1.00
H63    Zn    0.74556   0.69086   0.90442   0.00000  Uiso   1.00
H64    Zn    0.72821   0.78603   0.40043   0.00000  Uiso   1.00
C193   N     0.69796   0.49964   0.44258   0.00000  Uiso   1.00
He195  H     0.64368   0.49264   0.35663   0.00000  Uiso   1.00
Li97   H     0.74145   0.49125   0.54101   0.00000  Uiso   1.00
Be194  C     0.78795   0.97824   0.01765   0.00000  Uiso   1.00
C194   N     0.74485   0.97403   0.97996   0.00000  Uiso   1.00
He196  H     0.81668   0.96435   0.01747   0.00000  Uiso   1.00
Be195  C     0.64772   0.49835   0.06123   0.00000  Uiso   1.00
C195   N     0.69109   0.50935   0.04081   0.00000  Uiso   1.00
B97    C     0.71345   0.49248   0.99573   0.00000  Uiso   1.00
He197  H     0.62199   0.50802   0.09800   0.00000  Uiso   1.00
Li98   H     0.74879   0.49551   0.96971   0.00000  Uiso   1.00
Be196  C     0.77766   0.96815   0.44618   0.00000  Uiso   1.00
C196   N     0.74236   0.96742   0.50194   0.00000  Uiso   1.00
B98    C     0.71929   0.98953   0.49719   0.00000  Uiso   1.00
He198  H     0.80252   0.95267   0.43728   0.00000  Uiso   1.00
Be197  C     0.73966   0.97777   0.77978   0.00000  Uiso   1.00
Be198  C     0.73973   0.97663   0.70090   0.00000  Uiso   1.00
C197   N     0.72968   0.95230   0.67896   0.00000  Uiso   1.00
B99    C     0.72400   0.93954   0.74460   0.00000  Uiso   1.00
C198   N     0.72965   0.95413   0.80711   0.00000  Uiso   1.00
Li99   H     0.71554   0.91960   0.74688   0.00000  Uiso   1.00
Be199  C     0.78312   0.54635   0.28786   0.00000  Uiso   1.00
Be200  C     0.78310   0.54813   0.20923   0.00000  Uiso   1.00
C199   N     0.73759   0.54167   0.18326   0.00000  Uiso   1.00
B100   C     0.71162   0.53630   0.24633   0.00000  Uiso   1.00
C200   N     0.73757   0.53888   0.31106   0.00000  Uiso   1.00
He199  H     0.81203   0.55341   0.17012   0.00000  Uiso   1.00
He200  H     0.81214   0.54981   0.32869   0.00000  Uiso   1.00
Li100  H     0.67389   0.53034   0.24497   0.00000  Uiso   1.00
Be201  C     0.85288   0.54397   0.52315   0.00000  Uiso   1.00
Be202  C     0.81687   0.52905   0.49200   0.00000  Uiso   1.00
C201   N     0.77787   0.54407   0.47544   0.00000  Uiso   1.00
B101   C     0.79195   0.56753   0.49410   0.00000  Uiso   1.00
C202   N     0.83716   0.56844   0.52268   0.00000  Uiso   1.00
He201  H     0.81590   0.50894   0.48136   0.00000  Uiso   1.00
He202  H     0.88876   0.53916   0.54394   0.00000  Uiso   1.00
Li101  H     0.76947   0.58403   0.48635   0.00000  Uiso   1.00
Be203  C     0.58918   0.92345   0.98079   0.00000  Uiso   1.00
Be204  C     0.62152   0.93924   0.94449   0.00000  Uiso   1.00
C203   N     0.66718   0.92924   0.95151   0.00000  Uiso   1.00
B102   C     0.66130   0.90806   0.99204   0.00000  Uiso   1.00
C204   N     0.61466   0.90352   0.00988   0.00000  Uiso   1.00
He203  H     0.61548   0.95662   0.91383   0.00000  Uiso   1.00
He204  H     0.55007   0.92475   0.98741   0.00000  Uiso   1.00
Li102  H     0.69075   0.89550   0.00678   0.00000  Uiso   1.00
Be205  C     0.85342   0.55074   0.97433   0.00000  Uiso   1.00
Be206  C     0.81763   0.53630   0.00771   0.00000  Uiso   1.00
C205   N     0.77776   0.55126   0.01979   0.00000  Uiso   1.00
B103   C     0.79101   0.57425   0.99600   0.00000  Uiso   1.00
C206   N     0.83659   0.57492   0.96863   0.00000  Uiso   1.00
He205  H     0.81751   0.51659   0.02317   0.00000  Uiso   1.00
He206  H     0.88982   0.54581   0.95583   0.00000  Uiso   1.00
Li103  H     0.76762   0.59061   0.99913   0.00000  Uiso   1.00
Be207  C     0.58835   0.91331   0.53211   0.00000  Uiso   1.00
Be208  C     0.62117   0.92895   0.56849   0.00000  Uiso   1.00
C207   N     0.66712   0.92201   0.54632   0.00000  Uiso   1.00
B104   C     0.66079   0.90295   0.49642   0.00000  Uiso   1.00
C208   N     0.61386   0.89674   0.48689   0.00000  Uiso   1.00
He207  H     0.61539   0.94416   0.60914   0.00000  Uiso   1.00
He208  H     0.54899   0.91267   0.53507   0.00000  Uiso   1.00
Li104  H     0.69039   0.89307   0.46847   0.00000  Uiso   1.00
Be209  C     0.59494   0.57873   0.43557   0.00000  Uiso   1.00
Be210  C     0.62491   0.56211   0.39787   0.00000  Uiso   1.00
C209   N     0.66494   0.55805   0.44300   0.00000  Uiso   1.00
B105   C     0.65742   0.57167   0.50700   0.00000  Uiso   1.00
C210   N     0.61548   0.58443   0.50531   0.00000  Uiso   1.00
He209  H     0.62104   0.55325   0.34208   0.00000  Uiso   1.00
He210  H     0.56026   0.58653   0.41868   0.00000  Uiso   1.00
Li105  H     0.68250   0.57230   0.55495   0.00000  Uiso   1.00
Be211  C     0.85097   0.89882   0.92195   0.00000  Uiso   1.00
Be212  C     0.81849   0.91388   0.88400   0.00000  Uiso   1.00
C211   N     0.78314   0.92103   0.93517   0.00000  Uiso   1.00
B106   C     0.79545   0.91052   0.00212   0.00000  Uiso   1.00
C212   N     0.83662   0.89721   0.99726   0.00000  Uiso   1.00
He211  H     0.81763   0.91989   0.82472   0.00000  Uiso   1.00
He212  H     0.88363   0.88965   0.90142   0.00000  Uiso   1.00
Li106  H     0.77488   0.91292   0.05480   0.00000  Uiso   1.00
Be213  C     0.60433   0.59366   0.07465   0.00000  Uiso   1.00
Be214  C     0.63551   0.57759   0.11148   0.00000  Uiso   1.00
C213   N     0.66726   0.56802   0.05807   0.00000  Uiso   1.00
B107   C     0.65378   0.57803   0.99091   0.00000  Uiso   1.00
C214   N     0.61558   0.59345   0.99788   0.00000  Uiso   1.00
He213  H     0.63823   0.57275   0.17161   0.00000  Uiso   1.00
He214  H     0.57454   0.60480   0.09694   0.00000  Uiso   1.00
Li107  H     0.67171   0.57395   0.93679   0.00000  Uiso   1.00
Be215  C     0.85221   0.89429   0.57088   0.00000  Uiso   1.00
Be216  C     0.81901   0.90937   0.60802   0.00000  Uiso   1.00
C215   N     0.78399   0.91604   0.55610   0.00000  Uiso   1.00
B108   C     0.79695   0.90503   0.48972   0.00000  Uiso   1.00
C216   N     0.83842   0.89205   0.49546   0.00000  Uiso   1.00
He215  H     0.81754   0.91579   0.66710   0.00000  Uiso   1.00
He216  H     0.88496   0.88545   0.59196   0.00000  Uiso   1.00
Li108  H     0.77662   0.90679   0.43675   0.00000  Uiso   1.00
Be217  C     0.81381   0.58425   0.78348   0.00000  Uiso   1.00
Be218  C     0.81413   0.58302   0.70472   0.00000  Uiso   1.00
C217   N     0.85628   0.59405   0.67884   0.00000  Uiso   1.00
B109   C     0.87937   0.60214   0.74227   0.00000  Uiso   1.00
C218   N     0.85577   0.59606   0.80713   0.00000  Uiso   1.00
He217  H     0.78786   0.57474   0.66559   0.00000  Uiso   1.00
He218  H     0.78722   0.57723   0.82413   0.00000  Uiso   1.00
Li109  H     0.91404   0.61191   0.74128   0.00000  Uiso   1.00
Be219  C     0.61458   0.90475   0.28974   0.00000  Uiso   1.00
Be220  C     0.61478   0.90598   0.21093   0.00000  Uiso   1.00
C219   N     0.59680   0.88366   0.18250   0.00000  Uiso   1.00
B110   C     0.58599   0.86978   0.24440   0.00000  Uiso   1.00
C220   N     0.59642   0.88167   0.31062   0.00000  Uiso   1.00
He219  H     0.62645   0.92099   0.17316   0.00000  Uiso   1.00
He220  H     0.62598   0.91853   0.33227   0.00000  Uiso   1.00
Li110  H     0.57094   0.85090   0.24124   0.00000  Uiso   1.00
Be221  C     0.95566   0.58570   0.46724   0.00000  Uiso   1.00
C221   N     0.94038   0.59284   0.53912   0.00000  Uiso   1.00
B111   C     0.98121   0.59728   0.57913   0.00000  Uiso   1.00
He221  H     0.92993   0.58101   0.42223   0.00000  Uiso   1.00
Li111  H     0.98148   0.60319   0.63873   0.00000  Uiso   1.00
Be222  C     0.95522   0.59600   0.01940   0.00000  Uiso   1.00
B112   C     0.97973   0.60319   0.90380   0.00000  Uiso   1.00
C222   N     0.93929   0.60002   0.94592   0.00000  Uiso   1.00
He222  H     0.92992   0.59293   0.06622   0.00000  Uiso   1.00
Li112  H     0.97949   0.60663   0.84260   0.00000  Uiso   1.00
Be223  C     0.50379   0.87521   0.96467   0.00000  Uiso   1.00
C223   N     0.51885   0.87597   0.03972   0.00000  Uiso   1.00
He223  H     0.52960   0.87439   0.91767   0.00000  Uiso   1.00
Be224  C     0.50109   0.86316   0.52003   0.00000  Uiso   1.00
C224   N     0.51758   0.86816   0.44731   0.00000  Uiso   1.00
He224  H     0.52594   0.85995   0.56710   0.00000  Uiso   1.00
Be225  C     0.82299   0.66138   0.45415   0.00000  Uiso   1.00
Be226  C     0.85244   0.64052   0.45729   0.00000  Uiso   1.00
C225   N     0.84482   0.62894   0.52652   0.00000  Uiso   1.00
B113   C     0.81058   0.64255   0.56205   0.00000  Uiso   1.00
C226   N     0.79701   0.66265   0.52132   0.00000  Uiso   1.00
He225  H     0.87861   0.63324   0.41637   0.00000  Uiso   1.00
He226  H     0.81879   0.67550   0.41010   0.00000  Uiso   1.00
Li113  H     0.79664   0.63816   0.61876   0.00000  Uiso   1.00
Be227  C     0.64131   0.81010   0.97551   0.00000  Uiso   1.00
Be228  C     0.60865   0.82960   0.97808   0.00000  Uiso   1.00
C227   N     0.61835   0.84390   0.04221   0.00000  Uiso   1.00
B114   C     0.65698   0.83314   0.07514   0.00000  Uiso   1.00
C228   N     0.67199   0.81257   0.03712   0.00000  Uiso   1.00
He227  H     0.57886   0.83409   0.94003   0.00000  Uiso   1.00
He228  H     0.64535   0.79483   0.93450   0.00000  Uiso   1.00
Li114  H     0.67365   0.84003   0.12765   0.00000  Uiso   1.00
Be229  C     0.82118   0.66955   0.01692   0.00000  Uiso   1.00
Be230  C     0.85078   0.64872   0.01829   0.00000  Uiso   1.00
C229   N     0.84321   0.63522   0.95189   0.00000  Uiso   1.00
B115   C     0.80889   0.64771   0.91360   0.00000  Uiso   1.00
C230   N     0.79523   0.66888   0.94978   0.00000  Uiso   1.00
He229  H     0.87702   0.64266   0.06056   0.00000  Uiso   1.00
He230  H     0.81689   0.68485   0.05770   0.00000  Uiso   1.00
Li115  H     0.79495   0.64170   0.85815   0.00000  Uiso   1.00
Be231  C     0.64534   0.80390   0.49928   0.00000  Uiso   1.00
Be232  C     0.61213   0.82315   0.50214   0.00000  Uiso   1.00
C231   N     0.61981   0.83841   0.43993   0.00000  Uiso   1.00
B116   C     0.65785   0.82839   0.40266   0.00000  Uiso   1.00
C232   N     0.67430   0.80742   0.43610   0.00000  Uiso   1.00
He231  H     0.58331   0.82684   0.54303   0.00000  Uiso   1.00
He232  H     0.65084   0.78815   0.53747   0.00000  Uiso   1.00
Li116  H     0.67303   0.83613   0.35034   0.00000  Uiso   1.00
Be233  C     0.59742   0.57558   0.79309   0.00000  Uiso   1.00
Be234  C     0.59850   0.57440   0.71417   0.00000  Uiso   1.00
C233   N     0.59602   0.59849   0.68661   0.00000  Uiso   1.00
B117   C     0.59247   0.61335   0.74880   0.00000  Uiso   1.00
C234   N     0.59418   0.60041   0.81455   0.00000  Uiso   1.00
He233  H     0.60128   0.55837   0.67566   0.00000  Uiso   1.00
He234  H     0.59896   0.56075   0.83539   0.00000  Uiso   1.00
Li117  H     0.59007   0.63370   0.74623   0.00000  Uiso   1.00
Be235  C     0.85881   0.91262   0.29049   0.00000  Uiso   1.00
Be236  C     0.85786   0.91366   0.21154   0.00000  Uiso   1.00
C235   N     0.86091   0.88952   0.18354   0.00000  Uiso   1.00
B118   C     0.86466   0.87481   0.24540   0.00000  Uiso   1.00
C236   N     0.86251   0.88784   0.31139   0.00000  Uiso   1.00
He235  H     0.85470   0.92956   0.17330   0.00000  Uiso   1.00
He236  H     0.85678   0.92748   0.33321   0.00000  Uiso   1.00
Li118  H     0.86737   0.85446   0.24241   0.00000  Uiso   1.00
Be237  C     0.50267   0.62764   0.49371   0.00000  Uiso   1.00
C237   N     0.52087   0.61468   0.55509   0.00000  Uiso   1.00
He237  H     0.52645   0.63739   0.45397   0.00000  Uiso   1.00
Be238  C     0.50282   0.63764   0.00363   0.00000  Uiso   1.00
C238   N     0.51815   0.62258   0.94414   0.00000  Uiso   1.00
He238  H     0.52854   0.64737   0.04055   0.00000  Uiso   1.00
Be239  C     0.95066   0.85676   0.98792   0.00000  Uiso   1.00
C239   N     0.93527   0.87045   0.05034   0.00000  Uiso   1.00
B119   C     0.97592   0.87843   0.08549   0.00000  Uiso   1.00
He239  H     0.92502   0.84789   0.94892   0.00000  Uiso   1.00
Li119  H     0.97604   0.88976   0.13750   0.00000  Uiso   1.00
Be240  C     0.95128   0.85027   0.50236   0.00000  Uiso   1.00
B120   C     0.97946   0.87134   0.40629   0.00000  Uiso   1.00
C240   N     0.93777   0.86460   0.44076   0.00000  Uiso   1.00
He240  H     0.92449   0.84215   0.54071   0.00000  Uiso   1.00
Li120  H     0.98114   0.88280   0.35507   0.00000  Uiso   1.00
Be241  C     0.63780   0.68343   0.55651   0.00000  Uiso   1.00
Be242  C     0.60147   0.66560   0.56149   0.00000  Uiso   1.00
C241   N     0.62274   0.64232   0.56506   0.00000  Uiso   1.00
B121   C     0.67078   0.64670   0.56325   0.00000  Uiso   1.00
C242   N     0.68164   0.67122   0.55660   0.00000  Uiso   1.00
He241  H     0.56230   0.66772   0.56249   0.00000  Uiso   1.00
He242  H     0.63584   0.70373   0.55211   0.00000  Uiso   1.00
Li121  H     0.69786   0.63195   0.56489   0.00000  Uiso   1.00
Be243  C     0.83119   0.80098   0.09211   0.00000  Uiso   1.00
Be244  C     0.86359   0.82077   0.09388   0.00000  Uiso   1.00
C243   N     0.83883   0.84234   0.07637   0.00000  Uiso   1.00
B122   C     0.79242   0.83517   0.06663   0.00000  Uiso   1.00
C244   N     0.78612   0.81029   0.07467   0.00000  Uiso   1.00
He243  H     0.90237   0.82104   0.10492   0.00000  Uiso   1.00
He244  H     0.83676   0.78108   0.10168   0.00000  Uiso   1.00
Li122  H     0.76344   0.84802   0.05180   0.00000  Uiso   1.00
Be245  C     0.63641   0.68888   0.91197   0.00000  Uiso   1.00
Be246  C     0.59957   0.67129   0.91459   0.00000  Uiso   1.00
C245   N     0.62019   0.64787   0.91915   0.00000  Uiso   1.00
B123   C     0.66835   0.65189   0.91790   0.00000  Uiso   1.00
C246   N     0.67991   0.67640   0.91515   0.00000  Uiso   1.00
He245  H     0.56045   0.67365   0.91397   0.00000  Uiso   1.00
He246  H     0.63504   0.70923   0.90899   0.00000  Uiso   1.00
Li123  H     0.69502   0.63696   0.92104   0.00000  Uiso   1.00
Be247  C     0.83244   0.79801   0.37110   0.00000  Uiso   1.00
Be248  C     0.86503   0.81766   0.37571   0.00000  Uiso   1.00
C247   N     0.84090   0.83838   0.40333   0.00000  Uiso   1.00
B124   C     0.79460   0.83094   0.41251   0.00000  Uiso   1.00
C248   N     0.78782   0.80661   0.39446   0.00000  Uiso   1.00
He247  H     0.90360   0.81831   0.36290   0.00000  Uiso   1.00
He248  H     0.83757   0.77866   0.35303   0.00000  Uiso   1.00
Li124  H     0.76604   0.84312   0.43396   0.00000  Uiso   1.00
Be249  C     0.77857   0.76144   0.52912   0.00000  Uiso   1.00
Be250  C     0.78219   0.73890   0.56678   0.00000  Uiso   1.00
C249   N     0.75187   0.72183   0.53138   0.00000  Uiso   1.00
B125   C     0.73179   0.73432   0.47284   0.00000  Uiso   1.00
C250   N     0.74705   0.75831   0.46880   0.00000  Uiso   1.00
He249  H     0.80347   0.73395   0.61669   0.00000  Uiso   1.00
He250  H     0.79673   0.77927   0.53995   0.00000  Uiso   1.00
Li125  H     0.70611   0.72589   0.43302   0.00000  Uiso   1.00
Be251  C     0.76397   0.74560   0.88030   0.00000  Uiso   1.00
Be252  C     0.75980   0.76836   0.91762   0.00000  Uiso   1.00
C251   N     0.74048   0.76407   0.98902   0.00000  Uiso   1.00
B126   C     0.73307   0.73913   0.99252   0.00000  Uiso   1.00
C252   N     0.74670   0.72716   0.92812   0.00000  Uiso   1.00
He251  H     0.76957   0.78716   0.89917   0.00000  Uiso   1.00
He252  H     0.77762   0.74118   0.82342   0.00000  Uiso   1.00
Li126  H     0.71804   0.72963   0.04211   0.00000  Uiso   1.00
Be253  C     0.81392   0.68867   0.77297   0.00000  Uiso   1.00
Be254  C     0.81445   0.68749   0.69426   0.00000  Uiso   1.00
C253   N     0.76718   0.68631   0.66919   0.00000  Uiso   1.00
B127   C     0.73966   0.68735   0.73262   0.00000  Uiso   1.00
C254   N     0.76633   0.68818   0.79686   0.00000  Uiso   1.00
He253  H     0.84477   0.68708   0.65443   0.00000  Uiso   1.00
He254  H     0.84370   0.68953   0.81363   0.00000  Uiso   1.00
Li127  H     0.70022   0.68670   0.73214   0.00000  Uiso   1.00
Be255  C     0.68426   0.75547   0.26907   0.00000  Uiso   1.00
Be256  C     0.68362   0.75650   0.19017   0.00000  Uiso   1.00
C255   N     0.71299   0.77610   0.16782   0.00000  Uiso   1.00
B128   C     0.72952   0.78659   0.23288   0.00000  Uiso   1.00
C256   N     0.71397   0.77445   0.29548   0.00000  Uiso   1.00
He255  H     0.66470   0.74486   0.14850   0.00000  Uiso   1.00
He256  H     0.66614   0.74272   0.30817   0.00000  Uiso   1.00
Li128  H     0.75416   0.80261   0.23459   0.00000  Uiso   1.00
loop_
_geom_bond_atom_site_label_1
_geom_bond_atom_site_label_2
_geom_bond_distance
_geom_bond_site_symmetry_2
_ccdc_geom_bond_type
H1     C4      1.999   .     S
H1     C5      1.996   .     S
H1     C15     2.000   .     S
H1     C23     1.996   .     S
H2     C3      2.000   .     S
H2     C7      2.010   .     S
H2     C13     1.997   .     S
H2     C21     2.004   .     S
H3     C2      1.998   .     S
H3     C6      1.998   .     S
H3     C11     2.000   .     S
H3     C19     1.998   .     S
H4     C1      1.999   .     S
H4     C8      2.007   .     S
H4     C9      1.999   .     S
H4     C17     2.000   .     S
H5     C10     2.002   .     S
H5     C25     2.008   .     S
H5     C29     2.001   .     S
H5     C33     1.994   .     S
H6     C12     2.002   .     S
H6     C27     1.997   .     S
H6     C31     2.006   .     S
H6     C35     2.003   .     S
H7     C14     2.003   .     S
H7     C26     2.012   .     S
H7     C30     2.004   .     S
H7     C37     2.005   .     S
H8     C16     2.002   .     S
H8     C28     1.998   .     S
H8     C32     2.007   .     S
H8     C39     2.005   .     S
H9     C18     2.000   .     S
H9     C41     1.999   .     S
H9     C45     1.998   .     S
H9     C49     1.994   .     S
H10    C20     2.000   .     S
H10    C43     2.000   .     S
H10    C47     2.002   .     S
H10    C51     1.993   .     S
H11    C22     2.003   .     S
H11    C42     2.002   .     S
H11    C46     2.005   .     S
H11    C53     2.002   .     S
H12    C24     2.002   .     S
H12    C44     2.003   .     S
H12    C48     2.006   .     S
H12    C55     1.999   .     S
H13    C34     1.997   .     S
H13    C50     1.994   .     S
H13    C57     1.996   1_554 S
H13    C61     1.983   .     S
H14    C36     1.999   .     S
H14    C52     1.995   .     S
H14    C59     1.999   .     S
H14    C63     1.985   .     S
H15    C38     1.998   .     S
H15    C54     2.000   .     S
H15    C60     2.005   .     S
H15    C62     1.991   .     S
H16    C40     2.002   .     S
H16    C56     2.000   .     S
H16    C58     2.001   .     S
H16    C64     1.990   .     S
Be1    C1      1.389   1_554 S
Be1    He1     1.097   .     S
Be1    Be66    1.394   .     D
C1     Be1     1.389   1_556 S
C1     B34     1.357   .     D
Be2    C2      1.389   1_565 S
Be2    He2     1.097   .     S
Be2    Be67    1.392   .     D
C2     Be2     1.389   1_545 S
C2     B35     1.357   1_545 S
Li1    B35     1.098   .     S
Be3    Be4     1.393   .     D
Be3    He4     1.096   .     S
Be3    C67     1.389   .     S
Be4    C3      1.389   .     S
Be4    He3     1.096   .     S
C3     B1      1.358   .     D
B1     Li2     1.097   .     S
B1     C67     1.357   .     S
Be5    C4      1.390   .     S
Be5    He5     1.097   .     S
Be5    Be68    1.392   1_545 D
C4     B2      1.357   1_544 D
B2     C4      1.357   1_566 D
B2     Li3     1.097   .     S
B2     C68     1.360   .     S
Be6    Be7     1.391   .     D
Be6    C6      1.389   .     S
Be6    He7     1.097   .     S
Be7    C5      1.389   .     S
Be7    He6     1.097   .     S
C5     B3      1.357   .     S
B3     C6      1.358   .     D
B3     Li4     1.097   .     S
He8    Be70    1.097   .     S
Be8    Be9     1.393   .     D
Be8    C8      1.389   .     S
Be8    He10    1.097   .     S
Be9    C7      1.390   .     S
Be9    He9     1.097   .     S
C7     B4      1.359   .     D
B4     C8      1.359   .     S
B4     Li5     1.098   .     S
Be10   Be11    1.392   .     D
Be10   C10     1.390   1_556 S
Be10   He12    1.097   .     S
Be11   C9      1.390   .     S
Be11   He11    1.097   .     S
C9     B5      1.358   .     D
B5     C10     1.357   1_556 S
B5     Li6     1.098   1_556 S
C10    Be10    1.390   1_554 S
C10    B5      1.357   1_554 S
Li6    B5      1.098   1_554 S
Be12   Be13    1.394   .     D
Be12   C12     1.389   .     S
Be12   He14    1.096   .     S
Be13   C11     1.389   .     S
Be13   He13    1.097   .     S
C11    B6      1.358   .     D
B6     C12     1.357   .     S
B6     Li7     1.099   .     S
Be14   Be15    1.393   .     D
Be14   C14     1.390   .     S
Be14   He16    1.097   .     S
Be15   C13     1.389   .     S
Be15   He15    1.097   .     S
C13    B7      1.358   .     S
B7     C14     1.357   .     D
B7     Li8     1.097   .     S
Be16   Be17    1.394   .     D
Be16   C16     1.390   .     S
Be16   He18    1.096   .     S
Be17   C15     1.389   1_556 S
Be17   He17    1.096   1_556 S
C15    Be17    1.389   1_554 S
C15    B8      1.358   1_554 D
B8     C15     1.358   1_556 D
B8     C16     1.357   .     S
B8     Li9     1.099   1_556 S
He17   Be17    1.096   1_554 S
Li9    B8      1.099   1_554 S
Be18   Be19    1.392   .     D
Be18   C18     1.389   1_556 S
Be18   He20    1.097   .     S
Be19   C17     1.389   .     S
Be19   He19    1.097   .     S
C17    B9      1.359   1_556 D
B9     C17     1.359   1_554 D
B9     C18     1.358   .     S
B9     Li10    1.098   .     S
C18    Be18    1.389   1_554 S
Be20   Be21    1.392   .     D
Be20   C20     1.390   .     S
Be20   He22    1.097   .     S
Be21   C19     1.389   .     S
Be21   He21    1.096   .     S
C19    B10     1.358   .     S
B10    C20     1.357   .     D
B10    Li11    1.098   .     S
Be22   Be23    1.393   .     D
Be22   C22     1.390   .     S
Be22   He24    1.097   .     S
Be23   C21     1.389   .     S
Be23   He23    1.097   .     S
C21    B11     1.359   .     D
B11    C22     1.358   .     S
B11    Li12    1.098   .     S
Be24   Be25    1.393   .     D
Be24   C24     1.390   1_554 S
Be24   He26    1.097   .     S
Be25   C23     1.388   .     S
Be25   He25    1.097   .     S
C23    B12     1.358   1_554 D
B12    C23     1.358   1_556 D
B12    C24     1.356   .     S
B12    Li13    1.098   .     S
C24    Be24    1.390   1_556 S
Be26   Be27    1.393   .     D
Be26   C26     1.390   .     S
Be26   He28    1.098   .     S
Be27   C25     1.389   .     S
Be27   He27    1.097   .     S
C25    B13     1.360   .     D
B13    C26     1.360   .     S
B13    Li14    1.098   .     S
Be28   Be29    1.391   .     D
Be28   C28     1.389   .     S
Be28   He30    1.097   .     S
Be29   C27     1.389   .     S
Be29   He29    1.097   .     S
C27    B14     1.358   .     S
B14    C28     1.358   .     D
B14    Li15    1.098   .     S
Be30   C29     1.390   1_556 S
Be30   He31    1.097   .     S
Be30   Be158   1.391   1_455 D
C29    Be30    1.390   1_554 S
C29    B80     1.358   1_455 S
Be31   C30     1.389   .     S
Be31   He32    1.097   .     S
Be31   Be159   1.391   1_455 D
C30    B81     1.359   1_455 S
Be32   C31     1.390   .     S
Be32   He33    1.097   .     S
Be32   Be160   1.392   .     D
C31    B82     1.359   .     D
Be33   C32     1.389   .     S
Be33   He34    1.097   .     S
Be33   Be161   1.392   .     D
C32    B33     1.359   .     S
Be34   Be35    1.392   .     D
Be34   C34     1.389   1_556 S
Be34   He36    1.096   .     S
Be35   C33     1.389   1_556 S
Be35   He35    1.097   .     S
C33    Be35    1.389   1_554 S
C33    B15     1.357   .     S
B15    C34     1.358   .     D
B15    Li16    1.098   .     S
C34    Be34    1.389   1_554 S
Be36   Be37    1.394   .     D
Be36   C36     1.389   .     S
Be36   He38    1.097   .     S
Be37   C35     1.390   .     S
Be37   He37    1.097   .     S
C35    B16     1.357   .     S
B16    C36     1.358   .     D
B16    Li17    1.099   .     S
Be38   Be39    1.394   .     D
Be38   C38     1.388   .     S
Be38   He40    1.097   .     S
Be39   C37     1.390   .     S
Be39   He39    1.097   .     S
C37    B17     1.357   .     S
B17    C38     1.359   .     D
B17    Li18    1.098   .     S
Be40   Be41    1.395   .     D
Be40   C40     1.389   1_554 S
Be40   He42    1.097   .     S
Be41   C39     1.390   1_554 S
Be41   He41    1.097   .     S
C39    Be41    1.390   1_556 S
C39    B18     1.357   .     S
B18    C40     1.358   .     D
B18    Li19    1.099   .     S
C40    Be40    1.389   1_556 S
Be42   Be43    1.394   .     D
Be42   C42     1.390   .     S
Be42   He44    1.097   .     S
Be43   C41     1.389   .     S
Be43   He43    1.097   .     S
C41    B19     1.357   .     D
B19    C42     1.357   .     S
B19    Li20    1.098   .     S
Be44   Be45    1.394   .     D
Be44   C44     1.390   .     S
Be44   He46    1.096   .     S
Be45   C43     1.389   .     S
Be45   He45    1.097   .     S
C43    B20     1.358   .     D
B20    C44     1.357   .     S
B20    Li21    1.098   .     S
Be46   C45     1.389   1_556 S
Be46   He47    1.098   .     S
Be46   Be174   1.392   .     D
C45    Be46    1.389   1_554 S
C45    B21     1.357   .     S
B21    Li22    1.098   .     S
B21    C173    1.358   .     D
Be47   C46     1.390   .     S
Be47   He48    1.097   .     S
Be47   Be175   1.393   .     D
B22    C46     1.358   .     S
B22    Li23    1.098   .     S
B22    C174    1.359   .     D
Be48   C47     1.389   .     S
Be48   He49    1.097   .     S
Be48   Be176   1.393   1_455 D
C47    B23     1.358   1_455 S
B23    C47     1.358   1_655 S
B23    Li24    1.097   .     S
B23    C175    1.358   .     D
Be49   C48     1.389   1_554 S
Be49   He50    1.097   .     S
Be49   Be177   1.393   1_455 D
B24    C48     1.359   1_655 S
B24    Li25    1.098   .     S
B24    C176    1.359   .     D
C48    B24     1.359   1_455 S
C48    Be49    1.389   1_556 S
Be50   Be51    1.392   .     D
Be50   C50     1.389   .     S
Be50   He52    1.097   .     S
Be51   C49     1.389   .     S
Be51   He51    1.097   .     S
C49    B25     1.357   .     D
B25    C50     1.357   .     S
B25    Li26    1.098   .     S
Be52   Be53    1.393   .     D
Be52   C52     1.390   .     S
Be52   He54    1.097   .     S
Be53   C51     1.389   .     S
Be53   He53    1.096   .     S
C51    B26     1.357   .     D
B26    C52     1.355   .     S
B26    Li27    1.099   .     S
Be54   Be55    1.393   .     D
Be54   C54     1.389   .     S
Be54   He56    1.097   .     S
Be55   C53     1.390   .     S
Be55   He55    1.097   .     S
C53    B27     1.358   .     D
B27    C54     1.358   .     S
B27    Li28    1.098   .     S
Be56   Be57    1.394   .     D
Be56   C56     1.389   .     S
Be56   He58    1.097   .     S
Be57   C55     1.389   .     S
Be57   He57    1.096   .     S
C55    B28     1.358   .     D
B28    C56     1.357   .     S
B28    Li29    1.098   .     S
Be58   Be59    1.390   .     D
Be58   C58     1.391   .     S
Be58   He60    1.097   .     S
Be59   C57     1.388   .     S
Be59   He59    1.097   .     S
C57    H13     1.996   1_556 S
C57    B29     1.359   .     D
B29    C58     1.359   .     S
B29    Li30    1.098   1_556 S
Li30   B29     1.098   1_554 S
Be60   Be61    1.390   .     D
Be60   C60     1.389   .     S
Be60   He62    1.096   .     S
Be61   C59     1.389   .     S
Be61   He61    1.097   .     S
C59    B30     1.359   .     D
B30    C60     1.359   .     S
B30    Li31    1.098   .     S
Be62   Be63    1.391   .     D
Be62   C62     1.390   .     S
Be62   He64    1.097   .     S
Be63   C61     1.388   .     S
Be63   He63    1.097   .     S
C61    B31     1.357   .     D
B31    C62     1.356   .     S
B31    Li32    1.098   .     S
Be64   Be65    1.392   .     D
Be64   C64     1.390   .     S
Be64   He66    1.097   .     S
Be65   C63     1.388   .     S
Be65   He65    1.097   .     S
C63    B32     1.357   .     S
B32    C64     1.355   .     D
B32    Li33    1.098   .     S
B33    Li34    1.097   .     S
B33    C160    1.359   .     D
He67   Be69    1.096   .     S
H17    C68     1.996   .     S
H17    C69     2.005   .     S
H17    C79     1.993   .     S
H17    C87     2.001   .     S
H18    C67     1.998   .     S
H18    C71     1.998   .     S
H18    C77     1.998   .     S
H18    C85     1.999   .     S
H19    C66     2.001   .     S
H19    C70     2.009   .     S
H19    C75     1.994   .     S
H19    C83     2.004   .     S
H20    C65     2.000   .     S
H20    C72     1.995   .     S
H20    C73     1.997   .     S
H20    C81     1.995   .     S
H21    C74     1.997   .     S
H21    C89     2.003   .     S
H21    C94     1.998   .     S
H21    C97     1.995   .     S
H22    C76     1.998   .     S
H22    C91     2.003   .     S
H22    C96     1.998   .     S
H22    C99     1.998   .     S
H23    C78     1.997   .     S
H23    C90     2.002   .     S
H23    C93     1.999   .     S
H23    C101    1.997   .     S
H24    C80     1.996   .     S
H24    C92     2.001   .     S
H24    C95     1.993   .     S
H24    C103    1.993   .     S
H25    C82     1.996   1_556 S
H25    C105    1.998   .     S
H25    C110    1.998   .     S
H25    C113    2.003   .     S
H26    C84     2.004   .     S
H26    C107    2.004   .     S
H26    C112    1.998   .     S
H26    C115    2.004   .     S
H27    C86     1.995   .     S
H27    C106    1.996   .     S
H27    C109    1.994   .     S
H27    C117    1.990   .     S
H28    C88     2.002   1_554 S
H28    C108    2.000   .     S
H28    C111    1.994   .     S
H28    C119    1.991   .     S
H29    C98     1.994   .     S
H29    C114    2.001   .     S
H29    C121    1.997   .     S
H29    C125    1.988   .     S
H30    C100    1.996   .     S
H30    C116    1.999   .     S
H30    C123    1.998   .     S
H30    C127    1.994   .     S
H31    C102    1.994   .     S
H31    C118    1.994   .     S
H31    C124    2.003   .     S
H31    C126    1.988   .     S
H32    C104    1.990   .     S
H32    C120    1.988   .     S
H32    C122    1.992   1_554 S
H32    C128    1.984   .     S
Be66   C65     1.390   .     S
Be66   He68    1.096   .     S
B34    C65     1.357   1_556 S
B34    Li35    1.097   .     S
C65    B34     1.357   1_554 S
Be67   C66     1.389   .     S
Be67   He69    1.096   .     S
B35    C2      1.357   1_565 S
B35    C66     1.358   .     D
Be68   Be5     1.392   1_565 D
Be68   C68     1.388   1_554 S
Be68   He70    1.097   .     S
C68    Be68    1.388   1_556 S
Be69   Be70    1.393   .     D
Be69   C70     1.390   .     S
Be70   C69     1.389   .     S
C69    B36     1.359   .     D
B36    C70     1.359   .     S
B36    Li37    1.098   .     S
Li36   B65     1.098   .     S
Be71   Be72    1.391   .     D
Be71   C72     1.389   .     S
Be71   He72    1.097   .     S
Be72   C71     1.390   .     S
Be72   He71    1.097   .     S
C71    B37     1.358   .     S
B37    C72     1.357   .     D
B37    Li38    1.097   .     S
Be73   Be74    1.392   1_556 D
Be73   C74     1.390   .     S
Be73   He74    1.097   .     S
Be74   Be73    1.392   1_554 D
Be74   C73     1.389   .     S
Be74   He73    1.096   .     S
C73    B38     1.358   1_554 S
B38    C73     1.358   1_556 S
B38    C74     1.357   .     D
B38    Li39    1.098   1_556 S
Li39   B38     1.098   1_554 S
Be75   Be76    1.393   .     D
Be75   C76     1.390   .     S
Be75   He76    1.097   .     S
Be76   C75     1.389   .     S
Be76   He75    1.096   .     S
C75    B39     1.358   .     D
B39    C76     1.356   .     S
B39    Li40    1.097   .     S
Be77   Be78    1.392   .     D
Be77   C78     1.389   .     S
Be77   He78    1.097   .     S
Be78   C77     1.389   .     S
Be78   He77    1.097   .     S
C77    B40     1.358   .     D
B40    C78     1.357   .     S
B40    Li41    1.098   .     S
Be79   Be80    1.392   .     D
Be79   C80     1.389   1_556 S
Be79   He80    1.097   .     S
Be80   C79     1.389   .     S
Be80   He79    1.097   .     S
C79    B41     1.357   .     D
B41    C80     1.356   1_556 S
B41    Li42    1.098   1_556 S
C80    Be79    1.389   1_554 S
C80    B41     1.356   1_554 S
Li42   B41     1.098   1_554 S
Be81   Be82    1.393   .     D
Be81   C82     1.389   .     S
Be81   He82    1.096   .     S
Be82   C81     1.389   .     S
Be82   He81    1.097   .     S
C81    B42     1.357   1_554 S
B42    C81     1.357   1_556 S
B42    C82     1.357   1_556 D
B42    Li43    1.098   .     S
C82    H25     1.996   1_554 S
C82    B42     1.357   1_554 D
Be83   Be84    1.392   .     D
Be83   C84     1.390   .     S
Be83   He84    1.097   .     S
Be84   C83     1.389   .     S
Be84   He83    1.097   .     S
C83    B43     1.359   .     D
B43    C84     1.358   .     S
B43    Li44    1.098   .     S
Be85   Be86    1.392   .     D
Be85   C86     1.389   .     S
Be85   He86    1.097   .     S
Be86   C85     1.389   .     S
Be86   He85    1.096   .     S
C85    B44     1.358   .     S
B44    C86     1.357   .     D
B44    Li45    1.098   .     S
Be87   Be88    1.392   .     D
Be87   C88     1.390   .     S
Be87   He88    1.097   .     S
Be88   C87     1.388   .     S
Be88   He87    1.097   .     S
C87    B45     1.359   1_556 S
B45    C87     1.359   1_554 S
B45    C88     1.358   1_554 D
B45    Li46    1.098   .     S
C88    B45     1.358   1_556 D
C88    H28     2.002   1_556 S
Be89   Be90    1.390   .     D
Be89   C90     1.389   .     S
Be89   He90    1.097   .     S
Be90   C89     1.390   .     S
Be90   He89    1.097   .     S
C89    B46     1.359   .     D
B46    C90     1.359   .     S
B46    Li47    1.097   .     S
Be91   Be92    1.392   .     D
Be91   C92     1.389   .     S
Be91   He92    1.097   .     S
Be92   C91     1.390   .     S
Be92   He91    1.098   .     S
C91    B47     1.358   .     D
B47    C92     1.359   .     S
B47    Li48    1.098   .     S
Be93   C93     1.389   .     S
Be93   He93    1.097   .     S
Be93   Be221   1.392   1_455 D
C93    B111    1.358   1_455 S
Be94   C94     1.389   1_554 S
Be94   He94    1.097   .     S
Be94   Be222   1.392   1_455 D
C94    Be94    1.389   1_556 S
C94    B112    1.358   1_455 S
Be95   C95     1.389   1_556 S
Be95   He95    1.097   .     S
Be95   Be223   1.391   .     D
B48    C95     1.357   .     S
B48    Li49    1.098   .     S
B48    C223    1.357   .     D
C95    Be95    1.389   1_554 S
Be96   C96     1.389   .     S
Be96   He96    1.096   .     S
Be96   Be224   1.391   .     D
C96    B49     1.358   .     S
B49    Li50    1.098   .     S
B49    C224    1.358   .     D
Be97   Be98    1.395   .     D
Be97   C98     1.388   1_554 S
Be97   He98    1.096   .     S
Be98   C97     1.390   1_554 S
Be98   He97    1.097   .     S
C97    Be98    1.390   1_556 S
C97    B50     1.356   .     S
B50    C98     1.357   .     D
B50    Li51    1.099   .     S
C98    Be97    1.388   1_556 S
Be99   Be100   1.391   .     D
Be99   C100    1.389   .     S
Be99   He100   1.097   .     S
Be100  C99     1.390   .     S
Be100  He99    1.096   .     S
C99    B51     1.358   .     S
B51    C100    1.358   .     D
B51    Li52    1.098   .     S
Be101  Be102   1.395   .     D
Be101  C102    1.388   .     S
Be101  He102   1.096   .     S
Be102  C101    1.390   .     S
Be102  He101   1.096   .     S
C101   B52     1.356   .     S
B52    C102    1.358   .     D
B52    Li53    1.099   .     S
Be103  Be104   1.391   .     D
Be103  C104    1.388   1_556 S
Be103  He104   1.097   .     S
Be104  C103    1.390   1_556 S
Be104  He103   1.096   .     S
C103   Be104   1.390   1_554 S
C103   B53     1.357   .     S
B53    C104    1.357   .     D
B53    Li54    1.098   .     S
C104   Be103   1.388   1_554 S
Be105  Be106   1.394   .     D
Be105  C106    1.389   .     S
Be105  He106   1.097   .     S
Be106  C105    1.390   .     S
Be106  He105   1.097   .     S
C105   B54     1.356   .     S
B54    C106    1.357   .     D
B54    Li55    1.098   .     S
Be107  Be108   1.394   .     D
Be107  C108    1.389   .     S
Be107  He108   1.097   .     S
Be108  C107    1.390   .     S
Be108  He107   1.097   .     S
C107   B55     1.357   .     D
B55    C108    1.358   .     S
B55    Li56    1.098   .     S
Be109  C109    1.390   .     S
Be109  He109   1.097   .     S
Be109  Be237   1.392   .     D
B56    C109    1.357   .     S
B56    Li57    1.098   .     S
B56    C237    1.357   .     D
Be110  C110    1.389   1_554 S
Be110  He110   1.097   .     S
Be110  Be238   1.392   .     D
C110   Be110   1.389   1_556 S
C110   B57     1.358   .     S
B57    Li58    1.098   .     S
B57    C238    1.358   .     D
Be111  C111    1.389   1_556 S
Be111  He111   1.097   .     S
Be111  Be239   1.391   1_455 D
C111   Be111   1.389   1_554 S
C111   B119    1.357   1_455 S
Be112  C112    1.389   .     S
Be112  He112   1.097   .     S
Be112  Be240   1.392   1_455 D
C112   B120    1.358   1_455 S
Be113  Be114   1.393   .     D
Be113  C114    1.389   .     S
Be113  He114   1.097   .     S
Be114  C113    1.390   .     S
Be114  He113   1.097   .     S
C113   B58     1.358   .     D
B58    C114    1.358   .     S
B58    Li59    1.098   .     S
Be115  Be116   1.393   .     D
Be115  C116    1.388   .     S
Be115  He116   1.097   .     S
Be116  C115    1.391   .     S
Be116  He115   1.097   .     S
C115   B59     1.357   .     D
B59    C116    1.359   .     S
B59    Li60    1.098   .     S
Be117  Be118   1.390   .     D
Be117  C118    1.390   .     S
Be117  He118   1.097   .     S
Be118  C117    1.389   .     S
Be118  He117   1.097   .     S
C117   B60     1.357   .     S
B60    C118    1.357   .     D
B60    Li61    1.098   .     S
Be119  Be120   1.392   .     D
Be119  C120    1.388   .     S
Be119  He120   1.097   .     S
Be120  C119    1.390   .     S
Be120  He119   1.097   .     S
C119   B61     1.356   .     D
B61    C120    1.356   .     S
B61    Li62    1.098   .     S
Be121  Be122   1.391   .     D
Be121  C122    1.388   .     S
Be121  He122   1.097   .     S
Be122  C121    1.390   .     S
Be122  He121   1.097   .     S
C121   B62     1.357   .     S
B62    C122    1.358   .     D
B62    Li63    1.097   1_556 S
C122   H32     1.992   1_556 S
Li63   B62     1.097   1_554 S
Be123  Be124   1.390   .     D
Be123  C124    1.389   .     S
Be123  He124   1.096   .     S
Be124  C123    1.389   .     S
Be124  He123   1.097   .     S
C123   B63     1.359   .     S
B63    C124    1.360   .     D
B63    Li64    1.097   .     S
Be125  Be126   1.392   .     D
Be125  C126    1.389   .     S
Be125  He126   1.097   .     S
Be126  C125    1.389   .     S
Be126  He125   1.097   .     S
C125   B64     1.355   .     D
B64    C126    1.356   .     S
B64    Li65    1.098   .     S
Be127  Be128   1.391   .     D
Be127  C128    1.388   .     S
Be127  He128   1.097   .     S
Be128  C127    1.390   .     S
Be128  He127   1.096   .     S
C127   B65     1.356   .     D
B65    C128    1.357   .     S
H33    C132    1.994   .     S
H33    C133    1.995   .     S
H33    C143    1.994   .     S
H33    C151    1.999   .     S
H34    C131    1.997   .     S
H34    C135    2.007   .     S
H34    C141    1.999   .     S
H34    C149    2.000   .     S
H35    C130    1.995   .     S
H35    C134    1.993   .     S
H35    C139    1.997   .     S
H35    C147    1.996   .     S
H36    C129    2.001   .     S
H36    C136    2.010   .     S
H36    C137    1.999   .     S
H36    C145    2.005   .     S
H37    C138    2.002   .     S
H37    C153    2.006   .     S
H37    C158    2.003   .     S
H37    C161    1.997   .     S
H38    C140    1.999   .     S
H38    C155    1.995   .     S
H38    C160    2.006   .     S
H38    C163    2.003   .     S
H39    C142    2.000   .     S
H39    C154    2.004   .     S
H39    C157    2.000   .     S
H39    C165    1.996   .     S
H40    C144    1.997   .     S
H40    C156    1.995   .     S
H40    C159    2.005   .     S
H40    C167    2.004   .     S
H41    C146    2.005   .     S
H41    C169    2.004   .     S
H41    C174    2.005   .     S
H41    C177    2.003   .     S
H42    C148    2.000   .     S
H42    C171    2.002   .     S
H42    C176    2.006   .     S
H42    C179    1.997   .     S
H43    C150    2.001   .     S
H43    C170    2.001   .     S
H43    C173    1.998   .     S
H43    C181    1.997   .     S
H44    C152    2.000   .     S
H44    C172    2.000   .     S
H44    C175    2.002   .     S
H44    C183    1.996   .     S
H45    C162    1.993   .     S
H45    C178    2.000   .     S
H45    C185    2.001   .     S
H45    C189    1.992   .     S
H46    C164    2.001   .     S
H46    C180    2.006   .     S
H46    C187    1.999   .     S
H46    C191    1.988   .     S
H47    C166    1.994   .     S
H47    C182    1.994   .     S
H47    C188    1.998   1_554 S
H47    C190    1.986   .     S
H48    C168    2.001   .     S
H48    C184    2.002   .     S
H48    C186    2.002   .     S
H48    C192    1.988   .     S
Be129  Be130   1.393   .     D
Be129  C129    1.389   .     S
Be129  He129   1.096   .     S
Be130  C193    1.389   .     S
Be130  He195   1.096   .     S
B66    C129    1.357   .     D
B66    C193    1.358   .     S
B66    Li97    1.098   .     S
Be131  C130    1.389   .     S
Be131  He130   1.097   .     S
Be131  Be194   1.392   1_545 D
B67    C130    1.356   1_566 D
B67    Li66    1.097   .     S
B67    C194    1.358   .     S
C130   B67     1.356   1_544 D
Be132  C131    1.389   1_554 S
Be132  He131   1.097   .     S
Be132  Be195   1.394   .     D
C131   Be132   1.389   1_556 S
C131   B97     1.358   .     D
Be133  C132    1.389   1_565 S
Be133  He132   1.097   .     S
Be133  Be196   1.392   .     D
C132   Be133   1.389   1_545 S
C132   B98     1.358   1_545 S
Li67   B98     1.097   .     S
He133  Be198   1.097   .     S
He134  Be197   1.097   .     S
Be134  Be135   1.391   .     D
Be134  C134    1.389   .     S
Be134  He136   1.097   .     S
Be135  C133    1.389   .     S
Be135  He135   1.097   .     S
C133   B68     1.357   .     D
B68    C134    1.357   .     S
B68    Li68    1.097   .     S
Be136  Be137   1.393   .     D
Be136  C136    1.390   .     S
Be136  He138   1.097   .     S
Be137  C135    1.389   .     S
Be137  He137   1.097   .     S
C135   B69     1.359   .     S
B69    C136    1.359   .     D
B69    Li69    1.098   .     S
Be138  Be139   1.393   .     D
Be138  C138    1.389   .     S
Be138  He140   1.097   .     S
Be139  C137    1.389   .     S
Be139  He139   1.097   .     S
C137   B70     1.358   .     S
B70    C138    1.357   .     D
B70    Li70    1.097   .     S
Be140  Be141   1.393   .     D
Be140  C140    1.390   .     S
Be140  He142   1.096   .     S
Be141  C139    1.389   1_556 S
Be141  He141   1.097   1_556 S
C139   Be141   1.389   1_554 S
C139   B71     1.357   1_554 S
B71    C139    1.357   1_556 S
B71    C140    1.357   .     D
B71    Li71    1.098   1_556 S
He141  Be141   1.097   1_554 S
Li71   B71     1.098   1_554 S
Be142  Be143   1.393   .     D
Be142  C142    1.389   1_556 S
Be142  He144   1.097   .     S
Be143  C141    1.390   .     S
Be143  He143   1.097   .     S
C141   B72     1.357   .     D
B72    C142    1.357   1_556 S
B72    Li72    1.097   1_556 S
C142   Be142   1.389   1_554 S
C142   B72     1.357   1_554 S
Li72   B72     1.097   1_554 S
Be144  Be145   1.394   .     D
Be144  C144    1.390   .     S
Be144  He146   1.096   .     S
Be145  C143    1.389   .     S
Be145  He145   1.096   .     S
C143   B73     1.357   .     S
B73    C144    1.356   .     D
B73    Li73    1.098   .     S
Be146  Be147   1.393   .     D
Be146  C146    1.390   .     S
Be146  He148   1.097   .     S
Be147  C145    1.389   .     S
Be147  He147   1.097   .     S
C145   B74     1.359   .     S
B74    C146    1.358   .     D
B74    Li74    1.098   .     S
Be148  Be149   1.393   .     D
Be148  C148    1.390   1_554 S
Be148  He150   1.097   .     S
Be149  C147    1.388   .     S
Be149  He149   1.097   .     S
C147   B75     1.357   1_554 D
B75    C147    1.357   1_556 D
B75    C148    1.356   .     S
B75    Li75    1.098   .     S
C148   Be148   1.390   1_556 S
Be150  Be151   1.392   .     D
Be150  C150    1.390   1_556 S
Be150  He152   1.096   .     S
Be151  C149    1.389   .     S
Be151  He151   1.097   .     S
C149   B76     1.359   1_556 D
B76    C149    1.359   1_554 D
B76    C150    1.358   .     S
B76    Li76    1.098   .     S
C150   Be150   1.390   1_554 S
Be152  Be153   1.392   .     D
Be152  C152    1.390   .     S
Be152  He154   1.097   .     S
Be153  C151    1.389   .     S
Be153  He153   1.096   .     S
C151   B77     1.358   .     S
B77    C152    1.357   .     D
B77    Li77    1.098   .     S
Be154  Be155   1.392   .     D
Be154  C154    1.389   .     S
Be154  He156   1.098   .     S
Be155  C153    1.390   .     S
Be155  He155   1.098   .     S
C153   B78     1.359   .     S
B78    C154    1.359   .     D
B78    Li78    1.098   .     S
Be156  Be157   1.391   .     D
Be156  C156    1.389   .     S
Be156  He158   1.097   .     S
Be157  C155    1.390   .     S
Be157  He157   1.097   .     S
C155   B79     1.358   .     S
B79    C156    1.358   .     D
B79    Li79    1.098   .     S
Be158  Be30    1.391   1_655 D
Be158  C157    1.389   1_556 S
Be158  He159   1.097   .     S
B80    C29     1.358   1_655 S
B80    C157    1.359   .     D
B80    Li80    1.098   .     S
C157   Be158   1.389   1_554 S
Be159  Be31    1.391   1_655 D
Be159  C158    1.390   .     S
Be159  He160   1.097   .     S
C158   B81     1.359   .     D
B81    C30     1.359   1_655 S
B81    Li81    1.097   .     S
Be160  C159    1.389   .     S
Be160  He161   1.097   .     S
B82    C159    1.359   .     S
B82    Li82    1.097   .     S
Be161  C160    1.389   .     S
Be161  He162   1.097   .     S
Li83   B96     1.098   .     S
He163  Be192   1.097   .     S
Be162  Be163   1.392   .     D
Be162  C162    1.388   .     S
Be162  He165   1.097   .     S
Be163  C161    1.390   .     S
Be163  He164   1.096   .     S
C161   B83     1.358   .     S
B83    C162    1.358   .     D
B83    Li84    1.098   .     S
Be164  Be165   1.394   .     D
Be164  C164    1.389   1_554 S
Be164  He167   1.096   .     S
Be165  C163    1.390   1_554 S
Be165  He166   1.097   .     S
C163   Be165   1.390   1_556 S
C163   B84     1.357   .     S
B84    C164    1.358   .     D
B84    Li85    1.099   .     S
C164   Be164   1.389   1_556 S
Be166  Be167   1.391   .     D
Be166  C166    1.389   1_556 S
Be166  He169   1.097   .     S
Be167  C165    1.389   1_556 S
Be167  He168   1.097   .     S
C165   Be167   1.389   1_554 S
C165   B85     1.357   .     S
B85    C166    1.358   .     D
B85    Li86    1.098   .     S
C166   Be166   1.389   1_554 S
Be168  Be169   1.394   .     D
Be168  C168    1.389   .     S
Be168  He171   1.097   .     S
Be169  C167    1.390   .     S
Be169  He170   1.097   .     S
C167   B86     1.357   .     S
B86    C168    1.358   .     D
B86    Li87    1.099   .     S
Be170  Be171   1.394   .     D
Be170  C170    1.389   .     S
Be170  He173   1.097   .     S
Be171  C169    1.389   .     S
Be171  He172   1.097   .     S
C169   B87     1.357   .     D
B87    C170    1.358   .     S
B87    Li88    1.099   .     S
Be172  Be173   1.394   .     D
Be172  C172    1.389   .     S
Be172  He175   1.097   .     S
Be173  C171    1.390   .     S
Be173  He174   1.097   .     S
C171   B88     1.357   .     D
B88    C172    1.358   .     S
B88    Li89    1.098   .     S
Be174  C173    1.388   1_556 S
Be174  He176   1.098   .     S
C173   Be174   1.388   1_554 S
Be175  C174    1.390   .     S
Be175  He177   1.097   .     S
Be176  Be48    1.393   1_655 D
Be176  C175    1.389   .     S
Be176  He178   1.097   .     S
Be177  Be49    1.393   1_655 D
Be177  C176    1.389   1_554 S
Be177  He179   1.097   .     S
C176   Be177   1.389   1_556 S
Be178  Be179   1.394   .     D
Be178  C178    1.389   .     S
Be178  He181   1.096   .     S
Be179  C177    1.390   .     S
Be179  He180   1.097   .     S
C177   B89     1.357   .     D
B89    C178    1.358   .     S
B89    Li90    1.098   .     S
Be180  Be181   1.393   .     D
Be180  C180    1.390   .     S
Be180  He183   1.096   .     S
Be181  C179    1.389   .     S
Be181  He182   1.096   .     S
C179   B90     1.358   .     D
B90    C180    1.357   .     S
B90    Li91    1.098   .     S
Be182  Be183   1.393   .     D
Be182  C182    1.389   .     S
Be182  He185   1.096   .     S
Be183  C181    1.390   .     S
Be183  He184   1.097   .     S
C181   B91     1.357   .     D
B91    C182    1.358   .     S
B91    Li92    1.098   .     S
Be184  Be185   1.393   .     D
Be184  C184    1.390   .     S
Be184  He187   1.096   .     S
Be185  C183    1.389   .     S
Be185  He186   1.096   .     S
C183   B92     1.357   .     D
B92    C184    1.356   .     S
B92    Li93    1.099   .     S
Be186  Be187   1.391   .     D
Be186  C186    1.389   .     S
Be186  He189   1.095   .     S
Be187  C185    1.389   .     S
Be187  He188   1.097   .     S
C185   B93     1.359   .     S
B93    C186    1.359   .     D
B93    Li94    1.097   .     S
Be188  Be189   1.391   .     D
Be188  C188    1.389   .     S
Be188  He191   1.096   .     S
Be189  C187    1.389   .     S
Be189  He190   1.096   .     S
C187   B94     1.358   .     S
B94    C188    1.358   .     D
B94    Li95    1.097   1_556 S
C188   H47     1.998   1_556 S
Li95   B94     1.097   1_554 S
Be190  Be191   1.391   .     D
Be190  C190    1.388   .     S
Be190  He193   1.097   .     S
Be191  C189    1.390   .     S
Be191  He192   1.097   .     S
C189   B95     1.357   .     S
B95    C190    1.357   .     D
B95    Li96    1.098   .     S
Be192  Be193   1.392   .     D
Be192  C192    1.388   .     S
Be193  C191    1.389   .     S
Be193  He194   1.097   .     S
C191   B96     1.355   .     S
B96    C192    1.357   .     D
H49    C196    2.003   .     S
H49    C197    2.006   .     S
H49    C207    1.998   .     S
H49    C215    1.999   .     S
H50    C195    1.999   .     S
H50    C199    1.995   .     S
H50    C205    1.997   .     S
H50    C213    1.998   .     S
H51    C194    1.997   .     S
H51    C198    2.003   .     S
H51    C203    1.994   .     S
H51    C211    1.994   .     S
H52    C193    2.000   .     S
H52    C200    1.998   .     S
H52    C201    1.996   .     S
H52    C209    2.000   .     S
H53    C202    1.995   .     S
H53    C217    2.005   .     S
H53    C221    1.999   .     S
H53    C225    1.997   .     S
H54    C204    1.999   .     S
H54    C219    2.003   .     S
H54    C223    1.993   .     S
H54    C227    1.998   .     S
H55    C206    1.994   .     S
H55    C218    2.005   .     S
H55    C222    1.997   .     S
H55    C229    1.995   .     S
H56    C208    2.001   .     S
H56    C220    2.005   .     S
H56    C224    1.998   .     S
H56    C231    2.003   .     S
H57    C210    1.998   .     S
H57    C233    1.998   .     S
H57    C237    1.994   .     S
H57    C241    1.999   .     S
H58    C212    1.996   1_554 S
H58    C235    1.999   .     S
H58    C239    1.992   .     S
H58    C243    1.993   .     S
H59    C214    2.000   .     S
H59    C234    2.000   .     S
H59    C238    1.999   .     S
H59    C245    1.996   .     S
H60    C216    1.998   .     S
H60    C236    2.001   .     S
H60    C240    1.998   .     S
H60    C247    1.992   .     S
H61    C226    1.998   .     S
H61    C242    1.994   .     S
H61    C249    1.999   .     S
H61    C253    1.988   .     S
H62    C228    1.993   .     S
H62    C244    1.992   .     S
H62    C251    1.993   1_554 S
H62    C255    1.990   .     S
H63    C230    1.996   .     S
H63    C246    1.991   .     S
H63    C252    1.995   .     S
H63    C254    1.987   .     S
H64    C232    1.994   .     S
H64    C248    1.992   .     S
H64    C250    1.997   .     S
H64    C256    1.989   .     S
Be194  Be131   1.392   1_565 D
Be194  C194    1.389   1_554 S
Be194  He196   1.097   .     S
C194   Be194   1.389   1_556 S
Be195  C195    1.389   .     S
Be195  He197   1.097   .     S
C195   B97     1.356   1_554 S
B97    C195    1.356   1_556 S
B97    Li98    1.096   .     S
Be196  C196    1.390   .     S
Be196  He198   1.096   .     S
C196   B98     1.358   .     D
B98    C132    1.358   1_565 S
Be197  Be198   1.392   .     D
Be197  C198    1.390   .     S
Be198  C197    1.390   .     S
C197   B99     1.358   .     D
B99    C198    1.358   .     S
B99    Li99    1.098   .     S
Be199  Be200   1.391   .     D
Be199  C200    1.389   .     S
Be199  He200   1.097   .     S
Be200  C199    1.389   .     S
Be200  He199   1.097   .     S
C199   B100    1.357   .     D
B100   C200    1.358   .     S
B100   Li100   1.096   .     S
Be201  Be202   1.392   .     D
Be201  C202    1.390   .     S
Be201  He202   1.097   .     S
Be202  C201    1.389   .     S
Be202  He201   1.097   .     S
C201   B101    1.358   .     D
B101   C202    1.357   .     S
B101   Li101   1.098   .     S
Be203  Be204   1.392   .     D
Be203  C204    1.390   1_556 S
Be203  He204   1.097   .     S
Be204  C203    1.389   .     S
Be204  He203   1.097   .     S
C203   B102    1.358   .     S
B102   C204    1.356   1_556 D
B102   Li102   1.098   1_556 S
C204   B102    1.356   1_554 D
C204   Be203   1.390   1_554 S
Li102  B102    1.098   1_554 S
Be205  Be206   1.392   1_556 D
Be205  C206    1.389   .     S
Be205  He206   1.097   .     S
Be206  Be205   1.392   1_554 D
Be206  C205    1.390   .     S
Be206  He205   1.097   .     S
C205   B103    1.357   1_554 S
B103   C205    1.357   1_556 S
B103   C206    1.357   .     D
B103   Li103   1.099   .     S
Be207  Be208   1.393   .     D
Be207  C208    1.390   .     S
Be207  He208   1.097   .     S
Be208  C207    1.389   .     S
Be208  He207   1.097   .     S
C207   B104    1.358   .     S
B104   C208    1.357   .     D
B104   Li104   1.097   .     S
Be209  Be210   1.391   .     D
Be209  C210    1.389   .     S
Be209  He210   1.097   .     S
Be210  C209    1.389   .     S
Be210  He209   1.096   .     S
C209   B105    1.358   .     S
B105   C210    1.358   .     D
B105   Li105   1.098   .     S
Be211  Be212   1.392   .     D
Be211  C212    1.390   .     S
Be211  He212   1.096   .     S
Be212  C211    1.388   .     S
Be212  He211   1.097   .     S
C211   B106    1.358   1_556 S
B106   C211    1.358   1_554 S
B106   C212    1.357   1_554 D
B106   Li106   1.098   .     S
C212   B106    1.357   1_556 D
C212   H58     1.996   1_556 S
Be213  Be214   1.393   .     D
Be213  C214    1.389   1_554 S
Be213  He214   1.097   .     S
Be214  C213    1.389   .     S
Be214  He213   1.097   .     S
C213   B107    1.359   1_554 D
B107   C213    1.359   1_556 D
B107   C214    1.357   .     S
B107   Li107   1.098   .     S
C214   Be213   1.389   1_556 S
Be215  Be216   1.393   .     D
Be215  C216    1.389   .     S
Be215  He216   1.097   .     S
Be216  C215    1.389   .     S
Be216  He215   1.097   .     S
C215   B108    1.358   .     D
B108   C216    1.356   .     S
B108   Li108   1.098   .     S
Be217  Be218   1.390   .     D
Be217  C218    1.390   .     S
Be217  He218   1.097   .     S
Be218  C217    1.389   .     S
Be218  He217   1.097   .     S
C217   B109    1.359   .     D
B109   C218    1.359   .     S
B109   Li109   1.096   .     S
Be219  Be220   1.392   .     D
Be219  C220    1.390   .     S
Be219  He220   1.097   .     S
Be220  C219    1.389   .     S
Be220  He219   1.098   .     S
C219   B110    1.359   .     D
B110   C220    1.359   .     S
B110   Li110   1.098   .     S
Be221  Be93    1.392   1_655 D
Be221  C221    1.389   .     S
Be221  He221   1.097   .     S
C221   B111    1.358   .     D
B111   C93     1.358   1_655 S
B111   Li111   1.096   .     S
Be222  Be94    1.392   1_655 D
Be222  C222    1.389   1_554 S
Be222  He222   1.097   .     S
B112   C94     1.358   1_655 S
B112   C222    1.358   .     D
B112   Li112   1.096   .     S
C222   Be222   1.389   1_556 S
Be223  C223    1.389   1_556 S
Be223  He223   1.097   .     S
C223   Be223   1.389   1_554 S
Be224  C224    1.389   .     S
Be224  He224   1.096   .     S
Be225  Be226   1.395   .     D
Be225  C226    1.389   .     S
Be225  He226   1.097   .     S
Be226  C225    1.390   .     S
Be226  He225   1.097   .     S
C225   B113    1.355   .     S
B113   C226    1.358   .     D
B113   Li113   1.099   .     S
Be227  Be228   1.392   .     D
Be227  C228    1.388   1_556 S
Be227  He228   1.097   .     S
Be228  C227    1.390   1_556 S
Be228  He227   1.096   .     S
C227   Be228   1.390   1_554 S
C227   B114    1.357   .     S
B114   C228    1.358   .     D
B114   Li114   1.098   .     S
C228   Be227   1.388   1_554 S
Be229  Be230   1.395   .     D
Be229  C230    1.388   1_554 S
Be229  He230   1.097   .     S
Be230  C229    1.390   1_554 S
Be230  He229   1.097   .     S
C229   Be230   1.390   1_556 S
C229   B115    1.355   .     S
B115   C230    1.358   .     D
B115   Li115   1.099   .     S
C230   Be229   1.388   1_556 S
Be231  Be232   1.392   .     D
Be231  C232    1.388   .     S
Be231  He232   1.097   .     S
Be232  C231    1.390   .     S
Be232  He231   1.096   .     S
C231   B116    1.358   .     S
B116   C232    1.358   .     D
B116   Li116   1.098   .     S
Be233  Be234   1.393   .     D
Be233  C234    1.389   .     S
Be233  He234   1.097   .     S
Be234  C233    1.389   .     S
Be234  He233   1.097   .     S
C233   B117    1.357   .     D
B117   C234    1.357   .     S
B117   Li117   1.098   .     S
Be235  Be236   1.394   .     D
Be235  C236    1.390   .     S
Be235  He236   1.097   .     S
Be236  C235    1.389   .     S
Be236  He235   1.097   .     S
C235   B118    1.356   .     D
B118   C236    1.356   .     S
B118   Li118   1.099   .     S
Be237  C237    1.389   .     S
Be237  He237   1.097   .     S
Be238  C238    1.390   1_554 S
Be238  He238   1.097   .     S
C238   Be238   1.390   1_556 S
Be239  Be111   1.391   1_655 D
Be239  C239    1.389   1_556 S
Be239  He239   1.097   .     S
C239   Be239   1.389   1_554 S
C239   B119    1.357   .     D
B119   C111    1.357   1_655 S
B119   Li119   1.098   .     S
Be240  Be112   1.392   1_655 D
Be240  C240    1.390   .     S
Be240  He240   1.097   .     S
B120   C112    1.358   1_655 S
B120   C240    1.358   .     D
B120   Li120   1.098   .     S
Be241  Be242   1.393   .     D
Be241  C242    1.389   .     S
Be241  He242   1.097   .     S
Be242  C241    1.390   .     S
Be242  He241   1.097   .     S
C241   B121    1.357   .     S
B121   C242    1.357   .     D
B121   Li121   1.098   .     S
Be243  Be244   1.392   .     D
Be243  C244    1.389   .     S
Be243  He244   1.097   .     S
Be244  C243    1.390   .     S
Be244  He243   1.097   .     S
C243   B122    1.357   .     D
B122   C244    1.357   .     S
B122   Li122   1.098   .     S
Be245  Be246   1.392   .     D
Be245  C246    1.389   .     S
Be245  He246   1.097   .     S
Be246  C245    1.390   .     S
Be246  He245   1.097   .     S
C245   B123    1.357   .     D
B123   C246    1.357   .     S
B123   Li123   1.098   .     S
Be247  Be248   1.391   .     D
Be247  C248    1.389   .     S
Be247  He248   1.097   .     S
Be248  C247    1.390   .     S
Be248  He247   1.097   .     S
C247   B124    1.357   .     D
B124   C248    1.357   .     S
B124   Li124   1.098   .     S
Be249  Be250   1.391   .     D
Be249  C250    1.389   .     S
Be249  He250   1.098   .     S
Be250  C249    1.390   .     S
Be250  He249   1.097   .     S
C249   B125    1.358   .     S
B125   C250    1.359   .     D
B125   Li125   1.097   .     S
Be251  Be252   1.392   .     D
Be251  C252    1.389   .     S
Be251  He252   1.097   .     S
Be252  C251    1.389   .     S
Be252  He251   1.097   .     S
C251   H62     1.993   1_556 S
C251   B126    1.358   .     D
B126   C252    1.357   .     S
B126   Li126   1.097   1_556 S
Li126  B126    1.097   1_554 S
Be253  Be254   1.389   .     D
Be253  C254    1.389   .     S
Be253  He254   1.097   .     S
Be254  C253    1.389   .     S
Be254  He253   1.097   .     S
C253   B127    1.356   .     S
B127   C254    1.356   .     D
B127   Li127   1.098   .     S
Be255  Be256   1.393   .     D
Be255  C256    1.389   .     S
Be255  He256   1.096   .     S
Be256  C255    1.389   .     S
Be256  He255   1.096   .     S
C255   B128    1.356   .     D
B128   C256    1.356   .     S
B128   Li128   1.099   .     S
