# Supplementary material for: Data-Driven Search Algorithm for Discovery of Synthesizable Zeolitic Imidazolate Frameworks
Source: JACS Au. 2025 Mar 7;5(3):1460–70. doi: 10.1021/jacsau.5c00077 (PMC11938011; doi:10.1021/jacsau.5c00077)
Supplement: Supplementary file 5 — au5c00077_si_005.zip [file au5c00077_si_005.zip › Tier 2/T-188_141_3_25010.cif]

data_141_3_25010.lmp-nosymm
_audit_creation_date              2023-09-12
_audit_creation_method            'Materials Studio'
_symmetry_space_group_name_H-M    'I41/AMD'
_symmetry_Int_Tables_number       141
_symmetry_cell_setting            tetragonal
loop_
_symmetry_equiv_pos_as_xyz
  x,y,z
  -x+1/2,-y+1/2,z+1/2
  -y,x+1/2,z+1/4
  y+1/2,-x,z+3/4
  -x+1/2,y,-z+3/4
  x,-y+1/2,-z+1/4
  y+1/2,x+1/2,-z+1/2
  -y,-x,-z
  -x,-y+1/2,-z+1/4
  x+1/2,y,-z+3/4
  y,-x,-z
  -y+1/2,x+1/2,-z+1/2
  x+1/2,-y+1/2,z+1/2
  -x,y,z
  -y+1/2,-x,z+3/4
  y,x+1/2,z+1/4
  x+1/2,y+1/2,z+1/2
  -x,-y,z
  -y+1/2,x,z+3/4
  y,-x+1/2,z+1/4
  -x,y+1/2,-z+1/4
  x+1/2,-y,-z+3/4
  y,x,-z
  -y+1/2,-x+1/2,-z+1/2
  -x+1/2,-y,-z+3/4
  x,y+1/2,-z+1/4
  y+1/2,-x+1/2,-z+1/2
  -y,x,-z
  x,-y,z
  -x+1/2,y+1/2,z+1/2
  -y,-x+1/2,z+1/4
  y+1/2,x,z+3/4
_cell_length_a                    18.7882
_cell_length_b                    18.7882
_cell_length_c                    100.6320
_cell_angle_alpha                 90.0000
_cell_angle_beta                  90.0000
_cell_angle_gamma                 90.0000
loop_
_atom_site_label
_atom_site_type_symbol
_atom_site_fract_x
_atom_site_fract_y
_atom_site_fract_z
_atom_site_U_iso_or_equiv
_atom_site_adp_type
_atom_site_occupancy
H1     Zn    0.84232   0.66328   0.35098   0.00000  Uiso   1.00
H9     Zn    0.65937   0.66246   0.30092   0.00000  Uiso   1.00
Be1    C     0.77144  -0.22637   0.36935   0.00000  Uiso   1.00
C1     N     0.78506   0.70336   0.36590   0.00000  Uiso   1.00
He1    H     0.79313  -0.18208   0.36354   0.00000  Uiso   1.00
Be9    C     0.03709  -0.22692   0.35521   0.00000  Uiso   1.00
C9     N     0.93996   0.70407   0.35272   0.00000  Uiso   1.00
He9    H     0.92495  -0.18366   0.35696   0.00000  Uiso   1.00
Be17   C     0.89005   0.46299   0.36676   0.00000  Uiso   1.00
C17    N     0.85627   0.56019   0.35527   0.00000  Uiso   1.00
He17   H     0.91189   0.57472   0.37402   0.00000  Uiso   1.00
Be25   C     0.77982   0.74296   0.31393   0.00000  Uiso   1.00
Be27   C     0.82213   0.74250   0.32527   0.00000  Uiso   1.00
C25    N     0.80237   0.68461   0.33302   0.00000  Uiso   1.00
B5     C     0.74810   0.65298   0.32633   0.00000  Uiso   1.00
C27    N     0.73338   0.68550   0.31460   0.00000  Uiso   1.00
He25   H     0.86542  -0.22180   0.32829   0.00000  Uiso   1.00
He27   H     0.77952  -0.22029   0.30546   0.00000  Uiso   1.00
Li5    H     0.72013   0.60542   0.32990   0.00000  Uiso   1.00
Be41   C     0.46291   0.73609   0.31573   0.00000  Uiso   1.00
C41    N     0.56013   0.68524   0.30668   0.00000  Uiso   1.00
He41   H     0.57512  -0.23244   0.32155   0.00000  Uiso   1.00
Be49   C     0.66496   0.46297   0.28234   0.00000  Uiso   1.00
C49    N     0.66335   0.56019   0.29544   0.00000  Uiso   1.00
He49   H     0.66676   0.57473   0.27402   0.00000  Uiso   1.00
Be57   C     0.75760   0.75407   0.26772   0.00000  Uiso   1.00
Be59   C     0.75752   0.71557   0.27952   0.00000  Uiso   1.00
C57    N     0.68870   0.71564   0.28458   0.00000  Uiso   1.00
B17    C     0.64919   0.75229   0.27558   0.00000  Uiso   1.00
C59    N     0.68836  -0.22399   0.26514   0.00000  Uiso   1.00
He57   H     0.80127   0.68886   0.28475   0.00000  Uiso   1.00
He59   H     0.80139  -0.23369   0.26088   0.00000  Uiso   1.00
Li17   H     0.59176  -0.23856   0.27663   0.00000  Uiso   1.00
Be73   C     0.46295  -0.21697   0.23376   0.00000  Uiso   1.00
C73    N     0.56011  -0.17571   0.24437   0.00000  Uiso   1.00
He73   H     0.57498  -0.24245   0.22697   0.00000  Uiso   1.00
H17    Zn    0.66082  -0.16082   0.25000   0.00000  Uiso   1.00
B1     C     0.16507   0.50000   0.14899   0.00000  Uiso   1.00
Li1    H     0.10776   0.50000   0.15114   0.00000  Uiso   1.00
B3     C     0.83659   0.50000   0.34876   0.00000  Uiso   1.00
Li3    H     0.80899   0.50000   0.33915   0.00000  Uiso   1.00
B15    C     0.66129   0.50000   0.30291   0.00000  Uiso   1.00
Li15   H     0.65941   0.50000   0.31381   0.00000  Uiso   1.00
B13    C     0.15736  -0.00000   0.19870   0.00000  Uiso   1.00
Li13   H     0.11500  -0.00000   0.20622   0.00000  Uiso   1.00
B25    C     0.34682  -0.00000   0.24944   0.00000  Uiso   1.00
Li25   H     0.38116  -0.00000   0.24061   0.00000  Uiso   1.00
B28    C     0.16330   0.25000   1.12500   0.00000  Uiso   1.00
Li37   H     0.25000   0.39516   0.37500   0.00000  Uiso   1.00
loop_
_geom_bond_atom_site_label_1
_geom_bond_atom_site_label_2
_geom_bond_distance
_geom_bond_site_symmetry_2
_ccdc_geom_bond_type
H1     C1      1.994   .     S
H1     C9      1.996   .     S
H1     C17     2.002   .     S
H1     C25     1.998   .     S
H9     C27     2.004   .     S
H9     C41     1.999   .     S
H9     C49     2.000   .     S
H9     C57     2.002   .     S
Be1    C1      1.389   1_545 A
Be1    He1     1.096   .     S
Be1    Be1     1.393   5_655 A
C1     Be1     1.389   1_565 A
C1     B28     1.356   3_654 A
Be9    C9      1.389   14_645 A
Be9    Be9     1.394   14    A
Be9    He9     1.096   14_655 S
C9     Be9     1.389   14_665 A
C9     B1      1.356   7     A
He9    Be9     1.096   14_655 S
Be17   He17    1.097   29_565 S
Be17   Be17    1.391   29_565 A
Be17   C17     1.390   29_565 A
C17    B3      1.358   .     A
C17    Be17    1.390   29_565 A
He17   Be17    1.097   29_565 S
Be25   Be27    1.391   .     D
Be25   C27     1.390   .     S
Be25   He27    1.097   1_565 S
Be27   C25     1.389   .     S
Be27   He25    1.097   1_565 S
C25    B5      1.359   .     S
B5     C27     1.358   .     D
B5     Li5     1.097   .     S
He25   Be27    1.097   1_545 S
He27   Be25    1.097   1_545 S
Be41   Be41    1.394   14_655 A
Be41   C41     1.389   14_655 A
Be41   He41    1.097   14_665 S
C41    Be41    1.389   14_655 A
C41    B13     1.357   7     A
He41   Be41    1.097   14_645 S
Be49   C49     1.390   29_565 A
Be49   Be49    1.391   29_565 A
Be49   He49    1.097   29_565 S
C49    B15     1.358   .     A
C49    Be49    1.390   29_565 A
He49   Be49    1.097   29_565 S
Be57   Be59    1.391   .     D
Be57   C59     1.389   1_565 S
Be57   He59    1.097   1_565 S
Be59   C57     1.389   .     S
Be59   He57    1.097   .     S
C57    B17     1.358   .     D
B17    C59     1.358   1_565 S
B17    Li17    1.098   1_565 S
C59    Be57    1.389   1_545 S
C59    B17     1.358   1_545 S
C59    H17     1.999   .     S
He59   Be57    1.097   1_545 S
Li17   B17     1.098   1_545 S
Be73   Be73    1.392   14_655 A
Be73   He73    1.097   14_655 S
Be73   C73     1.389   14_655 A
C73    H17     1.995   .     S
C73    Be73    1.389   14_655 A
C73    B25     1.357   7_545 A
He73   Be73    1.097   14_655 S
H17    C59     1.999   24    S
H17    C73     1.995   24    S
B1     Li1     1.099   .     S
B1     C9      1.356   7_445 A
B1     C9      1.356   27_465 A
B3     C17     1.358   29_565 A
B3     Li3     1.097   .     S
B15    C49     1.358   29_565 A
B15    Li15    1.097   .     S
B13    Li13    1.099   .     S
B13    C41     1.357   7_445 A
B13    C41     1.357   27_455 A
B25    Li25    1.098   .     S
B25    C73     1.357   7_545 A
B25    C73     1.357   27    A
B28    C1      1.356   4_465 A
B28    C1      1.356   7_446 A
B28    Li37    1.098   19    S
Li37   B28     1.098   20_554 S
