# Supplementary material for: Data-Driven Search Algorithm for Discovery of Synthesizable Zeolitic Imidazolate Frameworks
Source: JACS Au. 2025 Mar 7;5(3):1460–70. doi: 10.1021/jacsau.5c00077 (PMC11938011; doi:10.1021/jacsau.5c00077)
Supplement: Supplementary file 5 — au5c00077_si_005.zip [file au5c00077_si_005.zip › Tier 2/T-189_63_4_12855452.cif]

data_63_4_12855452.lmp-nosymm
_audit_creation_date              2023-09-12
_audit_creation_method            'Materials Studio'
_symmetry_space_group_name_H-M    'CMCM'
_symmetry_Int_Tables_number       63
_symmetry_cell_setting            orthorhombic
loop_
_symmetry_equiv_pos_as_xyz
  x,y,z
  -x,-y,z+1/2
  -x,y,-z+1/2
  x,-y,-z
  -x,-y,-z
  x,y,-z+1/2
  x,-y,z+1/2
  -x,y,z
  x+1/2,y+1/2,z
  -x+1/2,-y+1/2,z+1/2
  -x+1/2,y+1/2,-z+1/2
  x+1/2,-y+1/2,-z
  -x+1/2,-y+1/2,-z
  x+1/2,y+1/2,-z+1/2
  x+1/2,-y+1/2,z+1/2
  -x+1/2,y+1/2,z
_cell_length_a                    42.6770
_cell_length_b                    24.8771
_cell_length_c                    20.6047
_cell_angle_alpha                 90.0000
_cell_angle_beta                  90.0000
_cell_angle_gamma                 90.0000
loop_
_atom_site_label
_atom_site_type_symbol
_atom_site_fract_x
_atom_site_fract_y
_atom_site_fract_z
_atom_site_U_iso_or_equiv
_atom_site_adp_type
_atom_site_occupancy
H1     Zn    0.07087   0.08024   0.10655   0.00000  Uiso   1.00
H5     Zn    0.15772   0.24192   0.99342   0.00000  Uiso   1.00
H9     Zn    0.24502   0.41195   0.10383   0.00000  Uiso   1.00
H13    Zn    0.42957   0.08512   0.10608   0.00000  Uiso   1.00
Be1    C     0.38090   0.48101   0.97519   0.00000  Uiso   1.00
C1     N     0.41188   0.46875   0.96052   0.00000  Uiso   1.00
He1    H     0.36139   0.46146   0.94983   0.00000  Uiso   1.00
Be5    C     0.09581   1.00871   0.28381   0.00000  Uiso   1.00
C5     N     0.07728   0.05126   0.19535   0.00000  Uiso   1.00
He5    H     0.10735   0.01816   0.81860   0.00000  Uiso   1.00
Be9    C     1.01631   0.13321   0.46142   0.00000  Uiso   1.00
C9     N     0.02645   0.09868   0.08721   0.00000  Uiso   1.00
He9    H     0.03300   0.15546   0.00830   0.00000  Uiso   1.00
Be13   C     0.11690   0.22957   0.11445   0.00000  Uiso   1.00
Be17   C     0.09659   0.19184   0.14135   0.00000  Uiso   1.00
C13    N     0.09551   0.14775   0.10006   0.00000  Uiso   1.00
B1     C     0.11444   0.16019   0.04946   0.00000  Uiso   1.00
C17    N     0.12842   0.20870   0.05664   0.00000  Uiso   1.00
He13   H     0.08315   0.19271   0.18664   0.00000  Uiso   1.00
He17   H     0.12440   0.26909   0.13228   0.00000  Uiso   1.00
Li1    H     0.11865   0.13340   0.00806   0.00000  Uiso   1.00
Be21   C     0.21715   0.30389   0.13707   0.00000  Uiso   1.00
Be25   C     0.19763   0.26450   0.11129   0.00000  Uiso   1.00
C21    N     0.18636   0.28280   0.05203   0.00000  Uiso   1.00
B5     C     0.19969   0.33180   0.04321   0.00000  Uiso   1.00
C25    N     0.21798   0.34684   0.09401   0.00000  Uiso   1.00
He21   H     0.19075   0.22518   0.13078   0.00000  Uiso   1.00
He25   H     0.23021   0.30474   0.18286   0.00000  Uiso   1.00
Li5    H     0.19539   0.35709   1.00047   0.00000  Uiso   1.00
Be29   C     0.18455   0.11058   0.87664   0.00000  Uiso   1.00
Be33   C     0.16231   0.14705   0.89929   0.00000  Uiso   1.00
C29    N     0.17694   0.18166   0.94278   0.00000  Uiso   1.00
B9     C     0.20719   0.16509   0.94555   0.00000  Uiso   1.00
C33    N     0.21305   0.12284   0.90564   0.00000  Uiso   1.00
He29   H     0.13738   0.15130   0.88741   0.00000  Uiso   1.00
He33   H     0.18242   0.07740   0.84187   0.00000  Uiso   1.00
Li9    H     0.22508   0.18465   0.97572   0.00000  Uiso   1.00
Be37   C     0.12656   0.34946   0.85099   0.00000  Uiso   1.00
Be41   C     0.14648   0.30920   0.87332   0.00000  Uiso   1.00
C37    N     0.13592   0.29279   0.93390   0.00000  Uiso   1.00
B13    C     0.11062   0.32406   0.94697   0.00000  Uiso   1.00
C41    N     0.10373   0.35840   0.89780   0.00000  Uiso   1.00
He37   H     0.16699   0.29055   0.85045   0.00000  Uiso   1.00
He41   H     0.12696   0.37248   0.80566   0.00000  Uiso   1.00
Li13   H     0.09685   0.32110   0.99183   0.00000  Uiso   1.00
Be45   C     0.29894   0.02048   0.97697   0.00000  Uiso   1.00
C45    N     0.26802   0.03392   0.96333   0.00000  Uiso   1.00
He45   H     0.31855   0.04143   0.95361   0.00000  Uiso   1.00
Be49   C     0.22045   0.48059   0.28382   0.00000  Uiso   1.00
C49    N     0.23931   0.43853   0.19508   0.00000  Uiso   1.00
He49   H     0.20875   0.49258   0.81842   0.00000  Uiso   1.00
Be53   C     0.11439   0.48005   0.97634   0.00000  Uiso   1.00
C53    N     0.08346   0.46705   0.96229   0.00000  Uiso   1.00
He53   H     0.13394   0.45936   0.95242   0.00000  Uiso   1.00
Be57   C     0.40845   1.00974   0.28383   0.00000  Uiso   1.00
C57    N     0.42516   0.05442   0.19522   0.00000  Uiso   1.00
He57   H     0.39813   0.01861   0.81856   0.00000  Uiso   1.00
Be61   C     0.48367   0.16070   0.43064   0.00000  Uiso   1.00
C61    N     0.47351   0.11220   0.09532   0.00000  Uiso   1.00
He61   H     0.46699   0.19161   0.05368   0.00000  Uiso   1.00
B17    C     0.07048   1.00000   0.50000   0.00000  Uiso   1.00
Li20   H     0.45986   1.00000   0.50000   0.00000  Uiso   1.00
Li17   H     0.50000   0.45091   0.84579   0.00000  Uiso   1.00
Li29   H     0.50000   0.04393   0.13092   0.00000  Uiso   1.00
B48    C     0.50000   0.57803   0.38603   0.00000  Uiso   1.00
B18    C     1.00000   0.41577   0.60918   0.00000  Uiso   1.00
Li18   H     0.04470   1.00000   1.00000   0.00000  Uiso   1.00
Li19   H     0.27530   0.50000   1.00000   0.00000  Uiso   1.00
B19    C     0.06584   0.50000   1.00000   0.00000  Uiso   1.00
B20    C     0.06697   0.07583   0.25000   0.00000  Uiso   1.00
Li22   H     0.05146   0.11106   0.25000   0.00000  Uiso   1.00
B22    C     0.24959   0.41400   0.25000   0.00000  Uiso   1.00
Li24   H     0.26533   0.37910   0.25000   0.00000  Uiso   1.00
B24    C     0.43428   0.08033   0.25000   0.00000  Uiso   1.00
Li26   H     0.44819   0.11746   0.25000   0.00000  Uiso   1.00
B27    C     0.24961   0.50000   0.50000   0.00000  Uiso   1.00
loop_
_geom_bond_atom_site_label_1
_geom_bond_atom_site_label_2
_geom_bond_distance
_geom_bond_site_symmetry_2
_ccdc_geom_bond_type
H1     C5      1.986   .     S
H1     C9      1.991   .     S
H1     C13     1.986   .     S
H1     C1      1.984   13_556 S
H5     C17     1.986   1_556 S
H5     C21     1.996   1_556 S
H5     C29     2.002   .     S
H5     C37     1.993   .     S
H9     C25     1.999   .     S
H9     C49     2.008   .     S
H9     C33     1.997   13_556 S
H9     C45     2.010   13_556 S
H13    C57     1.998   .     S
H13    C61     2.005   .     S
H13    C53     1.994   13_556 S
H13    C41     2.000   13_556 S
Be1    C1      1.390   .     A
Be1    He1     1.097   .     S
Be1    Be1     1.392   4_567 A
C1     H1      1.984   13_556 S
C1     B17     1.354   10_565 A
Be5    He5     1.097   7_564 S
Be5    C5      1.389   6_565 A
Be5    Be5     1.393   6     A
C5     B20     1.355   .     A
C5     Be5     1.389   6_545 A
He5    Be5     1.097   7_565 S
Be9    Be9     1.392   8_755 A
Be9    He9     1.097   6_655 S
Be9    C9      1.389   6_655 A
C9     Be9     1.389   6_455 A
C9     B48     1.357   11_545 A
He9    Be9     1.097   6_455 S
Be13   Be17    1.393   .     D
Be13   C17     1.389   .     S
Be13   He17    1.097   .     S
Be17   C13     1.389   .     S
Be17   He13    1.096   .     S
C13    B1      1.355   .     D
B1     C17     1.354   .     S
B1     Li1     1.097   .     S
C17    H5      1.986   1_554 S
Be21   Be25    1.392   .     D
Be21   C25     1.389   .     S
Be21   He25    1.096   .     S
Be25   C21     1.389   .     S
Be25   He21    1.097   .     S
C21    H5      1.996   1_554 S
C21    B5      1.357   .     D
B5     C25     1.358   .     S
B5     Li5     1.098   1_554 S
Li5    B5      1.098   1_556 S
Be29   Be33    1.394   .     D
Be29   C33     1.389   .     S
Be29   He33    1.097   .     S
Be33   C29     1.391   .     S
Be33   He29    1.097   .     S
C29    B9      1.356   .     D
B9     C33     1.358   .     S
B9     Li9     1.098   .     S
C33    H9      1.997   13_556 S
Be37   Be41    1.392   .     D
Be37   C41     1.389   .     S
Be37   He41    1.096   .     S
Be41   C37     1.388   .     S
Be41   He37    1.097   .     S
C37    B13     1.357   .     D
B13    C41     1.357   .     S
B13    Li13    1.098   .     S
C41    H13     2.000   13_556 S
Be45   C45     1.390   .     A
Be45   He45    1.097   .     S
Be45   Be45    1.392   4_557 A
C45    H9      2.010   13_556 S
C45    B27     1.360   10    A
Be49   He49    1.097   7_564 S
Be49   C49     1.390   6     A
Be49   Be49    1.394   6     A
C49    B22     1.358   .     A
C49    Be49    1.390   6     A
He49   Be49    1.097   7_565 S
Be53   C53     1.390   .     A
Be53   He53    1.097   .     S
Be53   Be53    1.392   4_567 A
C53    B19     1.357   .     A
C53    H13     1.994   13_556 S
Be57   He57    1.097   7_564 S
Be57   C57     1.389   6_565 A
Be57   Be57    1.394   6     A
C57    B24     1.357   .     A
C57    Be57    1.389   6_545 A
He57   Be57    1.097   7_565 S
Be61   Be61    1.394   8_655 A
Be61   He61    1.096   6     S
Be61   C61     1.389   6     A
C61    Be61    1.389   6     A
C61    B18     1.358   10_654 A
He61   Be61    1.096   6     S
B17    C1      1.354   10_564 A
B17    C1      1.354   11_556 A
B17    Li18    1.100   6_556 S
Li20   B19     1.096   10_564 S
Li17   B48     1.098   2_665 S
Li29   B18     1.098   10_654 S
B48    C9      1.357   11    A
B48    C9      1.357   14    A
B48    Li17    1.098   2_664 S
B18    C61     1.358   10_655 A
B18    C61     1.358   15    A
B18    Li29    1.098   10_655 S
Li18   B17     1.100   6_556 S
Li19   B27     1.096   6_556 S
B19    C53     1.357   4_567 A
B19    Li20    1.096   10_565 S
B20    C5      1.355   6     A
B20    Li22    1.098   .     S
B22    C49     1.358   6     A
B22    Li24    1.098   .     S
B24    C57     1.357   6     A
B24    Li26    1.098   .     S
B27    C45     1.360   10_554 A
B27    C45     1.360   11_556 A
B27    Li19    1.096   6_556 S
