# Supplementary material for: Data-Driven Search Algorithm for Discovery of Synthesizable Zeolitic Imidazolate Frameworks
Source: JACS Au. 2025 Mar 7;5(3):1460–70. doi: 10.1021/jacsau.5c00077 (PMC11938011; doi:10.1021/jacsau.5c00077)
Supplement: Supplementary file 5 — au5c00077_si_005.zip [file au5c00077_si_005.zip › Tier 2/T-190_53_3_689308.cif]

data_53_3_689308.lmp-nosymm
_audit_creation_date              2023-09-12
_audit_creation_method            'Materials Studio'
_symmetry_space_group_name_H-M    'P21'
_symmetry_Int_Tables_number       4
_symmetry_cell_setting            monoclinic
loop_
_symmetry_equiv_pos_as_xyz
  x,y,z
  -x,y+1/2,-z
_cell_length_a                    9.3407
_cell_length_b                    14.6657
_cell_length_c                    45.1373
_cell_angle_alpha                 90.0000
_cell_angle_beta                  91.9030
_cell_angle_gamma                 90.0000
loop_
_atom_site_label
_atom_site_type_symbol
_atom_site_fract_x
_atom_site_fract_y
_atom_site_fract_z
_atom_site_U_iso_or_equiv
_atom_site_adp_type
_atom_site_occupancy
H1     Zn    0.34800   0.69351  -0.05898   0.00000  Uiso   1.00
H2     Zn    0.62828   0.31798  -0.06691   0.00000  Uiso   1.00
H3     Zn    0.11335   0.19019  -0.13785   0.00000  Uiso   1.00
H4     Zn    0.83131   0.81453  -0.13021   0.00000  Uiso   1.00
Be1    C     0.85270   0.24473  -0.02130   0.00000  Uiso   1.00
B1     C     0.63825   0.25959  -0.00384   0.00000  Uiso   1.00
C1     N     0.71294   0.27002  -0.02888   0.00000  Uiso   1.00
He1    H     0.93748   0.24730  -0.03751   0.00000  Uiso   1.00
Li1    H     0.52391   0.27570  -0.00235   0.00000  Uiso   1.00
Be2    C     0.14280   0.71806  -0.00834   0.00000  Uiso   1.00
C2     N     0.27888   0.72921  -0.01933   0.00000  Uiso   1.00
He2    H     0.05331   0.69357  -0.02255   0.00000  Uiso   1.00
He3    H     0.61462   0.31354  -0.20666   0.00000  Uiso   1.00
Be3    C     0.63997   0.49152  -0.03230   0.00000  Uiso   1.00
Be4    C     0.57629   0.57691  -0.03049   0.00000  Uiso   1.00
C3     N     0.46592   0.58166  -0.05185   0.00000  Uiso   1.00
B2     C     0.46771   0.50021  -0.06614   0.00000  Uiso   1.00
C4     N     0.56905   0.44266  -0.05469   0.00000  Uiso   1.00
He4    H     0.60152   0.63414  -0.01559   0.00000  Uiso   1.00
He5    H     0.72922   0.46181  -0.01916   0.00000  Uiso   1.00
Li2    H     0.39297   0.48190  -0.08444   0.00000  Uiso   1.00
Be5    C     0.29797   0.12733  -0.08369   0.00000  Uiso   1.00
Be6    C     0.41683   0.15853  -0.06720   0.00000  Uiso   1.00
C5     N     0.46264   0.23943  -0.07983   0.00000  Uiso   1.00
B3     C     0.37203   0.25427  -0.10347   0.00000  Uiso   1.00
C6     N     0.27163   0.18787  -0.10691   0.00000  Uiso   1.00
He6    H     0.47206   0.12956  -0.04754   0.00000  Uiso   1.00
He7    H     0.23213   0.06626  -0.08098   0.00000  Uiso   1.00
Li3    H     0.38068   0.31276  -0.11847   0.00000  Uiso   1.00
Be7    C     0.61166   0.90552  -0.08952   0.00000  Uiso   1.00
Be8    C     0.49871   0.87695  -0.07234   0.00000  Uiso   1.00
C7     N     0.48851   0.78265  -0.07455   0.00000  Uiso   1.00
B4     C     0.59186   0.75734  -0.09330   0.00000  Uiso   1.00
C8     N     0.66972   0.82904  -0.10276   0.00000  Uiso   1.00
He8    H     0.42696   0.91593  -0.05836   0.00000  Uiso   1.00
He9    H     0.65424   0.97396  -0.09353   0.00000  Uiso   1.00
Li4    H     0.61214   0.68636  -0.09970   0.00000  Uiso   1.00
Be9    C     0.93183   0.36642  -0.13205   0.00000  Uiso   1.00
Be10   C     0.81926   0.39542  -0.11485   0.00000  Uiso   1.00
C9     N     0.78051   0.32344  -0.09681   0.00000  Uiso   1.00
B5     C     0.86725   0.25320  -0.10393   0.00000  Uiso   1.00
C10    N     0.96001   0.27561  -0.12526   0.00000  Uiso   1.00
He10   H     0.76465   0.46145  -0.11372   0.00000  Uiso   1.00
He11   H     0.99209   0.40293  -0.14876   0.00000  Uiso   1.00
Li5    H     0.86159   0.18540  -0.09373   0.00000  Uiso   1.00
Be11   C     0.98335   0.63717  -0.11356   0.00000  Uiso   1.00
Be12   C     0.10240   0.60705  -0.09692   0.00000  Uiso   1.00
C11    N     0.17690   0.68316  -0.08650   0.00000  Uiso   1.00
B6     C     0.10028   0.75616  -0.09653   0.00000  Uiso   1.00
C12    N     0.98374   0.73190  -0.11346   0.00000  Uiso   1.00
He12   H     0.13931   0.53770  -0.09177   0.00000  Uiso   1.00
He13   H     0.89966   0.59875  -0.12572   0.00000  Uiso   1.00
Li6    H     0.13159   0.82720  -0.09223   0.00000  Uiso   1.00
Be13   C     0.89874   0.96319  -0.17287   0.00000  Uiso   1.00
Be14   C     0.96435   0.04800  -0.17443   0.00000  Uiso   1.00
C13    N     0.01930   0.07034  -0.14638   0.00000  Uiso   1.00
B7     C     0.98186   0.00004  -0.12864   0.00000  Uiso   1.00
C14    N     0.91035   0.93307  -0.14372   0.00000  Uiso   1.00
He14   H     0.97721   0.09316  -0.19354   0.00000  Uiso   1.00
He15   H     0.84473   0.92260  -0.19034   0.00000  Uiso   1.00
Li7    H     0.00830   0.99695  -0.10481   0.00000  Uiso   1.00
Be15   C     0.62341   0.72838  -0.20911   0.00000  Uiso   1.00
Be16   C     0.62230   0.77044  -0.18146   0.00000  Uiso   1.00
C15    N     0.75584   0.75775  -0.16764   0.00000  Uiso   1.00
B8     C     0.83448   0.71155  -0.18743   0.00000  Uiso   1.00
C16    N     0.75927   0.69244  -0.21290   0.00000  Uiso   1.00
He16   H     0.53653   0.80662  -0.17030   0.00000  Uiso   1.00
He17   H     0.53891   0.72276  -0.22644   0.00000  Uiso   1.00
Li8    H     0.94629   0.69112  -0.18311   0.00000  Uiso   1.00
Be17   C     0.32806   0.18791  -0.21757   0.00000  Uiso   1.00
Be18   C     0.27889   0.14868  -0.19176   0.00000  Uiso   1.00
C17    N     0.20168   0.21409  -0.17673   0.00000  Uiso   1.00
B9     C     0.20878   0.29077  -0.19343   0.00000  Uiso   1.00
C18    N     0.28127   0.27768  -0.21864   0.00000  Uiso   1.00
He18   H     0.29241   0.07917  -0.18312   0.00000  Uiso   1.00
He19   H     0.39096   0.15862  -0.23533   0.00000  Uiso   1.00
Li9    H     0.15798   0.35557  -0.18769   0.00000  Uiso   1.00
Be19   C     0.26302   0.56359  -0.23070   0.00000  Uiso   1.00
Be20   C     0.14663   0.62266  -0.22978   0.00000  Uiso   1.00
C19    N     0.02757   0.57734   0.75837   0.00000  Uiso   1.00
C20    N     0.21718   0.48275   0.75594   0.00000  Uiso   1.00
He20   H     0.13911   0.69251  -0.22130   0.00000  Uiso   1.00
He21   H     0.37427   0.57315  -0.22277   0.00000  Uiso   1.00
Be21   C     0.63326   0.37553  -0.21958   0.00000  Uiso   1.00
Be22   C     0.75077   0.43388  -0.21998   0.00000  Uiso   1.00
C21    N     0.72018   0.50278   0.75961   0.00000  Uiso   1.00
C22    N     0.52862   0.41018   0.76097   0.00000  Uiso   1.00
He22   H     0.85362   0.43112  -0.20758   0.00000  Uiso   1.00
H5     Zn    0.82552   0.61813   0.75315   0.00000  Uiso   1.00
H11    Zn    0.66871   0.86898   0.24904   0.00000  Uiso   1.00
B19    C     0.92460   0.99436   0.25020   0.00000  Uiso   1.00
B20    C     0.41424   0.98591   0.25106   0.00000  Uiso   1.00
H12    Zn    0.36824   0.80842   0.43737   0.00000  Uiso   1.00
H13    Zn    0.63159   0.19039   0.43639   0.00000  Uiso   1.00
H14    Zn    0.12644   0.30969   0.36485   0.00000  Uiso   1.00
H15    Zn    0.85382   0.68623   0.36536   0.00000  Uiso   1.00
Be45   C     0.14919   0.74760   0.48288   0.00000  Uiso   1.00
C45    N     0.28957   0.76553   0.47544   0.00000  Uiso   1.00
B21    C     0.36967   0.75288   0.50069   0.00000  Uiso   1.00
He45   H     0.06038   0.75350   0.46648   0.00000  Uiso   1.00
Li19   H     0.46984   0.02798   0.26795   0.00000  Uiso   1.00
Be46   C     0.85020   0.22225   0.48737   0.00000  Uiso   1.00
C46    N     0.71007   0.22714   0.47618   0.00000  Uiso   1.00
He46   H     0.93826   0.20248   0.47322   0.00000  Uiso   1.00
Li20   H     0.51398   0.26346   0.49770   0.00000  Uiso   1.00
Be47   C     0.40106   0.08017   0.46366   0.00000  Uiso   1.00
Be48   C     0.34316   0.99292   0.46434   0.00000  Uiso   1.00
C47    N     0.42176   0.93741   0.44599   0.00000  Uiso   1.00
B23    C     0.52170   0.99277   0.43426   0.00000  Uiso   1.00
C48    N     0.51461   0.07963   0.44453   0.00000  Uiso   1.00
He47   H     0.25355   0.96607   0.47681   0.00000  Uiso   1.00
He48   H     0.36863   0.14228   0.47516   0.00000  Uiso   1.00
Li21   H     0.60114   0.96935   0.41861   0.00000  Uiso   1.00
Be49   C     0.35710   0.40245   0.40622   0.00000  Uiso   1.00
Be50   C     0.47570   0.37377   0.42335   0.00000  Uiso   1.00
C49    N     0.48483   0.27946   0.42118   0.00000  Uiso   1.00
B24    C     0.37476   0.25419   0.40262   0.00000  Uiso   1.00
C50    N     0.29391   0.32596   0.39315   0.00000  Uiso   1.00
He49   H     0.55264   0.41271   0.43717   0.00000  Uiso   1.00
He50   H     0.31383   0.47099   0.40216   0.00000  Uiso   1.00
Li22   H     0.35203   0.18315   0.39635   0.00000  Uiso   1.00
Be51   C     0.69120   0.61608   0.41985   0.00000  Uiso   1.00
Be52   C     0.57860   0.64638   0.43683   0.00000  Uiso   1.00
C51    N     0.53220   0.72994   0.42557   0.00000  Uiso   1.00
B25    C     0.61575   0.74706   0.40222   0.00000  Uiso   1.00
C52    N     0.71208   0.67966   0.39759   0.00000  Uiso   1.00
He51   H     0.52873   0.61542   0.45606   0.00000  Uiso   1.00
He52   H     0.75583   0.55378   0.42147   0.00000  Uiso   1.00
Li23   H     0.60526   0.80834   0.38833   0.00000  Uiso   1.00
Be53   C     0.98372   0.13212   0.38322   0.00000  Uiso   1.00
Be54   C     0.86955   0.10294   0.39991   0.00000  Uiso   1.00
C53    N     0.79529   0.17948   0.40906   0.00000  Uiso   1.00
B26    C     0.86758   0.25193   0.39828   0.00000  Uiso   1.00
C54    N     0.98064   0.22677   0.38202   0.00000  Uiso   1.00
He53   H     0.83582   0.03387   0.40580   0.00000  Uiso   1.00
He54   H     0.06570   0.09297   0.37191   0.00000  Uiso   1.00
Li24   H     0.83535   0.32314   0.40151   0.00000  Uiso   1.00
Be55   C     0.05261   0.85350   0.37029   0.00000  Uiso   1.00
Be56   C     0.17163   0.88137   0.38739   0.00000  Uiso   1.00
C55    N     0.20836   0.81143   0.40695   0.00000  Uiso   1.00
B27    C     0.11380   0.74328   0.40080   0.00000  Uiso   1.00
C56    N     0.01734   0.76551   0.37884   0.00000  Uiso   1.00
He55   H     0.23176   0.94562   0.38747   0.00000  Uiso   1.00
He56   H     0.99122   0.88924   0.35263   0.00000  Uiso   1.00
Li25   H     0.11514   0.67758   0.41245   0.00000  Uiso   1.00
Be57   C     0.92270   0.53302   0.32346   0.00000  Uiso   1.00
Be58   C     0.98783   0.44768   0.32317   0.00000  Uiso   1.00
C57    N     0.03538   0.42711   0.35188   0.00000  Uiso   1.00
B28    C     0.99499   0.49895   0.36856   0.00000  Uiso   1.00
C58    N     0.92663   0.56484   0.35246   0.00000  Uiso   1.00
He57   H     0.00607   0.40107   0.30477   0.00000  Uiso   1.00
He58   H     0.87271   0.57283   0.30532   0.00000  Uiso   1.00
Li26   H     0.01643   0.50354   0.39265   0.00000  Uiso   1.00
Be59   C     0.54933   0.77080   0.30095   0.00000  Uiso   1.00
Be60   C     0.59169   0.72844   0.32738   0.00000  Uiso   1.00
C59    N     0.73833   0.74109   0.33177   0.00000  Uiso   1.00
B29    C     0.78049   0.78825   0.30769   0.00000  Uiso   1.00
C60    N     0.66948   0.80966   0.28876   0.00000  Uiso   1.00
He59   H     0.52811   0.69076   0.34332   0.00000  Uiso   1.00
He60   H     0.44276   0.77692   0.29016   0.00000  Uiso   1.00
Li27   H     0.89167   0.80881   0.30425   0.00000  Uiso   1.00
Be61   C     0.36362   0.20481   0.29526   0.00000  Uiso   1.00
Be62   C     0.35180   0.24859   0.32242   0.00000  Uiso   1.00
C61    N     0.20843   0.24838   0.32969   0.00000  Uiso   1.00
B30    C     0.13803   0.20640   0.30669   0.00000  Uiso   1.00
C62    N     0.22743   0.17805   0.28545   0.00000  Uiso   1.00
He61   H     0.43434   0.27935   0.33713   0.00000  Uiso   1.00
He62   H     0.45852   0.19136   0.28230   0.00000  Uiso   1.00
Li28   H     0.02177   0.19510   0.30570   0.00000  Uiso   1.00
Li29   H     0.99315   0.94196   0.26073   0.00000  Uiso   1.00
loop_
_geom_bond_atom_site_label_1
_geom_bond_atom_site_label_2
_geom_bond_distance
_geom_bond_site_symmetry_2
_ccdc_geom_bond_type
H1     C2      1.993   .     S
H1     C3      1.996   .     S
H1     C7      1.997   .     S
H1     C11     1.997   .     S
H2     C1      1.994   .     S
H2     C4      1.993   .     S
H2     C5      2.000   .     S
H2     C9      1.994   .     S
H3     C6      2.000   .     S
H3     C10     1.999   1_455 S
H3     C13     1.997   .     S
H3     C17     1.995   .     S
H4     C8      1.996   .     S
H4     C12     1.999   .     S
H4     C14     1.992   .     S
H4     C15     1.992   .     S
Be1    C1      1.389   .     S
Be1    He1     1.097   .     S
Be1    Be2     1.393   2_645 D
B1     C1      1.356   .     D
B1     Li1     1.098   .     S
B1     C2      1.356   2_645 S
Be2    C2      1.389   .     S
Be2    He2     1.097   .     S
Be2    Be1     1.393   2_655 D
C2     B1      1.356   2_655 S
He3    Be21    1.097   .     S
Be3    Be4     1.390   .     D
Be3    C4      1.389   .     S
Be3    He5     1.097   .     S
Be4    C3      1.389   .     S
Be4    He4     1.096   .     S
C3     B2      1.358   .     D
B2     C4      1.358   .     S
B2     Li2     1.097   .     S
Be5    Be6     1.393   .     D
Be5    C6      1.389   .     S
Be5    He7     1.096   .     S
Be6    C5      1.390   .     S
Be6    He6     1.097   .     S
C5     B3      1.357   .     D
B3     C6      1.357   .     S
B3     Li3     1.098   .     S
Be7    Be8     1.395   .     D
Be7    C8      1.390   .     S
Be7    He9     1.097   .     S
Be8    C7      1.390   .     S
Be8    He8     1.096   .     S
C7     B4      1.356   .     D
B4     C8      1.356   .     S
B4     Li4     1.098   .     S
Be9    Be10    1.394   .     D
Be9    C10     1.390   .     S
Be9    He11    1.096   .     S
Be10   C9      1.388   .     S
Be10   He10    1.096   .     S
C9     B5      1.356   .     S
B5     C10     1.357   .     D
B5     Li5     1.098   .     S
C10    H3      1.999   1_655 S
Be11   Be12    1.393   1_655 D
Be11   C12     1.389   .     S
Be11   He13    1.096   .     S
Be12   Be11    1.393   1_455 D
Be12   C11     1.389   .     S
Be12   He12    1.096   .     S
C11    B6      1.357   .     D
B6     C12     1.356   1_455 S
B6     Li6     1.098   .     S
C12    B6      1.356   1_655 S
Be13   Be14    1.389   1_565 D
Be13   C14     1.389   .     S
Be13   He15    1.097   .     S
Be14   Be13    1.389   1_545 D
Be14   C13     1.390   1_655 S
Be14   He14    1.097   .     S
C13    Be14    1.390   1_455 S
C13    B7      1.358   1_455 D
B7     C13     1.358   1_655 D
B7     C14     1.358   1_545 S
B7     Li7     1.097   1_645 S
C14    B7      1.358   1_565 S
Li7    B7      1.097   1_465 S
Be15   Be16    1.392   .     D
Be15   C16     1.390   .     S
Be15   He17    1.096   .     S
Be16   C15     1.388   .     S
Be16   He16    1.097   .     S
C15    B8      1.356   .     D
B8     C16     1.356   .     S
B8     Li8     1.098   .     S
C16    H5      1.996   1_554 S
Be17   Be18    1.391   .     D
Be17   C18     1.388   .     S
Be17   He19    1.097   .     S
Be18   C17     1.390   .     S
Be18   He18    1.097   .     S
C17    B9      1.357   .     S
B9     C18     1.357   .     D
B9     Li9     1.097   .     S
C18    H11     1.984   2_645 S
Be19   Be20    1.392   .     D
Be19   C20     1.391   1_554 S
Be19   He21    1.097   .     S
Be20   C19     1.388   1_554 S
Be20   He20    1.097   .     S
C19    Be20    1.388   1_556 S
C19    H5      1.986   1_455 S
C19    B19     1.357   2_646 D
C20    Be19    1.391   1_556 S
C20    B19     1.355   2_646 S
C20    H11     1.997   2_646 S
Be21   Be22    1.392   .     D
Be21   C22     1.388   1_554 S
Be22   C21     1.391   1_554 S
Be22   He22    1.096   .     S
C21    Be22    1.391   1_556 S
C21    H5      1.984   .     S
C21    B20     1.353   2_646 D
C22    Be21    1.388   1_556 S
C22    B20     1.354   2_646 S
C22    H11     1.978   2_646 S
H5     C19     1.986   1_655 S
H5     C16     1.996   1_556 S
H5     C62     1.999   2_656 S
H11    C60     1.993   .     S
H11    C18     1.984   2_655 S
H11    C20     1.997   2_656 S
H11    C22     1.978   2_656 S
B19    Li29    1.098   .     S
B19    C19     1.357   2_656 D
B19    C20     1.355   2_656 S
B20    Li19    1.098   1_565 S
B20    C21     1.353   2_656 D
B20    C22     1.354   2_656 S
H12    C45     1.993   .     S
H12    C47     1.992   .     S
H12    C51     2.002   .     S
H12    C55     1.995   .     S
H13    C46     1.991   .     S
H13    C48     1.999   .     S
H13    C49     1.999   .     S
H13    C53     2.003   .     S
H14    C50     2.001   .     S
H14    C54     2.001   1_455 S
H14    C57     2.000   .     S
H14    C61     1.999   .     S
H15    C52     2.002   .     S
H15    C56     1.998   1_655 S
H15    C58     1.999   .     S
H15    C59     2.000   .     S
Be45   C45     1.389   .     S
Be45   He45    1.097   .     S
Be45   Be46    1.393   2_656 D
C45    B21     1.355   .     D
B21    C46     1.356   2_656 S
B21    Li20    1.098   2_656 S
Li19   B20     1.098   1_545 S
Be46   C46     1.389   .     S
Be46   He46    1.097   .     S
Be46   Be45    1.393   2_646 D
C46    B21     1.356   2_646 S
Li20   B21     1.098   2_646 S
Be47   Be48    1.390   1_545 D
Be47   C48     1.390   .     S
Be47   He48    1.096   .     S
Be48   Be47    1.390   1_565 D
Be48   C47     1.389   .     S
Be48   He47    1.097   .     S
C47    B23     1.358   .     D
B23    C48     1.358   1_565 S
B23    Li21    1.097   .     S
C48    B23     1.358   1_545 S
Be49   Be50    1.395   .     D
Be49   C50     1.390   .     S
Be49   He50    1.096   .     S
Be50   C49     1.389   .     S
Be50   He49    1.096   .     S
C49    B24     1.356   .     S
B24    C50     1.356   .     D
B24    Li22    1.098   .     S
Be51   Be52    1.394   .     D
Be51   C52     1.389   .     S
Be51   He52    1.096   .     S
Be52   C51     1.390   .     S
Be52   He51    1.097   .     S
C51    B25     1.356   .     D
B25    C52     1.357   .     S
B25    Li23    1.098   .     S
Be53   Be54    1.393   .     D
Be53   C54     1.389   .     S
Be53   He54    1.097   1_655 S
Be54   C53     1.390   .     S
Be54   He53    1.096   .     S
C53    B26     1.358   .     S
B26    C54     1.357   .     D
B26    Li24    1.098   .     S
C54    H14     2.001   1_655 S
He54   Be53    1.097   1_455 S
Be55   Be56    1.393   .     D
Be55   C56     1.390   .     S
Be55   He56    1.099   1_455 S
Be56   C55     1.389   .     S
Be56   He55    1.097   .     S
C55    B27     1.356   .     D
B27    C56     1.357   .     S
B27    Li25    1.098   .     S
C56    H15     1.998   1_455 S
He56   Be55    1.099   1_655 S
Be57   Be58    1.392   .     D
Be57   C58     1.389   .     S
Be57   He58    1.097   .     S
Be58   C57     1.389   1_655 S
Be58   He57    1.093   1_655 S
C57    Be58    1.389   1_455 S
C57    B28     1.356   1_455 D
B28    C57     1.356   1_655 D
B28    C58     1.356   .     S
B28    Li26    1.101   1_655 S
He57   Be58    1.093   1_455 S
Li26   B28     1.101   1_455 S
Be59   Be60    1.391   .     D
Be59   C60     1.389   .     S
Be59   He60    1.097   .     S
Be60   C59     1.390   .     S
Be60   He59    1.097   .     S
C59    B29     1.358   .     D
B29    C60     1.358   .     S
B29    Li27    1.097   .     S
Be61   Be62    1.392   .     D
Be61   C62     1.390   .     S
Be61   He62    1.096   .     S
Be62   C61     1.389   .     S
Be62   He61    1.098   .     S
C61    B30     1.358   .     D
B30    C62     1.358   .     S
B30    Li28    1.098   .     S
C62    H5      1.999   2_646 S
