# Supplementary material for: Data-Driven Search Algorithm for Discovery of Synthesizable Zeolitic Imidazolate Frameworks
Source: JACS Au. 2025 Mar 7;5(3):1460–70. doi: 10.1021/jacsau.5c00077 (PMC11938011; doi:10.1021/jacsau.5c00077)
Supplement: Supplementary file 5 — au5c00077_si_005.zip [file au5c00077_si_005.zip › Tier 2/T-191_59_5_22166845.cif]

data_59_5_22166845.lmp-nosymm
_audit_creation_date              2023-09-12
_audit_creation_method            'Materials Studio'
_symmetry_space_group_name_H-M    'P1'
_symmetry_Int_Tables_number       1
_symmetry_cell_setting            triclinic
loop_
_symmetry_equiv_pos_as_xyz
  x,y,z
_cell_length_a                    35.1859
_cell_length_b                    19.6728
_cell_length_c                    25.3018
_cell_angle_alpha                 89.9766
_cell_angle_beta                  89.6752
_cell_angle_gamma                 90.0126
loop_
_atom_site_label
_atom_site_type_symbol
_atom_site_fract_x
_atom_site_fract_y
_atom_site_fract_z
_atom_site_U_iso_or_equiv
_atom_site_adp_type
_atom_site_occupancy
H1     Zn    0.18337   0.14538   0.00021   0.00000  Uiso   1.00
H2     Zn    0.31681   0.64268   0.99375   0.00000  Uiso   1.00
Li1    H     0.49724   0.17828   0.41246   0.00000  Uiso   1.00
H3     Zn    0.18061   0.83497   0.99589   0.00000  Uiso   1.00
H4     Zn    0.07634   0.14396   0.19168   0.00000  Uiso   1.00
H5     Zn    0.07734   0.83423   0.19050   0.00000  Uiso   1.00
H6     Zn    0.42328   0.33649   0.18425   0.00000  Uiso   1.00
H7     Zn    0.41238   0.64240   0.19320   0.00000  Uiso   1.00
H8     Zn    0.08190   0.34095   0.37433   0.00000  Uiso   1.00
H9     Zn    0.08316   0.64055   0.37246   0.00000  Uiso   1.00
H10    Zn    0.41204   0.14102   0.36343   0.00000  Uiso   1.00
H11    Zn    0.41231   0.84004   0.36896   0.00000  Uiso   1.00
Be1    C     0.27727   0.24336   0.06719   0.00000  Uiso   1.00
Be2    C     0.24547   0.20131   0.06868   0.00000  Uiso   1.00
C1     N     0.22937   0.20044   0.01867   0.00000  Uiso   1.00
C2     N     0.28160   0.26753   0.01593   0.00000  Uiso   1.00
He1    H     0.23287   0.17274   0.10164   0.00000  Uiso   1.00
He2    H     0.29744   0.25668   0.09840   0.00000  Uiso   1.00
Be3    C     0.23400   0.76216   0.06903   0.00000  Uiso   1.00
Be4    C     0.26569   0.71985   0.06882   0.00000  Uiso   1.00
C3     N     0.27542   0.70621   0.01662   0.00000  Uiso   1.00
C4     N     0.22320   0.77334   0.01702   0.00000  Uiso   1.00
He3    H     0.28237   0.69963   0.10176   0.00000  Uiso   1.00
He4    H     0.21796   0.78401   0.10220   0.00000  Uiso   1.00
Be5    C     0.23476   0.95303   0.00542   0.00000  Uiso   1.00
Be6    C     0.23539   0.02376   0.00633   0.00000  Uiso   1.00
C5     N     0.19829   0.04709   0.00173   0.00000  Uiso   1.00
B1     C     0.17652   0.99026   0.99792   0.00000  Uiso   1.00
C6     N     0.19726   0.93209   0.00034   0.00000  Uiso   1.00
He5    H     0.25937   0.05906   0.01010   0.00000  Uiso   1.00
He6    H     0.25808   0.91621   0.00839   0.00000  Uiso   1.00
C7     N     0.29941   0.54578   0.99563   0.00000  Uiso   1.00
B2     C     0.32140   0.48905   0.99598   0.00000  Uiso   1.00
C8     N     0.30063   0.43086   0.99532   0.00000  Uiso   1.00
Li2    H     0.35254   0.49010   0.99830   0.00000  Uiso   1.00
Be7    C     0.11792   0.23802   0.11826   0.00000  Uiso   1.00
Be8    C     0.14188   0.23816   0.07436   0.00000  Uiso   1.00
C9     N     0.14894   0.17116   0.06001   0.00000  Uiso   1.00
B3     C     0.12893   0.13278   0.09507   0.00000  Uiso   1.00
C10    N     0.11011   0.17091   0.13153   0.00000  Uiso   1.00
He7    H     0.15465   0.28080   0.05269   0.00000  Uiso   1.00
He8    H     0.10644   0.28047   0.14149   0.00000  Uiso   1.00
Li3    H     0.12870   0.07701   0.09475   0.00000  Uiso   1.00
Be9    C     0.10111   0.74759   0.09772   0.00000  Uiso   1.00
Be10   C     0.12410   0.74912   0.05289   0.00000  Uiso   1.00
C11    N     0.14141   0.81244   0.05018   0.00000  Uiso   1.00
B4     C     0.12883   0.84681   0.09342   0.00000  Uiso   1.00
C12    N     0.10389   0.81004   0.12300   0.00000  Uiso   1.00
He9    H     0.12924   0.71006   0.02277   0.00000  Uiso   1.00
He10   H     0.08349   0.70633   0.11344   0.00000  Uiso   1.00
Li4    H     0.13743   0.89900   0.10291   0.00000  Uiso   1.00
Be11   C     0.41149   0.69932   0.08258   0.00000  Uiso   1.00
Be12   C     0.38973   0.69901   0.03685   0.00000  Uiso   1.00
C13    N     0.35917   0.65546   0.04479   0.00000  Uiso   1.00
B5     C     0.36280   0.63213   0.09504   0.00000  Uiso   1.00
C14    N     0.39441   0.65624   0.11920   0.00000  Uiso   1.00
He11   H     0.39392   0.72583   0.99924   0.00000  Uiso   1.00
He12   H     0.43794   0.72642   0.09137   0.00000  Uiso   1.00
Li5    H     0.34298   0.59600   0.11348   0.00000  Uiso   1.00
Be13   C     0.42440   0.30290   0.06769   0.00000  Uiso   1.00
Be14   C     0.40089   0.30268   0.02367   0.00000  Uiso   1.00
C15    N     0.36567   0.32813   0.03882   0.00000  Uiso   1.00
B6     C     0.36876   0.34234   0.09115   0.00000  Uiso   1.00
C16    N     0.40382   0.32818   0.11040   0.00000  Uiso   1.00
He13   H     0.45419   0.28735   0.07154   0.00000  Uiso   1.00
Li6    H     0.34561   0.36382   0.11511   0.00000  Uiso   1.00
Be15   C     0.09850   0.95343   0.25915   0.00000  Uiso   1.00
Be16   C     0.09812   0.02415   0.25962   0.00000  Uiso   1.00
C17    N     0.08308   0.04652   0.21205   0.00000  Uiso   1.00
B7     C     0.07501   0.98922   0.18435   0.00000  Uiso   1.00
C18    N     0.08393   0.93161   0.21114   0.00000  Uiso   1.00
He14   H     0.10723   0.06001   0.29023   0.00000  Uiso   1.00
He15   H     0.10810   0.91721   0.28924   0.00000  Uiso   1.00
Li7    H     0.06255   0.98943   0.14468   0.00000  Uiso   1.00
Be17   C     0.00926   0.21382   0.13936   0.00000  Uiso   1.00
C19    N     0.02211   0.16528   0.17493   0.00000  Uiso   1.00
He16   H     0.02909   0.24245   0.11421   0.00000  Uiso   1.00
Be18   C     0.00776   0.75110   0.16119   0.00000  Uiso   1.00
C20    N     0.02228   0.81115   0.18176   0.00000  Uiso   1.00
He17   H     0.02624   0.71036   0.14664   0.00000  Uiso   1.00
Be19   C     0.13498   0.24828   0.31102   0.00000  Uiso   1.00
Be20   C     0.13324   0.20346   0.26851   0.00000  Uiso   1.00
C21    N     0.09584   0.20076   0.25123   0.00000  Uiso   1.00
B8     C     0.07619   0.24320   0.28361   0.00000  Uiso   1.00
C22    N     0.09865   0.27324   0.32031   0.00000  Uiso   1.00
He18   H     0.15570   0.17389   0.24896   0.00000  Uiso   1.00
He19   H     0.15913   0.26420   0.33527   0.00000  Uiso   1.00
Li8    H     0.04552   0.25244   0.28020   0.00000  Uiso   1.00
Be21   C     0.13855   0.72805   0.30693   0.00000  Uiso   1.00
Be22   C     0.13698   0.77250   0.26411   0.00000  Uiso   1.00
C23    N     0.09935   0.77753   0.24822   0.00000  Uiso   1.00
B9     C     0.07938   0.73703   0.28172   0.00000  Uiso   1.00
C24    N     0.10186   0.70578   0.31775   0.00000  Uiso   1.00
He20   H     0.15962   0.80040   0.24348   0.00000  Uiso   1.00
He21   H     0.16275   0.71067   0.33046   0.00000  Uiso   1.00
Li9    H     0.04846   0.73001   0.27960   0.00000  Uiso   1.00
Be23   C     0.40339   0.51958   0.26487   0.00000  Uiso   1.00
Be24   C     0.40610   0.44902   0.26270   0.00000  Uiso   1.00
C25    N     0.41400   0.43052   0.21081   0.00000  Uiso   1.00
B10    C     0.41654   0.48977   0.18354   0.00000  Uiso   1.00
C26    N     0.40951   0.54492   0.21429   0.00000  Uiso   1.00
He22   H     0.40260   0.41069   0.29385   0.00000  Uiso   1.00
He23   H     0.39714   0.55353   0.29819   0.00000  Uiso   1.00
Li10   H     0.42245   0.49261   0.14093   0.00000  Uiso   1.00
Be25   C     0.49053   0.24447   0.16496   0.00000  Uiso   1.00
C27    N     0.47785   0.30855   0.17997   0.00000  Uiso   1.00
He24   H     0.47055   0.20336   0.15580   0.00000  Uiso   1.00
Be26   C     0.47847   0.73992   0.18696   0.00000  Uiso   1.00
B11    C     0.49844   0.63500   0.19387   0.00000  Uiso   1.00
C28    N     0.46632   0.67303   0.19211   0.00000  Uiso   1.00
He25   H     0.45822   0.78220   0.18449   0.00000  Uiso   1.00
Li11   H     0.49856   0.57946   0.19817   0.00000  Uiso   1.00
Be27   C     0.35729   0.21970   0.29044   0.00000  Uiso   1.00
Be28   C     0.36005   0.26450   0.24790   0.00000  Uiso   1.00
C29    N     0.39834   0.27456   0.23664   0.00000  Uiso   1.00
B12    C     0.41744   0.23720   0.27291   0.00000  Uiso   1.00
C30    N     0.39387   0.20245   0.30587   0.00000  Uiso   1.00
He26   H     0.33788   0.28936   0.22454   0.00000  Uiso   1.00
He27   H     0.33230   0.19890   0.31086   0.00000  Uiso   1.00
Li12   H     0.44859   0.23431   0.27468   0.00000  Uiso   1.00
Be29   C     0.35180   0.75778   0.30694   0.00000  Uiso   1.00
Be30   C     0.35174   0.71173   0.26503   0.00000  Uiso   1.00
C31    N     0.38914   0.70137   0.24913   0.00000  Uiso   1.00
B13    C     0.41052   0.74007   0.28195   0.00000  Uiso   1.00
C32    N     0.38926   0.77564   0.31713   0.00000  Uiso   1.00
He28   H     0.32816   0.68609   0.24508   0.00000  Uiso   1.00
He29   H     0.32829   0.77907   0.33023   0.00000  Uiso   1.00
Li13   H     0.44169   0.74259   0.28041   0.00000  Uiso   1.00
Be31   C     0.13943   0.52516   0.34137   0.00000  Uiso   1.00
Be32   C     0.13914   0.45427   0.34180   0.00000  Uiso   1.00
C33    N     0.10398   0.43297   0.36079   0.00000  Uiso   1.00
B14    C     0.08460   0.49071   0.37240   0.00000  Uiso   1.00
C34    N     0.10446   0.54770   0.36011   0.00000  Uiso   1.00
He30   H     0.16082   0.41748   0.32939   0.00000  Uiso   1.00
He31   H     0.16141   0.56116   0.32850   0.00000  Uiso   1.00
Li14   H     0.05549   0.49129   0.38832   0.00000  Uiso   1.00
Be33   C     0.01322   0.39486   0.31890   0.00000  Uiso   1.00
C35    N     0.02688   0.35853   0.36187   0.00000  Uiso   1.00
He32   H     0.03249   0.41768   0.28964   0.00000  Uiso   1.00
Be34   C     0.01451   0.59112   0.31420   0.00000  Uiso   1.00
C36    N     0.02797   0.62599   0.35801   0.00000  Uiso   1.00
He33   H     0.03396   0.56772   0.28546   0.00000  Uiso   1.00
Be35   C     0.09888   0.24441   0.46523   0.00000  Uiso   1.00
C37    N     0.09025   0.30978   0.44837   0.00000  Uiso   1.00
He34   H     0.10399   0.20318   0.43689   0.00000  Uiso   1.00
Be36   C     0.39607   0.74497   0.46127   0.00000  Uiso   1.00
B15    C     0.40909   0.84810   0.48777   0.00000  Uiso   1.00
C38    N     0.40435   0.81017   0.44352   0.00000  Uiso   1.00
He35   H     0.39085   0.70327   0.43348   0.00000  Uiso   1.00
Li15   H     0.41577   0.90261   0.48725   0.00000  Uiso   1.00
Be37   C     0.39648   0.23956   0.45418   0.00000  Uiso   1.00
B16    C     0.40917   0.13695   0.48227   0.00000  Uiso   1.00
C39    N     0.40431   0.17379   0.43743   0.00000  Uiso   1.00
He36   H     0.39129   0.28060   0.42576   0.00000  Uiso   1.00
Li16   H     0.41559   0.08234   0.48258   0.00000  Uiso   1.00
Be38   C     0.09849   0.73797   0.46343   0.00000  Uiso   1.00
C40    N     0.09103   0.67216   0.44655   0.00000  Uiso   1.00
B17    C     0.08670   0.63485   0.49131   0.00000  Uiso   1.00
He37   H     0.10319   0.77938   0.43509   0.00000  Uiso   1.00
Li17   H     0.08068   0.58009   0.49149   0.00000  Uiso   1.00
Be39   C     0.35622   0.95399   0.33714   0.00000  Uiso   1.00
Be40   C     0.35612   0.02483   0.33575   0.00000  Uiso   1.00
C41    N     0.39124   0.04747   0.35332   0.00000  Uiso   1.00
B18    C     0.41100   0.99058   0.36590   0.00000  Uiso   1.00
C42    N     0.39138   0.93278   0.35561   0.00000  Uiso   1.00
He38   H     0.33417   0.06064   0.32288   0.00000  Uiso   1.00
He39   H     0.33437   0.91722   0.32566   0.00000  Uiso   1.00
Li18   H     0.44022   0.99117   0.38096   0.00000  Uiso   1.00
Be41   C     0.48130   0.09128   0.30588   0.00000  Uiso   1.00
C43    N     0.46738   0.12659   0.34939   0.00000  Uiso   1.00
He40   H     0.46217   0.06773   0.27711   0.00000  Uiso   1.00
Be42   C     0.47920   0.88670   0.30453   0.00000  Uiso   1.00
C44    N     0.46736   0.85384   0.35038   0.00000  Uiso   1.00
He41   H     0.45871   0.90759   0.27633   0.00000  Uiso   1.00
B19    C     0.49856   0.14850   0.37580   0.00000  Uiso   1.00
Li19   H     0.14550   0.99120   0.99392   0.00000  Uiso   1.00
Be43   C     0.26221   0.52247   0.99297   0.00000  Uiso   1.00
H12    Zn    0.40924   0.64934   0.79036   0.00000  Uiso   1.00
H13    Zn    0.40704   0.33997   0.78463   0.00000  Uiso   1.00
H14    Zn    0.08758   0.83587   0.79454   0.00000  Uiso   1.00
H15    Zn    0.09696   0.14565   0.79281   0.00000  Uiso   1.00
H16    Zn    0.40954   0.84491   0.60666   0.00000  Uiso   1.00
H17    Zn    0.41023   0.14408   0.60151   0.00000  Uiso   1.00
H18    Zn    0.08596   0.64072   0.61040   0.00000  Uiso   1.00
H19    Zn    0.08624   0.34097   0.61231   0.00000  Uiso   1.00
B20    C     0.25209   0.24077   0.98846   0.00000  Uiso   1.00
Li20   H     0.24737   0.25019   0.94625   0.00000  Uiso   1.00
B21    C     0.24900   0.73903   0.98712   0.00000  Uiso   1.00
Li21   H     0.24859   0.73803   0.94376   0.00000  Uiso   1.00
B22    C     0.99912   0.64703   0.60610   0.00000  Uiso   1.00
Be44   C     0.26296   0.45164   0.99269   0.00000  Uiso   1.00
H20    Zn    0.32040   0.33555   0.99194   0.00000  Uiso   1.00
He42   H     0.23815   0.55788   0.99211   0.00000  Uiso   1.00
He43   H     0.23968   0.41462   0.99158   0.00000  Uiso   1.00
Be45   C     0.35719   0.73740   0.85586   0.00000  Uiso   1.00
Be46   C     0.33575   0.73643   0.90224   0.00000  Uiso   1.00
C45    N     0.33788   0.67157   0.92372   0.00000  Uiso   1.00
B23    C     0.36116   0.63609   0.89079   0.00000  Uiso   1.00
C46    N     0.37289   0.67326   0.84851   0.00000  Uiso   1.00
He44   H     0.31900   0.77671   0.92119   0.00000  Uiso   1.00
He45   H     0.36206   0.77854   0.82732   0.00000  Uiso   1.00
Li22   H     0.36861   0.58247   0.89671   0.00000  Uiso   1.00
Be47   C     0.35483   0.24913   0.84783   0.00000  Uiso   1.00
Be48   C     0.33486   0.24746   0.89546   0.00000  Uiso   1.00
C47    N     0.33868   0.31041   0.91968   0.00000  Uiso   1.00
B24    C     0.36129   0.34747   0.88690   0.00000  Uiso   1.00
C48    N     0.37114   0.31309   0.84239   0.00000  Uiso   1.00
He46   H     0.31815   0.20652   0.91366   0.00000  Uiso   1.00
He47   H     0.35824   0.21007   0.81722   0.00000  Uiso   1.00
Li23   H     0.36968   0.40022   0.89473   0.00000  Uiso   1.00
Be49   C     0.14399   0.23828   0.86126   0.00000  Uiso   1.00
Be50   C     0.16367   0.23896   0.90882   0.00000  Uiso   1.00
C49    N     0.16255   0.17389   0.93013   0.00000  Uiso   1.00
B25    C     0.14154   0.13658   0.89584   0.00000  Uiso   1.00
C50    N     0.13043   0.17284   0.85293   0.00000  Uiso   1.00
He48   H     0.17847   0.28065   0.92877   0.00000  Uiso   1.00
He49   H     0.13905   0.27901   0.83247   0.00000  Uiso   1.00
Li24   H     0.13544   0.08230   0.90116   0.00000  Uiso   1.00
He50   H     0.40661   0.28652   0.98290   0.00000  Uiso   1.00
Be51   C     0.13989   0.74478   0.85678   0.00000  Uiso   1.00
Be52   C     0.16143   0.74400   0.90276   0.00000  Uiso   1.00
C51    N     0.15922   0.80794   0.92586   0.00000  Uiso   1.00
B26    C     0.13582   0.84457   0.89424   0.00000  Uiso   1.00
C52    N     0.12408   0.80910   0.85129   0.00000  Uiso   1.00
He51   H     0.17831   0.70308   0.92036   0.00000  Uiso   1.00
He52   H     0.13500   0.70484   0.82733   0.00000  Uiso   1.00
Li25   H     0.12826   0.89786   0.90158   0.00000  Uiso   1.00
Be53   C     0.39004   0.46198   0.71628   0.00000  Uiso   1.00
Be54   C     0.39055   0.53268   0.71768   0.00000  Uiso   1.00
C53    N     0.40347   0.55287   0.76702   0.00000  Uiso   1.00
B27    C     0.41032   0.49434   0.79380   0.00000  Uiso   1.00
C54    N     0.40266   0.43799   0.76474   0.00000  Uiso   1.00
He53   H     0.38276   0.56990   0.68733   0.00000  Uiso   1.00
He54   H     0.38179   0.42716   0.68450   0.00000  Uiso   1.00
Li26   H     0.42118   0.49273   0.83435   0.00000  Uiso   1.00
Be55   C     0.47612   0.71678   0.84582   0.00000  Uiso   1.00
C55    N     0.46333   0.66834   0.81015   0.00000  Uiso   1.00
B28    C     0.49523   0.64172   0.78784   0.00000  Uiso   1.00
He55   H     0.45614   0.74691   0.86960   0.00000  Uiso   1.00
Li27   H     0.49487   0.60148   0.75778   0.00000  Uiso   1.00
Be56   C     0.47138   0.27139   0.84422   0.00000  Uiso   1.00
B29    C     0.49302   0.34684   0.78822   0.00000  Uiso   1.00
C56    N     0.46022   0.32019   0.80776   0.00000  Uiso   1.00
He56   H     0.45039   0.24111   0.86617   0.00000  Uiso   1.00
Li28   H     0.49400   0.38737   0.75839   0.00000  Uiso   1.00
Be57   C     0.35407   0.75566   0.66904   0.00000  Uiso   1.00
Be58   C     0.35455   0.71121   0.71188   0.00000  Uiso   1.00
C57    N     0.39159   0.70726   0.73043   0.00000  Uiso   1.00
B30    C     0.41233   0.74837   0.69832   0.00000  Uiso   1.00
C58    N     0.39087   0.77901   0.66078   0.00000  Uiso   1.00
He57   H     0.33141   0.68267   0.73084   0.00000  Uiso   1.00
He58   H     0.33055   0.77230   0.64390   0.00000  Uiso   1.00
Li29   H     0.44305   0.75638   0.70267   0.00000  Uiso   1.00
Be59   C     0.35472   0.23977   0.65773   0.00000  Uiso   1.00
Be60   C     0.35439   0.28437   0.70046   0.00000  Uiso   1.00
C59    N     0.39048   0.28491   0.72250   0.00000  Uiso   1.00
B31    C     0.41143   0.24135   0.69271   0.00000  Uiso   1.00
C60    N     0.39107   0.21288   0.65304   0.00000  Uiso   1.00
He59   H     0.33129   0.31528   0.71709   0.00000  Uiso   1.00
He60   H     0.33207   0.22533   0.63034   0.00000  Uiso   1.00
Li30   H     0.44156   0.23045   0.70004   0.00000  Uiso   1.00
Be61   C     0.10897   0.02413   0.72240   0.00000  Uiso   1.00
Be62   C     0.10660   0.95352   0.72265   0.00000  Uiso   1.00
C61    N     0.09518   0.93280   0.77279   0.00000  Uiso   1.00
B32    C     0.09100   0.99098   0.80112   0.00000  Uiso   1.00
C62    N     0.09921   0.04755   0.77243   0.00000  Uiso   1.00
He61   H     0.11209   0.91674   0.69095   0.00000  Uiso   1.00
He62   H     0.11696   0.05925   0.69052   0.00000  Uiso   1.00
Li31   H     0.08191   0.99215   0.84267   0.00000  Uiso   1.00
Be63   C     0.02212   0.76917   0.85405   0.00000  Uiso   1.00
C63    N     0.03379   0.81750   0.81733   0.00000  Uiso   1.00
B33    C     0.00121   0.84404   0.79744   0.00000  Uiso   1.00
He63   H     0.04279   0.73912   0.87641   0.00000  Uiso   1.00
Be64   C     0.03100   0.23817   0.81950   0.00000  Uiso   1.00
B34    C     0.01088   0.13695   0.79740   0.00000  Uiso   1.00
C64    N     0.04311   0.17349   0.80527   0.00000  Uiso   1.00
He64   H     0.05135   0.27882   0.82828   0.00000  Uiso   1.00
Li32   H     0.01068   0.08333   0.78535   0.00000  Uiso   1.00
Be65   C     0.14118   0.73359   0.66898   0.00000  Uiso   1.00
Be66   C     0.14101   0.77785   0.71191   0.00000  Uiso   1.00
C65    N     0.10441   0.77965   0.73286   0.00000  Uiso   1.00
B35    C     0.08365   0.73723   0.70216   0.00000  Uiso   1.00
C66    N     0.10465   0.70815   0.66305   0.00000  Uiso   1.00
He65   H     0.16408   0.80773   0.72937   0.00000  Uiso   1.00
He66   H     0.16431   0.71847   0.64224   0.00000  Uiso   1.00
Li33   H     0.05323   0.72747   0.70849   0.00000  Uiso   1.00
Be67   C     0.14700   0.25303   0.66611   0.00000  Uiso   1.00
Be68   C     0.14944   0.20796   0.70846   0.00000  Uiso   1.00
C67    N     0.11355   0.20210   0.73118   0.00000  Uiso   1.00
B36    C     0.09062   0.24282   0.70209   0.00000  Uiso   1.00
C68    N     0.10956   0.27485   0.66243   0.00000  Uiso   1.00
He67   H     0.17381   0.18010   0.72443   0.00000  Uiso   1.00
He68   H     0.16884   0.27108   0.63838   0.00000  Uiso   1.00
Li34   H     0.06008   0.24926   0.70981   0.00000  Uiso   1.00
Be69   C     0.35249   0.03120   0.63357   0.00000  Uiso   1.00
Be70   C     0.35233   0.96031   0.63487   0.00000  Uiso   1.00
C69    N     0.38761   0.93765   0.61739   0.00000  Uiso   1.00
B37    C     0.40752   0.99453   0.60494   0.00000  Uiso   1.00
C70    N     0.38786   0.05235   0.61527   0.00000  Uiso   1.00
He69   H     0.33025   0.92441   0.64755   0.00000  Uiso   1.00
He70   H     0.33058   0.06809   0.64492   0.00000  Uiso   1.00
Li35   H     0.43687   0.99387   0.58987   0.00000  Uiso   1.00
Be71   C     0.47705   0.89731   0.66565   0.00000  Uiso   1.00
C71    N     0.46428   0.86112   0.62211   0.00000  Uiso   1.00
B38    C     0.49611   0.83932   0.59673   0.00000  Uiso   1.00
He71   H     0.45718   0.92089   0.69373   0.00000  Uiso   1.00
Li36   H     0.49573   0.80899   0.56032   0.00000  Uiso   1.00
Be72   C     0.47529   0.09096   0.66501   0.00000  Uiso   1.00
B39    C     0.49731   0.14862   0.59761   0.00000  Uiso   1.00
C72    N     0.46442   0.12712   0.62039   0.00000  Uiso   1.00
He72   H     0.45426   0.06764   0.69156   0.00000  Uiso   1.00
Li37   H     0.49854   0.17887   0.56117   0.00000  Uiso   1.00
Be73   C     0.09987   0.24456   0.52025   0.00000  Uiso   1.00
B40    C     0.08573   0.34697   0.49313   0.00000  Uiso   1.00
C73    N     0.09188   0.31003   0.53758   0.00000  Uiso   1.00
He73   H     0.10602   0.20348   0.54826   0.00000  Uiso   1.00
Li38   H     0.07887   0.40141   0.49333   0.00000  Uiso   1.00
Be74   C     0.39542   0.74599   0.51631   0.00000  Uiso   1.00
C74    N     0.40332   0.81182   0.53274   0.00000  Uiso   1.00
He74   H     0.38959   0.70532   0.54492   0.00000  Uiso   1.00
Be75   C     0.39621   0.23996   0.50924   0.00000  Uiso   1.00
C75    N     0.40393   0.17447   0.52673   0.00000  Uiso   1.00
He75   H     0.39079   0.28149   0.53719   0.00000  Uiso   1.00
Be76   C     0.09909   0.73795   0.51847   0.00000  Uiso   1.00
C76    N     0.09197   0.67213   0.53580   0.00000  Uiso   1.00
He76   H     0.10437   0.77935   0.54650   0.00000  Uiso   1.00
Be77   C     0.14335   0.45587   0.64037   0.00000  Uiso   1.00
Be78   C     0.14328   0.52677   0.63998   0.00000  Uiso   1.00
C77    N     0.10791   0.54841   0.62262   0.00000  Uiso   1.00
B41    C     0.08814   0.49088   0.61197   0.00000  Uiso   1.00
C78    N     0.10800   0.43368   0.62330   0.00000  Uiso   1.00
He77   H     0.16528   0.56335   0.65134   0.00000  Uiso   1.00
He78   H     0.16540   0.41965   0.65221   0.00000  Uiso   1.00
Li39   H     0.05875   0.49060   0.59752   0.00000  Uiso   1.00
Be79   C     0.01998   0.58796   0.67316   0.00000  Uiso   1.00
C79    N     0.03159   0.62446   0.62891   0.00000  Uiso   1.00
He79   H     0.04054   0.56373   0.69959   0.00000  Uiso   1.00
Be80   C     0.02132   0.39141   0.67864   0.00000  Uiso   1.00
B42    C     0.99887   0.33601   0.61078   0.00000  Uiso   1.00
C80    N     0.03196   0.35632   0.63326   0.00000  Uiso   1.00
He80   H     0.04252   0.41375   0.70509   0.00000  Uiso   1.00
Li40   H     0.00061   0.88418   0.76728   0.00000  Uiso   1.00
H21    Zn    0.81199   0.84515   0.99700   0.00000  Uiso   1.00
H22    Zn    0.90469   0.84349   0.20108   0.00000  Uiso   1.00
H23    Zn    0.90451   0.15190   0.20388   0.00000  Uiso   1.00
H24    Zn    0.58473   0.64511   0.18974   0.00000  Uiso   1.00
H25    Zn    0.59589   0.33767   0.19131   0.00000  Uiso   1.00
H26    Zn    0.90944   0.64436   0.38027   0.00000  Uiso   1.00
H27    Zn    0.90860   0.34529   0.38760   0.00000  Uiso   1.00
H28    Zn    0.58702   0.84297   0.36539   0.00000  Uiso   1.00
H29    Zn    0.58581   0.14361   0.37232   0.00000  Uiso   1.00
Be81   C     0.71049   0.76098   0.05360   0.00000  Uiso   1.00
Be82   C     0.74158   0.80457   0.05536   0.00000  Uiso   1.00
C81    N     0.76342   0.79434   0.01012   0.00000  Uiso   1.00
C82    N     0.71280   0.72348   0.00721   0.00000  Uiso   1.00
He81   H     0.74980   0.84182   0.08547   0.00000  Uiso   1.00
He82   H     0.68689   0.75441   0.08166   0.00000  Uiso   1.00
B43    C     0.75271   0.24712   0.99718   0.00000  Uiso   1.00
Li41   H     0.74491   0.23206   0.03758   0.00000  Uiso   1.00
B44    C     0.82064   0.99959   0.99640   0.00000  Uiso   1.00
Li42   H     0.85162   0.99716   0.00089   0.00000  Uiso   1.00
Be83   C     0.73242   0.53776   0.00513   0.00000  Uiso   1.00
Be84   C     0.73431   0.46706   0.00397   0.00000  Uiso   1.00
H30    Zn    0.82124   0.15345   0.99551   0.00000  Uiso   1.00
He83   H     0.53851   0.90916   0.27443   0.00000  Uiso   1.00
He84   H     0.75807   0.43268   0.01237   0.00000  Uiso   1.00
He85   H     0.75408   0.57563   0.01522   0.00000  Uiso   1.00
Be85   C     0.86010   0.75273   0.12948   0.00000  Uiso   1.00
Be86   C     0.83958   0.75322   0.08267   0.00000  Uiso   1.00
C83    N     0.83885   0.81941   0.06351   0.00000  Uiso   1.00
B45    C     0.85928   0.85649   0.09859   0.00000  Uiso   1.00
C84    N     0.87199   0.81869   0.13983   0.00000  Uiso   1.00
He86   H     0.82518   0.71162   0.06201   0.00000  Uiso   1.00
He87   H     0.86646   0.71075   0.15656   0.00000  Uiso   1.00
Li43   H     0.86388   0.91146   0.09499   0.00000  Uiso   1.00
Be87   C     0.85279   0.24156   0.13960   0.00000  Uiso   1.00
Be88   C     0.83364   0.24235   0.09163   0.00000  Uiso   1.00
C85    N     0.83832   0.17928   0.06781   0.00000  Uiso   1.00
B46    C     0.86055   0.14298   0.10120   0.00000  Uiso   1.00
C86    N     0.86941   0.17800   0.14566   0.00000  Uiso   1.00
He88   H     0.81694   0.28272   0.07292   0.00000  Uiso   1.00
He89   H     0.85547   0.28096   0.17003   0.00000  Uiso   1.00
Li44   H     0.86944   0.09037   0.09380   0.00000  Uiso   1.00
Be89   C     0.64187   0.24579   0.12023   0.00000  Uiso   1.00
Be90   C     0.66209   0.24627   0.07277   0.00000  Uiso   1.00
C87    N     0.66238   0.31236   0.05341   0.00000  Uiso   1.00
B47    C     0.64167   0.34919   0.08870   0.00000  Uiso   1.00
C88    N     0.62940   0.31152   0.13043   0.00000  Uiso   1.00
He90   H     0.67629   0.20472   0.05162   0.00000  Uiso   1.00
He91   H     0.63591   0.20399   0.14776   0.00000  Uiso   1.00
Li45   H     0.63662   0.40403   0.08490   0.00000  Uiso   1.00
Be91   C     0.57718   0.68832   0.07569   0.00000  Uiso   1.00
Be92   C     0.59781   0.68963   0.02864   0.00000  Uiso   1.00
C89    N     0.63261   0.65852   0.03751   0.00000  Uiso   1.00
B48    C     0.63234   0.64051   0.08930   0.00000  Uiso   1.00
C90    N     0.59924   0.65684   0.11396   0.00000  Uiso   1.00
He92   H     0.54847   0.70699   0.08455   0.00000  Uiso   1.00
Li46   H     0.65599   0.61438   0.10881   0.00000  Uiso   1.00
He93   H     0.90815   0.20061   0.00411   0.00000  Uiso   1.00
Be93   C     0.88477   0.03177   0.27315   0.00000  Uiso   1.00
Be94   C     0.88479   0.96105   0.27232   0.00000  Uiso   1.00
C91    N     0.89896   0.93998   0.22367   0.00000  Uiso   1.00
B49    C     0.90704   0.99792   0.19671   0.00000  Uiso   1.00
C92    N     0.89903   0.05476   0.22506   0.00000  Uiso   1.00
He94   H     0.87587   0.92434   0.30259   0.00000  Uiso   1.00
He95   H     0.87590   0.06723   0.30430   0.00000  Uiso   1.00
Li47   H     0.91907   0.99872   0.15660   0.00000  Uiso   1.00
Be95   C     0.96974   0.21580   0.14233   0.00000  Uiso   1.00
B50    C     0.99037   0.14073   0.19905   0.00000  Uiso   1.00
C93    N     0.95795   0.16855   0.17979   0.00000  Uiso   1.00
He96   H     0.94917   0.24656   0.12036   0.00000  Uiso   1.00
Li48   H     0.99081   0.10100   0.22953   0.00000  Uiso   1.00
Be96   C     0.96832   0.75446   0.16323   0.00000  Uiso   1.00
C94    N     0.95813   0.81655   0.18517   0.00000  Uiso   1.00
B51    C     0.99142   0.84817   0.19651   0.00000  Uiso   1.00
He97   H     0.94686   0.71774   0.15021   0.00000  Uiso   1.00
Li49   H     0.99314   0.89886   0.21448   0.00000  Uiso   1.00
Be97   C     0.85074   0.73101   0.32147   0.00000  Uiso   1.00
Be98   C     0.84990   0.77684   0.27950   0.00000  Uiso   1.00
C95    N     0.88670   0.78408   0.26011   0.00000  Uiso   1.00
B52    C     0.90859   0.74348   0.29079   0.00000  Uiso   1.00
C96    N     0.88809   0.70999   0.32819   0.00000  Uiso   1.00
He98   H     0.82608   0.80429   0.26163   0.00000  Uiso   1.00
He99   H     0.82781   0.71181   0.34692   0.00000  Uiso   1.00
Li50   H     0.93943   0.73783   0.28548   0.00000  Uiso   1.00
Be99   C     0.85165   0.25469   0.32972   0.00000  Uiso   1.00
Be100  C     0.85117   0.21070   0.28662   0.00000  Uiso   1.00
C97    N     0.88765   0.20791   0.26538   0.00000  Uiso   1.00
B53    C     0.90900   0.24932   0.29606   0.00000  Uiso   1.00
C98    N     0.88848   0.27883   0.33541   0.00000  Uiso   1.00
He100  H     0.82774   0.18173   0.26918   0.00000  Uiso   1.00
He101  H     0.82882   0.27044   0.35672   0.00000  Uiso   1.00
Li51   H     0.93949   0.25811   0.28949   0.00000  Uiso   1.00
Be101  C     0.60594   0.45831   0.26370   0.00000  Uiso   1.00
Be102  C     0.60357   0.52894   0.26354   0.00000  Uiso   1.00
C99    N     0.59451   0.54979   0.21271   0.00000  Uiso   1.00
B54    C     0.59090   0.49178   0.18413   0.00000  Uiso   1.00
C100   N     0.59809   0.43515   0.21306   0.00000  Uiso   1.00
He102  H     0.60809   0.56584   0.29539   0.00000  Uiso   1.00
He103  H     0.61272   0.42297   0.29585   0.00000  Uiso   1.00
Li52   H     0.58370   0.49092   0.14198   0.00000  Uiso   1.00
Be103  C     0.53008   0.24496   0.16509   0.00000  Uiso   1.00
B55    C     0.50976   0.34566   0.18849   0.00000  Uiso   1.00
C101   N     0.54206   0.30953   0.17966   0.00000  Uiso   1.00
He104  H     0.55050   0.20462   0.15555   0.00000  Uiso   1.00
Li53   H     0.50945   0.39908   0.20103   0.00000  Uiso   1.00
Be104  C     0.51796   0.74015   0.18648   0.00000  Uiso   1.00
C102   N     0.53041   0.67343   0.19154   0.00000  Uiso   1.00
He105  H     0.53802   0.78270   0.18346   0.00000  Uiso   1.00
Be105  C     0.64686   0.76915   0.29501   0.00000  Uiso   1.00
Be106  C     0.64627   0.72311   0.25312   0.00000  Uiso   1.00
C103   N     0.60857   0.70802   0.24208   0.00000  Uiso   1.00
B56    C     0.58774   0.74387   0.27774   0.00000  Uiso   1.00
C104   N     0.60954   0.78243   0.30999   0.00000  Uiso   1.00
He106  H     0.66953   0.70046   0.23011   0.00000  Uiso   1.00
He107  H     0.67079   0.79341   0.31516   0.00000  Uiso   1.00
Li54   H     0.55656   0.74256   0.28008   0.00000  Uiso   1.00
Be107  C     0.64623   0.23272   0.31806   0.00000  Uiso   1.00
Be108  C     0.64856   0.27738   0.27540   0.00000  Uiso   1.00
C105   N     0.61278   0.28194   0.25275   0.00000  Uiso   1.00
B57    C     0.59000   0.24095   0.28217   0.00000  Uiso   1.00
C106   N     0.60894   0.21001   0.32203   0.00000  Uiso   1.00
He108  H     0.67278   0.30575   0.25917   0.00000  Uiso   1.00
He109  H     0.66802   0.21562   0.34588   0.00000  Uiso   1.00
Li55   H     0.55957   0.23356   0.27459   0.00000  Uiso   1.00
Be109  C     0.85127   0.45871   0.35704   0.00000  Uiso   1.00
Be110  C     0.85143   0.52956   0.35514   0.00000  Uiso   1.00
C107   N     0.88704   0.55192   0.37099   0.00000  Uiso   1.00
B58    C     0.90682   0.49495   0.38318   0.00000  Uiso   1.00
C108   N     0.88674   0.43731   0.37418   0.00000  Uiso   1.00
He110  H     0.82938   0.56560   0.34298   0.00000  Uiso   1.00
He111  H     0.82904   0.42200   0.34686   0.00000  Uiso   1.00
Li56   H     0.93636   0.49537   0.39702   0.00000  Uiso   1.00
Be111  C     0.97377   0.39597   0.32213   0.00000  Uiso   1.00
B59    C     0.99558   0.33784   0.38907   0.00000  Uiso   1.00
C109   N     0.96280   0.36040   0.36715   0.00000  Uiso   1.00
He112  H     0.95284   0.41997   0.29612   0.00000  Uiso   1.00
Li57   H     0.99671   0.30771   0.42556   0.00000  Uiso   1.00
Be112  C     0.97501   0.59215   0.31592   0.00000  Uiso   1.00
C110   N     0.96376   0.62771   0.36078   0.00000  Uiso   1.00
B60    C     0.99650   0.64794   0.38421   0.00000  Uiso   1.00
He113  H     0.95417   0.56981   0.28892   0.00000  Uiso   1.00
Li58   H     0.99742   0.67744   0.42101   0.00000  Uiso   1.00
Be113  C     0.89641   0.74098   0.47258   0.00000  Uiso   1.00
C111   N     0.90365   0.67541   0.45488   0.00000  Uiso   1.00
He114  H     0.89093   0.78260   0.44479   0.00000  Uiso   1.00
Be114  C     0.60018   0.24012   0.46383   0.00000  Uiso   1.00
B61    C     0.58657   0.13756   0.49141   0.00000  Uiso   1.00
C112   N     0.59220   0.17456   0.44678   0.00000  Uiso   1.00
He115  H     0.60595   0.28125   0.43561   0.00000  Uiso   1.00
Li59   H     0.57986   0.08306   0.49142   0.00000  Uiso   1.00
Be115  C     0.60028   0.74592   0.45750   0.00000  Uiso   1.00
B62    C     0.58707   0.84910   0.48393   0.00000  Uiso   1.00
C113   N     0.59304   0.81142   0.43974   0.00000  Uiso   1.00
He116  H     0.60614   0.70435   0.42975   0.00000  Uiso   1.00
Li60   H     0.58077   0.90375   0.48341   0.00000  Uiso   1.00
Be116  C     0.89531   0.24713   0.47879   0.00000  Uiso   1.00
C114   N     0.90275   0.31309   0.46205   0.00000  Uiso   1.00
He117  H     0.88968   0.20628   0.45038   0.00000  Uiso   1.00
Be117  C     0.64278   0.03065   0.34061   0.00000  Uiso   1.00
Be118  C     0.64305   0.95984   0.33886   0.00000  Uiso   1.00
C115   N     0.60774   0.93670   0.35588   0.00000  Uiso   1.00
B63    C     0.58767   0.99328   0.36856   0.00000  Uiso   1.00
C116   N     0.60732   0.05133   0.35882   0.00000  Uiso   1.00
He118  H     0.66529   0.92441   0.32604   0.00000  Uiso   1.00
He119  H     0.66468   0.06781   0.32962   0.00000  Uiso   1.00
Li61   H     0.55824   0.99226   0.38327   0.00000  Uiso   1.00
Be119  C     0.52077   0.09213   0.30792   0.00000  Uiso   1.00
C117   N     0.79790   0.94386   0.99453   0.00000  Uiso   1.00
C118   N     0.53155   0.12790   0.35274   0.00000  Uiso   1.00
He120  H     0.54187   0.06939   0.28117   0.00000  Uiso   1.00
Li62   H     0.50035   0.80767   0.41302   0.00000  Uiso   1.00
Be120  C     0.51873   0.88750   0.30357   0.00000  Uiso   1.00
C119   N     0.53170   0.85504   0.34877   0.00000  Uiso   1.00
B64    C     0.49987   0.83503   0.37521   0.00000  Uiso   1.00
H31    Zn    0.68484   0.34379   0.98470   0.00000  Uiso   1.00
H32    Zn    0.67552   0.65167   0.98618   0.00000  Uiso   1.00
He121  H     0.96282   0.41507   0.71108   0.00000  Uiso   1.00
H33    Zn    0.57878   0.33943   0.79297   0.00000  Uiso   1.00
H34    Zn    0.58125   0.64823   0.78598   0.00000  Uiso   1.00
H35    Zn    0.92444   0.14542   0.80315   0.00000  Uiso   1.00
H36    Zn    0.91523   0.83774   0.80214   0.00000  Uiso   1.00
H37    Zn    0.58365   0.14286   0.61000   0.00000  Uiso   1.00
H38    Zn    0.58301   0.84410   0.60307   0.00000  Uiso   1.00
H39    Zn    0.91227   0.34283   0.62540   0.00000  Uiso   1.00
H40    Zn    0.91259   0.64265   0.61812   0.00000  Uiso   1.00
B65    C     0.74503   0.74514   0.98259   0.00000  Uiso   1.00
Li63   H     0.75484   0.72555   0.94429   0.00000  Uiso   1.00
Be121  C     0.78363   0.25504   0.92227   0.00000  Uiso   1.00
Be122  C     0.75214   0.29773   0.92032   0.00000  Uiso   1.00
C120   N     0.73251   0.29219   0.96793   0.00000  Uiso   1.00
C121   N     0.78399   0.22356   0.97140   0.00000  Uiso   1.00
He122  H     0.74212   0.33118   0.88861   0.00000  Uiso   1.00
He123  H     0.80601   0.24564   0.89283   0.00000  Uiso   1.00
Be123  C     0.76312   0.03961   0.98685   0.00000  Uiso   1.00
Be124  C     0.76129   0.96892   0.98798   0.00000  Uiso   1.00
C122   N     0.96775   0.35742   0.63811   0.00000  Uiso   1.00
C123   N     0.80095   0.05865   0.99164   0.00000  Uiso   1.00
He124  H     0.73676   0.93472   0.98509   0.00000  Uiso   1.00
He125  H     0.74057   0.07759   0.98229   0.00000  Uiso   1.00
B66    C     0.67698   0.49807   0.98166   0.00000  Uiso   1.00
Li64   H     0.64711   0.49584   0.96958   0.00000  Uiso   1.00
Be125  C     0.62612   0.24970   0.86172   0.00000  Uiso   1.00
Be126  C     0.64995   0.25097   0.90537   0.00000  Uiso   1.00
C124   N     0.65292   0.31775   0.92271   0.00000  Uiso   1.00
B67    C     0.63047   0.35443   0.88978   0.00000  Uiso   1.00
C125   N     0.61428   0.31574   0.85155   0.00000  Uiso   1.00
He126  H     0.66532   0.20949   0.92480   0.00000  Uiso   1.00
He127  H     0.61733   0.20702   0.83671   0.00000  Uiso   1.00
Li65   H     0.62677   0.40967   0.89261   0.00000  Uiso   1.00
Be127  C     0.63643   0.73707   0.84487   0.00000  Uiso   1.00
Be128  C     0.65819   0.73813   0.89061   0.00000  Uiso   1.00
C126   N     0.65394   0.67590   0.91590   0.00000  Uiso   1.00
B68    C     0.62941   0.63987   0.88557   0.00000  Uiso   1.00
C127   N     0.61860   0.67419   0.84161   0.00000  Uiso   1.00
He128  H     0.67650   0.77810   0.90677   0.00000  Uiso   1.00
He129  H     0.63271   0.77589   0.81419   0.00000  Uiso   1.00
Li66   H     0.62014   0.58792   0.89478   0.00000  Uiso   1.00
Be129  C     0.86485   0.74755   0.86833   0.00000  Uiso   1.00
Be130  C     0.84126   0.74840   0.91267   0.00000  Uiso   1.00
C128   N     0.83959   0.81461   0.93160   0.00000  Uiso   1.00
B69    C     0.86287   0.85113   0.89926   0.00000  Uiso   1.00
C129   N     0.87815   0.81315   0.85964   0.00000  Uiso   1.00
He130  H     0.82545   0.70703   0.93176   0.00000  Uiso   1.00
He131  H     0.87272   0.70551   0.84197   0.00000  Uiso   1.00
Li67   H     0.86771   0.90597   0.90346   0.00000  Uiso   1.00
He132  H     0.59033   0.70978   0.98962   0.00000  Uiso   1.00
Be131  C     0.92608   0.18200   0.91933   0.00000  Uiso   1.00
Be132  C     0.90245   0.18378   0.96359   0.00000  Uiso   1.00
C130   N     0.86707   0.15895   0.94909   0.00000  Uiso   1.00
B70    C     0.87014   0.14364   0.89692   0.00000  Uiso   1.00
C131   N     0.90535   0.15651   0.87715   0.00000  Uiso   1.00
He133  H     0.95601   0.19667   0.91493   0.00000  Uiso   1.00
Li68   H     0.84683   0.12241   0.87346   0.00000  Uiso   1.00
Be133  C     0.60055   0.52601   0.71875   0.00000  Uiso   1.00
Be134  C     0.60004   0.45532   0.72046   0.00000  Uiso   1.00
C132   N     0.58523   0.43551   0.76909   0.00000  Uiso   1.00
B71    C     0.57736   0.49419   0.79518   0.00000  Uiso   1.00
C133   N     0.58599   0.55032   0.76626   0.00000  Uiso   1.00
He134  H     0.60898   0.41786   0.69079   0.00000  Uiso   1.00
He135  H     0.60992   0.56058   0.68726   0.00000  Uiso   1.00
Li69   H     0.56492   0.49603   0.83503   0.00000  Uiso   1.00
Be135  C     0.51572   0.71665   0.84472   0.00000  Uiso   1.00
C134   N     0.52764   0.66815   0.80833   0.00000  Uiso   1.00
He136  H     0.53626   0.74669   0.86732   0.00000  Uiso   1.00
Be136  C     0.51093   0.27129   0.84635   0.00000  Uiso   1.00
C135   N     0.52443   0.32010   0.81127   0.00000  Uiso   1.00
He137  H     0.53041   0.24103   0.87053   0.00000  Uiso   1.00
Be137  C     0.63742   0.23163   0.67476   0.00000  Uiso   1.00
Be138  C     0.63570   0.27626   0.71741   0.00000  Uiso   1.00
C136   N     0.59807   0.28084   0.73407   0.00000  Uiso   1.00
B72    C     0.57825   0.23994   0.70102   0.00000  Uiso   1.00
C137   N     0.60084   0.20876   0.66472   0.00000  Uiso   1.00
He138  H     0.65832   0.30445   0.73752   0.00000  Uiso   1.00
He139  H     0.66171   0.21452   0.65092   0.00000  Uiso   1.00
Li70   H     0.54737   0.23242   0.70386   0.00000  Uiso   1.00
Be139  C     0.63655   0.74628   0.65981   0.00000  Uiso   1.00
Be140  C     0.63562   0.70158   0.70248   0.00000  Uiso   1.00
C138   N     0.59916   0.70234   0.72392   0.00000  Uiso   1.00
B73    C     0.57924   0.74678   0.69391   0.00000  Uiso   1.00
C139   N     0.60061   0.77453   0.65461   0.00000  Uiso   1.00
He140  H     0.65808   0.66981   0.71945   0.00000  Uiso   1.00
He141  H     0.65981   0.75995   0.63280   0.00000  Uiso   1.00
Li71   H     0.54913   0.75878   0.70075   0.00000  Uiso   1.00
Be141  C     0.90361   0.95823   0.72937   0.00000  Uiso   1.00
Be142  C     0.90558   0.02891   0.72959   0.00000  Uiso   1.00
C140   N     0.91535   0.04980   0.78014   0.00000  Uiso   1.00
B74    C     0.91968   0.99176   0.80853   0.00000  Uiso   1.00
C141   N     0.91249   0.93505   0.77969   0.00000  Uiso   1.00
He142  H     0.90034   0.06580   0.69793   0.00000  Uiso   1.00
He143  H     0.89655   0.92286   0.69738   0.00000  Uiso   1.00
Li72   H     0.92758   0.99088   0.85043   0.00000  Uiso   1.00
Be143  C     0.98253   0.76928   0.85598   0.00000  Uiso   1.00
C142   N     0.96948   0.81769   0.82048   0.00000  Uiso   1.00
He144  H     0.96274   0.73938   0.88028   0.00000  Uiso   1.00
Li73   H     0.99743   0.30679   0.57388   0.00000  Uiso   1.00
Be144  C     0.99146   0.23832   0.82039   0.00000  Uiso   1.00
C143   N     0.97891   0.17390   0.80623   0.00000  Uiso   1.00
He145  H     0.97139   0.27938   0.82957   0.00000  Uiso   1.00
Be145  C     0.85791   0.26030   0.69725   0.00000  Uiso   1.00
Be146  C     0.86086   0.21486   0.73932   0.00000  Uiso   1.00
C144   N     0.89916   0.20618   0.75055   0.00000  Uiso   1.00
B75    C     0.91810   0.24518   0.71485   0.00000  Uiso   1.00
C145   N     0.89440   0.27945   0.68216   0.00000  Uiso   1.00
He146  H     0.83880   0.18857   0.76229   0.00000  Uiso   1.00
He147  H     0.83285   0.28039   0.67696   0.00000  Uiso   1.00
Li74   H     0.94922   0.24938   0.71318   0.00000  Uiso   1.00
Be147  C     0.85946   0.73951   0.67723   0.00000  Uiso   1.00
Be148  C     0.86049   0.78376   0.72014   0.00000  Uiso   1.00
C146   N     0.89705   0.78302   0.74067   0.00000  Uiso   1.00
B76    C     0.91694   0.73917   0.70976   0.00000  Uiso   1.00
C147   N     0.89545   0.71166   0.67083   0.00000  Uiso   1.00
He148  H     0.83805   0.81519   0.73787   0.00000  Uiso   1.00
He149  H     0.83608   0.72599   0.65076   0.00000  Uiso   1.00
Li75   H     0.94713   0.72736   0.71570   0.00000  Uiso   1.00
Be149  C     0.64047   0.95644   0.63659   0.00000  Uiso   1.00
Be150  C     0.64059   0.02731   0.63837   0.00000  Uiso   1.00
C148   N     0.60553   0.05021   0.62072   0.00000  Uiso   1.00
B77    C     0.58582   0.99349   0.60764   0.00000  Uiso   1.00
C149   N     0.60535   0.93555   0.61776   0.00000  Uiso   1.00
He150  H     0.66250   0.06303   0.65152   0.00000  Uiso   1.00
He151  H     0.66223   0.91937   0.64789   0.00000  Uiso   1.00
Li76   H     0.55668   0.99432   0.59224   0.00000  Uiso   1.00
Be151  C     0.51654   0.89715   0.66464   0.00000  Uiso   1.00
C150   N     0.52845   0.86102   0.62037   0.00000  Uiso   1.00
He152  H     0.53695   0.92060   0.69172   0.00000  Uiso   1.00
Be152  C     0.51476   0.09064   0.66711   0.00000  Uiso   1.00
C151   N     0.52855   0.12669   0.62387   0.00000  Uiso   1.00
He153  H     0.53396   0.06701   0.69576   0.00000  Uiso   1.00
Be153  C     0.89713   0.74041   0.52761   0.00000  Uiso   1.00
B78    C     0.90910   0.63767   0.49911   0.00000  Uiso   1.00
C152   N     0.90480   0.67448   0.54410   0.00000  Uiso   1.00
He154  H     0.89242   0.78152   0.55618   0.00000  Uiso   1.00
Li77   H     0.91525   0.58297   0.49859   0.00000  Uiso   1.00
Be154  C     0.59971   0.24025   0.51888   0.00000  Uiso   1.00
C153   N     0.59144   0.17480   0.53600   0.00000  Uiso   1.00
He155  H     0.60499   0.28149   0.54706   0.00000  Uiso   1.00
Be155  C     0.59918   0.74652   0.51253   0.00000  Uiso   1.00
C154   N     0.59113   0.81238   0.52895   0.00000  Uiso   1.00
He156  H     0.60379   0.70548   0.54115   0.00000  Uiso   1.00
Be156  C     0.89608   0.24618   0.53382   0.00000  Uiso   1.00
B79    C     0.90838   0.34953   0.50686   0.00000  Uiso   1.00
C155   N     0.90398   0.31156   0.55129   0.00000  Uiso   1.00
He157  H     0.89122   0.20442   0.56179   0.00000  Uiso   1.00
Li78   H     0.91472   0.40417   0.50714   0.00000  Uiso   1.00
Be157  C     0.85596   0.52964   0.65297   0.00000  Uiso   1.00
Be158  C     0.85591   0.45879   0.65483   0.00000  Uiso   1.00
C156   N     0.89086   0.43597   0.63617   0.00000  Uiso   1.00
B80    C     0.91043   0.49274   0.62245   0.00000  Uiso   1.00
C157   N     0.89092   0.55066   0.63309   0.00000  Uiso   1.00
He158  H     0.83412   0.42305   0.66868   0.00000  Uiso   1.00
He159  H     0.83424   0.56662   0.66490   0.00000  Uiso   1.00
Li79   H     0.93944   0.49192   0.60617   0.00000  Uiso   1.00
Be159  C     0.98050   0.58855   0.67504   0.00000  Uiso   1.00
Be160  C     0.98185   0.39208   0.68161   0.00000  Uiso   1.00
C158   N     0.96745   0.62542   0.63196   0.00000  Uiso   1.00
He160  H     0.96083   0.56496   0.70341   0.00000  Uiso   1.00
Li80   H     0.99852   0.67777   0.56989   0.00000  Uiso   1.00
C159   N     0.69916   0.44223   0.98826   0.00000  Uiso   1.00
C160   N     0.69592   0.55699   0.99086   0.00000  Uiso   1.00
loop_
_geom_bond_atom_site_label_1
_geom_bond_atom_site_label_2
_geom_bond_distance
_geom_bond_site_symmetry_2
_ccdc_geom_bond_type
H1     C1      2.005   .     S
H1     C5      2.004   .     S
H1     C9      1.999   .     S
H1     C49     2.002   1_554 S
H2     C3      2.002   1_556 S
H2     C7      2.003   .     S
H2     C13     1.994   1_556 S
H2     C45     1.999   .     S
Li1    B19     1.098   .     S
H3     C4      2.003   1_556 S
H3     C6      2.002   1_556 S
H3     C11     1.991   1_556 S
H3     C51     2.001   .     S
H4     C10     1.997   .     S
H4     C17     1.999   .     S
H4     C19     2.001   .     S
H4     C21     2.001   .     S
H5     C12     2.000   .     S
H5     C18     2.000   .     S
H5     C20     2.003   .     S
H5     C23     1.997   .     S
H6     C16     2.000   .     S
H6     C25     1.995   .     S
H6     C27     2.000   .     S
H6     C29     1.999   .     S
H7     C14     1.998   .     S
H7     C26     1.993   .     S
H7     C28     1.991   .     S
H7     C31     2.001   .     S
H8     C22     1.996   .     S
H8     C33     1.998   .     S
H8     C35     1.993   .     S
H8     C37     1.994   .     S
H9     C24     1.996   .     S
H9     C34     1.999   .     S
H9     C36     1.999   .     S
H9     C40     1.996   .     S
H10    C30     2.000   .     S
H10    C39     1.998   .     S
H10    C41     1.998   .     S
H10    C43     1.998   .     S
H11    C32     1.999   .     S
H11    C38     1.994   .     S
H11    C42     1.997   .     S
H11    C44     2.009   .     S
Be1    Be2     1.392   .     D
Be1    C2      1.389   .     S
Be1    He2     1.097   .     S
Be2    C1      1.389   .     S
Be2    He1     1.097   .     S
C1     B20     1.358   1_554 S
C2     B20     1.359   1_554 D
C2     H20     2.003   1_554 S
Be3    Be4     1.392   .     D
Be3    C4      1.389   .     S
Be3    He4     1.097   .     S
Be4    C3      1.389   .     S
Be4    He3     1.097   .     S
C3     H2      2.002   1_554 S
C3     B21     1.359   1_554 S
C4     H3      2.003   1_554 S
C4     B21     1.358   1_554 D
Be5    Be6     1.392   1_565 D
Be5    C6      1.389   .     S
Be5    He6     1.098   .     S
Be6    Be5     1.392   1_545 D
Be6    C5      1.389   .     S
Be6    He5     1.097   .     S
C5     B1      1.359   1_544 D
B1     C5      1.359   1_566 D
B1     C6      1.359   1_556 S
B1     Li19    1.097   .     S
C6     B1      1.359   1_554 S
C6     H3      2.002   1_554 S
C7     B2      1.358   .     S
C7     Be43    1.389   .     S
B2     C8      1.358   .     D
B2     Li2     1.098   .     S
C8     Be44    1.389   .     S
C8     H20     2.002   .     S
Be7    Be8     1.391   .     D
Be7    C10     1.389   .     S
Be7    He8     1.097   .     S
Be8    C9      1.389   .     S
Be8    He7     1.097   .     S
C9     B3      1.358   .     D
B3     C10     1.359   .     S
B3     Li3     1.097   .     S
Be9    Be10    1.390   .     D
Be9    C12     1.389   .     S
Be9    He10    1.095   .     S
Be10   C11     1.388   .     S
Be10   He9     1.097   .     S
C11    H3      1.991   1_554 S
C11    B4      1.358   .     D
B4     C12     1.358   .     S
B4     Li4     1.097   .     S
Be11   Be12    1.391   .     D
Be11   C14     1.390   .     S
Be11   He12    1.096   .     S
Be12   C13     1.388   .     S
Be12   He11    1.097   1_554 S
C13    H2      1.994   1_554 S
C13    B5      1.358   .     S
B5     C14     1.358   .     D
B5     Li5     1.098   .     S
He11   Be12    1.097   1_556 S
Be13   Be14    1.391   .     D
Be13   C16     1.390   .     S
Be13   He13    1.097   .     S
Be14   C15     1.389   .     S
Be14   He50    1.097   1_554 S
C15    B6      1.358   .     D
C15    H20     1.997   1_554 S
B6     C16     1.358   .     S
B6     Li6     1.097   .     S
Be15   Be16    1.391   1_565 D
Be15   C18     1.389   .     S
Be15   He15    1.097   .     S
Be16   Be15    1.391   1_545 D
Be16   C17     1.389   .     S
Be16   He14    1.097   .     S
C17    B7      1.358   1_545 S
B7     C17     1.358   1_565 S
B7     C18     1.358   .     D
B7     Li7     1.098   .     S
Be17   C19     1.389   .     S
Be17   He16    1.097   .     S
Be17   Be95    1.393   1_455 D
C19    B50     1.358   1_455 D
Be18   C20     1.390   .     S
Be18   He17    1.095   .     S
Be18   Be96    1.390   1_455 D
C20    B51     1.358   1_455 D
Be19   Be20    1.393   .     D
Be19   C22     1.388   .     S
Be19   He19    1.097   .     S
Be20   C21     1.390   .     S
Be20   He18    1.097   .     S
C21    B8      1.357   .     D
B8     C22     1.358   .     S
B8     Li8     1.098   .     S
Be21   Be22    1.393   .     D
Be21   C24     1.389   .     S
Be21   He21    1.096   .     S
Be22   C23     1.389   .     S
Be22   He20    1.097   .     S
C23    B9      1.356   .     D
B9     C24     1.357   .     S
B9     Li9     1.098   .     S
Be23   Be24    1.392   .     D
Be23   C26     1.389   .     S
Be23   He23    1.097   .     S
Be24   C25     1.389   .     S
Be24   He22    1.097   .     S
C25    B10     1.357   .     S
B10    C26     1.357   .     D
B10    Li10    1.098   .     S
Be25   C27     1.390   .     S
Be25   He24    1.097   .     S
Be25   Be103   1.392   .     D
C27    B55     1.357   .     S
Be26   C28     1.389   .     S
Be26   He25    1.097   .     S
Be26   Be104   1.389   .     D
B11    C28     1.356   .     S
B11    Li11    1.098   .     S
B11    C102    1.356   .     D
Be27   Be28    1.394   .     D
Be27   C30     1.389   .     S
Be27   He27    1.096   .     S
Be28   C29     1.390   .     S
Be28   He26    1.096   .     S
C29    B12     1.357   .     D
B12    C30     1.357   .     S
B12    Li12    1.099   .     S
Be29   Be30    1.395   .     D
Be29   C32     1.390   .     S
Be29   He29    1.096   .     S
Be30   C31     1.389   .     S
Be30   He28    1.097   .     S
C31    B13     1.357   .     D
B13    C32     1.355   .     S
B13    Li13    1.098   .     S
Be31   Be32    1.395   .     D
Be31   C34     1.389   .     S
Be31   He31    1.097   .     S
Be32   C33     1.389   .     S
Be32   He30    1.096   .     S
C33    B14     1.356   .     D
B14    C34     1.356   .     S
B14    Li14    1.099   .     S
Be33   C35     1.389   .     S
Be33   He32    1.097   .     S
Be33   Be111   1.390   1_455 D
C35    B59     1.358   1_455 S
Be34   C36     1.389   .     S
Be34   He33    1.097   .     S
Be34   Be112   1.390   1_455 D
C36    B60     1.358   1_455 D
Be35   C37     1.389   .     S
Be35   He34    1.097   .     S
Be35   Be73    1.393   .     D
C37    B40     1.357   .     S
Be36   C38     1.389   .     S
Be36   He35    1.097   .     S
Be36   Be74    1.393   .     D
B15    C38     1.357   .     S
B15    Li15    1.098   .     S
B15    C74     1.357   .     D
Be37   C39     1.389   .     S
Be37   He36    1.097   .     S
Be37   Be75    1.393   .     D
B16    C39     1.358   .     D
B16    Li16    1.098   .     S
B16    C75     1.357   .     S
Be38   C40     1.389   .     S
Be38   He37    1.097   .     S
Be38   Be76    1.393   .     D
C40    B17     1.357   .     S
B17    Li17    1.098   .     S
B17    C76     1.357   .     D
Be39   Be40    1.394   1_565 D
Be39   C42     1.389   .     S
Be39   He39    1.096   .     S
Be40   Be39    1.394   1_545 D
Be40   C41     1.389   .     S
Be40   He38    1.096   .     S
C41    B18     1.356   1_545 D
B18    C41     1.356   1_565 D
B18    C42     1.356   .     S
B18    Li18    1.099   .     S
Be41   C43     1.389   .     S
Be41   He40    1.097   .     S
Be41   Be119   1.390   .     D
C43    B19     1.358   .     S
Be42   C44     1.390   .     S
Be42   He41    1.097   .     S
Be42   Be120   1.391   .     D
C44    B64     1.360   .     S
B19    C118    1.358   .     D
Be43   Be44    1.394   .     D
Be43   He42    1.097   .     S
H12    C46     2.000   .     S
H12    C53     1.998   .     S
H12    C55     2.006   .     S
H12    C57     1.998   .     S
H13    C48     1.997   .     S
H13    C54     1.999   .     S
H13    C56     2.002   .     S
H13    C59     1.999   .     S
H14    C52     2.002   .     S
H14    C61     2.002   .     S
H14    C63     2.008   .     S
H14    C65     2.000   .     S
H15    C50     2.002   .     S
H15    C62     1.999   .     S
H15    C64     1.996   .     S
H15    C67     1.998   .     S
H16    C58     1.994   .     S
H16    C69     1.999   .     S
H16    C71     1.993   .     S
H16    C74     1.994   .     S
H17    C60     1.995   .     S
H17    C70     1.998   .     S
H17    C72     1.996   .     S
H17    C75     1.998   .     S
H18    C66     1.994   .     S
H18    C76     1.996   .     S
H18    C77     1.998   .     S
H18    C79     1.993   .     S
H19    C68     1.996   .     S
H19    C73     1.995   .     S
H19    C78     1.998   .     S
H19    C80     2.002   .     S
B20    C2      1.359   1_556 D
B20    C1      1.358   1_556 S
B20    Li20    1.097   .     S
B21    C4      1.358   1_556 D
B21    C3      1.359   1_556 S
B21    Li21    1.097   .     S
B22    C79     1.358   1_655 S
B22    C158    1.357   .     D
B22    Li80    1.098   .     S
Be44   He43    1.096   .     S
H20    C15     1.997   1_556 S
H20    C2      2.003   1_556 S
H20    C47     1.997   .     S
Be45   Be46    1.392   .     D
Be45   C46     1.390   .     S
Be45   He45    1.097   .     S
Be46   C45     1.389   .     S
Be46   He44    1.097   .     S
C45    B23     1.358   .     D
B23    C46     1.358   .     S
B23    Li22    1.097   .     S
Be47   Be48    1.392   .     D
Be47   C48     1.389   .     S
Be47   He47    1.097   .     S
Be48   C47     1.389   .     S
Be48   He46    1.097   .     S
C47    B24     1.358   .     D
B24    C48     1.357   .     S
B24    Li23    1.097   .     S
Be49   Be50    1.392   .     D
Be49   C50     1.389   .     S
Be49   He49    1.097   .     S
Be50   C49     1.389   .     S
Be50   He48    1.096   .     S
C49    H1      2.002   1_556 S
C49    B25     1.359   .     D
B25    C50     1.358   .     S
B25    Li24    1.097   .     S
He50   Be14    1.097   1_556 S
Be51   Be52    1.392   .     D
Be51   C52     1.390   .     S
Be51   He52    1.097   .     S
Be52   C51     1.389   .     S
Be52   He51    1.096   .     S
C51    B26     1.358   .     D
B26    C52     1.358   .     S
B26    Li25    1.097   .     S
Be53   Be54    1.391   .     D
Be53   C54     1.389   .     S
Be53   He54    1.097   .     S
Be54   C53     1.389   .     S
Be54   He53    1.097   .     S
C53    B27     1.358   .     D
B27    C54     1.358   .     S
B27    Li26    1.097   .     S
Be55   C55     1.389   .     S
Be55   He55    1.097   .     S
Be55   Be135   1.393   .     D
C55    B28     1.359   .     S
B28    Li27    1.098   .     S
B28    C134    1.359   .     D
Be56   C56     1.389   .     S
Be56   He56    1.097   .     S
Be56   Be136   1.393   .     D
B29    C56     1.358   .     S
B29    Li28    1.098   .     S
B29    C135    1.359   .     D
Be57   Be58    1.393   .     D
Be57   C58     1.388   .     S
Be57   He58    1.097   .     S
Be58   C57     1.390   .     S
Be58   He57    1.097   .     S
C57    B30     1.356   .     D
B30    C58     1.358   .     S
B30    Li29    1.098   .     S
Be59   Be60    1.393   .     D
Be59   C60     1.389   .     S
Be59   He60    1.097   .     S
Be60   C59     1.390   .     S
Be60   He59    1.097   .     S
C59    B31     1.357   .     D
B31    C60     1.357   .     S
B31    Li30    1.098   .     S
Be61   Be62    1.392   1_545 D
Be61   C62     1.389   .     S
Be61   He62    1.097   .     S
Be62   Be61    1.392   1_565 D
Be62   C61     1.390   .     S
Be62   He61    1.097   .     S
C61    B32     1.358   .     S
B32    C62     1.359   1_565 D
B32    Li31    1.097   .     S
C62    B32     1.359   1_545 D
Be63   C63     1.389   .     S
Be63   He63    1.097   .     S
Be63   Be143   1.394   1_455 D
C63    B33     1.359   .     S
B33    Li40    1.098   .     S
B33    C142    1.359   1_455 D
Be64   C64     1.389   .     S
Be64   He64    1.097   .     S
Be64   Be144   1.391   1_455 D
B34    C64     1.358   .     D
B34    Li32    1.098   .     S
B34    C143    1.357   1_455 S
Be65   Be66    1.392   .     D
Be65   C66     1.388   .     S
Be65   He66    1.097   .     S
Be66   C65     1.390   .     S
Be66   He65    1.097   .     S
C65    B35     1.356   .     D
B35    C66     1.358   .     S
B35    Li33    1.098   .     S
Be67   Be68    1.394   .     D
Be67   C68     1.389   .     S
Be67   He68    1.097   .     S
Be68   C67     1.389   .     S
Be68   He67    1.097   .     S
C67    B36     1.357   .     D
B36    C68     1.356   .     S
B36    Li34    1.098   .     S
Be69   Be70    1.395   1_545 D
Be69   C70     1.389   .     S
Be69   He70    1.096   .     S
Be70   Be69    1.395   1_565 D
Be70   C69     1.389   .     S
Be70   He69    1.096   .     S
C69    B37     1.356   .     D
B37    C70     1.356   1_565 S
B37    Li35    1.099   .     S
C70    B37     1.356   1_545 S
Be71   C71     1.389   .     S
Be71   He71    1.097   .     S
Be71   Be151   1.390   .     D
C71    B38     1.358   .     S
B38    Li36    1.098   .     S
B38    C150    1.357   .     D
Be72   C72     1.390   .     S
Be72   He72    1.097   .     S
Be72   Be152   1.390   .     D
B39    C72     1.357   .     S
B39    Li37    1.098   .     S
B39    C151    1.358   .     D
Be73   C73     1.389   .     S
Be73   He73    1.097   .     S
B40    C73     1.357   .     D
B40    Li38    1.098   .     S
Be74   C74     1.389   .     S
Be74   He74    1.097   .     S
Be75   C75     1.389   .     S
Be75   He75    1.097   .     S
Be76   C76     1.389   .     S
Be76   He76    1.097   .     S
Be77   Be78    1.395   .     D
Be77   C78     1.389   .     S
Be77   He78    1.096   .     S
Be78   C77     1.389   .     S
Be78   He77    1.096   .     S
C77    B41     1.356   .     D
B41    C78     1.356   .     S
B41    Li39    1.099   .     S
Be79   C79     1.389   .     S
Be79   He79    1.097   .     S
Be79   Be159   1.390   1_455 D
C79    B22     1.358   1_455 S
Be80   C80     1.390   .     S
Be80   He80    1.097   .     S
Be80   Be160   1.390   1_455 D
B42    C80     1.359   1_655 S
B42    C122    1.359   .     D
B42    Li73    1.098   .     S
C80    B42     1.359   1_455 S
H21    C81     2.006   1_556 S
H21    C83     2.000   1_556 S
H21    C117    2.005   .     S
H21    C128    2.006   .     S
H22    C84     1.996   .     S
H22    C91     1.993   .     S
H22    C94     1.993   .     S
H22    C95     1.996   .     S
H23    C86     1.995   .     S
H23    C92     1.994   .     S
H23    C93     2.000   .     S
H23    C97     1.995   .     S
H24    C90     1.995   .     S
H24    C99     1.994   .     S
H24    C102    1.991   .     S
H24    C103    2.001   .     S
H25    C88     2.002   .     S
H25    C100    1.997   .     S
H25    C101    1.997   .     S
H25    C105    1.995   .     S
H26    C96     1.994   .     S
H26    C107    1.996   .     S
H26    C110    1.998   .     S
H26    C111    1.994   .     S
H27    C98     1.991   .     S
H27    C108    1.997   .     S
H27    C109    1.995   .     S
H27    C114    1.997   .     S
H28    C104    2.000   .     S
H28    C113    1.993   .     S
H28    C115    1.997   .     S
H28    C119    2.008   .     S
H29    C106    1.994   .     S
H29    C112    1.994   .     S
H29    C116    1.996   .     S
H29    C118    1.999   .     S
Be81   Be82    1.391   .     D
Be81   C82     1.389   .     S
Be81   He82    1.097   .     S
Be82   C81     1.390   .     S
Be82   He81    1.097   .     S
C81    H21     2.006   1_554 S
C81    B65     1.359   1_554 D
C82    H32     2.002   1_554 S
C82    B65     1.359   1_554 S
B43    Li41    1.098   1_556 S
B43    C120    1.358   .     D
B43    C121    1.358   .     S
Li41   B43     1.098   1_554 S
B44    Li42    1.098   1_556 S
B44    C117    1.358   .     D
B44    C123    1.359   1_565 S
Li42   B44     1.098   1_554 S
Be83   Be84    1.393   .     D
Be83   He85    1.097   .     S
Be83   C160    1.389   1_554 S
Be84   He84    1.097   .     S
Be84   C159    1.390   1_554 S
H30    C85     1.995   1_556 S
H30    C121    2.000   .     S
H30    C123    1.999   .     S
H30    C130    1.992   .     S
He83   Be120   1.097   .     S
Be85   Be86    1.391   .     D
Be85   C84     1.389   .     S
Be85   He87    1.097   .     S
Be86   C83     1.390   .     S
Be86   He86    1.097   .     S
C83    H21     2.000   1_554 S
C83    B45     1.358   .     D
B45    C84     1.359   .     S
B45    Li43    1.097   .     S
Be87   Be88    1.392   .     D
Be87   C86     1.389   .     S
Be87   He89    1.097   .     S
Be88   C85     1.389   .     S
Be88   He88    1.097   .     S
C85    H30     1.995   1_554 S
C85    B46     1.357   .     D
B46    C86     1.357   .     S
B46    Li44    1.097   .     S
Be89   Be90    1.392   .     D
Be89   C88     1.389   .     S
Be89   He91    1.097   .     S
Be90   C87     1.389   .     S
Be90   He90    1.096   .     S
C87    B47     1.359   .     D
C87    H31     2.003   1_554 S
B47    C88     1.358   .     S
B47    Li45    1.098   .     S
Be91   Be92    1.391   .     D
Be91   C90     1.390   .     S
Be91   He92    1.097   .     S
Be92   C89     1.388   .     S
Be92   He132   1.097   1_554 S
C89    B48     1.357   .     D
C89    H32     1.991   1_554 S
B48    C90     1.357   .     S
B48    Li46    1.098   .     S
He93   Be132   1.097   1_554 S
Be93   Be94    1.391   1_545 D
Be93   C92     1.389   .     S
Be93   He95    1.097   .     S
Be94   Be93    1.391   1_565 D
Be94   C91     1.389   .     S
Be94   He94    1.097   .     S
C91    B49     1.357   .     D
B49    C92     1.358   1_565 S
B49    Li47    1.097   .     S
C92    B49     1.358   1_545 S
Be95   Be17    1.393   1_655 D
Be95   C93     1.389   .     S
Be95   He96    1.097   .     S
B50    C19     1.358   1_655 D
B50    C93     1.358   .     S
B50    Li48    1.098   .     S
Be96   Be18    1.390   1_655 D
Be96   C94     1.388   .     S
Be96   He97    1.097   .     S
C94    B51     1.358   .     S
B51    C20     1.358   1_655 D
B51    Li49    1.098   .     S
Be97   Be98    1.393   .     D
Be97   C96     1.389   .     S
Be97   He99    1.096   .     S
Be98   C95     1.389   .     S
Be98   He98    1.097   .     S
C95    B52     1.357   .     S
B52    C96     1.357   .     D
B52    Li50    1.098   .     S
Be99   Be100   1.393   .     D
Be99   C98     1.388   .     S
Be99   He101   1.096   .     S
Be100  C97     1.390   .     S
Be100  He100   1.097   .     S
C97    B53     1.356   .     D
B53    C98     1.357   .     S
B53    Li51    1.098   .     S
Be101  Be102   1.392   .     D
Be101  C100    1.389   .     S
Be101  He103   1.097   .     S
Be102  C99     1.389   .     S
Be102  He102   1.097   .     S
C99    B54     1.358   .     S
B54    C100    1.357   .     D
B54    Li52    1.098   .     S
Be103  C101    1.389   .     S
Be103  He104   1.097   .     S
B55    C101    1.358   .     D
B55    Li53    1.098   .     S
Be104  C102    1.390   .     S
Be104  He105   1.097   .     S
Be105  Be106   1.395   .     D
Be105  C104    1.390   .     S
Be105  He107   1.096   .     S
Be106  C103    1.389   .     S
Be106  He106   1.096   .     S
C103   B56     1.357   .     S
B56    C104    1.355   .     D
B56    Li54    1.099   .     S
Be107  Be108   1.394   .     D
Be107  C106    1.389   .     S
Be107  He109   1.097   .     S
Be108  C105    1.389   .     S
Be108  He108   1.096   .     S
C105   B57     1.356   .     S
B57    C106    1.356   .     D
B57    Li55    1.098   .     S
Be109  Be110   1.395   .     D
Be109  C108    1.389   .     S
Be109  He111   1.096   .     S
Be110  C107    1.389   .     S
Be110  He110   1.096   .     S
C107   B58     1.356   .     S
B58    C108    1.356   .     D
B58    Li56    1.099   .     S
Be111  Be33    1.390   1_655 D
Be111  C109    1.389   .     S
Be111  He112   1.097   .     S
B59    C35     1.358   1_655 S
B59    C109    1.357   .     D
B59    Li57    1.098   .     S
Be112  Be34    1.390   1_655 D
Be112  C110    1.389   .     S
Be112  He113   1.097   .     S
C110   B60     1.358   .     S
B60    C36     1.358   1_655 D
B60    Li58    1.098   .     S
Be113  C111    1.389   .     S
Be113  He114   1.097   .     S
Be113  Be153   1.393   .     D
C111   B78     1.357   .     D
Be114  C112    1.389   .     S
Be114  He115   1.097   .     S
Be114  Be154   1.393   .     D
B61    C112    1.357   .     D
B61    Li59    1.098   .     S
B61    C153    1.357   .     S
Be115  C113    1.389   .     S
Be115  He116   1.097   .     S
Be115  Be155   1.393   .     D
B62    C113    1.357   .     D
B62    Li60    1.098   .     S
B62    C154    1.357   .     S
Be116  C114    1.389   .     S
Be116  He117   1.097   .     S
Be116  Be156   1.393   .     D
C114   B79     1.357   .     S
Be117  Be118   1.394   1_545 D
Be117  C116    1.389   .     S
Be117  He119   1.097   .     S
Be118  Be117   1.394   1_565 D
Be118  C115    1.389   .     S
Be118  He118   1.096   .     S
C115   B63     1.356   .     D
B63    C116    1.357   1_565 S
B63    Li61    1.099   .     S
C116   B63     1.357   1_545 S
Be119  C118    1.389   .     S
Be119  He120   1.097   .     S
C117   Be124   1.390   .     S
Li62   B64     1.098   .     S
Be120  C119    1.389   .     S
C119   B64     1.359   .     D
H31    C87     2.003   1_556 S
H31    C120    2.004   .     S
H31    C124    2.001   .     S
H31    C159    2.003   .     S
H32    C89     1.991   1_556 S
H32    C82     2.002   1_556 S
H32    C126    1.995   .     S
H32    C160    2.000   .     S
He121  Be160   1.097   .     S
H33    C125    1.999   .     S
H33    C132    1.997   .     S
H33    C135    2.001   .     S
H33    C136    2.000   .     S
H34    C127    1.998   .     S
H34    C133    1.997   .     S
H34    C134    2.005   .     S
H34    C138    1.996   .     S
H35    C131    1.998   .     S
H35    C140    1.996   .     S
H35    C143    1.999   .     S
H35    C144    2.001   .     S
H36    C129    2.008   .     S
H36    C141    1.999   .     S
H36    C142    2.006   .     S
H36    C146    2.000   .     S
H37    C137    1.994   .     S
H37    C148    1.998   .     S
H37    C151    1.994   .     S
H37    C153    1.992   .     S
H38    C139    1.991   .     S
H38    C149    1.999   .     S
H38    C150    1.995   .     S
H38    C154    1.996   .     S
H39    C122    2.001   .     S
H39    C145    2.000   .     S
H39    C155    1.997   .     S
H39    C156    1.999   .     S
H40    C147    1.995   .     S
H40    C152    1.995   .     S
H40    C157    1.999   .     S
H40    C158    1.993   .     S
B65    C81     1.359   1_556 D
B65    C82     1.359   1_556 S
B65    Li63    1.097   .     S
Be121  Be122   1.392   .     D
Be121  C121    1.389   .     S
Be121  He123   1.097   .     S
Be122  C120    1.389   .     S
Be122  He122   1.097   .     S
Be123  Be124   1.392   1_545 D
Be123  C123    1.389   .     S
Be123  He125   1.097   .     S
Be124  Be123   1.392   1_565 D
Be124  He124   1.097   .     S
C122   Be160   1.389   .     S
C123   B44     1.359   1_545 S
B66    Li64    1.097   .     S
B66    C159    1.358   .     D
B66    C160    1.358   .     S
Be125  Be126   1.391   .     D
Be125  C125    1.389   .     S
Be125  He127   1.097   .     S
Be126  C124    1.389   .     S
Be126  He126   1.097   .     S
C124   B67     1.359   .     D
B67    C125    1.359   .     S
B67    Li65    1.097   .     S
Be127  Be128   1.391   .     D
Be127  C127    1.390   .     S
Be127  He129   1.097   .     S
Be128  C126    1.389   .     S
Be128  He128   1.097   .     S
C126   B68     1.358   .     D
B68    C127    1.357   .     S
B68    Li66    1.097   .     S
Be129  Be130   1.392   .     D
Be129  C129    1.390   .     S
Be129  He131   1.097   .     S
Be130  C128    1.389   .     S
Be130  He130   1.096   .     S
C128   B69     1.360   .     D
B69    C129    1.359   .     S
B69    Li67    1.097   .     S
He132  Be92    1.097   1_556 S
Be131  Be132   1.391   .     D
Be131  C131    1.390   .     S
Be131  He133   1.097   .     S
Be132  He93    1.097   1_556 S
Be132  C130    1.389   .     S
C130   B70     1.358   .     D
B70    C131    1.357   .     S
B70    Li68    1.098   .     S
Be133  Be134   1.391   .     D
Be133  C133    1.389   .     S
Be133  He135   1.097   .     S
Be134  C132    1.389   .     S
Be134  He134   1.097   .     S
C132   B71     1.358   .     S
B71    C133    1.358   .     D
B71    Li69    1.098   .     S
Be135  C134    1.389   .     S
Be135  He136   1.097   .     S
Be136  C135    1.389   .     S
Be136  He137   1.097   .     S
Be137  Be138   1.393   .     D
Be137  C137    1.388   .     S
Be137  He139   1.096   .     S
Be138  C136    1.390   .     S
Be138  He138   1.098   .     S
C136   B72     1.356   .     S
B72    C137    1.358   .     D
B72    Li70    1.098   .     S
Be139  Be140   1.392   .     D
Be139  C139    1.388   .     S
Be139  He141   1.097   .     S
Be140  C138    1.390   .     S
Be140  He140   1.097   .     S
C138   B73     1.356   .     S
B73    C139    1.358   .     D
B73    Li71    1.098   .     S
Be141  Be142   1.392   1_565 D
Be141  C141    1.389   .     S
Be141  He143   1.097   .     S
Be142  Be141   1.392   1_545 D
Be142  C140    1.389   .     S
Be142  He142   1.097   .     S
C140   B74     1.358   1_545 S
B74    C140    1.358   1_565 S
B74    C141    1.358   .     D
B74    Li72    1.098   .     S
Be143  Be63    1.394   1_655 D
Be143  C142    1.389   .     S
Be143  He144   1.097   .     S
C142   B33     1.359   1_655 D
Be144  Be64    1.391   1_655 D
Be144  C143    1.390   .     S
Be144  He145   1.097   .     S
C143   B34     1.357   1_655 S
Be145  Be146   1.394   .     D
Be145  C145    1.389   .     S
Be145  He147   1.097   .     S
Be146  C144    1.389   .     S
Be146  He146   1.096   .     S
C144   B75     1.357   .     S
B75    C145    1.357   .     D
B75    Li74    1.099   .     S
Be147  Be148   1.393   .     D
Be147  C147    1.389   .     S
Be147  He149   1.097   .     S
Be148  C146    1.390   .     S
Be148  He148   1.097   .     S
C146   B76     1.357   .     S
B76    C147    1.358   .     D
B76    Li75    1.099   .     S
Be149  Be150   1.395   1_565 D
Be149  C149    1.389   .     S
Be149  He151   1.097   .     S
Be150  Be149   1.395   1_545 D
Be150  C148    1.389   .     S
Be150  He150   1.096   .     S
C148   B77     1.356   1_545 D
B77    C148    1.356   1_565 D
B77    C149    1.356   .     S
B77    Li76    1.099   .     S
Be151  C150    1.390   .     S
Be151  He152   1.097   .     S
Be152  C151    1.389   .     S
Be152  He153   1.097   .     S
Be153  C152    1.389   .     S
Be153  He154   1.097   .     S
B78    C152    1.357   .     S
B78    Li77    1.098   .     S
Be154  C153    1.389   .     S
Be154  He155   1.097   .     S
Be155  C154    1.390   .     S
Be155  He156   1.097   .     S
Be156  C155    1.389   .     S
Be156  He157   1.097   .     S
B79    C155    1.358   .     D
B79    Li78    1.098   .     S
Be157  Be158   1.395   .     D
Be157  C157    1.389   .     S
Be157  He159   1.096   .     S
Be158  C156    1.389   .     S
Be158  He158   1.096   .     S
C156   B80     1.356   .     S
B80    C157    1.357   .     D
B80    Li79    1.099   .     S
Be159  Be79    1.390   1_655 D
Be159  C158    1.389   .     S
Be159  He160   1.097   .     S
Be160  Be80    1.390   1_655 D
C159   Be84    1.390   1_556 S
C160   Be83    1.389   1_556 S
