# Supplementary material for: Data-Driven Search Algorithm for Discovery of Synthesizable Zeolitic Imidazolate Frameworks
Source: JACS Au. 2025 Mar 7;5(3):1460–70. doi: 10.1021/jacsau.5c00077 (PMC11938011; doi:10.1021/jacsau.5c00077)
Supplement: Supplementary file 5 — au5c00077_si_005.zip [file au5c00077_si_005.zip › Tier 2/T-192_63_4_19637383.cif]

data_63_4_19637383.lmp-nosymm
_audit_creation_date              2023-09-12
_audit_creation_method            'Materials Studio'
_symmetry_space_group_name_H-M    'CMCM'
_symmetry_Int_Tables_number       63
_symmetry_cell_setting            orthorhombic
loop_
_symmetry_equiv_pos_as_xyz
  x,y,z
  -x,-y,z+1/2
  -x,y,-z+1/2
  x,-y,-z
  -x,-y,-z
  x,y,-z+1/2
  x,-y,z+1/2
  -x,y,z
  x+1/2,y+1/2,z
  -x+1/2,-y+1/2,z+1/2
  -x+1/2,y+1/2,-z+1/2
  x+1/2,-y+1/2,-z
  -x+1/2,-y+1/2,-z
  x+1/2,y+1/2,-z+1/2
  x+1/2,-y+1/2,z+1/2
  -x+1/2,y+1/2,z
_cell_length_a                    17.3912
_cell_length_b                    19.9682
_cell_length_c                    65.6549
_cell_angle_alpha                 90.0000
_cell_angle_beta                  90.0000
_cell_angle_gamma                 90.0000
loop_
_atom_site_label
_atom_site_type_symbol
_atom_site_fract_x
_atom_site_fract_y
_atom_site_fract_z
_atom_site_U_iso_or_equiv
_atom_site_adp_type
_atom_site_occupancy
H1     Zn    0.17314   0.96289   0.54497   0.00000  Uiso   1.00
H5     Zn    0.32855   0.19547   0.58523   0.00000  Uiso   1.00
H9     Zn    0.17287   0.26554   0.66459   0.00000  Uiso   1.00
H13    Zn    0.32356   0.03045   0.70541   0.00000  Uiso   1.00
Be1    C     0.21905   0.49261   0.51035   0.00000  Uiso   1.00
C1     N     0.29492   0.48903   0.51688   0.00000  Uiso   1.00
He1    H     0.17099   0.48552   0.52097   0.00000  Uiso   1.00
Be5    C     0.95996   0.04569   0.56207   0.00000  Uiso   1.00
C5     N     0.06498   0.98970   0.55139   0.00000  Uiso   1.00
He5    H     0.08080   0.08052   0.56916   0.00000  Uiso   1.00
Be9    C     0.33702   0.04226   0.58581   0.00000  Uiso   1.00
Be13   C     0.30007   0.98774   0.57686   0.00000  Uiso   1.00
C9     N     0.24570   0.01218   0.56326   0.00000  Uiso   1.00
B3     C     0.25174   0.07988   0.56421   0.00000  Uiso   1.00
C13    N     0.30692   0.10050   0.57740   0.00000  Uiso   1.00
He9    H     0.30776   0.93378   0.57922   0.00000  Uiso   1.00
He13   H     0.38295   0.04408   0.59725   0.00000  Uiso   1.00
Li7    H     0.21660   0.11423   0.55505   0.00000  Uiso   1.00
Be17   C     0.30527   0.25278   0.54166   0.00000  Uiso   1.00
Be21   C     0.30460   0.31594   0.53261   0.00000  Uiso   1.00
C17    N     0.31742   0.36346   0.54770   0.00000  Uiso   1.00
B7     C     0.32604   0.32818   0.56521   0.00000  Uiso   1.00
C21    N     0.31870   0.26114   0.56236   0.00000  Uiso   1.00
He17   H     0.29562   0.33081   0.51670   0.00000  Uiso   1.00
He21   H     0.29764   0.20288   0.53499   0.00000  Uiso   1.00
Li11   H     0.33741   0.35148   0.58005   0.00000  Uiso   1.00
Be25   C     0.54005   0.24819   0.61187   0.00000  Uiso   1.00
C25    N     0.43510   0.20831   0.59582   0.00000  Uiso   1.00
He25   H     0.41906   0.27327   0.62203   0.00000  Uiso   1.00
Be29   C     0.14295   0.27085   0.61886   0.00000  Uiso   1.00
Be33   C     0.18068   0.25629   0.60070   0.00000  Uiso   1.00
C29    N     0.25153   0.22817   0.60542   0.00000  Uiso   1.00
B11    C     0.25362   0.22466   0.62606   0.00000  Uiso   1.00
C33    N     0.18910   0.24957   0.63488   0.00000  Uiso   1.00
He29   H     0.16325   0.26500   0.58486   0.00000  Uiso   1.00
He33   H     0.08674   0.29403   0.62151   0.00000  Uiso   1.00
Li15   H     0.30198   0.20353   0.63468   0.00000  Uiso   1.00
Be37   C     0.95993   0.21541   0.69118   0.00000  Uiso   1.00
C37    N     0.06497   0.24617   0.67338   0.00000  Uiso   1.00
He37   H     0.08107   0.19567   0.70236   0.00000  Uiso   1.00
Be41   C     0.35132   0.18009   0.69902   0.00000  Uiso   1.00
Be45   C     0.31544   0.23474   0.68989   0.00000  Uiso   1.00
C41    N     0.24714   0.21266   0.68121   0.00000  Uiso   1.00
B15    C     0.24445   0.14590   0.68491   0.00000  Uiso   1.00
C45    N     0.30652   0.12370   0.69545   0.00000  Uiso   1.00
He41   H     0.33243   0.28761   0.68917   0.00000  Uiso   1.00
He45   H     0.40538   0.17696   0.70756   0.00000  Uiso   1.00
Li19   H     0.19691   0.11366   0.67996   0.00000  Uiso   1.00
Be49   C     0.25382   0.46347   0.66801   0.00000  Uiso   1.00
Be53   C     0.25146   0.40108   0.65853   0.00000  Uiso   1.00
C49    N     0.19835   0.36160   0.66881   0.00000  Uiso   1.00
B19    C     0.17188   0.39997   0.68432   0.00000  Uiso   1.00
C53    N     0.20244   0.46248   0.68422   0.00000  Uiso   1.00
He49   H     0.28213   0.38215   0.64511   0.00000  Uiso   1.00
He53   H     0.28723   0.50831   0.66425   0.00000  Uiso   1.00
Li23   H     0.12830   0.38278   0.69523   0.00000  Uiso   1.00
Be57   C     0.20829   0.98437   0.73937   0.00000  Uiso   1.00
C57    N     0.27719   0.01220   0.73280   0.00000  Uiso   1.00
He57   H     0.16552   0.96602   0.72844   0.00000  Uiso   1.00
Be61   C     0.53994   0.96125   0.72335   0.00000  Uiso   1.00
C61    N     0.43496   0.01343   0.71105   0.00000  Uiso   1.00
He61   H     0.41948   0.92834   0.73131   0.00000  Uiso   1.00
Li1    H     1.00000   0.58459   0.69302   0.00000  Uiso   1.00
B1     C     1.00000   0.54203   0.70359   0.00000  Uiso   1.00
Li27   H     1.00000   0.65368   0.57305   0.00000  Uiso   1.00
B23    C     1.00000   0.68649   0.58648   0.00000  Uiso   1.00
B27    C     1.00000   0.95843   0.54499   0.00000  Uiso   1.00
Li31   H     1.00000   0.91161   0.53621   0.00000  Uiso   1.00
Li3    H     0.40132   0.50000   0.50000   0.00000  Uiso   1.00
B29    C     0.33821   0.50000   0.50000   0.00000  Uiso   1.00
Li29   H     0.50000   0.79142   0.64885   0.00000  Uiso   1.00
B25    C     0.50000   0.76480   0.66345   0.00000  Uiso   1.00
Li33   H     0.37236   0.05353   0.75000   0.00000  Uiso   1.00
B60    C     0.31548   0.02958   0.75000   0.00000  Uiso   1.00
loop_
_geom_bond_atom_site_label_1
_geom_bond_atom_site_label_2
_geom_bond_distance
_geom_bond_site_symmetry_2
_ccdc_geom_bond_type
H1     C5      2.001   .     S
H1     C9      2.001   1_565 S
H1     C17     2.000   16    S
H1     C1      1.996   16    S
H5     C13     2.000   .     S
H5     C21     2.001   .     S
H5     C25     1.996   .     S
H5     C29     1.994   .     S
H9     C33     1.997   .     S
H9     C37     2.001   .     S
H9     C41     1.994   .     S
H9     C49     1.988   .     S
H13    C45     1.996   .     S
H13    C57     2.004   .     S
H13    C61     2.001   .     S
H13    C53     1.996   16_545 S
Be1    C1      1.389   .     A
Be1    He1     1.097   .     S
Be1    Be1     1.391   4_566 A
C1     B29     1.358   .     A
C1     H1      1.996   16_545 S
Be5    He5     1.097   8_655 S
Be5    Be5     1.393   8_755 A
Be5    C5      1.389   8_645 A
C5     B27     1.358   1_455 A
C5     Be5     1.389   8_665 A
He5    Be5     1.097   8_655 S
Be9    Be13    1.394   1_545 D
Be9    C13     1.390   .     S
Be9    He13    1.097   .     S
Be13   Be9     1.394   1_565 D
Be13   C9      1.389   1_565 S
Be13   He9     1.097   .     S
C9     Be13    1.389   1_545 S
C9     H1      2.001   1_545 S
C9     B3      1.357   .     S
B3     C13     1.357   .     D
B3     Li7     1.098   .     S
Be17   Be21    1.394   .     D
Be17   C21     1.389   .     S
Be17   He21    1.097   .     S
Be21   C17     1.390   .     S
Be21   He17    1.097   .     S
C17    B7      1.357   .     D
C17    H1      2.000   16_545 S
B7     C21     1.358   .     S
B7     Li11    1.098   .     S
Be25   C25     1.390   8_655 A
Be25   Be25    1.393   8_655 A
Be25   He25    1.096   8_655 S
C25    Be25    1.390   8_655 A
C25    B23     1.356   9_445 A
He25   Be25    1.096   8_655 S
Be29   Be33    1.392   .     D
Be29   C33     1.390   .     S
Be29   He33    1.095   .     S
Be33   C29     1.389   .     S
Be33   He29    1.097   .     S
C29    B11     1.357   .     S
B11    C33     1.357   .     D
B11    Li15    1.098   .     S
Be37   C37     1.389   8_655 A
Be37   He37    1.097   8_655 S
Be37   Be37    1.394   8_755 A
C37    Be37    1.389   8_655 A
C37    B25     1.357   9_445 A
He37   Be37    1.097   8_655 S
Be41   Be45    1.393   .     D
Be41   C45     1.389   .     S
Be41   He45    1.096   .     S
Be45   C41     1.389   .     S
Be45   He41    1.097   .     S
C41    B15     1.356   .     S
B15    C45     1.357   .     D
B15    Li19    1.097   .     S
Be49   Be53    1.393   .     D
Be49   C53     1.390   .     S
Be49   He53    1.096   .     S
Be53   C49     1.389   .     S
Be53   He49    1.097   .     S
C49    B19     1.355   .     D
B19    C53     1.357   .     S
B19    Li23    1.098   .     S
C53    H13     1.996   16    S
Be57   C57     1.389   1_565 A
Be57   He57    1.097   .     S
Be57   Be57    1.396   6_556 A
C57    Be57    1.389   1_545 A
C57    B60     1.356   .     A
Be61   He61    1.097   8_655 S
Be61   Be61    1.389   8_655 A
Be61   C61     1.389   8_665 A
C61    Be61    1.389   8_645 A
C61    B1      1.358   9_445 A
He61   Be61    1.097   8_655 S
Li1    B1      1.097   .     S
B1     C61     1.358   9     A
B1     C61     1.358   16_655 A
Li27   B23     1.099   .     S
B23    C25     1.356   9     A
B23    C25     1.356   16_655 A
B27    C5      1.358   1_655 A
B27    C5      1.358   8_655 A
B27    Li31    1.098   .     S
Li3    B29     1.098   .     S
B29    C1      1.358   4_566 A
Li29   B25     1.096   .     S
B25    C37     1.357   9     A
B25    C37     1.357   16    A
Li33   B60     1.099   .     S
B60    C57     1.356   6_556 A
