# Supplementary material for: Data-Driven Search Algorithm for Discovery of Synthesizable Zeolitic Imidazolate Frameworks
Source: JACS Au. 2025 Mar 7;5(3):1460–70. doi: 10.1021/jacsau.5c00077 (PMC11938011; doi:10.1021/jacsau.5c00077)
Supplement: Supplementary file 5 — au5c00077_si_005.zip [file au5c00077_si_005.zip › Tier 2/T-193_166_5_46640167.cif]

data_166_5_46640167.lmp-nosymm
_audit_creation_date              2023-09-12
_audit_creation_method            'Materials Studio'
_symmetry_space_group_name_H-M    'R-3M'
_symmetry_Int_Tables_number       166
_symmetry_cell_setting            trigonal
loop_
_symmetry_equiv_pos_as_xyz
  x,y,z
  -y,x-y,z
  -x+y,-x,z
  y,x,-z
  x-y,-y,-z
  -x,-x+y,-z
  -x,-y,-z
  y,-x+y,-z
  x-y,x,-z
  -y,-x,z
  -x+y,y,z
  x,x-y,z
  x+2/3,y+1/3,z+1/3
  -y+2/3,x-y+1/3,z+1/3
  -x+y+2/3,-x+1/3,z+1/3
  y+2/3,x+1/3,-z+1/3
  x-y+2/3,-y+1/3,-z+1/3
  -x+2/3,-x+y+1/3,-z+1/3
  -x+2/3,-y+1/3,-z+1/3
  y+2/3,-x+y+1/3,-z+1/3
  x-y+2/3,x+1/3,-z+1/3
  -y+2/3,-x+1/3,z+1/3
  -x+y+2/3,y+1/3,z+1/3
  x+2/3,x-y+1/3,z+1/3
  x+1/3,y+2/3,z+2/3
  -y+1/3,x-y+2/3,z+2/3
  -x+y+1/3,-x+2/3,z+2/3
  y+1/3,x+2/3,-z+2/3
  x-y+1/3,-y+2/3,-z+2/3
  -x+1/3,-x+y+2/3,-z+2/3
  -x+1/3,-y+2/3,-z+2/3
  y+1/3,-x+y+2/3,-z+2/3
  x-y+1/3,x+2/3,-z+2/3
  -y+1/3,-x+2/3,z+2/3
  -x+y+1/3,y+2/3,z+2/3
  x+1/3,x-y+2/3,z+2/3
_cell_length_a                    24.3711
_cell_length_b                    24.3711
_cell_length_c                    153.1260
_cell_angle_alpha                 90.0000
_cell_angle_beta                  90.0000
_cell_angle_gamma                 120.0000
loop_
_atom_site_label
_atom_site_type_symbol
_atom_site_fract_x
_atom_site_fract_y
_atom_site_fract_z
_atom_site_U_iso_or_equiv
_atom_site_adp_type
_atom_site_occupancy
H1     Zn    0.24608   0.24703   0.01980   0.00000  Uiso   1.00
H7     Zn    0.33186   0.41578   0.05186   0.00000  Uiso   1.00
H13    Zn    0.41676   0.33277   0.08308   0.00000  Uiso   1.00
H19    Zn    0.25017   0.25036   0.11479   0.00000  Uiso   1.00
H31    Zn    0.33286   0.41786   0.14684   0.00000  Uiso   1.00
Be1    C     0.32623   0.32664   1.00454   0.00000  Uiso   1.00
C1     N     0.27128   0.27335   1.00738   0.00000  Uiso   1.00
He1    H     0.36074   0.36092   1.00916   0.00000  Uiso   1.00
Be7    C     0.04667   0.15053   0.02185   0.00000  Uiso   1.00
C7     N     0.15265   0.21262   0.02081   0.00000  Uiso   1.00
He7    H     0.11366   0.11155   0.02265   0.00000  Uiso   1.00
Be13   C     0.30680   0.12481   0.02984   0.00000  Uiso   1.00
C13    N     0.26705   0.17997   0.02318   0.00000  Uiso   1.00
He13   H     0.33234   0.22387   0.03401   0.00000  Uiso   1.00
Be19   C     0.32815   0.42522   0.03219   0.00000  Uiso   1.00
Be25   C     0.30793   0.38681   0.02480   0.00000  Uiso   1.00
C19    N     0.28714   0.32477   0.02738   0.00000  Uiso   1.00
B1     C     0.29367   0.32731   0.03621   0.00000  Uiso   1.00
C25    N     0.31972   0.38718   0.03940   0.00000  Uiso   1.00
He19   H     0.30678   0.39910   0.01794   0.00000  Uiso   1.00
He25   H     0.34843   0.47660   0.03286   0.00000  Uiso   1.00
Li1    H     0.28087   0.28560   0.04028   0.00000  Uiso   1.00
Be31   C     0.44695   0.61017   0.05703   0.00000  Uiso   1.00
C31    N     0.39990   0.50707   0.05322   0.00000  Uiso   1.00
He31   H     0.34289   0.54185   0.05941   0.00000  Uiso   1.00
Be37   C     0.17165   0.40041   0.06433   0.00000  Uiso   1.00
C37    N     0.25039   0.40818   0.05578   0.00000  Uiso   1.00
He37   H     0.25497   0.39439   0.06972   0.00000  Uiso   1.00
Be43   C     0.31975   0.27037   0.06804   0.00000  Uiso   1.00
Be49   C     0.30137   0.29082   0.06069   0.00000  Uiso   1.00
C43    N     0.33900   0.35633   0.06016   0.00000  Uiso   1.00
B7     C     0.37752   0.37360   0.06723   0.00000  Uiso   1.00
C49    N     0.36858   0.32321   0.07210   0.00000  Uiso   1.00
He43   H     0.26452   0.26386   0.05583   0.00000  Uiso   1.00
He49   H     0.30197   0.22259   0.07067   0.00000  Uiso   1.00
Li7    H     0.41327   0.42293   0.06869   0.00000  Uiso   1.00
Be55   C     0.58738   0.46962   0.07225   0.00000  Uiso   1.00
C55    N     0.49962   0.40783   0.08008   0.00000  Uiso   1.00
He55   H     0.50963   0.37532   0.06727   0.00000  Uiso   1.00
Be61   C     0.49357   0.21825   0.08927   0.00000  Uiso   1.00
C61    N     0.44071   0.26662   0.08467   0.00000  Uiso   1.00
He61   H     0.52756   0.32145   0.09208   0.00000  Uiso   1.00
Be73   C     0.34921   0.37207   0.10619   0.00000  Uiso   1.00
Be85   C     0.38752   0.39240   0.09879   0.00000  Uiso   1.00
C73    N     0.37941   0.33919   0.09434   0.00000  Uiso   1.00
B13    C     0.33598   0.28877   0.09902   0.00000  Uiso   1.00
C85    N     0.31722   0.30625   0.10633   0.00000  Uiso   1.00
He73   H     0.41977   0.44037   0.09639   0.00000  Uiso   1.00
He85   H     0.34266   0.39923   0.11139   0.00000  Uiso   1.00
Li13   H     0.31923   0.23923   0.09724   0.00000  Uiso   1.00
Be97   C     0.11219   0.28143   0.10339   0.00000  Uiso   1.00
C97    N     0.17761   0.26251   0.11160   0.00000  Uiso   1.00
He97   H     0.20470   0.29423   0.09821   0.00000  Uiso   1.00
Be109  C     0.16329   0.05308   0.11174   0.00000  Uiso   1.00
C109   N     0.22434   0.15861   0.11359   0.00000  Uiso   1.00
He109  H     0.12463   0.12002   0.11054   0.00000  Uiso   1.00
Be121  C     0.34243   0.30839   0.13893   0.00000  Uiso   1.00
Be133  C     0.32259   0.26947   0.13160   0.00000  Uiso   1.00
C121   N     0.28358   0.28393   0.12669   0.00000  Uiso   1.00
B25    C     0.28204   0.33162   0.13106   0.00000  Uiso   1.00
C133   N     0.31559   0.34700   0.13863   0.00000  Uiso   1.00
He121  H     0.33277   0.23232   0.12958   0.00000  Uiso   1.00
He133  H     0.37395   0.31169   0.14426   0.00000  Uiso   1.00
Li25   H     0.25482   0.35386   0.12888   0.00000  Uiso   1.00
Be145  C     0.33433   0.33903   0.17120   0.00000  Uiso   1.00
C145   N     0.33119   0.39156   0.15928   0.00000  Uiso   1.00
He145  H     0.33028   0.30249   0.15756   0.00000  Uiso   1.00
Be157  C     0.50525   0.55187   0.13554   0.00000  Uiso   1.00
C157   N     0.41862   0.48863   0.14353   0.00000  Uiso   1.00
He157  H     0.42685   0.45771   0.13053   0.00000  Uiso   1.00
Be169  C     0.22194   0.50103   0.14109   0.00000  Uiso   1.00
C169   N     0.26955   0.44638   0.14528   0.00000  Uiso   1.00
He169  H     0.32573   0.53574   0.13849   0.00000  Uiso   1.00
Li37   H     1.00000   0.80359   1.00000   0.00000  Uiso   1.00
B37    C     1.00000   0.75856   1.00000   0.00000  Uiso   1.00
Li38   H     0.33333   0.86480   0.16667   0.00000  Uiso   1.00
B38    C     0.57650   0.66667   0.16667   0.00000  Uiso   1.00
B42    C     0.12394   0.24789   0.02009   0.00000  Uiso   1.00
Li44   H     0.14978   0.29956   0.01924   0.00000  Uiso   1.00
B45    C     0.20707   0.41413   0.05093   0.00000  Uiso   1.00
Li47   H     0.21019   0.42038   0.04381   0.00000  Uiso   1.00
B48    C     0.12525   0.25049   0.11623   0.00000  Uiso   1.00
Li50   H     0.11726   0.23453   0.12306   0.00000  Uiso   1.00
B54    C     0.20742   0.41485   0.14758   0.00000  Uiso   1.00
Li56   H     0.18468   0.36936   0.15106   0.00000  Uiso   1.00
B60    C     0.24454   0.12227   0.01938   0.00000  Uiso   1.00
Li62   H     0.21211   0.10605   0.01378   0.00000  Uiso   1.00
B63    C     0.40979   0.20490   0.08222   0.00000  Uiso   1.00
Li65   H     0.36591   0.18295   0.07839   0.00000  Uiso   1.00
B66    C     0.25914   0.12957   0.11464   0.00000  Uiso   1.00
Li68   H     0.31004   0.15502   0.11610   0.00000  Uiso   1.00
B72    C     0.46249   0.53751   0.05111   0.00000  Uiso   1.00
Li74   H     0.48583   0.51417   0.04795   0.00000  Uiso   1.00
B75    C     0.53892   0.46108   0.08461   0.00000  Uiso   1.00
Li77   H     0.52862   0.47138   0.09119   0.00000  Uiso   1.00
B81    C     0.45776   0.54224   0.14802   0.00000  Uiso   1.00
Li83   H     0.44808   0.55192   0.15467   0.00000  Uiso   1.00
loop_
_geom_bond_atom_site_label_1
_geom_bond_atom_site_label_2
_geom_bond_distance
_geom_bond_site_symmetry_2
_ccdc_geom_bond_type
H1     C1      2.002   1_554 S
H1     C7      2.000   .     S
H1     C13     2.009   .     S
H1     C19     2.011   .     S
H7     C25     2.002   .     S
H7     C31     2.013   .     S
H7     C37     1.992   .     S
H7     C43     1.999   .     S
H13    C49     1.997   .     S
H13    C55     1.985   .     S
H13    C61     1.985   .     S
H13    C73     1.993   .     S
H19    C85     1.994   .     S
H19    C97     1.994   .     S
H19    C109    2.005   .     S
H19    C121    1.997   .     S
H31    C133    2.004   .     S
H31    C145    2.003   .     S
H31    C157    1.999   .     S
H31    C169    1.999   .     S
Be1    C1      1.389   .     A
Be1    He1     1.096   .     S
Be1    Be1     1.391   4_557 A
C1     H1      2.002   1_556 S
C1     B37     1.359   2_655 A
Be7    C7      1.389   11    A
Be7    Be7     1.394   11    A
Be7    He7     1.096   11    S
C7     B42     1.357   .     A
C7     Be7     1.389   11    A
He7    Be7     1.096   11    S
Be13   He13    1.096   12    S
Be13   Be13    1.393   12    A
Be13   C13     1.390   12    A
C13    B60     1.359   .     A
C13    Be13    1.390   12    A
He13   Be13    1.096   12    S
Be19   Be25    1.392   .     D
Be19   C25     1.389   .     S
Be19   He25    1.097   .     S
Be25   C19     1.390   .     S
Be25   He19    1.096   .     S
C19    B1      1.358   .     S
B1     C25     1.358   .     D
B1     Li1     1.097   .     S
Be31   C31     1.389   10_665 A
Be31   He31    1.097   10_665 S
Be31   Be31    1.392   10_665 A
C31    B72     1.360   .     A
C31    Be31    1.389   10_665 A
He31   Be31    1.097   10_665 S
Be37   Be37    1.392   11    A
Be37   C37     1.389   11    A
Be37   He37    1.097   11    S
C37    B45     1.357   .     A
C37    Be37    1.389   11    A
He37   Be37    1.097   11    S
Be43   Be49    1.393   .     D
Be43   C49     1.389   .     S
Be43   He49    1.096   .     S
Be49   C43     1.390   .     S
Be49   He43    1.096   .     S
C43    B7      1.355   .     S
B7     C49     1.358   .     D
B7     Li7     1.098   .     S
Be55   C55     1.389   10_665 A
Be55   He55    1.097   10_665 S
Be55   Be55    1.389   10_665 A
C55    B75     1.356   .     A
C55    Be55    1.389   10_665 A
He55   Be55    1.097   10_665 S
Be61   C61     1.389   12    A
Be61   He61    1.097   12    S
Be61   Be61    1.391   12    A
C61    B63     1.356   .     A
C61    Be61    1.389   12    A
He61   Be61    1.097   12    S
Be73   Be85    1.392   .     D
Be73   C85     1.390   .     S
Be73   He85    1.097   .     S
Be85   C73     1.389   .     S
Be85   He73    1.096   .     S
C73    B13     1.357   .     D
B13    C85     1.356   .     S
B13    Li13    1.098   .     S
Be97   C97     1.389   11    A
Be97   Be97    1.391   11    A
Be97   He97    1.097   11    S
C97    B48     1.358   .     A
C97    Be97    1.389   11    A
He97   Be97    1.097   11    S
Be109  C109    1.389   12    A
Be109  He109   1.097   12    S
Be109  Be109   1.392   12    A
C109   B66     1.359   .     A
C109   Be109   1.389   12    A
He109  Be109   1.097   12    S
Be121  Be133   1.391   .     D
Be121  C133    1.390   .     S
Be121  He133   1.096   .     S
Be133  C121    1.388   .     S
Be133  He121   1.096   .     S
C121   B25     1.358   .     D
B25    C133    1.358   .     S
B25    Li25    1.098   .     S
Be145  Be145   1.391   18    A
Be145  C145    1.389   18    A
Be145  He145   1.095   18    S
C145   Be145   1.389   18    A
C145   B38     1.359   10_665 A
He145  Be145   1.095   18    S
Be157  Be157   1.392   10_665 A
Be157  He157   1.097   10_665 S
Be157  C157    1.389   10_665 A
C157   B81     1.358   .     A
C157   Be157   1.389   10_665 A
He157  Be157   1.097   10_665 S
Be169  C169    1.389   11    A
Be169  He169   1.097   11    S
Be169  Be169   1.393   11    A
C169   B54     1.358   .     A
C169   Be169   1.389   11    A
He169  Be169   1.097   11    S
Li37   B37     1.098   .     S
B37    C1      1.359   3_665 A
B37    C1      1.359   5_667 A
Li38   B38     1.098   2_665 S
B38    C145    1.359   10_665 A
B38    C145    1.359   21    A
B38    Li38    1.098   3_565 S
B42    C7      1.357   11    A
B42    Li44    1.098   .     S
B45    C37     1.357   11    A
B45    Li47    1.098   .     S
B48    C97     1.358   11    A
B48    Li50    1.098   .     S
B54    C169    1.358   11    A
B54    Li56    1.098   .     S
B60    C13     1.359   12    A
B60    Li62    1.098   .     S
B63    C61     1.356   12    A
B63    Li65    1.096   .     S
B66    C109    1.359   12    A
B66    Li68    1.097   .     S
B72    C31     1.360   10_665 A
B72    Li74    1.098   .     S
B75    C55     1.356   10_665 A
B75    Li77    1.096   .     S
B81    C157    1.358   10_665 A
B81    Li83    1.097   .     S
