# Supplementary material for: Data-Driven Search Algorithm for Discovery of Synthesizable Zeolitic Imidazolate Frameworks
Source: JACS Au. 2025 Mar 7;5(3):1460–70. doi: 10.1021/jacsau.5c00077 (PMC11938011; doi:10.1021/jacsau.5c00077)
Supplement: Supplementary file 5 — au5c00077_si_005.zip [file au5c00077_si_005.zip › Tier 2/T-194_141_3_10667.cif]

data_141_3_10667.lmp-nosymm
_audit_creation_date              2023-09-12
_audit_creation_method            'Materials Studio'
_symmetry_space_group_name_H-M    'I41/AMD'
_symmetry_Int_Tables_number       141
_symmetry_cell_setting            tetragonal
loop_
_symmetry_equiv_pos_as_xyz
  x,y,z
  -x+1/2,-y+1/2,z+1/2
  -y,x+1/2,z+1/4
  y+1/2,-x,z+3/4
  -x+1/2,y,-z+3/4
  x,-y+1/2,-z+1/4
  y+1/2,x+1/2,-z+1/2
  -y,-x,-z
  -x,-y+1/2,-z+1/4
  x+1/2,y,-z+3/4
  y,-x,-z
  -y+1/2,x+1/2,-z+1/2
  x+1/2,-y+1/2,z+1/2
  -x,y,z
  -y+1/2,-x,z+3/4
  y,x+1/2,z+1/4
  x+1/2,y+1/2,z+1/2
  -x,-y,z
  -y+1/2,x,z+3/4
  y,-x+1/2,z+1/4
  -x,y+1/2,-z+1/4
  x+1/2,-y,-z+3/4
  y,x,-z
  -y+1/2,-x+1/2,-z+1/2
  -x+1/2,-y,-z+3/4
  x,y+1/2,-z+1/4
  y+1/2,-x+1/2,-z+1/2
  -y,x,-z
  x,-y,z
  -x+1/2,y+1/2,z+1/2
  -y,-x+1/2,z+1/4
  y+1/2,x,z+3/4
_cell_length_a                    18.5773
_cell_length_b                    18.5773
_cell_length_c                    116.6970
_cell_angle_alpha                 90.0000
_cell_angle_beta                  90.0000
_cell_angle_gamma                 90.0000
loop_
_atom_site_label
_atom_site_type_symbol
_atom_site_fract_x
_atom_site_fract_y
_atom_site_fract_z
_atom_site_U_iso_or_equiv
_atom_site_adp_type
_atom_site_occupancy
H1     Zn   -0.16457  -0.16344   0.35316   0.00000  Uiso   1.00
H9     Zn   -0.33867   0.66370   0.31864   0.00000  Uiso   1.00
H17    Zn   -0.33664   0.65823   0.26674   0.00000  Uiso   1.00
Be1    C    -0.23143   0.72935   0.36982   0.00000  Uiso   1.00
C1     N    -0.22097  -0.19957   0.36651   0.00000  Uiso   1.00
He1    H    -0.21269   0.68453   0.36447   0.00000  Uiso   1.00
Be9    C     0.03744  -0.21168   0.36708   0.00000  Uiso   1.00
C9     N    -0.06088  -0.17524   0.35737   0.00000  Uiso   1.00
He9    H    -0.07549  -0.23454   0.37327   0.00000  Uiso   1.00
Be17   C    -0.24899   0.03746   0.34381   0.00000  Uiso   1.00
C17    N    -0.18905  -0.06083   0.34988   0.00000  Uiso   1.00
He17   H    -0.28643  -0.07572   0.33984   0.00000  Uiso   1.00
Be25   C    -0.19601   0.73857   0.32114   0.00000  Uiso   1.00
Be27   C    -0.15402  -0.22447   0.32908   0.00000  Uiso   1.00
C25    N    -0.19269  -0.21937   0.33923   0.00000  Uiso   1.00
B5     C    -0.25708   0.74880   0.33705   0.00000  Uiso   1.00
C27    N    -0.26195   0.72291   0.32620   0.00000  Uiso   1.00
He25   H    -0.09935  -0.20275   0.32835   0.00000  Uiso   1.00
He27   H    -0.18453   0.72375   0.31223   0.00000  Uiso   1.00
Li5    H    -0.30046   0.74453   0.34339   0.00000  Uiso   1.00
Be41   C     0.46250   0.68462   0.33576   0.00000  Uiso   1.00
C41    N    -0.43914   0.67641   0.32453   0.00000  Uiso   1.00
He41   H    -0.42430   0.69032   0.34286   0.00000  Uiso   1.00
Be49   C    -0.23722   0.46255   0.32054   0.00000  Uiso   1.00
C49    N    -0.30812   0.56086   0.31991   0.00000  Uiso   1.00
He49   H    -0.19230   0.57561   0.32111   0.00000  Uiso   1.00
Be57   C    -0.33389  -0.23576   0.28647   0.00000  Uiso   1.00
Be59   C    -0.33514  -0.23480   0.29840   0.00000  Uiso   1.00
C57    N    -0.33465   0.69448   0.30226   0.00000  Uiso   1.00
B17    C    -0.33425   0.65318   0.29267   0.00000  Uiso   1.00
C59    N    -0.33209   0.69292   0.28291   0.00000  Uiso   1.00
He57   H    -0.33575  -0.18937   0.30440   0.00000  Uiso   1.00
He59   H    -0.33284  -0.19126   0.28030   0.00000  Uiso   1.00
Li17   H    -0.33316   0.59410   0.29280   0.00000  Uiso   1.00
Be73   C    -0.29742  -0.16107   0.24630   0.00000  Uiso   1.00
C73    N    -0.30201   0.73391   0.25592   0.00000  Uiso   1.00
He73   H    -0.39227  -0.19226   0.25738   0.00000  Uiso   1.00
Be81   C     0.46256   0.61690   0.25192   0.00000  Uiso   1.00
C81    N    -0.43926   0.64435   0.26235   0.00000  Uiso   1.00
He81   H    -0.42429   0.59952   0.24532   0.00000  Uiso   1.00
Be89   C    -0.22249   0.46247   0.26322   0.00000  Uiso   1.00
C89    N    -0.29283   0.56075   0.26486   0.00000  Uiso   1.00
He89   H    -0.17834   0.57605   0.26212   0.00000  Uiso   1.00
B1     C     0.34507   0.50000   0.14821   0.00000  Uiso   1.00
Li1    H     0.37546   0.50000   0.15627   0.00000  Uiso   1.00
B15    C    -0.34844   0.50000   0.31926   0.00000  Uiso   1.00
Li15   H    -0.40745   0.50000   0.31877   0.00000  Uiso   1.00
B31    C    -0.33262   0.50000   0.26606   0.00000  Uiso   1.00
Li31   H    -0.39113   0.50000   0.26745   0.00000  Uiso   1.00
B3     C    -0.15582  -0.00000   0.35357   0.00000  Uiso   1.00
Li3    H    -0.10611  -0.00000   0.35866   0.00000  Uiso   1.00
B13    C     0.17002  -0.00000   0.18184   0.00000  Uiso   1.00
Li13   H     0.16340  -0.00000   0.19119   0.00000  Uiso   1.00
B29    C     0.16053  -0.00000   0.23173   0.00000  Uiso   1.00
Li29   H     0.18348  -0.00000   0.22306   0.00000  Uiso   1.00
B25    C    -0.23933   0.73933   0.25000   0.00000  Uiso   1.00
Li25   H    -0.19758   0.69758   0.25000   0.00000  Uiso   1.00
B33    C     0.34097   0.25000   1.12500   0.00000  Uiso   1.00
Li34   H    -0.40010   0.25000   1.12500   0.00000  Uiso   1.00
loop_
_geom_bond_atom_site_label_1
_geom_bond_atom_site_label_2
_geom_bond_distance
_geom_bond_site_symmetry_2
_ccdc_geom_bond_type
H1     C1      1.994   .     S
H1     C9      2.000   .     S
H1     C17     1.997   .     S
H1     C25     1.999   .     S
H9     C27     2.005   .     S
H9     C41     2.003   .     S
H9     C49     1.998   .     S
H9     C57     1.997   .     S
H17    C59     1.996   .     S
H17    C73     1.996   .     S
H17    C81     1.991   .     S
H17    C89     1.997   .     S
Be1    C1      1.389   1_565 A
Be1    He1     1.097   .     S
Be1    Be1     1.392   5_455 A
C1     Be1     1.389   1_545 A
C1     B33     1.356   3_544 A
Be9    Be9     1.391   14    A
Be9    C9      1.389   14    A
Be9    He9     1.097   14    S
C9     Be9     1.389   14    A
C9     B1      1.359   7_445 A
He9    Be9     1.097   14    S
Be17   Be17    1.392   29    A
Be17   He17    1.097   29    S
Be17   C17     1.389   29    A
C17    B3      1.358   .     A
C17    Be17    1.389   29    A
He17   Be17    1.097   29    S
Be25   Be27    1.392   1_565 D
Be25   C27     1.390   .     S
Be25   He27    1.097   .     S
Be27   Be25    1.392   1_545 D
Be27   C25     1.388   .     S
Be27   He25    1.096   .     S
C25    B5      1.358   1_545 S
B5     C25     1.358   1_565 S
B5     C27     1.358   .     D
B5     Li5     1.097   .     S
Be41   Be41    1.393   14_655 A
Be41   He41    1.096   14    S
Be41   C41     1.389   14    A
C41    Be41    1.389   14    A
C41    B13     1.358   7_455 A
He41   Be41    1.096   14    S
Be49   He49    1.097   29_565 S
Be49   C49     1.389   29_565 A
Be49   Be49    1.392   29_565 A
C49    B15     1.358   .     A
C49    Be49    1.389   29_565 A
He49   Be49    1.097   29_565 S
Be57   Be59    1.393   .     D
Be57   C59     1.389   1_545 S
Be57   He59    1.097   .     S
Be59   C57     1.389   1_545 S
Be59   He57    1.097   .     S
C57    Be59    1.389   1_565 S
C57    B17     1.357   .     D
B17    C59     1.358   .     S
B17    Li17    1.098   .     S
C59    Be57    1.389   1_565 S
Be73   He73    1.097   24_445 S
Be73   C73     1.389   24_545 A
Be73   Be73    1.391   24_445 A
C73    B25     1.358   .     A
C73    Be73    1.389   24_455 A
He73   Be73    1.097   24_445 S
Be81   Be81    1.391   14_655 A
Be81   He81    1.097   14    S
Be81   C81     1.389   14    A
C81    Be81    1.389   14    A
C81    B29     1.357   7_455 A
He81   Be81    1.097   14    S
Be89   He89    1.096   29_565 S
Be89   C89     1.389   29_565 A
Be89   Be89    1.395   29_565 A
C89    B31     1.356   .     A
C89    Be89    1.389   29_565 A
He89   Be89    1.096   29_565 S
B1     Li1     1.097   .     S
B1     C9      1.359   7     A
B1     C9      1.359   27    A
B15    C49     1.358   29_565 A
B15    Li15    1.098   .     S
B31    C89     1.356   29_565 A
B31    Li31    1.099   .     S
B3     C17     1.358   29    A
B3     Li3     1.098   .     S
B13    Li13    1.098   .     S
B13    C41     1.358   7_455 A
B13    C41     1.358   27_445 A
B29    Li29    1.098   .     S
B29    C81     1.357   7_455 A
B29    C81     1.357   27_445 A
B25    C73     1.358   24    A
B25    Li25    1.097   .     S
B33    C1      1.356   4     A
B33    C1      1.356   7_556 A
B33    Li34    1.099   9_557 S
Li34   B33     1.099   9_557 S
