# Supplementary material for: Data-Driven Search Algorithm for Discovery of Synthesizable Zeolitic Imidazolate Frameworks
Source: JACS Au. 2025 Mar 7;5(3):1460–70. doi: 10.1021/jacsau.5c00077 (PMC11938011; doi:10.1021/jacsau.5c00077)
Supplement: Supplementary file 5 — au5c00077_si_005.zip [file au5c00077_si_005.zip › Tier 2/T-195_51_3_73242.cif]

data_51_3_73242.lmp-nosymm
_audit_creation_date              2023-09-12
_audit_creation_method            'Materials Studio'
_symmetry_space_group_name_H-M    'P1'
_symmetry_Int_Tables_number       1
_symmetry_cell_setting            triclinic
loop_
_symmetry_equiv_pos_as_xyz
  x,y,z
_cell_length_a                    31.8502
_cell_length_b                    21.9108
_cell_length_c                    9.3951
_cell_angle_alpha                 90.7246
_cell_angle_beta                  89.8470
_cell_angle_gamma                 89.6972
loop_
_atom_site_label
_atom_site_type_symbol
_atom_site_fract_x
_atom_site_fract_y
_atom_site_fract_z
_atom_site_U_iso_or_equiv
_atom_site_adp_type
_atom_site_occupancy
H1     Zn    0.07525   0.10847   0.15454   0.00000  Uiso   1.00
H2     Zn    0.41134   0.13707   0.14298   0.00000  Uiso   1.00
H3     Zn    0.14513   0.23892   0.67088   0.00000  Uiso   1.00
H4     Zn    0.33200   0.26329   0.65092   0.00000  Uiso   1.00
H5     Zn    0.05906   0.48240   0.80078   0.00000  Uiso   1.00
Be1    C     0.01161   0.19621   0.03736   0.00000  Uiso   1.00
C1     N     0.02222   0.13572   0.06293   0.00000  Uiso   1.00
He1    H     0.03059   0.23411   0.07869   0.00000  Uiso   1.00
Be2    C     0.47581   0.22701   0.04342   0.00000  Uiso   1.00
C2     N     0.46526   0.16617   0.06217   0.00000  Uiso   1.00
He2    H     0.45579   0.26409   0.08476   0.00000  Uiso   1.00
Be3    C     0.06903   0.00172   0.35584   0.00000  Uiso   1.00
C3     N     0.07537   0.02200   0.21799   0.00000  Uiso   1.00
He3    H     0.06506   0.03390   0.44541   0.00000  Uiso   1.00
Be4    C     0.41952   0.03339   0.35090   0.00000  Uiso   1.00
B1     C     0.41068   0.99855   0.13406   0.00000  Uiso   1.00
C4     N     0.41272   0.05119   0.21134   0.00000  Uiso   1.00
He4    H     0.42264   0.06708   0.43764   0.00000  Uiso   1.00
Li1    H     0.40542   0.99688   0.01862   0.00000  Uiso   1.00
Be5    C     0.06227   0.22085   0.51679   0.00000  Uiso   1.00
Be6    C     0.04645   0.19054   0.39757   0.00000  Uiso   1.00
C5     N     0.07984   0.16331   0.32497   0.00000  Uiso   1.00
B2     C     0.11441   0.17667   0.40310   0.00000  Uiso   1.00
C6     N     0.10554   0.21254   0.51825   0.00000  Uiso   1.00
He5    H     0.01413   0.18644   0.35868   0.00000  Uiso   1.00
He6    H     0.04615   0.24784   0.59969   0.00000  Uiso   1.00
Li2    H     0.14620   0.16135   0.37417   0.00000  Uiso   1.00
Be7    C     0.41762   0.24289   0.51524   0.00000  Uiso   1.00
Be8    C     0.43567   0.21409   0.39718   0.00000  Uiso   1.00
C7     N     0.40360   0.18973   0.31467   0.00000  Uiso   1.00
B3     C     0.36756   0.20296   0.38604   0.00000  Uiso   1.00
C8     N     0.37433   0.23616   0.50654   0.00000  Uiso   1.00
He7    H     0.46870   0.20941   0.36516   0.00000  Uiso   1.00
He8    H     0.43241   0.26732   0.60412   0.00000  Uiso   1.00
Li3    H     0.33632   0.18947   0.34843   0.00000  Uiso   1.00
Be9    C     0.17541   0.13085   0.86263   0.00000  Uiso   1.00
Be10   C     0.15818   0.09944   0.97693   0.00000  Uiso   1.00
C9     N     0.11828   0.12326   0.00385   0.00000  Uiso   1.00
B4     C     0.11319   0.16878   0.90897   0.00000  Uiso   1.00
C10    N     0.14681   0.17540   0.82191   0.00000  Uiso   1.00
He9    H     0.17068   0.06157   0.03942   0.00000  Uiso   1.00
He10   H     0.20565   0.12538   0.80793   0.00000  Uiso   1.00
Li4    H     0.08465   0.19680   0.90144   0.00000  Uiso   1.00
Be11   C     0.31420   0.15352   0.84144   0.00000  Uiso   1.00
Be12   C     0.33293   0.12291   0.95404   0.00000  Uiso   1.00
C11    N     0.36947   0.15362   0.99026   0.00000  Uiso   1.00
B5     C     0.37106   0.20242   0.90277   0.00000  Uiso   1.00
C12    N     0.33820   0.20463   0.81145   0.00000  Uiso   1.00
He11   H     0.32362   0.08123   0.00902   0.00000  Uiso   1.00
He12   H     0.28566   0.14302   0.78124   0.00000  Uiso   1.00
Li5    H     0.39624   0.23637   0.90486   0.00000  Uiso   1.00
Be13   C     0.25746   0.26858   0.44410   0.00000  Uiso   1.00
Be14   C     0.21391   0.26333   0.44909   0.00000  Uiso   1.00
C13    N     0.20239   0.25021   0.58811   0.00000  Uiso   1.00
B6     C     0.23874   0.24917   0.66289   0.00000  Uiso   1.00
C14    N     0.27299   0.25843   0.57985   0.00000  Uiso   1.00
He13   H     0.19040   0.26762   0.36465   0.00000  Uiso   1.00
He14   H     0.27851   0.27824   0.35464   0.00000  Uiso   1.00
Li6    H     0.24030   0.24055   0.77763   0.00000  Uiso   1.00
Be15   C     0.10194   0.37801   0.94685   0.00000  Uiso   1.00
Be16   C     0.12239   0.32298   0.91754   0.00000  Uiso   1.00
C15    N     0.11920   0.31081   0.77247   0.00000  Uiso   1.00
B7     C     0.09772   0.35895   0.71851   0.00000  Uiso   1.00
C16    N     0.08578   0.40014   0.82025   0.00000  Uiso   1.00
He15   H     0.13875   0.29167   0.98907   0.00000  Uiso   1.00
He16   H     0.09735   0.40266   0.04814   0.00000  Uiso   1.00
Li7    H     0.08988   0.36329   0.60534   0.00000  Uiso   1.00
He17   H     0.15613   0.47120   0.70470   0.00000  Uiso   1.00
Be17   C     0.34117   0.45349   0.70042   0.00000  Uiso   1.00
Be18   C     0.31889   0.40035   0.67070   0.00000  Uiso   1.00
C17    N     0.34594   0.35099   0.68657   0.00000  Uiso   1.00
B8     C     0.38338   0.37546   0.72485   0.00000  Uiso   1.00
C18    N     0.38204   0.43725   0.73588   0.00000  Uiso   1.00
He18   H     0.28602   0.39395   0.63941   0.00000  Uiso   1.00
Li8    H     0.41159   0.34828   0.74609   0.00000  Uiso   1.00
C19    N     0.00750   0.49042   0.67828   0.00000  Uiso   1.00
B9     C     0.00263   0.47949   0.53672   0.00000  Uiso   1.00
Li9    H     0.02810   0.46329   0.46665   0.00000  Uiso   1.00
B10    C     0.48785   0.48922   0.51834   0.00000  Uiso   1.00
Li10   H     0.47975   0.44224   0.48777   0.00000  Uiso   1.00
B11    C     0.00376   0.47812   0.05244   0.00000  Uiso   1.00
He19   H     0.44793   0.37079   0.96011   0.00000  Uiso   1.00
Be19   C     0.46622   0.40900   0.00278   0.00000  Uiso   1.00
C20    N     0.46154   0.46759   0.94997   0.00000  Uiso   1.00
H6     Zn    0.41509   0.86124   0.15081   0.00000  Uiso   1.00
H7     Zn    0.07679   0.83281   0.14163   0.00000  Uiso   1.00
H8     Zn    0.34257   0.73410   0.66305   0.00000  Uiso   1.00
H9     Zn    0.15601   0.70804   0.64216   0.00000  Uiso   1.00
H10    Zn    0.42857   0.49530   0.78127   0.00000  Uiso   1.00
Be20   C     0.47970   0.77698   0.01681   0.00000  Uiso   1.00
C21    N     0.46801   0.83662   0.05079   0.00000  Uiso   1.00
He20   H     0.46194   0.73782   0.05610   0.00000  Uiso   1.00
Be21   C     0.01173   0.74646   0.02296   0.00000  Uiso   1.00
B12    C     0.99317   0.84170   0.99272   0.00000  Uiso   1.00
C22    N     0.02320   0.80638   0.05280   0.00000  Uiso   1.00
He21   H     0.03049   0.70766   0.05983   0.00000  Uiso   1.00
Li11   H     0.99336   0.89180   0.99668   0.00000  Uiso   1.00
Be22   C     0.06946   0.93816   0.35274   0.00000  Uiso   1.00
B13    C     0.07867   0.97077   0.13591   0.00000  Uiso   1.00
C23    N     0.07611   0.91894   0.21298   0.00000  Uiso   1.00
He22   H     0.06596   0.90533   0.43920   0.00000  Uiso   1.00
Li12   H     0.08392   0.97123   0.02037   0.00000  Uiso   1.00
Be23   C     0.42056   0.96988   0.35367   0.00000  Uiso   1.00
C24    N     0.41446   0.94818   0.21581   0.00000  Uiso   1.00
He23   H     0.42478   0.93863   0.44295   0.00000  Uiso   1.00
Be24   C     0.42567   0.74606   0.50336   0.00000  Uiso   1.00
Be25   C     0.44202   0.77561   0.38528   0.00000  Uiso   1.00
C25    N     0.40939   0.80604   0.31797   0.00000  Uiso   1.00
B14    C     0.37477   0.79510   0.39807   0.00000  Uiso   1.00
C26    N     0.38281   0.75801   0.50961   0.00000  Uiso   1.00
He24   H     0.47417   0.77699   0.34351   0.00000  Uiso   1.00
He25   H     0.44118   0.71721   0.58219   0.00000  Uiso   1.00
Li13   H     0.34345   0.81311   0.37309   0.00000  Uiso   1.00
Be26   C     0.07165   0.71703   0.49210   0.00000  Uiso   1.00
Be27   C     0.05352   0.74623   0.37674   0.00000  Uiso   1.00
C27    N     0.08480   0.77803   0.30651   0.00000  Uiso   1.00
B15    C     0.12037   0.76837   0.38213   0.00000  Uiso   1.00
C28    N     0.11423   0.73067   0.49365   0.00000  Uiso   1.00
He26   H     0.02093   0.74663   0.33933   0.00000  Uiso   1.00
He27   H     0.05738   0.68730   0.57142   0.00000  Uiso   1.00
Li14   H     0.15097   0.78767   0.35384   0.00000  Uiso   1.00
Be28   C     0.31421   0.84395   0.86049   0.00000  Uiso   1.00
Be29   C     0.33218   0.87445   0.97634   0.00000  Uiso   1.00
C29    N     0.37135   0.84874   0.00081   0.00000  Uiso   1.00
B16    C     0.37562   0.80316   0.90290   0.00000  Uiso   1.00
C30    N     0.34184   0.79821   0.81623   0.00000  Uiso   1.00
He28   H     0.32056   0.91278   0.04170   0.00000  Uiso   1.00
He29   H     0.28404   0.85070   0.80696   0.00000  Uiso   1.00
Li15   H     0.40353   0.77378   0.89338   0.00000  Uiso   1.00
Be30   C     0.17352   0.81957   0.83490   0.00000  Uiso   1.00
Be31   C     0.15483   0.84981   0.95029   0.00000  Uiso   1.00
C31    N     0.11877   0.81822   0.98678   0.00000  Uiso   1.00
B17    C     0.11736   0.76944   0.89651   0.00000  Uiso   1.00
C32    N     0.14992   0.76797   0.80332   0.00000  Uiso   1.00
He30   H     0.16385   0.89165   0.00740   0.00000  Uiso   1.00
He31   H     0.20179   0.83051   0.77372   0.00000  Uiso   1.00
Li16   H     0.09254   0.73493   0.89795   0.00000  Uiso   1.00
Be32   C     0.23078   0.70334   0.43479   0.00000  Uiso   1.00
Be33   C     0.27429   0.70910   0.44005   0.00000  Uiso   1.00
C33    N     0.28552   0.72246   0.57979   0.00000  Uiso   1.00
B18    C     0.24906   0.72314   0.65468   0.00000  Uiso   1.00
C34    N     0.21501   0.71336   0.57114   0.00000  Uiso   1.00
He32   H     0.29793   0.70500   0.35529   0.00000  Uiso   1.00
He33   H     0.20992   0.69340   0.34480   0.00000  Uiso   1.00
Li17   H     0.24728   0.73189   0.76989   0.00000  Uiso   1.00
Be34   C     0.38141   0.59688   0.94504   0.00000  Uiso   1.00
Be35   C     0.36108   0.65168   0.91515   0.00000  Uiso   1.00
C35    N     0.36560   0.66295   0.77057   0.00000  Uiso   1.00
B19    C     0.38751   0.61455   0.71730   0.00000  Uiso   1.00
C36    N     0.39870   0.57423   0.81922   0.00000  Uiso   1.00
He34   H     0.34401   0.68353   0.98567   0.00000  Uiso   1.00
He35   H     0.38529   0.57263   0.04566   0.00000  Uiso   1.00
Li18   H     0.39620   0.60951   0.60452   0.00000  Uiso   1.00
Be36   C     0.14640   0.51931   0.70498   0.00000  Uiso   1.00
Be37   C     0.16877   0.57141   0.66947   0.00000  Uiso   1.00
C37    N     0.14249   0.62166   0.68876   0.00000  Uiso   1.00
B20    C     0.10536   0.59875   0.73438   0.00000  Uiso   1.00
C38    N     0.10615   0.53711   0.74580   0.00000  Uiso   1.00
He36   H     0.20124   0.57652   0.63239   0.00000  Uiso   1.00
Li19   H     0.07773   0.62681   0.76064   0.00000  Uiso   1.00
He37   H     0.33091   0.50136   0.70041   0.00000  Uiso   1.00
C39    N     0.46976   0.51971   0.62979   0.00000  Uiso   1.00
He38   H     0.48039   0.61166   0.71197   0.00000  Uiso   1.00
Be38   C     0.01774   0.55498   0.19481   0.00000  Uiso   1.00
Be39   C     0.04574   0.55605   0.08065   0.00000  Uiso   1.00
C40    N     0.03648   0.50716   0.99091   0.00000  Uiso   1.00
He39   H     0.07151   0.58734   0.05681   0.00000  Uiso   1.00
He40   H     0.01479   0.58548   0.28786   0.00000  Uiso   1.00
B21    C     0.48826   0.50285   0.02711   0.00000  Uiso   1.00
Be40   C     0.48853   0.57686   0.63143   0.00000  Uiso   1.00
Li20   H     0.49198   0.55205   0.01114   0.00000  Uiso   1.00
H11    Zn    0.90921   0.11226   0.84069   0.00000  Uiso   1.00
H12    Zn    0.58174   0.14406   0.85974   0.00000  Uiso   1.00
H13    Zn    0.84268   0.24870   0.33131   0.00000  Uiso   1.00
H14    Zn    0.65583   0.27454   0.35820   0.00000  Uiso   1.00
H15    Zn    0.94131   0.48285   0.29218   0.00000  Uiso   1.00
Be41   C     0.97466   0.19699   0.95901   0.00000  Uiso   1.00
B22    C     0.99215   0.10197   0.99748   0.00000  Uiso   1.00
C41    N     0.96280   0.13697   0.93254   0.00000  Uiso   1.00
He41   H     0.95645   0.23565   0.91832   0.00000  Uiso   1.00
Li21   H     0.99172   0.05184   0.99715   0.00000  Uiso   1.00
Be42   C     0.51415   0.22889   0.97251   0.00000  Uiso   1.00
C42    N     0.52685   0.16919   0.94381   0.00000  Uiso   1.00
B23    C     0.49666   0.13330   0.00011   0.00000  Uiso   1.00
He42   H     0.53282   0.26797   0.93795   0.00000  Uiso   1.00
Li22   H     0.49764   0.08323   0.99594   0.00000  Uiso   1.00
Be43   C     0.91144   0.00479   0.63482   0.00000  Uiso   1.00
C43    N     0.90837   0.02556   0.77477   0.00000  Uiso   1.00
He43   H     0.91310   0.03664   0.54576   0.00000  Uiso   1.00
Be44   C     0.57907   0.04239   0.63975   0.00000  Uiso   1.00
B24    C     0.58208   0.00503   0.85414   0.00000  Uiso   1.00
C44    N     0.58201   0.05856   0.78288   0.00000  Uiso   1.00
He44   H     0.57831   0.07704   0.55642   0.00000  Uiso   1.00
Li23   H     0.58422   0.00200   0.97047   0.00000  Uiso   1.00
Be45   C     0.92434   0.22127   0.48132   0.00000  Uiso   1.00
Be46   C     0.93952   0.18986   0.59839   0.00000  Uiso   1.00
C45    N     0.90545   0.16645   0.67215   0.00000  Uiso   1.00
B25    C     0.87108   0.18294   0.59650   0.00000  Uiso   1.00
C46    N     0.88081   0.21738   0.48209   0.00000  Uiso   1.00
He45   H     0.97183   0.18274   0.63504   0.00000  Uiso   1.00
He46   H     0.94115   0.24643   0.39877   0.00000  Uiso   1.00
Li24   H     0.83886   0.17118   0.62693   0.00000  Uiso   1.00
Be47   C     0.57111   0.24722   0.49045   0.00000  Uiso   1.00
Be48   C     0.55428   0.21762   0.60749   0.00000  Uiso   1.00
C47    N     0.58730   0.19775   0.69176   0.00000  Uiso   1.00
B26    C     0.62276   0.21442   0.62252   0.00000  Uiso   1.00
C48    N     0.61460   0.24569   0.50192   0.00000  Uiso   1.00
He47   H     0.52149   0.20957   0.63774   0.00000  Uiso   1.00
He48   H     0.55546   0.26862   0.39990   0.00000  Uiso   1.00
Li25   H     0.65452   0.20503   0.66197   0.00000  Uiso   1.00
Be49   C     0.80835   0.14695   0.12472   0.00000  Uiso   1.00
Be50   C     0.82474   0.11395   0.00920   0.00000  Uiso   1.00
C49    N     0.86626   0.13164   0.98987   0.00000  Uiso   1.00
B27    C     0.87322   0.17529   0.09041   0.00000  Uiso   1.00
C50    N     0.83922   0.18645   0.17393   0.00000  Uiso   1.00
He49   H     0.81054   0.07879   0.94097   0.00000  Uiso   1.00
He50   H     0.77725   0.14573   0.17475   0.00000  Uiso   1.00
Li26   H     0.90345   0.19828   0.10522   0.00000  Uiso   1.00
Be51   C     0.67385   0.15845   0.18053   0.00000  Uiso   1.00
Be52   C     0.65627   0.12700   0.06556   0.00000  Uiso   1.00
C51    N     0.62227   0.16075   0.01725   0.00000  Uiso   1.00
B28    C     0.62090   0.21169   0.10094   0.00000  Uiso   1.00
C52    N     0.65169   0.21274   0.20028   0.00000  Uiso   1.00
He51   H     0.66477   0.08304   0.01606   0.00000  Uiso   1.00
He52   H     0.70036   0.14662   0.24921   0.00000  Uiso   1.00
Li27   H     0.59766   0.24844   0.08939   0.00000  Uiso   1.00
Be53   C     0.73140   0.28720   0.56058   0.00000  Uiso   1.00
Be54   C     0.77494   0.28128   0.55340   0.00000  Uiso   1.00
C53    N     0.78575   0.26391   0.41528   0.00000  Uiso   1.00
B29    C     0.74899   0.26127   0.34293   0.00000  Uiso   1.00
C54    N     0.71517   0.27338   0.42700   0.00000  Uiso   1.00
He53   H     0.79887   0.28765   0.63591   0.00000  Uiso   1.00
He54   H     0.71083   0.29973   0.65021   0.00000  Uiso   1.00
Li28   H     0.74678   0.24945   0.22929   0.00000  Uiso   1.00
Be55   C     0.90642   0.38291   0.09843   0.00000  Uiso   1.00
Be56   C     0.88243   0.33014   0.10694   0.00000  Uiso   1.00
C55    N     0.87508   0.31837   0.24978   0.00000  Uiso   1.00
B30    C     0.89431   0.36421   0.32271   0.00000  Uiso   1.00
C56    N     0.91452   0.40363   0.23605   0.00000  Uiso   1.00
He55   H     0.86983   0.30053   0.02247   0.00000  Uiso   1.00
He56   H     0.91842   0.40676   0.00495   0.00000  Uiso   1.00
Li29   H     0.89445   0.36805   0.43933   0.00000  Uiso   1.00
Be57   C     0.63282   0.44688   0.18361   0.00000  Uiso   1.00
Be58   C     0.65713   0.39451   0.20054   0.00000  Uiso   1.00
C57    N     0.63710   0.35749   0.29811   0.00000  Uiso   1.00
B31    C     0.60155   0.38815   0.33654   0.00000  Uiso   1.00
C58    N     0.59791   0.44299   0.27214   0.00000  Uiso   1.00
He57   H     0.68708   0.38103   0.15123   0.00000  Uiso   1.00
He58   H     0.63822   0.48692   0.11717   0.00000  Uiso   1.00
Li30   H     0.57895   0.37177   0.41541   0.00000  Uiso   1.00
He59   H     0.50758   0.37487   0.18115   0.00000  Uiso   1.00
Li31   H     0.98950   0.43654   0.00828   0.00000  Uiso   1.00
C59    N     0.50978   0.47069   0.12591   0.00000  Uiso   1.00
Be59   C     0.49542   0.41110   0.11287   0.00000  Uiso   1.00
H16    Zn    0.57856   0.86759   0.81715   0.00000  Uiso   1.00
H17    Zn    0.90929   0.83650   0.84225   0.00000  Uiso   1.00
H18    Zn    0.64871   0.73489   0.29714   0.00000  Uiso   1.00
H19    Zn    0.83444   0.70931   0.33096   0.00000  Uiso   1.00
H20    Zn    0.55014   0.50277   0.27105   0.00000  Uiso   1.00
Be60   C     0.51591   0.77884   0.93397   0.00000  Uiso   1.00
B32    C     0.49665   0.87249   0.98551   0.00000  Uiso   1.00
C60    N     0.52616   0.83968   0.91293   0.00000  Uiso   1.00
He60   H     0.53466   0.74159   0.88680   0.00000  Uiso   1.00
Li32   H     0.49607   0.92257   0.99103   0.00000  Uiso   1.00
Be61   C     0.97419   0.74762   0.94788   0.00000  Uiso   1.00
C61    N     0.96299   0.80826   0.92725   0.00000  Uiso   1.00
He61   H     0.95520   0.71000   0.90531   0.00000  Uiso   1.00
Be62   C     0.91148   0.94125   0.63552   0.00000  Uiso   1.00
B33    C     0.90723   0.97466   0.85546   0.00000  Uiso   1.00
C62    N     0.90841   0.92255   0.77591   0.00000  Uiso   1.00
He62   H     0.91311   0.90810   0.54707   0.00000  Uiso   1.00
Li33   H     0.90477   0.97553   0.97207   0.00000  Uiso   1.00
Be63   C     0.57812   0.97897   0.62911   0.00000  Uiso   1.00
C63    N     0.58030   0.95563   0.76565   0.00000  Uiso   1.00
He63   H     0.57626   0.94880   0.53521   0.00000  Uiso   1.00
Be64   C     0.56595   0.75990   0.44709   0.00000  Uiso   1.00
Be65   C     0.54987   0.79039   0.56637   0.00000  Uiso   1.00
C64    N     0.58329   0.81459   0.64285   0.00000  Uiso   1.00
B34    C     0.61816   0.79955   0.56645   0.00000  Uiso   1.00
C65    N     0.60939   0.76524   0.44899   0.00000  Uiso   1.00
He64   H     0.51736   0.79627   0.60320   0.00000  Uiso   1.00
He65   H     0.54992   0.73472   0.36164   0.00000  Uiso   1.00
Li34   H     0.65009   0.81224   0.59848   0.00000  Uiso   1.00
Be66   C     0.91898   0.73362   0.46620   0.00000  Uiso   1.00
Be67   C     0.93607   0.76247   0.58520   0.00000  Uiso   1.00
C66    N     0.90322   0.78375   0.67015   0.00000  Uiso   1.00
B35    C     0.86763   0.76864   0.59947   0.00000  Uiso   1.00
C67    N     0.87551   0.73699   0.47722   0.00000  Uiso   1.00
He66   H     0.96894   0.76903   0.61627   0.00000  Uiso   1.00
He67   H     0.93447   0.71134   0.37484   0.00000  Uiso   1.00
Li35   H     0.83594   0.77941   0.63896   0.00000  Uiso   1.00
Be68   C     0.68282   0.83165   0.08149   0.00000  Uiso   1.00
Be69   C     0.66539   0.86358   0.96827   0.00000  Uiso   1.00
C68    N     0.62324   0.84814   0.95870   0.00000  Uiso   1.00
B36    C     0.61664   0.80710   0.06310   0.00000  Uiso   1.00
C69    N     0.65165   0.79550   0.13994   0.00000  Uiso   1.00
He68   H     0.67937   0.89638   0.89501   0.00000  Uiso   1.00
He69   H     0.71478   0.83164   0.12429   0.00000  Uiso   1.00
Li36   H     0.58603   0.78647   0.08557   0.00000  Uiso   1.00
Be70   C     0.81530   0.82527   0.15827   0.00000  Uiso   1.00
Be71   C     0.83328   0.85595   0.04440   0.00000  Uiso   1.00
C70    N     0.86791   0.82230   0.99737   0.00000  Uiso   1.00
B37    C     0.86907   0.77209   0.08027   0.00000  Uiso   1.00
C71    N     0.83776   0.77150   0.17813   0.00000  Uiso   1.00
He70   H     0.82486   0.89938   0.99510   0.00000  Uiso   1.00
He71   H     0.78840   0.83733   0.22622   0.00000  Uiso   1.00
Li37   H     0.89273   0.73571   0.06964   0.00000  Uiso   1.00
Be72   C     0.75808   0.69615   0.53228   0.00000  Uiso   1.00
Be73   C     0.71460   0.70228   0.52306   0.00000  Uiso   1.00
C72    N     0.70471   0.71945   0.38519   0.00000  Uiso   1.00
B38    C     0.74189   0.72165   0.31486   0.00000  Uiso   1.00
C73    N     0.77512   0.70952   0.40012   0.00000  Uiso   1.00
He72   H     0.69012   0.69627   0.60395   0.00000  Uiso   1.00
He73   H     0.77811   0.68384   0.62235   0.00000  Uiso   1.00
Li38   H     0.74482   0.73305   0.20183   0.00000  Uiso   1.00
Be74   C     0.58352   0.59923   0.06503   0.00000  Uiso   1.00
Be75   C     0.60738   0.65231   0.07037   0.00000  Uiso   1.00
C74    N     0.61785   0.66396   0.21160   0.00000  Uiso   1.00
B39    C     0.60046   0.61800   0.28656   0.00000  Uiso   1.00
C75    N     0.57853   0.57848   0.20319   0.00000  Uiso   1.00
He74   H     0.61804   0.68214   0.98462   0.00000  Uiso   1.00
He75   H     0.56955   0.57508   0.97396   0.00000  Uiso   1.00
Li39   H     0.60380   0.61350   0.40223   0.00000  Uiso   1.00
Be76   C     0.86917   0.54313   0.13249   0.00000  Uiso   1.00
Be77   C     0.84473   0.59600   0.13877   0.00000  Uiso   1.00
C76    N     0.85681   0.62957   0.25791   0.00000  Uiso   1.00
B40    C     0.88749   0.59613   0.32045   0.00000  Uiso   1.00
C77    N     0.89581   0.54317   0.24945   0.00000  Uiso   1.00
He76   H     0.82002   0.61247   0.06760   0.00000  Uiso   1.00
He77   H     0.86903   0.50516   0.05537   0.00000  Uiso   1.00
Li40   H     0.90345   0.60977   0.41912   0.00000  Uiso   1.00
Be78   C     0.94099   0.51120   0.61057   0.00000  Uiso   1.00
Be79   C     0.96838   0.51089   0.72572   0.00000  Uiso   1.00
He78   H     0.96276   0.52442   0.83690   0.00000  Uiso   1.00
He79   H     0.90772   0.52404   0.60482   0.00000  Uiso   1.00
Be80   C     0.51644   0.57962   0.51766   0.00000  Uiso   1.00
C78    N     0.99137   0.50513   0.17618   0.00000  Uiso   1.00
C79    N     0.51590   0.52378   0.44587   0.00000  Uiso   1.00
He80   H     0.53605   0.61752   0.48264   0.00000  Uiso   1.00
C80    N     0.96317   0.49223   0.49050   0.00000  Uiso   1.00
loop_
_geom_bond_atom_site_label_1
_geom_bond_atom_site_label_2
_geom_bond_distance
_geom_bond_site_symmetry_2
_ccdc_geom_bond_type
H1     C1      1.990   .     S
H1     C3      1.993   .     S
H1     C5      1.996   .     S
H1     C9      1.998   .     S
H2     C2      1.987   .     S
H2     C4      1.996   .     S
H2     C7      1.985   .     S
H2     C11     1.997   1_554 S
H3     C6      1.994   .     S
H3     C10     2.001   .     S
H3     C13     1.999   .     S
H3     C15     2.005   .     S
H4     C8      1.993   .     S
H4     C12     2.003   .     S
H4     C14     1.999   .     S
H4     C17     1.999   .     S
H5     C16     2.000   .     S
H5     C19     2.016   .     S
H5     C38     1.996   .     S
H5     C40     1.992   .     S
Be1    C1      1.390   .     S
Be1    He1     1.097   .     S
Be1    Be41    1.390   1_454 D
C1     B22     1.357   1_454 D
Be2    C2      1.390   .     S
Be2    He2     1.097   .     S
Be2    Be42    1.391   1_554 D
C2     B23     1.356   .     D
Be3    C3      1.389   .     S
Be3    He3     1.098   .     S
Be3    Be22    1.393   1_545 D
C3     B13     1.357   1_545 S
Be4    C4      1.390   .     S
Be4    He4     1.098   .     S
Be4    Be23    1.392   1_545 D
B1     C4      1.357   1_565 S
B1     Li1     1.098   .     S
B1     C24     1.358   .     D
C4     B1      1.357   1_545 S
Be5    Be6     1.392   .     D
Be5    C6      1.389   .     S
Be5    He6     1.097   .     S
Be6    C5      1.390   .     S
Be6    He5     1.097   .     S
C5     B2      1.356   .     S
B2     C6      1.357   .     D
B2     Li2     1.097   .     S
Be7    Be8     1.391   .     D
Be7    C8      1.390   .     S
Be7    He8     1.095   .     S
Be8    C7      1.389   .     S
Be8    He7     1.097   .     S
C7     B3      1.356   .     D
B3     C8      1.356   .     S
B3     Li3     1.098   .     S
Be9    Be10    1.396   .     D
Be9    C10     1.390   .     S
Be9    He10    1.096   .     S
Be10   C9      1.393   1_556 S
Be10   He9     1.096   1_556 S
C9     Be10    1.393   1_554 S
C9     B4      1.355   1_554 D
B4     C9      1.355   1_556 D
B4     C10     1.355   .     S
B4     Li4     1.097   .     S
He9    Be10    1.096   1_554 S
Be11   Be12    1.394   .     D
Be11   C12     1.391   .     S
Be11   He12    1.096   .     S
Be12   C11     1.388   .     S
Be12   He11    1.097   1_556 S
C11    H2      1.997   1_556 S
C11    B5      1.358   .     D
B5     C12     1.356   .     S
B5     Li5     1.097   .     S
He11   Be12    1.097   1_554 S
Be13   Be14    1.393   .     D
Be13   C14     1.389   .     S
Be13   He14    1.097   .     S
Be14   C13     1.390   .     S
Be14   He13    1.097   .     S
C13    B6      1.356   .     D
B6     C14     1.357   .     S
B6     Li6     1.098   .     S
Be15   Be16    1.391   .     D
Be15   C16     1.389   .     S
Be15   He16    1.097   1_556 S
Be16   C15     1.390   .     S
Be16   He15    1.097   .     S
C15    B7      1.358   .     S
B7     C16     1.358   .     D
B7     Li7     1.098   .     S
He16   Be15    1.097   1_554 S
He17   Be36    1.097   .     S
Be17   Be18    1.392   .     D
Be17   C18     1.390   .     S
Be17   He37    1.097   .     S
Be18   C17     1.389   .     S
Be18   He18    1.097   .     S
C17    B8      1.358   .     D
B8     C18     1.357   .     S
B8     Li8     1.095   .     S
C18    H10     2.001   .     S
C19    B9      1.358   .     S
C19    Be79    1.392   1_455 S
B9     Li9     1.098   .     S
B9     C80     1.360   1_455 D
B10    Li10    1.097   .     S
B10    C39     1.360   .     D
B10    C79     1.361   .     S
B11    C40     1.356   1_554 D
B11    Li31    1.097   1_455 S
B11    C78     1.355   1_455 S
He19   Be19    1.095   1_556 S
Be19   He19    1.095   1_554 S
Be19   C20     1.390   1_554 S
Be19   Be59    1.393   .     D
C20    Be19    1.390   1_556 S
C20    H10     2.002   .     S
C20    B21     1.357   1_556 S
H6     C21     1.996   .     S
H6     C24     1.993   .     S
H6     C25     2.003   .     S
H6     C29     2.002   .     S
H7     C22     1.988   .     S
H7     C23     1.995   .     S
H7     C27     1.988   .     S
H7     C31     1.995   1_554 S
H8     C26     2.003   .     S
H8     C30     1.998   .     S
H8     C33     1.997   .     S
H8     C35     2.005   .     S
H9     C28     1.996   .     S
H9     C32     2.000   .     S
H9     C34     1.997   .     S
H9     C37     1.997   .     S
H10    C36     1.997   .     S
H10    C39     2.012   .     S
Be20   C21     1.390   .     S
Be20   He20    1.097   .     S
Be20   Be60    1.391   1_554 D
C21    B32     1.357   1_554 D
Be21   C22     1.390   .     S
Be21   He21    1.097   .     S
Be21   Be61    1.390   1_454 D
B12    C22     1.356   1_656 S
B12    Li11    1.098   .     S
B12    C61     1.356   .     D
C22    B12     1.356   1_454 S
Be22   Be3     1.393   1_565 D
Be22   C23     1.389   .     S
Be22   He22    1.098   .     S
B13    C3      1.357   1_565 S
B13    C23     1.357   .     D
B13    Li12    1.098   .     S
Be23   Be4     1.392   1_565 D
Be23   C24     1.389   .     S
Be23   He23    1.098   .     S
Be24   Be25    1.393   .     D
Be24   C26     1.390   .     S
Be24   He25    1.097   .     S
Be25   C25     1.390   .     S
Be25   He24    1.096   .     S
C25    B14     1.357   .     D
B14    C26     1.358   .     S
B14    Li13    1.098   .     S
Be26   Be27    1.391   .     D
Be26   C28     1.390   .     S
Be26   He27    1.095   .     S
Be27   C27     1.389   .     S
Be27   He26    1.097   .     S
C27    B15     1.356   .     D
B15    C28     1.357   .     S
B15    Li14    1.098   .     S
Be28   Be29    1.396   .     D
Be28   C30     1.389   .     S
Be28   He29    1.096   .     S
Be29   C29     1.387   1_556 S
Be29   He28    1.096   1_556 S
C29    Be29    1.387   1_554 S
C29    B16     1.355   1_554 D
B16    C29     1.355   1_556 D
B16    C30     1.355   .     S
B16    Li15    1.098   .     S
He28   Be29    1.096   1_554 S
Be30   Be31    1.394   .     D
Be30   C32     1.390   .     S
Be30   He31    1.096   .     S
Be31   C31     1.389   .     S
Be31   He30    1.096   1_556 S
C31    H7      1.995   1_556 S
C31    B17     1.357   .     D
B17    C32     1.355   .     S
B17    Li16    1.097   .     S
He30   Be31    1.096   1_554 S
Be32   Be33    1.393   .     D
Be32   C34     1.389   .     S
Be32   He33    1.097   .     S
Be33   C33     1.390   .     S
Be33   He32    1.097   .     S
C33    B18     1.356   .     D
B18    C34     1.357   .     S
B18    Li17    1.098   .     S
Be34   Be35    1.393   .     D
Be34   C36     1.388   .     S
Be34   He35    1.097   1_556 S
Be35   C35     1.391   .     S
Be35   He34    1.097   .     S
C35    B19     1.356   .     S
B19    C36     1.358   .     D
B19    Li18    1.098   .     S
He35   Be34    1.097   1_554 S
Be36   Be37    1.392   .     D
Be36   C38     1.390   .     S
Be37   C37     1.389   .     S
Be37   He36    1.097   .     S
C37    B20     1.358   .     D
B20    C38     1.356   .     S
B20    Li19    1.097   .     S
C39    Be40    1.390   .     S
He38   Be40    1.097   .     S
Be38   Be39    1.394   .     D
Be38   He40    1.097   .     S
Be38   C78     1.391   1_455 S
Be39   C40     1.388   1_554 S
Be39   He39    1.097   .     S
C40    B11     1.356   1_556 D
C40    Be39    1.388   1_556 S
B21    C20     1.357   1_554 S
B21    Li20    1.097   .     S
B21    C59     1.357   .     D
Be40   Be80    1.391   .     D
H11    C41     1.989   .     S
H11    C43     1.991   .     S
H11    C45     1.995   .     S
H11    C49     1.996   .     S
H12    C42     1.989   .     S
H12    C44     1.999   .     S
H12    C47     1.988   .     S
H12    C51     1.998   1_556 S
H13    C46     1.994   .     S
H13    C50     2.003   .     S
H13    C53     2.000   .     S
H13    C55     2.006   .     S
H14    C48     1.992   .     S
H14    C52     2.001   .     S
H14    C54     1.999   .     S
H14    C57     1.999   .     S
H15    C56     2.003   .     S
H15    C77     2.001   .     S
H15    C78     1.995   .     S
H15    C80     1.999   .     S
Be41   Be1     1.390   1_656 D
Be41   C41     1.390   .     S
Be41   He41    1.097   .     S
B22    C1      1.357   1_656 D
B22    C41     1.357   .     S
B22    Li21    1.099   .     S
Be42   Be2     1.391   1_556 D
Be42   C42     1.390   .     S
Be42   He42    1.097   .     S
C42    B23     1.356   1_556 S
B23    C42     1.356   1_554 S
B23    Li22    1.098   1_554 S
Li22   B23     1.098   1_556 S
Be43   C43     1.389   .     S
Be43   He43    1.098   .     S
Be43   Be62    1.392   1_545 D
C43    B33     1.357   1_545 D
Be44   C44     1.390   .     S
Be44   He44    1.098   .     S
Be44   Be63    1.392   1_545 D
B24    C44     1.358   .     S
B24    Li23    1.098   .     S
B24    C63     1.358   1_545 D
Be45   Be46    1.391   .     D
Be45   C46     1.390   .     S
Be45   He46    1.097   .     S
Be46   C45     1.390   .     S
Be46   He45    1.097   .     S
C45    B25     1.357   .     D
B25    C46     1.357   .     S
B25    Li24    1.097   .     S
Be47   Be48    1.391   .     D
Be47   C48     1.390   .     S
Be47   He48    1.096   .     S
Be48   C47     1.390   .     S
Be48   He47    1.097   .     S
C47    B26     1.356   .     D
B26    C48     1.357   .     S
B26    Li25    1.098   .     S
Be49   Be50    1.395   .     D
Be49   C50     1.390   .     S
Be49   He50    1.096   .     S
Be50   C49     1.392   1_554 S
Be50   He49    1.096   1_554 S
C49    Be50    1.392   1_556 S
C49    B27     1.355   1_556 D
B27    C49     1.355   1_554 D
B27    C50     1.355   .     S
B27    Li26    1.097   .     S
He49   Be50    1.096   1_556 S
Be51   Be52    1.394   .     D
Be51   C52     1.390   .     S
Be51   He52    1.096   .     S
Be52   C51     1.389   .     S
Be52   He51    1.097   .     S
C51    H12     1.998   1_554 S
C51    B28     1.358   .     D
B28    C52     1.356   .     S
B28    Li27    1.097   .     S
Be53   Be54    1.394   .     D
Be53   C54     1.389   .     S
Be53   He54    1.097   .     S
Be54   C53     1.390   .     S
Be54   He53    1.097   .     S
C53    B29     1.357   .     D
B29    C54     1.357   .     S
B29    Li28    1.098   .     S
Be55   Be56    1.392   .     D
Be55   C56     1.390   .     S
Be55   He56    1.097   .     S
Be56   C55     1.389   .     S
Be56   He55    1.097   .     S
C55    B30     1.358   .     D
B30    C56     1.358   .     S
B30    Li29    1.098   .     S
Be57   Be58    1.392   .     D
Be57   C58     1.390   .     S
Be57   He58    1.097   .     S
Be58   C57     1.388   .     S
Be58   He57    1.097   .     S
C57    B31     1.359   .     D
B31    C58     1.357   .     S
B31    Li30    1.097   .     S
C58    H20     2.003   .     S
He59   Be59    1.097   .     S
Li31   B11     1.097   1_655 S
C59    Be59    1.390   .     S
C59    H20     2.000   .     S
H16    C60     1.996   .     S
H16    C63     1.996   .     S
H16    C64     2.000   .     S
H16    C68     1.998   .     S
H17    C61     1.989   .     S
H17    C62     1.993   .     S
H17    C66     1.986   .     S
H17    C70     1.991   .     S
H18    C65     2.001   .     S
H18    C69     2.001   .     S
H18    C72     1.997   .     S
H18    C74     2.004   .     S
H19    C67     1.991   .     S
H19    C71     1.995   .     S
H19    C73     1.996   .     S
H19    C76     1.996   .     S
H20    C75     2.004   .     S
H20    C79     2.016   .     S
Be60   Be20    1.391   1_556 D
Be60   C60     1.391   .     S
Be60   He60    1.097   .     S
B32    C21     1.357   1_556 D
B32    C60     1.357   .     S
B32    Li32    1.098   .     S
Be61   Be21    1.390   1_656 D
Be61   C61     1.390   .     S
Be61   He61    1.097   .     S
Be62   Be43    1.392   1_565 D
Be62   C62     1.389   .     S
Be62   He62    1.098   .     S
B33    C43     1.357   1_565 D
B33    C62     1.357   .     S
B33    Li33    1.098   .     S
Be63   Be44    1.392   1_565 D
Be63   C63     1.389   .     S
Be63   He63    1.098   .     S
C63    B24     1.358   1_565 D
Be64   Be65    1.392   .     D
Be64   C65     1.389   .     S
Be64   He65    1.097   .     S
Be65   C64     1.390   .     S
Be65   He64    1.097   .     S
C64    B34     1.358   .     D
B34    C65     1.358   .     S
B34    Li34    1.098   .     S
Be66   Be67    1.391   .     D
Be66   C67     1.390   .     S
Be66   He67    1.097   .     S
Be67   C66     1.389   .     S
Be67   He66    1.097   .     S
C66    B35     1.356   .     D
B35    C67     1.356   .     S
B35    Li35    1.098   .     S
Be68   Be69    1.395   1_554 D
Be68   C69     1.390   .     S
Be68   He69    1.095   .     S
Be69   Be68    1.395   1_556 D
Be69   C68     1.389   .     S
Be69   He68    1.097   .     S
C68    B36     1.356   1_556 D
B36    C68     1.356   1_554 D
B36    C69     1.355   .     S
B36    Li36    1.098   .     S
Be70   Be71    1.394   .     D
Be70   C71     1.390   .     S
Be70   He71    1.096   .     S
Be71   C70     1.391   1_554 S
Be71   He70    1.096   1_554 S
C70    Be71    1.391   1_556 S
C70    B37     1.356   1_556 D
B37    C70     1.356   1_554 D
B37    C71     1.355   .     S
B37    Li37    1.097   .     S
He70   Be71    1.096   1_556 S
Be72   Be73    1.394   .     D
Be72   C73     1.389   .     S
Be72   He73    1.097   .     S
Be73   C72     1.390   .     S
Be73   He72    1.097   .     S
C72    B38     1.356   .     D
B38    C73     1.356   .     S
B38    Li38    1.098   .     S
Be74   Be75    1.393   .     D
Be74   C75     1.390   .     S
Be74   He75    1.097   1_554 S
Be75   C74     1.390   .     S
Be75   He74    1.098   1_554 S
C74    B39     1.356   .     D
B39    C75     1.358   .     S
B39    Li39    1.098   .     S
He74   Be75    1.098   1_556 S
He75   Be74    1.097   1_556 S
Be76   Be77    1.393   .     D
Be76   C77     1.390   .     S
Be76   He77    1.096   .     S
Be77   C76     1.388   .     S
Be77   He76    1.097   .     S
C76    B40     1.358   .     D
B40    C77     1.356   .     S
B40    Li40    1.097   .     S
Be78   Be79    1.392   .     D
Be78   He79    1.097   .     S
Be78   C80     1.387   .     S
Be79   C19     1.392   1_655 S
Be79   He78    1.096   .     S
Be80   C79     1.390   .     S
Be80   He80    1.095   .     S
C78    Be38    1.391   1_655 S
C78    B11     1.355   1_655 S
C80    B9      1.360   1_655 D
