# Supplementary material for: Data-Driven Search Algorithm for Discovery of Synthesizable Zeolitic Imidazolate Frameworks
Source: JACS Au. 2025 Mar 7;5(3):1460–70. doi: 10.1021/jacsau.5c00077 (PMC11938011; doi:10.1021/jacsau.5c00077)
Supplement: Supplementary file 5 — au5c00077_si_005.zip [file au5c00077_si_005.zip › Tier 2/T-196_63_4_29344381.cif]

data_63_4_29344381.lmp-nosymm
_audit_creation_date              2023-09-12
_audit_creation_method            'Materials Studio'
_symmetry_space_group_name_H-M    'C2/C'
_symmetry_Int_Tables_number       15
_symmetry_cell_setting            monoclinic
loop_
_symmetry_equiv_pos_as_xyz
  x,y,z
  -x,y,-z+1/2
  -x,-y,-z
  x,-y,z+1/2
  x+1/2,y+1/2,z
  -x+1/2,y+1/2,-z+1/2
  -x+1/2,-y+1/2,-z
  x+1/2,-y+1/2,z+1/2
_cell_length_a                    19.7088
_cell_length_b                    36.1340
_cell_length_c                    26.6956
_cell_angle_alpha                 90.0000
_cell_angle_beta                  90.4985
_cell_angle_gamma                 90.0000
loop_
_atom_site_label
_atom_site_type_symbol
_atom_site_fract_x
_atom_site_fract_y
_atom_site_fract_z
_atom_site_U_iso_or_equiv
_atom_site_adp_type
_atom_site_occupancy
H1     Zn    0.34981   0.25040   0.13438   0.00000  Uiso   1.00
H3     Zn    0.35040   0.25019   0.36516   0.00000  Uiso   1.00
H5     Zn    0.14909   0.12266   0.13541   0.00000  Uiso   1.00
H7     Zn    0.15129   0.12181   0.36164   0.00000  Uiso   1.00
H9     Zn    0.15088   0.37681   0.13649   0.00000  Uiso   1.00
H11    Zn    0.15167   0.37668   0.36228   0.00000  Uiso   1.00
Be1    C     0.39753   0.29298   0.27613   0.00000  Uiso   1.00
Be3    C     0.39749   0.29302   0.22404   0.00000  Uiso   1.00
C1     N     0.36454   0.26127   0.20743   0.00000  Uiso   1.00
C3     N     0.36459   0.26120   0.29226   0.00000  Uiso   1.00
He1    H     0.41859   0.31322   0.19772   0.00000  Uiso   1.00
He3    H     0.41865   0.31314   0.30276   0.00000  Uiso   1.00
Be5    C     0.53438   0.25695   0.05447   0.00000  Uiso   1.00
Be7    C     0.53639   0.25702   0.44561   0.00000  Uiso   1.00
C5     N     0.44212   0.25303   0.10355   0.00000  Uiso   1.00
C7     N     0.44322   0.25291   0.39632   0.00000  Uiso   1.00
He5    H     0.42708   0.25995   0.02344   0.00000  Uiso   1.00
He7    H     0.42968   0.25982   0.47640   0.00000  Uiso   1.00
Be9    C     0.25299   0.15897   0.06940   0.00000  Uiso   1.00
Be11   C     0.25197   0.15983   0.43029   0.00000  Uiso   1.00
Be13   C     0.29996   0.18774   0.06956   0.00000  Uiso   1.00
Be15   C     0.29853   0.18878   0.43064   0.00000  Uiso   1.00
C9     N     0.29943   0.20420   0.11655   0.00000  Uiso   1.00
C11    N     0.29992   0.20414   0.38297   0.00000  Uiso   1.00
B1     C     0.25138   0.18568   0.14273   0.00000  Uiso   1.00
B3     C     0.25348   0.18471   0.35580   0.00000  Uiso   1.00
C13    N     0.22311   0.15748   0.11622   0.00000  Uiso   1.00
C15    N     0.22450   0.15697   0.38242   0.00000  Uiso   1.00
He9    H     0.33433   0.19731   0.04019   0.00000  Uiso   1.00
He11   H     0.33136   0.19923   0.46086   0.00000  Uiso   1.00
He13   H     0.23834   0.13952   0.03972   0.00000  Uiso   1.00
He15   H     0.23603   0.14115   0.46031   0.00000  Uiso   1.00
Li1    H     0.23827   0.19199   0.18165   0.00000  Uiso   1.00
Li3    H     0.24214   0.18999   0.31615   0.00000  Uiso   1.00
Be17   C     0.23004   0.33132   0.06253   0.00000  Uiso   1.00
Be19   C     0.23145   0.33092   0.43670   0.00000  Uiso   1.00
Be21   C     0.27598   0.30207   0.06088   0.00000  Uiso   1.00
Be23   C     0.27739   0.30165   0.43848   0.00000  Uiso   1.00
C17    N     0.29138   0.29183   0.10983   0.00000  Uiso   1.00
C19    N     0.29232   0.29161   0.38957   0.00000  Uiso   1.00
B5     C     0.25404   0.31456   0.13926   0.00000  Uiso   1.00
B7     C     0.25474   0.31447   0.36002   0.00000  Uiso   1.00
C21    N     0.21728   0.33944   0.11236   0.00000  Uiso   1.00
C23    N     0.21825   0.33925   0.38682   0.00000  Uiso   1.00
He17   H     0.29898   0.28800   0.02884   0.00000  Uiso   1.00
He19   H     0.30067   0.28744   0.47058   0.00000  Uiso   1.00
He21   H     0.20548   0.34718   0.03245   0.00000  Uiso   1.00
He23   H     0.20713   0.34664   0.46671   0.00000  Uiso   1.00
Li5    H     0.25497   0.31375   0.18037   0.00000  Uiso   1.00
Li7    H     0.25529   0.31383   0.31891   0.00000  Uiso   1.00
Be25   C     0.18754   0.07235   0.27437   0.00000  Uiso   1.00
Be27   C     0.18708   0.07240   0.22223   0.00000  Uiso   1.00
C25    N     0.15932   0.10570   0.20607   0.00000  Uiso   1.00
C27    N     0.16006   0.10561   0.29063   0.00000  Uiso   1.00
He25   H     0.20366   0.05124   0.19553   0.00000  Uiso   1.00
He27   H     0.20467   0.05111   0.30101   0.00000  Uiso   1.00
Be29   C     0.96187   0.17141   0.09657   0.00000  Uiso   1.00
Be31   C     0.96741   0.17172   0.40409   0.00000  Uiso   1.00
C29    N     0.05577   0.14328   0.12661   0.00000  Uiso   1.00
C31    N     0.05874   0.14273   0.37241   0.00000  Uiso   1.00
He29   H     0.06812   0.18997   0.07639   0.00000  Uiso   1.00
He31   H     0.07526   0.18935   0.42230   0.00000  Uiso   1.00
Be33   C     0.12189   0.02483   0.05279   0.00000  Uiso   1.00
Be35   C     0.13048   0.01848   0.43174   0.00000  Uiso   1.00
Be37   C     0.09913   0.05325   0.08355   0.00000  Uiso   1.00
Be39   C     0.10867   0.04659   0.39982   0.00000  Uiso   1.00
C33    N     0.15216   0.07786   0.09136   0.00000  Uiso   1.00
C35    N     0.15601   0.07500   0.40163   0.00000  Uiso   1.00
B9     C     0.20544   0.06327   0.06626   0.00000  Uiso   1.00
B11    C     0.20507   0.06310   0.43377   0.00000  Uiso   1.00
C37    N     0.18913   0.03177   0.04130   0.00000  Uiso   1.00
C39    N     0.19114   0.02950   0.45382   0.00000  Uiso   1.00
He33   H     0.04915   0.05802   0.09980   0.00000  Uiso   1.00
He35   H     0.06352   0.04836   0.37577   0.00000  Uiso   1.00
He37   H     0.59529   0.50044   0.03815   0.00000  Uiso   1.00
B13    C     1.00015   0.37389   0.35407   0.00000  Uiso   1.00
He38   H     0.60731   0.49172   0.44061   0.00000  Uiso   1.00
Li9    H     0.25593   0.07591   0.06534   0.00000  Uiso   1.00
Li11   H     0.25084   0.07897   0.44303   0.00000  Uiso   1.00
Be41   C     0.20585   0.42233   0.27580   0.00000  Uiso   1.00
Be43   C     0.20575   0.42240   0.22363   0.00000  Uiso   1.00
C41    N     0.16683   0.39268   0.20716   0.00000  Uiso   1.00
C43    N     0.16699   0.39257   0.29174   0.00000  Uiso   1.00
He40   H     0.22950   0.44151   0.19710   0.00000  Uiso   1.00
He42   H     0.22970   0.44139   0.30267   0.00000  Uiso   1.00
Be45   C     0.96362   0.32744   0.10053   0.00000  Uiso   1.00
Be47   C     0.96568   0.32745   0.39980   0.00000  Uiso   1.00
C45    N     0.05680   0.35690   0.12940   0.00000  Uiso   1.00
C47    N     0.05774   0.35688   0.37007   0.00000  Uiso   1.00
He44   H     0.07023   0.30876   0.08183   0.00000  Uiso   1.00
He46   H     0.07297   0.30871   0.41749   0.00000  Uiso   1.00
Be49   C     0.12602   0.47684   0.05869   0.00000  Uiso   1.00
Be51   C     0.12817   0.47737   0.43825   0.00000  Uiso   1.00
Be53   C     0.10383   0.44853   0.08985   0.00000  Uiso   1.00
Be55   C     0.10607   0.44907   0.40678   0.00000  Uiso   1.00
C49    N     0.15435   0.42182   0.09278   0.00000  Uiso   1.00
C51    N     0.15604   0.42200   0.40537   0.00000  Uiso   1.00
B14    C     0.20581   0.43500   0.06436   0.00000  Uiso   1.00
B16    C     0.20714   0.43501   0.43497   0.00000  Uiso   1.00
C53    N     0.19041   0.46774   0.04195   0.00000  Uiso   1.00
C55    N     0.19198   0.46797   0.45667   0.00000  Uiso   1.00
He48   H     0.05596   0.44537   0.10989   0.00000  Uiso   1.00
He50   H     0.05868   0.44617   0.38545   0.00000  Uiso   1.00
He52   H     0.60071   1.00250   0.04703   0.00000  Uiso   1.00
He54   H     0.60305   1.00321   0.44909   0.00000  Uiso   1.00
Li13   H     0.25389   0.42026   0.05891   0.00000  Uiso   1.00
Li15   H     0.25478   0.42000   0.44169   0.00000  Uiso   1.00
Li17   H     0.99965   0.39807   0.32916   0.00000  Uiso   1.00
H13    Zn    0.25020   0.49978   1.00015   0.00000  Uiso   1.00
B18    C     0.34550   0.24321   0.24970   0.00000  Uiso   1.00
Li19   H     0.31871   0.21662   0.24949   0.00000  Uiso   1.00
B20    C     0.14493   0.12488   0.24837   0.00000  Uiso   1.00
Li21   H     0.12181   0.15252   0.24842   0.00000  Uiso   1.00
B22    C     0.14600   0.37518   0.24930   0.00000  Uiso   1.00
Li23   H     0.11377   0.35039   0.24907   0.00000  Uiso   1.00
B24    C     0.49970   0.25008   0.13148   0.00000  Uiso   1.00
Li25   H     0.50006   0.24639   0.17233   0.00000  Uiso   1.00
B26    C     0.99925   0.12643   0.14414   0.00000  Uiso   1.00
Li27   H     1.00035   0.10292   0.17020   0.00000  Uiso   1.00
loop_
_geom_bond_atom_site_label_1
_geom_bond_atom_site_label_2
_geom_bond_distance
_geom_bond_site_symmetry_2
_ccdc_geom_bond_type
H1     C1      2.008   .     S
H1     C5      2.006   .     S
H1     C9      1.998   .     S
H1     C17     1.996   .     S
H3     C3      2.008   .     S
H3     C7      2.006   .     S
H3     C11     1.998   .     S
H3     C19     1.997   .     S
H5     C13     1.996   .     S
H5     C25     1.992   .     S
H5     C29     1.996   .     S
H5     C33     2.002   .     S
H7     C15     1.997   .     S
H7     C27     1.993   .     S
H7     C31     1.997   .     S
H7     C35     2.002   .     S
H9     C21     1.991   .     S
H9     C41     1.994   .     S
H9     C45     1.997   .     S
H9     C49     2.003   .     S
H11    C23     1.991   .     S
H11    C43     1.994   .     S
H11    C47     1.997   .     S
H11    C51     2.003   .     S
Be1    Be3     1.391   .     D
Be1    C3      1.389   .     S
Be1    He3     1.097   .     S
Be3    C1      1.389   .     S
Be3    He1     1.097   .     S
C1     B18     1.359   .     S
C3     B18     1.359   .     D
Be5    Be7     1.395   2_655 D
Be5    C7      1.390   2_655 S
Be5    He7     1.096   2_655 S
Be7    Be5     1.395   2_655 D
Be7    He5     1.096   2_655 S
Be7    C5      1.390   2_655 S
C5     B24     1.357   .     D
C5     Be7     1.390   2_655 S
C7     Be5     1.390   2_655 S
C7     B24     1.357   2_655 S
He5    Be7     1.096   2_655 S
He7    Be5     1.096   2_655 S
Be9    Be13    1.392   .     D
Be9    C13     1.388   .     S
Be9    He13    1.096   .     S
Be11   Be15    1.392   .     D
Be11   C15     1.387   .     S
Be11   He15    1.096   .     S
Be13   C9      1.389   .     S
Be13   He9     1.097   .     S
Be15   C11     1.389   .     S
Be15   He11    1.097   .     S
C9     B1      1.358   .     S
C11    B3      1.358   .     S
B1     C13     1.358   .     D
B1     Li1     1.097   .     S
B3     C15     1.358   .     D
B3     Li3     1.097   .     S
Be17   Be21    1.393   .     D
Be17   C21     1.388   .     S
Be17   He21    1.096   .     S
Be19   Be23    1.393   .     D
Be19   C23     1.387   .     S
Be19   He23    1.096   .     S
Be21   C17     1.389   .     S
Be21   He17    1.097   .     S
Be23   C19     1.389   .     S
Be23   He19    1.096   .     S
C17    B5      1.358   .     S
C19    B7      1.358   .     S
B5     C21     1.356   .     D
B5     Li5     1.098   .     S
B7     C23     1.356   .     D
B7     Li7     1.098   .     S
Be25   Be27    1.392   .     D
Be25   C27     1.389   .     S
Be25   He27    1.097   .     S
Be27   C25     1.389   .     S
Be27   He25    1.097   .     S
C25    B20     1.357   .     S
C27    B20     1.357   .     D
Be29   He31    1.097   2_655 S
Be29   Be31    1.394   2_755 D
Be29   C31     1.390   2_655 S
Be31   Be29    1.394   2_755 D
Be31   He29    1.097   2_655 S
Be31   C29     1.389   2_655 S
C29    B26     1.356   1_455 D
C29    Be31    1.389   2_655 S
C31    Be29    1.390   2_655 S
C31    B26     1.356   2_655 S
He29   Be31    1.097   2_655 S
He31   Be29    1.097   2_655 S
Be33   Be37    1.391   .     D
Be33   C37     1.386   .     S
Be33   He37    1.096   5_445 S
Be35   Be39    1.392   .     D
Be35   C39     1.387   .     S
Be35   He38    1.096   5_445 S
Be37   C33     1.387   .     S
Be37   He33    1.094   .     S
Be39   C35     1.388   .     S
Be39   He35    1.095   .     S
C33    B9      1.357   .     S
C35    B11     1.357   .     S
B9     C37     1.356   .     D
B9     Li9     1.095   .     S
B11    C39     1.356   .     D
B11    Li11    1.095   .     S
C37    H13     1.994   7_556 S
C39    H13     1.994   6_546 S
He37   Be33    1.096   5     S
B13    C47     1.357   1_655 D
B13    Li17    1.098   .     S
B13    C45     1.357   2_655 S
He38   Be35    1.096   5     S
Be41   Be43    1.393   .     D
Be41   C43     1.389   .     S
Be41   He42    1.097   .     S
Be43   C41     1.389   .     S
Be43   He40    1.097   .     S
C41    B22     1.357   .     S
C43    B22     1.357   .     D
Be45   Be47    1.394   2_755 D
Be45   He46    1.097   2_655 S
Be45   C47     1.389   2_655 S
Be47   Be45    1.394   2_755 D
Be47   C45     1.389   2_655 S
Be47   He44    1.097   2_655 S
C45    B13     1.357   2_655 S
C45    Be47    1.389   2_655 S
C47    B13     1.357   1_455 D
C47    Be45    1.389   2_655 S
He44   Be47    1.097   2_655 S
He46   Be45    1.097   2_655 S
Be49   Be53    1.391   .     D
Be49   C53     1.389   .     S
Be49   He52    1.097   5_445 S
Be51   Be55    1.391   .     D
Be51   C55     1.389   .     S
Be51   He54    1.097   5_445 S
Be53   C49     1.389   .     S
Be53   He48    1.095   .     S
Be55   C51     1.389   .     S
Be55   He50    1.095   .     S
C49    B14     1.358   .     S
C51    B16     1.358   .     S
B14    C53     1.359   .     D
B14    Li13    1.098   .     S
B16    C55     1.359   .     D
B16    Li15    1.098   .     S
C53    H13     1.999   1_554 S
C55    H13     2.000   4_564 S
He52   Be49    1.097   5     S
He54   Be51    1.097   5     S
H13    C53     1.999   1_556 S
H13    C37     1.994   7_556 S
H13    C39     1.994   6_556 S
H13    C55     2.000   4_565 S
B18    Li19    1.096   .     S
B20    Li21    1.098   .     S
B22    Li23    1.098   .     S
B24    Li25    1.098   .     S
B24    C7      1.357   2_655 S
B26    C29     1.356   1_655 D
B26    Li27    1.098   .     S
B26    C31     1.356   2_655 S
