# Supplementary material for: Data-Driven Search Algorithm for Discovery of Synthesizable Zeolitic Imidazolate Frameworks
Source: JACS Au. 2025 Mar 7;5(3):1460–70. doi: 10.1021/jacsau.5c00077 (PMC11938011; doi:10.1021/jacsau.5c00077)
Supplement: Supplementary file 5 — au5c00077_si_005.zip [file au5c00077_si_005.zip › Tier 2/T-197_189_5_12962803.cif]

data_189_5_12962803.lmp-nosymm
_audit_creation_date              2023-09-12
_audit_creation_method            'Materials Studio'
_symmetry_space_group_name_H-M    'AMM2'
_symmetry_Int_Tables_number       38
_symmetry_cell_setting            orthorhombic
loop_
_symmetry_equiv_pos_as_xyz
  x,y,z
  -x,-y,z
  x,-y,z
  -x,y,z
  x,y+1/2,z+1/2
  -x,-y+1/2,z+1/2
  x,-y+1/2,z+1/2
  -x,y+1/2,z+1/2
_cell_length_a                    27.9327
_cell_length_b                    46.8723
_cell_length_c                    26.7129
_cell_angle_alpha                 90.0000
_cell_angle_beta                  90.0000
_cell_angle_gamma                 90.0000
loop_
_atom_site_label
_atom_site_type_symbol
_atom_site_fract_x
_atom_site_fract_y
_atom_site_fract_z
_atom_site_U_iso_or_equiv
_atom_site_adp_type
_atom_site_occupancy
H1     Zn   -0.10914   0.21499   1.07368   0.00000  Uiso   1.00
H2     Zn   -0.10859   0.06501   0.62866   0.00000  Uiso   1.00
H3     Zn   -0.10837   0.14751   0.26976   0.00000  Uiso   1.00
H4     Zn   -0.24923   0.12980   0.98999   0.00000  Uiso   1.00
H5     Zn   -0.25513   0.06362   0.79481   0.00000  Uiso   1.00
H6     Zn   -0.25017   0.06490   0.18056   0.00000  Uiso   1.00
H7     Zn   -0.39133   0.21519   1.07307   0.00000  Uiso   1.00
H8     Zn   -0.39094   0.06353   0.61858   0.00000  Uiso   1.00
H9     Zn   -0.39149   0.15062   0.26436   0.00000  Uiso   1.00
H10    Zn   -0.10965   0.16665   0.49364   0.00000  Uiso   1.00
H11    Zn   -0.38900   0.16668   0.48879   0.00000  Uiso   1.00
Be1    C    -0.02491   0.20516   1.00429   0.00000  Uiso   1.00
C1     N    -0.04054   0.21040   1.05278   0.00000  Uiso   1.00
He1    H    -0.05023   0.20137   0.97363   0.00000  Uiso   1.00
Be2    C    -0.02492   0.09164   0.68393   0.00000  Uiso   1.00
C2     N    -0.04049   0.07233   0.64823   0.00000  Uiso   1.00
He2    H    -0.05028   0.10357   0.70712   0.00000  Uiso   1.00
Be3    C    -0.02492   0.10659   0.28211   0.00000  Uiso   1.00
C3     N    -0.04047   0.13391   0.27045   0.00000  Uiso   1.00
He3    H    -0.05034   0.08919   0.28872   0.00000  Uiso   1.00
Be4    C    -0.13402   0.01484   0.56248   0.00000  Uiso   1.00
C4     N    -0.11705   0.02414   0.60854   0.00000  Uiso   1.00
He4    H    -0.14442   0.02991   0.53302   0.00000  Uiso   1.00
Be5    C    -0.13727   0.20480   0.22711   0.00000  Uiso   1.00
Be6    C    -0.13754   0.22009   1.18248   0.00000  Uiso   1.00
C5     N    -0.11764   0.20311   1.14536   0.00000  Uiso   1.00
B2     C    -0.10621   0.17817   1.16846   0.00000  Uiso   1.00
C6     N    -0.11710   0.17823   0.21806   0.00000  Uiso   1.00
He5    H    -0.15004   0.24181   1.17465   0.00000  Uiso   1.00
He6    H    -0.14938   0.21108   0.26454   0.00000  Uiso   1.00
Li2    H    -0.08928   0.16012   1.14930   0.00000  Uiso   1.00
Be7    C    -0.18889   0.17994   0.95569   0.00000  Uiso   1.00
Be8    C    -0.15766   0.20004   0.97581   0.00000  Uiso   1.00
C7     N    -0.15041   0.19343   1.02596   0.00000  Uiso   1.00
B3     C    -0.17654   0.16953   1.03447   0.00000  Uiso   1.00
C8     N    -0.19999   0.16040   0.99298   0.00000  Uiso   1.00
He7    H    -0.14085   0.21877   0.95855   0.00000  Uiso   1.00
He8    H    -0.20339   0.17775   0.91772   0.00000  Uiso   1.00
Li3    H    -0.17818   0.15865   1.07082   0.00000  Uiso   1.00
Be9    C    -0.19041   0.10489   0.74007   0.00000  Uiso   1.00
Be10   C    -0.15768   0.10516   0.70079   0.00000  Uiso   1.00
C9     N    -0.15129   0.07726   0.68448   0.00000  Uiso   1.00
B4     C    -0.17951   0.06104   0.71445   0.00000  Uiso   1.00
C10    N    -0.20344   0.07676   0.74902   0.00000  Uiso   1.00
He9    H    -0.13917   0.12305   0.68276   0.00000  Uiso   1.00
He10   H    -0.20480   0.12241   0.76276   0.00000  Uiso   1.00
Li4    H    -0.18227   0.03774   0.71142   0.00000  Uiso   1.00
Be11   C    -0.19221   0.07331   0.27554   0.00000  Uiso   1.00
Be12   C    -0.16078   0.09307   0.29636   0.00000  Uiso   1.00
C11    N    -0.15180   0.11408   0.26086   0.00000  Uiso   1.00
B5     C    -0.17691   0.10617   0.21967   0.00000  Uiso   1.00
C12    N    -0.20153   0.08151   0.22657   0.00000  Uiso   1.00
He11   H    -0.14498   0.09408   0.33390   0.00000  Uiso   1.00
He12   H    -0.20794   0.05386   0.29140   0.00000  Uiso   1.00
Li5    H    -0.17707   0.11830   0.18452   0.00000  Uiso   1.00
Be13   C    -0.17556   0.20442   0.55962   0.00000  Uiso   1.00
Be14   C    -0.17472   0.23216   0.57839   0.00000  Uiso   1.00
C13    N    -0.13215   0.24495   0.56343   0.00000  Uiso   1.00
B6     C    -0.10936   0.22512   0.53522   0.00000  Uiso   1.00
C14    N    -0.13366   0.20006   0.53274   0.00000  Uiso   1.00
He13   H    -0.20087   0.24369   0.60135   0.00000  Uiso   1.00
He14   H    -0.20212   0.18736   0.56385   0.00000  Uiso   1.00
Li6    H    -0.07430   0.22874   0.51771   0.00000  Uiso   1.00
Be15   C    -0.17127   0.11362   0.51330   0.00000  Uiso   1.00
Be16   C    -0.17083   0.08995   0.54485   0.00000  Uiso   1.00
C15    N    -0.12893   0.09072   0.57288   0.00000  Uiso   1.00
B7     C    -0.10607   0.11490   0.55857   0.00000  Uiso   1.00
C16    N    -0.12976   0.12915   0.52192   0.00000  Uiso   1.00
He15   H    -0.19692   0.07266   0.54937   0.00000  Uiso   1.00
He16   H    -0.19741   0.12039   0.48508   0.00000  Uiso   1.00
Li7    H    -0.07131   0.12159   0.57379   0.00000  Uiso   1.00
Be17   C    -0.16874   0.18068   0.40182   0.00000  Uiso   1.00
Be18   C    -0.16889   0.17613   0.35030   0.00000  Uiso   1.00
C17    N    -0.12674   0.16219   0.33750   0.00000  Uiso   1.00
B8     C    -0.10308   0.15818   0.38132   0.00000  Uiso   1.00
C18    N    -0.12651   0.16958   0.42113   0.00000  Uiso   1.00
He17   H    -0.19576   0.18164   0.32199   0.00000  Uiso   1.00
He18   H    -0.19501   0.19132   0.42596   0.00000  Uiso   1.00
Li8    H    -0.06816   0.14756   0.38394   0.00000  Uiso   1.00
Be19   C    -0.30255   0.01484   0.22536   0.00000  Uiso   1.00
C19    N    -0.26664   0.02411   0.19325   0.00000  Uiso   1.00
He19   H    -0.32575   0.03000   0.24513   0.00000  Uiso   1.00
Be20   C    -0.29878   0.11523   0.84433   0.00000  Uiso   1.00
Be21   C    -0.29735   0.13046   0.88902   0.00000  Uiso   1.00
C20    N    -0.26580   0.11674   0.92118   0.00000  Uiso   1.00
B10    C    -0.24842   0.09424   0.89491   0.00000  Uiso   1.00
C21    N    -0.26820   0.09199   0.84870   0.00000  Uiso   1.00
He20   H    -0.31686   0.14967   0.90059   0.00000  Uiso   1.00
He21   H    -0.31969   0.11892   0.81018   0.00000  Uiso   1.00
Li10   H    -0.22230   0.07907   0.90998   0.00000  Uiso   1.00
Be22   C    -0.22160   0.01486   0.86333   0.00000  Uiso   1.00
C22    N    -0.24518   0.02409   0.82052   0.00000  Uiso   1.00
He22   H    -0.20722   0.02997   0.89076   0.00000  Uiso   1.00
Be23   C    -0.20595   0.05855   0.07523   0.00000  Uiso   1.00
Be24   C    -0.20572   0.07384   1.03049   0.00000  Uiso   1.00
C23    N    -0.23501   0.09754   1.03640   0.00000  Uiso   1.00
B11    C    -0.25110   0.09631   1.08424   0.00000  Uiso   1.00
C24    N    -0.23535   0.07281   0.10886   0.00000  Uiso   1.00
He23   H    -0.18733   0.06957   0.99505   0.00000  Uiso   1.00
He24   H    -0.18795   0.03862   0.08550   0.00000  Uiso   1.00
Li11   H    -0.27556   0.11210   1.10065   0.00000  Uiso   1.00
Be25   C    -0.38713   0.15525   1.03257   0.00000  Uiso   1.00
Be26   C    -0.35457   0.13529   1.01449   0.00000  Uiso   1.00
C25    N    -0.30974   0.14803   1.01302   0.00000  Uiso   1.00
B12    C    -0.31633   0.17502   1.03006   0.00000  Uiso   1.00
C26    N    -0.36272   0.18059   1.04149   0.00000  Uiso   1.00
He25   H    -0.35979   0.11311   1.00260   0.00000  Uiso   1.00
He26   H    -0.42582   0.15348   1.03882   0.00000  Uiso   1.00
Li12   H    -0.28748   0.19082   1.03310   0.00000  Uiso   1.00
Be27   C    -0.39247   0.06070   0.73171   0.00000  Uiso   1.00
Be28   C    -0.36132   0.06053   0.77237   0.00000  Uiso   1.00
C27    N    -0.31498   0.06342   0.75429   0.00000  Uiso   1.00
B13    C    -0.31928   0.06487   0.70376   0.00000  Uiso   1.00
C28    N    -0.36552   0.06386   0.68835   0.00000  Uiso   1.00
He27   H    -0.36851   0.05879   0.81262   0.00000  Uiso   1.00
He28   H    -0.43164   0.05922   0.73046   0.00000  Uiso   1.00
Li13   H    -0.28875   0.06738   0.67829   0.00000  Uiso   1.00
Be29   C    -0.38700   0.10089   0.19315   0.00000  Uiso   1.00
Be30   C    -0.35470   0.08141   0.17305   0.00000  Uiso   1.00
C29    N    -0.31040   0.08613   0.19503   0.00000  Uiso   1.00
B14    C    -0.31700   0.10812   0.22735   0.00000  Uiso   1.00
C30    N    -0.36296   0.11744   0.22824   0.00000  Uiso   1.00
He29   H    -0.35978   0.06464   0.14491   0.00000  Uiso   1.00
He30   H    -0.42529   0.10387   0.18572   0.00000  Uiso   1.00
Li14   H    -0.28853   0.11691   0.25107   0.00000  Uiso   1.00
Be31   C    -0.47509   0.21050   1.00232   0.00000  Uiso   1.00
C31    N    -0.45959   0.21329   1.05146   0.00000  Uiso   1.00
He31   H    -0.44962   0.20849   0.97127   0.00000  Uiso   1.00
Be32   C    -0.47510   0.09964   0.64858   0.00000  Uiso   1.00
C32    N    -0.45958   0.07421   0.62737   0.00000  Uiso   1.00
He32   H    -0.44967   0.11573   0.66207   0.00000  Uiso   1.00
Be33   C    -0.47510   0.11290   0.29033   0.00000  Uiso   1.00
C33    N    -0.45962   0.13887   0.27123   0.00000  Uiso   1.00
He33   H    -0.44963   0.09636   0.30189   0.00000  Uiso   1.00
Be34   C    -0.37712   0.01487   0.54254   0.00000  Uiso   1.00
C34    N    -0.38313   0.02409   0.59155   0.00000  Uiso   1.00
He34   H    -0.37275   0.03014   0.51177   0.00000  Uiso   1.00
Be35   C    -0.38258   0.21339   0.23077   0.00000  Uiso   1.00
Be36   C    -0.38256   0.22858   1.18588   0.00000  Uiso   1.00
C35    N    -0.38542   0.20910   1.14680   0.00000  Uiso   1.00
B15    C    -0.38811   0.18307   1.16883   0.00000  Uiso   1.00
C36    N    -0.38545   0.18451   0.21948   0.00000  Uiso   1.00
He35   H    -0.38014   0.22078   0.26964   0.00000  Uiso   1.00
Li16   H    -0.39041   0.16295   1.14789   0.00000  Uiso   1.00
He36   H    -0.28770   0.24814   1.06176   0.00000  Uiso   1.00
Be37   C    -0.31664   0.21054   0.52980   0.00000  Uiso   1.00
Be38   C    -0.31708   0.23823   0.54879   0.00000  Uiso   1.00
C37    N    -0.36411   0.24785   0.54887   0.00000  Uiso   1.00
B16    C    -0.39053   0.22588   0.53067   0.00000  Uiso   1.00
C38    N    -0.36350   0.20277   0.51890   0.00000  Uiso   1.00
He37   H    -0.38011   0.24843   0.67863   0.00000  Uiso   1.00
He38   H    -0.28682   0.19577   0.52369   0.00000  Uiso   1.00
Li17   H    -0.42957   0.22673   0.52602   0.00000  Uiso   1.00
Be39   C    -0.31482   0.12656   0.53813   0.00000  Uiso   1.00
Be40   C    -0.31508   0.10247   0.56873   0.00000  Uiso   1.00
C39    N    -0.36243   0.09511   0.57800   0.00000  Uiso   1.00
B17    C    -0.38911   0.11449   0.55258   0.00000  Uiso   1.00
C40    N    -0.36200   0.13410   0.52827   0.00000  Uiso   1.00
He39   H    -0.28544   0.09025   0.58497   0.00000  Uiso   1.00
He40   H    -0.28487   0.13888   0.52286   0.00000  Uiso   1.00
Li18   H    -0.42842   0.11441   0.55200   0.00000  Uiso   1.00
Be41   C    -0.32034   0.16560   0.40079   0.00000  Uiso   1.00
Be42   C    -0.31998   0.16153   0.34913   0.00000  Uiso   1.00
C41    N    -0.36671   0.15684   0.33366   0.00000  Uiso   1.00
B18    C    -0.39375   0.15847   0.37581   0.00000  Uiso   1.00
C42    N    -0.36738   0.16383   0.41741   0.00000  Uiso   1.00
He41   H    -0.29019   0.16136   0.32243   0.00000  Uiso   1.00
He42   H    -0.29082   0.16978   0.42675   0.00000  Uiso   1.00
Li19   H    -0.43271   0.15566   0.37614   0.00000  Uiso   1.00
Be43   C    -0.02485   0.17692   0.55806   0.00000  Uiso   1.00
C43    N    -0.04041   0.17028   0.51004   0.00000  Uiso   1.00
He43   H    -0.05005   0.18150   0.58853   0.00000  Uiso   1.00
Be44   C    -0.47511   0.17022   0.55442   0.00000  Uiso   1.00
C44    N    -0.45939   0.16757   0.50529   0.00000  Uiso   1.00
He44   H    -0.44989   0.17190   0.58577   0.00000  Uiso   1.00
B1     C    -0.10747   0.50000   1.13488   0.00000  Uiso   1.00
Li1    H    -0.09299   0.50000   1.17309   0.00000  Uiso   1.00
B9     C    -0.24547   0.50000   0.67585   0.00000  Uiso   1.00
Li9    H    -0.21541   0.50000   0.64944   0.00000  Uiso   1.00
B53    C    -0.25768   0.50000   1.29555   0.00000  Uiso   1.00
Li53   H    -0.27748   0.50000   1.26002   0.00000  Uiso   1.00
B58    C    -0.38759   0.50000   1.11934   0.00000  Uiso   1.00
Li58   H    -0.39255   0.50000   1.16015   0.00000  Uiso   1.00
Li15   H    -0.50000   0.21758   1.12033   0.00000  Uiso   1.00
B19    C    -0.50000   0.21528   1.07944   0.00000  Uiso   1.00
B41    C    -0.50000   0.05970   0.61526   0.00000  Uiso   1.00
Li41   H    -0.50000   0.03854   0.59767   0.00000  Uiso   1.00
B43    C    -0.50000   0.15386   0.26106   0.00000  Uiso   1.00
Li42   H    -0.50000   0.17543   0.24507   0.00000  Uiso   1.00
B44    C    -0.50000   0.16604   0.47729   0.00000  Uiso   1.00
Li43   H    -0.50000   0.16387   0.43643   0.00000  Uiso   1.00
Li20   H    -0.00000   0.16028   0.44308   0.00000  Uiso   1.00
B20    C    -0.00000   0.06178   0.62712   0.00000  Uiso   1.00
Li21   H    -0.00000   0.04572   0.59742   0.00000  Uiso   1.00
B21    C    -0.00000   0.14962   0.26490   0.00000  Uiso   1.00
Li22   H    -0.00000   0.17233   0.25515   0.00000  Uiso   1.00
B22    C    -0.00000   0.16585   0.48295   0.00000  Uiso   1.00
B42    C    -0.00000   0.21407   1.08017   0.00000  Uiso   1.00
Li44   H    -0.00000   0.21845   1.12053   0.00000  Uiso   1.00
loop_
_geom_bond_atom_site_label_1
_geom_bond_atom_site_label_2
_geom_bond_distance
_geom_bond_site_symmetry_2
_ccdc_geom_bond_type
H1     C1      2.008   .     S
H1     C5      2.008   .     S
H1     C7      1.994   .     S
H1     C13     2.003   7     S
H2     C2      2.002   .     S
H2     C4      2.004   .     S
H2     C9      1.994   .     S
H2     C15     1.999   .     S
H3     C3      2.001   .     S
H3     C6      2.010   .     S
H3     C11     1.996   .     S
H3     C17     2.003   .     S
H4     C8      1.989   .     S
H4     C20     1.992   .     S
H4     C23     1.995   .     S
H4     C25     1.991   .     S
H5     C10     1.990   .     S
H5     C21     1.994   .     S
H5     C22     1.996   .     S
H5     C27     1.992   .     S
H6     C12     1.991   .     S
H6     C19     1.996   .     S
H6     C24     1.994   .     S
H6     C29     1.992   .     S
H7     C26     1.995   .     S
H7     C31     1.994   .     S
H7     C35     1.997   .     S
H7     C37     1.999   7     S
H8     C28     1.995   .     S
H8     C32     1.995   .     S
H8     C34     1.997   .     S
H8     C39     2.000   .     S
H9     C30     1.996   .     S
H9     C33     1.990   .     S
H9     C36     1.997   .     S
H9     C41     1.998   .     S
H10    C14     1.999   .     S
H10    C16     1.994   .     S
H10    C18     1.998   .     S
H10    C43     1.990   .     S
H11    C38     2.004   .     S
H11    C40     2.003   .     S
H11    C42     2.005   .     S
H11    C44     2.016   .     S
Be1    C1      1.389   .     A
Be1    He1     1.097   .     S
Be1    Be1     1.392   4     A
C1     B42     1.359   .     A
Be2    C2      1.385   .     A
Be2    He2     1.095   .     S
Be2    Be2     1.392   4     A
C2     B20     1.357   .     A
Be3    C3      1.387   .     A
Be3    He3     1.096   .     S
Be3    Be3     1.392   4     A
C3     B21     1.357   .     A
Be4    C4      1.389   .     A
Be4    He4     1.096   .     S
Be4    Be4     1.391   3     A
C4     B1      1.359   5_544 A
Be5    Be6     1.391   1_554 D
Be5    C6      1.388   .     S
Be5    He6     1.096   .     S
Be6    Be5     1.391   1_556 D
Be6    C5      1.388   .     S
Be6    He5     1.096   .     S
C5     B2      1.360   .     D
B2     C6      1.360   1_556 S
B2     Li2     1.096   .     S
C6     B2      1.360   1_554 S
Be7    Be8     1.392   .     D
Be7    C8      1.388   .     S
Be7    He8     1.097   .     S
Be8    C7      1.390   .     S
Be8    He7     1.097   .     S
C7     B3      1.356   .     D
B3     C8      1.357   .     S
B3     Li3     1.098   .     S
Be9    Be10    1.392   .     D
Be9    C10     1.388   .     S
Be9    He10    1.097   .     S
Be10   C9      1.390   .     S
Be10   He9     1.097   .     S
C9     B4      1.357   .     D
B4     C10     1.357   .     S
B4     Li4     1.098   .     S
Be11   Be12    1.392   .     D
Be11   C12     1.388   .     S
Be11   He12    1.097   .     S
Be12   C11     1.390   .     S
Be12   He11    1.097   .     S
C11    B5      1.357   .     D
B5     C12     1.357   .     S
B5     Li5     1.098   .     S
Be13   Be14    1.394   .     D
Be13   C14     1.388   .     S
Be13   He14    1.096   .     S
Be14   C13     1.390   .     S
Be14   He13    1.096   .     S
C13    B6      1.355   .     D
C13    H1      2.003   7_554 S
B6     C14     1.358   .     S
B6     Li6     1.098   .     S
Be15   Be16    1.393   .     D
Be15   C16     1.388   .     S
Be15   He16    1.097   .     S
Be16   C15     1.390   .     S
Be16   He15    1.096   .     S
C15    B7      1.356   .     D
B7     C16     1.357   .     S
B7     Li7     1.098   .     S
Be17   Be18    1.393   .     D
Be17   C18     1.389   .     S
Be17   He18    1.097   .     S
Be18   C17     1.389   .     S
Be18   He17    1.096   .     S
C17    B8      1.357   .     D
B8     C18     1.358   .     S
B8     Li8     1.097   .     S
Be19   C19     1.389   .     A
Be19   He19    1.097   .     S
Be19   Be19    1.392   3     A
C19    B9      1.357   5_544 A
Be20   Be21    1.392   .     D
Be20   C21     1.389   .     S
Be20   He21    1.097   .     S
Be21   C20     1.389   .     S
Be21   He20    1.097   .     S
C20    B10     1.356   .     D
B10    C21     1.356   .     S
B10    Li10    1.095   .     S
Be22   C22     1.389   .     A
Be22   He22    1.096   .     S
Be22   Be22    1.393   3     A
C22    B53     1.357   5_544 A
Be23   Be24    1.393   1_554 D
Be23   C24     1.389   .     S
Be23   He24    1.096   .     S
Be24   Be23    1.393   1_556 D
Be24   C23     1.389   .     S
Be24   He23    1.096   .     S
C23    B11     1.356   .     S
B11    C24     1.357   1_556 D
B11    Li11    1.098   .     S
C24    B11     1.357   1_554 D
Be25   Be26    1.391   .     D
Be25   C26     1.390   .     S
Be25   He26    1.097   .     S
Be26   C25     1.388   .     S
Be26   He25    1.097   .     S
C25    B12     1.357   .     D
B12    C26     1.357   .     S
B12    Li12    1.098   .     S
Be27   Be28    1.392   .     D
Be27   C28     1.389   .     S
Be27   He28    1.097   .     S
Be28   C27     1.388   .     S
Be28   He27    1.097   .     S
C27    B13     1.357   .     D
B13    C28     1.357   .     S
B13    Li13    1.097   .     S
Be29   Be30    1.392   .     D
Be29   C30     1.390   .     S
Be29   He30    1.097   .     S
Be30   C29     1.387   .     S
Be30   He29    1.097   .     S
C29    B14     1.357   .     S
B14    C30     1.357   .     D
B14    Li14    1.097   .     S
Be31   C31     1.388   .     A
Be31   He31    1.097   .     S
Be31   Be31    1.391   4_455 A
C31    B19     1.357   .     A
Be32   C32     1.389   .     A
Be32   He32    1.097   .     S
Be32   Be32    1.391   4_455 A
C32    B41     1.357   .     A
Be33   C33     1.389   .     A
Be33   He33    1.097   .     S
Be33   Be33    1.391   4_455 A
C33    B43     1.356   .     A
Be34   C34     1.389   .     A
Be34   He34    1.097   .     S
Be34   Be34    1.394   3     A
C34    B58     1.357   5_544 A
Be35   Be36    1.394   1_554 D
Be35   C36     1.389   .     S
Be35   He35    1.097   .     S
Be36   Be35    1.394   1_556 D
Be36   C35     1.389   .     S
Be36   He37    1.097   7     S
C35    B15     1.357   .     D
B15    C36     1.357   1_556 S
B15    Li16    1.098   .     S
C36    B15     1.357   1_554 S
He36   Be38    1.096   7     S
Be37   Be38    1.394   .     D
Be37   C38     1.389   .     S
Be37   He38    1.095   .     S
Be38   C37     1.389   .     S
Be38   He36    1.096   7_554 S
C37    B16     1.357   .     D
C37    H7      1.999   7_554 S
B16    C38     1.358   .     S
B16    Li17    1.098   .     S
He37   Be36    1.097   7_554 S
Be39   Be40    1.394   .     D
Be39   C40     1.390   .     S
Be39   He40    1.095   .     S
Be40   C39     1.389   .     S
Be40   He39    1.096   .     S
C39    B17     1.357   .     D
B17    C40     1.357   .     S
B17    Li18    1.098   .     S
Be41   Be42    1.393   .     D
Be41   C42     1.389   .     S
Be41   He42    1.095   .     S
Be42   C41     1.387   .     S
Be42   He41    1.096   .     S
C41    B18     1.358   .     D
B18    C42     1.357   .     S
B18    Li19    1.096   .     S
Be43   C43     1.390   .     A
Be43   He43    1.098   .     S
Be43   Be43    1.388   4     A
C43    B22     1.357   .     A
Be44   C44     1.390   .     A
Be44   He44    1.097   .     S
Be44   Be44    1.390   4_455 A
C44    B44     1.361   .     A
B1     Li1     1.098   .     S
B1     C4      1.359   5     A
B1     C4      1.359   7     A
B9     Li9     1.097   .     S
B9     C19     1.357   5     A
B9     C19     1.357   7     A
B53    Li53    1.098   .     S
B53    C22     1.357   5     A
B53    C22     1.357   7     A
B58    Li58    1.099   .     S
B58    C34     1.357   5     A
B58    C34     1.357   7     A
Li15   B19     1.098   .     S
B19    C31     1.357   4_455 A
B41    C32     1.357   4_455 A
B41    Li41    1.098   .     S
B43    C33     1.356   4_455 A
B43    Li42    1.098   .     S
B44    C44     1.361   4_455 A
B44    Li43    1.096   .     S
Li20   B22     1.096   .     S
B20    C2      1.357   4     A
B20    Li21    1.094   .     S
B21    C3      1.357   4     A
B21    Li22    1.096   .     S
B22    C43     1.357   4     A
B42    C1      1.359   4     A
B42    Li44    1.097   .     S
