# Supplementary material for: Data-Driven Search Algorithm for Discovery of Synthesizable Zeolitic Imidazolate Frameworks
Source: JACS Au. 2025 Mar 7;5(3):1460–70. doi: 10.1021/jacsau.5c00077 (PMC11938011; doi:10.1021/jacsau.5c00077)
Supplement: Supplementary file 5 — au5c00077_si_005.zip [file au5c00077_si_005.zip › Tier 2/T-198_41_3_13890046.cif]

data_41_3_13890046.lmp-nosymm\(2)
_audit_creation_date              2023-09-12
_audit_creation_method            'Materials Studio'
_symmetry_space_group_name_H-M    'ABA2'
_symmetry_Int_Tables_number       41
_symmetry_cell_setting            orthorhombic
loop_
_symmetry_equiv_pos_as_xyz
  x,y,z
  -x,-y,z
  x+1/2,-y+1/2,z
  -x+1/2,y+1/2,z
  x,y+1/2,z+1/2
  -x,-y+1/2,z+1/2
  x+1/2,-y,z+1/2
  -x+1/2,y,z+1/2
_cell_length_a                    40.1181
_cell_length_b                    17.4575
_cell_length_c                    9.7971
_cell_angle_alpha                 90.0000
_cell_angle_beta                  90.0000
_cell_angle_gamma                 90.0000
loop_
_atom_site_label
_atom_site_type_symbol
_atom_site_fract_x
_atom_site_fract_y
_atom_site_fract_z
_atom_site_U_iso_or_equiv
_atom_site_adp_type
_atom_site_occupancy
H1     Zn    0.04271   0.26975   0.03003   0.00000  Uiso   1.00
H3     Zn    0.12638   1.01140   0.25105   0.00000  Uiso   1.00
H5     Zn    0.20688   0.73382   0.09120   0.00000  Uiso   1.00
Be1    C     0.01089   0.33816   0.41982   0.00000  Uiso   1.00
Be3    C     0.03019   0.34740   0.30287   0.00000  Uiso   1.00
C1     N     0.02202   0.28928   0.21196   0.00000  Uiso   1.00
B1     C     0.00097   0.75432   0.27740   0.00000  Uiso   1.00
C3     N     0.00855   0.72702   0.40325   0.00000  Uiso   1.00
He1    H     0.04863   0.39143   0.27691   0.00000  Uiso   1.00
He3    H     0.00956   0.37300   0.51275   0.00000  Uiso   1.00
Li1    H     0.01247   0.80570   0.23321   0.00000  Uiso   1.00
Be5    C     0.11981   0.10827   0.99437   0.00000  Uiso   1.00
Be7    C     0.10100   0.16875   0.94295   0.00000  Uiso   1.00
C5     N     0.07899   0.19215   0.04406   0.00000  Uiso   1.00
B3     C     0.08457   0.14475   0.15137   0.00000  Uiso   1.00
C7     N     0.10883   0.09251   0.12590   0.00000  Uiso   1.00
He5    H     0.10156   0.19654   0.84261   0.00000  Uiso   1.00
He7    H     0.13975   0.07473   0.94666   0.00000  Uiso   1.00
Li3    H     0.07105   0.14895   0.24840   0.00000  Uiso   1.00
Be9    C     0.06197   0.99652   0.41397   0.00000  Uiso   1.00
Be11   C     0.04349   0.94049   0.48087   0.00000  Uiso   1.00
C9     N     0.05932   0.87054   0.46224   0.00000  Uiso   1.00
B5     C     0.08603   0.88568   0.38162   0.00000  Uiso   1.00
C11    N     0.08858   0.96102   0.34894   0.00000  Uiso   1.00
He9    H     0.02075   0.94530   0.54237   0.00000  Uiso   1.00
He11   H     0.05799   0.05849   0.40750   0.00000  Uiso   1.00
Li5    H     0.10366   0.84181   0.34659   0.00000  Uiso   1.00
Be13   C     0.15841   0.84795   0.96393   0.00000  Uiso   1.00
Be15   C     0.14011   0.91232   1.00153   0.00000  Uiso   1.00
C13    N     0.14812   0.93073   0.13566   0.00000  Uiso   1.00
B7     C     0.16998   0.87593   0.17632   0.00000  Uiso   1.00
C15    N     0.17702   0.82477   0.07595   0.00000  Uiso   1.00
He13   H     0.12214   0.94616   0.94259   0.00000  Uiso   1.00
He15   H     0.15935   0.81690   0.86678   0.00000  Uiso   1.00
Li7    H     0.18114   0.87394   0.27861   0.00000  Uiso   1.00
Be17   C     0.18221   0.06842   0.60000   0.00000  Uiso   1.00
Be19   C     0.16399   0.01721   0.52051   0.00000  Uiso   1.00
C17    N     0.15349   0.05531   0.40366   0.00000  Uiso   1.00
B9     C     0.16558   0.12763   0.41556   0.00000  Uiso   1.00
C19    N     0.18263   0.13879   0.53370   0.00000  Uiso   1.00
He17   H     0.15759   0.95697   0.53851   0.00000  Uiso   1.00
He19   H     0.19466   0.06021   0.69858   0.00000  Uiso   1.00
Li9    H     0.16155   0.17236   0.33867   0.00000  Uiso   1.00
Be21   C     0.22224   0.69474   0.50850   0.00000  Uiso   1.00
Be23   C     0.20261   0.69307   0.39145   0.00000  Uiso   1.00
C21    N     0.22108   0.72351   0.28475   0.00000  Uiso   1.00
B11    C     0.24949   0.24553   0.34056   0.00000  Uiso   1.00
C23    N     0.24766   0.22963   0.47579   0.00000  Uiso   1.00
He21   H     0.17728   0.67157   0.37516   0.00000  Uiso   1.00
He23   H     0.21696   0.67412   0.61195   0.00000  Uiso   1.00
Li11   H     0.22952   0.27385   0.28301   0.00000  Uiso   1.00
loop_
_geom_bond_atom_site_label_1
_geom_bond_atom_site_label_2
_geom_bond_distance
_geom_bond_site_symmetry_2
_ccdc_geom_bond_type
H1     C1      1.995   .     S
H1     C5      1.993   .     S
H1     C9      1.995   5_544 S
H1     C3      1.994   5_544 S
H3     C7      2.001   1_565 S
H3     C11     1.998   .     S
H3     C13     2.005   .     S
H3     C17     2.001   1_565 S
H5     C15     1.995   .     S
H5     C21     1.988   .     S
H5     C19     2.004   5_554 S
H5     C23     1.990   5_554 S
Be1    Be3     1.392   .     D
Be1    He3     1.096   .     S
Be1    C3      1.389   2_565 S
Be3    C1      1.389   .     S
Be3    He1     1.097   .     S
C1     B1      1.357   2_565 S
B1     C3      1.356   .     D
B1     Li1     1.098   .     S
B1     C1      1.357   2_565 S
C3     H1      1.994   5     S
C3     Be1     1.389   2_565 S
Be5    Be7     1.392   .     D
Be5    C7      1.389   1_556 S
Be5    He7     1.096   .     S
Be7    C5      1.388   1_556 S
Be7    He5     1.097   .     S
C5     Be7     1.388   1_554 S
C5     B3      1.356   .     S
B3     C7      1.357   .     D
B3     Li3     1.097   .     S
C7     H3      2.001   1_545 S
C7     Be5     1.389   1_554 S
Be9    Be11    1.391   .     D
Be9    C11     1.389   .     S
Be9    He11    1.095   1_565 S
Be11   C9      1.389   .     S
Be11   He9     1.096   .     S
C9     B5      1.357   .     S
C9     H1      1.995   5     S
B5     C11     1.358   .     D
B5     Li5     1.097   .     S
He11   Be9     1.095   1_545 S
Be13   Be15    1.392   .     D
Be13   C15     1.388   1_556 S
Be13   He15    1.096   .     S
Be15   C13     1.391   1_556 S
Be15   He13    1.096   .     S
C13    Be15    1.391   1_554 S
C13    B7      1.358   .     S
B7     C15     1.358   .     D
B7     Li7     1.098   .     S
C15    Be13    1.388   1_554 S
Be17   Be19    1.393   .     D
Be17   C19     1.390   .     S
Be17   He19    1.097   .     S
Be19   C17     1.389   .     S
Be19   He17    1.097   1_545 S
C17    H3      2.001   1_545 S
C17    B9      1.357   .     S
B9     C19     1.358   .     D
B9     Li9     1.097   .     S
C19    H5      2.004   5_545 S
He17   Be19    1.097   1_565 S
Be21   Be23    1.391   .     D
Be21   He23    1.096   .     S
Be21   C23     1.390   4     S
Be23   C21     1.387   .     S
Be23   He21    1.095   .     S
C21    B11     1.356   4     S
B11    C23     1.356   .     D
B11    Li11    1.097   .     S
B11    C21     1.356   4_545 S
C23    H5      1.990   5_545 S
C23    Be21    1.390   4_545 S
