# Supplementary material for: Data-Driven Search Algorithm for Discovery of Synthesizable Zeolitic Imidazolate Frameworks
Source: JACS Au. 2025 Mar 7;5(3):1460–70. doi: 10.1021/jacsau.5c00077 (PMC11938011; doi:10.1021/jacsau.5c00077)
Supplement: Supplementary file 5 — au5c00077_si_005.zip [file au5c00077_si_005.zip › Tier 2/T-199_63_3_46913.cif]

data_63_3_46913.lmp-nosymm
_audit_creation_date              2023-09-12
_audit_creation_method            'Materials Studio'
_symmetry_space_group_name_H-M    'P1'
_symmetry_Int_Tables_number       1
_symmetry_cell_setting            triclinic
loop_
_symmetry_equiv_pos_as_xyz
  x,y,z
_cell_length_a                    17.1231
_cell_length_b                    18.2796
_cell_length_c                    30.8944
_cell_angle_alpha                 89.7690
_cell_angle_beta                  105.9854
_cell_angle_gamma                 90.1140
loop_
_atom_site_label
_atom_site_type_symbol
_atom_site_fract_x
_atom_site_fract_y
_atom_site_fract_z
_atom_site_U_iso_or_equiv
_atom_site_adp_type
_atom_site_occupancy
H1     Zn    0.22924  -0.06549   0.08657   0.00000  Uiso   1.00
H2     Zn    0.88683  -0.39778   0.09175   0.00000  Uiso   1.00
H3     Zn    0.23501  -0.39922   0.09072   0.00000  Uiso   1.00
H4     Zn    0.88140  -0.06391   0.08766   0.00000  Uiso   1.00
H5     Zn    0.46938  -0.06598   0.27122   0.00000  Uiso   1.00
H6     Zn    0.83386  -0.39175   0.27798   0.00000  Uiso   1.00
H7     Zn    0.48026  -0.39831   0.27468   0.00000  Uiso   1.00
H8     Zn    0.82144  -0.05891   0.27214   0.00000  Uiso   1.00
H9     Zn    0.40733  -0.57961   0.42373   0.00000  Uiso   1.00
H10    Zn    1.02919  -0.88264   0.42392   0.00000  Uiso   1.00
H11    Zn    0.38230  -0.90140   0.41943   0.00000  Uiso   1.00
H12    Zn    1.05412  -0.56310   0.43133   0.00000  Uiso   1.00
C1     N     0.81829  -0.00989   0.03282   0.00000  Uiso   1.00
C2     N     0.24301  -0.45492   0.03657   0.00000  Uiso   1.00
C3     N     0.23816  -0.01089   0.03201   0.00000  Uiso   1.00
C4     N     0.82378  -0.45412   0.03811   0.00000  Uiso   1.00
C5     N     0.21895  -0.17098   0.06909   0.00000  Uiso   1.00
C6     N     0.22149  -0.29469   0.07067   0.00000  Uiso   1.00
C7     N     0.87806  -0.29316   0.07175   0.00000  Uiso   1.00
C8     N     0.87567  -0.16943   0.07019   0.00000  Uiso   1.00
C9     N     0.12959  -0.03483   0.10324   0.00000  Uiso   1.00
C10    N     0.99798  -0.03408   0.10368   0.00000  Uiso   1.00
C11    N     1.00330  -0.42775   0.10794   0.00000  Uiso   1.00
C12    N     0.13495  -0.42848   0.10760   0.00000  Uiso   1.00
C13    N     0.32762  -0.04420   0.13732   0.00000  Uiso   1.00
C14    N     0.41865  -0.04697   0.20592   0.00000  Uiso   1.00
C15    N     0.84167  -0.41762   0.14391   0.00000  Uiso   1.00
C16    N     0.82064  -0.41296   0.21296   0.00000  Uiso   1.00
C17    N     0.33367  -0.42063   0.14163   0.00000  Uiso   1.00
C18    N     0.42647  -0.41824   0.20976   0.00000  Uiso   1.00
C19    N     0.83371  -0.04125   0.13843   0.00000  Uiso   1.00
C20    N     0.80956  -0.04190   0.20678   0.00000  Uiso   1.00
C21    N     0.46151  -0.17050   0.28875   0.00000  Uiso   1.00
C22    N     0.46587  -0.29411   0.29013   0.00000  Uiso   1.00
C23    N     0.85872  -0.28602   0.29288   0.00000  Uiso   1.00
C24    N     0.85399  -0.16223   0.29073   0.00000  Uiso   1.00
C25    N     0.58505  -0.03345   0.28481   0.00000  Uiso   1.00
C26    N     0.71698  -0.03110   0.28479   0.00000  Uiso   1.00
C27    N     0.73010  -0.42328   0.29025   0.00000  Uiso   1.00
C28    N     0.59745  -0.42615   0.28880   0.00000  Uiso   1.00
C29    N     0.40731  -0.00443   0.30351   0.00000  Uiso   1.00
C30    N     0.37052  -0.94749   0.35959   0.00000  Uiso   1.00
C31    N     0.92189  -0.45841   0.31265   0.00000  Uiso   1.00
C32    N     1.00724  -0.51991   0.37009   0.00000  Uiso   1.00
C33    N     0.42463  -0.46326   0.30913   0.00000  Uiso   1.00
C34    N     0.39455  -0.52551   0.36586   0.00000  Uiso   1.00
C35    N     0.90492  -0.98685   0.30464   0.00000  Uiso   1.00
C36    N     0.98555  -0.92160   0.36161   0.00000  Uiso   1.00
C37    N     0.43031  -0.96928   0.47052   0.00000  Uiso   1.00
C38    N     1.05938  -0.48997   0.47989   0.00000  Uiso   1.00
C39    N     0.48948  -0.54511   0.47914   0.00000  Uiso   1.00
C40    N     1.01650  -0.96423   0.46456   0.00000  Uiso   1.00
C41    N     0.44505  -0.68194   0.41892   0.00000  Uiso   1.00
C42    N     0.43727  -0.80516   0.41885   0.00000  Uiso   1.00
C43    N     0.99226  -0.78247   0.43582   0.00000  Uiso   1.00
C44    N     1.00230  -0.65917   0.43892   0.00000  Uiso   1.00
C45    N     0.30308  -0.59062   0.44060   0.00000  Uiso   1.00
C46    N     1.17178  -0.58772   0.44211   0.00000  Uiso   1.00
C47    N     1.14878  -0.86869   0.43649   0.00000  Uiso   1.00
C48    N     0.27924  -0.87602   0.43421   0.00000  Uiso   1.00
Be1    C     0.73447  -0.00119   0.01919   0.00000  Uiso   1.00
B1     C     1.84534  -0.98124   1.99897   0.00000  Uiso   1.00
Be2    C     0.31341  -0.46596   0.02344   0.00000  Uiso   1.00
B2     C     0.18180  -0.48176   0.00245   0.00000  Uiso   1.00
Be3    C     0.30827  -0.00225   0.01819   0.00000  Uiso   1.00
B3     C     1.17748  -0.98176   1.99844   0.00000  Uiso   1.00
Be4    C     0.74032  -0.46545   0.02540   0.00000  Uiso   1.00
B4     C     0.85045  -0.48114   0.00385   0.00000  Uiso   1.00
Be5    C     0.17811  -0.27234   0.02775   0.00000  Uiso   1.00
Be6    C     0.17659  -0.19624   0.02677   0.00000  Uiso   1.00
B5     C     0.24283  -0.23201   0.09448   0.00000  Uiso   1.00
Be7    C     0.87551  -0.19414   0.02770   0.00000  Uiso   1.00
Be8    C     0.87693  -0.27024   0.02864   0.00000  Uiso   1.00
B6     C     0.87935  -0.23075   0.09565   0.00000  Uiso   1.00
Be9    C     1.03551  -0.97289   0.12693   0.00000  Uiso   1.00
Be10   C     0.11677  -0.97335   0.12666   0.00000  Uiso   1.00
B7     C     0.05631  -0.06851   0.08929   0.00000  Uiso   1.00
Be11   C     0.12142  -0.48921   0.13174   0.00000  Uiso   1.00
Be12   C     1.04014  -0.48877   0.13195   0.00000  Uiso   1.00
B8     C     0.06204  -0.39434   0.09320   0.00000  Uiso   1.00
Be13   C     0.44069  -0.99113   0.18101   0.00000  Uiso   1.00
Be14   C     0.38492  -0.98961   0.13884   0.00000  Uiso   1.00
B9     C     0.34975  -0.07620   0.17863   0.00000  Uiso   1.00
Be15   C     0.77520  -0.47047   0.18946   0.00000  Uiso   1.00
Be16   C     0.78795  -0.47321   0.14692   0.00000  Uiso   1.00
B10    C     0.86062  -0.38394   0.18459   0.00000  Uiso   1.00
Be17   C     0.44510  -0.47625   0.18548   0.00000  Uiso   1.00
Be18   C     0.38812  -0.47762   0.14351   0.00000  Uiso   1.00
B11    C     0.35833  -0.38755   0.18243   0.00000  Uiso   1.00
Be19   C     0.76368  -0.98640   0.18134   0.00000  Uiso   1.00
Be20   C     0.77830  -0.98617   0.13920   0.00000  Uiso   1.00
B12    C     0.85173  -0.07218   0.18004   0.00000  Uiso   1.00
Be21   C     0.45543  -0.27024   0.33078   0.00000  Uiso   1.00
Be22   C     0.45279  -0.19414   0.32994   0.00000  Uiso   1.00
B13    C     0.47101  -0.23232   0.26651   0.00000  Uiso   1.00
Be23   C     0.90582  -0.18359   0.33184   0.00000  Uiso   1.00
Be24   C     0.90874  -0.25972   0.33315   0.00000  Uiso   1.00
B14    C     0.82598  -0.22556   0.26901   0.00000  Uiso   1.00
Be25   C     0.69791  -0.96374   0.29991   0.00000  Uiso   1.00
Be26   C     0.61655  -0.96516   0.29988   0.00000  Uiso   1.00
B15    C     0.64704  -0.07043   0.27539   0.00000  Uiso   1.00
Be27   C     0.63155  -0.49345   0.30444   0.00000  Uiso   1.00
Be28   C     0.71330  -0.49169   0.30533   0.00000  Uiso   1.00
B16    C     0.65844  -0.38659   0.27990   0.00000  Uiso   1.00
Be29   C     0.30794  -0.93929   0.32025   0.00000  Uiso   1.00
Be30   C     0.32986  -0.97582   0.28590   0.00000  Uiso   1.00
B17    C     0.42891  -0.98629   0.34777   0.00000  Uiso   1.00
Be31   C     1.02676  -0.53754   0.33063   0.00000  Uiso   1.00
Be32   C     0.97502  -0.49874   0.29535   0.00000  Uiso   1.00
B18    C     0.94352  -0.47302   0.35750   0.00000  Uiso   1.00
Be33   C     0.32833  -0.53020   0.32800   0.00000  Uiso   1.00
Be34   C     0.34612  -0.49039   0.29341   0.00000  Uiso   1.00
B19    C     0.45092  -0.48539   0.35275   0.00000  Uiso   1.00
Be35   C     1.00510  -0.90280   0.32225   0.00000  Uiso   1.00
Be36   C     0.95605  -0.94375   0.28719   0.00000  Uiso   1.00
B20    C     0.92475  -0.97151   0.34926   0.00000  Uiso   1.00
Be37   C     0.38317  -0.01994   0.48558   0.00000  Uiso   1.00
Li1    H     1.18201  -0.92860   0.38381   0.00000  Uiso   1.00
Be38   C     1.11914  -0.43658   0.49258   0.00000  Uiso   1.00
Be39   C     1.03424  -0.03708   0.45873   0.00000  Uiso   1.00
Be40   C     0.51456  -0.78577   0.41663   0.00000  Uiso   1.00
Be41   C     0.51947  -0.70960   0.41684   0.00000  Uiso   1.00
B21    C     0.39774  -0.74118   0.41960   0.00000  Uiso   1.00
Be42   C     0.93246  -0.67933   0.45063   0.00000  Uiso   1.00
Be43   C     0.92630  -0.75549   0.44875   0.00000  Uiso   1.00
B22    C     1.03475  -0.72264   0.42930   0.00000  Uiso   1.00
Be44   C     1.21552  -0.62889   0.47862   0.00000  Uiso   1.00
Be45   C     0.29609  -0.63121   0.47748   0.00000  Uiso   1.00
B23    C     0.22713  -0.56515   0.42075   0.00000  Uiso   1.00
Be46   C     0.27712  -0.83596   0.47200   0.00000  Uiso   1.00
Be47   C     1.19684  -0.83150   0.47343   0.00000  Uiso   1.00
B24    C     1.20105  -0.89560   0.41453   0.00000  Uiso   1.00
He1    H     0.69597  -0.02071   0.03994   0.00000  Uiso   1.00
Li2    H     1.90954  -0.98036   1.99916   0.00000  Uiso   1.00
He2    H     0.37297  -0.44823   0.04448   0.00000  Uiso   1.00
Li3    H     0.11759  -0.48061   0.00225   0.00000  Uiso   1.00
He3    H     0.36732  -0.02213   0.03872   0.00000  Uiso   1.00
Li4    H     1.11358  -0.98068   1.99886   0.00000  Uiso   1.00
He4    H     0.70214  -0.44766   0.04664   0.00000  Uiso   1.00
Li5    H     0.91430  -0.47986   0.00333   0.00000  Uiso   1.00
He5    H     1.14970  -0.15838   1.99906   0.00000  Uiso   1.00
He6    H     0.15277  -0.31199   0.00098   0.00000  Uiso   1.00
Li6    H     0.27849  -0.23081   0.12990   0.00000  Uiso   1.00
He7    H     0.87713  -0.65788   0.00293   0.00000  Uiso   1.00
He8    H     0.87597  -0.30957   0.00178   0.00000  Uiso   1.00
He9    H     1.87309  -0.15596   1.99987   0.00000  Uiso   1.00
Li7    H     0.87984  -0.23000   0.13122   0.00000  Uiso   1.00
He10   H     0.16646  -0.93536   0.14161   0.00000  Uiso   1.00
He11   H     1.00178  -0.93444   0.14216   0.00000  Uiso   1.00
Li8    H     0.04611  -0.11965   0.06998   0.00000  Uiso   1.00
He12   H     1.00595  -0.52647   0.14759   0.00000  Uiso   1.00
He13   H     0.17067  -0.52737   0.14715   0.00000  Uiso   1.00
Li9    H     0.05237  -0.34358   0.07329   0.00000  Uiso   1.00
He14   H     0.38141  -0.95362   0.10974   0.00000  Uiso   1.00
He15   H     0.49484  -0.95748   0.19504   0.00000  Uiso   1.00
Li10   H     0.31647  -0.12164   0.18868   0.00000  Uiso   1.00
He16   H     0.76309  -0.51067   0.11884   0.00000  Uiso   1.00
He17   H     0.73654  -0.50438   0.20451   0.00000  Uiso   1.00
Li11   H     0.90245  -0.33735   0.19336   0.00000  Uiso   1.00
He18   H     0.38226  -0.51504   0.11514   0.00000  Uiso   1.00
He19   H     0.49784  -0.51146   0.19964   0.00000  Uiso   1.00
Li12   H     0.32765  -0.34012   0.19199   0.00000  Uiso   1.00
He20   H     0.75361  -0.95072   0.10976   0.00000  Uiso   1.00
He21   H     0.72332  -0.95204   0.19463   0.00000  Uiso   1.00
Li13   H     0.89447  -0.11772   0.19069   0.00000  Uiso   1.00
He22   H     0.44420  -0.15535   0.35522   0.00000  Uiso   1.00
He23   H     0.44959  -0.30899   0.35690   0.00000  Uiso   1.00
Li14   H     0.47913  -0.23241   0.23250   0.00000  Uiso   1.00
He24   H     0.94336  -0.29691   0.35939   0.00000  Uiso   1.00
He25   H     0.93737  -0.14326   0.35678   0.00000  Uiso   1.00
Li15   H     0.78351  -0.22764   0.23518   0.00000  Uiso   1.00
He26   H     0.57898  -0.92323   0.30966   0.00000  Uiso   1.00
He27   H     0.74362  -0.92030   0.30976   0.00000  Uiso   1.00
Li16   H     0.64183  -0.12678   0.26278   0.00000  Uiso   1.00
He28   H     0.76076  -0.53346   0.31583   0.00000  Uiso   1.00
He29   H     0.59533  -0.53709   0.31393   0.00000  Uiso   1.00
Li17   H     0.65125  -0.33021   0.26707   0.00000  Uiso   1.00
He30   H     0.29707  -0.98237   0.25023   0.00000  Uiso   1.00
He31   H     0.25245  -0.90912   0.31978   0.00000  Uiso   1.00
Li18   H     0.48716  -0.00162   0.37140   0.00000  Uiso   1.00
He32   H     0.97132  -0.49741   0.25933   0.00000  Uiso   1.00
He33   H     1.07614  -0.57565   0.33065   0.00000  Uiso   1.00
Li19   H     0.91315  -0.44900   0.38106   0.00000  Uiso   1.00
He34   H     0.30968  -0.48072   0.25864   0.00000  Uiso   1.00
He35   H     0.27343  -0.56074   0.32851   0.00000  Uiso   1.00
Li20   H     0.51120  -0.47222   0.37496   0.00000  Uiso   1.00
He36   H     0.95302  -0.94512   0.25127   0.00000  Uiso   1.00
He37   H     1.05248  -0.86234   0.32229   0.00000  Uiso   1.00
Li21   H     0.89497  -0.99702   0.37278   0.00000  Uiso   1.00
He38   H     0.31701  -0.02210   0.47159   0.00000  Uiso   1.00
Li22   H     0.56041  -0.95157   0.49131   0.00000  Uiso   1.00
He39   H     1.17020  -0.43380   0.47760   0.00000  Uiso   1.00
Li23   H     0.48577  -0.42653   0.47911   0.00000  Uiso   1.00
He40   H     1.05372  -0.05492   0.42948   0.00000  Uiso   1.00
He41   H     0.56971  -0.67299   0.41574   0.00000  Uiso   1.00
He42   H     0.55974  -0.82746   0.41525   0.00000  Uiso   1.00
Li24   H     0.33415  -0.73748   0.42038   0.00000  Uiso   1.00
He43   H     0.88084  -0.79244   0.45588   0.00000  Uiso   1.00
He44   H     0.89325  -0.63823   0.45971   0.00000  Uiso   1.00
Li25   H     1.09063  -0.72531   0.41846   0.00000  Uiso   1.00
He45   H     0.66273  -0.10466   0.48260   0.00000  Uiso   1.00
He46   H     0.82814  -0.09559   0.48504   0.00000  Uiso   1.00
He47   H     0.84301  -0.35220   0.48777   0.00000  Uiso   1.00
He48   H     0.67778  -0.35719   0.48628   0.00000  Uiso   1.00
Li26   H     0.21196  -0.53016   0.39066   0.00000  Uiso   1.00
Be48   C     1.02158  -0.07728   0.49455   0.00000  Uiso   1.00
He49   H     0.87484  -0.81146   0.00067   0.00000  Uiso   1.00
He50   H     0.15200  -0.81008   0.00037   0.00000  Uiso   1.00
He51   H     0.15377  -0.65646   0.00191   0.00000  Uiso   1.00
H13    Zn    0.79792  -0.56375   0.91557   0.00000  Uiso   1.00
H14    Zn    1.14173  -0.89741   0.91058   0.00000  Uiso   1.00
H15    Zn    0.79314  -0.89752   0.91077   0.00000  Uiso   1.00
H16    Zn    1.14536  -0.56371   0.91385   0.00000  Uiso   1.00
H17    Zn    0.55783  -0.56179   0.73068   0.00000  Uiso   1.00
H18    Zn    1.19965  -0.89155   0.72572   0.00000  Uiso   1.00
H19    Zn    0.55009  -0.89437   0.72564   0.00000  Uiso   1.00
H20    Zn    1.20746  -0.55900   0.72988   0.00000  Uiso   1.00
H21    Zn    0.60820  -0.07499   0.57343   0.00000  Uiso   1.00
H22    Zn    0.98081  -0.38532   0.58091   0.00000  Uiso   1.00
H23    Zn    0.62870  -0.40158   0.57718   0.00000  Uiso   1.00
H24    Zn    0.96256  -0.05834   0.57714   0.00000  Uiso   1.00
C49    N     0.78435  -0.95384   0.96484   0.00000  Uiso   1.00
C50    N     1.20863  -0.51022   0.96862   0.00000  Uiso   1.00
C51    N     1.20441  -0.95411   0.96430   0.00000  Uiso   1.00
C52    N     0.78962  -0.50997   0.97033   0.00000  Uiso   1.00
C53    N     0.80824  -0.66955   0.93281   0.00000  Uiso   1.00
C54    N     0.80634  -0.79325   0.93097   0.00000  Uiso   1.00
C55    N     1.15001  -0.79298   0.93039   0.00000  Uiso   1.00
C56    N     1.15145  -0.66927   0.93165   0.00000  Uiso   1.00
C57    N     0.89746  -0.53371   0.89839   0.00000  Uiso   1.00
C58    N     1.02890  -0.53367   0.89765   0.00000  Uiso   1.00
C59    N     1.02510  -0.92694   0.89422   0.00000  Uiso   1.00
C60    N     0.89333  -0.92703   0.89432   0.00000  Uiso   1.00
C61    N     0.69977  -0.54196   0.86469   0.00000  Uiso   1.00
C62    N     0.60896  -0.54393   0.79599   0.00000  Uiso   1.00
C63    N     1.18830  -0.91764   0.85914   0.00000  Uiso   1.00
C64    N     1.21134  -0.91341   0.79055   0.00000  Uiso   1.00
C65    N     0.69526  -0.91790   0.85924   0.00000  Uiso   1.00
C66    N     0.60373  -0.91454   0.79068   0.00000  Uiso   1.00
C67    N     1.19371  -0.54114   0.86324   0.00000  Uiso   1.00
C68    N     1.21860  -0.54173   0.79507   0.00000  Uiso   1.00
C69    N     0.56444  -0.66574   0.71188   0.00000  Uiso   1.00
C70    N     0.56145  -0.78943   0.70982   0.00000  Uiso   1.00
C71    N     1.17744  -0.78620   0.71028   0.00000  Uiso   1.00
C72    N     1.18027  -0.66262   0.71178   0.00000  Uiso   1.00
C73    N     0.44251  -0.52870   0.71722   0.00000  Uiso   1.00
C74    N     1.31050  -0.52751   0.71693   0.00000  Uiso   1.00
C75    N     1.30177  -0.92423   0.71244   0.00000  Uiso   1.00
C76    N     0.43383  -0.92473   0.71280   0.00000  Uiso   1.00
C77    N     0.61735  -0.49851   0.69762   0.00000  Uiso   1.00
C78    N     0.64879  -0.44231   0.63940   0.00000  Uiso   1.00
C79    N     1.10281  -0.94763   0.69072   0.00000  Uiso   1.00
C80    N     1.00915  -0.00193   0.63370   0.00000  Uiso   1.00
C81    N     0.60129  -0.96110   0.69030   0.00000  Uiso   1.00
C82    N     0.62526  -0.02524   0.63289   0.00000  Uiso   1.00
C83    N     1.11476  -0.49717   0.69597   0.00000  Uiso   1.00
C84    N     1.02522  -0.43824   0.63913   0.00000  Uiso   1.00
C85    N     0.51314  -0.03778   0.52536   0.00000  Uiso   1.00
C86    N     1.03004  -0.41946   0.53321   0.00000  Uiso   1.00
C87    N     0.56483  -0.47949   0.53784   0.00000  Uiso   1.00
C88    N     0.99850  -0.02915   0.52344   0.00000  Uiso   1.00
C89    N     0.58183  -0.17864   0.58413   0.00000  Uiso   1.00
C90    N     0.58687  -0.30192   0.58370   0.00000  Uiso   1.00
C91    N     1.01135  -0.28182   0.59635   0.00000  Uiso   1.00
C92    N     1.00411  -0.15868   0.59511   0.00000  Uiso   1.00
C93    N     0.70868  -0.07184   0.55250   0.00000  Uiso   1.00
C94    N     0.84144  -0.06461   0.55453   0.00000  Uiso   1.00
C95    N     0.86024  -0.38729   0.55703   0.00000  Uiso   1.00
C96    N     0.72800  -0.39044   0.55598   0.00000  Uiso   1.00
Be49   C     0.71386  -0.96473   0.97799   0.00000  Uiso   1.00
Be50   C     1.29252  -0.50198   0.98226   0.00000  Uiso   1.00
Be51   C     1.28786  -0.96536   0.97712   0.00000  Uiso   1.00
Be52   C     0.71966  -0.50178   0.98431   0.00000  Uiso   1.00
Be53   C     0.84939  -0.77146   0.97397   0.00000  Uiso   1.00
Be54   C     0.85056  -0.69536   0.97510   0.00000  Uiso   1.00
B25    C     0.78480  -0.73024   0.90728   0.00000  Uiso   1.00
Be55   C     1.15167  -0.69438   0.97418   0.00000  Uiso   1.00
Be56   C     1.15080  -0.77049   0.97342   0.00000  Uiso   1.00
B26    C     1.14831  -0.73036   0.90635   0.00000  Uiso   1.00
Be57   C     0.99155  -0.47275   0.87378   0.00000  Uiso   1.00
Be58   C     0.91037  -0.47278   0.87423   0.00000  Uiso   1.00
B27    C     0.97059  -0.56748   0.91258   0.00000  Uiso   1.00
Be59   C     0.90654  -0.98781   0.87043   0.00000  Uiso   1.00
Be60   C     0.98790  -0.98776   0.87038   0.00000  Uiso   1.00
B28    C     0.96647  -0.89325   0.90872   0.00000  Uiso   1.00
Be61   C     0.58631  -0.48914   0.82111   0.00000  Uiso   1.00
Be62   C     0.64203  -0.48813   0.86349   0.00000  Uiso   1.00
B29    C     0.67807  -0.57304   0.82324   0.00000  Uiso   1.00
Be63   C     1.25442  -0.97209   0.81423   0.00000  Uiso   1.00
Be64   C     1.24039  -0.97460   0.85649   0.00000  Uiso   1.00
B30    C     1.17144  -0.88344   0.81851   0.00000  Uiso   1.00
Be65   C     0.58321  -0.97193   0.81505   0.00000  Uiso   1.00
Be66   C     0.63939  -0.97389   0.85727   0.00000  Uiso   1.00
B31    C     0.67214  -0.88480   0.81824   0.00000  Uiso   1.00
Be67   C     1.26416  -0.48599   0.82047   0.00000  Uiso   1.00
Be68   C     1.24907  -0.48578   0.86249   0.00000  Uiso   1.00
B32    C     1.17624  -0.57221   0.82181   0.00000  Uiso   1.00
Be69   C     0.56501  -0.76388   0.66803   0.00000  Uiso   1.00
Be70   C     0.56680  -0.68778   0.66928   0.00000  Uiso   1.00
B33    C     0.55927  -0.72856   0.73456   0.00000  Uiso   1.00
Be71   C     1.13461  -0.68447   0.66935   0.00000  Uiso   1.00
Be72   C     1.13286  -0.76055   0.66844   0.00000  Uiso   1.00
B34    C     1.20624  -0.72551   0.73471   0.00000  Uiso   1.00
Be73   C     1.32962  -0.45924   0.70273   0.00000  Uiso   1.00
Be74   C     0.41107  -0.45997   0.70291   0.00000  Uiso   1.00
B35    C     0.38044  -0.56664   0.72607   0.00000  Uiso   1.00
Be75   C     0.40099  -0.99290   0.69834   0.00000  Uiso   1.00
Be76   C     1.31956  -0.99261   0.69817   0.00000  Uiso   1.00
B36    C     0.37251  -0.88612   0.72173   0.00000  Uiso   1.00
Be77   C     0.71195  -0.43030   0.67797   0.00000  Uiso   1.00
Be78   C     0.69342  -0.46646   0.71368   0.00000  Uiso   1.00
B37    C     0.59313  -0.48256   0.65302   0.00000  Uiso   1.00
Be79   C     0.97900  -1.00009   0.67109   0.00000  Uiso   1.00
Be80   C     1.03565  -0.96478   0.70577   0.00000  Uiso   1.00
B38    C     1.08381  -0.97047   0.64729   0.00000  Uiso   1.00
Be81   C     0.68916  -0.03750   0.67116   0.00000  Uiso   1.00
Be82   C     0.67511  -0.99698   0.70632   0.00000  Uiso   1.00
B39    C     0.57397  -0.97945   0.64614   0.00000  Uiso   1.00
Be83   C     0.99651  -0.43538   0.67700   0.00000  Uiso   1.00
Be84   C     1.05064  -0.47329   0.71168   0.00000  Uiso   1.00
B40    C     1.09653  -0.47529   0.65229   0.00000  Uiso   1.00
Be85   C     0.43390  -0.06113   0.51983   0.00000  Uiso   1.00
Be86   C     1.10192  -0.39406   0.52606   0.00000  Uiso   1.00
B41    C     1.00713  -0.47713   0.50500   0.00000  Uiso   1.00
Be87   C     0.58058  -0.55324   0.54723   0.00000  Uiso   1.00
Be88   C     0.53266  -0.59360   0.51171   0.00000  Uiso   1.00
B42    C     0.51041  -0.47740   0.49650   0.00000  Uiso   1.00
He52   H     1.17048  -0.80444   0.49774   0.00000  Uiso   1.00
B43    C     0.99585  -0.96219   0.50391   0.00000  Uiso   1.00
Be89   C     0.52483  -0.28146   0.60212   0.00000  Uiso   1.00
Be90   C     0.52152  -0.20533   0.60223   0.00000  Uiso   1.00
B44    C     0.61894  -0.23854   0.57326   0.00000  Uiso   1.00
Be91   C     1.07903  -0.17875   0.62351   0.00000  Uiso   1.00
Be92   C     1.08345  -0.25482   0.62434   0.00000  Uiso   1.00
B45    C     0.96656  -0.22221   0.57887   0.00000  Uiso   1.00
Be93   C     0.79786  -0.08600   0.51152   0.00000  Uiso   1.00
Be94   C     0.71604  -0.09035   0.51025   0.00000  Uiso   1.00
B46    C     0.78552  -0.05843   0.57802   0.00000  Uiso   1.00
Be95   C     0.73263  -0.36889   0.51359   0.00000  Uiso   1.00
Be96   C     0.81428  -0.36632   0.51434   0.00000  Uiso   1.00
B47    C     0.80592  -0.39995   0.58089   0.00000  Uiso   1.00
He53   H     0.65446  -0.94654   0.95696   0.00000  Uiso   1.00
He54   H     1.33087  -0.52148   0.96153   0.00000  Uiso   1.00
He55   H     1.32620  -0.94714   0.95597   0.00000  Uiso   1.00
He56   H     0.66052  -0.52153   0.96385   0.00000  Uiso   1.00
He57   H     1.18612  -0.65387   0.50243   0.00000  Uiso   1.00
Li27   H     0.74928  -0.72858   0.87183   0.00000  Uiso   1.00
He58   H     0.34882  -0.65814   0.50030   0.00000  Uiso   1.00
Li28   H     0.82291  -0.41863   0.61600   0.00000  Uiso   1.00
Li29   H     1.14791  -0.72926   0.87080   0.00000  Uiso   1.00
He59   H     0.86081  -0.43485   0.85894   0.00000  Uiso   1.00
He60   H     1.02531  -0.43478   0.85803   0.00000  Uiso   1.00
Li30   H     0.98068  -0.61828   0.93245   0.00000  Uiso   1.00
He61   H     1.02191  -0.02563   0.85494   0.00000  Uiso   1.00
He62   H     0.85703  -0.02575   0.85506   0.00000  Uiso   1.00
Li31   H     0.97641  -0.84256   0.92848   0.00000  Uiso   1.00
He63   H     0.64500  -0.45295   0.89256   0.00000  Uiso   1.00
He64   H     0.53188  -0.45581   0.80718   0.00000  Uiso   1.00
Li32   H     0.71183  -0.61770   0.81303   0.00000  Uiso   1.00
He65   H     1.26333  -0.01272   0.88460   0.00000  Uiso   1.00
He66   H     1.29250  -0.00688   0.79951   0.00000  Uiso   1.00
Li33   H     1.13130  -0.83578   0.80952   0.00000  Uiso   1.00
He67   H     0.64377  -0.01109   0.88577   0.00000  Uiso   1.00
He68   H     0.52980  -0.00633   0.80079   0.00000  Uiso   1.00
Li34   H     0.70424  -0.83807   0.80868   0.00000  Uiso   1.00
He69   H     1.27327  -0.45020   0.89162   0.00000  Uiso   1.00
He70   H     1.30454  -0.45148   0.80700   0.00000  Uiso   1.00
Li35   H     1.13372  -0.61796   0.81131   0.00000  Uiso   1.00
He71   H     0.57044  -0.64797   0.64327   0.00000  Uiso   1.00
He72   H     0.56696  -0.80157   0.64082   0.00000  Uiso   1.00
Li36   H     0.55652  -0.73003   0.76962   0.00000  Uiso   1.00
He73   H     1.10246  -0.79810   0.64142   0.00000  Uiso   1.00
He74   H     1.10600  -0.64451   0.64327   0.00000  Uiso   1.00
Li37   H     1.24399  -0.72711   0.76973   0.00000  Uiso   1.00
He75   H     0.44880  -0.41735   0.69367   0.00000  Uiso   1.00
He76   H     1.28380  -0.41589   0.69328   0.00000  Uiso   1.00
Li38   H     0.38556  -0.62360   0.73791   0.00000  Uiso   1.00
He77   H     1.27293  -0.03529   0.68863   0.00000  Uiso   1.00
He78   H     0.43783  -0.03592   0.68902   0.00000  Uiso   1.00
Li39   H     0.37880  -0.82936   0.73368   0.00000  Uiso   1.00
He79   H     0.72758  -0.47069   0.74929   0.00000  Uiso   1.00
He80   H     0.76520  -0.39759   0.67709   0.00000  Uiso   1.00
Li40   H     0.53487  -0.50055   0.63046   0.00000  Uiso   1.00
He81   H     1.03410  -0.95246   0.74024   0.00000  Uiso   1.00
He82   H     0.91939  -0.02290   0.67026   0.00000  Uiso   1.00
Li41   H     1.12439  -0.96404   0.62553   0.00000  Uiso   1.00
He83   H     0.71114  -0.99193   0.74153   0.00000  Uiso   1.00
He84   H     0.73952  -0.07415   0.67070   0.00000  Uiso   1.00
Li42   H     0.51662  -0.95948   0.62359   0.00000  Uiso   1.00
He85   H     1.04934  -0.48356   0.74649   0.00000  Uiso   1.00
He86   H     0.93986  -0.40720   0.67652   0.00000  Uiso   1.00
Li43   H     1.13514  -0.48653   0.63000   0.00000  Uiso   1.00
He87   H     0.41933  -0.10602   0.53989   0.00000  Uiso   1.00
He88   H     1.13445  -0.34712   0.54469   0.00000  Uiso   1.00
Li44   H     0.95235  -0.50982   0.50276   0.00000  Uiso   1.00
He89   H     0.52762  -0.65305   0.50701   0.00000  Uiso   1.00
He90   H     0.62373  -0.57179   0.57859   0.00000  Uiso   1.00
He91   H     1.02884  -0.13599   0.50211   0.00000  Uiso   1.00
Li45   H     0.97901  -0.91188   0.51839   0.00000  Uiso   1.00
He92   H     0.48212  -0.16828   0.61449   0.00000  Uiso   1.00
He93   H     0.48837  -0.32244   0.61383   0.00000  Uiso   1.00
Li46   H     0.67000  -0.23589   0.55822   0.00000  Uiso   1.00
He94   H     1.13140  -0.29172   0.64312   0.00000  Uiso   1.00
He95   H     1.12254  -0.13757   0.64144   0.00000  Uiso   1.00
Li47   H     0.90532  -0.22507   0.55554   0.00000  Uiso   1.00
Li48   H     0.80042  -0.04114   0.61327   0.00000  Uiso   1.00
B48    C     0.50781  -0.98241   0.49524   0.00000  Uiso   1.00
He96   H     0.33259  -0.81359   0.49501   0.00000  Uiso   1.00
loop_
_geom_bond_atom_site_label_1
_geom_bond_atom_site_label_2
_geom_bond_distance
_geom_bond_site_symmetry_2
_ccdc_geom_bond_type
H1     C3      1.997   .     S
H1     C5      1.999   .     S
H1     C9      1.995   .     S
H1     C13     1.999   .     S
H2     C4      1.999   .     S
H2     C7      2.001   .     S
H2     C11     1.995   .     S
H2     C15     2.002   .     S
H3     C2      1.999   .     S
H3     C6      2.000   .     S
H3     C12     1.995   .     S
H3     C17     2.004   .     S
H4     C1      1.999   .     S
H4     C8      2.000   .     S
H4     C10     1.995   .     S
H4     C19     2.003   .     S
H5     C14     1.994   .     S
H5     C21     1.998   .     S
H5     C25     1.998   .     S
H5     C29     1.997   .     S
H6     C16     1.998   .     S
H6     C23     2.006   .     S
H6     C27     1.999   .     S
H6     C31     2.003   .     S
H7     C18     1.998   .     S
H7     C22     1.998   .     S
H7     C28     1.999   .     S
H7     C33     1.998   .     S
H8     C20     1.996   .     S
H8     C24     2.007   .     S
H8     C26     2.000   .     S
H8     C35     2.000   1_565 S
H9     C34     1.998   .     S
H9     C39     1.996   .     S
H9     C41     2.000   .     S
H9     C45     2.002   .     S
H10    C36     1.997   .     S
H10    C40     1.996   .     S
H10    C43     2.007   .     S
H10    C47     1.992   .     S
H11    C30     1.994   .     S
H11    C37     1.995   .     S
H11    C42     1.996   .     S
H11    C48     1.997   .     S
H12    C32     2.000   .     S
H12    C38     1.997   .     S
H12    C44     2.008   .     S
H12    C46     2.001   .     S
C1     Be1     1.389   .     S
C1     B1      1.358   1_463 S
C2     Be2     1.389   .     S
C2     B2      1.358   .     S
C3     Be3     1.389   .     S
C3     B3      1.358   1_463 S
C4     Be4     1.389   .     S
C4     B4      1.358   .     S
C5     Be6     1.389   .     S
C5     B5      1.358   .     D
C6     Be5     1.390   .     S
C6     B5      1.358   .     S
C7     Be8     1.390   .     S
C7     B6      1.358   .     S
C8     Be7     1.389   .     S
C8     B6      1.358   .     D
C9     Be10    1.389   1_565 S
C9     B7      1.357   .     D
C10    Be9     1.389   1_565 S
C10    B7      1.357   1_655 S
C11    Be12    1.389   .     S
C11    B8      1.356   1_655 S
C12    Be11    1.389   .     S
C12    B8      1.357   .     D
C13    Be14    1.390   1_565 S
C13    B9      1.358   .     D
C14    Be13    1.389   1_565 S
C14    B9      1.357   .     S
C15    Be16    1.389   .     S
C15    B10     1.358   .     S
C16    Be15    1.389   .     S
C16    B10     1.358   .     D
C17    Be18    1.390   .     S
C17    B11     1.358   .     S
C18    Be17    1.389   .     S
C18    B11     1.358   .     D
C19    Be20    1.389   1_565 S
C19    B12     1.358   .     D
C20    Be19    1.386   1_565 S
C20    B12     1.358   .     S
C21    Be22    1.389   .     S
C21    B13     1.358   .     D
C22    Be21    1.389   .     S
C22    B13     1.358   .     S
C23    Be24    1.389   .     S
C23    B14     1.359   .     S
C24    Be23    1.389   .     S
C24    B14     1.359   .     D
C25    Be26    1.389   1_565 S
C25    B15     1.357   .     S
C26    Be25    1.390   1_565 S
C26    B15     1.357   .     D
C27    Be28    1.390   .     S
C27    B16     1.357   .     D
C28    Be27    1.389   .     S
C28    B16     1.357   .     S
C29    Be30    1.390   1_565 S
C29    B17     1.357   1_565 S
C30    Be29    1.389   .     S
C30    B17     1.357   .     D
C31    Be32    1.389   .     S
C31    B18     1.358   .     D
C32    Be31    1.389   .     S
C32    B18     1.358   .     S
C33    Be34    1.389   .     S
C33    B19     1.358   .     D
C34    Be33    1.390   .     S
C34    B19     1.358   .     S
C35    H8      2.000   1_545 S
C35    Be36    1.390   .     S
C35    B20     1.356   .     D
C36    Be35    1.389   .     S
C36    B20     1.357   .     S
C37    Be37    1.388   1_545 S
C37    B48     1.358   .     D
C38    Be38    1.390   .     S
C38    B41     1.357   .     D
C39    Be88    1.389   .     S
C39    B42     1.358   .     D
C40    Be39    1.390   1_545 S
C40    B43     1.357   .     D
C41    Be41    1.390   .     S
C41    B21     1.355   .     S
C42    Be40    1.389   .     S
C42    B21     1.356   .     D
C43    Be43    1.390   .     S
C43    B22     1.357   .     D
C44    Be42    1.390   .     S
C44    B22     1.356   .     S
C45    Be45    1.390   .     S
C45    B23     1.358   .     D
C46    Be44    1.389   .     S
C46    B23     1.358   1_655 S
C47    Be47    1.389   .     S
C47    B24     1.357   .     D
C48    Be46    1.390   .     S
C48    B24     1.357   1_455 S
Be1    He1     1.097   .     S
Be1    Be49    1.391   1_564 D
B1     C1      1.358   1_647 S
B1     Li2     1.098   .     S
B1     C49     1.358   1_656 D
Be2    He2     1.097   .     S
Be2    Be50    1.391   1_454 D
B2     Li3     1.098   .     S
B2     C50     1.358   1_454 D
Be3    He3     1.097   .     S
Be3    Be51    1.392   1_464 D
B3     C3      1.358   1_647 S
B3     Li4     1.098   .     S
B3     C51     1.358   1_556 D
Be4    He4     1.097   .     S
Be4    Be52    1.391   1_554 D
B4     Li5     1.098   .     S
B4     C52     1.358   1_554 D
Be5    Be6     1.391   .     D
Be5    He6     1.097   .     S
Be6    He5     1.097   1_453 S
B5     Li6     1.097   .     S
Be7    Be8     1.391   .     D
Be7    He9     1.097   1_453 S
Be8    He8     1.097   .     S
B6     Li7     1.097   .     S
Be9    C10     1.389   1_545 S
Be9    Be10    1.394   1_655 D
Be9    He11    1.097   .     S
Be10   Be9     1.394   1_455 D
Be10   C9      1.389   1_545 S
Be10   He10    1.097   .     S
B7     C10     1.357   1_455 S
B7     Li8     1.098   .     S
Be11   Be12    1.394   1_455 D
Be11   He13    1.097   .     S
Be12   Be11    1.394   1_655 D
Be12   He12    1.097   .     S
B8     C11     1.356   1_455 S
B8     Li9     1.098   .     S
Be13   C14     1.389   1_545 S
Be13   Be14    1.387   .     D
Be13   He15    1.097   .     S
Be14   C13     1.390   1_545 S
Be14   He14    1.100   .     S
B9     Li10    1.097   .     S
Be15   Be16    1.391   .     D
Be15   He17    1.097   .     S
Be16   He16    1.097   .     S
B10    Li11    1.097   .     S
Be17   Be18    1.392   .     D
Be17   He19    1.097   .     S
Be18   He18    1.097   .     S
B11    Li12    1.097   .     S
Be19   C20     1.386   1_545 S
Be19   Be20    1.392   .     D
Be19   He21    1.096   .     S
Be20   C19     1.389   1_545 S
Be20   He20    1.100   .     S
B12    Li13    1.098   .     S
Be21   Be22    1.392   .     D
Be21   He23    1.097   .     S
Be22   He22    1.097   .     S
B13    Li14    1.097   .     S
Be23   Be24    1.393   .     D
Be23   He25    1.097   .     S
Be24   He24    1.097   .     S
B14    Li15    1.097   .     S
Be25   C26     1.390   1_545 S
Be25   Be26    1.393   .     D
Be25   He27    1.097   .     S
Be26   C25     1.389   1_545 S
Be26   He26    1.097   .     S
B15    Li16    1.098   .     S
Be27   Be28    1.393   .     D
Be27   He29    1.097   .     S
Be28   He28    1.097   .     S
B16    Li17    1.098   .     S
Be29   Be30    1.392   .     D
Be29   He31    1.096   .     S
Be30   C29     1.390   1_545 S
Be30   He30    1.097   .     S
B17    C29     1.357   1_545 S
B17    Li18    1.098   1_545 S
Be31   Be32    1.393   .     D
Be31   He33    1.096   .     S
Be32   He32    1.097   .     S
B18    Li19    1.098   .     S
Be33   Be34    1.392   .     D
Be33   He35    1.096   .     S
Be34   He34    1.097   .     S
B19    Li20    1.098   .     S
Be35   Be36    1.394   .     D
Be35   He37    1.096   .     S
Be36   He36    1.097   .     S
B20    Li21    1.098   .     S
Be37   C37     1.388   1_565 S
Be37   He38    1.096   .     S
Be37   Be85    1.390   .     D
Li1    B24     1.097   .     S
Be38   He39    1.097   .     S
Be38   Be86    1.392   .     D
Be39   C40     1.390   1_565 S
Be39   He40    1.097   .     S
Be39   Be48    1.392   .     D
Be40   Be41    1.395   .     D
Be40   He42    1.096   .     S
Be41   He41    1.097   .     S
B21    Li24    1.098   .     S
Be42   Be43    1.396   .     D
Be42   He44    1.096   .     S
Be43   He43    1.096   .     S
B22    Li25    1.099   .     S
Be44   Be45    1.391   1_655 D
Be44   He57    1.097   .     S
Be45   Be44    1.391   1_455 D
Be45   He58    1.097   .     S
B23    C46     1.358   1_455 S
B23    Li26    1.097   .     S
Be46   Be47    1.390   1_455 D
Be46   He96    1.097   .     S
Be47   Be46    1.390   1_655 D
Be47   He52    1.097   .     S
B24    C48     1.357   1_655 S
He5    Be6     1.097   1_657 S
He7    Be54    1.097   1_554 S
He9    Be7     1.097   1_657 S
Li18   B17     1.098   1_565 S
Li22   B48     1.096   .     S
Li23   B42     1.097   .     S
He45   Be94    1.097   .     S
He46   Be93    1.097   .     S
He47   Be96    1.097   .     S
He48   Be95    1.097   .     S
Be48   C88     1.389   .     S
Be48   He91    1.097   .     S
He49   Be53    1.097   1_554 S
He50   Be56    1.097   1_454 S
He51   Be55    1.097   1_454 S
H13    C52     1.999   .     S
H13    C53     1.999   .     S
H13    C57     1.995   .     S
H13    C61     1.999   .     S
H14    C51     1.998   .     S
H14    C55     2.000   .     S
H14    C59     1.994   .     S
H14    C63     2.000   .     S
H15    C49     1.999   .     S
H15    C54     2.001   .     S
H15    C60     1.995   .     S
H15    C65     2.004   .     S
H16    C50     1.998   .     S
H16    C56     1.999   .     S
H16    C58     1.995   .     S
H16    C67     2.002   .     S
H17    C62     1.994   .     S
H17    C69     2.002   .     S
H17    C73     1.997   .     S
H17    C77     1.995   .     S
H18    C64     1.996   .     S
H18    C71     1.994   .     S
H18    C75     1.996   .     S
H18    C79     1.996   .     S
H19    C66     1.999   .     S
H19    C70     2.000   .     S
H19    C76     1.998   .     S
H19    C81     1.998   .     S
H20    C68     1.996   .     S
H20    C72     1.995   .     S
H20    C74     1.997   .     S
H20    C83     1.994   .     S
H21    C82     2.001   .     S
H21    C85     1.996   .     S
H21    C89     1.994   .     S
H21    C93     1.998   .     S
H22    C84     1.996   .     S
H22    C86     1.991   .     S
H22    C91     1.987   .     S
H22    C95     1.992   .     S
H23    C78     1.998   .     S
H23    C87     1.994   .     S
H23    C90     1.990   .     S
H23    C96     1.993   .     S
H24    C80     1.999   .     S
H24    C88     1.993   .     S
H24    C92     1.990   .     S
H24    C94     2.001   .     S
C49    B1      1.358   1_454 D
C49    Be49    1.389   .     S
C50    B2      1.358   1_656 D
C50    Be50    1.389   .     S
C51    B3      1.358   1_554 D
C51    Be51    1.389   .     S
C52    B4      1.358   1_556 D
C52    Be52    1.389   .     S
C53    Be54    1.389   .     S
C53    B25     1.358   .     S
C54    Be53    1.389   .     S
C54    B25     1.358   .     D
C55    Be56    1.390   .     S
C55    B26     1.358   .     D
C56    Be55    1.389   .     S
C56    B26     1.358   .     S
C57    Be58    1.389   .     S
C57    B27     1.357   .     S
C58    Be57    1.389   .     S
C58    B27     1.357   .     D
C59    Be60    1.389   .     S
C59    B28     1.357   .     D
C60    Be59    1.389   .     S
C60    B28     1.356   .     S
C61    Be62    1.389   .     S
C61    B29     1.358   .     D
C62    Be61    1.389   .     S
C62    B29     1.357   .     S
C63    Be64    1.390   .     S
C63    B30     1.358   .     S
C64    Be63    1.389   .     S
C64    B30     1.358   .     D
C65    Be66    1.390   .     S
C65    B31     1.359   .     S
C66    Be65    1.389   .     S
C66    B31     1.358   .     D
C67    Be68    1.390   .     S
C67    B32     1.358   .     D
C68    Be67    1.389   .     S
C68    B32     1.358   .     S
C69    Be70    1.389   .     S
C69    B33     1.358   .     S
C70    Be69    1.388   .     S
C70    B33     1.359   .     D
C71    Be72    1.388   .     S
C71    B34     1.358   .     D
C72    Be71    1.388   .     S
C72    B34     1.358   .     S
C73    Be74    1.390   .     S
C73    B35     1.357   .     D
C74    Be73    1.389   .     S
C74    B35     1.357   1_655 S
C75    Be76    1.389   .     S
C75    B36     1.357   1_655 S
C76    Be75    1.390   .     S
C76    B36     1.357   .     D
C77    Be78    1.389   .     S
C77    B37     1.356   .     S
C78    Be77    1.389   .     S
C78    B37     1.357   .     D
C79    Be80    1.389   .     S
C79    B38     1.358   .     S
C80    Be79    1.390   1_565 S
C80    B38     1.358   1_565 D
C81    Be82    1.389   .     S
C81    B39     1.358   .     D
C82    Be81    1.390   .     S
C82    B39     1.358   1_565 S
C83    Be84    1.389   .     S
C83    B40     1.357   .     S
C84    Be83    1.390   .     S
C84    B40     1.357   .     D
C85    Be85    1.387   .     S
C85    B48     1.358   1_565 S
C86    Be86    1.388   .     S
C86    B41     1.357   .     S
C87    Be87    1.389   .     S
C87    B42     1.358   .     S
C88    B43     1.358   1_565 S
C89    Be90    1.390   .     S
C89    B44     1.356   .     D
C90    Be89    1.389   .     S
C90    B44     1.356   .     S
C91    Be92    1.389   .     S
C91    B45     1.356   .     S
C92    Be91    1.389   .     S
C92    B45     1.356   .     D
C93    Be94    1.389   .     S
C93    B46     1.357   .     S
C94    Be93    1.390   .     S
C94    B46     1.356   .     D
C95    Be96    1.390   .     S
C95    B47     1.356   .     D
C96    Be95    1.389   .     S
C96    B47     1.355   .     S
Be49   Be1     1.391   1_546 D
Be49   He53    1.097   .     S
Be50   Be2     1.391   1_656 D
Be50   He54    1.097   .     S
Be51   Be3     1.392   1_646 D
Be51   He55    1.097   .     S
Be52   Be4     1.391   1_556 D
Be52   He56    1.097   .     S
Be53   He49    1.097   1_556 S
Be53   Be54    1.392   .     D
Be54   He7     1.097   1_556 S
B25    Li27    1.097   .     S
Be55   He51    1.097   1_656 S
Be55   Be56    1.392   .     D
Be56   He50    1.097   1_656 S
B26    Li29    1.097   .     S
Be57   Be58    1.394   .     D
Be57   He60    1.097   .     S
Be58   He59    1.097   .     S
B27    Li30    1.098   .     S
Be59   Be60    1.394   .     D
Be59   He62    1.097   1_545 S
Be60   He61    1.097   1_545 S
B28    Li31    1.099   .     S
Be61   Be62    1.392   .     D
Be61   He64    1.097   .     S
Be62   He63    1.096   .     S
B29    Li32    1.098   .     S
Be63   Be64    1.392   .     D
Be63   He66    1.097   1_545 S
Be64   He65    1.097   1_545 S
B30    Li33    1.097   .     S
Be65   Be66    1.392   .     D
Be65   He68    1.097   1_545 S
Be66   He67    1.096   1_545 S
B31    Li34    1.098   .     S
Be67   Be68    1.392   .     D
Be67   He70    1.097   .     S
Be68   He69    1.097   .     S
B32    Li35    1.097   .     S
Be69   Be70    1.392   .     D
Be69   He72    1.097   .     S
Be70   He71    1.096   .     S
B33    Li36    1.097   .     S
Be71   Be72    1.391   .     D
Be71   He74    1.096   .     S
Be72   He73    1.097   .     S
B34    Li37    1.097   .     S
Be73   Be74    1.393   1_655 D
Be73   He76    1.097   .     S
Be74   Be73    1.393   1_455 D
Be74   He75    1.097   .     S
B35    C74     1.357   1_455 S
B35    Li38    1.098   .     S
Be75   Be76    1.393   1_455 D
Be75   He78    1.097   1_545 S
Be76   Be75    1.393   1_655 D
Be76   He77    1.097   1_545 S
B36    C75     1.357   1_455 S
B36    Li39    1.098   .     S
Be77   Be78    1.393   .     D
Be77   He80    1.096   .     S
Be78   He79    1.097   .     S
B37    Li40    1.098   .     S
Be79   C80     1.390   1_545 S
Be79   Be80    1.391   .     D
Be79   He82    1.096   1_545 S
Be80   He81    1.097   .     S
B38    C80     1.358   1_545 D
B38    Li41    1.098   .     S
Be81   Be82    1.392   1_565 D
Be81   He84    1.096   .     S
Be82   Be81    1.392   1_545 D
Be82   He83    1.097   .     S
B39    C82     1.358   1_545 S
B39    Li42    1.098   .     S
Be83   Be84    1.392   .     D
Be83   He86    1.096   .     S
Be84   He85    1.097   .     S
B40    Li43    1.098   .     S
Be85   He87    1.095   .     S
Be86   He88    1.097   .     S
B41    Li44    1.097   .     S
Be87   Be88    1.389   .     D
Be87   He90    1.097   .     S
Be88   He89    1.097   .     S
B43    C88     1.358   1_545 S
B43    Li45    1.098   .     S
Be89   Be90    1.393   .     D
Be89   He93    1.096   .     S
Be90   He92    1.096   .     S
B44    Li46    1.098   .     S
Be91   Be92    1.392   .     D
Be91   He95    1.097   .     S
Be92   He94    1.097   .     S
B45    Li47    1.098   .     S
Be93   Be94    1.393   .     D
B46    Li48    1.096   .     S
Be95   Be96    1.393   .     D
B47    Li28    1.096   .     S
He61   Be60    1.097   1_565 S
He62   Be59    1.097   1_565 S
He65   Be64    1.097   1_565 S
He66   Be63    1.097   1_565 S
He67   Be66    1.096   1_565 S
He68   Be65    1.097   1_565 S
He77   Be76    1.097   1_565 S
He78   Be75    1.097   1_565 S
He82   Be79    1.096   1_565 S
B48    C85     1.358   1_545 S
