# Supplementary material for: Data-Driven Search Algorithm for Discovery of Synthesizable Zeolitic Imidazolate Frameworks
Source: JACS Au. 2025 Mar 7;5(3):1460–70. doi: 10.1021/jacsau.5c00077 (PMC11938011; doi:10.1021/jacsau.5c00077)
Supplement: Supplementary file 5 — au5c00077_si_005.zip [file au5c00077_si_005.zip › Tier 2/T-200_59_5_15284478.cif]

data_59_5_15284478.lmp-nosymm
_audit_creation_date              2023-09-12
_audit_creation_method            'Materials Studio'
_symmetry_space_group_name_H-M    'P1'
_symmetry_Int_Tables_number       1
_symmetry_cell_setting            triclinic
loop_
_symmetry_equiv_pos_as_xyz
  x,y,z
_cell_length_a                    16.4543
_cell_length_b                    19.6143
_cell_length_c                    47.0027
_cell_angle_alpha                 89.9388
_cell_angle_beta                  90.2613
_cell_angle_gamma                 90.1238
loop_
_atom_site_label
_atom_site_type_symbol
_atom_site_fract_x
_atom_site_fract_y
_atom_site_fract_z
_atom_site_U_iso_or_equiv
_atom_site_adp_type
_atom_site_occupancy
H1     Zn    0.16779   0.14212   0.05559   0.00000  Uiso   1.00
H2     Zn    0.83729   0.80607   0.04833   0.00000  Uiso   1.00
H3     Zn    0.20178   0.83607   0.05309   0.00000  Uiso   1.00
H4     Zn    0.80535   0.11186   0.04256   0.00000  Uiso   1.00
H5     Zn    0.32164   0.13325   0.17399   0.00000  Uiso   1.00
H6     Zn    0.69265   0.82104   0.16588   0.00000  Uiso   1.00
H7     Zn    0.32841   0.82739   0.17531   0.00000  Uiso   1.00
H8     Zn    0.68598   0.12598   0.16306   0.00000  Uiso   1.00
H9     Zn    0.82657   0.62577   0.25103   0.00000  Uiso   1.00
H10    Zn    0.83311   0.32018   0.24466   0.00000  Uiso   1.00
Be1    C     0.18392   0.32471   0.01041   0.00000  Uiso   1.00
Be2    C     0.15013   0.28034   0.03018   0.00000  Uiso   1.00
C1     N     0.19036   0.21834   0.02836   0.00000  Uiso   1.00
B1     C     0.24852   0.22775   0.00826   0.00000  Uiso   1.00
He1    H     0.09932   0.28806   0.04484   0.00000  Uiso   1.00
Be3    C     0.86185   0.66908   0.02197   0.00000  Uiso   1.00
C2     N     0.81811   0.72951   0.02099   0.00000  Uiso   1.00
He2    H     0.91414   0.66264   0.03628   0.00000  Uiso   1.00
Be4    C     0.32982   0.82304   0.00900   0.00000  Uiso   1.00
B2     C     0.25910   0.72870   0.00929   0.00000  Uiso   1.00
C3     N     0.26275   0.79167   0.02129   0.00000  Uiso   1.00
He3    H     0.34826   0.87502   0.01479   0.00000  Uiso   1.00
Li1    H     0.21281   0.69052   0.01469   0.00000  Uiso   1.00
C4     N     0.74784   0.15567   0.00967   0.00000  Uiso   1.00
Li2    H     0.01263   0.63190   0.23329   0.00000  Uiso   1.00
Li3    H     0.79093   0.25973   0.00554   0.00000  Uiso   1.00
Be5    C     0.18739   0.95550   0.01250   0.00000  Uiso   1.00
Be6    C     0.17979   0.02619   0.01266   0.00000  Uiso   1.00
C5     N     0.18462   0.04814   0.04068   0.00000  Uiso   1.00
B3     C     0.19289   0.99066   0.05656   0.00000  Uiso   1.00
C6     N     0.19683   0.93343   0.04044   0.00000  Uiso   1.00
Li4    H     0.19879   0.99057   0.07982   0.00000  Uiso   1.00
Li5    H     0.02369   0.31816   0.22992   0.00000  Uiso   1.00
Be7    C     0.83730   0.92037   0.00435   0.00000  Uiso   1.00
C7     N     0.82509   0.89956   0.03225   0.00000  Uiso   1.00
B4     C     0.81323   0.95768   0.04732   0.00000  Uiso   1.00
C8     N     0.81387   0.01426   0.03070   0.00000  Uiso   1.00
Li6    H     0.80135   0.95871   0.07028   0.00000  Uiso   1.00
He4    H     0.34971   0.56074   0.02235   0.00000  Uiso   1.00
He5    H     0.33536   0.41765   0.02256   0.00000  Uiso   1.00
He6    H     0.67217   0.38264   0.01285   0.00000  Uiso   1.00
He7    H     0.68762   0.52555   0.01469   0.00000  Uiso   1.00
Be8    C     0.92803   0.18961   0.07904   0.00000  Uiso   1.00
Be9    C     0.01176   0.19572   0.08278   0.00000  Uiso   1.00
C9     N     0.04939   0.15103   0.06413   0.00000  Uiso   1.00
B5     C     0.98817   0.12084   0.04929   0.00000  Uiso   1.00
C10    N     0.91357   0.14136   0.05796   0.00000  Uiso   1.00
He8    H     0.04729   0.22748   0.09749   0.00000  Uiso   1.00
He9    H     0.87787   0.21579   0.08972   0.00000  Uiso   1.00
Li7    H     0.99778   0.08209   0.03280   0.00000  Uiso   1.00
Be10   C     0.06600   0.76037   0.08393   0.00000  Uiso   1.00
Be11   C     0.98167   0.75399   0.08319   0.00000  Uiso   1.00
C11    N     0.95195   0.79731   0.06220   0.00000  Uiso   1.00
B6     C     0.01851   0.82698   0.05048   0.00000  Uiso   1.00
C12    N     0.08878   0.80740   0.06330   0.00000  Uiso   1.00
He10   H     0.94059   0.72274   0.09612   0.00000  Uiso   1.00
He11   H     0.11132   0.73550   0.09759   0.00000  Uiso   1.00
Li8    H     0.01561   0.86468   0.03321   0.00000  Uiso   1.00
Be12   C     0.35014   0.18764   0.11508   0.00000  Uiso   1.00
Be13   C     0.31395   0.19160   0.08832   0.00000  Uiso   1.00
C13    N     0.24067   0.15639   0.08922   0.00000  Uiso   1.00
B7     C     0.23584   0.13079   0.11603   0.00000  Uiso   1.00
C14    N     0.30089   0.14795   0.13244   0.00000  Uiso   1.00
He12   H     0.33409   0.21785   0.06897   0.00000  Uiso   1.00
He13   H     0.40763   0.20922   0.12287   0.00000  Uiso   1.00
Li9    H     0.18480   0.09974   0.12365   0.00000  Uiso   1.00
Be14   C     0.65054   0.76813   0.10697   0.00000  Uiso   1.00
Be15   C     0.68486   0.76282   0.08003   0.00000  Uiso   1.00
C15    N     0.76051   0.79438   0.08073   0.00000  Uiso   1.00
B8     C     0.76856   0.81952   0.10749   0.00000  Uiso   1.00
C16    N     0.70361   0.80498   0.12415   0.00000  Uiso   1.00
He14   H     0.66210   0.73784   0.06070   0.00000  Uiso   1.00
He15   H     0.59228   0.74929   0.11509   0.00000  Uiso   1.00
Li10   H     0.82194   0.84824   0.11489   0.00000  Uiso   1.00
Be16   C     0.37404   0.78697   0.11574   0.00000  Uiso   1.00
Be17   C     0.34514   0.78832   0.08789   0.00000  Uiso   1.00
C17    N     0.27010   0.82058   0.08777   0.00000  Uiso   1.00
B9     C     0.25640   0.83844   0.11526   0.00000  Uiso   1.00
C18    N     0.31779   0.81953   0.13298   0.00000  Uiso   1.00
He16   H     0.37211   0.76842   0.06828   0.00000  Uiso   1.00
He17   H     0.43055   0.76573   0.12444   0.00000  Uiso   1.00
Li11   H     0.20175   0.86538   0.12237   0.00000  Uiso   1.00
Be18   C     0.62383   0.15170   0.10293   0.00000  Uiso   1.00
Be19   C     0.65146   0.14902   0.07500   0.00000  Uiso   1.00
C19    N     0.73119   0.12590   0.07546   0.00000  Uiso   1.00
B10    C     0.74877   0.11393   0.10325   0.00000  Uiso   1.00
C20    N     0.68598   0.12922   0.12069   0.00000  Uiso   1.00
He18   H     0.62103   0.16250   0.05496   0.00000  Uiso   1.00
He19   H     0.56494   0.16766   0.11147   0.00000  Uiso   1.00
Li12   H     0.80752   0.09442   0.11081   0.00000  Uiso   1.00
Be20   C     0.26697   0.94457   0.21229   0.00000  Uiso   1.00
Be21   C     0.26525   0.01559   0.21199   0.00000  Uiso   1.00
C21    N     0.29911   0.03776   0.18658   0.00000  Uiso   1.00
B11    C     0.32155   0.98028   0.17263   0.00000  Uiso   1.00
C22    N     0.30192   0.92262   0.18706   0.00000  Uiso   1.00
He20   H     0.24169   0.05181   0.22766   0.00000  Uiso   1.00
He21   H     0.24515   0.90813   0.22825   0.00000  Uiso   1.00
Li13   H     0.35013   0.98033   0.15157   0.00000  Uiso   1.00
Be22   C     0.74844   0.01189   0.20155   0.00000  Uiso   1.00
Be23   C     0.75024   0.94090   0.20215   0.00000  Uiso   1.00
C23    N     0.71650   0.91704   0.17690   0.00000  Uiso   1.00
B12    C     0.69364   0.97345   0.16222   0.00000  Uiso   1.00
C24    N     0.71342   0.03203   0.17594   0.00000  Uiso   1.00
He22   H     0.77367   0.90571   0.21837   0.00000  Uiso   1.00
He23   H     0.77002   0.04944   0.21714   0.00000  Uiso   1.00
Li14   H     0.66503   0.97194   0.14107   0.00000  Uiso   1.00
Be24   C     0.55232   0.22086   0.18335   0.00000  Uiso   1.00
Be25   C     0.46813   0.22189   0.18600   0.00000  Uiso   1.00
C25    N     0.43853   0.15762   0.17904   0.00000  Uiso   1.00
B13    C     0.50478   0.12030   0.17198   0.00000  Uiso   1.00
C26    N     0.57516   0.15593   0.17475   0.00000  Uiso   1.00
He24   H     0.42729   0.26309   0.19254   0.00000  Uiso   1.00
He25   H     0.59735   0.26124   0.18700   0.00000  Uiso   1.00
Li15   H     0.50195   0.06657   0.16553   0.00000  Uiso   1.00
Be26   C     0.46928   0.73391   0.18890   0.00000  Uiso   1.00
Be27   C     0.55349   0.73185   0.18645   0.00000  Uiso   1.00
C27    N     0.58006   0.79562   0.17751   0.00000  Uiso   1.00
B14    C     0.51182   0.83367   0.17438   0.00000  Uiso   1.00
C28    N     0.44344   0.79899   0.18154   0.00000  Uiso   1.00
He26   H     0.59621   0.69006   0.19047   0.00000  Uiso   1.00
He27   H     0.42608   0.69436   0.19553   0.00000  Uiso   1.00
Li16   H     0.51210   0.88725   0.16761   0.00000  Uiso   1.00
Be28   C     0.18690   0.30116   0.20164   0.00000  Uiso   1.00
Be29   C     0.21490   0.25669   0.18085   0.00000  Uiso   1.00
C29    N     0.26037   0.20622   0.19416   0.00000  Uiso   1.00
B15    C     0.25916   0.22176   0.22230   0.00000  Uiso   1.00
C30    N     0.21571   0.27893   0.22789   0.00000  Uiso   1.00
He28   H     0.20583   0.25709   0.15771   0.00000  Uiso   1.00
He29   H     0.15000   0.34744   0.19961   0.00000  Uiso   1.00
Li17   H     0.29071   0.19180   0.23868   0.00000  Uiso   1.00
Be30   C     0.87614   0.68726   0.19338   0.00000  Uiso   1.00
Be31   C     0.84318   0.73185   0.17338   0.00000  Uiso   1.00
C31    N     0.76924   0.75504   0.18368   0.00000  Uiso   1.00
B16    C     0.76078   0.72592   0.20967   0.00000  Uiso   1.00
C32    N     0.82385   0.68453   0.21647   0.00000  Uiso   1.00
He30   H     0.86576   0.74768   0.15247   0.00000  Uiso   1.00
He31   H     0.93260   0.65780   0.19293   0.00000  Uiso   1.00
Li18   H     0.70869   0.73508   0.22368   0.00000  Uiso   1.00
Be32   C     0.16575   0.67589   0.20242   0.00000  Uiso   1.00
Be33   C     0.19819   0.71934   0.18196   0.00000  Uiso   1.00
C33    N     0.25978   0.75723   0.19464   0.00000  Uiso   1.00
B17    C     0.26201   0.73654   0.22223   0.00000  Uiso   1.00
C34    N     0.20598   0.68758   0.22803   0.00000  Uiso   1.00
He32   H     0.18289   0.72557   0.15937   0.00000  Uiso   1.00
He33   H     0.11759   0.63748   0.20051   0.00000  Uiso   1.00
Li19   H     0.30474   0.75700   0.23809   0.00000  Uiso   1.00
Be34   C     0.87873   0.25680   0.18650   0.00000  Uiso   1.00
Be35   C     0.84242   0.21237   0.16710   0.00000  Uiso   1.00
C35    N     0.76784   0.19216   0.17804   0.00000  Uiso   1.00
B18    C     0.76234   0.22271   0.20381   0.00000  Uiso   1.00
C36    N     0.82787   0.26222   0.20989   0.00000  Uiso   1.00
He34   H     0.86314   0.19459   0.14625   0.00000  Uiso   1.00
He35   H     0.93688   0.28407   0.18563   0.00000  Uiso   1.00
Li20   H     0.71056   0.21583   0.21821   0.00000  Uiso   1.00
Be36   C     0.28325   0.51727   0.23965   0.00000  Uiso   1.00
Be37   C     0.28430   0.44629   0.23990   0.00000  Uiso   1.00
B19    C     0.01367   0.31812   0.25298   0.00000  Uiso   1.00
He36   H     0.73261   0.40585   0.19695   0.00000  Uiso   1.00
He37   H     0.32539   0.41035   0.22940   0.00000  Uiso   1.00
He38   H     0.32318   0.55389   0.22890   0.00000  Uiso   1.00
Be38   C     0.76110   0.44074   0.21227   0.00000  Uiso   1.00
Be39   C     0.75962   0.51163   0.21392   0.00000  Uiso   1.00
C37    N     0.80724   0.53136   0.23698   0.00000  Uiso   1.00
B20    C     0.83445   0.47259   0.24886   0.00000  Uiso   1.00
C38    N     0.80980   0.41656   0.23426   0.00000  Uiso   1.00
He39   H     0.72961   0.54945   0.20027   0.00000  Uiso   1.00
He40   H     0.16818   0.37780   0.00541   0.00000  Uiso   1.00
Be40   C     0.33097   0.45429   0.00495   0.00000  Uiso   1.00
Be41   C     0.33806   0.52504   0.00488   0.00000  Uiso   1.00
H11    Zn    0.19278   0.32629   0.26460   0.00000  Uiso   1.00
H12    Zn    0.18768   0.63522   0.26413   0.00000  Uiso   1.00
H13    Zn    0.31752   0.12249   0.35031   0.00000  Uiso   1.00
H14    Zn    0.67399   0.82616   0.33012   0.00000  Uiso   1.00
H15    Zn    0.31032   0.83101   0.35342   0.00000  Uiso   1.00
H16    Zn    0.67831   0.12112   0.32425   0.00000  Uiso   1.00
H17    Zn    0.17782   0.12820   0.46582   0.00000  Uiso   1.00
H18    Zn    0.79690   0.83231   0.45232   0.00000  Uiso   1.00
H19    Zn    0.16367   0.82201   0.46960   0.00000  Uiso   1.00
H20    Zn    0.81756   0.13979   0.44385   0.00000  Uiso   1.00
B21    C     0.18246   0.48094   0.26581   0.00000  Uiso   1.00
Li21   H     0.12816   0.48049   0.27931   0.00000  Uiso   1.00
Li22   H     0.87447   0.47075   0.26761   0.00000  Uiso   1.00
Be42   C     0.95288   0.31594   0.29424   0.00000  Uiso   1.00
Be43   C     0.03653   0.31736   0.29884   0.00000  Uiso   1.00
C39    N     0.07453   0.31784   0.27251   0.00000  Uiso   1.00
C40    N     0.93909   0.31540   0.26506   0.00000  Uiso   1.00
He41   H     0.07183   0.31718   0.31870   0.00000  Uiso   1.00
He42   H     0.90242   0.31457   0.30941   0.00000  Uiso   1.00
Be44   C     0.03722   0.63788   0.30173   0.00000  Uiso   1.00
Be45   C     0.95296   0.63541   0.29895   0.00000  Uiso   1.00
C41    N     0.93424   0.63348   0.27012   0.00000  Uiso   1.00
C42    N     0.07063   0.63751   0.27463   0.00000  Uiso   1.00
He43   H     0.90515   0.63546   0.31513   0.00000  Uiso   1.00
He44   H     0.07580   0.64082   0.32080   0.00000  Uiso   1.00
Be46   C     0.29562   0.27478   0.34354   0.00000  Uiso   1.00
Be47   C     0.27077   0.32235   0.32330   0.00000  Uiso   1.00
C43    N     0.24558   0.28720   0.29918   0.00000  Uiso   1.00
B22    C     0.25303   0.22012   0.30581   0.00000  Uiso   1.00
C44    N     0.28243   0.20999   0.33249   0.00000  Uiso   1.00
He45   H     0.27097   0.37825   0.32393   0.00000  Uiso   1.00
He46   H     0.31970   0.28205   0.36513   0.00000  Uiso   1.00
Li23   H     0.23682   0.17851   0.29125   0.00000  Uiso   1.00
Be48   C     0.62701   0.69866   0.29728   0.00000  Uiso   1.00
Be49   C     0.66207   0.64989   0.27969   0.00000  Uiso   1.00
C45    N     0.74366   0.66625   0.27657   0.00000  Uiso   1.00
B23    C     0.75503   0.72484   0.29139   0.00000  Uiso   1.00
C46    N     0.68613   0.74673   0.30413   0.00000  Uiso   1.00
He47   H     0.63588   0.60437   0.26965   0.00000  Uiso   1.00
He48   H     0.56429   0.70380   0.30482   0.00000  Uiso   1.00
Li24   H     0.81352   0.75165   0.29293   0.00000  Uiso   1.00
Be50   C     0.28947   0.67968   0.34382   0.00000  Uiso   1.00
Be51   C     0.26554   0.63420   0.32265   0.00000  Uiso   1.00
C47    N     0.24078   0.67176   0.29910   0.00000  Uiso   1.00
B24    C     0.24752   0.73809   0.30697   0.00000  Uiso   1.00
C48    N     0.27600   0.74549   0.33392   0.00000  Uiso   1.00
He49   H     0.26620   0.57829   0.32225   0.00000  Uiso   1.00
He50   H     0.31296   0.67026   0.36534   0.00000  Uiso   1.00
Li25   H     0.23154   0.78110   0.29309   0.00000  Uiso   1.00
Be52   C     0.63208   0.24599   0.28982   0.00000  Uiso   1.00
Be53   C     0.66784   0.29466   0.27226   0.00000  Uiso   1.00
C49    N     0.74970   0.27887   0.26980   0.00000  Uiso   1.00
B25    C     0.76055   0.22059   0.28489   0.00000  Uiso   1.00
C50    N     0.69106   0.19846   0.29723   0.00000  Uiso   1.00
He51   H     0.64201   0.33989   0.26191   0.00000  Uiso   1.00
He52   H     0.56899   0.24058   0.29696   0.00000  Uiso   1.00
Li26   H     0.81909   0.19424   0.28693   0.00000  Uiso   1.00
Be54   C     0.17858   0.94235   0.33691   0.00000  Uiso   1.00
Be55   C     0.18020   0.01354   0.33613   0.00000  Uiso   1.00
C51    N     0.25811   0.03481   0.34349   0.00000  Uiso   1.00
B26    C     0.30022   0.97696   0.34907   0.00000  Uiso   1.00
C52    N     0.25549   0.91976   0.34475   0.00000  Uiso   1.00
He53   H     0.13271   0.05055   0.33072   0.00000  Uiso   1.00
He54   H     0.12943   0.90613   0.33231   0.00000  Uiso   1.00
Li27   H     0.36444   0.97644   0.35565   0.00000  Uiso   1.00
Be56   C     0.79676   0.00556   0.30324   0.00000  Uiso   1.00
Be57   C     0.79567   0.93447   0.30472   0.00000  Uiso   1.00
C53    N     0.72427   0.91466   0.31810   0.00000  Uiso   1.00
B27    C     0.68574   0.97345   0.32488   0.00000  Uiso   1.00
C54    N     0.72600   0.02966   0.31570   0.00000  Uiso   1.00
He55   H     0.83925   0.89660   0.29703   0.00000  Uiso   1.00
He56   H     0.84138   0.04068   0.29401   0.00000  Uiso   1.00
Li28   H     0.62694   0.97523   0.33586   0.00000  Uiso   1.00
Be58   C     0.51905   0.06682   0.30178   0.00000  Uiso   1.00
Be59   C     0.43647   0.06723   0.30794   0.00000  Uiso   1.00
C55    N     0.42554   0.10243   0.33328   0.00000  Uiso   1.00
B28    C     0.50083   0.12357   0.34125   0.00000  Uiso   1.00
C56    N     0.55953   0.10195   0.32324   0.00000  Uiso   1.00
He57   H     0.38515   0.04436   0.29642   0.00000  Uiso   1.00
He58   H     0.55193   0.04386   0.28396   0.00000  Uiso   1.00
Li29   H     0.51345   0.15307   0.36059   0.00000  Uiso   1.00
Be60   C     0.43387   0.88076   0.31163   0.00000  Uiso   1.00
Be61   C     0.51676   0.87984   0.30603   0.00000  Uiso   1.00
C57    N     0.55547   0.84662   0.32838   0.00000  Uiso   1.00
B29    C     0.49533   0.82727   0.34634   0.00000  Uiso   1.00
C58    N     0.42082   0.84823   0.33750   0.00000  Uiso   1.00
He59   H     0.55096   0.90073   0.28803   0.00000  Uiso   1.00
He60   H     0.38367   0.90290   0.29931   0.00000  Uiso   1.00
Li30   H     0.50635   0.79977   0.36632   0.00000  Uiso   1.00
Be62   C     0.34193   0.16666   0.43778   0.00000  Uiso   1.00
Be63   C     0.37589   0.16364   0.41071   0.00000  Uiso   1.00
C59    N     0.31906   0.13444   0.39246   0.00000  Uiso   1.00
B30    C     0.25243   0.12250   0.40860   0.00000  Uiso   1.00
C60    N     0.26295   0.14172   0.43609   0.00000  Uiso   1.00
He61   H     0.43632   0.17875   0.40325   0.00000  Uiso   1.00
He62   H     0.36736   0.18576   0.45784   0.00000  Uiso   1.00
Li31   H     0.19632   0.09923   0.40034   0.00000  Uiso   1.00
Be64   C     0.71040   0.74009   0.41080   0.00000  Uiso   1.00
Be65   C     0.68493   0.73739   0.38254   0.00000  Uiso   1.00
C61    N     0.70344   0.79941   0.36982   0.00000  Uiso   1.00
B31    C     0.73742   0.83800   0.39071   0.00000  Uiso   1.00
C62    N     0.74240   0.80455   0.41597   0.00000  Uiso   1.00
He63   H     0.65663   0.69580   0.37043   0.00000  Uiso   1.00
He64   H     0.70654   0.70166   0.42772   0.00000  Uiso   1.00
Li32   H     0.75843   0.89055   0.38747   0.00000  Uiso   1.00
Be66   C     0.32313   0.78137   0.44064   0.00000  Uiso   1.00
Be67   C     0.35887   0.78540   0.41387   0.00000  Uiso   1.00
C63    N     0.30405   0.81652   0.39546   0.00000  Uiso   1.00
B32    C     0.23658   0.82836   0.41121   0.00000  Uiso   1.00
C64    N     0.24491   0.80755   0.43861   0.00000  Uiso   1.00
He65   H     0.41942   0.76985   0.40678   0.00000  Uiso   1.00
He66   H     0.34672   0.76065   0.46070   0.00000  Uiso   1.00
Li33   H     0.18129   0.85238   0.40274   0.00000  Uiso   1.00
Be68   C     0.72909   0.22483   0.40018   0.00000  Uiso   1.00
Be69   C     0.69932   0.22131   0.37245   0.00000  Uiso   1.00
C65    N     0.71262   0.15579   0.36233   0.00000  Uiso   1.00
B33    C     0.74781   0.12145   0.38422   0.00000  Uiso   1.00
C66    N     0.75868   0.16093   0.40764   0.00000  Uiso   1.00
He67   H     0.67129   0.26063   0.35902   0.00000  Uiso   1.00
He68   H     0.73023   0.26751   0.41525   0.00000  Uiso   1.00
Li34   H     0.76562   0.06765   0.38301   0.00000  Uiso   1.00
B34    C     0.00661   0.63338   0.25648   0.00000  Uiso   1.00
C67    N     0.18657   0.19728   0.49703   0.00000  Uiso   1.00
Be70   C     0.64912   0.45538   0.49677   0.00000  Uiso   1.00
Be71   C     0.80155   0.32160   0.48966   0.00000  Uiso   1.00
Be72   C     0.65494   0.81088   0.49058   0.00000  Uiso   1.00
C68    N     0.73074   0.78648   0.48260   0.00000  Uiso   1.00
B35    C     0.74053   0.72744   0.49737   0.00000  Uiso   1.00
He69   H     0.63007   0.85824   0.48169   0.00000  Uiso   1.00
Be73   C     0.64631   0.52621   0.49856   0.00000  Uiso   1.00
C69    N     0.17814   0.74975   0.49939   0.00000  Uiso   1.00
He70   H     0.05594   0.70749   0.49739   0.00000  Uiso   1.00
Be74   C     0.83684   0.27737   0.47022   0.00000  Uiso   1.00
B36    C     0.73294   0.22616   0.48966   0.00000  Uiso   1.00
C70    N     0.79391   0.21632   0.47070   0.00000  Uiso   1.00
He71   H     0.89031   0.28440   0.45665   0.00000  Uiso   1.00
Li35   H     0.68693   0.18747   0.49468   0.00000  Uiso   1.00
Li36   H     0.97606   0.87434   0.47880   0.00000  Uiso   1.00
He72   H     0.07711   0.73157   0.42118   0.00000  Uiso   1.00
C71    N     0.17630   0.03343   0.48170   0.00000  Uiso   1.00
B37    C     0.17952   0.97439   0.46670   0.00000  Uiso   1.00
C72    N     0.17145   0.91829   0.48342   0.00000  Uiso   1.00
Li37   H     0.18998   0.97226   0.44367   0.00000  Uiso   1.00
Be75   C     0.78075   0.02880   0.48726   0.00000  Uiso   1.00
Be76   C     0.77605   0.95803   0.48889   0.00000  Uiso   1.00
C73    N     0.78865   0.93159   0.46184   0.00000  Uiso   1.00
B38    C     0.80211   0.98656   0.44493   0.00000  Uiso   1.00
C74    N     0.79655   0.04651   0.45922   0.00000  Uiso   1.00
Li38   H     0.81500   0.98291   0.42211   0.00000  Uiso   1.00
He73   H     0.90736   0.73551   0.41373   0.00000  Uiso   1.00
He74   H     0.81836   0.37395   0.49548   0.00000  Uiso   1.00
He75   H     0.64046   0.42149   0.47845   0.00000  Uiso   1.00
He76   H     0.63484   0.56474   0.48210   0.00000  Uiso   1.00
Be77   C     0.97535   0.18669   0.41647   0.00000  Uiso   1.00
Be78   C     0.05865   0.18473   0.42176   0.00000  Uiso   1.00
C75    N     0.07207   0.14416   0.44558   0.00000  Uiso   1.00
B39    C     0.99715   0.12421   0.45429   0.00000  Uiso   1.00
C76    N     0.93689   0.14742   0.43702   0.00000  Uiso   1.00
He77   H     0.10911   0.20893   0.41037   0.00000  Uiso   1.00
He78   H     0.94065   0.21216   0.39956   0.00000  Uiso   1.00
Li39   H     0.98669   0.09089   0.47271   0.00000  Uiso   1.00
Be79   C     0.03081   0.76170   0.43219   0.00000  Uiso   1.00
Be80   C     0.94680   0.76361   0.42853   0.00000  Uiso   1.00
C77    N     0.91525   0.81091   0.44747   0.00000  Uiso   1.00
B40    C     0.98040   0.83520   0.46219   0.00000  Uiso   1.00
C78    N     0.05187   0.80821   0.45325   0.00000  Uiso   1.00
Li40   H     0.79455   0.69501   0.49566   0.00000  Uiso   1.00
C79    N     0.73464   0.28925   0.50158   0.00000  Uiso   1.00
C80    N     0.21944   0.42364   0.25623   0.00000  Uiso   1.00
C81    N     0.21771   0.53880   0.25582   0.00000  Uiso   1.00
H21    Zn    0.68875   0.12612   0.74238   0.00000  Uiso   1.00
H22    Zn    0.68461   0.81712   0.74613   0.00000  Uiso   1.00
H23    Zn    0.16967   0.62070   0.68311   0.00000  Uiso   1.00
H24    Zn    0.80805   0.32435   0.65377   0.00000  Uiso   1.00
H25    Zn    0.17456   0.32532   0.67861   0.00000  Uiso   1.00
H26    Zn    0.80668   0.61650   0.65876   0.00000  Uiso   1.00
H27    Zn    0.29527   0.62687   0.56155   0.00000  Uiso   1.00
H28    Zn    0.67299   0.33062   0.53390   0.00000  Uiso   1.00
H29    Zn    0.31123   0.31506   0.55834   0.00000  Uiso   1.00
H30    Zn    0.65950   0.63838   0.54303   0.00000  Uiso   1.00
Li41   H     0.37107   0.98140   0.74095   0.00000  Uiso   1.00
B41    C     0.67880   0.97122   0.74277   0.00000  Uiso   1.00
Li42   H     0.62393   0.97050   0.72939   0.00000  Uiso   1.00
Be81   C     0.53278   0.81432   0.70877   0.00000  Uiso   1.00
Be82   C     0.44865   0.81702   0.71168   0.00000  Uiso   1.00
C82    N     0.43100   0.81874   0.74054   0.00000  Uiso   1.00
C83    N     0.56718   0.81434   0.73583   0.00000  Uiso   1.00
He79   H     0.40022   0.81717   0.69556   0.00000  Uiso   1.00
He80   H     0.57063   0.81140   0.68965   0.00000  Uiso   1.00
Be83   C     0.44839   0.13542   0.71243   0.00000  Uiso   1.00
Be84   C     0.53197   0.13365   0.70799   0.00000  Uiso   1.00
C84    N     0.57029   0.13410   0.73439   0.00000  Uiso   1.00
C85    N     0.43493   0.13713   0.74158   0.00000  Uiso   1.00
He81   H     0.56699   0.13303   0.68819   0.00000  Uiso   1.00
He82   H     0.39781   0.13634   0.69715   0.00000  Uiso   1.00
Be85   C     0.12257   0.74795   0.71566   0.00000  Uiso   1.00
Be86   C     0.15797   0.79840   0.73249   0.00000  Uiso   1.00
C86    N     0.24026   0.78404   0.73503   0.00000  Uiso   1.00
B42    C     0.25174   0.72485   0.72070   0.00000  Uiso   1.00
C87    N     0.18226   0.70077   0.70878   0.00000  Uiso   1.00
He83   H     0.13156   0.84392   0.74230   0.00000  Uiso   1.00
He84   H     0.05931   0.74108   0.70872   0.00000  Uiso   1.00
Li43   H     0.31076   0.69925   0.71889   0.00000  Uiso   1.00
Be87   C     0.78611   0.17227   0.66230   0.00000  Uiso   1.00
Be88   C     0.76269   0.12613   0.68327   0.00000  Uiso   1.00
C88    N     0.73983   0.16293   0.70715   0.00000  Uiso   1.00
B43    C     0.74714   0.22952   0.69967   0.00000  Uiso   1.00
C89    N     0.77420   0.23779   0.67266   0.00000  Uiso   1.00
He85   H     0.76251   0.07021   0.68331   0.00000  Uiso   1.00
He86   H     0.80830   0.16355   0.64063   0.00000  Uiso   1.00
Li44   H     0.73247   0.27213   0.71385   0.00000  Uiso   1.00
Be89   C     0.12859   0.20122   0.71380   0.00000  Uiso   1.00
Be90   C     0.16434   0.15450   0.73232   0.00000  Uiso   1.00
C90    N     0.24563   0.17213   0.73550   0.00000  Uiso   1.00
B44    C     0.25611   0.22950   0.71980   0.00000  Uiso   1.00
C91    N     0.18698   0.24930   0.70639   0.00000  Uiso   1.00
He87   H     0.13886   0.10955   0.74297   0.00000  Uiso   1.00
He88   H     0.06590   0.20486   0.70589   0.00000  Uiso   1.00
Li45   H     0.31419   0.25680   0.71803   0.00000  Uiso   1.00
Be91   C     0.78713   0.76774   0.66745   0.00000  Uiso   1.00
Be92   C     0.76319   0.81439   0.68806   0.00000  Uiso   1.00
C92    N     0.73740   0.77814   0.71176   0.00000  Uiso   1.00
B45    C     0.74364   0.71138   0.70453   0.00000  Uiso   1.00
C93    N     0.77274   0.70248   0.67783   0.00000  Uiso   1.00
He89   H     0.76446   0.87031   0.68795   0.00000  Uiso   1.00
He90   H     0.81129   0.77605   0.64600   0.00000  Uiso   1.00
Li46   H     0.72682   0.66915   0.71868   0.00000  Uiso   1.00
Be93   C     0.28983   0.43672   0.70535   0.00000  Uiso   1.00
Be94   C     0.28899   0.50783   0.70652   0.00000  Uiso   1.00
C94    N     0.21907   0.53040   0.69279   0.00000  Uiso   1.00
B46    C     0.18125   0.47332   0.68321   0.00000  Uiso   1.00
C95    N     0.22046   0.41537   0.69088   0.00000  Uiso   1.00
He91   H     0.33170   0.54392   0.71630   0.00000  Uiso   1.00
He92   H     0.33348   0.39979   0.71392   0.00000  Uiso   1.00
Li47   H     0.12364   0.47382   0.67128   0.00000  Uiso   1.00
Be95   C     0.67471   0.50361   0.67336   0.00000  Uiso   1.00
Be96   C     0.67530   0.43245   0.67215   0.00000  Uiso   1.00
C96    N     0.75200   0.41194   0.66338   0.00000  Uiso   1.00
B47    C     0.79436   0.47033   0.65896   0.00000  Uiso   1.00
C97    N     0.75103   0.52697   0.66533   0.00000  Uiso   1.00
He93   H     0.62788   0.39494   0.67705   0.00000  Uiso   1.00
He94   H     0.62667   0.53927   0.67950   0.00000  Uiso   1.00
Li48   H     0.85781   0.47153   0.65174   0.00000  Uiso   1.00
Be97   C     0.93000   0.56237   0.70017   0.00000  Uiso   1.00
Be98   C     0.01294   0.56322   0.70600   0.00000  Uiso   1.00
C98    N     0.05135   0.59930   0.68446   0.00000  Uiso   1.00
B48    C     0.99105   0.62031   0.66675   0.00000  Uiso   1.00
C99    N     0.91671   0.59781   0.67496   0.00000  Uiso   1.00
He95   H     0.04741   0.54053   0.72364   0.00000  Uiso   1.00
He96   H     0.87995   0.53848   0.71188   0.00000  Uiso   1.00
Li49   H     0.00187   0.65029   0.64742   0.00000  Uiso   1.00
Be99   C     0.01590   0.37676   0.70027   0.00000  Uiso   1.00
Be100  C     0.93292   0.37646   0.69461   0.00000  Uiso   1.00
C100   N     0.91982   0.34230   0.66911   0.00000  Uiso   1.00
B49    C     0.99462   0.32160   0.66058   0.00000  Uiso   1.00
C101   N     0.05490   0.34270   0.67835   0.00000  Uiso   1.00
He97   H     0.88274   0.39880   0.70670   0.00000  Uiso   1.00
He98   H     0.04984   0.39911   0.71813   0.00000  Uiso   1.00
Li50   H     0.00575   0.29282   0.64100   0.00000  Uiso   1.00
Be101  C     0.20702   0.71367   0.60401   0.00000  Uiso   1.00
Be102  C     0.18058   0.71347   0.63209   0.00000  Uiso   1.00
C102   N     0.19934   0.65051   0.64393   0.00000  Uiso   1.00
B50    C     0.23459   0.61430   0.62272   0.00000  Uiso   1.00
C103   N     0.24005   0.65014   0.59807   0.00000  Uiso   1.00
He99   H     0.15136   0.75360   0.64464   0.00000  Uiso   1.00
He100  H     0.20326   0.75361   0.58770   0.00000  Uiso   1.00
Li51   H     0.25613   0.56171   0.62523   0.00000  Uiso   1.00
Be103  C     0.82461   0.28694   0.56583   0.00000  Uiso   1.00
Be104  C     0.85758   0.28630   0.59316   0.00000  Uiso   1.00
C104   N     0.80157   0.31548   0.61146   0.00000  Uiso   1.00
B51    C     0.73607   0.33094   0.59500   0.00000  Uiso   1.00
C105   N     0.74710   0.31478   0.56721   0.00000  Uiso   1.00
He101  H     0.91686   0.26836   0.60076   0.00000  Uiso   1.00
He102  H     0.85023   0.26914   0.54566   0.00000  Uiso   1.00
Li52   H     0.68050   0.35461   0.60319   0.00000  Uiso   1.00
Be105  C     0.27026   0.22358   0.60795   0.00000  Uiso   1.00
Be106  C     0.23942   0.22598   0.63546   0.00000  Uiso   1.00
C106   N     0.22401   0.29367   0.64218   0.00000  Uiso   1.00
B52    C     0.24428   0.32975   0.61857   0.00000  Uiso   1.00
C107   N     0.27319   0.28967   0.59735   0.00000  Uiso   1.00
He103  H     0.22813   0.18484   0.65079   0.00000  Uiso   1.00
He104  H     0.28982   0.17992   0.59516   0.00000  Uiso   1.00
Li53   H     0.23863   0.38535   0.61697   0.00000  Uiso   1.00
Be107  C     0.82266   0.67009   0.57202   0.00000  Uiso   1.00
Be108  C     0.85871   0.66318   0.59874   0.00000  Uiso   1.00
C108   N     0.80232   0.63350   0.61687   0.00000  Uiso   1.00
B53    C     0.73383   0.62531   0.60104   0.00000  Uiso   1.00
C109   N     0.74288   0.64723   0.57385   0.00000  Uiso   1.00
He105  H     0.92032   0.67586   0.60597   0.00000  Uiso   1.00
He106  H     0.84703   0.69073   0.55211   0.00000  Uiso   1.00
Li54   H     0.67725   0.60322   0.60928   0.00000  Uiso   1.00
Be109  C     0.15183   0.26957   0.53215   0.00000  Uiso   1.00
B54    C     0.25378   0.21976   0.51108   0.00000  Uiso   1.00
C110   N     0.23597   0.26391   0.53238   0.00000  Uiso   1.00
He107  H     0.12012   0.30242   0.54735   0.00000  Uiso   1.00
Be110  C     0.62240   0.76658   0.51068   0.00000  Uiso   1.00
C111   N     0.67683   0.71344   0.51478   0.00000  Uiso   1.00
He108  H     0.56454   0.76876   0.52215   0.00000  Uiso   1.00
He109  H     0.41773   0.17729   0.55390   0.00000  Uiso   1.00
Be111  C     0.14707   0.66092   0.52776   0.00000  Uiso   1.00
C112   N     0.22799   0.67763   0.53281   0.00000  Uiso   1.00
B55    C     0.24349   0.73161   0.51550   0.00000  Uiso   1.00
He110  H     0.11720   0.61884   0.53905   0.00000  Uiso   1.00
Li55   H     0.30263   0.75745   0.51453   0.00000  Uiso   1.00
Li56   H     0.48749   0.38434   0.54375   0.00000  Uiso   1.00
He111  H     0.23790   0.54285   0.50741   0.00000  Uiso   1.00
He112  H     0.58513   0.18424   0.54225   0.00000  Uiso   1.00
He113  H     0.15743   0.05199   0.52672   0.00000  Uiso   1.00
He114  H     0.15119   0.90832   0.52884   0.00000  Uiso   1.00
He115  H     0.76407   0.92472   0.50717   0.00000  Uiso   1.00
He116  H     0.77384   0.06764   0.50384   0.00000  Uiso   1.00
Be112  C     0.26150   0.43590   0.52323   0.00000  Uiso   1.00
Be113  C     0.25810   0.50674   0.52381   0.00000  Uiso   1.00
C113   N     0.28551   0.52868   0.55027   0.00000  Uiso   1.00
B56    C     0.30561   0.47092   0.56463   0.00000  Uiso   1.00
C114   N     0.29075   0.41338   0.54936   0.00000  Uiso   1.00
Li57   H     0.33005   0.47074   0.58639   0.00000  Uiso   1.00
C115   N     0.42654   0.28752   0.55040   0.00000  Uiso   1.00
B57    C     0.49139   0.32854   0.54507   0.00000  Uiso   1.00
C116   N     0.66732   0.42967   0.52361   0.00000  Uiso   1.00
B58    C     0.67335   0.48506   0.54079   0.00000  Uiso   1.00
C117   N     0.66306   0.54466   0.52649   0.00000  Uiso   1.00
Li58   H     0.68808   0.48206   0.56357   0.00000  Uiso   1.00
Be114  C     0.53026   0.69567   0.58244   0.00000  Uiso   1.00
Be115  C     0.44648   0.69339   0.58645   0.00000  Uiso   1.00
C118   N     0.41347   0.64840   0.56669   0.00000  Uiso   1.00
B59    C     0.47743   0.62590   0.55116   0.00000  Uiso   1.00
C119   N     0.54958   0.65176   0.56032   0.00000  Uiso   1.00
He117  H     0.40808   0.71966   0.60197   0.00000  Uiso   1.00
He118  H     0.57751   0.72440   0.59384   0.00000  Uiso   1.00
Li59   H     0.47176   0.58889   0.53375   0.00000  Uiso   1.00
Be116  C     0.45705   0.22152   0.55002   0.00000  Uiso   1.00
Be117  C     0.53993   0.22493   0.54423   0.00000  Uiso   1.00
C120   N     0.56116   0.29304   0.54084   0.00000  Uiso   1.00
Be118  C     0.12135   0.22795   0.51061   0.00000  Uiso   1.00
Li60   H     0.31592   0.20453   0.50567   0.00000  Uiso   1.00
Be119  C     0.15986   0.94301   0.51079   0.00000  Uiso   1.00
Be120  C     0.16300   0.01398   0.50974   0.00000  Uiso   1.00
C121   N     0.71595   0.02935   0.75164   0.00000  Uiso   1.00
C122   N     0.71471   0.91422   0.75332   0.00000  Uiso   1.00
He119  H     0.05854   0.21901   0.50361   0.00000  Uiso   1.00
Be121  C     0.11659   0.70497   0.50714   0.00000  Uiso   1.00
He120  H     0.24433   0.40001   0.50634   0.00000  Uiso   1.00
H31    Zn    0.33767   0.64228   0.96228   0.00000  Uiso   1.00
H32    Zn    0.66759   0.30631   0.95156   0.00000  Uiso   1.00
H33    Zn    0.30542   0.33603   0.96440   0.00000  Uiso   1.00
H34    Zn    0.70167   0.61219   0.95704   0.00000  Uiso   1.00
H35    Zn    0.19116   0.63290   0.84454   0.00000  Uiso   1.00
H36    Zn    0.81876   0.32031   0.83328   0.00000  Uiso   1.00
H37    Zn    0.18370   0.32794   0.84356   0.00000  Uiso   1.00
H38    Zn    0.82660   0.62617   0.83511   0.00000  Uiso   1.00
H39    Zn    0.32405   0.82748   0.75967   0.00000  Uiso   1.00
H40    Zn    0.32888   0.13358   0.76168   0.00000  Uiso   1.00
C123   N     0.24751   0.29152   0.99691   0.00000  Uiso   1.00
He121  H     0.66965   0.06882   0.00029   0.00000  Uiso   1.00
Li61   H     0.29171   0.18812   0.00187   0.00000  Uiso   1.00
Be122  C     0.82874   0.62451   0.00205   0.00000  Uiso   1.00
B60    C     0.75887   0.71902   0.00121   0.00000  Uiso   1.00
C124   N     0.76224   0.65595   0.98932   0.00000  Uiso   1.00
He122  H     0.84685   0.57244   0.99643   0.00000  Uiso   1.00
Li62   H     0.71303   0.75728   0.99549   0.00000  Uiso   1.00
Be123  C     0.36299   0.77853   0.98922   0.00000  Uiso   1.00
C125   N     0.31870   0.71822   0.98984   0.00000  Uiso   1.00
He123  H     0.41566   0.78496   0.97523   0.00000  Uiso   1.00
Be124  C     0.68494   0.12215   0.99563   0.00000  Uiso   1.00
Be125  C     0.65108   0.16674   0.97590   0.00000  Uiso   1.00
C126   N     0.69052   0.22915   0.97829   0.00000  Uiso   1.00
B61    C     0.74833   0.21980   0.99869   0.00000  Uiso   1.00
He124  H     0.60073   0.15891   0.96088   0.00000  Uiso   1.00
He125  H     0.17233   0.06241   0.99505   0.00000  Uiso   1.00
He126  H     0.18779   0.91950   0.99465   0.00000  Uiso   1.00
He127  H     0.84894   0.88340   0.98737   0.00000  Uiso   1.00
He128  H     0.83470   0.02639   0.98534   0.00000  Uiso   1.00
Li63   H     0.51994   0.13553   0.77688   0.00000  Uiso   1.00
B62    C     0.50964   0.13473   0.75381   0.00000  Uiso   1.00
C127   N     0.32561   0.54773   0.97723   0.00000  Uiso   1.00
B63    C     0.31365   0.49068   0.96140   0.00000  Uiso   1.00
C128   N     0.31437   0.43293   0.97731   0.00000  Uiso   1.00
Li64   H     0.30165   0.49125   0.93841   0.00000  Uiso   1.00
Be126  C     0.68730   0.49055   0.99649   0.00000  Uiso   1.00
Be127  C     0.67969   0.41987   0.99562   0.00000  Uiso   1.00
C129   N     0.68461   0.39950   0.96741   0.00000  Uiso   1.00
B64    C     0.69291   0.45787   0.95213   0.00000  Uiso   1.00
C130   N     0.69682   0.51420   0.96881   0.00000  Uiso   1.00
Li65   H     0.69888   0.45926   0.92889   0.00000  Uiso   1.00
Be128  C     0.56550   0.68949   0.92687   0.00000  Uiso   1.00
Be129  C     0.48125   0.69596   0.92775   0.00000  Uiso   1.00
C131   N     0.45192   0.65169   0.94841   0.00000  Uiso   1.00
B65    C     0.51865   0.62136   0.95981   0.00000  Uiso   1.00
C132   N     0.58862   0.64144   0.94708   0.00000  Uiso   1.00
He129  H     0.43996   0.72788   0.91512   0.00000  Uiso   1.00
He130  H     0.61055   0.71493   0.91337   0.00000  Uiso   1.00
Li66   H     0.51605   0.58284   0.97676   0.00000  Uiso   1.00
Be130  C     0.42713   0.25999   0.92746   0.00000  Uiso   1.00
Be131  C     0.51077   0.25396   0.92378   0.00000  Uiso   1.00
C133   N     0.54898   0.29771   0.94285   0.00000  Uiso   1.00
B66    C     0.48817   0.32724   0.95786   0.00000  Uiso   1.00
C134   N     0.41330   0.30723   0.94892   0.00000  Uiso   1.00
He131  H     0.54587   0.22286   0.90887   0.00000  Uiso   1.00
He132  H     0.37664   0.23442   0.91647   0.00000  Uiso   1.00
Li67   H     0.49827   0.36518   0.97469   0.00000  Uiso   1.00
Be132  C     0.14991   0.68259   0.90383   0.00000  Uiso   1.00
Be133  C     0.18469   0.68664   0.93084   0.00000  Uiso   1.00
C135   N     0.26032   0.65539   0.92994   0.00000  Uiso   1.00
B67    C     0.26792   0.63164   0.90298   0.00000  Uiso   1.00
C136   N     0.20268   0.64680   0.88639   0.00000  Uiso   1.00
He133  H     0.16225   0.71053   0.95037   0.00000  Uiso   1.00
He134  H     0.09149   0.70160   0.89581   0.00000  Uiso   1.00
Li68   H     0.32122   0.60357   0.89537   0.00000  Uiso   1.00
Be134  C     0.84882   0.26402   0.89187   0.00000  Uiso   1.00
Be135  C     0.81323   0.25891   0.91859   0.00000  Uiso   1.00
C137   N     0.73986   0.29376   0.91788   0.00000  Uiso   1.00
B68    C     0.73439   0.32031   0.89122   0.00000  Uiso   1.00
C138   N     0.79911   0.30407   0.87474   0.00000  Uiso   1.00
He135  H     0.83385   0.23205   0.93778   0.00000  Uiso   1.00
He136  H     0.90619   0.24302   0.88397   0.00000  Uiso   1.00
Li69   H     0.68312   0.35140   0.88378   0.00000  Uiso   1.00
Be136  C     0.12328   0.29832   0.90337   0.00000  Uiso   1.00
Be137  C     0.15137   0.29962   0.93136   0.00000  Uiso   1.00
C139   N     0.23090   0.32349   0.93122   0.00000  Uiso   1.00
B69    C     0.24793   0.33719   0.90358   0.00000  Uiso   1.00
C140   N     0.18494   0.32238   0.88591   0.00000  Uiso   1.00
He137  H     0.12136   0.28470   0.95122   0.00000  Uiso   1.00
He138  H     0.06436   0.28232   0.89461   0.00000  Uiso   1.00
Li70   H     0.30640   0.35765   0.89628   0.00000  Uiso   1.00
Be138  C     0.87343   0.66392   0.89505   0.00000  Uiso   1.00
Be139  C     0.84491   0.66139   0.92284   0.00000  Uiso   1.00
C141   N     0.76957   0.62934   0.92260   0.00000  Uiso   1.00
B70    C     0.75534   0.61275   0.89496   0.00000  Uiso   1.00
C142   N     0.81665   0.63229   0.87747   0.00000  Uiso   1.00
He139  H     0.87232   0.68031   0.94265   0.00000  Uiso   1.00
He140  H     0.93000   0.68540   0.88659   0.00000  Uiso   1.00
Li71   H     0.70034   0.58630   0.88755   0.00000  Uiso   1.00
Be140  C     0.24580   0.44486   0.80654   0.00000  Uiso   1.00
Be141  C     0.24781   0.51586   0.80686   0.00000  Uiso   1.00
C143   N     0.21462   0.53777   0.83238   0.00000  Uiso   1.00
B71    C     0.19184   0.48027   0.84630   0.00000  Uiso   1.00
C144   N     0.21116   0.42278   0.83184   0.00000  Uiso   1.00
He141  H     0.27104   0.55227   0.79112   0.00000  Uiso   1.00
He142  H     0.26696   0.40851   0.79049   0.00000  Uiso   1.00
Li72   H     0.16362   0.48018   0.86743   0.00000  Uiso   1.00
Be142  C     0.76399   0.51115   0.79691   0.00000  Uiso   1.00
Be143  C     0.76197   0.44014   0.79644   0.00000  Uiso   1.00
C145   N     0.79622   0.41644   0.82164   0.00000  Uiso   1.00
B72    C     0.81917   0.47307   0.83621   0.00000  Uiso   1.00
C146   N     0.79952   0.53159   0.82239   0.00000  Uiso   1.00
He143  H     0.73801   0.40486   0.78036   0.00000  Uiso   1.00
He144  H     0.74202   0.54853   0.78132   0.00000  Uiso   1.00
Li73   H     0.84815   0.47174   0.85730   0.00000  Uiso   1.00
Be144  C     0.96745   0.72015   0.82181   0.00000  Uiso   1.00
Be145  C     0.05174   0.72228   0.82425   0.00000  Uiso   1.00
C147   N     0.07833   0.65844   0.83306   0.00000  Uiso   1.00
B73    C     0.01005   0.62026   0.83611   0.00000  Uiso   1.00
C148   N     0.94158   0.65496   0.82906   0.00000  Uiso   1.00
He145  H     0.09453   0.76414   0.82029   0.00000  Uiso   1.00
He146  H     0.92419   0.75972   0.81527   0.00000  Uiso   1.00
Li74   H     0.01034   0.56660   0.84278   0.00000  Uiso   1.00
Be146  C     0.04886   0.23346   0.82317   0.00000  Uiso   1.00
Be147  C     0.96456   0.23235   0.82070   0.00000  Uiso   1.00
C149   N     0.93545   0.29644   0.82793   0.00000  Uiso   1.00
B74    C     0.00213   0.33374   0.83496   0.00000  Uiso   1.00
C150   N     0.07228   0.29828   0.83189   0.00000  Uiso   1.00
He147  H     0.92332   0.19119   0.81413   0.00000  Uiso   1.00
He148  H     0.09359   0.19321   0.81927   0.00000  Uiso   1.00
Li75   H     0.99975   0.38734   0.84159   0.00000  Uiso   1.00
Be148  C     0.37325   0.76966   0.81828   0.00000  Uiso   1.00
Be149  C     0.34051   0.72499   0.83825   0.00000  Uiso   1.00
C151   N     0.26751   0.70009   0.82748   0.00000  Uiso   1.00
B75    C     0.25936   0.72835   0.80131   0.00000  Uiso   1.00
C152   N     0.32172   0.77079   0.79480   0.00000  Uiso   1.00
He149  H     0.36258   0.71013   0.85940   0.00000  Uiso   1.00
He150  H     0.42902   0.80024   0.81897   0.00000  Uiso   1.00
Li76   H     0.20788   0.71784   0.78700   0.00000  Uiso   1.00
Be150  C     0.68335   0.15250   0.80510   0.00000  Uiso   1.00
Be151  C     0.71158   0.19707   0.82593   0.00000  Uiso   1.00
C153   N     0.75716   0.24756   0.81272   0.00000  Uiso   1.00
B76    C     0.75570   0.23196   0.78457   0.00000  Uiso   1.00
C154   N     0.71207   0.17468   0.77890   0.00000  Uiso   1.00
He151  H     0.70264   0.19665   0.84905   0.00000  Uiso   1.00
He152  H     0.64635   0.10616   0.80707   0.00000  Uiso   1.00
Li77   H     0.78714   0.26196   0.76825   0.00000  Uiso   1.00
Be152  C     0.37630   0.19956   0.81916   0.00000  Uiso   1.00
Be153  C     0.34052   0.24376   0.83860   0.00000  Uiso   1.00
C155   N     0.26498   0.26274   0.82793   0.00000  Uiso   1.00
B77    C     0.25838   0.23172   0.80226   0.00000  Uiso   1.00
C156   N     0.32416   0.19309   0.79599   0.00000  Uiso   1.00
He153  H     0.36227   0.26212   0.85930   0.00000  Uiso   1.00
He154  H     0.43492   0.17315   0.81986   0.00000  Uiso   1.00
Li78   H     0.20573   0.23764   0.78802   0.00000  Uiso   1.00
Be154  C     0.66615   0.77979   0.80836   0.00000  Uiso   1.00
Be155  C     0.69878   0.73641   0.82888   0.00000  Uiso   1.00
C157   N     0.75805   0.69686   0.81604   0.00000  Uiso   1.00
B78    C     0.75897   0.71669   0.78834   0.00000  Uiso   1.00
C158   N     0.70418   0.76658   0.78261   0.00000  Uiso   1.00
He155  H     0.68502   0.73118   0.85159   0.00000  Uiso   1.00
He156  H     0.61931   0.81914   0.81029   0.00000  Uiso   1.00
Li79   H     0.79989   0.69498   0.77236   0.00000  Uiso   1.00
Be156  C     0.25788   0.01514   0.79558   0.00000  Uiso   1.00
Be157  C     0.25682   0.94414   0.79497   0.00000  Uiso   1.00
C159   N     0.30437   0.92286   0.77231   0.00000  Uiso   1.00
B79    C     0.33120   0.98081   0.75963   0.00000  Uiso   1.00
C160   N     0.30623   0.03785   0.77334   0.00000  Uiso   1.00
He157  H     0.22714   0.90725   0.80910   0.00000  Uiso   1.00
He158  H     0.22931   0.05107   0.81032   0.00000  Uiso   1.00
Be158  C     0.78087   0.93718   0.76910   0.00000  Uiso   1.00
Be159  C     0.78160   0.00812   0.76808   0.00000  Uiso   1.00
Li80   H     0.51077   0.81957   0.77727   0.00000  Uiso   1.00
B80    C     0.50389   0.81854   0.75407   0.00000  Uiso   1.00
He159  H     0.82298   0.04495   0.77810   0.00000  Uiso   1.00
He160  H     0.82142   0.90149   0.78015   0.00000  Uiso   1.00
Be160  C     0.83017   0.99100   0.00338   0.00000  Uiso   1.00
loop_
_geom_bond_atom_site_label_1
_geom_bond_atom_site_label_2
_geom_bond_distance
_geom_bond_site_symmetry_2
_ccdc_geom_bond_type
H1     C1      2.002   .     S
H1     C5      1.993   .     S
H1     C9      1.999   .     S
H1     C13     1.999   .     S
H2     C2      2.001   .     S
H2     C7      1.993   .     S
H2     C11     2.001   .     S
H2     C15     1.996   .     S
H3     C3      2.005   .     S
H3     C6      2.001   .     S
H3     C12     2.002   .     S
H3     C17     1.999   .     S
H4     C4      2.003   .     S
H4     C8      2.000   .     S
H4     C10     2.004   .     S
H4     C19     1.994   .     S
H5     C14     2.002   .     S
H5     C21     1.998   .     S
H5     C25     1.994   .     S
H5     C29     1.995   .     S
H6     C16     1.996   .     S
H6     C23     1.991   .     S
H6     C27     1.996   .     S
H6     C31     1.990   .     S
H7     C18     2.003   .     S
H7     C22     1.998   .     S
H7     C28     1.994   .     S
H7     C33     1.999   .     S
H8     C20     1.992   .     S
H8     C24     1.991   .     S
H8     C26     1.997   .     S
H8     C35     1.995   .     S
H9     C32     1.991   .     S
H9     C37     1.991   .     S
H9     C41     1.988   .     S
H9     C45     1.989   .     S
H10    C36     1.993   .     S
H10    C38     1.990   .     S
H10    C40     1.989   .     S
H10    C49     1.986   .     S
Be1    Be2     1.390   .     D
Be1    He40    1.099   .     S
Be1    C123    1.390   1_554 S
Be2    C1      1.389   .     S
Be2    He1     1.097   .     S
C1     B1      1.360   .     D
B1     C123    1.359   1_554 S
B1     Li61    1.097   .     S
Be3    C2      1.389   .     S
Be3    He2     1.097   .     S
Be3    Be122   1.390   .     D
C2     B60     1.359   .     D
Be4    C3      1.390   .     S
Be4    He3     1.097   .     S
Be4    Be123   1.390   1_554 D
B2     C3      1.359   .     D
B2     Li1     1.097   .     S
B2     C125    1.360   1_554 S
C4     Be124   1.389   1_554 S
C4     B61     1.359   1_554 S
Li2    B34     1.095   .     S
Li3    B61     1.098   1_554 S
Be5    Be6     1.392   1_565 D
Be5    C6      1.390   .     S
Be5    He126   1.097   1_554 S
Be6    Be5     1.392   1_545 D
Be6    C5      1.388   .     S
Be6    He125   1.097   1_554 S
C5     B3      1.358   1_545 D
B3     C5      1.358   1_565 D
B3     C6      1.357   .     S
B3     Li4     1.097   .     S
Li5    B19     1.097   .     S
Be7    C7      1.388   .     S
Be7    He127   1.097   1_554 S
Be7    Be160   1.391   .     D
C7     B4      1.358   .     S
B4     C8      1.357   1_565 D
B4     Li6     1.098   .     S
C8     B4      1.357   1_545 D
C8     Be160   1.391   1_545 S
He4    Be41    1.096   .     S
He5    Be40    1.098   .     S
He6    Be127   1.097   1_554 S
He7    Be126   1.097   1_554 S
Be8    Be9     1.393   1_655 D
Be8    C10     1.390   .     S
Be8    He9     1.097   .     S
Be9    Be8     1.393   1_455 D
Be9    C9      1.389   .     S
Be9    He8     1.097   .     S
C9     B5      1.358   1_455 S
B5     C9      1.358   1_655 S
B5     C10     1.357   .     D
B5     Li7     1.098   .     S
Be10   Be11    1.393   1_455 D
Be10   C12     1.390   .     S
Be10   He11    1.097   .     S
Be11   Be10    1.393   1_655 D
Be11   C11     1.389   .     S
Be11   He10    1.097   .     S
C11    B6      1.358   1_655 D
B6     C11     1.358   1_455 D
B6     C12     1.357   .     S
B6     Li8     1.098   .     S
Be12   Be13    1.391   .     D
Be12   C14     1.389   .     S
Be12   He13    1.097   .     S
Be13   C13     1.389   .     S
Be13   He12    1.097   .     S
C13    B7      1.359   .     D
B7     C14     1.358   .     S
B7     Li9     1.098   .     S
Be14   Be15    1.393   .     D
Be14   C16     1.389   .     S
Be14   He15    1.097   .     S
Be15   C15     1.389   .     S
Be15   He14    1.097   .     S
C15    B8      1.357   .     S
B8     C16     1.357   .     D
B8     Li10    1.098   .     S
Be16   Be17    1.391   .     D
Be16   C18     1.390   .     S
Be16   He17    1.097   .     S
Be17   C17     1.389   .     S
Be17   He16    1.097   .     S
C17    B9      1.359   .     S
B9     C18     1.358   .     D
B9     Li11    1.098   .     S
Be18   Be19    1.392   .     D
Be18   C20     1.389   .     S
Be18   He19    1.097   .     S
Be19   C19     1.389   .     S
Be19   He18    1.097   .     S
C19    B10     1.357   .     D
B10    C20     1.356   .     S
B10    Li12    1.098   .     S
Be20   Be21    1.393   1_565 D
Be20   C22     1.390   .     S
Be20   He21    1.097   .     S
Be21   Be20    1.393   1_545 D
Be21   C21     1.389   .     S
Be21   He20    1.097   .     S
C21    B11     1.358   1_545 D
B11    C21     1.358   1_565 D
B11    C22     1.357   .     S
B11    Li13    1.098   .     S
Be22   Be23    1.393   1_545 D
Be22   C24     1.390   .     S
Be22   He23    1.097   .     S
Be23   Be22    1.393   1_565 D
Be23   C23     1.389   .     S
Be23   He22    1.097   .     S
C23    B12     1.356   .     S
B12    C24     1.356   1_565 D
B12    Li14    1.098   .     S
C24    B12     1.356   1_545 D
Be24   Be25    1.392   .     D
Be24   C26     1.390   .     S
Be24   He25    1.097   .     S
Be25   C25     1.389   .     S
Be25   He24    1.097   .     S
C25    B13     1.357   .     S
B13    C26     1.357   .     D
B13    Li15    1.098   .     S
Be26   Be27    1.392   .     D
Be26   C28     1.389   .     S
Be26   He27    1.097   .     S
Be27   C27     1.389   .     S
Be27   He26    1.097   .     S
C27    B14     1.357   .     D
B14    C28     1.357   .     S
B14    Li16    1.098   .     S
Be28   Be29    1.391   .     D
Be28   C30     1.390   .     S
Be28   He29    1.097   .     S
Be29   C29     1.389   .     S
Be29   He28    1.097   .     S
C29    B15     1.358   .     S
B15    C30     1.358   .     D
B15    Li17    1.097   .     S
C30    H11     1.998   .     S
Be30   Be31    1.392   .     D
Be30   C32     1.389   .     S
Be30   He31    1.095   .     S
Be31   C31     1.389   .     S
Be31   He30    1.097   .     S
C31    B16     1.356   .     D
B16    C32     1.356   .     S
B16    Li18    1.098   .     S
Be32   Be33    1.392   .     D
Be32   C34     1.390   .     S
Be32   He33    1.096   .     S
Be33   C33     1.388   .     S
Be33   He32    1.097   .     S
C33    B17     1.359   .     D
B17    C34     1.358   .     S
B17    Li19    1.098   .     S
C34    H12     2.006   .     S
Be34   Be35    1.394   .     D
Be34   C36     1.389   .     S
Be34   He35    1.096   .     S
Be35   C35     1.389   .     S
Be35   He34    1.097   .     S
C35    B18     1.355   .     S
B18    C36     1.356   .     D
B18    Li20    1.099   .     S
Be36   Be37    1.392   .     D
Be36   He38    1.097   .     S
Be36   C81     1.389   .     S
Be37   He37    1.097   .     S
Be37   C80     1.389   .     S
B19    C39     1.355   .     S
B19    C40     1.355   1_455 D
He36   Be38    1.097   .     S
Be38   Be39    1.393   .     D
Be38   C38     1.389   .     S
Be39   C37     1.389   .     S
Be39   He39    1.097   .     S
C37    B20     1.356   .     D
B20    C38     1.357   .     S
B20    Li22    1.098   .     S
Be40   Be41    1.392   .     D
Be40   C128    1.391   1_554 S
Be41   C127    1.388   1_554 S
H11    C39     1.989   .     S
H11    C43     1.993   .     S
H11    C80     1.997   .     S
H12    C42     1.991   .     S
H12    C47     1.991   .     S
H12    C81     1.995   .     S
H13    C44     1.994   .     S
H13    C51     2.002   .     S
H13    C55     1.993   .     S
H13    C59     1.995   .     S
H14    C46     1.992   .     S
H14    C53     2.003   .     S
H14    C57     1.993   .     S
H14    C61     1.996   .     S
H15    C48     1.992   .     S
H15    C52     2.003   .     S
H15    C58     1.997   .     S
H15    C63     1.999   .     S
H16    C50     1.989   .     S
H16    C54     2.001   .     S
H16    C56     1.990   .     S
H16    C65     1.994   .     S
H17    C60     2.000   .     S
H17    C67     2.003   .     S
H17    C71     2.003   .     S
H17    C75     2.004   .     S
H18    C62     2.001   .     S
H18    C68     2.006   .     S
H18    C73     2.004   .     S
H18    C77     2.007   .     S
H19    C64     2.002   .     S
H19    C69     2.005   .     S
H19    C72     2.001   .     S
H19    C78     2.008   .     S
H20    C66     1.998   .     S
H20    C70     2.002   .     S
H20    C74     1.996   .     S
H20    C76     1.996   .     S
B21    Li21    1.098   .     S
B21    C80     1.357   .     D
B21    C81     1.358   .     S
Be42   Be43    1.393   1_655 D
Be42   C40     1.389   .     S
Be42   He42    1.097   .     S
Be43   Be42    1.393   1_455 D
Be43   C39     1.389   .     S
Be43   He41    1.097   .     S
C40    B19     1.355   1_655 D
Be44   Be45    1.393   1_455 D
Be44   C42     1.390   .     S
Be44   He44    1.097   .     S
Be45   Be44    1.393   1_655 D
Be45   C41     1.389   .     S
Be45   He43    1.097   .     S
C41    B34     1.355   1_655 S
C42    B34     1.355   .     D
Be46   Be47    1.392   .     D
Be46   C44     1.390   .     S
Be46   He46    1.097   .     S
Be47   C43     1.389   .     S
Be47   He45    1.097   .     S
C43    B22     1.357   .     D
B22    C44     1.357   .     S
B22    Li23    1.097   .     S
Be48   Be49    1.393   .     D
Be48   C46     1.390   .     S
Be48   He48    1.098   .     S
Be49   C45     1.388   .     S
Be49   He47    1.097   .     S
C45    B23     1.357   .     D
B23    C46     1.355   .     S
B23    Li24    1.098   .     S
Be50   Be51    1.392   .     D
Be50   C48     1.390   .     S
Be50   He50    1.097   .     S
Be51   C47     1.389   .     S
Be51   He49    1.097   .     S
C47    B24     1.357   .     S
B24    C48     1.356   .     D
B24    Li25    1.098   .     S
Be52   Be53    1.393   .     D
Be52   C50     1.390   .     S
Be52   He52    1.097   .     S
Be53   C49     1.388   .     S
Be53   He51    1.097   .     S
C49    B25     1.356   .     S
B25    C50     1.355   .     D
B25    Li26    1.098   .     S
Be54   Be55    1.397   1_565 D
Be54   C52     1.390   .     S
Be54   He54    1.096   .     S
Be55   Be54    1.397   1_545 D
Be55   C51     1.390   .     S
Be55   He53    1.097   .     S
C51    B26     1.356   1_545 D
B26    C51     1.356   1_565 D
B26    C52     1.355   .     S
B26    Li27    1.100   .     S
Be56   Be57    1.396   1_545 D
Be56   C54     1.390   .     S
Be56   He56    1.096   .     S
Be57   Be56    1.396   1_565 D
Be57   C53     1.390   .     S
Be57   He55    1.096   .     S
C53    B27     1.356   .     D
B27    C54     1.356   1_565 S
B27    Li28    1.099   .     S
C54    B27     1.356   1_545 S
Be58   Be59    1.391   .     D
Be58   C56     1.389   .     S
Be58   He58    1.097   .     S
Be59   C55     1.390   .     S
Be59   He57    1.096   .     S
C55    B28     1.357   .     D
B28    C56     1.356   .     S
B28    Li29    1.097   .     S
Be60   Be61    1.390   .     D
Be60   C58     1.390   .     S
Be60   He60    1.097   .     S
Be61   C57     1.389   .     S
Be61   He59    1.097   .     S
C57    B29     1.357   .     S
B29    C58     1.357   .     D
B29    Li30    1.097   .     S
Be62   Be63    1.393   .     D
Be62   C60     1.390   .     S
Be62   He62    1.096   .     S
Be63   C59     1.389   .     S
Be63   He61    1.096   .     S
C59    B30     1.356   .     D
B30    C60     1.357   .     S
B30    Li31    1.099   .     S
Be64   Be65    1.392   .     D
Be64   C62     1.390   .     S
Be64   He64    1.097   .     S
Be65   C61     1.389   .     S
Be65   He63    1.097   .     S
C61    B31     1.358   .     D
B31    C62     1.358   .     S
B31    Li32    1.097   .     S
Be66   Be67    1.393   .     D
Be66   C64     1.390   .     S
Be66   He66    1.096   .     S
Be67   C63     1.389   .     S
Be67   He65    1.096   .     S
C63    B32     1.358   .     D
B32    C64     1.357   .     S
B32    Li33    1.098   .     S
Be68   Be69    1.392   .     D
Be68   C66     1.390   .     S
Be68   He68    1.097   .     S
Be69   C65     1.389   .     S
Be69   He67    1.097   .     S
C65    B33     1.357   .     D
B33    C66     1.358   .     S
B33    Li34    1.097   .     S
B34    C41     1.355   1_455 S
C67    B54     1.358   .     D
C67    Be118   1.390   .     S
Be70   Be73    1.393   .     D
Be70   He75    1.097   .     S
Be70   C116    1.390   .     S
Be71   Be74    1.390   .     D
Be71   He74    1.097   .     S
Be71   C79     1.389   .     S
Be72   C68     1.390   .     S
Be72   He69    1.097   .     S
Be72   Be110   1.391   .     D
C68    B35     1.359   .     S
B35    Li40    1.097   .     S
B35    C111    1.360   .     D
Be73   He76    1.097   .     S
Be73   C117    1.388   .     S
C69    B55     1.360   .     D
C69    Be121   1.389   .     S
He70   Be121   1.097   .     S
Be74   C70     1.389   .     S
Be74   He71    1.097   .     S
B36    C70     1.359   .     D
B36    Li35    1.097   .     S
B36    C79     1.359   .     S
Li36   B40     1.098   .     S
He72   Be79    1.097   .     S
C71    B37     1.358   1_545 S
C71    Be120   1.390   .     S
B37    C71     1.358   1_565 S
B37    C72     1.358   .     D
B37    Li37    1.098   .     S
C72    Be119   1.389   .     S
Be75   Be76    1.392   1_545 D
Be75   C74     1.388   .     S
Be75   He116   1.097   .     S
Be76   Be75    1.392   1_565 D
Be76   C73     1.390   .     S
Be76   He115   1.097   .     S
C73    B38     1.357   .     S
B38    C74     1.358   1_565 D
B38    Li38    1.097   .     S
C74    B38     1.358   1_545 D
He73   Be80    1.097   .     S
Be77   Be78    1.393   1_655 D
Be77   C76     1.389   .     S
Be77   He78    1.097   .     S
Be78   Be77    1.393   1_455 D
Be78   C75     1.390   .     S
Be78   He77    1.097   .     S
C75    B39     1.357   1_455 D
B39    C75     1.357   1_655 D
B39    C76     1.358   .     S
B39    Li39    1.098   .     S
Be79   Be80    1.393   1_455 D
Be79   C78     1.389   .     S
Be80   Be79    1.393   1_655 D
Be80   C77     1.390   .     S
C77    B40     1.359   .     D
B40    C78     1.359   1_655 S
C78    B40     1.359   1_455 S
C79    H28     2.004   .     S
H21    C84     1.990   .     S
H21    C88     1.994   .     S
H21    C121    1.998   .     S
H21    C154    1.999   .     S
H22    C83     1.990   .     S
H22    C92     1.992   .     S
H22    C122    1.996   .     S
H22    C158    2.005   .     S
H23    C87     1.991   .     S
H23    C94     2.001   .     S
H23    C98     1.992   .     S
H23    C102    1.994   .     S
H24    C89     1.995   .     S
H24    C96     2.005   .     S
H24    C100    2.003   .     S
H24    C104    1.999   .     S
H25    C91     1.991   .     S
H25    C95     2.004   .     S
H25    C101    1.999   .     S
H25    C106    1.999   .     S
H26    C93     1.993   .     S
H26    C97     2.003   .     S
H26    C99     1.995   .     S
H26    C108    1.998   .     S
H27    C103    2.000   .     S
H27    C112    2.007   .     S
H27    C113    2.004   .     S
H27    C118    2.003   .     S
H28    C105    2.004   .     S
H28    C116    2.004   .     S
H28    C120    2.009   .     S
H29    C107    2.002   .     S
H29    C110    2.003   .     S
H29    C114    2.003   .     S
H29    C115    2.011   .     S
H30    C109    1.998   .     S
H30    C111    2.002   .     S
H30    C117    1.998   .     S
H30    C119    2.004   .     S
Li41   B79     1.098   .     S
B41    Li42    1.098   .     S
B41    C121    1.358   1_565 S
B41    C122    1.358   .     D
Be81   Be82    1.393   .     D
Be81   C83     1.390   .     S
Be81   He80    1.097   .     S
Be82   C82     1.389   .     S
Be82   He79    1.097   .     S
C82    H39     1.988   .     S
C82    B80     1.355   .     D
C83    B80     1.355   .     S
Be83   Be84    1.392   .     D
Be83   C85     1.389   .     S
Be83   He82    1.097   .     S
Be84   C84     1.389   .     S
Be84   He81    1.097   .     S
C84    B62     1.356   .     D
C85    H40     1.989   .     S
C85    B62     1.356   .     S
Be85   Be86    1.393   .     D
Be85   C87     1.390   .     S
Be85   He84    1.097   .     S
Be86   C86     1.388   .     S
Be86   He83    1.097   .     S
C86    B42     1.357   .     S
C86    H39     1.988   .     S
B42    C87     1.355   .     D
B42    Li43    1.098   .     S
Be87   Be88    1.393   .     D
Be87   C89     1.389   .     S
Be87   He86    1.097   .     S
Be88   C88     1.389   .     S
Be88   He85    1.097   .     S
C88    B43     1.357   .     D
B43    C89     1.357   .     S
B43    Li44    1.098   .     S
Be89   Be90    1.393   .     D
Be89   C91     1.390   .     S
Be89   He88    1.097   .     S
Be90   C90     1.388   .     S
Be90   He87    1.097   .     S
C90    B44     1.356   .     S
C90    H40     1.987   .     S
B44    C91     1.355   .     D
B44    Li45    1.098   .     S
Be91   Be92    1.392   .     D
Be91   C93     1.390   .     S
Be91   He90    1.097   .     S
Be92   C92     1.388   .     S
Be92   He89    1.097   .     S
C92    B45     1.357   .     D
B45    C93     1.357   .     S
B45    Li46    1.098   .     S
Be93   Be94    1.396   .     D
Be93   C95     1.390   .     S
Be93   He92    1.096   .     S
Be94   C94     1.390   .     S
Be94   He91    1.096   .     S
C94    B46     1.356   .     D
B46    C95     1.356   .     S
B46    Li47    1.099   .     S
Be95   Be96    1.397   .     D
Be95   C97     1.390   .     S
Be95   He94    1.096   .     S
Be96   C96     1.390   .     S
Be96   He93    1.096   .     S
C96    B47     1.356   .     S
B47    C97     1.356   .     D
B47    Li48    1.099   .     S
Be97   Be98    1.391   1_655 D
Be97   C99     1.390   .     S
Be97   He96    1.097   .     S
Be98   Be97    1.391   1_455 D
Be98   C98     1.388   .     S
Be98   He95    1.097   .     S
C98    B48     1.357   1_455 S
B48    C98     1.357   1_655 S
B48    C99     1.357   .     D
B48    Li49    1.097   1_655 S
Li49   B48     1.097   1_455 S
Be99   Be100   1.390   1_455 D
Be99   C101    1.389   .     S
Be99   He98    1.097   .     S
Be100  Be99    1.390   1_655 D
Be100  C100    1.389   .     S
Be100  He97    1.097   .     S
C100   B49     1.359   .     D
B49    C101    1.358   1_655 S
B49    Li50    1.096   1_655 S
C101   B49     1.358   1_455 S
Li50   B49     1.096   1_455 S
Be101  Be102   1.392   .     D
Be101  C103    1.390   .     S
Be101  He100   1.097   .     S
Be102  C102    1.389   .     S
Be102  He99    1.097   .     S
C102   B50     1.358   .     S
B50    C103    1.358   .     D
B50    Li51    1.097   .     S
Be103  Be104   1.392   .     D
Be103  C105    1.390   .     S
Be103  He102   1.097   .     S
Be104  C104    1.388   .     S
Be104  He101   1.096   .     S
C104   B51     1.358   .     D
B51    C105    1.358   .     S
B51    Li52    1.098   .     S
Be105  Be106   1.392   .     D
Be105  C107    1.389   .     S
Be105  He104   1.097   .     S
Be106  C106    1.389   .     S
Be106  He103   1.097   .     S
C106   B52     1.358   .     S
B52    C107    1.359   .     D
B52    Li53    1.097   .     S
Be107  Be108   1.393   .     D
Be107  C109    1.389   .     S
Be107  He106   1.097   .     S
Be108  C108    1.389   .     S
Be108  He105   1.096   .     S
C108   B53     1.357   .     D
B53    C109    1.357   .     S
B53    Li54    1.098   .     S
Be109  C110    1.389   .     S
Be109  He107   1.097   .     S
Be109  Be118   1.392   .     D
B54    C110    1.358   .     S
B54    Li60    1.097   .     S
Be110  C111    1.388   .     S
Be110  He108   1.097   .     S
He109  Be116   1.097   .     S
Be111  C112    1.390   .     S
Be111  He110   1.097   .     S
Be111  Be121   1.390   .     D
C112   B55     1.359   .     S
B55    Li55    1.097   .     S
Li56   B57     1.098   .     S
He111  Be113   1.097   .     S
He112  Be117   1.096   .     S
He113  Be120   1.097   .     S
He114  Be119   1.097   .     S
Be112  Be113   1.391   .     D
Be112  C114    1.389   .     S
Be112  He120   1.097   .     S
Be113  C113    1.389   .     S
C113   B56     1.359   .     S
B56    C114    1.359   .     D
B56    Li57    1.097   .     S
C115   B57     1.359   .     S
C115   Be116   1.390   .     S
B57    C120    1.359   .     D
C116   B58     1.358   .     D
B58    C117    1.358   .     S
B58    Li58    1.098   .     S
Be114  Be115   1.393   .     D
Be114  C119    1.389   .     S
Be114  He118   1.097   .     S
Be115  C118    1.390   .     S
Be115  He117   1.097   .     S
C118   B59     1.358   .     D
B59    C119    1.358   .     S
B59    Li59    1.098   .     S
Be116  Be117   1.393   .     D
Be117  C120    1.389   .     S
Be118  He119   1.097   .     S
Be119  Be120   1.394   1_565 D
Be120  Be119   1.394   1_545 D
C121   B41     1.358   1_545 S
C121   Be159   1.390   .     S
C122   Be158   1.389   .     S
H31    C125    2.001   .     S
H31    C127    1.992   .     S
H31    C131    2.001   .     S
H31    C135    1.995   .     S
H32    C126    2.001   .     S
H32    C129    1.993   .     S
H32    C133    1.999   .     S
H32    C137    2.000   .     S
H33    C123    2.003   .     S
H33    C128    2.001   .     S
H33    C134    2.004   .     S
H33    C139    1.995   .     S
H34    C124    2.004   .     S
H34    C130    2.001   .     S
H34    C132    2.001   .     S
H34    C141    1.999   .     S
H35    C136    1.994   .     S
H35    C143    1.991   .     S
H35    C147    1.996   .     S
H35    C151    1.989   .     S
H36    C138    2.002   .     S
H36    C145    1.998   .     S
H36    C149    1.994   .     S
H36    C153    1.996   .     S
H37    C140    1.993   .     S
H37    C144    1.991   .     S
H37    C150    1.997   .     S
H37    C155    1.996   .     S
H38    C142    2.002   .     S
H38    C146    1.998   .     S
H38    C148    1.995   .     S
H38    C157    1.998   .     S
H39    C152    1.990   .     S
H39    C159    1.991   .     S
H40    C156    1.994   .     S
H40    C160    1.990   .     S
C123   Be1     1.390   1_556 S
C123   B1      1.359   1_556 S
He121  Be124   1.097   1_554 S
Be122  C124    1.390   1_554 S
Be122  He122   1.097   1_554 S
B60    C124    1.359   1_554 S
B60    Li62    1.098   1_554 S
C124   Be122   1.390   1_556 S
C124   B60     1.359   1_556 S
He122  Be122   1.097   1_556 S
Li62   B60     1.098   1_556 S
Be123  Be4     1.390   1_556 D
Be123  C125    1.388   .     S
Be123  He123   1.097   .     S
C125   B2      1.360   1_556 S
Be124  He121   1.097   1_556 S
Be124  C4      1.389   1_556 S
Be124  Be125   1.390   .     D
Be125  C126    1.389   .     S
Be125  He124   1.097   .     S
C126   B61     1.360   .     D
B61    Li3     1.098   1_556 S
B61    C4      1.359   1_556 S
He125  Be6     1.097   1_556 S
He126  Be5     1.097   1_556 S
He127  Be7     1.097   1_556 S
He128  Be160   1.098   1_546 S
Li63   B62     1.097   .     S
C127   Be41    1.388   1_556 S
C127   B63     1.358   .     D
B63    C128    1.357   .     S
B63    Li64    1.098   .     S
C128   Be40    1.391   1_556 S
Be126  He7     1.097   1_556 S
Be126  Be127   1.392   .     D
Be126  C130    1.390   .     S
Be127  He6     1.097   1_556 S
Be127  C129    1.388   .     S
C129   B64     1.358   .     D
B64    C130    1.357   .     S
B64    Li65    1.098   .     S
Be128  Be129   1.393   .     D
Be128  C132    1.390   .     S
Be128  He130   1.097   .     S
Be129  C131    1.389   .     S
Be129  He129   1.097   .     S
C131   B65     1.358   .     D
B65    C132    1.357   .     S
B65    Li66    1.098   .     S
Be130  Be131   1.393   .     D
Be130  C134    1.390   .     S
Be130  He132   1.097   .     S
Be131  C133    1.389   .     S
Be131  He131   1.097   .     S
C133   B66     1.358   .     S
B66    C134    1.357   .     D
B66    Li67    1.098   .     S
Be132  Be133   1.392   .     D
Be132  C136    1.389   .     S
Be132  He134   1.097   .     S
Be133  C135    1.389   .     S
Be133  He133   1.097   .     S
C135   B67     1.357   .     S
B67    C136    1.357   .     D
B67    Li68    1.098   .     S
Be134  Be135   1.392   .     D
Be134  C138    1.389   .     S
Be134  He136   1.097   .     S
Be135  C137    1.389   .     S
Be135  He135   1.097   .     S
C137   B68     1.359   .     S
B68    C138    1.358   .     D
B68    Li69    1.098   .     S
Be136  Be137   1.393   .     D
Be136  C140    1.389   .     S
Be136  He138   1.097   .     S
Be137  C139    1.389   .     S
Be137  He137   1.097   .     S
C139   B69     1.357   .     S
B69    C140    1.356   .     D
B69    Li70    1.098   .     S
Be138  Be139   1.391   .     D
Be138  C142    1.390   .     S
Be138  He140   1.097   .     S
Be139  C141    1.389   .     S
Be139  He139   1.097   .     S
C141   B70     1.359   .     S
B70    C142    1.359   .     D
B70    Li71    1.098   .     S
Be140  Be141   1.393   .     D
Be140  C144    1.389   .     S
Be140  He142   1.097   .     S
Be141  C143    1.389   .     S
Be141  He141   1.097   .     S
C143   B71     1.356   .     S
B71    C144    1.356   .     D
B71    Li72    1.098   .     S
Be142  Be143   1.393   .     D
Be142  C146    1.389   .     S
Be142  He144   1.097   .     S
Be143  C145    1.389   .     S
Be143  He143   1.097   .     S
C145   B72     1.358   .     D
B72    C146    1.357   .     S
B72    Li73    1.098   .     S
Be144  Be145   1.392   1_655 D
Be144  C148    1.389   .     S
Be144  He146   1.097   .     S
Be145  Be144   1.392   1_455 D
Be145  C147    1.389   .     S
Be145  He145   1.097   .     S
C147   B73     1.357   .     D
B73    C148    1.357   1_455 S
B73    Li74    1.098   .     S
C148   B73     1.357   1_655 S
Be146  Be147   1.392   1_455 D
Be146  C150    1.389   .     S
Be146  He148   1.097   .     S
Be147  Be146   1.392   1_655 D
Be147  C149    1.389   .     S
Be147  He147   1.097   .     S
C149   B74     1.357   1_655 S
B74    C149    1.357   1_455 S
B74    C150    1.357   .     D
B74    Li75    1.098   1_455 S
Li75   B74     1.098   1_655 S
Be148  Be149   1.393   .     D
Be148  C152    1.389   .     S
Be148  He150   1.096   .     S
Be149  C151    1.389   .     S
Be149  He149   1.096   .     S
C151   B75     1.355   .     S
B75    C152    1.356   .     D
B75    Li76    1.099   .     S
Be150  Be151   1.391   .     D
Be150  C154    1.390   .     S
Be150  He152   1.097   .     S
Be151  C153    1.389   .     S
Be151  He151   1.097   .     S
C153   B76     1.358   .     D
B76    C154    1.358   .     S
B76    Li77    1.097   .     S
Be152  Be153   1.394   .     D
Be152  C156    1.389   .     S
Be152  He154   1.096   .     S
Be153  C155    1.390   .     S
Be153  He153   1.096   .     S
C155   B77     1.356   .     S
B77    C156    1.356   .     D
B77    Li78    1.099   .     S
Be154  Be155   1.392   .     D
Be154  C158    1.390   .     S
Be154  He156   1.096   .     S
Be155  C157    1.388   .     S
Be155  He155   1.097   .     S
C157   B78     1.359   .     S
B78    C158    1.358   .     D
B78    Li79    1.098   .     S
Be156  Be157   1.393   1_545 D
Be156  C160    1.389   .     S
Be156  He158   1.097   .     S
Be157  Be156   1.393   1_565 D
Be157  C159    1.390   .     S
Be157  He157   1.097   .     S
C159   B79     1.357   .     D
B79    C160    1.357   1_565 S
C160   B79     1.357   1_545 S
Be158  Be159   1.392   1_565 D
Be158  He160   1.097   .     S
Be159  Be158   1.392   1_545 D
Be159  He159   1.097   .     S
Li80   B80     1.096   .     S
Be160  C8      1.391   1_565 S
Be160  He128   1.098   1_564 S
