# Supplementary material for: Data-Driven Search Algorithm for Discovery of Synthesizable Zeolitic Imidazolate Frameworks
Source: JACS Au. 2025 Mar 7;5(3):1460–70. doi: 10.1021/jacsau.5c00077 (PMC11938011; doi:10.1021/jacsau.5c00077)
Supplement: Supplementary file 5 — au5c00077_si_005.zip [file au5c00077_si_005.zip › Tier 2/T-201_65_3_4906.cif]

data_65_3_4906.lmp-nosymm
_audit_creation_date              2023-09-12
_audit_creation_method            'Materials Studio'
_symmetry_space_group_name_H-M    'AMM2'
_symmetry_Int_Tables_number       38
_symmetry_cell_setting            orthorhombic
loop_
_symmetry_equiv_pos_as_xyz
  x,y,z
  -x,-y,z
  x,-y,z
  -x,y,z
  x,y+1/2,z+1/2
  -x,-y+1/2,z+1/2
  x,-y+1/2,z+1/2
  -x,y+1/2,z+1/2
_cell_length_a                    19.0956
_cell_length_b                    17.2340
_cell_length_c                    48.6945
_cell_angle_alpha                 90.0000
_cell_angle_beta                  90.0000
_cell_angle_gamma                 90.0000
loop_
_atom_site_label
_atom_site_type_symbol
_atom_site_fract_x
_atom_site_fract_y
_atom_site_fract_z
_atom_site_U_iso_or_equiv
_atom_site_adp_type
_atom_site_occupancy
Be1    C     0.27254   0.76872   0.23976   0.00000  Uiso   1.00
H1     Zn    0.15985   0.82865   0.19872   0.00000  Uiso   1.00
H5     Zn    0.15794   0.67454   0.08697   0.00000  Uiso   1.00
C1     N     0.20338   0.78270   0.23241   0.00000  Uiso   1.00
He1    H     0.31595   0.78897   0.22687   0.00000  Uiso   1.00
Be5    C     0.96359   0.87960   0.23284   0.00000  Uiso   1.00
C5     N     0.05919   0.84214   0.20919   0.00000  Uiso   1.00
He5    H     0.07344   0.90271   0.24800   0.00000  Uiso   1.00
Be9    C     0.25402   0.04049   0.17466   0.00000  Uiso   1.00
C9     N     0.19422   0.93443   0.18828   0.00000  Uiso   1.00
He9    H     0.29131   0.91794   0.16589   0.00000  Uiso   1.00
Be13   C     0.20036   0.64148   0.14585   0.00000  Uiso   1.00
Be17   C     0.20148   0.67730   0.17148   0.00000  Uiso   1.00
C13    N     0.17200   0.75062   0.16877   0.00000  Uiso   1.00
B1     C     0.15307   0.75650   0.14199   0.00000  Uiso   1.00
C17    N     0.16914   0.69198   0.12729   0.00000  Uiso   1.00
He13   H     0.22143   0.65654   0.19129   0.00000  Uiso   1.00
He17   H     0.21905   0.58405   0.13946   0.00000  Uiso   1.00
Li1    H     0.12745   0.80784   0.13321   0.00000  Uiso   1.00
Be21   C     0.96354   0.72787   0.05141   0.00000  Uiso   1.00
C21    N     0.05913   0.69532   0.07595   0.00000  Uiso   1.00
He21   H     0.07376   0.74949   0.03608   0.00000  Uiso   1.00
Be25   C     0.25415   0.45959   0.07183   0.00000  Uiso   1.00
C25    N     0.18764   0.56555   0.07921   0.00000  Uiso   1.00
He25   H     0.29608   0.58167   0.06698   0.00000  Uiso   1.00
Be29   C     0.27363   0.86152   0.05561   0.00000  Uiso   1.00
Be33   C     0.23357   0.82585   0.07587   0.00000  Uiso   1.00
C29    N     0.21930   0.75045   0.06748   0.00000  Uiso   1.00
B5     C     0.24894   0.74358   0.04225   0.00000  Uiso   1.00
C33    N     0.28199   0.80940   0.03410   0.00000  Uiso   1.00
He29   H     0.21569   0.84795   0.09578   0.00000  Uiso   1.00
He33   H     0.29545   0.92028   0.05470   0.00000  Uiso   1.00
Li5    H     0.24635   0.69062   0.02976   0.00000  Uiso   1.00
Be37   C     0.53646   0.24641   0.03246   0.00000  Uiso   1.00
C37    N     0.44088   0.19582   0.01211   0.00000  Uiso   1.00
He37   H     0.42622   0.27748   0.04559   0.00000  Uiso   1.00
H9     Zn    0.16022   0.67134   0.30632   0.00000  Uiso   1.00
H13    Zn    0.15131   0.82385   0.41757   0.00000  Uiso   1.00
C41    N     0.20350   0.71656   0.27246   0.00000  Uiso   1.00
He41   H     0.31612   0.70774   0.27736   0.00000  Uiso   1.00
Be41   C     0.96359   0.62065   0.27243   0.00000  Uiso   1.00
C45    N     0.05922   0.65815   0.29607   0.00000  Uiso   1.00
He45   H     0.07343   0.59748   0.25728   0.00000  Uiso   1.00
Be45   C     0.25595   0.45951   0.32926   0.00000  Uiso   1.00
C49    N     0.19516   0.56555   0.31634   0.00000  Uiso   1.00
He49   H     0.29385   0.58205   0.33763   0.00000  Uiso   1.00
Be49   C     0.20755   0.85575   0.35954   0.00000  Uiso   1.00
Be53   C     0.20982   0.81894   0.33410   0.00000  Uiso   1.00
C53    N     0.17354   0.74934   0.33621   0.00000  Uiso   1.00
B19    C     0.15010   0.74637   0.36250   0.00000  Uiso   1.00
C57    N     0.16835   0.81000   0.37731   0.00000  Uiso   1.00
He53   H     0.23457   0.83674   0.31477   0.00000  Uiso   1.00
He57   H     0.23036   0.91101   0.36612   0.00000  Uiso   1.00
Li19   H     0.11877   0.69828   0.37073   0.00000  Uiso   1.00
Be57   C     0.96344   0.70163   0.43489   0.00000  Uiso   1.00
C61    N     0.05912   0.77420   0.42614   0.00000  Uiso   1.00
He61   H     0.07413   0.65636   0.44065   0.00000  Uiso   1.00
Be61   C     0.10350   0.04039   0.45244   0.00000  Uiso   1.00
C65    N     0.13439   0.93441   0.42820   0.00000  Uiso   1.00
He65   H     0.08319   0.91843   0.46766   0.00000  Uiso   1.00
Be65   C     0.35014   0.76929   0.44848   0.00000  Uiso   1.00
Be69   C     0.30543   0.80045   0.42877   0.00000  Uiso   1.00
C69    N     0.23686   0.78628   0.43691   0.00000  Uiso   1.00
B23    C     0.24197   0.74965   0.46149   0.00000  Uiso   1.00
C73    N     0.30938   0.73852   0.46942   0.00000  Uiso   1.00
He69   H     0.31724   0.83003   0.40937   0.00000  Uiso   1.00
He73   H     0.40750   0.76821   0.44952   0.00000  Uiso   1.00
Li23   H     0.19652   0.73101   0.47362   0.00000  Uiso   1.00
Be73   C     0.27263   0.72907   0.26474   0.00000  Uiso   1.00
H17    Zn    0.34215   0.67497   0.50105   0.00000  Uiso   1.00
Be77   C     0.30364   0.45961   0.46390   0.00000  Uiso   1.00
C77    N     0.33314   0.56547   0.48842   0.00000  Uiso   1.00
He77   H     0.28545   0.58168   0.44830   0.00000  Uiso   1.00
B37    C     0.16416   0.75008   0.25254   0.00000  Uiso   1.00
Li37   H     0.10667   0.75066   0.25270   0.00000  Uiso   1.00
Li9    H     0.90514   0.50000   0.09009   0.00000  Uiso   1.00
B9     C     0.84984   0.50000   0.08397   0.00000  Uiso   1.00
B31    C     0.16124   0.50000   0.30855   0.00000  Uiso   1.00
Li31   H     0.11035   0.50000   0.29809   0.00000  Uiso   1.00
Li11   H     0.62475   1.00000   0.02263   0.00000  Uiso   1.00
B11    C     0.65022   1.00000   0.00243   0.00000  Uiso   1.00
B17    C     0.16092   1.00000   0.19646   0.00000  Uiso   1.00
Li17   H     0.11088   1.00000   0.20751   0.00000  Uiso   1.00
B33    C     0.15314   1.00000   0.41466   0.00000  Uiso   1.00
Li33   H     0.17836   1.00000   0.39447   0.00000  Uiso   1.00
B13    C     1.00000   0.82187   0.19550   0.00000  Uiso   1.00
Li13   H     1.00000   0.79057   0.17587   0.00000  Uiso   1.00
B15    C     1.00000   0.67526   0.08969   0.00000  Uiso   1.00
Li15   H     1.00000   0.64829   0.11011   0.00000  Uiso   1.00
B27    C     1.00000   0.67845   0.30975   0.00000  Uiso   1.00
Li27   H     1.00000   0.70981   0.32937   0.00000  Uiso   1.00
B29    C     1.00000   0.81482   0.42056   0.00000  Uiso   1.00
Li29   H     1.00000   0.87507   0.41314   0.00000  Uiso   1.00
B35    C     0.50000   0.66828   0.50010   0.00000  Uiso   1.00
Li35   H     0.50000   0.62618   0.48318   0.00000  Uiso   1.00
loop_
_geom_bond_atom_site_label_1
_geom_bond_atom_site_label_2
_geom_bond_distance
_geom_bond_site_symmetry_2
_ccdc_geom_bond_type
Be1    C1      1.389   .     S
Be1    He1     1.097   .     S
Be1    Be73    1.395   .     D
H1     C1      2.002   .     S
H1     C5      2.002   .     S
H1     C9      2.003   .     S
H1     C13     1.997   .     S
H5     C17     1.998   .     S
H5     C21     1.994   .     S
H5     C25     1.998   .     S
H5     C29     1.996   .     S
C1     B37     1.356   .     D
Be5    He5     1.097   4_655 S
Be5    Be5     1.390   4_755 A
Be5    C5      1.390   4_655 A
C5     B13     1.358   1_455 A
C5     Be5     1.390   4_655 A
He5    Be5     1.097   4_655 S
Be9    C9      1.389   3_565 A
Be9    Be9     1.396   3     A
Be9    He9     1.097   3_565 S
C9     B17     1.356   .     A
C9     Be9     1.389   3_565 A
He9    Be9     1.097   3_565 S
Be13   Be17    1.393   .     D
Be13   C17     1.389   .     S
Be13   He17    1.097   .     S
Be17   C13     1.389   .     S
Be17   He13    1.097   .     S
C13    B1      1.357   .     S
B1     C17     1.358   .     D
B1     Li1     1.098   .     S
Be21   He21    1.097   4_655 S
Be21   Be21    1.392   4_755 A
Be21   C21     1.389   4_655 A
C21    B15     1.357   1_455 A
C21    Be21    1.389   4_655 A
He21   Be21    1.097   4_655 S
Be25   C25     1.389   3_565 A
Be25   He25    1.097   3_565 S
Be25   Be25    1.393   3_565 A
C25    Be25    1.389   3_565 A
C25    B9      1.357   2_665 A
He25   Be25    1.097   3_565 S
Be29   Be33    1.391   .     D
Be29   C33     1.389   .     S
Be29   He33    1.096   .     S
Be33   C29     1.389   .     S
Be33   He29    1.096   .     S
C29    B5      1.358   .     S
B5     C33     1.357   .     D
B5     Li5     1.098   .     S
C33    H17     1.996   7_564 S
Be37   Be37    1.392   4_655 A
Be37   C37     1.389   4_655 A
Be37   He37    1.097   4_655 S
C37    Be37    1.389   4_655 A
C37    H17     1.993   5_544 S
C37    B35     1.357   5_544 A
He37   Be37    1.097   4_655 S
H9     C41     2.002   .     S
H9     C45     2.005   .     S
H9     C49     2.002   .     S
H9     C53     1.997   .     S
H13    C57     2.002   .     S
H13    C61     2.001   .     S
H13    C65     2.001   .     S
H13    C69     1.994   .     S
C41    Be73    1.389   .     S
C41    B37     1.356   .     S
He41   Be73    1.097   .     S
Be41   He45    1.097   4_655 S
Be41   Be41    1.390   4_755 A
Be41   C45     1.390   4_655 A
C45    B27     1.358   1_455 A
C45    Be41    1.390   4_655 A
He45   Be41    1.097   4_655 S
Be45   C49     1.389   3_565 A
Be45   He49    1.097   3_565 S
Be45   Be45    1.395   3_565 A
C49    B31     1.356   .     A
C49    Be45    1.389   3_565 A
He49   Be45    1.097   3_565 S
Be49   Be53    1.392   .     D
Be49   C57     1.389   .     S
Be49   He57    1.095   .     S
Be53   C53     1.389   .     S
Be53   He53    1.097   .     S
C53    B19     1.357   .     S
B19    C57     1.358   .     D
B19    Li19    1.098   .     S
Be57   C61     1.390   4_655 A
Be57   Be57    1.396   4_755 A
Be57   He61    1.096   4_655 S
C61    B29     1.356   1_455 A
C61    Be57    1.390   4_655 A
He61   Be57    1.096   4_655 S
Be61   C65     1.389   3_565 A
Be61   Be61    1.392   3     A
Be61   He65    1.097   3_565 S
C65    B33     1.357   .     A
C65    Be61    1.389   3_565 A
He65   Be61    1.097   3_565 S
Be65   Be69    1.392   .     D
Be65   C73     1.388   .     S
Be65   He73    1.097   .     S
Be69   C69     1.390   .     S
Be69   He69    1.097   .     S
C69    B23     1.357   .     S
B23    C73     1.357   .     D
B23    Li23    1.098   .     S
C73    H17     1.991   .     S
H17    C77     1.992   .     S
H17    C33     1.996   7_565 S
H17    C37     1.993   5     S
Be77   C77     1.389   3_565 A
Be77   Be77    1.392   3_565 A
Be77   He77    1.097   3_565 S
C77    Be77    1.389   3_565 A
C77    B11     1.356   6_665 A
He77   Be77    1.097   3_565 S
B37    Li37    1.098   .     S
Li9    B9      1.097   .     S
B9     C25     1.357   2_665 A
B9     C25     1.357   4_655 A
B31    C49     1.356   3_565 A
B31    Li31    1.097   .     S
Li11   B11     1.097   .     S
B11    C77     1.356   6_664 A
B11    C77     1.356   8_654 A
B17    C9      1.356   3_575 A
B17    Li17    1.097   .     S
B33    C65     1.357   3_575 A
B33    Li33    1.095   .     S
B13    C5      1.358   1_655 A
B13    C5      1.358   4_655 A
B13    Li13    1.098   .     S
B15    C21     1.357   1_655 A
B15    C21     1.357   4_655 A
B15    Li15    1.098   .     S
B27    C45     1.358   1_655 A
B27    C45     1.358   4_655 A
B27    Li27    1.098   .     S
B29    C61     1.356   1_655 A
B29    C61     1.356   4_655 A
B29    Li29    1.099   .     S
B35    Li35    1.098   .     S
B35    C37     1.357   5     A
B35    C37     1.357   8_655 A
