# Supplementary material for: Data-Driven Search Algorithm for Discovery of Synthesizable Zeolitic Imidazolate Frameworks
Source: JACS Au. 2025 Mar 7;5(3):1460–70. doi: 10.1021/jacsau.5c00077 (PMC11938011; doi:10.1021/jacsau.5c00077)
Supplement: Supplementary file 5 — au5c00077_si_005.zip [file au5c00077_si_005.zip › Tier 2/T-202_59_3_4712.cif]

data_59_3_4712.lmp-nosymm
_audit_creation_date              2023-09-12
_audit_creation_method            'Materials Studio'
_symmetry_space_group_name_H-M    'PM'
_symmetry_Int_Tables_number       6
_symmetry_cell_setting            monoclinic
loop_
_symmetry_equiv_pos_as_xyz
  x,y,z
  x,-y,z
_cell_length_a                    27.6119
_cell_length_b                    17.2003
_cell_length_c                    13.5470
_cell_angle_alpha                 90.0000
_cell_angle_beta                  89.7239
_cell_angle_gamma                 90.0000
loop_
_atom_site_label
_atom_site_type_symbol
_atom_site_fract_x
_atom_site_fract_y
_atom_site_fract_z
_atom_site_U_iso_or_equiv
_atom_site_adp_type
_atom_site_occupancy
H1     Zn    0.15196   0.17506   0.01852   0.00000  Uiso   1.00
H2     Zn    0.35072   0.32440   0.99302   0.00000  Uiso   1.00
H3     Zn    0.99817   0.32128   0.28182   0.00000  Uiso   1.00
C1     N     0.00781   0.06577   0.64187   0.00000  Uiso   1.00
H4     Zn    0.00252   0.17550   0.69020   0.00000  Uiso   1.00
Be1    C     0.24756   0.36238   0.05185   0.00000  Uiso   1.00
Be2    C     0.20241   0.32709   0.06107   0.00000  Uiso   1.00
C2     N     0.20666   0.25048   0.02982   0.00000  Uiso   1.00
B1     C     0.25343   0.24242   0.00008   0.00000  Uiso   1.00
C3     N     0.27955   0.30868   0.01136   0.00000  Uiso   1.00
He1    H     0.16800   0.35013   0.08929   0.00000  Uiso   1.00
He2    H     0.25896   0.42187   0.06909   0.00000  Uiso   1.00
Li1    H     0.26847   0.18826   0.96996   0.00000  Uiso   1.00
Be3    C     0.21633   0.04049   0.08253   0.00000  Uiso   1.00
C4     N     0.17572   0.06571   0.03152   0.00000  Uiso   1.00
He3    H     0.24223   0.08185   0.11409   0.00000  Uiso   1.00
Be4    C     0.37501   0.45956   0.85966   0.00000  Uiso   1.00
C5     N     0.36213   0.43440   0.95362   0.00000  Uiso   1.00
He4    H     0.38336   0.41830   0.80020   0.00000  Uiso   1.00
Be5    C     0.07893   0.20171   0.28756   0.00000  Uiso   1.00
Be6    C     0.11290   0.16640   0.22603   0.00000  Uiso   1.00
C6     N     0.10774   0.19717   0.13194   0.00000  Uiso   1.00
B3     C     0.07209   0.25126   0.13980   0.00000  Uiso   1.00
C7     N     0.05350   0.25622   0.23259   0.00000  Uiso   1.00
He5    H     0.13960   0.12085   0.24162   0.00000  Uiso   1.00
He6    H     0.07190   0.19320   0.36649   0.00000  Uiso   1.00
Li3    H     0.05944   0.28665   0.07762   0.00000  Uiso   1.00
Be7    C     0.38912   0.21300   0.72838   0.00000  Uiso   1.00
Be8    C     0.35471   0.24400   0.79277   0.00000  Uiso   1.00
C8     N     0.37793   0.26409   0.87984   0.00000  Uiso   1.00
B4     C     0.42541   0.24743   0.86457   0.00000  Uiso   1.00
C9     N     0.43408   0.21707   0.77373   0.00000  Uiso   1.00
He7    H     0.31554   0.25185   0.78410   0.00000  Uiso   1.00
He8    H     0.38522   0.19007   0.65328   0.00000  Uiso   1.00
Li4    H     0.45358   0.25708   0.92005   0.00000  Uiso   1.00
Be9    C     0.10359   0.23174   0.73481   0.00000  Uiso   1.00
Be10   C     0.13795   0.23162   0.80961   0.00000  Uiso   1.00
C10    N     0.11767   0.19595   0.89193   0.00000  Uiso   1.00
B5     C     0.07235   0.17467   0.86435   0.00000  Uiso   1.00
C11    N     0.06173   0.19654   0.77058   0.00000  Uiso   1.00
He9    H     0.17495   0.25486   0.81077   0.00000  Uiso   1.00
He10   H     0.10574   0.25480   0.65941   0.00000  Uiso   1.00
Li5    H     0.04670   0.14492   0.91355   0.00000  Uiso   1.00
Be11   C     0.40380   0.25516   0.26932   0.00000  Uiso   1.00
Be12   C     0.36849   0.25588   0.19627   0.00000  Uiso   1.00
C12    N     0.38409   0.30476   0.12099   0.00000  Uiso   1.00
B6     C     0.42836   0.33058   0.14927   0.00000  Uiso   1.00
C13    N     0.44188   0.30222   0.23852   0.00000  Uiso   1.00
He11   H     0.33326   0.22655   0.19291   0.00000  Uiso   1.00
He12   H     0.40492   0.22425   0.34011   0.00000  Uiso   1.00
Li6    H     0.45049   0.37073   0.10515   0.00000  Uiso   1.00
Be13   C     0.05847   0.45955   0.22302   0.00000  Uiso   1.00
C14    N     0.01300   0.43402   0.25317   0.00000  Uiso   1.00
He13   H     0.08745   0.41854   0.20390   0.00000  Uiso   1.00
Be14   C     0.01627   0.33159   0.58976   0.00000  Uiso   1.00
Be15   C     0.01451   0.36572   0.49664   0.00000  Uiso   1.00
C15    N     0.00144   0.30896   0.42892   0.00000  Uiso   1.00
C16    N     0.00562   0.25302   0.57977   0.00000  Uiso   1.00
He14   H     0.02131   0.42585   0.47355   0.00000  Uiso   1.00
He15   H     0.02495   0.35694   0.66185   0.00000  Uiso   1.00
He16   H     0.04849   0.08163   0.50557   0.00000  Uiso   1.00
B8     C     0.49469   0.25506   0.52210   0.00000  Uiso   1.00
Li8    H     0.48234   0.30999   0.55493   0.00000  Uiso   1.00
Be16   C     0.03278   0.04047   0.55858   0.00000  Uiso   1.00
B9     C     0.99640   0.24257   0.48234   0.00000  Uiso   1.00
H9     Zn    0.64776   0.32483   0.97981   0.00000  Uiso   1.00
H10    Zn    0.84724   0.17596   0.01202   0.00000  Uiso   1.00
H11    Zn    0.50192   0.32425   0.31550   0.00000  Uiso   1.00
Be33   C     0.79618   0.32863   0.04087   0.00000  Uiso   1.00
Be34   C     0.75110   0.36362   0.02997   0.00000  Uiso   1.00
C33    N     0.71899   0.30827   0.99438   0.00000  Uiso   1.00
B19    C     0.74502   0.24148   0.98752   0.00000  Uiso   1.00
C34    N     0.79184   0.25070   0.01555   0.00000  Uiso   1.00
He33   H     0.73985   0.42388   0.04292   0.00000  Uiso   1.00
He34   H     0.83062   0.35291   0.06662   0.00000  Uiso   1.00
Li17   H     0.72990   0.18611   0.96172   0.00000  Uiso   1.00
Be35   C     0.78287   0.04049   0.07477   0.00000  Uiso   1.00
C35    N     0.82423   0.06579   0.02555   0.00000  Uiso   1.00
He35   H     0.75648   0.08180   0.10521   0.00000  Uiso   1.00
Be36   C     0.62461   0.45958   0.84608   0.00000  Uiso   1.00
C36    N     0.63649   0.43447   0.94036   0.00000  Uiso   1.00
He36   H     0.61673   0.41839   0.78646   0.00000  Uiso   1.00
Be37   C     0.60171   0.22111   0.71715   0.00000  Uiso   1.00
Be38   C     0.63777   0.25064   0.77800   0.00000  Uiso   1.00
C37    N     0.61699   0.26779   0.86894   0.00000  Uiso   1.00
B21    C     0.56919   0.25131   0.85940   0.00000  Uiso   1.00
C38    N     0.55805   0.22356   0.76857   0.00000  Uiso   1.00
He37   H     0.67662   0.25898   0.76441   0.00000  Uiso   1.00
He38   H     0.60362   0.20038   0.64063   0.00000  Uiso   1.00
Li19   H     0.54255   0.25921   0.91887   0.00000  Uiso   1.00
Be39   C     0.90667   0.22386   0.28936   0.00000  Uiso   1.00
Be40   C     0.87351   0.18824   0.22691   0.00000  Uiso   1.00
C39    N     0.88620   0.20594   0.13018   0.00000  Uiso   1.00
B22    C     0.92548   0.25321   0.13701   0.00000  Uiso   1.00
C40    N     0.93941   0.26549   0.23182   0.00000  Uiso   1.00
He39   H     0.84250   0.15062   0.24395   0.00000  Uiso   1.00
He40   H     0.90870   0.22363   0.37016   0.00000  Uiso   1.00
Li20   H     0.94425   0.27797   0.07270   0.00000  Uiso   1.00
Be41   C     0.60369   0.27054   0.26822   0.00000  Uiso   1.00
Be42   C     0.63762   0.27159   0.19192   0.00000  Uiso   1.00
C41    N     0.61656   0.30720   0.11079   0.00000  Uiso   1.00
B23    C     0.57078   0.32545   0.13948   0.00000  Uiso   1.00
C42    N     0.56106   0.30366   0.23383   0.00000  Uiso   1.00
He41   H     0.67519   0.25090   0.18967   0.00000  Uiso   1.00
He42   H     0.60661   0.24819   0.34379   0.00000  Uiso   1.00
Li21   H     0.54454   0.35461   0.09150   0.00000  Uiso   1.00
Be43   C     0.90317   0.23961   0.73516   0.00000  Uiso   1.00
Be44   C     0.86766   0.23962   0.80843   0.00000  Uiso   1.00
C43    N     0.88439   0.19581   0.88736   0.00000  Uiso   1.00
B24    C     0.92891   0.17017   0.85939   0.00000  Uiso   1.00
C44    N     0.94217   0.19598   0.76839   0.00000  Uiso   1.00
He43   H     0.83206   0.26794   0.81057   0.00000  Uiso   1.00
He44   H     0.90379   0.26797   0.66261   0.00000  Uiso   1.00
Li22   H     0.95198   0.13375   0.90615   0.00000  Uiso   1.00
Be45   C     0.53973   0.04041   0.82888   0.00000  Uiso   1.00
C45    N     0.50837   0.06554   0.75564   0.00000  Uiso   1.00
He45   H     0.56021   0.08148   0.87442   0.00000  Uiso   1.00
C46    N     0.50069   0.18839   0.57427   0.00000  Uiso   1.00
Li23   H     0.98634   0.18630   0.45015   0.00000  Uiso   1.00
Be46   C     0.51876   0.16888   0.41394   0.00000  Uiso   1.00
Be47   C     0.51667   0.13356   0.50630   0.00000  Uiso   1.00
C47    N     0.50576   0.24646   0.42498   0.00000  Uiso   1.00
He46   H     0.52501   0.07380   0.52857   0.00000  Uiso   1.00
He47   H     0.52921   0.14508   0.34177   0.00000  Uiso   1.00
Be48   C     0.53053   0.45951   0.44776   0.00000  Uiso   1.00
C48    N     0.50663   0.43420   0.36363   0.00000  Uiso   1.00
He48   H     0.54554   0.41830   0.50126   0.00000  Uiso   1.00
H12    Zn    0.49659   0.17604   0.72062   0.00000  Uiso   1.00
B2     C     0.15202   0.00000   0.00438   0.00000  Uiso   1.00
Li2    H     0.11830   0.00000   0.96181   0.00000  Uiso   1.00
B7     C     0.48969   0.00000   0.71524   0.00000  Uiso   1.00
Li7    H     0.46309   0.00000   0.65530   0.00000  Uiso   1.00
B20    C     0.84833   0.00000   0.99953   0.00000  Uiso   1.00
Li18   H     0.88272   0.00000   0.95862   0.00000  Uiso   1.00
B25    C     0.99457   0.00000   0.69049   0.00000  Uiso   1.00
Li24   H     0.97372   0.00000   0.75964   0.00000  Uiso   1.00
B11    C     0.35440   0.50000   0.00702   0.00000  Uiso   1.00
Li10   H     0.34403   0.50000   0.08535   0.00000  Uiso   1.00
B17    C     0.49400   0.50000   0.31461   0.00000  Uiso   1.00
Li16   H     0.47412   0.50000   0.24467   0.00000  Uiso   1.00
B27    C     0.64380   0.50000   0.99390   0.00000  Uiso   1.00
Li26   H     0.65323   0.50000   0.07254   0.00000  Uiso   1.00
B32    C     0.98723   0.50000   0.27131   0.00000  Uiso   1.00
Li31   H     0.94943   0.50000   0.29671   0.00000  Uiso   1.00
loop_
_geom_bond_atom_site_label_1
_geom_bond_atom_site_label_2
_geom_bond_distance
_geom_bond_site_symmetry_2
_ccdc_geom_bond_type
H1     C2      1.997   .     S
H1     C4      2.000   .     S
H1     C6      1.995   .     S
H1     C10     1.996   1_554 S
H2     C3      1.998   1_556 S
H2     C5      1.991   .     S
H2     C8      1.995   .     S
H2     C12     1.996   1_556 S
H3     C7      2.005   1_655 S
H3     C14     2.019   1_655 S
H3     C15     2.006   1_655 S
H3     C40     2.006   .     S
C1     H4      2.003   .     S
C1     Be16    1.389   .     A
C1     B25     1.358   1_455 A
H4     C11     2.002   .     S
H4     C16     2.005   .     S
H4     C44     2.001   1_455 S
Be1    Be2     1.392   .     D
Be1    C3      1.389   .     S
Be1    He2     1.096   .     S
Be2    C2      1.389   .     S
Be2    He1     1.097   .     S
C2     B1      1.358   .     S
B1     C3      1.358   .     D
B1     Li1     1.098   1_554 S
C3     H2      1.998   1_554 S
Li1    B1      1.098   1_556 S
Be3    C4      1.389   .     A
Be3    He3     1.097   .     S
Be3    Be3     1.393   2     A
C4     B2      1.358   .     A
Be4    C5      1.389   .     A
Be4    He4     1.097   .     S
Be4    Be4     1.391   2_565 A
C5     B11     1.357   1_556 A
Be5    Be6     1.391   .     D
Be5    C7      1.390   .     S
Be5    He6     1.096   .     S
Be6    C6      1.388   .     S
Be6    He5     1.097   .     S
C6     B3      1.358   .     D
B3     C7      1.358   .     S
B3     Li3     1.098   .     S
C7     H3      2.005   1_455 S
Be7    Be8     1.393   .     D
Be7    C9      1.390   .     S
Be7    He8     1.097   .     S
Be8    C8      1.389   .     S
Be8    He7     1.097   .     S
C8     B4      1.357   .     D
B4     C9      1.357   .     S
B4     Li4     1.097   .     S
C9     H12     1.996   .     S
Be9    Be10    1.391   .     D
Be9    C11     1.390   .     S
Be9    He10    1.097   .     S
Be10   C10     1.388   .     S
Be10   He9     1.097   .     S
C10    H1      1.996   1_556 S
C10    B5      1.358   .     D
B5     C11     1.358   .     S
B5     Li5     1.097   .     S
Be11   Be12    1.393   .     D
Be11   C13     1.389   .     S
Be11   He12    1.097   .     S
Be12   C12     1.389   .     S
Be12   He11    1.097   .     S
C12    H2      1.996   1_554 S
C12    B6      1.357   .     D
B6     C13     1.358   .     S
B6     Li6     1.097   .     S
C13    H11     1.999   .     S
Be13   C14     1.390   .     A
Be13   He13    1.097   .     S
Be13   Be13    1.392   2_565 A
C14    H3      2.019   1_455 S
C14    B32     1.361   1_455 A
Be14   Be15    1.392   .     D
Be14   C16     1.390   .     S
Be14   He15    1.097   .     S
Be15   C15     1.389   .     S
Be15   He14    1.096   .     S
C15    H3      2.006   1_455 S
C15    B9      1.359   1_455 D
C16    B9      1.357   1_455 S
He16   Be16    1.096   .     S
B8     Li8     1.098   .     S
B8     C46     1.358   .     D
B8     C47     1.357   .     S
Be16   Be16    1.392   2     A
B9     C15     1.359   1_655 D
B9     C16     1.357   1_655 S
B9     Li23    1.098   .     S
H9     C33     1.998   .     S
H9     C36     1.985   .     S
H9     C37     1.988   .     S
H9     C41     1.992   1_556 S
H10    C34     1.999   .     S
H10    C35     2.007   .     S
H10    C39     2.001   .     S
H10    C43     2.001   1_554 S
H11    C42     2.000   .     S
H11    C47     2.001   .     S
H11    C48     2.005   .     S
Be33   Be34    1.391   .     D
Be33   C34     1.389   .     S
Be33   He34    1.097   .     S
Be34   C33     1.389   1_554 S
Be34   He33    1.096   .     S
C33    Be34    1.389   1_556 S
C33    B19     1.358   .     D
B19    C34     1.358   1_556 S
B19    Li17    1.098   .     S
C34    B19     1.358   1_554 S
Be35   C35     1.390   .     A
Be35   He35    1.097   .     S
Be35   Be35    1.393   2     A
C35    B20     1.358   1_554 A
Be36   C36     1.389   .     A
Be36   He36    1.097   .     S
Be36   Be36    1.390   2_565 A
C36    B27     1.356   .     A
Be37   Be38    1.392   .     D
Be37   C38     1.390   .     S
Be37   He38    1.097   .     S
Be38   C37     1.388   .     S
Be38   He37    1.097   .     S
C37    B21     1.357   .     D
B21    C38     1.357   .     S
B21    Li19    1.097   .     S
C38    H12     1.995   .     S
Be39   Be40    1.392   .     D
Be39   C40     1.390   .     S
Be39   He40    1.096   .     S
Be40   C39     1.389   .     S
Be40   He39    1.097   .     S
C39    B22     1.359   .     D
B22    C40     1.359   .     S
B22    Li20    1.098   .     S
Be41   Be42    1.392   .     D
Be41   C42     1.390   .     S
Be41   He42    1.097   .     S
Be42   C41     1.388   .     S
Be42   He41    1.097   .     S
C41    H9      1.992   1_554 S
C41    B23     1.357   .     D
B23    C42     1.358   .     S
B23    Li21    1.097   .     S
Be43   Be44    1.392   .     D
Be43   C44     1.389   .     S
Be43   He44    1.097   .     S
Be44   C43     1.389   .     S
Be44   He43    1.097   .     S
C43    H10     2.001   1_556 S
C43    B24     1.358   .     D
B24    C44     1.359   .     S
B24    Li22    1.097   .     S
C44    H4      2.001   1_655 S
Be45   C45     1.389   .     A
Be45   He45    1.097   .     S
Be45   Be45    1.390   2     A
C45    H12     1.986   .     S
C45    B7      1.356   .     A
C46    Be47    1.389   .     S
C46    H12     1.997   .     S
Be46   Be47    1.392   .     D
Be46   C47     1.390   .     S
Be46   He47    1.097   .     S
Be47   He46    1.096   .     S
Be48   C48     1.390   .     A
Be48   He48    1.097   .     S
Be48   Be48    1.393   2_565 A
C48    B17     1.359   .     A
B2     C4      1.358   2     A
B2     Li2     1.098   1_554 S
Li2    B2      1.098   1_556 S
B7     C45     1.356   2     A
B7     Li7     1.098   .     S
B20    C35     1.358   1_556 A
B20    C35     1.358   2_556 A
B20    Li18    1.097   .     S
B25    C1      1.358   1_655 A
B25    C1      1.358   2_655 A
B25    Li24    1.097   .     S
B11    C5      1.357   1_554 A
B11    C5      1.357   2_564 A
B11    Li10    1.098   .     S
B17    C48     1.359   2_565 A
B17    Li16    1.097   .     S
B27    C36     1.356   2_565 A
B27    Li26    1.098   1_556 S
Li26   B27     1.098   1_554 S
B32    C14     1.361   1_655 A
B32    C14     1.361   2_665 A
B32    Li31    1.097   .     S
