# Supplementary material for: Data-Driven Search Algorithm for Discovery of Synthesizable Zeolitic Imidazolate Frameworks
Source: JACS Au. 2025 Mar 7;5(3):1460–70. doi: 10.1021/jacsau.5c00077 (PMC11938011; doi:10.1021/jacsau.5c00077)
Supplement: Supplementary file 5 — au5c00077_si_005.zip [file au5c00077_si_005.zip › Tier 2/T-203_51_3_75779.cif]

data_51_3_75779.lmp-nosymm
_audit_creation_date              2023-09-12
_audit_creation_method            'Materials Studio'
_symmetry_space_group_name_H-M    'P1'
_symmetry_Int_Tables_number       1
_symmetry_cell_setting            triclinic
loop_
_symmetry_equiv_pos_as_xyz
  x,y,z
_cell_length_a                    19.0856
_cell_length_b                    24.0934
_cell_length_c                    17.9806
_cell_angle_alpha                 89.6774
_cell_angle_beta                  90.3497
_cell_angle_gamma                 90.3485
loop_
_atom_site_label
_atom_site_type_symbol
_atom_site_fract_x
_atom_site_fract_y
_atom_site_fract_z
_atom_site_U_iso_or_equiv
_atom_site_adp_type
_atom_site_occupancy
H1     Zn    0.09200   0.31405   0.13108   0.00000  Uiso   1.00
H2     Zn    0.41096   0.31385   0.12698   0.00000  Uiso   1.00
H3     Zn    0.09025   0.13020   0.35759   0.00000  Uiso   1.00
H4     Zn    0.40762   0.12982   0.35285   0.00000  Uiso   1.00
Be1    C     0.01781   0.39111   0.02580   0.00000  Uiso   1.00
C1     N     0.03031   0.33623   0.04564   0.00000  Uiso   1.00
B1     C     0.99871   0.30540   0.99189   0.00000  Uiso   1.00
He1    H     0.03735   0.42561   0.05983   0.00000  Uiso   1.00
Li1    H     0.99934   0.25990   0.99106   0.00000  Uiso   1.00
Be2    C     0.47862   0.39176   0.01742   0.00000  Uiso   1.00
C2     N     0.46841   0.33684   0.03896   0.00000  Uiso   1.00
He2    H     0.45969   0.42622   0.05133   0.00000  Uiso   1.00
He3    H     0.33961   0.41690   0.43870   0.00000  Uiso   1.00
Be3    C     0.28682   0.35972   0.04173   0.00000  Uiso   1.00
Be4    C     0.21390   0.35973   0.04261   0.00000  Uiso   1.00
C3     N     0.19180   0.32627   0.10121   0.00000  Uiso   1.00
B2     C     0.25148   0.30813   0.13472   0.00000  Uiso   1.00
C4     N     0.31032   0.32627   0.09981   0.00000  Uiso   1.00
He4    H     0.17628   0.38019   0.00529   0.00000  Uiso   1.00
He5    H     0.32348   0.38017   0.00349   0.00000  Uiso   1.00
Li2    H     0.25205   0.28023   0.18320   0.00000  Uiso   1.00
Be5    C     0.07216   0.14511   0.19027   0.00000  Uiso   1.00
Be6    C     0.07202   0.18710   0.13668   0.00000  Uiso   1.00
C5     N     0.08000   0.23756   0.17280   0.00000  Uiso   1.00
B3     C     0.08641   0.22471   0.24615   0.00000  Uiso   1.00
C6     N     0.08067   0.16942   0.25968   0.00000  Uiso   1.00
He6    H     0.06643   0.18497   0.07605   0.00000  Uiso   1.00
He7    H     0.06656   0.10000   0.18441   0.00000  Uiso   1.00
Li3    H     0.09360   0.25578   0.29000   0.00000  Uiso   1.00
Be7    C     0.42806   0.14475   0.18601   0.00000  Uiso   1.00
Be8    C     0.42967   0.18676   0.13246   0.00000  Uiso   1.00
C7     N     0.42152   0.23717   0.16832   0.00000  Uiso   1.00
B4     C     0.41338   0.22427   0.24139   0.00000  Uiso   1.00
C8     N     0.41820   0.16900   0.25508   0.00000  Uiso   1.00
He8    H     0.43654   0.18469   0.07206   0.00000  Uiso   1.00
He9    H     0.43332   0.09967   0.18031   0.00000  Uiso   1.00
Li4    H     0.40545   0.25526   0.28503   0.00000  Uiso   1.00
Be9    C     0.99980   0.40700   0.30071   0.00000  Uiso   1.00
Be10   C     0.99900   0.36474   0.24822   0.00000  Uiso   1.00
C9     N     0.06361   0.36443   0.21304   0.00000  Uiso   1.00
B5     C     0.10115   0.40615   0.24459   0.00000  Uiso   1.00
C10    N     0.06522   0.43248   0.29878   0.00000  Uiso   1.00
Li5    H     0.15530   0.41642   0.22915   0.00000  Uiso   1.00
He10   H     0.02207   0.32279   0.73015   0.00000  Uiso   1.00
He11   H     0.02762   0.41203   0.62977   0.00000  Uiso   1.00
He12   H     0.46439   0.33329   0.72569   0.00000  Uiso   1.00
He13   H     0.46958   0.42120   0.62224   0.00000  Uiso   1.00
C11    N     0.44278   0.36245   0.21024   0.00000  Uiso   1.00
B6     C     0.41147   0.40915   0.23497   0.00000  Uiso   1.00
C12    N     0.44851   0.43422   0.29015   0.00000  Uiso   1.00
Li6    H     0.36087   0.42411   0.21382   0.00000  Uiso   1.00
Be11   C     0.02158   0.21705   0.45879   0.00000  Uiso   1.00
C13    N     0.03177   0.16204   0.43893   0.00000  Uiso   1.00
B7     C     0.99940   0.13144   0.49238   0.00000  Uiso   1.00
He14   H     0.04265   0.25130   0.42515   0.00000  Uiso   1.00
Li7    H     0.99836   0.08585   0.49311   0.00000  Uiso   1.00
Be12   C     0.48175   0.21566   0.45304   0.00000  Uiso   1.00
C14    N     0.46851   0.16080   0.43381   0.00000  Uiso   1.00
He15   H     0.46240   0.25016   0.41878   0.00000  Uiso   1.00
C15    N     0.05929   0.05167   0.34282   0.00000  Uiso   1.00
B8     C     0.09562   0.00490   0.35932   0.00000  Uiso   1.00
Li8    H     0.14921   0.00503   0.38194   0.00000  Uiso   1.00
B9     C     0.40060   0.00451   0.35293   0.00000  Uiso   1.00
C16    N     0.43765   0.05149   0.33809   0.00000  Uiso   1.00
Li9    H     0.34681   0.00433   0.37432   0.00000  Uiso   1.00
Be13   C     0.00540   0.03738   0.66549   0.00000  Uiso   1.00
He16   H     0.04680   0.06729   0.67986   0.00000  Uiso   1.00
He17   H     0.45654   0.06251   0.68420   0.00000  Uiso   1.00
Be14   C     0.28746   0.12681   0.46220   0.00000  Uiso   1.00
Be15   C     0.21452   0.12688   0.46342   0.00000  Uiso   1.00
C17    N     0.19036   0.13218   0.39072   0.00000  Uiso   1.00
B10    C     0.24872   0.13374   0.34791   0.00000  Uiso   1.00
C18    N     0.30876   0.13206   0.38873   0.00000  Uiso   1.00
He18   H     0.17812   0.12438   0.51031   0.00000  Uiso   1.00
He19   H     0.32567   0.12422   0.50789   0.00000  Uiso   1.00
Li10   H     0.24751   0.13805   0.28709   0.00000  Uiso   1.00
Be16   C     0.30060   0.44362   0.41167   0.00000  Uiso   1.00
Be17   C     0.22783   0.44205   0.41474   0.00000  Uiso   1.00
C19    N     0.20201   0.48498   0.37080   0.00000  Uiso   1.00
C20    N     0.32023   0.48742   0.36560   0.00000  Uiso   1.00
He20   H     0.19268   0.41382   0.44503   0.00000  Uiso   1.00
H5     Zn    0.40270   0.69890   0.12082   0.00000  Uiso   1.00
H6     Zn    0.08682   0.69350   0.13844   0.00000  Uiso   1.00
H7     Zn    0.40607   0.87924   0.35208   0.00000  Uiso   1.00
H8     Zn    0.08892   0.87957   0.36039   0.00000  Uiso   1.00
H9     Zn    0.10002   0.49841   0.35463   0.00000  Uiso   1.00
H10    Zn    0.41944   0.50414   0.33924   0.00000  Uiso   1.00
Be18   C     0.46907   0.62370   0.01185   0.00000  Uiso   1.00
C21    N     0.46152   0.67849   0.03402   0.00000  Uiso   1.00
He21   H     0.44550   0.58921   0.04320   0.00000  Uiso   1.00
Be19   C     0.01428   0.61682   0.02999   0.00000  Uiso   1.00
B11    C     0.99698   0.70337   0.99841   0.00000  Uiso   1.00
C22    N     0.02599   0.67118   0.05249   0.00000  Uiso   1.00
He22   H     0.03232   0.58151   0.06361   0.00000  Uiso   1.00
Be20   C     0.20414   0.65412   0.03969   0.00000  Uiso   1.00
Be21   C     0.27691   0.65542   0.03540   0.00000  Uiso   1.00
C23    N     0.30237   0.68663   0.09448   0.00000  Uiso   1.00
B12    C     0.24506   0.70216   0.13334   0.00000  Uiso   1.00
C24    N     0.18434   0.68441   0.10156   0.00000  Uiso   1.00
He23   H     0.31222   0.63736   0.99428   0.00000  Uiso   1.00
He24   H     0.16519   0.63474   0.00283   0.00000  Uiso   1.00
Li11   H     0.24739   0.72795   0.18345   0.00000  Uiso   1.00
Be22   C     0.42511   0.86557   0.18579   0.00000  Uiso   1.00
Be23   C     0.42523   0.82441   0.13172   0.00000  Uiso   1.00
C25    N     0.41604   0.77347   0.16695   0.00000  Uiso   1.00
B13    C     0.40882   0.78527   0.24026   0.00000  Uiso   1.00
C26    N     0.41511   0.84032   0.25462   0.00000  Uiso   1.00
He25   H     0.43176   0.82748   0.07130   0.00000  Uiso   1.00
He26   H     0.43152   0.91070   0.18056   0.00000  Uiso   1.00
Li12   H     0.40067   0.75357   0.28348   0.00000  Uiso   1.00
Be24   C     0.06625   0.86254   0.19414   0.00000  Uiso   1.00
Be25   C     0.06514   0.82002   0.14194   0.00000  Uiso   1.00
C27    N     0.07557   0.77010   0.17926   0.00000  Uiso   1.00
B14    C     0.08444   0.78389   0.25189   0.00000  Uiso   1.00
C28    N     0.07795   0.83916   0.26391   0.00000  Uiso   1.00
He27   H     0.05741   0.82153   0.08152   0.00000  Uiso   1.00
He28   H     0.05953   0.90745   0.18703   0.00000  Uiso   1.00
Li13   H     0.09447   0.75360   0.29646   0.00000  Uiso   1.00
C29    N     0.43455   0.64027   0.19125   0.00000  Uiso   1.00
B15    C     0.39766   0.60173   0.23027   0.00000  Uiso   1.00
C30    N     0.43941   0.56855   0.27244   0.00000  Uiso   1.00
Li14   H     0.34039   0.59799   0.22775   0.00000  Uiso   1.00
He29   H     0.45651   0.65198   0.76959   0.00000  Uiso   1.00
He30   H     0.46057   0.56592   0.66537   0.00000  Uiso   1.00
Be26   C     0.02181   0.60472   0.32715   0.00000  Uiso   1.00
Be27   C     0.01829   0.64924   0.27769   0.00000  Uiso   1.00
C31    N     0.07058   0.64288   0.22508   0.00000  Uiso   1.00
B16    C     0.10276   0.59446   0.24298   0.00000  Uiso   1.00
C32    N     0.07608   0.57040   0.30524   0.00000  Uiso   1.00
Li15   H     0.14674   0.57746   0.21154   0.00000  Uiso   1.00
Be28   C     0.48157   0.79378   0.45202   0.00000  Uiso   1.00
C33    N     0.46769   0.84849   0.43239   0.00000  Uiso   1.00
He31   H     0.46216   0.75911   0.41831   0.00000  Uiso   1.00
He32   H     0.47173   0.61392   0.41285   0.00000  Uiso   1.00
Be29   C     0.02055   0.79521   0.46784   0.00000  Uiso   1.00
B17    C     0.99906   0.88158   0.49592   0.00000  Uiso   1.00
C34    N     0.03094   0.84966   0.44431   0.00000  Uiso   1.00
He33   H     0.04132   0.76017   0.43639   0.00000  Uiso   1.00
Li16   H     0.99829   0.92715   0.49373   0.00000  Uiso   1.00
C35    N     0.05893   0.95794   0.34356   0.00000  Uiso   1.00
C36    N     0.43704   0.95780   0.33762   0.00000  Uiso   1.00
Be30   C     0.00543   0.97959   0.66636   0.00000  Uiso   1.00
He34   H     0.04693   0.95026   0.68147   0.00000  Uiso   1.00
He35   H     0.45658   0.94548   0.68224   0.00000  Uiso   1.00
Be31   C     0.21423   0.88283   0.46479   0.00000  Uiso   1.00
Be32   C     0.28715   0.88268   0.46275   0.00000  Uiso   1.00
C37    N     0.30760   0.87721   0.38915   0.00000  Uiso   1.00
B18    C     0.24713   0.87565   0.34902   0.00000  Uiso   1.00
C38    N     0.18925   0.87748   0.39246   0.00000  Uiso   1.00
He36   H     0.32586   0.88522   0.50798   0.00000  Uiso   1.00
He37   H     0.17836   0.88553   0.51206   0.00000  Uiso   1.00
Li17   H     0.24523   0.87125   0.28829   0.00000  Uiso   1.00
B19    C     0.25932   0.51062   0.34198   0.00000  Uiso   1.00
Li18   H     0.25654   0.54683   0.30488   0.00000  Uiso   1.00
Be33   C     0.06345   0.52118   0.58078   0.00000  Uiso   1.00
Be34   C     0.10560   0.51771   0.51828   0.00000  Uiso   1.00
C39    N     0.06364   0.50271   0.45823   0.00000  Uiso   1.00
He38   H     0.16229   0.52407   0.51262   0.00000  Uiso   1.00
He39   H     0.07741   0.53116   0.63850   0.00000  Uiso   1.00
Be35   C     0.49085   0.57915   0.44685   0.00000  Uiso   1.00
C40    N     0.47840   0.52427   0.42721   0.00000  Uiso   1.00
Li19   H     0.99769   0.74887   0.99936   0.00000  Uiso   1.00
He40   H     0.00077   0.70547   0.71201   0.00000  Uiso   1.00
He41   H     0.00404   0.61886   0.60967   0.00000  Uiso   1.00
B20    C     0.99758   0.49904   0.48559   0.00000  Uiso   1.00
H11    Zn    0.90501   0.31507   0.85348   0.00000  Uiso   1.00
H12    Zn    0.58804   0.31626   0.84441   0.00000  Uiso   1.00
H13    Zn    0.90841   0.13296   0.62667   0.00000  Uiso   1.00
H14    Zn    0.59102   0.13060   0.62318   0.00000  Uiso   1.00
Be36   C     0.97742   0.39154   0.96111   0.00000  Uiso   1.00
C41    N     0.96628   0.33695   0.93931   0.00000  Uiso   1.00
He42   H     0.95702   0.42649   0.92837   0.00000  Uiso   1.00
Be37   C     0.51629   0.39235   0.95139   0.00000  Uiso   1.00
C42    N     0.52791   0.33778   0.93042   0.00000  Uiso   1.00
B21    C     0.49865   0.30613   0.98490   0.00000  Uiso   1.00
He43   H     0.53442   0.42738   0.91718   0.00000  Uiso   1.00
Be38   C     0.70885   0.35737   0.93978   0.00000  Uiso   1.00
Be39   C     0.78176   0.35705   0.94201   0.00000  Uiso   1.00
C43    N     0.80530   0.32646   0.88197   0.00000  Uiso   1.00
B22    C     0.74667   0.31022   0.84472   0.00000  Uiso   1.00
C44    N     0.68699   0.32702   0.87830   0.00000  Uiso   1.00
He44   H     0.81843   0.37541   0.98228   0.00000  Uiso   1.00
He45   H     0.67109   0.37619   0.97778   0.00000  Uiso   1.00
Li20   H     0.74736   0.28473   0.79431   0.00000  Uiso   1.00
Be40   C     0.92736   0.14701   0.79382   0.00000  Uiso   1.00
Be41   C     0.92717   0.18857   0.84739   0.00000  Uiso   1.00
C45    N     0.91743   0.23910   0.81138   0.00000  Uiso   1.00
B23    C     0.91024   0.22664   0.73813   0.00000  Uiso   1.00
C46    N     0.91714   0.17162   0.72454   0.00000  Uiso   1.00
He46   H     0.93363   0.18608   0.90792   0.00000  Uiso   1.00
He47   H     0.93415   0.10201   0.79962   0.00000  Uiso   1.00
Li21   H     0.90135   0.25774   0.69429   0.00000  Uiso   1.00
Be42   C     0.57119   0.14676   0.78961   0.00000  Uiso   1.00
Be43   C     0.56980   0.18921   0.84187   0.00000  Uiso   1.00
C47    N     0.57733   0.23943   0.80438   0.00000  Uiso   1.00
B24    C     0.58478   0.22599   0.73162   0.00000  Uiso   1.00
C48    N     0.58010   0.17054   0.71968   0.00000  Uiso   1.00
He48   H     0.56368   0.18753   0.90241   0.00000  Uiso   1.00
He49   H     0.56633   0.10166   0.79677   0.00000  Uiso   1.00
Li22   H     0.59205   0.25671   0.68698   0.00000  Uiso   1.00
He50   H     0.95758   0.33502   0.23316   0.00000  Uiso   1.00
He51   H     0.95928   0.42030   0.33958   0.00000  Uiso   1.00
Be44   C     0.99021   0.40314   0.67442   0.00000  Uiso   1.00
Be45   C     0.98751   0.35878   0.72413   0.00000  Uiso   1.00
C49    N     0.92960   0.36569   0.76941   0.00000  Uiso   1.00
B25    C     0.90025   0.41430   0.74729   0.00000  Uiso   1.00
C50    N     0.93457   0.43825   0.68936   0.00000  Uiso   1.00
Li23   H     0.85308   0.43162   0.77264   0.00000  Uiso   1.00
Be46   C     0.50754   0.40849   0.66497   0.00000  Uiso   1.00
Be47   C     0.50490   0.36500   0.71620   0.00000  Uiso   1.00
C51    N     0.56587   0.36652   0.75872   0.00000  Uiso   1.00
B26    C     0.60302   0.41066   0.73267   0.00000  Uiso   1.00
C52    N     0.57048   0.43681   0.67507   0.00000  Uiso   1.00
Li24   H     0.65444   0.42302   0.75488   0.00000  Uiso   1.00
Be48   C     0.50818   0.40233   0.30031   0.00000  Uiso   1.00
Be49   C     0.50470   0.35807   0.25089   0.00000  Uiso   1.00
He52   H     0.54112   0.32376   0.24184   0.00000  Uiso   1.00
He53   H     0.54823   0.41351   0.34165   0.00000  Uiso   1.00
Be50   C     0.98119   0.21780   0.52310   0.00000  Uiso   1.00
C53    N     0.96849   0.16324   0.54480   0.00000  Uiso   1.00
He54   H     0.96165   0.25278   0.55558   0.00000  Uiso   1.00
Be51   C     0.52249   0.21586   0.51764   0.00000  Uiso   1.00
C54    N     0.53234   0.16117   0.54009   0.00000  Uiso   1.00
B27    C     0.49942   0.12978   0.48789   0.00000  Uiso   1.00
He55   H     0.54413   0.25055   0.54979   0.00000  Uiso   1.00
Li25   H     0.49803   0.08420   0.48923   0.00000  Uiso   1.00
Be52   C     0.99478   0.03355   0.31588   0.00000  Uiso   1.00
He56   H     0.95430   0.06306   0.29835   0.00000  Uiso   1.00
Be53   C     0.50223   0.03377   0.31247   0.00000  Uiso   1.00
He57   H     0.54324   0.06353   0.29644   0.00000  Uiso   1.00
C55    N     0.93972   0.05488   0.64173   0.00000  Uiso   1.00
B28    C     0.90236   0.00780   0.62872   0.00000  Uiso   1.00
Li26   H     0.84776   0.00746   0.60904   0.00000  Uiso   1.00
Be54   C     0.49678   0.03333   0.66601   0.00000  Uiso   1.00
B29    C     0.59686   0.00555   0.62131   0.00000  Uiso   1.00
C56    N     0.56070   0.05198   0.63868   0.00000  Uiso   1.00
Li27   H     0.65000   0.00613   0.59817   0.00000  Uiso   1.00
Be55   C     0.71366   0.12730   0.51718   0.00000  Uiso   1.00
Be56   C     0.78662   0.12784   0.51791   0.00000  Uiso   1.00
C57    N     0.80907   0.13398   0.59105   0.00000  Uiso   1.00
B30    C     0.74972   0.13557   0.63222   0.00000  Uiso   1.00
C58    N     0.69066   0.13311   0.58986   0.00000  Uiso   1.00
He58   H     0.82410   0.12512   0.47209   0.00000  Uiso   1.00
He59   H     0.67652   0.12402   0.47059   0.00000  Uiso   1.00
Li28   H     0.74951   0.14046   0.69290   0.00000  Uiso   1.00
Li29   H     0.75837   0.49170   0.69196   0.00000  Uiso   1.00
Li30   H     0.95161   0.48800   0.45179   0.00000  Uiso   1.00
B31    C     0.50906   0.49339   0.48167   0.00000  Uiso   1.00
Li31   H     0.50820   0.44786   0.48289   0.00000  Uiso   1.00
Li32   H     0.49925   0.26061   0.98518   0.00000  Uiso   1.00
H15    Zn    0.59322   0.69631   0.84793   0.00000  Uiso   1.00
H16    Zn    0.90820   0.69858   0.85687   0.00000  Uiso   1.00
H17    Zn    0.59138   0.88037   0.61995   0.00000  Uiso   1.00
H18    Zn    0.90830   0.88270   0.63091   0.00000  Uiso   1.00
H19    Zn    0.91636   0.50849   0.63294   0.00000  Uiso   1.00
H20    Zn    0.59986   0.50675   0.62333   0.00000  Uiso   1.00
Be57   C     0.51068   0.62305   0.94872   0.00000  Uiso   1.00
B32    C     0.49741   0.70905   0.98326   0.00000  Uiso   1.00
C59    N     0.52763   0.67752   0.93020   0.00000  Uiso   1.00
He60   H     0.52833   0.58800   0.91508   0.00000  Uiso   1.00
Li33   H     0.50136   0.75446   0.98482   0.00000  Uiso   1.00
Be58   C     0.97652   0.61807   0.96353   0.00000  Uiso   1.00
C60    N     0.96680   0.67322   0.94313   0.00000  Uiso   1.00
He61   H     0.95729   0.58402   0.92855   0.00000  Uiso   1.00
He62   H     0.55099   0.61473   0.54403   0.00000  Uiso   1.00
Be59   C     0.78545   0.65670   0.94832   0.00000  Uiso   1.00
Be60   C     0.71252   0.65616   0.94638   0.00000  Uiso   1.00
C61    N     0.69091   0.68635   0.88443   0.00000  Uiso   1.00
B33    C     0.75057   0.70313   0.85016   0.00000  Uiso   1.00
C62    N     0.80908   0.68706   0.88743   0.00000  Uiso   1.00
He63   H     0.67450   0.63740   0.98467   0.00000  Uiso   1.00
He64   H     0.82209   0.63851   0.98875   0.00000  Uiso   1.00
Li34   H     0.75138   0.72843   0.79919   0.00000  Uiso   1.00
Be61   C     0.57641   0.86426   0.78637   0.00000  Uiso   1.00
Be62   C     0.57645   0.82217   0.83975   0.00000  Uiso   1.00
C63    N     0.58226   0.77174   0.80335   0.00000  Uiso   1.00
B34    C     0.58712   0.78466   0.72999   0.00000  Uiso   1.00
C64    N     0.58246   0.84003   0.71678   0.00000  Uiso   1.00
He65   H     0.57248   0.82428   0.90046   0.00000  Uiso   1.00
He66   H     0.57215   0.90938   0.79255   0.00000  Uiso   1.00
Li35   H     0.59225   0.75357   0.68600   0.00000  Uiso   1.00
Be63   C     0.94459   0.86600   0.79542   0.00000  Uiso   1.00
Be64   C     0.94585   0.82373   0.84862   0.00000  Uiso   1.00
C65    N     0.92253   0.77516   0.81511   0.00000  Uiso   1.00
B35    C     0.90598   0.78970   0.74403   0.00000  Uiso   1.00
C66    N     0.91921   0.84399   0.72917   0.00000  Uiso   1.00
He67   H     0.96226   0.82440   0.90710   0.00000  Uiso   1.00
He68   H     0.95927   0.90995   0.79973   0.00000  Uiso   1.00
Li36   H     0.88470   0.76072   0.70263   0.00000  Uiso   1.00
Be65   C     0.50739   0.58681   0.25893   0.00000  Uiso   1.00
Be66   C     0.50434   0.63125   0.20943   0.00000  Uiso   1.00
He69   H     0.54649   0.65662   0.18534   0.00000  Uiso   1.00
He70   H     0.55284   0.56715   0.28561   0.00000  Uiso   1.00
Be67   C     0.50319   0.58560   0.69705   0.00000  Uiso   1.00
Be68   C     0.50112   0.62841   0.74846   0.00000  Uiso   1.00
C67    N     0.56896   0.63835   0.77348   0.00000  Uiso   1.00
B36    C     0.60988   0.60211   0.73616   0.00000  Uiso   1.00
C68    N     0.57253   0.56959   0.68871   0.00000  Uiso   1.00
Li37   H     0.66694   0.59968   0.74321   0.00000  Uiso   1.00
Be69   C     0.97523   0.62205   0.66203   0.00000  Uiso   1.00
Be70   C     0.97323   0.66538   0.71260   0.00000  Uiso   1.00
C69    N     0.92734   0.65069   0.76914   0.00000  Uiso   1.00
B37    C     0.90502   0.59853   0.75255   0.00000  Uiso   1.00
C70    N     0.93268   0.57929   0.68828   0.00000  Uiso   1.00
C71    N     0.54079   0.52499   0.53453   0.00000  Uiso   1.00
Be71   C     0.53049   0.57957   0.51187   0.00000  Uiso   1.00
Li38   H     0.86811   0.57481   0.78703   0.00000  Uiso   1.00
He71   H     0.98286   0.68493   0.27628   0.00000  Uiso   1.00
He72   H     0.99036   0.59541   0.37657   0.00000  Uiso   1.00
Be72   C     0.52294   0.79404   0.51615   0.00000  Uiso   1.00
B38    C     0.49885   0.87985   0.48578   0.00000  Uiso   1.00
C72    N     0.53253   0.84882   0.53791   0.00000  Uiso   1.00
He73   H     0.54515   0.75958   0.54841   0.00000  Uiso   1.00
Be73   C     0.98053   0.79608   0.53242   0.00000  Uiso   1.00
C73    N     0.96831   0.85114   0.55062   0.00000  Uiso   1.00
He74   H     0.96093   0.76195   0.56730   0.00000  Uiso   1.00
Be74   C     0.99454   0.97575   0.31640   0.00000  Uiso   1.00
He75   H     0.95379   0.94605   0.29942   0.00000  Uiso   1.00
Be75   C     0.50186   0.97598   0.31219   0.00000  Uiso   1.00
He76   H     0.54249   0.94651   0.29588   0.00000  Uiso   1.00
C74    N     0.93975   0.96122   0.64319   0.00000  Uiso   1.00
Be76   C     0.49681   0.97555   0.66505   0.00000  Uiso   1.00
C75    N     0.56070   0.95830   0.63702   0.00000  Uiso   1.00
Be77   C     0.78909   0.88526   0.51909   0.00000  Uiso   1.00
Be78   C     0.71617   0.88479   0.51626   0.00000  Uiso   1.00
C76    N     0.69143   0.87923   0.58841   0.00000  Uiso   1.00
B39    C     0.74940   0.87792   0.63250   0.00000  Uiso   1.00
C77    N     0.80975   0.87999   0.59301   0.00000  Uiso   1.00
He77   H     0.68014   0.88717   0.46859   0.00000  Uiso   1.00
He78   H     0.82768   0.88811   0.47424   0.00000  Uiso   1.00
Li39   H     0.74765   0.87353   0.69328   0.00000  Uiso   1.00
Be79   C     0.72326   0.52373   0.52036   0.00000  Uiso   1.00
Be80   C     0.79623   0.52410   0.52138   0.00000  Uiso   1.00
C78    N     0.81845   0.51023   0.59275   0.00000  Uiso   1.00
B40    C     0.75892   0.50293   0.63275   0.00000  Uiso   1.00
C79    N     0.69999   0.51014   0.59127   0.00000  Uiso   1.00
He79   H     0.83367   0.53291   0.47681   0.00000  Uiso   1.00
He80   H     0.68629   0.53206   0.47474   0.00000  Uiso   1.00
C80    N     0.99462   0.51033   0.55940   0.00000  Uiso   1.00
Li40   H     0.49709   0.92541   0.48668   0.00000  Uiso   1.00
loop_
_geom_bond_atom_site_label_1
_geom_bond_atom_site_label_2
_geom_bond_distance
_geom_bond_site_symmetry_2
_ccdc_geom_bond_type
H1     C1      2.002   .     S
H1     C3      2.002   .     S
H1     C5      1.998   .     S
H1     C9      1.994   .     S
H2     C2      2.004   .     S
H2     C4      2.003   .     S
H2     C7      1.998   .     S
H2     C11     1.995   .     S
H3     C6      2.001   .     S
H3     C13     2.004   .     S
H3     C15     1.997   .     S
H3     C17     1.998   .     S
H4     C8      2.001   .     S
H4     C14     2.002   .     S
H4     C16     1.995   .     S
H4     C18     1.999   .     S
Be1    C1      1.389   .     S
Be1    He1     1.097   .     S
Be1    Be36    1.392   1_454 D
C1     B1      1.358   1_454 S
B1     C1      1.358   1_656 S
B1     Li1     1.097   .     S
B1     C41     1.358   .     D
Be2    C2      1.390   .     S
Be2    He2     1.097   .     S
Be2    Be37    1.392   1_554 D
C2     B21     1.359   1_554 D
He3    Be16    1.097   .     S
Be3    Be4     1.392   .     D
Be3    C4      1.389   .     S
Be3    He5     1.097   .     S
Be4    C3      1.389   .     S
Be4    He4     1.097   .     S
C3     B2      1.359   .     S
B2     C4      1.359   .     D
B2     Li2     1.098   .     S
Be5    Be6     1.393   .     D
Be5    C6      1.390   .     S
Be5    He7     1.097   .     S
Be6    C5      1.389   .     S
Be6    He6     1.096   .     S
C5     B3      1.358   .     D
B3     C6      1.357   .     S
B3     Li3     1.098   .     S
Be7    Be8     1.393   .     D
Be7    C8      1.390   .     S
Be7    He9     1.097   .     S
Be8    C7      1.388   .     S
Be8    He8     1.096   .     S
C7     B4      1.358   .     D
B4     C8      1.356   .     S
B4     Li4     1.098   .     S
Be9    Be10    1.392   .     D
Be9    C10     1.389   1_655 S
Be9    He51    1.096   .     S
Be10   C9      1.389   1_655 S
Be10   He50    1.097   .     S
C9     Be10    1.389   1_455 S
C9     B5      1.356   .     S
B5     C10     1.357   .     D
B5     Li5     1.098   .     S
C10    Be9     1.389   1_455 S
C10    H9      1.992   .     S
He10   Be45    1.097   1_455 S
He11   Be44    1.097   1_455 S
He12   Be47    1.097   .     S
He13   Be46    1.096   .     S
C11    B6      1.356   .     S
C11    Be49    1.390   .     S
B6     C12     1.357   .     D
B6     Li6     1.098   .     S
C12    H10     1.990   .     S
C12    Be48    1.388   .     S
Be11   C13     1.390   .     S
Be11   He14    1.096   .     S
Be11   Be50    1.394   1_455 D
C13    B7      1.357   1_455 S
B7     C13     1.357   1_655 S
B7     Li7     1.098   .     S
B7     C53     1.358   .     D
Be12   C14     1.389   .     S
Be12   He15    1.096   .     S
Be12   Be51    1.394   .     D
C14    B27     1.357   .     S
C15    B8      1.357   .     S
C15    Be52    1.389   1_455 S
B8     Li8     1.098   .     S
B8     C35     1.357   1_545 D
B9     C16     1.357   .     S
B9     Li9     1.098   .     S
B9     C36     1.357   1_545 D
C16    Be53    1.389   .     S
Be13   He16    1.097   .     S
Be13   Be30    1.392   1_545 D
Be13   C55     1.389   1_455 S
He17   Be54    1.097   .     S
Be14   Be15    1.392   .     D
Be14   C18     1.389   .     S
Be14   He19    1.097   .     S
Be15   C17     1.389   .     S
Be15   He18    1.097   .     S
C17    B10     1.358   .     D
B10    C18     1.358   .     S
B10    Li10    1.098   .     S
Be16   Be17    1.391   .     D
Be16   C20     1.389   .     S
Be17   C19     1.389   .     S
Be17   He20    1.097   .     S
C19    H9      1.994   .     S
C19    B19     1.357   .     D
C20    H10     1.993   .     S
C20    B19     1.358   .     S
H5     C21     1.994   .     S
H5     C23     1.990   .     S
H5     C25     1.997   .     S
H5     C29     1.987   .     S
H6     C22     2.001   .     S
H6     C24     1.993   .     S
H6     C27     2.003   .     S
H6     C31     1.998   .     S
H7     C26     2.001   .     S
H7     C33     1.999   .     S
H7     C36     1.996   .     S
H7     C37     1.998   .     S
H8     C28     2.003   .     S
H8     C34     2.005   .     S
H8     C35     1.997   .     S
H8     C38     1.997   .     S
H9     C32     1.998   .     S
H9     C39     1.995   .     S
H10    C30     1.993   .     S
H10    C40     1.996   .     S
Be18   C21     1.390   .     S
Be18   He21    1.097   .     S
Be18   Be57    1.390   1_554 D
C21    B32     1.356   1_554 D
Be19   C22     1.389   .     S
Be19   He22    1.097   .     S
Be19   Be58    1.392   1_454 D
B11    C22     1.358   1_656 D
B11    Li19    1.096   .     S
B11    C60     1.358   .     S
C22    B11     1.358   1_454 D
Be20   Be21    1.392   .     D
Be20   C24     1.389   .     S
Be20   He24    1.097   .     S
Be21   C23     1.389   .     S
Be21   He23    1.097   1_554 S
C23    B12     1.357   .     D
B12    C24     1.357   .     S
B12    Li11    1.098   .     S
He23   Be21    1.097   1_556 S
Be22   Be23    1.393   .     D
Be22   C26     1.390   .     S
Be22   He26    1.097   .     S
Be23   C25     1.389   .     S
Be23   He25    1.096   .     S
C25    B13     1.358   .     D
B13    C26     1.357   .     S
B13    Li12    1.098   .     S
Be24   Be25    1.393   .     D
Be24   C28     1.390   .     S
Be24   He28    1.097   .     S
Be25   C27     1.389   .     S
Be25   He27    1.096   .     S
C27    B14     1.359   .     D
B14    C28     1.357   .     S
B14    Li13    1.098   .     S
C29    B15     1.357   .     D
C29    Be66    1.388   .     S
B15    C30     1.357   .     S
B15    Li14    1.097   .     S
C30    Be65    1.390   .     S
He29   Be68    1.097   .     S
He30   Be67    1.097   .     S
Be26   Be27    1.391   .     D
Be26   C32     1.390   .     S
Be26   He72    1.097   1_455 S
Be27   C31     1.389   .     S
Be27   He71    1.097   1_455 S
C31    B16     1.358   .     S
B16    C32     1.358   .     D
B16    Li15    1.097   .     S
Be28   C33     1.389   .     S
Be28   He31    1.096   .     S
Be28   Be72    1.394   .     D
C33    B38     1.357   .     S
He32   Be35    1.097   .     S
Be29   C34     1.390   .     S
Be29   He33    1.096   .     S
Be29   Be73    1.394   1_455 D
B17    C34     1.358   1_655 S
B17    Li16    1.099   .     S
B17    C73     1.358   .     D
C34    B17     1.358   1_455 S
C35    B8      1.357   1_565 D
C35    Be74    1.389   1_455 S
C36    B9      1.357   1_565 D
C36    Be75    1.389   .     S
Be30   Be13    1.392   1_565 D
Be30   He34    1.097   .     S
Be30   C74     1.389   1_455 S
He35   Be76    1.097   .     S
Be31   Be32    1.392   .     D
Be31   C38     1.389   .     S
Be31   He37    1.097   .     S
Be32   C37     1.389   .     S
Be32   He36    1.097   .     S
C37    B18     1.358   .     S
B18    C38     1.358   .     D
B18    Li17    1.098   .     S
B19    Li18    1.097   .     S
Be33   Be34    1.389   .     D
Be33   He39    1.098   .     S
Be33   C80     1.390   1_455 S
Be34   C39     1.389   .     S
Be34   He38    1.097   .     S
C39    B20     1.358   1_455 S
Be35   C40     1.389   .     S
Be35   Be71    1.389   .     D
C40    B31     1.358   .     S
He40   Be70    1.097   1_455 S
He41   Be69    1.096   1_455 S
B20    C39     1.358   1_655 S
B20    Li30    1.097   .     S
B20    C80     1.358   .     D
H11    C41     2.002   .     S
H11    C43     1.995   .     S
H11    C45     2.001   .     S
H11    C49     1.993   .     S
H12    C42     2.004   .     S
H12    C44     1.997   .     S
H12    C47     1.999   .     S
H12    C51     1.999   .     S
H13    C46     2.001   .     S
H13    C53     2.003   .     S
H13    C55     1.994   .     S
H13    C57     1.998   .     S
H14    C48     2.001   .     S
H14    C54     2.002   .     S
H14    C56     1.996   .     S
H14    C58     1.998   .     S
Be36   Be1     1.392   1_656 D
Be36   C41     1.389   .     S
Be36   He42    1.097   .     S
Be37   Be2     1.392   1_556 D
Be37   C42     1.389   .     S
Be37   He43    1.097   .     S
C42    B21     1.359   .     S
B21    C2      1.359   1_556 D
B21    Li32    1.097   .     S
Be38   Be39    1.392   .     D
Be38   C44     1.389   .     S
Be38   He45    1.098   .     S
Be39   C43     1.389   .     S
Be39   He44    1.097   .     S
C43    B22     1.357   .     S
B22    C44     1.357   .     D
B22    Li20    1.098   .     S
Be40   Be41    1.393   .     D
Be40   C46     1.390   .     S
Be40   He47    1.097   .     S
Be41   C45     1.389   .     S
Be41   He46    1.096   .     S
C45    B23     1.358   .     S
B23    C46     1.357   .     D
B23    Li21    1.098   .     S
Be42   Be43    1.393   .     D
Be42   C48     1.390   .     S
Be42   He49    1.097   .     S
Be43   C47     1.389   .     S
Be43   He48    1.096   .     S
C47    B24     1.358   .     S
B24    C48     1.357   .     D
B24    Li22    1.098   .     S
Be44   He11    1.097   1_655 S
Be44   Be45    1.390   .     D
Be44   C50     1.390   .     S
Be45   He10    1.097   1_655 S
Be45   C49     1.388   .     S
C49    B25     1.358   .     D
B25    C50     1.358   .     S
B25    Li23    1.097   .     S
C50    H19     1.999   .     S
Be46   Be47    1.392   .     D
Be46   C52     1.389   .     S
Be47   C51     1.389   .     S
C51    B26     1.357   .     D
B26    C52     1.358   .     S
B26    Li24    1.097   .     S
C52    H20     1.999   .     S
Be48   Be49    1.393   .     D
Be48   He53    1.096   .     S
Be49   He52    1.097   .     S
Be50   Be11    1.394   1_655 D
Be50   C53     1.389   .     S
Be50   He54    1.097   .     S
Be51   C54     1.389   .     S
Be51   He55    1.096   .     S
C54    B27     1.357   .     D
B27    Li25    1.098   .     S
Be52   C15     1.389   1_655 S
Be52   He56    1.097   .     S
Be52   Be74    1.393   1_545 D
Be53   He57    1.097   .     S
Be53   Be75    1.392   1_545 D
C55    Be13    1.389   1_655 S
C55    B28     1.357   .     D
B28    Li26    1.098   .     S
B28    C74     1.357   1_545 S
Be54   C56     1.389   .     S
Be54   Be76    1.392   1_545 D
B29    C56     1.357   .     D
B29    Li27    1.099   .     S
B29    C75     1.357   1_545 S
Be55   Be56    1.392   .     D
Be55   C58     1.389   .     S
Be55   He59    1.097   .     S
Be56   C57     1.389   .     S
Be56   He58    1.097   .     S
C57    B30     1.358   .     D
B30    C58     1.358   .     S
B30    Li28    1.098   .     S
Li29   B40     1.097   .     S
B31    Li31    1.097   .     S
B31    C71     1.358   .     D
H15    C59     1.992   .     S
H15    C61     1.988   .     S
H15    C63     1.994   .     S
H15    C67     1.990   .     S
H16    C60     2.002   .     S
H16    C62     1.991   .     S
H16    C65     2.006   .     S
H16    C69     1.996   .     S
H17    C64     1.997   .     S
H17    C72     1.999   .     S
H17    C75     1.996   .     S
H17    C76     1.996   .     S
H18    C66     2.003   .     S
H18    C73     2.004   .     S
H18    C74     1.994   .     S
H18    C77     1.997   .     S
H19    C70     2.001   .     S
H19    C78     2.000   .     S
H19    C80     2.001   .     S
H20    C68     1.996   .     S
H20    C71     1.997   .     S
H20    C79     2.001   .     S
Be57   Be18    1.390   1_556 D
Be57   C59     1.389   .     S
Be57   He60    1.097   .     S
B32    C21     1.356   1_556 D
B32    C59     1.357   .     S
B32    Li33    1.097   .     S
Be58   Be19    1.392   1_656 D
Be58   C60     1.390   .     S
Be58   He61    1.097   .     S
He62   Be71    1.097   .     S
Be59   Be60    1.392   .     D
Be59   C62     1.389   .     S
Be59   He64    1.097   .     S
Be60   C61     1.389   .     S
Be60   He63    1.097   .     S
C61    B33     1.356   .     S
B33    C62     1.356   .     D
B33    Li34    1.098   .     S
Be61   Be62    1.392   .     D
Be61   C64     1.389   .     S
Be61   He66    1.097   .     S
Be62   C63     1.389   .     S
Be62   He65    1.096   .     S
C63    B34     1.357   .     S
B34    C64     1.357   .     D
B34    Li35    1.098   .     S
Be63   Be64    1.394   .     D
Be63   C66     1.390   .     S
Be63   He68    1.097   .     S
Be64   C65     1.389   .     S
Be64   He67    1.096   .     S
C65    B35     1.359   .     S
B35    C66     1.356   .     D
B35    Li36    1.098   .     S
Be65   Be66    1.390   .     D
Be65   He70    1.097   .     S
Be66   He69    1.097   .     S
Be67   Be68    1.390   .     D
Be67   C68     1.390   .     S
Be68   C67     1.388   .     S
C67    B36     1.358   .     D
B36    C68     1.358   .     S
B36    Li37    1.097   .     S
Be69   He41    1.096   1_655 S
Be69   Be70    1.389   .     D
Be69   C70     1.390   .     S
Be70   He40    1.097   1_655 S
Be70   C69     1.389   .     S
C69    B37     1.359   .     D
B37    C70     1.358   .     S
B37    Li38    1.097   .     S
C71    Be71    1.389   .     S
He71   Be27    1.097   1_655 S
He72   Be26    1.097   1_655 S
Be72   C72     1.389   .     S
Be72   He73    1.096   .     S
B38    C72     1.357   .     D
B38    Li40    1.099   .     S
Be73   Be29    1.394   1_655 D
Be73   C73     1.390   .     S
Be73   He74    1.097   .     S
Be74   Be52    1.393   1_565 D
Be74   C35     1.389   1_655 S
Be74   He75    1.097   .     S
Be75   Be53    1.392   1_565 D
Be75   He76    1.097   .     S
C74    Be30    1.389   1_655 S
C74    B28     1.357   1_565 S
Be76   Be54    1.392   1_565 D
Be76   C75     1.389   .     S
C75    B29     1.357   1_565 S
Be77   Be78    1.392   .     D
Be77   C77     1.389   .     S
Be77   He78    1.097   .     S
Be78   C76     1.389   .     S
Be78   He77    1.097   .     S
C76    B39     1.358   .     D
B39    C77     1.357   .     S
B39    Li39    1.098   .     S
Be79   Be80    1.393   .     D
Be79   C79     1.389   .     S
Be79   He80    1.097   .     S
Be80   C78     1.389   .     S
Be80   He79    1.096   .     S
C78    B40     1.358   .     D
B40    C79     1.357   .     S
C80    Be33    1.390   1_655 S
