# Supplementary material for: Data-Driven Search Algorithm for Discovery of Synthesizable Zeolitic Imidazolate Frameworks
Source: JACS Au. 2025 Mar 7;5(3):1460–70. doi: 10.1021/jacsau.5c00077 (PMC11938011; doi:10.1021/jacsau.5c00077)
Supplement: Supplementary file 5 — au5c00077_si_005.zip [file au5c00077_si_005.zip › Tier 2/T-204_65_3_403.cif]

data_65_3_403.lmp-nosymm
_audit_creation_date              2023-09-12
_audit_creation_method            'Materials Studio'
_symmetry_space_group_name_H-M    'CMMM'
_symmetry_Int_Tables_number       65
_symmetry_cell_setting            orthorhombic
loop_
_symmetry_equiv_pos_as_xyz
  x,y,z
  -x,-y,z
  -x,y,-z
  x,-y,-z
  -x,-y,-z
  x,y,-z
  x,-y,z
  -x,y,z
  x+1/2,y+1/2,z
  -x+1/2,-y+1/2,z
  -x+1/2,y+1/2,-z
  x+1/2,-y+1/2,-z
  -x+1/2,-y+1/2,-z
  x+1/2,y+1/2,-z
  x+1/2,-y+1/2,z
  -x+1/2,y+1/2,z
_cell_length_a                    56.5874
_cell_length_b                    16.9936
_cell_length_c                    19.1106
_cell_angle_alpha                 90.0000
_cell_angle_beta                  90.0000
_cell_angle_gamma                 90.0000
loop_
_atom_site_label
_atom_site_type_symbol
_atom_site_fract_x
_atom_site_fract_y
_atom_site_fract_z
_atom_site_U_iso_or_equiv
_atom_site_adp_type
_atom_site_occupancy
H1     Zn    0.20173   0.17894   0.15392   0.00000  Uiso   1.00
H5     Zn    0.12766   0.32248   0.34186   0.00000  Uiso   1.00
H9     Zn    0.05386   0.17685   0.15486   0.00000  Uiso   1.00
Be1    C     0.23856   0.23491   0.25966   0.00000  Uiso   1.00
C1     N     0.23129   0.22709   0.19058   0.00000  Uiso   1.00
He1    H     0.22675   0.22014   0.30322   0.00000  Uiso   1.00
Be5    C     0.19631   0.30417   0.96350   0.00000  Uiso   1.00
C5     N     0.19795   0.22660   0.05902   0.00000  Uiso   1.00
He5    H     0.19550   0.35295   0.07399   0.00000  Uiso   1.00
Be9    C     0.23089   0.95907   0.10471   0.00000  Uiso   1.00
C9     N     0.21068   0.06646   0.13918   0.00000  Uiso   1.00
He9    H     0.24378   0.08270   0.08330   0.00000  Uiso   1.00
Be13   C     0.16006   0.17961   0.33524   0.00000  Uiso   1.00
Be17   C     0.17654   0.14549   0.29044   0.00000  Uiso   1.00
C13    N     0.17801   0.19153   0.23048   0.00000  Uiso   1.00
B1     C     0.16311   0.25282   0.24157   0.00000  Uiso   1.00
C17    N     0.15189   0.24831   0.30424   0.00000  Uiso   1.00
He13   H     0.18708   0.09176   0.29639   0.00000  Uiso   1.00
He17   H     0.15387   0.16119   0.38712   0.00000  Uiso   1.00
Li1    H     0.16018   0.30022   0.20352   0.00000  Uiso   1.00
Be21   C     0.10631   0.23211   0.53644   0.00000  Uiso   1.00
C21    N     0.11988   0.29528   0.44089   0.00000  Uiso   1.00
He21   H     0.09751   0.19276   0.42626   0.00000  Uiso   1.00
Be25   C     0.16019   0.54097   0.30339   0.00000  Uiso   1.00
C25    N     0.13903   0.43350   0.33249   0.00000  Uiso   1.00
He25   H     0.17365   0.41729   0.28535   0.00000  Uiso   1.00
Be29   C     0.06232   0.32745   0.23711   0.00000  Uiso   1.00
Be33   C     0.07967   0.36221   0.27851   0.00000  Uiso   1.00
C29    N     0.09841   0.30979   0.28441   0.00000  Uiso   1.00
B5     C     0.09163   0.24463   0.24856   0.00000  Uiso   1.00
C33    N     0.06990   0.25235   0.21929   0.00000  Uiso   1.00
He29   H     0.08024   0.42049   0.30296   0.00000  Uiso   1.00
He33   H     0.04506   0.34979   0.22017   0.00000  Uiso   1.00
Li5    H     0.10259   0.19161   0.24348   0.00000  Uiso   1.00
Be37   C     0.09056   0.20102   0.96352   0.00000  Uiso   1.00
C37    N     0.06756   0.18785   0.05905   0.00000  Uiso   1.00
He37   H     0.10497   0.21041   0.07392   0.00000  Uiso   1.00
Be41   C     0.05984   0.95902   0.25766   0.00000  Uiso   1.00
C41    N     0.05730   0.06645   0.18899   0.00000  Uiso   1.00
He41   H     0.06170   0.08300   0.30088   0.00000  Uiso   1.00
Be45   C     0.01230   0.72618   0.10629   0.00000  Uiso   1.00
C45    N     0.01997   0.20651   0.14074   0.00000  Uiso   1.00
He45   H     0.02485   0.31604   0.08384   0.00000  Uiso   1.00
B9     C     0.19889   0.18249   1.00000   0.00000  Uiso   1.00
Li9    H     0.19997   0.11788   1.00000   0.00000  Uiso   1.00
B11    C     0.05453   0.17845   1.00000   0.00000  Uiso   1.00
Li11   H     0.03546   0.16714   1.00000   0.00000  Uiso   1.00
B13    C     0.19895   1.00000   0.15784   0.00000  Uiso   1.00
Li13   H     0.18204   1.00000   0.18570   0.00000  Uiso   1.00
B15    C     0.05534   1.00000   0.15003   0.00000  Uiso   1.00
Li15   H     0.05325   1.00000   0.09290   0.00000  Uiso   1.00
B17    C     0.12805   0.33026   0.50000   0.00000  Uiso   1.00
Li17   H     0.13941   0.38264   0.50000   0.00000  Uiso   1.00
B19    C     0.12698   0.50000   0.34921   0.00000  Uiso   1.00
Li19   H     0.10961   0.50000   0.37449   0.00000  Uiso   1.00
B21    C     0.25000   0.25000   0.84881   0.00000  Uiso   1.00
Li23   H     0.25000   0.25000   0.09373   0.00000  Uiso   1.00
B23    C     1.00000   0.16852   0.83895   0.00000  Uiso   1.00
Li21   H     1.00000   0.11262   0.18985   0.00000  Uiso   1.00
loop_
_geom_bond_atom_site_label_1
_geom_bond_atom_site_label_2
_geom_bond_distance
_geom_bond_site_symmetry_2
_ccdc_geom_bond_type
H1     C1      1.990   .     S
H1     C5      1.998   .     S
H1     C9      1.997   .     S
H1     C13     1.997   .     S
H5     C17     1.996   .     S
H5     C21     1.997   .     S
H5     C25     2.001   .     S
H5     C29     1.998   .     S
H9     C33     1.996   .     S
H9     C37     1.997   .     S
H9     C41     1.996   .     S
H9     C45     2.001   .     S
Be1    C1      1.389   .     A
Be1    He1     1.097   .     S
Be1    Be1     1.393   10    A
C1     B21     1.356   6_556 A
Be5    C5      1.390   6_556 A
Be5    He5     1.097   6_556 S
Be5    Be5     1.395   6_557 A
C5     B9      1.355   1_554 A
C5     Be5     1.390   6_556 A
He5    Be5     1.097   6_556 S
Be9    C9      1.389   7_565 A
Be9    He9     1.097   7_565 S
Be9    Be9     1.391   7_575 A
C9     B13     1.358   1_545 A
C9     Be9     1.389   7_565 A
He9    Be9     1.097   7_565 S
Be13   Be17    1.392   .     D
Be13   C17     1.389   .     S
Be13   He17    1.097   .     S
Be17   C13     1.390   .     S
Be17   He13    1.097   .     S
C13    B1      1.357   .     D
B1     C17     1.358   .     S
B1     Li1     1.098   .     S
Be21   Be21    1.393   6_556 A
Be21   C21     1.389   6_556 A
Be21   He21    1.097   6_556 S
C21    B17     1.358   .     A
C21    Be21    1.389   6_556 A
He21   Be21    1.097   6_556 S
Be25   He25    1.096   7_565 S
Be25   Be25    1.392   7_565 A
Be25   C25     1.390   7_565 A
C25    B19     1.358   .     A
C25    Be25    1.390   7_565 A
He25   Be25    1.096   7_565 S
Be29   Be33    1.392   .     D
Be29   C33     1.389   .     S
Be29   He33    1.097   .     S
Be33   C29     1.389   .     S
Be33   He29    1.096   .     S
C29    B5      1.358   .     D
B5     C33     1.357   .     S
B5     Li5     1.098   .     S
Be37   C37     1.389   6_556 A
Be37   He37    1.096   6_556 S
Be37   Be37    1.394   6_557 A
C37    B11     1.357   1_554 A
C37    Be37    1.389   6_556 A
He37   Be37    1.096   6_556 S
Be41   C41     1.389   7_565 A
Be41   He41    1.097   7_565 S
Be41   Be41    1.393   7_575 A
C41    B15     1.357   1_545 A
C41    Be41    1.389   7_565 A
He41   Be41    1.097   7_565 S
Be45   C45     1.389   7_565 A
Be45   He45    1.097   7_565 S
Be45   Be45    1.392   8     A
C45    Be45    1.389   7_565 A
C45    B23     1.358   3_656 A
He45   Be45    1.097   7_565 S
B9     C5      1.355   1_556 A
B9     C5      1.355   6_556 A
B9     Li9     1.100   .     S
B11    C37     1.357   1_556 A
B11    C37     1.357   6_556 A
B11    Li11    1.096   .     S
B13    C9      1.358   1_565 A
B13    C9      1.358   7_565 A
B13    Li13    1.095   .     S
B15    C41     1.357   1_565 A
B15    C41     1.357   7_565 A
B15    Li15    1.098   .     S
B17    C21     1.358   6_556 A
B17    Li17    1.098   .     S
B19    C25     1.358   7_565 A
B19    Li19    1.095   .     S
B21    C1      1.356   6_556 A
B21    C1      1.356   13_556 A
B21    Li23    1.098   6_556 S
Li23   B21     1.098   6_556 S
B23    C45     1.358   3_656 A
B23    C45     1.358   6_656 A
B23    Li21    1.098   3_756 S
Li21   B23     1.098   3_756 S
