# Supplementary material for: Data-Driven Search Algorithm for Discovery of Synthesizable Zeolitic Imidazolate Frameworks
Source: JACS Au. 2025 Mar 7;5(3):1460–70. doi: 10.1021/jacsau.5c00077 (PMC11938011; doi:10.1021/jacsau.5c00077)
Supplement: Supplementary file 5 — au5c00077_si_005.zip [file au5c00077_si_005.zip › Tier 2/T-205_59_5_22446322.cif]

data_59_5_22446322.lmp-nosymm
_audit_creation_date              2023-09-12
_audit_creation_method            'Materials Studio'
_symmetry_space_group_name_H-M    'P1'
_symmetry_Int_Tables_number       1
_symmetry_cell_setting            triclinic
loop_
_symmetry_equiv_pos_as_xyz
  x,y,z
_cell_length_a                    35.5036
_cell_length_b                    16.5507
_cell_length_c                    24.0007
_cell_angle_alpha                 91.0885
_cell_angle_beta                  90.8241
_cell_angle_gamma                 89.8549
loop_
_atom_site_label
_atom_site_type_symbol
_atom_site_fract_x
_atom_site_fract_y
_atom_site_fract_z
_atom_site_U_iso_or_equiv
_atom_site_adp_type
_atom_site_occupancy
H1     Zn    0.19131   0.18322   0.01678   0.00000  Uiso   1.00
Li1    H     0.30093   0.51284   0.42512   0.00000  Uiso   1.00
H2     Zn    0.16007   0.82845   0.01019   0.00000  Uiso   1.00
H3     Zn    0.09161   0.31341   0.19396   0.00000  Uiso   1.00
H4     Zn    0.08328   0.67284   0.20121   0.00000  Uiso   1.00
H5     Zn    0.40612   0.17789   0.20591   0.00000  Uiso   1.00
H6     Zn    0.39145   0.81726   0.20010   0.00000  Uiso   1.00
H7     Zn    0.17407   0.18296   0.39011   0.00000  Uiso   1.00
H8     Zn    0.17699   0.82226   0.38574   0.00000  Uiso   1.00
H9     Zn    0.32644   0.33043   0.40289   0.00000  Uiso   1.00
H10    Zn    0.33379   0.68997   0.41307   0.00000  Uiso   1.00
He1    H     0.40493   0.58982   0.35939   0.00000  Uiso   1.00
He2    H     0.40140   0.41960   0.35451   0.00000  Uiso   1.00
Li2    H     0.25453   0.32571   0.01084   0.00000  Uiso   1.00
C1     N     0.34940   0.57705   0.39487   0.00000  Uiso   1.00
Li3    H     0.24015   0.76298   0.04960   0.00000  Uiso   1.00
Be1    C     0.16738   0.96611   0.09860   0.00000  Uiso   1.00
Be2    C     0.17460   0.04885   0.09918   0.00000  Uiso   1.00
C2     N     0.17971   0.07262   0.04454   0.00000  Uiso   1.00
B1     C     0.17637   0.00399   0.01307   0.00000  Uiso   1.00
C3     N     0.16837   0.93837   0.04366   0.00000  Uiso   1.00
He3    H     0.17627   0.09240   0.13416   0.00000  Uiso   1.00
He4    H     0.16180   0.92516   0.13291   0.00000  Uiso   1.00
Li4    H     0.33931   0.51974   0.04708   0.00000  Uiso   1.00
Be3    C     0.16544   0.35924   0.14007   0.00000  Uiso   1.00
Be4    C     0.18977   0.32886   0.09976   0.00000  Uiso   1.00
C4     N     0.17413   0.25843   0.07721   0.00000  Uiso   1.00
B2     C     0.14077   0.24940   0.10315   0.00000  Uiso   1.00
C5     N     0.13416   0.30910   0.14119   0.00000  Uiso   1.00
He5    H     0.21723   0.35099   0.08659   0.00000  Uiso   1.00
He6    H     0.16774   0.41285   0.16747   0.00000  Uiso   1.00
Li5    H     0.12132   0.19910   0.09449   0.00000  Uiso   1.00
He7    H     0.34942   0.87353   0.01406   0.00000  Uiso   1.00
He8    H     0.42660   0.24170   0.01552   0.00000  Uiso   1.00
Be5    C     0.14050   0.62834   0.11058   0.00000  Uiso   1.00
Be6    C     0.15823   0.66575   0.06663   0.00000  Uiso   1.00
C6     N     0.14686   0.74615   0.06618   0.00000  Uiso   1.00
B3     C     0.12216   0.75452   0.10848   0.00000  Uiso   1.00
C7     N     0.11764   0.68518   0.13686   0.00000  Uiso   1.00
He9    H     0.17825   0.64155   0.03612   0.00000  Uiso   1.00
He10   H     0.14257   0.56606   0.12506   0.00000  Uiso   1.00
Li6    H     0.10799   0.81163   0.11924   0.00000  Uiso   1.00
Be7    C     0.31809   0.72424   0.16939   0.00000  Uiso   1.00
Be8    C     0.30021   0.69593   0.12078   0.00000  Uiso   1.00
C8     N     0.32321   0.71270   0.07612   0.00000  Uiso   1.00
B4     C     0.35444   0.74799   0.09881   0.00000  Uiso   1.00
C9     N     0.35272   0.75615   0.15503   0.00000  Uiso   1.00
He11   H     0.27285   0.66628   0.11455   0.00000  Uiso   1.00
He12   H     0.30888   0.72397   0.21280   0.00000  Uiso   1.00
Li7    H     0.37861   0.76762   0.07446   0.00000  Uiso   1.00
Be9    C     0.40317   0.34760   0.15685   0.00000  Uiso   1.00
Be10   C     0.38872   0.38575   0.10985   0.00000  Uiso   1.00
C10    N     0.36930   0.32856   0.07762   0.00000  Uiso   1.00
B5     C     0.37343   0.25794   0.10487   0.00000  Uiso   1.00
C11    N     0.39367   0.26626   0.15297   0.00000  Uiso   1.00
He13   H     0.39045   0.44893   0.09726   0.00000  Uiso   1.00
He14   H     0.41985   0.37170   0.19219   0.00000  Uiso   1.00
Li8    H     0.36157   0.20036   0.08961   0.00000  Uiso   1.00
Be11   C     0.09007   0.53381   0.28448   0.00000  Uiso   1.00
Be12   C     0.09171   0.44968   0.28249   0.00000  Uiso   1.00
C12    N     0.09026   0.42478   0.22690   0.00000  Uiso   1.00
B6     C     0.08759   0.49343   0.19720   0.00000  Uiso   1.00
C13    N     0.08806   0.56098   0.23009   0.00000  Uiso   1.00
He15   H     0.09370   0.40576   0.31608   0.00000  Uiso   1.00
He16   H     0.09037   0.57613   0.32019   0.00000  Uiso   1.00
Li9    H     0.08545   0.49407   0.15152   0.00000  Uiso   1.00
Be13   C     0.03070   0.24248   0.11293   0.00000  Uiso   1.00
C14    N     0.04163   0.28615   0.16045   0.00000  Uiso   1.00
He17   H     0.05139   0.22025   0.08281   0.00000  Uiso   1.00
Be14   C     0.01677   0.72983   0.12880   0.00000  Uiso   1.00
B7     C     0.99973   0.65554   0.19848   0.00000  Uiso   1.00
C15    N     0.03051   0.68591   0.17351   0.00000  Uiso   1.00
He18   H     0.03576   0.76116   0.10084   0.00000  Uiso   1.00
Li10   H     0.00106   0.61708   0.23524   0.00000  Uiso   1.00
Be15   C     0.09902   0.15480   0.32851   0.00000  Uiso   1.00
Be16   C     0.07951   0.18425   0.28236   0.00000  Uiso   1.00
C16    N     0.10223   0.24074   0.25723   0.00000  Uiso   1.00
B8     C     0.13422   0.24460   0.28865   0.00000  Uiso   1.00
C17    N     0.13352   0.19419   0.33245   0.00000  Uiso   1.00
He19   H     0.05158   0.16904   0.26511   0.00000  Uiso   1.00
He20   H     0.09099   0.10957   0.35894   0.00000  Uiso   1.00
Li11   H     0.15822   0.28339   0.27909   0.00000  Uiso   1.00
Be17   C     0.11523   0.87091   0.30323   0.00000  Uiso   1.00
Be18   C     0.09211   0.83636   0.26192   0.00000  Uiso   1.00
C18    N     0.10046   0.75445   0.25819   0.00000  Uiso   1.00
B9     C     0.12882   0.74243   0.29561   0.00000  Uiso   1.00
C19    N     0.13901   0.81112   0.32358   0.00000  Uiso   1.00
He21   H     0.06994   0.86322   0.23586   0.00000  Uiso   1.00
He22   H     0.11727   0.93365   0.31850   0.00000  Uiso   1.00
Li12   H     0.14182   0.68328   0.30278   0.00000  Uiso   1.00
Be19   C     0.35216   0.96378   0.15243   0.00000  Uiso   1.00
Be20   C     0.35523   0.04762   0.15276   0.00000  Uiso   1.00
C20    N     0.38874   0.06860   0.17991   0.00000  Uiso   1.00
B10    C     0.40428   0.99778   0.19633   0.00000  Uiso   1.00
C21    N     0.38348   0.93261   0.18004   0.00000  Uiso   1.00
He23   H     0.33608   0.09330   0.13577   0.00000  Uiso   1.00
He24   H     0.33009   0.92418   0.13486   0.00000  Uiso   1.00
Li13   H     0.43131   0.99361   0.21894   0.00000  Uiso   1.00
Be21   C     0.47866   0.17290   0.27363   0.00000  Uiso   1.00
C22    N     0.46179   0.17490   0.22110   0.00000  Uiso   1.00
B11    C     0.49062   0.16956   0.18454   0.00000  Uiso   1.00
He25   H     0.46186   0.17628   0.31162   0.00000  Uiso   1.00
Li14   H     0.48668   0.16979   0.13909   0.00000  Uiso   1.00
Be22   C     0.45127   0.70849   0.14946   0.00000  Uiso   1.00
B12    C     0.47672   0.81264   0.19272   0.00000  Uiso   1.00
C23    N     0.44289   0.77886   0.17928   0.00000  Uiso   1.00
He26   H     0.42901   0.66823   0.13331   0.00000  Uiso   1.00
Li15   H     0.47987   0.86941   0.21664   0.00000  Uiso   1.00
Be23   C     0.35477   0.16672   0.36211   0.00000  Uiso   1.00
Be24   C     0.37188   0.13167   0.31574   0.00000  Uiso   1.00
C24    N     0.37895   0.19213   0.27790   0.00000  Uiso   1.00
B13    C     0.36693   0.26158   0.30285   0.00000  Uiso   1.00
C25    N     0.35237   0.24945   0.35402   0.00000  Uiso   1.00
He27   H     0.37847   0.06822   0.30615   0.00000  Uiso   1.00
He28   H     0.34463   0.13936   0.40035   0.00000  Uiso   1.00
Li16   H     0.36848   0.32095   0.28340   0.00000  Uiso   1.00
Be25   C     0.37609   0.84060   0.37343   0.00000  Uiso   1.00
Be26   C     0.38866   0.86992   0.32295   0.00000  Uiso   1.00
C26    N     0.38072   0.81245   0.28148   0.00000  Uiso   1.00
B14    C     0.36495   0.74961   0.30801   0.00000  Uiso   1.00
C27    N     0.36162   0.76372   0.36359   0.00000  Uiso   1.00
He29   H     0.40190   0.92761   0.31326   0.00000  Uiso   1.00
He30   H     0.37664   0.86791   0.41541   0.00000  Uiso   1.00
Li17   H     0.35594   0.69342   0.28681   0.00000  Uiso   1.00
Be27   C     0.22738   0.96175   0.35310   0.00000  Uiso   1.00
Be28   C     0.22684   0.04590   0.35369   0.00000  Uiso   1.00
C28    N     0.19505   0.07157   0.38220   0.00000  Uiso   1.00
B15    C     0.17710   0.00311   0.39693   0.00000  Uiso   1.00
C29    N     0.19592   0.93520   0.38119   0.00000  Uiso   1.00
He31   H     0.24659   0.08906   0.33607   0.00000  Uiso   1.00
He32   H     0.24776   0.91899   0.33519   0.00000  Uiso   1.00
Li18   H     0.15084   0.00265   0.42056   0.00000  Uiso   1.00
Be29   C     0.24581   0.38225   0.36818   0.00000  Uiso   1.00
Be30   C     0.21026   0.34686   0.36505   0.00000  Uiso   1.00
C30    N     0.21376   0.26684   0.38097   0.00000  Uiso   1.00
B16    C     0.25063   0.25693   0.39481   0.00000  Uiso   1.00
C31    N     0.27118   0.32473   0.38731   0.00000  Uiso   1.00
He33   H     0.18297   0.37230   0.35245   0.00000  Uiso   1.00
He34   H     0.25490   0.44351   0.35828   0.00000  Uiso   1.00
Li19   H     0.26263   0.19999   0.40979   0.00000  Uiso   1.00
Be31   C     0.26278   0.65490   0.34533   0.00000  Uiso   1.00
Be32   C     0.22663   0.68581   0.33746   0.00000  Uiso   1.00
C32    N     0.22177   0.75010   0.37478   0.00000  Uiso   1.00
B17    C     0.25458   0.75543   0.40435   0.00000  Uiso   1.00
C33    N     0.28008   0.69860   0.38849   0.00000  Uiso   1.00
He35   H     0.20455   0.66774   0.30746   0.00000  Uiso   1.00
He36   H     0.27728   0.60482   0.32401   0.00000  Uiso   1.00
Li20   H     0.25991   0.80053   0.43765   0.00000  Uiso   1.00
Be33   C     0.11236   0.23125   0.46929   0.00000  Uiso   1.00
C34    N     0.14826   0.19928   0.46268   0.00000  Uiso   1.00
B18    C     0.32890   0.51051   0.40622   0.00000  Uiso   1.00
He37   H     0.09476   0.24787   0.43334   0.00000  Uiso   1.00
Li21   H     0.00841   0.33878   0.22704   0.00000  Uiso   1.00
C35    N     0.33785   0.71259   0.49480   0.00000  Uiso   1.00
He38   H     0.39333   0.76684   0.50305   0.00000  Uiso   1.00
Be34   C     0.49026   0.70256   0.14534   0.00000  Uiso   1.00
C36    N     0.33215   0.30323   0.48313   0.00000  Uiso   1.00
He39   H     0.38538   0.23840   0.48453   0.00000  Uiso   1.00
B19    C     0.00940   0.30380   0.18771   0.00000  Uiso   1.00
Be35   C     0.11357   0.78458   0.46418   0.00000  Uiso   1.00
C37    N     0.15067   0.80904   0.45816   0.00000  Uiso   1.00
C38    N     0.34640   0.44098   0.39057   0.00000  Uiso   1.00
He40   H     0.09555   0.77021   0.42783   0.00000  Uiso   1.00
Be36   C     0.38272   0.54837   0.37213   0.00000  Uiso   1.00
Be37   C     0.38093   0.46430   0.36964   0.00000  Uiso   1.00
C39    N     0.24677   0.19562   0.00687   0.00000  Uiso   1.00
H11    Zn    0.31575   0.69323   0.99419   0.00000  Uiso   1.00
H12    Zn    0.41360   0.83254   0.81956   0.00000  Uiso   1.00
H13    Zn    0.42379   0.19329   0.79978   0.00000  Uiso   1.00
H14    Zn    0.06293   0.68952   0.82881   0.00000  Uiso   1.00
H15    Zn    0.08061   0.32855   0.84880   0.00000  Uiso   1.00
H16    Zn    0.29904   0.68849   0.65843   0.00000  Uiso   1.00
H17    Zn    0.29954   0.32497   0.65063   0.00000  Uiso   1.00
H18    Zn    0.14277   0.82658   0.63266   0.00000  Uiso   1.00
H19    Zn    0.14250   0.19060   0.63662   0.00000  Uiso   1.00
Be38   C     0.30808   0.16891   0.99202   0.00000  Uiso   1.00
Be39   C     0.27267   0.13408   0.99720   0.00000  Uiso   1.00
C40    N     0.30406   0.25231   0.99680   0.00000  Uiso   1.00
He41   H     0.26414   0.07040   0.99581   0.00000  Uiso   1.00
He42   H     0.33558   0.14082   0.98422   0.00000  Uiso   1.00
Be40   C     0.21540   0.77628   0.91936   0.00000  Uiso   1.00
Be41   C     0.25175   0.74492   0.91598   0.00000  Uiso   1.00
C41    N     0.26577   0.73595   0.96988   0.00000  Uiso   1.00
C42    N     0.20681   0.78610   0.97536   0.00000  Uiso   1.00
He43   H     0.26875   0.72907   0.87955   0.00000  Uiso   1.00
He44   H     0.19499   0.79179   0.88648   0.00000  Uiso   1.00
Li22   H     0.17985   0.00130   0.96778   0.00000  Uiso   1.00
Be42   C     0.32059   0.46093   0.91995   0.00000  Uiso   1.00
Be43   C     0.31336   0.54360   0.91831   0.00000  Uiso   1.00
C43    N     0.32032   0.57655   0.97112   0.00000  Uiso   1.00
B20    C     0.33173   0.51357   0.00272   0.00000  Uiso   1.00
C44    N     0.33248   0.44233   0.97363   0.00000  Uiso   1.00
He45   H     0.30358   0.58101   0.88373   0.00000  Uiso   1.00
He46   H     0.31827   0.41439   0.88695   0.00000  Uiso   1.00
Be44   C     0.38081   0.88294   0.93317   0.00000  Uiso   1.00
Be45   C     0.35904   0.84830   0.97413   0.00000  Uiso   1.00
C45    N     0.35051   0.76954   0.95724   0.00000  Uiso   1.00
B21    C     0.36597   0.75996   0.90622   0.00000  Uiso   1.00
C46    N     0.38433   0.82704   0.88967   0.00000  Uiso   1.00
He47   H     0.39328   0.94330   0.93133   0.00000  Uiso   1.00
Li23   H     0.36377   0.70393   0.88116   0.00000  Uiso   1.00
Be46   C     0.43546   0.20773   0.92492   0.00000  Uiso   1.00
Be47   C     0.41785   0.24086   0.97150   0.00000  Uiso   1.00
C47    N     0.38482   0.27829   0.95380   0.00000  Uiso   1.00
B22    C     0.38304   0.26569   0.89783   0.00000  Uiso   1.00
C48    N     0.41328   0.22435   0.87837   0.00000  Uiso   1.00
He48   H     0.46218   0.17478   0.92123   0.00000  Uiso   1.00
Li24   H     0.36009   0.28786   0.87102   0.00000  Uiso   1.00
Be48   C     0.12780   0.17973   0.86731   0.00000  Uiso   1.00
Be49   C     0.15297   0.14578   0.90514   0.00000  Uiso   1.00
C49    N     0.15796   0.19979   0.94962   0.00000  Uiso   1.00
B23    C     0.13661   0.26528   0.93665   0.00000  Uiso   1.00
C50    N     0.11816   0.25648   0.88689   0.00000  Uiso   1.00
He49   H     0.16755   0.08744   0.90326   0.00000  Uiso   1.00
He50   H     0.11625   0.15481   0.82800   0.00000  Uiso   1.00
Li25   H     0.13457   0.31961   0.96341   0.00000  Uiso   1.00
Be50   C     0.08737   0.85807   0.87156   0.00000  Uiso   1.00
Be51   C     0.10917   0.89172   0.91477   0.00000  Uiso   1.00
C51    N     0.12246   0.82921   0.94756   0.00000  Uiso   1.00
B24    C     0.10927   0.76034   0.92288   0.00000  Uiso   1.00
C52    N     0.08807   0.77455   0.87661   0.00000  Uiso   1.00
He51   H     0.11543   0.95505   0.92538   0.00000  Uiso   1.00
He52   H     0.07173   0.88690   0.83754   0.00000  Uiso   1.00
Li26   H     0.11461   0.69985   0.93932   0.00000  Uiso   1.00
Be52   C     0.40863   0.04466   0.72568   0.00000  Uiso   1.00
Be53   C     0.40659   0.96102   0.73028   0.00000  Uiso   1.00
C53    N     0.41123   0.94220   0.78615   0.00000  Uiso   1.00
B25    C     0.41662   0.01404   0.81326   0.00000  Uiso   1.00
C54    N     0.41440   0.07783   0.77871   0.00000  Uiso   1.00
He53   H     0.40210   0.91379   0.69822   0.00000  Uiso   1.00
He54   H     0.40608   0.08296   0.68902   0.00000  Uiso   1.00
Li27   H     0.42133   0.02027   0.85843   0.00000  Uiso   1.00
Be54   C     0.47849   0.75084   0.87998   0.00000  Uiso   1.00
C55    N     0.46663   0.80103   0.83740   0.00000  Uiso   1.00
He55   H     0.45852   0.72671   0.90986   0.00000  Uiso   1.00
Be55   C     0.36222   0.26431   0.50882   0.00000  Uiso   1.00
H20    Zn    0.34624   0.33211   0.00114   0.00000  Uiso   1.00
C56    N     0.47848   0.21805   0.79866   0.00000  Uiso   1.00
He56   H     0.47824   0.34386   0.82627   0.00000  Uiso   1.00
Li28   H     0.17266   0.00804   0.61335   0.00000  Uiso   1.00
Be56   C     0.36394   0.63684   0.73300   0.00000  Uiso   1.00
Be57   C     0.39183   0.66989   0.76777   0.00000  Uiso   1.00
C57    N     0.38664   0.75304   0.77005   0.00000  Uiso   1.00
B26    C     0.35532   0.76740   0.73864   0.00000  Uiso   1.00
C58    N     0.34040   0.69893   0.71561   0.00000  Uiso   1.00
He57   H     0.41540   0.64104   0.78985   0.00000  Uiso   1.00
He58   H     0.35845   0.57385   0.72068   0.00000  Uiso   1.00
Li29   H     0.34343   0.82788   0.73245   0.00000  Uiso   1.00
Be58   C     0.37007   0.37789   0.71146   0.00000  Uiso   1.00
Be59   C     0.39970   0.34789   0.74356   0.00000  Uiso   1.00
C59    N     0.39307   0.26652   0.75220   0.00000  Uiso   1.00
B27    C     0.35936   0.25053   0.72699   0.00000  Uiso   1.00
C60    N     0.34412   0.31623   0.70213   0.00000  Uiso   1.00
He59   H     0.42525   0.37779   0.75965   0.00000  Uiso   1.00
He60   H     0.36534   0.43860   0.69536   0.00000  Uiso   1.00
Li30   H     0.34596   0.19085   0.72661   0.00000  Uiso   1.00
Be60   C     0.12568   0.48216   0.86840   0.00000  Uiso   1.00
Be61   C     0.12162   0.56543   0.86353   0.00000  Uiso   1.00
C61    N     0.08418   0.58197   0.85019   0.00000  Uiso   1.00
B28    C     0.06712   0.50877   0.84604   0.00000  Uiso   1.00
C62    N     0.09082   0.44670   0.85794   0.00000  Uiso   1.00
He61   H     0.14257   0.61372   0.86847   0.00000  Uiso   1.00
He62   H     0.15057   0.44576   0.87878   0.00000  Uiso   1.00
Li31   H     0.03705   0.50100   0.83629   0.00000  Uiso   1.00
B29    C     0.16411   0.82192   0.51084   0.00000  Uiso   1.00
C63    N     0.00736   0.70263   0.84089   0.00000  Uiso   1.00
He63   H     0.01059   0.78562   0.91215   0.00000  Uiso   1.00
Be62   C     0.01784   0.23040   0.89986   0.00000  Uiso   1.00
C64    N     0.02808   0.29444   0.86672   0.00000  Uiso   1.00
He64   H     0.03901   0.19587   0.92322   0.00000  Uiso   1.00
Be63   C     0.09118   0.68343   0.65877   0.00000  Uiso   1.00
Be64   C     0.07275   0.65213   0.70445   0.00000  Uiso   1.00
C65    N     0.08002   0.70244   0.75032   0.00000  Uiso   1.00
B30    C     0.10229   0.76217   0.73125   0.00000  Uiso   1.00
C66    N     0.10954   0.75377   0.67606   0.00000  Uiso   1.00
He65   H     0.05547   0.59770   0.70792   0.00000  Uiso   1.00
He66   H     0.09261   0.66110   0.61555   0.00000  Uiso   1.00
Li32   H     0.11332   0.81188   0.75761   0.00000  Uiso   1.00
Be65   C     0.07439   0.29290   0.67466   0.00000  Uiso   1.00
Be66   C     0.05999   0.32243   0.72473   0.00000  Uiso   1.00
C67    N     0.08544   0.30401   0.76715   0.00000  Uiso   1.00
B31    C     0.11475   0.26673   0.74149   0.00000  Uiso   1.00
C68    N     0.10948   0.25891   0.68555   0.00000  Uiso   1.00
He67   H     0.03352   0.35406   0.73334   0.00000  Uiso   1.00
He68   H     0.06258   0.29509   0.63233   0.00000  Uiso   1.00
Li33   H     0.14038   0.24662   0.76332   0.00000  Uiso   1.00
Be67   C     0.24983   0.46402   0.68943   0.00000  Uiso   1.00
Be68   C     0.24961   0.54815   0.69113   0.00000  Uiso   1.00
C69    N     0.28045   0.57499   0.66175   0.00000  Uiso   1.00
B32    C     0.29860   0.50711   0.64413   0.00000  Uiso   1.00
C70    N     0.28084   0.43847   0.65908   0.00000  Uiso   1.00
He69   H     0.22975   0.59069   0.71053   0.00000  Uiso   1.00
He70   H     0.23022   0.42067   0.70720   0.00000  Uiso   1.00
Li34   H     0.32417   0.50772   0.61894   0.00000  Uiso   1.00
Be69   C     0.21513   0.86022   0.69856   0.00000  Uiso   1.00
Be70   C     0.25114   0.82810   0.70583   0.00000  Uiso   1.00
C71    N     0.25459   0.76123   0.67039   0.00000  Uiso   1.00
B33    C     0.22117   0.75572   0.64233   0.00000  Uiso   1.00
C72    N     0.19651   0.81465   0.65755   0.00000  Uiso   1.00
He71   H     0.27415   0.84696   0.73406   0.00000  Uiso   1.00
He72   H     0.20157   0.91240   0.71883   0.00000  Uiso   1.00
Li35   H     0.21474   0.70879   0.61069   0.00000  Uiso   1.00
Be71   C     0.21658   0.15838   0.69818   0.00000  Uiso   1.00
Be72   C     0.25293   0.18960   0.70258   0.00000  Uiso   1.00
C73    N     0.25562   0.25345   0.66611   0.00000  Uiso   1.00
B34    C     0.22137   0.25830   0.64047   0.00000  Uiso   1.00
C74    N     0.19693   0.20157   0.65804   0.00000  Uiso   1.00
He73   H     0.27673   0.17193   0.72929   0.00000  Uiso   1.00
He74   H     0.20340   0.10828   0.71989   0.00000  Uiso   1.00
Li36   H     0.21424   0.30288   0.60867   0.00000  Uiso   1.00
Be73   C     0.10481   0.23517   0.52599   0.00000  Uiso   1.00
C75    N     0.13649   0.20835   0.55486   0.00000  Uiso   1.00
He75   H     0.07949   0.25584   0.54755   0.00000  Uiso   1.00
Li37   H     0.18972   0.16211   0.52420   0.00000  Uiso   1.00
Be74   C     0.36041   0.74198   0.58093   0.00000  Uiso   1.00
C76    N     0.32526   0.70652   0.58662   0.00000  Uiso   1.00
B35    C     0.31288   0.69003   0.53388   0.00000  Uiso   1.00
He76   H     0.37729   0.76134   0.61739   0.00000  Uiso   1.00
Li38   H     0.28556   0.66192   0.52398   0.00000  Uiso   1.00
Be75   C     0.35601   0.26513   0.56597   0.00000  Uiso   1.00
C77    N     0.32266   0.30676   0.57601   0.00000  Uiso   1.00
B36    C     0.30935   0.32809   0.52507   0.00000  Uiso   1.00
He77   H     0.37314   0.24078   0.60017   0.00000  Uiso   1.00
Be76   C     0.10569   0.78422   0.52084   0.00000  Uiso   1.00
C78    N     0.13812   0.80657   0.55026   0.00000  Uiso   1.00
He78   H     0.07961   0.76936   0.54230   0.00000  Uiso   1.00
Li39   H     0.19299   0.84171   0.52053   0.00000  Uiso   1.00
Be77   C     0.09512   0.05124   0.67760   0.00000  Uiso   1.00
Be78   C     0.09497   0.96707   0.67657   0.00000  Uiso   1.00
C79    N     0.12737   0.94042   0.65006   0.00000  Uiso   1.00
B37    C     0.14576   0.00840   0.63536   0.00000  Uiso   1.00
C80    N     0.12762   0.07691   0.65172   0.00000  Uiso   1.00
He79   H     0.07434   0.92437   0.69250   0.00000  Uiso   1.00
He80   H     0.07480   0.09465   0.69489   0.00000  Uiso   1.00
Be79   C     0.36845   0.74435   0.52438   0.00000  Uiso   1.00
Li40   H     0.28295   0.36149   0.51853   0.00000  Uiso   1.00
B38    C     0.99532   0.32258   0.84446   0.00000  Uiso   1.00
B39    C     0.26690   0.26524   0.00589   0.00000  Uiso   1.00
B40    C     0.23788   0.76168   0.00393   0.00000  Uiso   1.00
B41    C     0.16158   0.18662   0.51508   0.00000  Uiso   1.00
H21    Zn    0.81461   0.78154   0.02135   0.00000  Uiso   1.00
H22    Zn    0.82153   0.14490   0.01700   0.00000  Uiso   1.00
H23    Zn    0.91560   0.64550   0.19514   0.00000  Uiso   1.00
H24    Zn    0.92706   0.28873   0.19069   0.00000  Uiso   1.00
H25    Zn    0.56148   0.78873   0.18274   0.00000  Uiso   1.00
H26    Zn    0.57647   0.15088   0.17824   0.00000  Uiso   1.00
H27    Zn    0.80930   0.80937   0.35655   0.00000  Uiso   1.00
H28    Zn    0.82713   0.16979   0.36514   0.00000  Uiso   1.00
H29    Zn    0.65164   0.67392   0.37861   0.00000  Uiso   1.00
H30    Zn    0.67478   0.31534   0.35628   0.00000  Uiso   1.00
Be80   C     0.70788   0.73817   0.08711   0.00000  Uiso   1.00
Be81   C     0.74357   0.77275   0.08998   0.00000  Uiso   1.00
C81    N     0.76189   0.75414   0.04061   0.00000  Uiso   1.00
C82    N     0.70451   0.69574   0.03676   0.00000  Uiso   1.00
He81   H     0.75699   0.81031   0.12272   0.00000  Uiso   1.00
He82   H     0.68511   0.73902   0.11752   0.00000  Uiso   1.00
Be82   C     0.75215   0.18047   0.08152   0.00000  Uiso   1.00
Be83   C     0.71633   0.21405   0.07699   0.00000  Uiso   1.00
C83    N     0.71054   0.23655   0.02207   0.00000  Uiso   1.00
C84    N     0.76876   0.18197   0.02945   0.00000  Uiso   1.00
He83   H     0.69497   0.22426   0.10892   0.00000  Uiso   1.00
He84   H     0.76693   0.15556   0.11783   0.00000  Uiso   1.00
Be84   C     0.83204   0.00918   0.09972   0.00000  Uiso   1.00
Be85   C     0.83054   0.92519   0.10145   0.00000  Uiso   1.00
C85    N     0.82447   0.89553   0.04749   0.00000  Uiso   1.00
B42    C     0.82149   0.96189   0.01533   0.00000  Uiso   1.00
C86    N     0.82673   0.03198   0.04475   0.00000  Uiso   1.00
He85   H     0.83334   0.88503   0.13707   0.00000  Uiso   1.00
He86   H     0.83665   0.05408   0.13332   0.00000  Uiso   1.00
Li41   H     0.65890   0.45977   0.04291   0.00000  Uiso   1.00
Be86   C     0.87450   0.58515   0.08733   0.00000  Uiso   1.00
Be87   C     0.85165   0.61935   0.04641   0.00000  Uiso   1.00
C87    N     0.84678   0.70067   0.06000   0.00000  Uiso   1.00
B43    C     0.86566   0.71265   0.10891   0.00000  Uiso   1.00
C88    N     0.88257   0.64453   0.12738   0.00000  Uiso   1.00
He87   H     0.88491   0.52313   0.09130   0.00000  Uiso   1.00
Li42   H     0.86719   0.77105   0.13117   0.00000  Uiso   1.00
Be88   C     0.85877   0.33489   0.12104   0.00000  Uiso   1.00
Be89   C     0.83434   0.30049   0.08154   0.00000  Uiso   1.00
C89    N     0.84632   0.22188   0.07044   0.00000  Uiso   1.00
B44    C     0.87798   0.21188   0.10180   0.00000  Uiso   1.00
C90    N     0.88649   0.27837   0.13335   0.00000  Uiso   1.00
He88   H     0.80895   0.32537   0.06161   0.00000  Uiso   1.00
He89   H     0.85840   0.39489   0.14124   0.00000  Uiso   1.00
Li43   H     0.89450   0.15573   0.10224   0.00000  Uiso   1.00
Be90   C     0.57374   0.29916   0.10295   0.00000  Uiso   1.00
Be91   C     0.59442   0.33127   0.05970   0.00000  Uiso   1.00
C91    N     0.62321   0.27737   0.04671   0.00000  Uiso   1.00
B45    C     0.61846   0.21399   0.08092   0.00000  Uiso   1.00
C92    N     0.58883   0.22402   0.11550   0.00000  Uiso   1.00
He90   H     0.59104   0.38831   0.03762   0.00000  Uiso   1.00
He91   H     0.54915   0.32318   0.12497   0.00000  Uiso   1.00
Li44   H     0.63636   0.15989   0.07997   0.00000  Uiso   1.00
Be92   C     0.59429   0.62436   0.15055   0.00000  Uiso   1.00
Be93   C     0.61568   0.58865   0.10858   0.00000  Uiso   1.00
C93    N     0.62244   0.64641   0.06865   0.00000  Uiso   1.00
B46    C     0.60605   0.71522   0.08824   0.00000  Uiso   1.00
C94    N     0.58906   0.70520   0.13793   0.00000  Uiso   1.00
He92   H     0.62583   0.52638   0.10408   0.00000  Uiso   1.00
He93   H     0.58307   0.59889   0.18876   0.00000  Uiso   1.00
Li45   H     0.60594   0.77235   0.06572   0.00000  Uiso   1.00
Be94   C     0.91091   0.42331   0.27756   0.00000  Uiso   1.00
Be95   C     0.90778   0.50726   0.27874   0.00000  Uiso   1.00
C95    N     0.91596   0.53481   0.22598   0.00000  Uiso   1.00
B47    C     0.92428   0.46798   0.19499   0.00000  Uiso   1.00
C96    N     0.92137   0.39911   0.22421   0.00000  Uiso   1.00
He94   H     0.90029   0.54924   0.31272   0.00000  Uiso   1.00
He95   H     0.90681   0.37921   0.31046   0.00000  Uiso   1.00
Li46   H     0.93280   0.46928   0.15121   0.00000  Uiso   1.00
Be96   C     0.99155   0.23652   0.11256   0.00000  Uiso   1.00
Li47   H     0.69551   0.50299   0.37884   0.00000  Uiso   1.00
C97    N     0.97837   0.27635   0.15990   0.00000  Uiso   1.00
He96   H     0.97212   0.20820   0.08214   0.00000  Uiso   1.00
He97   H     0.59455   0.39386   0.31792   0.00000  Uiso   1.00
Be97   C     0.97767   0.72300   0.12759   0.00000  Uiso   1.00
C98    N     0.96721   0.67475   0.17147   0.00000  Uiso   1.00
He98   H     0.95663   0.74736   0.09846   0.00000  Uiso   1.00
Be98   C     0.87474   0.84890   0.28203   0.00000  Uiso   1.00
Be99   C     0.90043   0.81083   0.24691   0.00000  Uiso   1.00
C99    N     0.89232   0.72877   0.24512   0.00000  Uiso   1.00
B48    C     0.86152   0.72005   0.27731   0.00000  Uiso   1.00
C100   N     0.84966   0.79107   0.30028   0.00000  Uiso   1.00
He99   H     0.92429   0.83546   0.22421   0.00000  Uiso   1.00
He100  H     0.87189   0.91284   0.29417   0.00000  Uiso   1.00
Li48   H     0.84770   0.66187   0.28406   0.00000  Uiso   1.00
Be100  C     0.90513   0.12719   0.32007   0.00000  Uiso   1.00
Be101  C     0.92963   0.15376   0.27944   0.00000  Uiso   1.00
C101   N     0.91167   0.21502   0.25056   0.00000  Uiso   1.00
B49    C     0.87735   0.22376   0.27399   0.00000  Uiso   1.00
C102   N     0.87214   0.17241   0.31643   0.00000  Uiso   1.00
He101  H     0.95818   0.13405   0.26874   0.00000  Uiso   1.00
He102  H     0.90864   0.08021   0.35135   0.00000  Uiso   1.00
Li49   H     0.85591   0.26677   0.25960   0.00000  Uiso   1.00
Be102  C     0.61771   0.00008   0.13756   0.00000  Uiso   1.00
Be103  C     0.61432   0.91644   0.13914   0.00000  Uiso   1.00
C103   N     0.57978   0.89827   0.16232   0.00000  Uiso   1.00
B50    C     0.56387   0.97079   0.17522   0.00000  Uiso   1.00
C104   N     0.58539   0.03416   0.16008   0.00000  Uiso   1.00
He103  H     0.63399   0.86911   0.12561   0.00000  Uiso   1.00
He104  H     0.64074   0.03732   0.12239   0.00000  Uiso   1.00
Li50   H     0.53614   0.97764   0.19441   0.00000  Uiso   1.00
Be104  C     0.51747   0.16718   0.26696   0.00000  Uiso   1.00
C105   N     0.52492   0.16607   0.21026   0.00000  Uiso   1.00
He105  H     0.54029   0.16480   0.29823   0.00000  Uiso   1.00
B51    C     0.73755   0.70718   0.01037   0.00000  Uiso   1.00
C106   N     0.50621   0.76920   0.17261   0.00000  Uiso   1.00
He106  H     0.50776   0.65650   0.12474   0.00000  Uiso   1.00
Be105  C     0.58235   0.78248   0.35599   0.00000  Uiso   1.00
Be106  C     0.56098   0.80704   0.31017   0.00000  Uiso   1.00
C107   N     0.57691   0.77380   0.26240   0.00000  Uiso   1.00
B52    C     0.60764   0.73227   0.28036   0.00000  Uiso   1.00
C108   N     0.61198   0.73520   0.33664   0.00000  Uiso   1.00
He107  H     0.53549   0.84444   0.30797   0.00000  Uiso   1.00
He108  H     0.57904   0.79597   0.40054   0.00000  Uiso   1.00
Li51   H     0.62682   0.69941   0.25245   0.00000  Uiso   1.00
Be107  C     0.65066   0.14841   0.31600   0.00000  Uiso   1.00
Be108  C     0.62876   0.11077   0.27459   0.00000  Uiso   1.00
C109   N     0.61369   0.17010   0.24060   0.00000  Uiso   1.00
B53    C     0.62610   0.24129   0.26301   0.00000  Uiso   1.00
C110   N     0.64835   0.23141   0.30892   0.00000  Uiso   1.00
He109  H     0.62335   0.04637   0.26625   0.00000  Uiso   1.00
He110  H     0.66729   0.12239   0.35014   0.00000  Uiso   1.00
Li52   H     0.61919   0.30030   0.24538   0.00000  Uiso   1.00
Be109  C     0.77167   0.04302   0.32066   0.00000  Uiso   1.00
Be110  C     0.76743   0.95940   0.31924   0.00000  Uiso   1.00
C111   N     0.79615   0.92611   0.35137   0.00000  Uiso   1.00
B54    C     0.81711   0.98962   0.37025   0.00000  Uiso   1.00
C112   N     0.80306   0.06171   0.35368   0.00000  Uiso   1.00
He111  H     0.74607   0.92127   0.29836   0.00000  Uiso   1.00
He112  H     0.75476   0.09019   0.30069   0.00000  Uiso   1.00
Li53   H     0.84214   0.98344   0.39732   0.00000  Uiso   1.00
Be111  C     0.71820   0.66474   0.30161   0.00000  Uiso   1.00
Be112  C     0.75433   0.69563   0.29559   0.00000  Uiso   1.00
C113   N     0.76242   0.74510   0.34159   0.00000  Uiso   1.00
B55    C     0.73113   0.74337   0.37348   0.00000  Uiso   1.00
C114   N     0.70382   0.69455   0.35152   0.00000  Uiso   1.00
He113  H     0.77469   0.68629   0.26213   0.00000  Uiso   1.00
He114  H     0.70188   0.62334   0.27447   0.00000  Uiso   1.00
Li54   H     0.72843   0.77675   0.41318   0.00000  Uiso   1.00
Be113  C     0.75562   0.36574   0.32357   0.00000  Uiso   1.00
Be114  C     0.79142   0.33100   0.32533   0.00000  Uiso   1.00
C115   N     0.78831   0.25419   0.34731   0.00000  Uiso   1.00
B56    C     0.75138   0.24590   0.35976   0.00000  Uiso   1.00
C116   N     0.73049   0.31148   0.34598   0.00000  Uiso   1.00
He115  H     0.81860   0.35492   0.31224   0.00000  Uiso   1.00
He116  H     0.74617   0.42471   0.30858   0.00000  Uiso   1.00
Li55   H     0.73962   0.19193   0.37891   0.00000  Uiso   1.00
Be115  C     0.87233   0.73981   0.49725   0.00000  Uiso   1.00
Be116  C     0.86623   0.74412   0.43993   0.00000  Uiso   1.00
C117   N     0.83280   0.78595   0.43069   0.00000  Uiso   1.00
B57    C     0.81943   0.80422   0.48211   0.00000  Uiso   1.00
He117  H     0.88340   0.72198   0.40518   0.00000  Uiso   1.00
Li56   H     0.79298   0.83707   0.48927   0.00000  Uiso   1.00
Be117  C     0.64327   0.22896   0.45588   0.00000  Uiso   1.00
C118   N     0.66935   0.28279   0.43540   0.00000  Uiso   1.00
He118  H     0.62351   0.19634   0.42810   0.00000  Uiso   1.00
Li57   H     0.71110   0.35706   0.47873   0.00000  Uiso   1.00
Be118  C     0.61090   0.68147   0.48860   0.00000  Uiso   1.00
He119  H     0.58391   0.56210   0.32837   0.00000  Uiso   1.00
C119   N     0.64522   0.67986   0.46144   0.00000  Uiso   1.00
He120  H     0.58412   0.68580   0.46553   0.00000  Uiso   1.00
Li58   H     0.70206   0.66852   0.49479   0.00000  Uiso   1.00
Be119  C     0.88316   0.22875   0.45228   0.00000  Uiso   1.00
C120   N     0.85049   0.18503   0.44082   0.00000  Uiso   1.00
B58    C     0.83769   0.16243   0.49118   0.00000  Uiso   1.00
He121  H     0.89969   0.25483   0.41882   0.00000  Uiso   1.00
Be120  C     0.61411   0.44151   0.33184   0.00000  Uiso   1.00
Be121  C     0.60876   0.52466   0.33717   0.00000  Uiso   1.00
C121   N     0.64221   0.55877   0.35681   0.00000  Uiso   1.00
B59    C     0.66638   0.49597   0.36359   0.00000  Uiso   1.00
C122   N     0.65098   0.42400   0.34782   0.00000  Uiso   1.00
Li59   H     0.81185   0.12729   0.49651   0.00000  Uiso   1.00
B60    C     0.68845   0.31223   0.48080   0.00000  Uiso   1.00
B61    C     0.67169   0.67207   0.50244   0.00000  Uiso   1.00
He122  H     0.83906   0.59234   0.00852   0.00000  Uiso   1.00
H31    Zn    0.66363   0.28392   0.98928   0.00000  Uiso   1.00
Li60   H     0.81740   0.98698   0.58135   0.00000  Uiso   1.00
H32    Zn    0.59176   0.15572   0.77765   0.00000  Uiso   1.00
H33    Zn    0.58255   0.79612   0.80509   0.00000  Uiso   1.00
H34    Zn    0.91136   0.29265   0.83431   0.00000  Uiso   1.00
H35    Zn    0.89114   0.65515   0.81768   0.00000  Uiso   1.00
H36    Zn    0.69561   0.29727   0.60722   0.00000  Uiso   1.00
H37    Zn    0.68272   0.65834   0.62779   0.00000  Uiso   1.00
H38    Zn    0.85338   0.16149   0.61408   0.00000  Uiso   1.00
H39    Zn    0.83622   0.79966   0.60503   0.00000  Uiso   1.00
He123  H     0.90677   0.88022   0.67383   0.00000  Uiso   1.00
Li61   H     0.74381   0.68154   0.96900   0.00000  Uiso   1.00
B62    C     0.74287   0.21686   0.99537   0.00000  Uiso   1.00
Li62   H     0.74753   0.22736   0.95097   0.00000  Uiso   1.00
Li63   H     0.81652   0.95880   0.97014   0.00000  Uiso   1.00
Be122  C     0.66883   0.51248   0.91446   0.00000  Uiso   1.00
Be123  C     0.67028   0.42838   0.91052   0.00000  Uiso   1.00
C123   N     0.66553   0.39806   0.96352   0.00000  Uiso   1.00
B63    C     0.66220   0.46377   0.99771   0.00000  Uiso   1.00
C124   N     0.66304   0.53434   0.96989   0.00000  Uiso   1.00
He124  H     0.67403   0.38801   0.87423   0.00000  Uiso   1.00
He125  H     0.67114   0.55808   0.88211   0.00000  Uiso   1.00
Li64   H     0.99362   0.37399   0.81638   0.00000  Uiso   1.00
Be124  C     0.65293   0.10906   0.86083   0.00000  Uiso   1.00
Be125  C     0.66995   0.13879   0.90961   0.00000  Uiso   1.00
C125   N     0.65290   0.21193   0.92358   0.00000  Uiso   1.00
B64    C     0.62585   0.22341   0.88406   0.00000  Uiso   1.00
C126   N     0.62452   0.16244   0.84553   0.00000  Uiso   1.00
He126  H     0.69286   0.11371   0.93513   0.00000  Uiso   1.00
He127  H     0.65858   0.05382   0.83637   0.00000  Uiso   1.00
Li65   H     0.60689   0.27588   0.88374   0.00000  Uiso   1.00
Be126  C     0.63472   0.84434   0.90370   0.00000  Uiso   1.00
Be127  C     0.65188   0.80775   0.94929   0.00000  Uiso   1.00
C127   N     0.64337   0.72579   0.94698   0.00000  Uiso   1.00
B65    C     0.62090   0.71564   0.90117   0.00000  Uiso   1.00
C128   N     0.61534   0.78529   0.87312   0.00000  Uiso   1.00
He128  H     0.66984   0.83359   0.98265   0.00000  Uiso   1.00
He129  H     0.63509   0.90745   0.89071   0.00000  Uiso   1.00
Li66   H     0.60937   0.65695   0.88749   0.00000  Uiso   1.00
Be128  C     0.81895   0.75117   0.84637   0.00000  Uiso   1.00
Be129  C     0.80075   0.77960   0.89398   0.00000  Uiso   1.00
C129   N     0.82278   0.75987   0.94007   0.00000  Uiso   1.00
B66    C     0.85373   0.72245   0.91924   0.00000  Uiso   1.00
C130   N     0.85278   0.71581   0.86281   0.00000  Uiso   1.00
He130  H     0.77366   0.81082   0.89866   0.00000  Uiso   1.00
He131  H     0.81047   0.75361   0.80231   0.00000  Uiso   1.00
Li67   H     0.87688   0.69919   0.94525   0.00000  Uiso   1.00
Be130  C     0.86532   0.14097   0.85462   0.00000  Uiso   1.00
Be131  C     0.84483   0.10569   0.89675   0.00000  Uiso   1.00
C131   N     0.84595   0.15727   0.94309   0.00000  Uiso   1.00
B67    C     0.86600   0.22253   0.92734   0.00000  Uiso   1.00
C132   N     0.87820   0.21567   0.87411   0.00000  Uiso   1.00
He132  H     0.83013   0.04759   0.89729   0.00000  Uiso   1.00
He133  H     0.87150   0.11872   0.81238   0.00000  Uiso   1.00
Li68   H     0.87196   0.27496   0.95477   0.00000  Uiso   1.00
Be132  C     0.58731   0.91843   0.71154   0.00000  Uiso   1.00
Be133  C     0.58940   0.00170   0.70473   0.00000  Uiso   1.00
C133   N     0.59017   0.03832   0.75724   0.00000  Uiso   1.00
B68    C     0.58780   0.97711   0.79387   0.00000  Uiso   1.00
C134   N     0.58696   0.90330   0.76833   0.00000  Uiso   1.00
He134  H     0.59070   0.03762   0.66686   0.00000  Uiso   1.00
He135  H     0.58627   0.86909   0.68040   0.00000  Uiso   1.00
Li69   H     0.58722   0.98630   0.83927   0.00000  Uiso   1.00
Be134  C     0.51741   0.74188   0.87670   0.00000  Uiso   1.00
B69    C     0.49822   0.81915   0.80903   0.00000  Uiso   1.00
C135   N     0.52977   0.78632   0.83198   0.00000  Uiso   1.00
He136  H     0.53714   0.70857   0.90333   0.00000  Uiso   1.00
Li70   H     0.49841   0.85852   0.77272   0.00000  Uiso   1.00
Be135  C     0.53397   0.28241   0.80920   0.00000  Uiso   1.00
C136   N     0.54142   0.20321   0.79254   0.00000  Uiso   1.00
He137  H     0.55670   0.32620   0.81672   0.00000  Uiso   1.00
Be136  C     0.61358   0.29445   0.63787   0.00000  Uiso   1.00
Be137  C     0.58954   0.26330   0.67734   0.00000  Uiso   1.00
C137   N     0.61123   0.22195   0.71611   0.00000  Uiso   1.00
B70    C     0.64724   0.22767   0.69858   0.00000  Uiso   1.00
C138   N     0.65010   0.27029   0.65108   0.00000  Uiso   1.00
He138  H     0.55887   0.26854   0.68130   0.00000  Uiso   1.00
He139  H     0.60737   0.33080   0.60109   0.00000  Uiso   1.00
Li71   H     0.67136   0.20187   0.72115   0.00000  Uiso   1.00
Be138  C     0.61900   0.60265   0.70199   0.00000  Uiso   1.00
Be139  C     0.59435   0.63391   0.74165   0.00000  Uiso   1.00
C139   N     0.60267   0.71518   0.75009   0.00000  Uiso   1.00
B71    C     0.63255   0.72985   0.71711   0.00000  Uiso   1.00
C140   N     0.64364   0.66366   0.68740   0.00000  Uiso   1.00
He140  H     0.57116   0.60526   0.76353   0.00000  Uiso   1.00
He141  H     0.62147   0.54138   0.68413   0.00000  Uiso   1.00
Li72   H     0.64646   0.78881   0.71502   0.00000  Uiso   1.00
Be140  C     0.85029   0.50772   0.85762   0.00000  Uiso   1.00
Be141  C     0.85471   0.42438   0.86120   0.00000  Uiso   1.00
C141   N     0.89067   0.40440   0.84338   0.00000  Uiso   1.00
B72    C     0.90657   0.47536   0.82888   0.00000  Uiso   1.00
C142   N     0.88353   0.53977   0.83773   0.00000  Uiso   1.00
He142  H     0.83510   0.37817   0.87527   0.00000  Uiso   1.00
He143  H     0.82624   0.54656   0.86818   0.00000  Uiso   1.00
Li73   H     0.93531   0.48051   0.81318   0.00000  Uiso   1.00
Be142  C     0.95340   0.74321   0.88132   0.00000  Uiso   1.00
B73    C     0.97710   0.66787   0.81477   0.00000  Uiso   1.00
C143   N     0.94378   0.69118   0.83733   0.00000  Uiso   1.00
He144  H     0.93195   0.77226   0.90737   0.00000  Uiso   1.00
Li74   H     0.97930   0.62686   0.77850   0.00000  Uiso   1.00
Be143  C     0.97882   0.22208   0.89649   0.00000  Uiso   1.00
C144   N     0.96474   0.28103   0.86134   0.00000  Uiso   1.00
He145  H     0.91438   0.04947   0.67819   0.00000  Uiso   1.00
He146  H     0.96006   0.17907   0.91642   0.00000  Uiso   1.00
C145   N     0.85697   0.90885   0.62417   0.00000  Uiso   1.00
Be144  C     0.92566   0.23293   0.66450   0.00000  Uiso   1.00
Be145  C     0.93943   0.26014   0.71612   0.00000  Uiso   1.00
C146   N     0.90998   0.25958   0.75361   0.00000  Uiso   1.00
B74    C     0.87933   0.23474   0.72348   0.00000  Uiso   1.00
C147   N     0.88732   0.21845   0.66927   0.00000  Uiso   1.00
He147  H     0.96804   0.27729   0.72932   0.00000  Uiso   1.00
He148  H     0.94016   0.22356   0.62487   0.00000  Uiso   1.00
Li75   H     0.85106   0.22906   0.74091   0.00000  Uiso   1.00
Be146  C     0.86756   0.63709   0.64529   0.00000  Uiso   1.00
Be147  C     0.87928   0.60340   0.69543   0.00000  Uiso   1.00
C148   N     0.87761   0.66313   0.73682   0.00000  Uiso   1.00
B75    C     0.86612   0.73094   0.71059   0.00000  Uiso   1.00
C149   N     0.85995   0.71843   0.65516   0.00000  Uiso   1.00
He149  H     0.88769   0.54134   0.70509   0.00000  Uiso   1.00
He150  H     0.86456   0.60990   0.60344   0.00000  Uiso   1.00
Li76   H     0.86227   0.78957   0.73195   0.00000  Uiso   1.00
Be148  C     0.73687   0.52366   0.66159   0.00000  Uiso   1.00
Be149  C     0.73969   0.43986   0.65700   0.00000  Uiso   1.00
C150   N     0.70990   0.41196   0.62381   0.00000  Uiso   1.00
B76    C     0.68984   0.47877   0.61006   0.00000  Uiso   1.00
C151   N     0.70544   0.54792   0.63100   0.00000  Uiso   1.00
He151  H     0.76059   0.39826   0.67465   0.00000  Uiso   1.00
He152  H     0.75492   0.56759   0.68391   0.00000  Uiso   1.00
Li77   H     0.66439   0.47728   0.58352   0.00000  Uiso   1.00
Be150  C     0.77529   0.12166   0.65518   0.00000  Uiso   1.00
Be151  C     0.73875   0.15224   0.65385   0.00000  Uiso   1.00
C152   N     0.73909   0.22486   0.62574   0.00000  Uiso   1.00
B77    C     0.77529   0.23495   0.60980   0.00000  Uiso   1.00
C153   N     0.79818   0.17386   0.62631   0.00000  Uiso   1.00
He153  H     0.71276   0.12759   0.67068   0.00000  Uiso   1.00
He154  H     0.78665   0.06679   0.67412   0.00000  Uiso   1.00
Li78   H     0.78499   0.28666   0.58591   0.00000  Uiso   1.00
Be152  C     0.75810   0.85470   0.64510   0.00000  Uiso   1.00
Be153  C     0.72243   0.82143   0.65135   0.00000  Uiso   1.00
C154   N     0.72394   0.74061   0.63469   0.00000  Uiso   1.00
B78    C     0.75973   0.72820   0.61727   0.00000  Uiso   1.00
C155   N     0.78153   0.79512   0.62322   0.00000  Uiso   1.00
He155  H     0.69642   0.84891   0.66692   0.00000  Uiso   1.00
He156  H     0.76852   0.91585   0.65435   0.00000  Uiso   1.00
Li79   H     0.77017   0.66998   0.60102   0.00000  Uiso   1.00
C156   N     0.84214   0.77681   0.52368   0.00000  Uiso   1.00
He157  H     0.89551   0.71260   0.52112   0.00000  Uiso   1.00
Be154  C     0.64811   0.22630   0.51345   0.00000  Uiso   1.00
C157   N     0.67636   0.28051   0.52910   0.00000  Uiso   1.00
Be155  C     0.99245   0.75014   0.88357   0.00000  Uiso   1.00
He158  H     0.63320   0.19083   0.54432   0.00000  Uiso   1.00
Be156  C     0.61794   0.67692   0.54567   0.00000  Uiso   1.00
C158   N     0.65661   0.67111   0.55412   0.00000  Uiso   1.00
He159  H     0.59844   0.67724   0.58073   0.00000  Uiso   1.00
B79    C     0.50732   0.16710   0.78654   0.00000  Uiso   1.00
C159   N     0.86038   0.18780   0.53406   0.00000  Uiso   1.00
He160  H     0.91229   0.25702   0.53474   0.00000  Uiso   1.00
Li80   H     0.50349   0.10368   0.77344   0.00000  Uiso   1.00
Be157  C     0.88913   0.92754   0.65544   0.00000  Uiso   1.00
Be158  C     0.89300   0.01125   0.65744   0.00000  Uiso   1.00
C160   N     0.86335   0.04458   0.62719   0.00000  Uiso   1.00
B80    C     0.84285   0.98084   0.60747   0.00000  Uiso   1.00
Be159  C     0.49515   0.29135   0.81350   0.00000  Uiso   1.00
Be160  C     0.88959   0.22931   0.50964   0.00000  Uiso   1.00
H40    Zn    0.65792   0.64492   0.00449   0.00000  Uiso   1.00
loop_
_geom_bond_atom_site_label_1
_geom_bond_atom_site_label_2
_geom_bond_distance
_geom_bond_site_symmetry_2
_ccdc_geom_bond_type
H1     C2      2.006   .     S
H1     C4      1.995   .     S
H1     C39     1.998   .     S
H1     C49     2.009   1_554 S
Li1    B18     1.098   .     S
H2     C3      1.996   .     S
H2     C6      1.993   .     S
H2     C42     1.989   1_554 S
H2     C51     1.996   1_554 S
H3     C5      1.986   .     S
H3     C12     1.993   .     S
H3     C14     1.987   .     S
H3     C16     1.986   .     S
H4     C7      1.996   .     S
H4     C13     1.995   .     S
H4     C15     1.992   .     S
H4     C18     1.994   .     S
H5     C11     2.000   .     S
H5     C20     1.998   .     S
H5     C22     2.005   .     S
H5     C24     2.001   .     S
H6     C9      2.002   .     S
H6     C21     1.996   .     S
H6     C23     1.999   .     S
H6     C26     1.998   .     S
H7     C17     1.993   .     S
H7     C28     1.993   .     S
H7     C30     1.998   .     S
H7     C34     1.993   .     S
H8     C19     2.003   .     S
H8     C29     1.993   .     S
H8     C32     2.003   .     S
H8     C37     2.001   .     S
H9     C25     1.996   .     S
H9     C31     1.994   .     S
H9     C36     1.993   .     S
H9     C38     1.993   .     S
H10    C1      1.990   .     S
H10    C27     1.993   .     S
H10    C33     1.994   .     S
H10    C35     1.993   .     S
He1    Be36    1.097   .     S
He2    Be37    1.096   .     S
Li2    B39     1.097   .     S
C1     B18     1.356   .     S
C1     Be36    1.389   .     S
Li3    B40     1.098   .     S
Be1    Be2     1.394   1_565 D
Be1    C3      1.389   .     S
Be1    He4     1.097   .     S
Be2    Be1     1.394   1_545 D
Be2    C2      1.391   .     S
Be2    He3     1.097   .     S
C2     B1      1.357   .     D
B1     C3      1.355   1_545 S
B1     Li22    1.096   1_554 S
C3     B1      1.355   1_565 S
Li4    B20     1.097   .     S
Be3    Be4     1.392   .     D
Be3    C5      1.389   .     S
Be3    He6     1.097   .     S
Be4    C4      1.389   .     S
Be4    He5     1.095   .     S
C4     B2      1.356   .     D
B2     C5      1.355   .     S
B2     Li5     1.098   .     S
He7    Be45    1.097   1_554 S
He8    Be47    1.097   1_554 S
Be5    Be6     1.392   .     D
Be5    C7      1.389   .     S
Be5    He10    1.096   .     S
Be6    C6      1.390   .     S
Be6    He9     1.097   .     S
C6     B3      1.356   .     S
B3     C7      1.357   .     D
B3     Li6     1.098   .     S
Be7    Be8     1.394   .     D
Be7    C9      1.390   .     S
Be7    He12    1.097   .     S
Be8    C8      1.389   .     S
Be8    He11    1.096   .     S
C8     B4      1.357   .     D
C8     H11     2.001   1_554 S
B4     C9      1.356   .     S
B4     Li7     1.098   .     S
Be9    Be10    1.394   .     D
Be9    C11     1.390   .     S
Be9    He14    1.097   .     S
Be10   C10     1.389   .     S
Be10   He13    1.096   .     S
C10    B5      1.357   .     D
C10    H20     2.001   .     S
B5     C11     1.356   .     S
B5     Li8     1.097   .     S
Be11   Be12    1.393   .     D
Be11   C13     1.390   .     S
Be11   He16    1.096   .     S
Be12   C12     1.389   .     S
Be12   He15    1.097   .     S
C12    B6      1.355   .     S
B6     C13     1.356   .     D
B6     Li9     1.098   .     S
Be13   C14     1.390   .     S
Be13   He17    1.096   .     S
Be13   Be96    1.394   1_455 D
C14    B19     1.355   .     S
Be14   C15     1.389   .     S
Be14   He18    1.096   .     S
Be14   Be97    1.393   1_455 D
B7     C15     1.356   1_655 S
B7     Li10    1.098   1_655 S
B7     C98     1.356   .     D
C15    B7      1.356   1_455 S
Li10   B7      1.098   1_455 S
Be15   Be16    1.393   .     D
Be15   C17     1.390   .     S
Be15   He20    1.097   .     S
Be16   C16     1.388   .     S
Be16   He19    1.097   .     S
C16    B8      1.355   .     S
B8     C17     1.355   .     D
B8     Li11    1.098   .     S
Be17   Be18    1.393   .     D
Be17   C19     1.390   .     S
Be17   He22    1.097   .     S
Be18   C18     1.388   .     S
Be18   He21    1.097   .     S
C18    B9      1.356   .     S
B9     C19     1.357   .     D
B9     Li12    1.097   .     S
Be19   Be20    1.392   1_565 D
Be19   C21     1.389   .     S
Be19   He24    1.097   .     S
Be20   Be19    1.392   1_545 D
Be20   C20     1.390   .     S
Be20   He23    1.096   .     S
C20    B10     1.357   1_545 D
B10    C20     1.357   1_565 D
B10    C21     1.357   .     S
B10    Li13    1.098   .     S
Be21   C22     1.389   .     S
Be21   He25    1.097   .     S
Be21   Be104   1.392   .     D
C22    B11     1.359   .     S
B11    Li14    1.098   .     S
B11    C105    1.359   .     D
Be22   C23     1.389   .     S
Be22   He26    1.097   .     S
Be22   Be34    1.392   .     D
B12    C23     1.358   .     S
B12    Li15    1.097   .     S
B12    C106    1.358   .     D
Be23   Be24    1.392   .     D
Be23   C25     1.389   .     S
Be23   He28    1.097   .     S
Be24   C24     1.390   .     S
Be24   He27    1.096   .     S
C24    B13     1.357   .     S
B13    C25     1.358   .     D
B13    Li16    1.098   .     S
Be25   Be26    1.393   .     D
Be25   C27     1.388   .     S
Be25   He30    1.096   .     S
Be26   C26     1.390   .     S
Be26   He29    1.096   .     S
C26    B14     1.356   .     S
B14    C27     1.357   .     D
B14    Li17    1.098   .     S
Be27   Be28    1.393   1_565 D
Be27   C29     1.389   .     S
Be27   He32    1.097   .     S
Be28   Be27    1.393   1_545 D
Be28   C28     1.390   .     S
Be28   He31    1.097   .     S
C28    B15     1.357   .     S
B15    C29     1.356   1_545 D
B15    Li18    1.098   .     S
C29    B15     1.356   1_565 D
Be29   Be30    1.393   .     D
Be29   C31     1.389   .     S
Be29   He34    1.096   .     S
Be30   C30     1.390   .     S
Be30   He33    1.096   .     S
C30    B16     1.356   .     S
B16    C31     1.356   .     D
B16    Li19    1.098   .     S
Be31   Be32    1.392   .     D
Be31   C33     1.389   .     S
Be31   He36    1.097   .     S
Be32   C32     1.390   .     S
Be32   He35    1.095   .     S
C32    B17     1.357   .     S
B17    C33     1.357   .     D
B17    Li20    1.098   .     S
Be33   C34     1.389   .     S
Be33   He37    1.097   .     S
Be33   Be73    1.391   .     D
C34    B41     1.357   .     S
B18    C38     1.356   .     D
Li21   B19     1.099   .     S
C35    B35     1.358   .     S
C35    Be79    1.388   .     S
He38   Be79    1.097   .     S
Be34   C106    1.389   .     S
Be34   He106   1.097   .     S
C36    Be55    1.388   .     S
C36    B36     1.358   .     D
He39   Be55    1.097   .     S
B19    C97     1.355   1_455 D
Be35   C37     1.389   .     S
Be35   He40    1.097   .     S
Be35   Be76    1.392   .     D
C37    B29     1.358   .     D
C38    Be37    1.390   .     S
Be36   Be37    1.393   .     D
C39    Be39    1.389   1_554 S
C39    B39     1.358   .     D
H11    C8      2.001   1_556 S
H11    C41     1.992   .     S
H11    C43     2.006   .     S
H11    C45     1.997   .     S
H12    C46     1.994   .     S
H12    C53     1.999   .     S
H12    C55     1.995   .     S
H12    C57     1.993   .     S
H13    C48     1.986   .     S
H13    C54     1.995   .     S
H13    C56     1.986   .     S
H13    C59     1.993   .     S
H14    C52     2.002   .     S
H14    C61     2.004   .     S
H14    C63     2.009   .     S
H14    C65     2.003   .     S
H15    C50     2.009   .     S
H15    C62     1.997   .     S
H15    C64     2.005   .     S
H15    C67     2.003   .     S
H16    C58     2.001   .     S
H16    C69     1.996   .     S
H16    C71     2.003   .     S
H16    C76     1.998   .     S
H17    C60     2.001   .     S
H17    C70     1.998   .     S
H17    C73     2.003   .     S
H17    C77     1.998   .     S
H18    C66     2.005   .     S
H18    C72     2.001   .     S
H18    C78     2.004   .     S
H18    C79     1.999   .     S
H19    C68     2.004   .     S
H19    C74     2.000   .     S
H19    C75     1.998   .     S
H19    C80     1.997   .     S
Be38   Be39    1.393   .     D
Be38   C40     1.390   .     S
Be38   He42    1.097   .     S
Be39   C39     1.389   1_556 S
Be39   He41    1.097   .     S
C40    H20     2.000   1_556 S
C40    B39     1.356   1_556 S
Be40   Be41    1.393   .     D
Be40   C42     1.389   .     S
Be40   He44    1.097   .     S
Be41   C41     1.390   .     S
Be41   He43    1.097   .     S
C41    B40     1.356   1_556 D
C42    H2      1.989   1_556 S
C42    B40     1.355   1_556 S
Li22   B1      1.096   1_556 S
Be42   Be43    1.393   .     D
Be42   C44     1.390   .     S
Be42   He46    1.097   .     S
Be43   C43     1.389   .     S
Be43   He45    1.097   .     S
C43    B20     1.358   1_556 S
B20    C43     1.358   1_554 S
B20    C44     1.359   1_554 D
C44    B20     1.359   1_556 D
C44    H20     2.009   1_556 S
Be44   Be45    1.392   .     D
Be44   C46     1.389   .     S
Be44   He47    1.096   .     S
Be45   He7     1.097   1_556 S
Be45   C45     1.391   .     S
C45    B21     1.355   .     S
B21    C46     1.358   .     D
B21    Li23    1.098   .     S
Be46   Be47    1.392   .     D
Be46   C48     1.389   .     S
Be46   He48    1.097   .     S
Be47   He8     1.097   1_556 S
Be47   C47     1.390   .     S
C47    B22     1.356   .     D
C47    H20     1.990   1_556 S
B22    C48     1.356   .     S
B22    Li24    1.098   .     S
Be48   Be49    1.390   .     D
Be48   C50     1.390   .     S
Be48   He50    1.097   .     S
Be49   C49     1.389   .     S
Be49   He49    1.095   .     S
C49    H1      2.009   1_556 S
C49    B23     1.359   .     D
B23    C50     1.359   .     S
B23    Li25    1.098   .     S
Be50   Be51    1.394   .     D
Be50   C52     1.390   .     S
Be50   He52    1.097   .     S
Be51   C51     1.389   .     S
Be51   He51    1.096   .     S
C51    H2      1.996   1_556 S
C51    B24     1.356   .     S
B24    C52     1.356   .     D
B24    Li26    1.098   .     S
Be52   Be53    1.393   1_545 D
Be52   C54     1.389   .     S
Be52   He54    1.097   .     S
Be53   Be52    1.393   1_565 D
Be53   C53     1.390   .     S
Be53   He53    1.097   .     S
C53    B25     1.357   1_565 D
B25    C53     1.357   1_545 D
B25    C54     1.356   .     S
B25    Li27    1.098   .     S
Be54   C55     1.389   .     S
Be54   He55    1.097   .     S
Be54   Be134   1.393   .     D
C55    B69     1.358   .     S
Be55   Be75    1.392   .     D
H20    C47     1.990   1_554 S
H20    C40     2.000   1_554 S
H20    C44     2.009   1_554 S
C56    B79     1.356   .     S
C56    Be159   1.389   .     S
He56   Be159   1.096   .     S
Li28   B37     1.098   .     S
Be56   Be57    1.392   .     D
Be56   C58     1.389   .     S
Be56   He58    1.095   .     S
Be57   C57     1.388   .     S
Be57   He57    1.097   .     S
C57    B26     1.357   .     S
B26    C58     1.357   .     D
B26    Li29    1.097   .     S
Be58   Be59    1.391   .     D
Be58   C60     1.389   .     S
Be58   He60    1.095   .     S
Be59   C59     1.388   .     S
Be59   He59    1.096   .     S
C59    B27     1.358   .     D
B27    C60     1.358   .     S
B27    Li30    1.097   .     S
Be60   Be61    1.392   .     D
Be60   C62     1.389   .     S
Be60   He62    1.097   .     S
Be61   C61     1.391   .     S
Be61   He61    1.097   .     S
C61    B28     1.357   .     D
B28    C62     1.358   .     S
B28    Li31    1.097   .     S
B29    C78     1.359   .     S
B29    Li39    1.098   .     S
C63    B73     1.359   1_455 D
C63    Be155   1.389   1_455 S
He63   Be155   1.097   1_455 S
Be62   C64     1.389   .     S
Be62   He64    1.097   .     S
Be62   Be143   1.394   1_455 D
C64    B38     1.358   1_455 S
Be63   Be64    1.394   .     D
Be63   C66     1.389   .     S
Be63   He66    1.096   .     S
Be64   C65     1.389   .     S
Be64   He65    1.096   .     S
C65    B30     1.358   .     D
B30    C66     1.357   .     S
B30    Li32    1.098   .     S
Be65   Be66    1.392   .     D
Be65   C68     1.389   .     S
Be65   He68    1.095   .     S
Be66   C67     1.389   .     S
Be66   He67    1.095   .     S
C67    B31     1.358   .     D
B31    C68     1.357   .     S
B31    Li33    1.098   .     S
Be67   Be68    1.392   .     D
Be67   C70     1.389   .     S
Be67   He70    1.097   .     S
Be68   C69     1.389   .     S
Be68   He69    1.097   .     S
C69    B32     1.357   .     D
B32    C70     1.357   .     S
B32    Li34    1.098   .     S
Be69   Be70    1.393   .     D
Be69   C72     1.389   .     S
Be69   He72    1.097   .     S
Be70   C71     1.389   .     S
Be70   He71    1.096   .     S
C71    B33     1.358   .     S
B33    C72     1.357   .     D
B33    Li35    1.098   .     S
Be71   Be72    1.393   .     D
Be71   C74     1.389   .     S
Be71   He74    1.097   .     S
Be72   C73     1.389   .     S
Be72   He73    1.096   .     S
C73    B34     1.358   .     S
B34    C74     1.357   .     D
B34    Li36    1.098   .     S
Be73   C75     1.389   .     S
Be73   He75    1.095   .     S
C75    B41     1.358   .     D
Li37   B41     1.098   .     S
Be74   C76     1.390   .     S
Be74   He76    1.097   .     S
Be74   Be79    1.392   .     D
C76    B35     1.357   .     D
B35    Li38    1.098   .     S
Be75   C77     1.390   .     S
Be75   He77    1.097   .     S
C77    B36     1.357   .     S
B36    Li40    1.098   .     S
Be76   C78     1.389   .     S
Be76   He78    1.097   .     S
Be77   Be78    1.393   1_545 D
Be77   C80     1.390   .     S
Be77   He80    1.097   .     S
Be78   Be77    1.393   1_565 D
Be78   C79     1.389   .     S
Be78   He79    1.097   .     S
C79    B37     1.357   1_565 D
B37    C79     1.357   1_545 D
B37    C80     1.357   .     S
B38    C64     1.358   1_655 S
B38    Li64    1.096   .     S
B38    C144    1.357   .     D
B39    C40     1.356   1_554 S
B40    C41     1.356   1_554 D
B40    C42     1.355   1_554 S
H21    C81     1.990   .     S
H21    C85     2.007   .     S
H21    C87     1.991   .     S
H21    C129    2.002   1_554 S
H22    C84     1.995   .     S
H22    C86     2.003   .     S
H22    C89     1.988   .     S
H22    C131    2.000   1_554 S
H23    C88     1.991   .     S
H23    C95     1.989   .     S
H23    C98     1.990   .     S
H23    C99     1.995   .     S
H24    C90     1.983   .     S
H24    C96     1.993   .     S
H24    C97     1.984   .     S
H24    C101    1.986   .     S
H25    C94     1.998   .     S
H25    C103    2.000   .     S
H25    C106    2.000   .     S
H25    C107    2.001   .     S
H26    C92     2.004   .     S
H26    C104    1.998   .     S
H26    C105    2.009   .     S
H26    C109    2.004   .     S
H27    C100    2.002   .     S
H27    C111    1.992   .     S
H27    C113    2.002   .     S
H27    C117    1.999   .     S
H28    C102    1.995   .     S
H28    C112    1.997   .     S
H28    C115    2.007   .     S
H28    C120    1.998   .     S
H29    C108    2.004   .     S
H29    C114    2.004   .     S
H29    C119    2.005   .     S
H29    C121    1.995   .     S
H30    C110    2.005   .     S
H30    C116    1.998   .     S
H30    C118    1.996   .     S
H30    C122    1.998   .     S
Be80   Be81    1.392   .     D
Be80   C82     1.390   .     S
Be80   He82    1.097   .     S
Be81   C81     1.389   .     S
Be81   He81    1.097   .     S
C81    B51     1.357   .     D
C82    B51     1.356   .     S
C82    H40     1.997   .     S
Be82   Be83    1.390   .     D
Be82   C84     1.390   .     S
Be82   He84    1.097   .     S
Be83   C83     1.389   .     S
Be83   He83    1.096   .     S
C83    H31     1.997   1_554 S
C83    B62     1.359   1_554 D
C84    B62     1.357   1_554 S
Be84   Be85    1.393   1_545 D
Be84   C86     1.389   .     S
Be84   He86    1.097   .     S
Be85   Be84    1.393   1_565 D
Be85   C85     1.390   .     S
Be85   He85    1.096   .     S
C85    B42     1.357   .     D
B42    C86     1.358   1_565 S
B42    Li63    1.097   1_554 S
C86    B42     1.358   1_545 S
Li41   B63     1.096   1_554 S
Be86   Be87    1.392   .     D
Be86   C88     1.389   .     S
Be86   He87    1.095   .     S
Be87   C87     1.390   .     S
Be87   He122   1.096   .     S
C87    B43     1.355   .     D
B43    C88     1.355   .     S
B43    Li42    1.097   .     S
Be88   Be89    1.391   .     D
Be88   C90     1.389   .     S
Be88   He89    1.097   .     S
Be89   C89     1.390   .     S
Be89   He88    1.097   .     S
C89    B44     1.355   .     S
B44    C90     1.356   .     D
B44    Li43    1.098   .     S
Be90   Be91    1.394   .     D
Be90   C92     1.389   .     S
Be90   He91    1.097   .     S
Be91   C91     1.390   .     S
Be91   He90    1.097   .     S
C91    B45     1.357   .     D
C91    H31     2.009   1_554 S
B45    C92     1.357   .     S
B45    Li44    1.097   .     S
Be92   Be93    1.392   .     D
Be92   C94     1.389   .     S
Be92   He93    1.097   .     S
Be93   C93     1.390   .     S
Be93   He92    1.095   .     S
C93    B46     1.357   .     D
C93    H40     2.003   .     S
B46    C94     1.357   .     S
B46    Li45    1.098   .     S
Be94   Be95    1.393   .     D
Be94   C96     1.390   .     S
Be94   He95    1.097   .     S
Be95   C95     1.389   .     S
Be95   He94    1.097   .     S
C95    B47     1.355   .     S
B47    C96     1.355   .     D
B47    Li46    1.098   .     S
Be96   Be13    1.394   1_655 D
Be96   C97     1.389   .     S
Be96   He96    1.097   .     S
Li47   B59     1.098   .     S
C97    B19     1.355   1_655 D
He97   Be120   1.096   .     S
Be97   Be14    1.393   1_655 D
Be97   C98     1.389   .     S
Be97   He98    1.097   .     S
Be98   Be99    1.392   .     D
Be98   C100    1.390   .     S
Be98   He100   1.097   .     S
Be99   C99     1.389   .     S
Be99   He99    1.097   .     S
C99    B48     1.358   .     S
B48    C100    1.357   .     D
B48    Li48    1.098   .     S
Be100  Be101   1.394   .     D
Be100  C102    1.391   .     S
Be100  He102   1.097   .     S
Be101  C101    1.388   .     S
Be101  He101   1.097   .     S
C101   B49     1.356   .     S
B49    C102    1.354   .     D
B49    Li49    1.097   .     S
Be102  Be103   1.391   1_545 D
Be102  C104    1.389   .     S
Be102  He104   1.096   .     S
Be103  Be102   1.391   1_565 D
Be103  C103    1.390   .     S
Be103  He103   1.096   .     S
C103   B50     1.358   .     D
B50    C104    1.357   1_565 S
B50    Li50    1.098   .     S
C104   B50     1.357   1_545 S
Be104  C105    1.390   .     S
Be104  He105   1.098   .     S
B51    Li61    1.098   1_554 S
Be105  Be106   1.393   .     D
Be105  C108    1.390   .     S
Be105  He108   1.096   .     S
Be106  C107    1.389   .     S
Be106  He107   1.096   .     S
C107   B52     1.357   .     D
B52    C108    1.357   .     S
B52    Li51    1.098   .     S
Be107  Be108   1.392   .     D
Be107  C110    1.389   .     S
Be107  He110   1.097   .     S
Be108  C109    1.390   .     S
Be108  He109   1.098   .     S
C109   B53     1.358   .     S
B53    C110    1.359   .     D
B53    Li52    1.098   .     S
Be109  Be110   1.392   1_545 D
Be109  C112    1.390   .     S
Be109  He112   1.097   .     S
Be110  Be109   1.392   1_565 D
Be110  C111    1.389   .     S
Be110  He111   1.097   .     S
C111   B54     1.357   .     D
B54    C112    1.356   1_565 S
B54    Li53    1.099   .     S
C112   B54     1.356   1_545 S
Be111  Be112   1.393   .     D
Be111  C114    1.390   .     S
Be111  He114   1.097   .     S
Be112  C113    1.389   .     S
Be112  He113   1.097   .     S
C113   B55     1.359   .     D
B55    C114    1.358   .     S
B55    Li54    1.098   .     S
Be113  Be114   1.394   .     D
Be113  C116    1.389   .     S
Be113  He116   1.097   .     S
Be114  C115    1.391   .     S
Be114  He115   1.096   .     S
C115   B56     1.357   .     S
B56    C116    1.356   .     D
B56    Li55    1.098   .     S
Be115  Be116   1.393   .     D
Be115  C156    1.388   .     S
Be115  He157   1.097   .     S
Be116  C117    1.390   .     S
Be116  He117   1.097   .     S
C117   B57     1.357   .     D
B57    Li56    1.098   .     S
B57    C156    1.358   .     S
Be117  C118    1.388   .     S
Be117  He118   1.097   .     S
Be117  Be154   1.391   .     D
C118   B60     1.358   .     D
Li57   B60     1.098   .     S
Be118  C119    1.390   .     S
Be118  He120   1.096   .     S
Be118  Be156   1.392   .     D
He119  Be121   1.097   .     S
C119   B61     1.359   .     S
Li58   B61     1.098   .     S
Be119  C120    1.390   .     S
Be119  He121   1.097   .     S
Be119  Be160   1.392   .     D
C120   B58     1.357   .     S
B58    Li59    1.098   .     S
B58    C159    1.359   .     D
Be120  Be121   1.392   .     D
Be120  C122    1.390   .     S
Be121  C121    1.389   .     S
C121   B59     1.357   .     S
B59    C122    1.357   .     D
B60    C157    1.357   .     S
B61    C158    1.358   .     D
H31    C91     2.009   1_556 S
H31    C83     1.997   1_556 S
H31    C123    2.000   .     S
H31    C125    1.991   .     S
Li60   B80     1.098   .     S
H32    C126    1.990   .     S
H32    C133    1.996   .     S
H32    C136    1.985   .     S
H32    C137    1.989   .     S
H33    C128    2.002   .     S
H33    C134    2.004   .     S
H33    C135    1.999   .     S
H33    C139    2.001   .     S
H34    C132    2.002   .     S
H34    C141    1.998   .     S
H34    C144    2.004   .     S
H34    C146    2.003   .     S
H35    C130    2.008   .     S
H35    C142    1.998   .     S
H35    C143    2.010   .     S
H35    C148    1.999   .     S
H36    C138    1.997   .     S
H36    C150    1.997   .     S
H36    C152    2.002   .     S
H36    C157    2.001   .     S
H37    C140    2.008   .     S
H37    C151    1.998   .     S
H37    C154    2.004   .     S
H37    C158    1.999   .     S
H38    C147    2.002   .     S
H38    C153    1.995   .     S
H38    C159    1.996   .     S
H38    C160    1.996   .     S
H39    C145    1.996   .     S
H39    C149    1.998   .     S
H39    C155    1.998   .     S
H39    C156    1.996   .     S
He123  Be157   1.097   .     S
Li61   B51     1.098   1_556 S
B62    C83     1.359   1_556 D
B62    C84     1.357   1_556 S
B62    Li62    1.098   .     S
Li63   B42     1.097   1_556 S
Be122  Be123   1.394   .     D
Be122  C124    1.390   .     S
Be122  He125   1.097   .     S
Be123  C123    1.389   .     S
Be123  He124   1.097   .     S
C123   B63     1.356   .     S
B63    Li41    1.096   1_556 S
B63    C124    1.357   .     D
C124   H40     2.004   1_556 S
Be124  Be125   1.392   .     D
Be124  C126    1.389   .     S
Be124  He127   1.097   .     S
Be125  C125    1.390   .     S
Be125  He126   1.097   .     S
C125   B64     1.356   .     D
B64    C126    1.356   .     S
B64    Li65    1.097   .     S
Be126  Be127   1.393   .     D
Be126  C128    1.389   .     S
Be126  He129   1.096   .     S
Be127  C127    1.390   .     S
Be127  He128   1.097   .     S
C127   B65     1.357   .     S
C127   H40     2.002   1_556 S
B65    C128    1.359   .     D
B65    Li66    1.098   .     S
Be128  Be129   1.394   .     D
Be128  C130    1.390   .     S
Be128  He131   1.097   .     S
Be129  C129    1.389   .     S
Be129  He130   1.097   .     S
C129   H21     2.002   1_556 S
C129   B66     1.357   .     D
B66    C130    1.357   .     S
B66    Li67    1.098   .     S
Be130  Be131   1.392   .     D
Be130  C132    1.390   .     S
Be130  He133   1.097   .     S
Be131  C131    1.389   .     S
Be131  He132   1.096   .     S
C131   H22     2.000   1_556 S
C131   B67     1.358   .     S
B67    C132    1.358   .     D
B67    Li68    1.098   .     S
Be132  Be133   1.393   1_565 D
Be132  C134    1.391   .     S
Be132  He135   1.097   .     S
Be133  Be132   1.393   1_545 D
Be133  C133    1.388   .     S
Be133  He134   1.097   .     S
C133   B68     1.357   1_545 S
B68    C133    1.357   1_565 S
B68    C134    1.357   .     D
B68    Li69    1.098   .     S
Be134  C135    1.390   .     S
Be134  He136   1.096   .     S
B69    C135    1.358   .     D
B69    Li70    1.098   .     S
Be135  C136    1.389   .     S
Be135  He137   1.097   .     S
Be135  Be159   1.391   .     D
C136   B79     1.356   .     D
Be136  Be137   1.391   .     D
Be136  C138    1.390   .     S
Be136  He139   1.097   .     S
Be137  C137    1.389   .     S
Be137  He138   1.097   .     S
C137   B70     1.356   .     S
B70    C138    1.357   .     D
B70    Li71    1.097   .     S
Be138  Be139   1.394   .     D
Be138  C140    1.391   .     S
Be138  He141   1.097   .     S
Be139  C139    1.388   .     S
Be139  He140   1.097   .     S
C139   B71     1.358   .     D
B71    C140    1.356   .     S
B71    Li72    1.097   .     S
Be140  Be141   1.392   .     D
Be140  C142    1.390   .     S
Be140  He143   1.097   .     S
Be141  C141    1.389   .     S
Be141  He142   1.097   .     S
C141   B72     1.358   .     D
B72    C142    1.357   .     S
B72    Li73    1.097   .     S
Be142  C143    1.389   .     S
Be142  He144   1.097   .     S
Be142  Be155   1.392   .     D
B73    C63     1.359   1_655 D
B73    C143    1.360   .     S
B73    Li74    1.097   .     S
Be143  Be62    1.394   1_655 D
Be143  C144    1.389   .     S
Be143  He146   1.097   .     S
He145  Be158   1.097   .     S
C145   Be157   1.390   .     S
C145   B80     1.357   .     S
Be144  Be145   1.393   .     D
Be144  C147    1.389   .     S
Be144  He148   1.096   .     S
Be145  C146    1.389   .     S
Be145  He147   1.096   .     S
C146   B74     1.358   .     D
B74    C147    1.358   .     S
B74    Li75    1.098   .     S
Be146  Be147   1.394   .     D
Be146  C149    1.389   .     S
Be146  He150   1.097   .     S
Be147  C148    1.390   .     S
Be147  He149   1.097   .     S
C148   B75     1.356   .     S
B75    C149    1.357   .     D
B75    Li76    1.098   .     S
Be148  Be149   1.393   .     D
Be148  C151    1.390   .     S
Be148  He152   1.097   .     S
Be149  C150    1.389   .     S
Be149  He151   1.097   .     S
C150   B76     1.357   .     D
B76    C151    1.357   .     S
B76    Li77    1.098   .     S
Be150  Be151   1.391   .     D
Be150  C153    1.389   .     S
Be150  He154   1.097   .     S
Be151  C152    1.390   .     S
Be151  He153   1.095   .     S
C152   B77     1.358   .     S
B77    C153    1.357   .     D
B77    Li78    1.098   .     S
Be152  Be153   1.393   .     D
Be152  C155    1.389   .     S
Be152  He156   1.096   .     S
Be153  C154    1.390   .     S
Be153  He155   1.096   .     S
C154   B78     1.357   .     S
B78    C155    1.357   .     D
B78    Li79    1.098   .     S
Be154  C157    1.390   .     S
Be154  He158   1.097   .     S
Be155  He63    1.097   1_655 S
Be155  C63     1.389   1_655 S
Be156  C158    1.388   .     S
Be156  He159   1.097   .     S
B79    Li80    1.098   .     S
C159   Be160   1.388   .     S
He160  Be160   1.096   .     S
Be157  Be158   1.392   1_565 D
Be158  Be157   1.392   1_545 D
Be158  C160    1.389   .     S
C160   B80     1.357   1_545 D
B80    C160    1.357   1_565 D
H40    C124    2.004   1_554 S
H40    C127    2.002   1_554 S
