# Supplementary material for: Data-Driven Search Algorithm for Discovery of Synthesizable Zeolitic Imidazolate Frameworks
Source: JACS Au. 2025 Mar 7;5(3):1460–70. doi: 10.1021/jacsau.5c00077 (PMC11938011; doi:10.1021/jacsau.5c00077)
Supplement: Supplementary file 5 — au5c00077_si_005.zip [file au5c00077_si_005.zip › Tier 2/T-206_65_3_346.cif]

data_65_3_346.lmp-nosymm
_audit_creation_date              2023-09-12
_audit_creation_method            'Materials Studio'
_symmetry_space_group_name_H-M    'CMMM'
_symmetry_Int_Tables_number       65
_symmetry_cell_setting            orthorhombic
loop_
_symmetry_equiv_pos_as_xyz
  x,y,z
  -x,-y,z
  -x,y,-z
  x,-y,-z
  -x,-y,-z
  x,y,-z
  x,-y,z
  -x,y,z
  x+1/2,y+1/2,z
  -x+1/2,-y+1/2,z
  -x+1/2,y+1/2,-z
  x+1/2,-y+1/2,-z
  -x+1/2,-y+1/2,-z
  x+1/2,y+1/2,-z
  x+1/2,-y+1/2,z
  -x+1/2,y+1/2,z
_cell_length_a                    58.9989
_cell_length_b                    18.8822
_cell_length_c                    19.4839
_cell_angle_alpha                 90.0000
_cell_angle_beta                  90.0000
_cell_angle_gamma                 90.0000
loop_
_atom_site_label
_atom_site_type_symbol
_atom_site_fract_x
_atom_site_fract_y
_atom_site_fract_z
_atom_site_U_iso_or_equiv
_atom_site_adp_type
_atom_site_occupancy
H1     Zn    0.20969   0.15730   0.15644   0.00000  Uiso   1.00
H5     Zn    0.10982   0.16192   0.15474   0.00000  Uiso   1.00
H9     Zn    0.05193   0.34120   0.34837   0.00000  Uiso   1.00
Be1    C     0.24058   0.22766   0.26584   0.00000  Uiso   1.00
C1     N     0.23491   0.21325   0.19807   0.00000  Uiso   1.00
He1    H     0.23097   0.20450   0.30844   0.00000  Uiso   1.00
Be5    C     0.23872   0.11506   0.96430   0.00000  Uiso   1.00
C5     N     0.21845   0.14465   0.05799   0.00000  Uiso   1.00
He5    H     0.24842   0.40356   0.07214   0.00000  Uiso   1.00
Be9    C     0.20191   0.96308   0.26119   0.00000  Uiso   1.00
C9     N     0.20714   0.05976   0.19529   0.00000  Uiso   1.00
He9    H     0.19852   0.07482   0.30256   0.00000  Uiso   1.00
Be13   C     0.14852   0.27223   0.17400   0.00000  Uiso   1.00
Be17   C     0.17215   0.27091   0.17422   0.00000  Uiso   1.00
C13    N     0.17907   0.20110   0.16608   0.00000  Uiso   1.00
B1     C     0.15973   0.16285   0.15973   0.00000  Uiso   1.00
C17    N     0.14081   0.20321   0.16580   0.00000  Uiso   1.00
He13   H     0.18456   0.31370   0.18033   0.00000  Uiso   1.00
He17   H     0.13664   0.31653   0.17955   0.00000  Uiso   1.00
Li1    H     0.15948   0.10510   0.15280   0.00000  Uiso   1.00
Be21   C     0.07744   0.18530   0.96427   0.00000  Uiso   1.00
C21    N     0.09946   0.17302   0.05794   0.00000  Uiso   1.00
He21   H     0.06357   0.19391   0.07231   0.00000  Uiso   1.00
Be25   C     0.12417   0.96318   0.23922   0.00000  Uiso   1.00
C25    N     0.11425   0.05986   0.17854   0.00000  Uiso   1.00
He25   H     0.13058   0.07433   0.27758   0.00000  Uiso   1.00
Be29   C     0.05234   0.20134   0.27429   0.00000  Uiso   1.00
Be33   C     0.06598   0.15988   0.23212   0.00000  Uiso   1.00
C29    N     0.08567   0.19745   0.21794   0.00000  Uiso   1.00
B5     C     0.08312   0.26073   0.25022   0.00000  Uiso   1.00
C33    N     0.06319   0.26574   0.28483   0.00000  Uiso   1.00
He29   H     0.06334   0.10607   0.21245   0.00000  Uiso   1.00
He33   H     0.03563   0.19022   0.29642   0.00000  Uiso   1.00
Li5    H     0.09584   0.30310   0.24883   0.00000  Uiso   1.00
Be37   C     0.08646   0.30599   0.53580   0.00000  Uiso   1.00
C37    N     0.06520   0.32783   0.44205   0.00000  Uiso   1.00
He37   H     0.09971   0.29120   0.42743   0.00000  Uiso   1.00
Be41   C     0.05824   0.53689   0.24691   0.00000  Uiso   1.00
C41    N     0.05582   0.44019   0.31427   0.00000  Uiso   1.00
He41   H     0.05998   0.42532   0.20448   0.00000  Uiso   1.00
Be45   C     0.01178   0.73605   0.40574   0.00000  Uiso   1.00
C45    N     0.01916   0.32064   0.36616   0.00000  Uiso   1.00
He45   H     0.02379   0.22836   0.43138   0.00000  Uiso   1.00
B9     C     0.20685   0.16129   1.00000   0.00000  Uiso   1.00
Li9    H     0.18995   0.18577   1.00000   0.00000  Uiso   1.00
B11    C     0.11195   0.16474   1.00000   0.00000  Uiso   1.00
Li11   H     0.13027   0.15454   1.00000   0.00000  Uiso   1.00
B13    C     0.21001   1.00000   0.15770   0.00000  Uiso   1.00
Li13   H     0.21416   1.00000   0.10275   0.00000  Uiso   1.00
B15    C     0.10834   1.00000   0.14427   0.00000  Uiso   1.00
Li15   H     0.10006   1.00000   0.09382   0.00000  Uiso   1.00
B17    C     0.05329   0.34200   0.50000   0.00000  Uiso   1.00
Li17   H     0.03568   0.36090   0.50000   0.00000  Uiso   1.00
B19    C     0.05399   0.50000   0.35250   0.00000  Uiso   1.00
Li19   H     0.05201   0.50000   0.40854   0.00000  Uiso   1.00
Li21   H     0.25000   0.25000   0.10310   0.00000  Uiso   1.00
B21    C     1.00000   0.64782   0.34250   0.00000  Uiso   1.00
Li22   H     1.00000   0.39924   0.69060   0.00000  Uiso   1.00
B22    C     0.25000   0.75000   0.84052   0.00000  Uiso   1.00
loop_
_geom_bond_atom_site_label_1
_geom_bond_atom_site_label_2
_geom_bond_distance
_geom_bond_site_symmetry_2
_ccdc_geom_bond_type
H1     C1      1.997   .     S
H1     C5      2.001   .     S
H1     C9      1.997   .     S
H1     C13     1.996   .     S
H5     C17     2.000   .     S
H5     C21     1.994   .     S
H5     C25     1.999   .     S
H5     C29     1.999   .     S
H9     C33     2.001   .     S
H9     C37     2.002   .     S
H9     C41     1.997   .     S
H9     C45     2.002   .     S
Be1    C1      1.389   .     A
Be1    He1     1.096   .     S
Be1    Be1     1.395   10    A
C1     B22     1.356   4_566 A
Be5    C5      1.390   6_556 A
Be5    He5     1.097   13_556 S
Be5    Be5     1.391   6_557 A
C5     B9      1.358   1_554 A
C5     Be5     1.390   6_556 A
He5    Be5     1.097   13_556 S
Be9    Be9     1.394   7_575 A
Be9    C9      1.389   7_565 A
Be9    He9     1.096   7_565 S
C9     B13     1.356   1_545 A
C9     Be9     1.389   7_565 A
He9    Be9     1.096   7_565 S
Be13   Be17    1.395   .     D
Be13   C17     1.389   .     S
Be13   He17    1.096   .     S
Be17   C13     1.389   .     S
Be17   He13    1.097   .     S
C13    B1      1.356   .     D
B1     C17     1.357   .     S
B1     Li1     1.099   .     S
Be21   C21     1.389   6_556 A
Be21   He21    1.097   6_556 S
Be21   Be21    1.392   6_557 A
C21    B11     1.357   1_554 A
C21    Be21    1.389   6_556 A
He21   Be21    1.097   6_556 S
Be25   Be25    1.391   7_575 A
Be25   C25     1.389   7_565 A
Be25   He25    1.097   7_565 S
C25    B15     1.358   1_545 A
C25    Be25    1.389   7_565 A
He25   Be25    1.097   7_565 S
Be29   Be33    1.391   .     D
Be29   C33     1.389   .     S
Be29   He33    1.097   .     S
Be33   C29     1.389   .     S
Be33   He29    1.097   .     S
C29    B5      1.359   .     S
B5     C33     1.358   .     D
B5     Li5     1.097   .     S
Be37   Be37    1.395   6_556 A
Be37   C37     1.389   6_556 A
Be37   He37    1.097   6_556 S
C37    B17     1.356   .     A
C37    Be37    1.389   6_556 A
He37   Be37    1.097   6_556 S
Be41   Be41    1.393   7_565 A
Be41   He41    1.097   7_565 S
Be41   C41     1.389   7_565 A
C41    B19     1.357   .     A
C41    Be41    1.389   7_565 A
He41   Be41    1.097   7_565 S
Be45   C45     1.389   7_565 A
Be45   Be45    1.390   8     A
Be45   He45    1.097   7_565 S
C45    Be45    1.389   7_565 A
C45    B21     1.359   2_665 A
He45   Be45    1.097   7_565 S
B9     C5      1.358   1_556 A
B9     C5      1.358   6_556 A
B9     Li9     1.099   .     S
B11    C21     1.357   1_556 A
B11    C21     1.357   6_556 A
B11    Li11    1.098   .     S
B13    C9      1.356   1_565 A
B13    C9      1.356   7_565 A
B13    Li13    1.098   .     S
B15    C25     1.358   1_565 A
B15    C25     1.358   7_565 A
B15    Li15    1.098   .     S
B17    C37     1.356   6_556 A
B17    Li17    1.099   .     S
B19    C41     1.357   7_565 A
B19    Li19    1.098   .     S
Li21   B22     1.099   4_566 S
B21    C45     1.359   2_665 A
B21    C45     1.359   7_665 A
B21    Li22    1.098   4_566 S
Li22   B21     1.098   4_566 S
B22    C1      1.356   4_566 A
B22    C1      1.356   11_556 A
B22    Li21    1.099   4_566 S
