# Supplementary material for: Data-Driven Search Algorithm for Discovery of Synthesizable Zeolitic Imidazolate Frameworks
Source: JACS Au. 2025 Mar 7;5(3):1460–70. doi: 10.1021/jacsau.5c00077 (PMC11938011; doi:10.1021/jacsau.5c00077)
Supplement: Supplementary file 5 — au5c00077_si_005.zip [file au5c00077_si_005.zip › Tier 2/T-207_164_3_222212.cif]

data_164_3_222212.lmp-nosymm
_audit_creation_date              2023-09-12
_audit_creation_method            'Materials Studio'
_symmetry_space_group_name_H-M    'P-3M1'
_symmetry_Int_Tables_number       164
_symmetry_cell_setting            trigonal
loop_
_symmetry_equiv_pos_as_xyz
  x,y,z
  -y,x-y,z
  -x+y,-x,z
  y,x,-z
  x-y,-y,-z
  -x,-x+y,-z
  -x,-y,-z
  y,-x+y,-z
  x-y,x,-z
  -y,-x,z
  -x+y,y,z
  x,x-y,z
_cell_length_a                    24.5821
_cell_length_b                    24.5821
_cell_length_c                    24.9312
_cell_angle_alpha                 90.0000
_cell_angle_beta                  90.0000
_cell_angle_gamma                 120.0000
loop_
_atom_site_label
_atom_site_type_symbol
_atom_site_fract_x
_atom_site_fract_y
_atom_site_fract_z
_atom_site_U_iso_or_equiv
_atom_site_adp_type
_atom_site_occupancy
H1     Zn    0.24445   1.00089   0.12174   0.00000  Uiso   1.00
H3     Zn    0.41874   0.08669   0.31368   0.00000  Uiso   1.00
Be1    C     0.32282   1.00031   0.02790   0.00000  Uiso   1.00
C1     N     0.26996   1.00191   0.04533   0.00000  Uiso   1.00
He1    H     0.35675   0.99993   0.05622   0.00000  Uiso   1.00
Be3    C     0.17808   0.29947   0.18685   0.00000  Uiso   1.00
C3     N     0.08618   0.26443   0.14319   0.00000  Uiso   1.00
He5    H     0.10384   0.32211   0.21423   0.00000  Uiso   1.00
Be7    C     0.14838   0.10254   0.13351   0.00000  Uiso   1.00
C7     N     0.21007   0.05910   0.12802   0.00000  Uiso   1.00
He9    H     0.10967   0.99742   0.13784   0.00000  Uiso   1.00
Be9    C     0.42378   0.10077   0.19237   0.00000  Uiso   1.00
Be11   C     0.38345   0.08112   0.14842   0.00000  Uiso   1.00
C9     N     0.32308   0.03924   0.16634   0.00000  Uiso   1.00
B3     C     0.32838   0.03643   0.22036   0.00000  Uiso   1.00
C11    N     0.38848   0.07189   0.23785   0.00000  Uiso   1.00
He11   H     0.39338   0.09394   0.10597   0.00000  Uiso   1.00
He13   H     0.47460   0.13301   0.19472   0.00000  Uiso   1.00
Li3    H     0.28859   1.00775   0.24698   0.00000  Uiso   1.00
Be13   C     0.49432   0.44911   0.37803   0.00000  Uiso   1.00
C13    N     0.49001   0.07207   0.33034   0.00000  Uiso   1.00
He15   H     0.45668   0.02737   0.40808   0.00000  Uiso   1.00
Be15   C     0.48609   0.27139   0.36908   0.00000  Uiso   1.00
C15    N     0.44323   0.17563   0.33083   0.00000  Uiso   1.00
Be17   C     0.27845   0.93864   0.40490   0.00000  Uiso   1.00
Be21   C     0.31887   0.96032   0.36094   0.00000  Uiso   1.00
C17    N     0.35040   0.02559   0.36162   0.00000  Uiso   1.00
B5     C     0.32902   0.04142   0.40563   0.00000  Uiso   1.00
C19    N     0.28470   0.99050   0.43257   0.00000  Uiso   1.00
He17   H     0.32769   0.93463   0.32936   0.00000  Uiso   1.00
He21   H     0.24580   0.89069   0.41844   0.00000  Uiso   1.00
Li5    H     0.34483   0.09023   0.41718   0.00000  Uiso   1.00
Be25   C     0.20677   0.13166   0.43330   0.00000  Uiso   1.00
C23    N     0.23451   0.07143   0.48066   0.00000  Uiso   1.00
He25   H     0.18940   0.03756   0.40320   0.00000  Uiso   1.00
He47   H     0.19950   0.51382   0.60738   0.00000  Uiso   1.00
B1     C     0.12481   0.24962   0.49200   0.00000  Uiso   1.00
B8     C     0.12214   0.24428   0.11842   0.00000  Uiso   1.00
Li12   H     0.10783   0.21565   0.08181   0.00000  Uiso   1.00
Li1    H     0.38205   0.19102   0.27810   0.00000  Uiso   1.00
B2     C     0.41773   0.20886   0.30993   0.00000  Uiso   1.00
Li2    H     0.29643   0.14822   0.11959   0.00000  Uiso   1.00
B10    C     0.24511   0.12255   0.12406   0.00000  Uiso   1.00
Li7    H     0.13591   0.86409   0.45231   0.00000  Uiso   1.00
Li22   H     0.44445   0.55555   0.73591   0.00000  Uiso   1.00
Li9    H     0.19372   1.00000   1.00000   0.00000  Uiso   1.00
B11    C     0.23836   0.23836   1.00000   0.00000  Uiso   1.00
H5     Zn    0.24660   1.00000   0.50000   0.00000  Uiso   1.00
B27    C     0.08858   0.54429   0.69634   0.00000  Uiso   1.00
loop_
_geom_bond_atom_site_label_1
_geom_bond_atom_site_label_2
_geom_bond_distance
_geom_bond_site_symmetry_2
_ccdc_geom_bond_type
H1     C1      2.002   .     S
H1     C7      1.999   1_565 S
H1     C9      2.010   1_565 S
H1     C3      2.008   3_565 S
H3     C11     1.997   .     S
H3     C13     2.000   .     S
H3     C15     2.002   .     S
H3     C17     1.996   .     S
Be1    C1      1.389   .     A
Be1    He1     1.096   .     S
Be1    Be1     1.391   5_675 A
C1     B11     1.359   8_566 A
Be3    C3      1.389   11    A
Be3    He5     1.096   11    S
Be3    Be3     1.393   11    A
C3     B8      1.359   .     A
C3     H1      2.008   2_665 S
C3     Be3     1.389   11    A
He5    Be3     1.096   11    S
Be7    C7      1.389   12    A
Be7    He9     1.096   12_565 S
Be7    Be7     1.394   12    A
C7     H1      1.999   1_545 S
C7     B10     1.357   .     A
C7     Be7     1.389   12    A
He9    Be7     1.096   12_565 S
Be9    Be11    1.392   .     D
Be9    C11     1.388   .     S
Be9    He13    1.096   .     S
Be11   C9      1.391   .     S
Be11   He11    1.096   .     S
C9     H1      2.010   1_545 S
C9     B3      1.358   .     S
B3     C11     1.358   .     D
B3     Li3     1.098   1_545 S
Li3    B3      1.098   1_565 S
Be13   He15    1.097   12    S
Be13   Be13    1.391   10_665 A
Be13   C13     1.389   12    A
C13    Be13    1.389   12    A
C13    B27     1.359   4_556 A
He15   Be13    1.097   12    S
Be15   He47    1.097   8_556 S
Be15   Be15    1.394   12    A
Be15   C15     1.389   12    A
C15    B2      1.358   .     A
C15    Be15    1.389   12    A
Be17   Be21    1.394   .     D
Be17   C19     1.389   .     S
Be17   He21    1.096   .     S
Be21   C17     1.390   1_565 S
Be21   He17    1.097   .     S
C17    Be21    1.390   1_545 S
C17    B5      1.355   .     S
B5     C19     1.357   1_545 D
B5     Li5     1.099   .     S
C19    B5      1.357   1_565 D
C19    H5      1.994   .     S
Be25   He25    1.097   12    S
Be25   Be25    1.390   12    A
Be25   C23     1.389   12    A
C23    H5      1.981   1_545 S
C23    Be25    1.389   12    A
C23    B1      1.355   4_556 A
He25   Be25    1.097   12    S
He47   Be15    1.097   9_556 S
B1     C23     1.355   4_556 A
B1     C23     1.355   9_556 A
B1     Li7     1.097   2_665 S
B8     C3      1.359   11    A
B8     Li12    1.098   .     S
Li1    B2      1.099   .     S
B2     C15     1.358   12    A
Li2    B10     1.098   .     S
B10    C7      1.357   12    A
Li7    B1      1.097   3_565 S
Li22   B27     1.097   2_665 S
Li9    B11     1.097   8_567 S
B11    C1      1.359   9_656 A
B11    C1      1.359   12_566 A
B11    Li9     1.097   9_657 S
H5     C23     1.981   1_565 S
H5     C23     1.981   5_566 S
H5     C19     1.994   5_676 S
B27    C13     1.359   4_556 A
B27    C13     1.359   8_566 A
B27    Li22    1.097   3_565 S
