# Supplementary material for: Data-Driven Search Algorithm for Discovery of Synthesizable Zeolitic Imidazolate Frameworks
Source: JACS Au. 2025 Mar 7;5(3):1460–70. doi: 10.1021/jacsau.5c00077 (PMC11938011; doi:10.1021/jacsau.5c00077)
Supplement: Supplementary file 5 — au5c00077_si_005.zip [file au5c00077_si_005.zip › Tier 2/T-209_131_3_7741.cif]

data_131_3_7741.lmp-nosymm
_audit_creation_date              2023-09-12
_audit_creation_method            'Materials Studio'
_symmetry_space_group_name_H-M    'P-4M2'
_symmetry_Int_Tables_number       115
_symmetry_cell_setting            tetragonal
loop_
_symmetry_equiv_pos_as_xyz
  x,y,z
  -x,-y,z
  y,-x,-z
  -y,x,-z
  x,-y,z
  -x,y,z
  y,x,-z
  -y,-x,-z
_cell_length_a                    17.7609
_cell_length_b                    17.7609
_cell_length_c                    38.8463
_cell_angle_alpha                 90.0000
_cell_angle_beta                  90.0000
_cell_angle_gamma                 90.0000
loop_
_atom_site_label
_atom_site_type_symbol
_atom_site_fract_x
_atom_site_fract_y
_atom_site_fract_z
_atom_site_U_iso_or_equiv
_atom_site_adp_type
_atom_site_occupancy
H1     Zn    0.17027   0.82979   0.11425   0.00000  Uiso   1.00
Be1    C     0.96082   0.75372   0.07724   0.00000  Uiso   1.00
C1     N     0.06374   0.80858   0.10013   0.00000  Uiso   1.00
He1    H     0.07877   0.71944   0.06235   0.00000  Uiso   1.00
Be5    C     0.19373   0.03921   0.16366   0.00000  Uiso   1.00
C5     N     0.17867   0.93638   0.13038   0.00000  Uiso   1.00
He5    H     0.20387   0.92071   0.18465   0.00000  Uiso   1.00
Be9    C     0.34886   0.81212   0.04335   0.00000  Uiso   1.00
Be13   C     0.30976   0.85037   0.06906   0.00000  Uiso   1.00
C9     N     0.24566   0.80909   0.07710   0.00000  Uiso   1.00
B1     C     0.24903   0.74667   0.05701   0.00000  Uiso   1.00
C13    N     0.31053   0.74570   0.03631   0.00000  Uiso   1.00
He9    H     0.32183   0.90413   0.08183   0.00000  Uiso   1.00
He13   H     0.40140   0.82624   0.02998   0.00000  Uiso   1.00
Li1    H     0.20685   0.70157   0.05746   0.00000  Uiso   1.00
Be17   C     0.26507   0.67982   0.18568   0.00000  Uiso   1.00
Be21   C     0.26500   0.71809   0.15439   0.00000  Uiso   1.00
C17    N     0.19962   0.76086   0.15258   0.00000  Uiso   1.00
B5     C     0.16284   0.74804   0.18263   0.00000  Uiso   1.00
C21    N     0.19950   0.69834   0.20323   0.00000  Uiso   1.00
He17   H     0.30627   0.71807   0.13337   0.00000  Uiso   1.00
He21   H     0.30604   0.64009   0.19647   0.00000  Uiso   1.00
Li5    H     0.10852   0.77378   0.18913   0.00000  Uiso   1.00
Be25   C     0.30365   0.53923   0.05101   0.00000  Uiso   1.00
C25    N     0.32018   0.43638   0.01788   0.00000  Uiso   1.00
He25   H     0.29360   0.42073   0.07200   0.00000  Uiso   1.00
H7     Zn    0.83105   0.17186   0.38564   0.00000  Uiso   1.00
Be29   C     0.03923   0.27454   0.40910   0.00000  Uiso   1.00
C29    N     0.93632   0.20638   0.39557   0.00000  Uiso   1.00
He29   H     0.92083   0.31750   0.41785   0.00000  Uiso   1.00
Be33   C     0.83968   0.96087   0.33842   0.00000  Uiso   1.00
C33    N     0.83149   0.06359   0.37218   0.00000  Uiso   1.00
He33   H     0.84365   0.07893   0.31690   0.00000  Uiso   1.00
Be37   C     0.65071   0.18980   0.45543   0.00000  Uiso   1.00
Be41   C     0.69008   0.15189   0.42969   0.00000  Uiso   1.00
C37    N     0.75541   0.19211   0.42264   0.00000  Uiso   1.00
B17    C     0.75244   0.25376   0.44322   0.00000  Uiso   1.00
C41    N     0.69015   0.25502   0.46343   0.00000  Uiso   1.00
He37   H     0.67749   0.09892   0.41638   0.00000  Uiso   1.00
He41   H     0.59738   0.17620   0.46823   0.00000  Uiso   1.00
Li19   H     0.79603   0.29750   0.44381   0.00000  Uiso   1.00
Be45   C     0.71834   0.24680   0.29705   0.00000  Uiso   1.00
Be49   C     0.71937   0.21217   0.32922   0.00000  Uiso   1.00
C45    N     0.79168   0.21841   0.34258   0.00000  Uiso   1.00
B21    C     0.83237   0.25443   0.31808   0.00000  Uiso   1.00
C49    N     0.79056   0.27251   0.29004   0.00000  Uiso   1.00
He45   H     0.67420   0.18477   0.34384   0.00000  Uiso   1.00
He49   H     0.67244   0.25398   0.27846   0.00000  Uiso   1.00
Li23   H     0.89255   0.26735   0.32080   0.00000  Uiso   1.00
Be53   C     0.30761   0.53923   0.44883   0.00000  Uiso   1.00
C53    N     0.32010   0.43639   0.48234   0.00000  Uiso   1.00
He53   H     0.30012   0.42066   0.42764   0.00000  Uiso   1.00
H11    Zn    0.17304   0.66533   0.25080   0.00000  Uiso   1.00
Be57   C     0.28322   0.46075   0.27373   0.00000  Uiso   1.00
C57    N     0.21566   0.56342   0.25949   0.00000  Uiso   1.00
He57   H     0.32500   0.57962   0.28327   0.00000  Uiso   1.00
Be61   C     0.96090   0.60428   0.28727   0.00000  Uiso   1.00
C61    N     0.06366   0.64712   0.25953   0.00000  Uiso   1.00
He61   H     0.07884   0.57638   0.30473   0.00000  Uiso   1.00
H5     Zn    0.33124   0.33124   0.00000   0.00000  Uiso   1.00
Li9    H     0.87788   0.50000   0.23845   0.00000  Uiso   1.00
B31    C     0.17803   0.50000   0.25058   0.00000  Uiso   1.00
Li10   H     0.50000   0.34377   0.02853   0.00000  Uiso   1.00
B15    C     0.50000   0.67038   0.00100   0.00000  Uiso   1.00
B29    C     0.50000   0.32750   0.49860   0.00000  Uiso   1.00
Li31   H     0.50000   0.33843   0.47077   0.00000  Uiso   1.00
B9     C     1.00000   0.83860   0.11378   0.00000  Uiso   1.00
Li12   H     1.00000   0.88448   0.13274   0.00000  Uiso   1.00
B11    C     1.00000   0.67273   0.24410   0.00000  Uiso   1.00
Li14   H     1.00000   0.70814   0.22098   0.00000  Uiso   1.00
B27    C     1.00000   0.16819   0.38723   0.00000  Uiso   1.00
Li29   H     1.00000   0.11149   0.37589   0.00000  Uiso   1.00
B13    C     0.16959   1.00000   0.11145   0.00000  Uiso   1.00
Li16   H     0.15704   1.00000   0.08378   0.00000  Uiso   1.00
B25    C     0.82863   1.00000   0.39153   0.00000  Uiso   1.00
Li27   H     0.82239   1.00000   0.41964   0.00000  Uiso   1.00
H15    Zn    0.66886   0.66886   0.50000   0.00000  Uiso   1.00
loop_
_geom_bond_atom_site_label_1
_geom_bond_atom_site_label_2
_geom_bond_distance
_geom_bond_site_symmetry_2
_ccdc_geom_bond_type
H1     C1      2.006   .     S
H1     C5      2.000   .     S
H1     C9      2.003   .     S
H1     C17     1.997   .     S
Be1    Be1     1.392   6_755 A
Be1    C1      1.389   6_655 A
Be1    He1     1.095   6_655 S
C1     B9      1.359   1_455 A
C1     Be1     1.389   6_655 A
He1    Be1     1.095   6_655 S
Be5    He5     1.097   5_565 S
Be5    Be5     1.393   5     A
Be5    C5      1.389   5_565 A
C5     B13     1.358   .     A
C5     Be5     1.389   5_565 A
He5    Be5     1.097   5_565 S
Be9    Be13    1.394   .     D
Be9    C13     1.389   .     S
Be9    He13    1.097   .     S
Be13   C9      1.390   .     S
Be13   He9     1.097   .     S
C9     B1      1.357   .     S
B1     C13     1.357   .     D
B1     Li1     1.097   .     S
C13    H5      1.998   3_565 S
Be17   Be21    1.392   .     D
Be17   C21     1.389   .     S
Be17   He21    1.097   .     S
Be21   C17     1.389   .     S
Be21   He17    1.097   .     S
C17    B5      1.357   .     D
B5     C21     1.358   .     S
B5     Li5     1.097   .     S
C21    H11     1.995   .     S
Be25   C25     1.389   5_565 A
Be25   Be25    1.394   5_565 A
Be25   He25    1.097   5_565 S
C25    H5      2.002   .     S
C25    Be25    1.389   5_565 A
C25    B15     1.358   4_655 A
He25   Be25    1.097   5_565 S
H7     C29     2.005   .     S
H7     C33     1.993   .     S
H7     C37     2.000   .     S
H7     C45     1.993   .     S
Be29   C29     1.389   6_655 A
Be29   He29    1.096   6_655 S
Be29   Be29    1.393   6     A
C29    B27     1.358   .     A
C29    Be29    1.389   6_655 A
He29   Be29    1.096   6_655 S
Be33   Be33    1.390   5_575 A
Be33   He33    1.097   5_565 S
Be33   C33     1.389   5_565 A
C33    B25     1.358   1_545 A
C33    Be33    1.389   5_565 A
He33   Be33    1.097   5_565 S
Be37   Be41    1.394   .     D
Be37   C41     1.389   .     S
Be37   He41    1.097   .     S
Be41   C37     1.390   .     S
Be41   He37    1.097   .     S
C37    B17     1.357   .     D
B17    C41     1.357   .     S
B17    Li19    1.097   .     S
C41    H15     1.997   3_566 S
Be45   Be49    1.393   .     D
Be45   C49     1.389   .     S
Be45   He49    1.097   .     S
Be49   C45     1.390   .     S
Be49   He45    1.097   .     S
C45    B21     1.355   .     D
B21    C49     1.357   .     S
B21    Li23    1.098   .     S
C49    H11     1.990   2_665 S
Be53   C53     1.389   5_565 A
Be53   He53    1.097   5_565 S
Be53   Be53    1.394   5_565 A
C53    Be53    1.389   5_565 A
C53    B29     1.357   3_566 A
C53    H15     2.001   2_665 S
He53   Be53    1.097   5_565 S
H11    C57     1.991   .     S
H11    C61     1.998   .     S
H11    C49     1.990   2_665 S
Be57   C57     1.389   5_565 A
Be57   Be57    1.394   5_565 A
Be57   He57    1.096   5_565 S
C57    B31     1.355   .     A
C57    Be57    1.389   5_565 A
He57   Be57    1.096   5_565 S
Be61   Be61    1.389   6_755 A
Be61   He61    1.097   6_655 S
Be61   C61     1.389   6_655 A
C61    B11     1.358   1_455 A
C61    Be61    1.389   6_655 A
He61   Be61    1.097   6_655 S
H5     C25     2.002   7     S
H5     C13     1.998   4_655 S
H5     C13     1.998   5_565 S
Li9    B31     1.099   2_665 S
B31    C57     1.355   5_565 A
B31    Li9     1.099   2_665 S
Li10   B15     1.098   2_665 S
B15    C25     1.358   3_565 A
B15    C25     1.358   8_665 A
B15    Li10    1.098   2_665 S
B29    Li31    1.098   .     S
B29    C53     1.357   4_656 A
B29    C53     1.357   7_556 A
B9     C1      1.359   1_655 A
B9     C1      1.359   6_655 A
B9     Li12    1.098   .     S
B11    C61     1.358   1_655 A
B11    C61     1.358   6_655 A
B11    Li14    1.096   .     S
B27    C29     1.358   6_755 A
B27    Li29    1.099   .     S
B13    C5      1.358   5_575 A
B13    Li16    1.098   .     S
B25    C33     1.358   1_565 A
B25    C33     1.358   5_565 A
B25    Li27    1.098   .     S
H15    C41     1.997   4_656 S
H15    C41     1.997   5_565 S
H15    C53     2.001   2_665 S
H15    C53     2.001   8_666 S
