# Supplementary material for: Data-Driven Search Algorithm for Discovery of Synthesizable Zeolitic Imidazolate Frameworks
Source: JACS Au. 2025 Mar 7;5(3):1460–70. doi: 10.1021/jacsau.5c00077 (PMC11938011; doi:10.1021/jacsau.5c00077)
Supplement: Supplementary file 5 — au5c00077_si_005.zip [file au5c00077_si_005.zip › Tier 2/T-210_53_3_288639.cif]

data_53_3_288639.lmp-nosymm
_audit_creation_date              2023-09-12
_audit_creation_method            'Materials Studio'
_symmetry_space_group_name_H-M    'PMN21'
_symmetry_Int_Tables_number       31
_symmetry_cell_setting            orthorhombic
loop_
_symmetry_equiv_pos_as_xyz
  x,y,z
  -x+1/2,-y,z+1/2
  x+1/2,-y,z+1/2
  -x,y,z
_cell_length_a                    35.1757
_cell_length_b                    16.8066
_cell_length_c                    14.5455
_cell_angle_alpha                 90.0000
_cell_angle_beta                  90.0000
_cell_angle_gamma                 90.0000
loop_
_atom_site_label
_atom_site_type_symbol
_atom_site_fract_x
_atom_site_fract_y
_atom_site_fract_z
_atom_site_U_iso_or_equiv
_atom_site_adp_type
_atom_site_occupancy
H1     Zn    0.22234   0.07481   0.03298   0.00000  Uiso   1.00
H2     Zn    0.22394   0.74822   0.87291   0.00000  Uiso   1.00
H3     Zn    0.17590   0.43536   0.63203   0.00000  Uiso   1.00
H4     Zn    0.18781   0.67703   0.33978   0.00000  Uiso   1.00
H5     Zn    0.08427   0.61081   0.02200   0.00000  Uiso   1.00
H6     Zn    0.08434   0.26754   0.92811   0.00000  Uiso   1.00
Be1    C     0.20048   0.87814   0.74493   0.00000  Uiso   1.00
Be2    C     0.21260   0.92193   0.66925   0.00000  Uiso   1.00
B2     C     0.24430   0.16778   0.20126   0.00000  Uiso   1.00
C1     N     0.22804   0.82134   0.76497   0.00000  Uiso   1.00
He1    H     0.19909   0.97173   0.63309   0.00000  Uiso   1.00
He2    H     0.17436   0.88307   0.78579   0.00000  Uiso   1.00
Li1    H     0.21826   0.20361   0.19790   0.00000  Uiso   1.00
Be3    C     0.18479   0.83787   0.03509   0.00000  Uiso   1.00
Be4    C     0.18514   0.91479   0.07048   0.00000  Uiso   1.00
C2     N     0.21112   0.95928   0.02024   0.00000  Uiso   1.00
B3     C     0.22606   0.90836   0.95768   0.00000  Uiso   1.00
C3     N     0.21045   0.83462   0.96248   0.00000  Uiso   1.00
He3    H     0.16850   0.94122   0.12642   0.00000  Uiso   1.00
He4    H     0.16761   0.78657   0.05564   0.00000  Uiso   1.00
C4     N     0.24790   0.89311   0.64290   0.00000  Uiso   1.00
Be5    C     0.22390   0.83791   0.29413   0.00000  Uiso   1.00
Be6    C     0.24520   0.89681   0.33761   0.00000  Uiso   1.00
He5    H     0.04017   0.09362   0.91709   0.00000  Uiso   1.00
B4     C     0.23025   0.80572   0.43889   0.00000  Uiso   1.00
C5     N     0.21410   0.78096   0.35930   0.00000  Uiso   1.00
He6    H     0.24215   0.04840   0.81031   0.00000  Uiso   1.00
He7    H     0.21481   0.83253   0.22230   0.00000  Uiso   1.00
Li2    H     0.22750   0.77343   0.50422   0.00000  Uiso   1.00
Be7    C     0.16985   0.34906   0.44766   0.00000  Uiso   1.00
Be8    C     0.19285   0.30780   0.38594   0.00000  Uiso   1.00
C6     N     0.22936   0.30470   0.42214   0.00000  Uiso   1.00
B5     C     0.22739   0.34330   0.50396   0.00000  Uiso   1.00
C7     N     0.19194   0.37079   0.52276   0.00000  Uiso   1.00
He8    H     0.18601   0.28114   0.31920   0.00000  Uiso   1.00
He9    H     0.13958   0.36437   0.44411   0.00000  Uiso   1.00
C8     N     0.03208   0.22126   0.92839   0.00000  Uiso   1.00
Be9    C     0.11373   0.16735   0.08532   0.00000  Uiso   1.00
Be10   C     0.14576   0.12437   0.11151   0.00000  Uiso   1.00
C9     N     0.17204   0.12848   0.04042   0.00000  Uiso   1.00
B6     C     0.15518   0.17226   0.97347   0.00000  Uiso   1.00
C10    N     0.11988   0.19721   0.99745   0.00000  Uiso   1.00
He10   H     0.15199   0.09209   0.17527   0.00000  Uiso   1.00
He11   H     0.08699   0.17813   0.12198   0.00000  Uiso   1.00
Li3    H     0.16867   0.18610   0.90730   0.00000  Uiso   1.00
Be11   C     0.11626   0.64592   0.82681   0.00000  Uiso   1.00
Be12   C     0.14994   0.67724   0.79139   0.00000  Uiso   1.00
C11    N     0.17484   0.68926   0.86425   0.00000  Uiso   1.00
B7     C     0.15601   0.66479   0.94034   0.00000  Uiso   1.00
C12    N     0.12018   0.64022   0.92161   0.00000  Uiso   1.00
He12   H     0.15811   0.69202   0.72063   0.00000  Uiso   1.00
He13   H     0.08963   0.62912   0.79279   0.00000  Uiso   1.00
Li4    H     0.16858   0.66413   0.00937   0.00000  Uiso   1.00
Be13   C     0.22452   0.51774   0.28390   0.00000  Uiso   1.00
Be14   C     0.24382   0.50865   0.73508   0.00000  Uiso   1.00
C13    N     0.22314   0.44239   0.70772   0.00000  Uiso   1.00
B8     C     0.24239   0.37861   0.74106   0.00000  Uiso   1.00
C14    N     0.22601   0.60034   0.28865   0.00000  Uiso   1.00
He14   H     0.23445   0.56907   0.71774   0.00000  Uiso   1.00
He15   H     0.20144   0.48390   0.31620   0.00000  Uiso   1.00
Li5    H     0.23311   0.31672   0.73178   0.00000  Uiso   1.00
Be15   C     0.13295   0.64221   0.50216   0.00000  Uiso   1.00
Be16   C     0.12984   0.58558   0.57190   0.00000  Uiso   1.00
C15    N     0.16073   0.53446   0.56522   0.00000  Uiso   1.00
B9     C     0.18167   0.56183   0.49361   0.00000  Uiso   1.00
C16    N     0.16566   0.62580   0.45201   0.00000  Uiso   1.00
He16   H     0.10808   0.57710   0.62495   0.00000  Uiso   1.00
He17   H     0.11430   0.69193   0.48343   0.00000  Uiso   1.00
Li6    H     0.20854   0.53468   0.47144   0.00000  Uiso   1.00
Be17   C     0.07615   0.32711   0.73191   0.00000  Uiso   1.00
Be18   C     0.09673   0.36800   0.66511   0.00000  Uiso   1.00
C17    N     0.13321   0.38088   0.69850   0.00000  Uiso   1.00
B10    C     0.13387   0.34624   0.78291   0.00000  Uiso   1.00
C18    N     0.10009   0.31239   0.80594   0.00000  Uiso   1.00
He18   H     0.08808   0.38974   0.59718   0.00000  Uiso   1.00
He19   H     0.04660   0.30624   0.73180   0.00000  Uiso   1.00
Li7    H     0.15896   0.34585   0.82778   0.00000  Uiso   1.00
Be19   C     0.09838   0.74267   0.16298   0.00000  Uiso   1.00
Be20   C     0.12358   0.75932   0.23435   0.00000  Uiso   1.00
C19    N     0.14727   0.69392   0.24569   0.00000  Uiso   1.00
B11    C     0.13503   0.63916   0.18390   0.00000  Uiso   1.00
C20    N     0.10536   0.66565   0.13270   0.00000  Uiso   1.00
He20   H     0.12706   0.81307   0.27628   0.00000  Uiso   1.00
He21   H     0.07561   0.77877   0.13276   0.00000  Uiso   1.00
Li8    H     0.14773   0.57983   0.17623   0.00000  Uiso   1.00
Be21   C     0.06912   0.37192   0.09800   0.00000  Uiso   1.00
Be22   C     0.06993   0.45246   0.12050   0.00000  Uiso   1.00
C21    N     0.08169   0.49436   0.04327   0.00000  Uiso   1.00
B12    C     0.08658   0.43923   0.97640   0.00000  Uiso   1.00
C22    N     0.07974   0.36423   0.00643   0.00000  Uiso   1.00
He22   H     0.06359   0.48301   0.18534   0.00000  Uiso   1.00
He23   H     0.06154   0.31986   0.13953   0.00000  Uiso   1.00
Li9    H     0.09575   0.45384   0.90624   0.00000  Uiso   1.00
Be23   C     0.01982   0.71654   0.94669   0.00000  Uiso   1.00
C23    N     0.03206   0.64751   0.99012   0.00000  Uiso   1.00
He24   H     0.04020   0.75949   0.91853   0.00000  Uiso   1.00
Be24   C     0.01982   0.14296   0.92070   0.00000  Uiso   1.00
Li10   H     0.24796   0.92549   0.90768   0.00000  Uiso   1.00
Li11   H     0.24817   0.64868   0.04995   0.00000  Uiso   1.00
C24    N     0.24858   0.87633   0.42977   0.00000  Uiso   1.00
B1     C     1.00000   0.26599   0.93088   0.00000  Uiso   1.00
Li21   H     0.50000   0.66887   0.43744   0.00000  Uiso   1.00
Li24   H     0.50000   0.44853   0.55236   0.00000  Uiso   1.00
B36    C     0.50000   0.39096   0.51660   0.00000  Uiso   1.00
loop_
_geom_bond_atom_site_label_1
_geom_bond_atom_site_label_2
_geom_bond_distance
_geom_bond_site_symmetry_2
_ccdc_geom_bond_type
H1     C2      1.990   1_545 S
H1     C9      1.989   .     S
H1     C4      1.986   2_564 S
H1     C24     1.993   2_564 S
H2     C1      1.999   .     S
H2     C3      2.008   .     S
H2     C11     1.995   .     S
H2     C6      2.000   2_565 S
H3     C7      2.006   .     S
H3     C13     1.997   .     S
H3     C15     2.001   .     S
H3     C17     2.007   .     S
H4     C5      1.997   .     S
H4     C14     2.005   .     S
H4     C16     2.003   .     S
H4     C19     1.997   .     S
H5     C12     1.993   1_554 S
H5     C20     1.998   .     S
H5     C21     1.984   .     S
H5     C23     1.992   1_554 S
H6     C8      1.996   .     S
H6     C10     1.994   .     S
H6     C18     2.008   .     S
H6     C22     1.991   1_556 S
Be1    Be2     1.391   .     D
Be1    C1      1.391   .     S
Be1    He2     1.098   .     S
Be2    He1     1.097   .     S
Be2    C4      1.387   .     S
B2     Li1     1.097   .     S
B2     C1      1.356   2_564 D
B2     C4      1.358   2_564 S
C1     B2      1.356   2_565 D
Be3    Be4     1.392   .     D
Be3    C3      1.390   1_554 S
Be3    He4     1.095   .     S
Be4    C2      1.389   .     S
Be4    He3     1.096   .     S
C2     H1      1.990   1_565 S
C2     B3      1.355   1_554 D
B3     C2      1.355   1_556 D
B3     C3      1.357   .     S
B3     Li10    1.098   .     S
C3     Be3     1.390   1_556 S
C4     H1      1.986   2_565 S
C4     B2      1.358   2_565 S
Be5    Be6     1.393   .     D
Be5    C5      1.390   .     S
Be5    He7     1.096   .     S
Be6    C24     1.389   .     S
Be6    He6     1.097   2_564 S
He5    Be24    1.097   .     S
B4     C5      1.355   .     S
B4     Li2     1.098   .     S
B4     C24     1.357   .     D
He6    Be6     1.097   2_565 S
Be7    Be8     1.393   .     D
Be7    C7      1.389   .     S
Be7    He9     1.096   .     S
Be8    C6      1.389   .     S
Be8    He8     1.096   .     S
C6     B5      1.357   .     D
C6     H2      2.000   2_564 S
B5     C7      1.358   .     S
B5     Li11    1.098   2_565 S
C8     Be24    1.389   .     A
C8     B1      1.356   1_455 A
Be9    Be10    1.392   .     D
Be9    C10     1.390   1_554 S
Be9    He11    1.096   .     S
Be10   C9      1.389   .     S
Be10   He10    1.097   .     S
C9     B6      1.357   1_554 D
B6     C9      1.357   1_556 D
B6     C10     1.356   .     S
B6     Li3     1.098   .     S
C10    Be9     1.390   1_556 S
Be11   Be12    1.395   .     D
Be11   C12     1.389   .     S
Be11   He13    1.096   .     S
Be12   C11     1.390   .     S
Be12   He12    1.097   .     S
C11    B7      1.354   .     D
B7     C12     1.354   .     S
B7     Li4     1.097   1_556 S
C12    H5      1.993   1_556 S
Li4    B7      1.097   1_554 S
Be13   C14     1.391   .     S
Be13   He15    1.097   .     S
Be13   Be14    1.393   2_564 D
Be14   C13     1.388   .     S
Be14   He14    1.097   .     S
Be14   Be13    1.393   2_565 D
C13    B8      1.357   .     D
B8     Li5     1.098   .     S
B8     C14     1.356   2_565 S
C14    B8      1.356   2_564 S
Be15   Be16    1.395   .     D
Be15   C16     1.390   .     S
Be15   He17    1.097   .     S
Be16   C15     1.389   .     S
Be16   He16    1.096   .     S
C15    B9      1.356   .     S
B9     C16     1.356   .     D
B9     Li6     1.098   .     S
Be17   Be18    1.393   .     D
Be17   C18     1.389   .     S
Be17   He19    1.097   .     S
Be18   C17     1.389   .     S
Be18   He18    1.097   .     S
C17    B10     1.359   .     S
B10    C18     1.359   .     D
B10    Li7     1.098   .     S
Be19   Be20    1.393   .     D
Be19   C20     1.389   .     S
Be19   He21    1.097   .     S
Be20   C19     1.389   .     S
Be20   He20    1.097   .     S
C19    B11     1.357   .     S
B11    C20     1.357   .     D
B11    Li8     1.098   .     S
Be21   Be22    1.393   .     D
Be21   C22     1.389   .     S
Be21   He23    1.096   .     S
Be22   C21     1.389   .     S
Be22   He22    1.097   .     S
C21    B12     1.354   1_554 D
B12    C21     1.354   1_556 D
B12    C22     1.355   1_556 S
B12    Li9     1.098   .     S
C22    B12     1.355   1_554 S
C22    H6      1.991   1_554 S
Be23   C23     1.389   .     A
Be23   He24    1.097   .     S
Be23   Be23    1.394   4     A
C23    H5      1.992   1_556 S
C23    B36     1.356   2_565 A
Be24   Be24    1.394   4     A
Li11   B5      1.098   2_564 S
C24    H1      1.993   2_565 S
B1     C8      1.356   1_655 A
B1     C8      1.356   4_655 A
B1     Li21    1.099   2_665 S
Li21   B1      1.099   2_664 S
Li24   B36     1.099   .     S
B36    C23     1.356   2_564 A
B36    C23     1.356   3_564 A
