# Supplementary material for: Data-Driven Search Algorithm for Discovery of Synthesizable Zeolitic Imidazolate Frameworks
Source: JACS Au. 2025 Mar 7;5(3):1460–70. doi: 10.1021/jacsau.5c00077 (PMC11938011; doi:10.1021/jacsau.5c00077)
Supplement: Supplementary file 5 — au5c00077_si_005.zip [file au5c00077_si_005.zip › Tier 2/T-211_194_3_2074.cif]

data_194_3_2074.lmp-nosymm
_audit_creation_date              2023-09-12
_audit_creation_method            'Materials Studio'
_symmetry_space_group_name_H-M    'P63MC'
_symmetry_Int_Tables_number       186
_symmetry_cell_setting            hexagonal
loop_
_symmetry_equiv_pos_as_xyz
  x,y,z
  -y,x-y,z
  -x+y,-x,z
  -x,-y,z+1/2
  y,-x+y,z+1/2
  x-y,x,z+1/2
  -y,-x,z
  -x+y,y,z
  x,x-y,z
  y,x,z+1/2
  x-y,-y,z+1/2
  -x,-x+y,z+1/2
_cell_length_a                    24.0568
_cell_length_b                    24.0568
_cell_length_c                    51.4074
_cell_angle_alpha                 90.0000
_cell_angle_beta                  90.0000
_cell_angle_gamma                 120.0000
loop_
_atom_site_label
_atom_site_type_symbol
_atom_site_fract_x
_atom_site_fract_y
_atom_site_fract_z
_atom_site_U_iso_or_equiv
_atom_site_adp_type
_atom_site_occupancy
H1     Zn    0.24902   0.24992   0.04813   0.00000  Uiso   1.00
H7     Zn    0.33210   0.41318   0.14534   0.00000  Uiso   1.00
H13    Zn    0.41670   0.33172   0.23920   0.00000  Uiso   1.00
Be1    C     0.33057   0.33135   0.00281   0.00000  Uiso   1.00
C1     N     0.27501   0.27723   0.01125   0.00000  Uiso   1.00
He1    H     0.36539   0.36615   0.01657   0.00000  Uiso   1.00
Be7    C     0.04704   0.15201   0.05433   0.00000  Uiso   1.00
C7     N     0.15437   0.21486   0.05105   0.00000  Uiso   1.00
He7    H     0.11492   0.11256   0.05679   0.00000  Uiso   1.00
Be13   C     0.31192   0.12700   0.07760   0.00000  Uiso   1.00
C13    N     0.27045   0.18224   0.05820   0.00000  Uiso   1.00
He13   H     0.33851   0.22770   0.08978   0.00000  Uiso   1.00
Be19   C     0.33210   0.42815   0.08683   0.00000  Uiso   1.00
Be25   C     0.31248   0.39092   0.06434   0.00000  Uiso   1.00
C19    N     0.29017   0.32739   0.07131   0.00000  Uiso   1.00
B1     C     0.29526   0.32789   0.09762   0.00000  Uiso   1.00
C25    N     0.32181   0.38786   0.10785   0.00000  Uiso   1.00
He19   H     0.31271   0.40494   0.04403   0.00000  Uiso   1.00
He25   H     0.35309   0.48010   0.08943   0.00000  Uiso   1.00
Li1    H     0.28101   0.28464   0.10929   0.00000  Uiso   1.00
Be31   C     0.45253   0.60534   0.16729   0.00000  Uiso   1.00
C31    N     0.40082   0.50500   0.15086   0.00000  Uiso   1.00
He31   H     0.34947   0.53366   0.17745   0.00000  Uiso   1.00
Be37   C     0.16745   0.39277   0.18234   0.00000  Uiso   1.00
C37    N     0.24893   0.40403   0.15706   0.00000  Uiso   1.00
He37   H     0.25078   0.38444   0.19821   0.00000  Uiso   1.00
Be43   C     0.32267   0.26660   0.19329   0.00000  Uiso   1.00
Be49   C     0.30392   0.28610   0.17105   0.00000  Uiso   1.00
C43    N     0.34050   0.35256   0.16940   0.00000  Uiso   1.00
B7     C     0.37881   0.37125   0.19070   0.00000  Uiso   1.00
C49    N     0.37049   0.32102   0.20557   0.00000  Uiso   1.00
He43   H     0.26758   0.25792   0.15635   0.00000  Uiso   1.00
He49   H     0.30551   0.21849   0.20126   0.00000  Uiso   1.00
Li7    H     0.41426   0.42160   0.19474   0.00000  Uiso   1.00
C55    N     0.48166   0.42470   0.23948   0.00000  Uiso   1.00
H19    Zn    0.75013   0.75099   0.43043   0.00000  Uiso   1.00
H25    Zn    0.58689   0.66785   0.33320   0.00000  Uiso   1.00
Be55   C     0.66897   0.66910   0.47574   0.00000  Uiso   1.00
B31    C     0.75512   0.75517   0.48927   0.00000  Uiso   1.00
C61    N     0.72283   0.72489   0.46730   0.00000  Uiso   1.00
He55   H     0.63433   0.63412   0.46198   0.00000  Uiso   1.00
Li31   H     0.80064   0.80090   0.48928   0.00000  Uiso   1.00
Be61   C     0.84797   0.95295   0.42423   0.00000  Uiso   1.00
C67    N     0.78512   0.84562   0.42753   0.00000  Uiso   1.00
He61   H     0.88741   0.88506   0.42176   0.00000  Uiso   1.00
Be67   C     0.87322   0.68852   0.40083   0.00000  Uiso   1.00
C73    N     0.81781   0.72963   0.42037   0.00000  Uiso   1.00
He67   H     0.77265   0.66218   0.38856   0.00000  Uiso   1.00
Be73   C     0.57200   0.66717   0.39169   0.00000  Uiso   1.00
Be79   C     0.60926   0.68683   0.41417   0.00000  Uiso   1.00
C79    N     0.67287   0.70969   0.40716   0.00000  Uiso   1.00
B37    C     0.67237   0.70485   0.38084   0.00000  Uiso   1.00
C85    N     0.61236   0.67797   0.37064   0.00000  Uiso   1.00
He73   H     0.59522   0.68629   0.43450   0.00000  Uiso   1.00
He79   H     0.52002   0.64587   0.38912   0.00000  Uiso   1.00
Li37   H     0.71563   0.71953   0.36911   0.00000  Uiso   1.00
Be85   C     0.39669   0.54544   0.30952   0.00000  Uiso   1.00
C91    N     0.49555   0.59862   0.32728   0.00000  Uiso   1.00
He85   H     0.46921   0.64760   0.29852   0.00000  Uiso   1.00
Be91   C     0.60429   0.83107   0.29628   0.00000  Uiso   1.00
C97    N     0.59462   0.75042   0.32166   0.00000  Uiso   1.00
He91   H     0.61165   0.74730   0.28032   0.00000  Uiso   1.00
Be97   C     0.73227   0.68408   0.28273   0.00000  Uiso   1.00
Be103  C     0.71337   0.70286   0.30514   0.00000  Uiso   1.00
C103   N     0.64768   0.66260   0.30826   0.00000  Uiso   1.00
B43    C     0.62871   0.62204   0.28768   0.00000  Uiso   1.00
C109   N     0.67811   0.63285   0.27174   0.00000  Uiso   1.00
He97   H     0.74141   0.74147   0.31904   0.00000  Uiso   1.00
He103  H     0.77971   0.70317   0.27376   0.00000  Uiso   1.00
Li43   H     0.57894   0.58346   0.28490   0.00000  Uiso   1.00
Be109  C     0.52566   0.53207   0.24032   0.00000  Uiso   1.00
He109  H     0.41841   0.46507   0.24091   0.00000  Uiso   1.00
Be115  C     0.50653   0.22431   0.25624   0.00000  Uiso   1.00
C115   N     0.45248   0.27315   0.24283   0.00000  Uiso   1.00
He115  H     0.54071   0.32888   0.26468   0.00000  Uiso   1.00
B13    C     0.12529   0.25057   0.04885   0.00000  Uiso   1.00
Li13   H     0.15144   0.30288   0.04620   0.00000  Uiso   1.00
B16    C     0.20600   0.41200   0.14277   0.00000  Uiso   1.00
Li16   H     0.21060   0.42120   0.12174   0.00000  Uiso   1.00
B19    C     0.24705   0.12352   0.04706   0.00000  Uiso   1.00
Li19   H     0.21323   0.10661   0.03069   0.00000  Uiso   1.00
B22    C     0.42097   0.21048   0.23572   0.00000  Uiso   1.00
Li22   H     0.37609   0.18804   0.22459   0.00000  Uiso   1.00
B25    C     0.46216   0.53784   0.14189   0.00000  Uiso   1.00
Li25   H     0.48246   0.51754   0.12828   0.00000  Uiso   1.00
B28    C     0.54654   0.45346   0.23875   0.00000  Uiso   1.00
Li28   H     0.57283   0.42717   0.23757   0.00000  Uiso   1.00
B58    C     0.46198   0.53802   0.33697   0.00000  Uiso   1.00
Li58   H     0.48107   0.51893   0.35169   0.00000  Uiso   1.00
B49    C     0.87642   0.75284   0.43157   0.00000  Uiso   1.00
Li49   H     0.89318   0.78637   0.44804   0.00000  Uiso   1.00
B52    C     0.74941   0.87471   0.42974   0.00000  Uiso   1.00
Li52   H     0.69711   0.84855   0.43241   0.00000  Uiso   1.00
B55    C     0.58756   0.79378   0.33604   0.00000  Uiso   1.00
Li55   H     0.57966   0.78983   0.35716   0.00000  Uiso   1.00
loop_
_geom_bond_atom_site_label_1
_geom_bond_atom_site_label_2
_geom_bond_distance
_geom_bond_site_symmetry_2
_ccdc_geom_bond_type
H1     C1      2.002   .     S
H1     C7      1.999   .     S
H1     C13     2.006   .     S
H1     C19     2.007   .     S
H7     C25     1.999   .     S
H7     C31     2.010   .     S
H7     C37     1.994   .     S
H7     C43     1.998   .     S
H13    C49     2.001   .     S
H13    C55     1.987   .     S
H13    C115    1.994   .     S
H13    C109    1.998   7_665 S
Be1    C1      1.389   .     S
Be1    He1     1.096   .     S
Be1    Be55    1.392   4_664 D
C1     B31     1.358   4_664 D
Be7    Be7     1.394   8     A
Be7    He7     1.096   8     S
Be7    C7      1.389   8     A
C7     B13     1.357   .     A
C7     Be7     1.389   8     A
He7    Be7     1.096   8     S
Be13   He13    1.096   9     S
Be13   C13     1.389   9     A
Be13   Be13    1.393   9     A
C13    B19     1.358   .     A
C13    Be13    1.389   9     A
He13   Be13    1.096   9     S
Be19   Be25    1.392   .     D
Be19   C25     1.389   .     S
Be19   He25    1.097   .     S
Be25   C19     1.390   .     S
Be25   He19    1.096   .     S
C19    B1      1.358   .     S
B1     C25     1.358   .     D
B1     Li1     1.097   .     S
Be31   He31    1.097   7_665 S
Be31   Be31    1.392   7_665 A
Be31   C31     1.389   7_665 A
C31    B25     1.360   .     A
C31    Be31    1.389   7_665 A
He31   Be31    1.097   7_665 S
Be37   Be37    1.392   8     A
Be37   He37    1.097   8     S
Be37   C37     1.390   8     A
C37    B16     1.357   .     A
C37    Be37    1.390   8     A
He37   Be37    1.097   8     S
Be43   Be49    1.394   .     D
Be43   C49     1.389   .     S
Be43   He49    1.095   .     S
Be49   C43     1.390   .     S
Be49   He43    1.096   .     S
C43    B7      1.355   .     S
B7     C49     1.358   .     D
B7     Li7     1.098   .     S
C55    B28     1.355   .     A
C55    Be109   1.390   7_665 A
H19    C61     2.001   .     S
H19    C67     1.999   .     S
H19    C73     2.005   .     S
H19    C79     2.007   .     S
H25    C85     1.997   .     S
H25    C91     2.009   .     S
H25    C97     1.991   .     S
H25    C103    1.996   .     S
Be55   C61     1.389   .     S
Be55   He55    1.096   .     S
Be55   Be1     1.392   4_665 D
B31    C61     1.358   .     S
B31    Li31    1.098   .     S
B31    C1      1.358   4_665 D
Be61   Be61    1.394   9_565 A
Be61   He61    1.096   9_565 S
Be61   C67     1.389   9_565 A
C67    B52     1.357   .     A
C67    Be61    1.389   9_565 A
He61   Be61    1.096   9_565 S
Be67   Be67    1.393   8_655 A
Be67   C73     1.390   8_655 A
Be67   He67    1.096   8_655 S
C73    B49     1.358   .     A
C73    Be67    1.390   8_655 A
He67   Be67    1.096   8_655 S
Be73   Be79    1.392   .     D
Be73   C85     1.389   .     S
Be73   He79    1.097   .     S
Be79   C79     1.390   .     S
Be79   He73    1.096   .     S
C79    B37     1.358   .     D
B37    C85     1.358   .     S
B37    Li37    1.097   .     S
Be85   He85    1.097   7_665 S
Be85   Be85    1.392   7_665 A
Be85   C91     1.389   7_665 A
C91    B58     1.360   .     A
C91    Be85    1.389   7_665 A
He85   Be85    1.097   7_665 S
Be91   Be91    1.391   9_565 A
Be91   C97     1.389   9_565 A
Be91   He91    1.097   9_565 S
C97    B55     1.357   .     A
C97    Be91    1.389   9_565 A
He91   Be91    1.097   9_565 S
Be97   Be103   1.394   .     D
Be97   C109    1.389   .     S
Be97   He103   1.096   .     S
Be103  C103    1.390   .     S
Be103  He97    1.096   .     S
C103   B43     1.354   .     S
B43    C109    1.357   .     D
B43    Li43    1.097   .     S
C109   H13     1.998   7_665 S
Be109  C55     1.390   7_665 A
Be109  Be109   1.389   7_665 A
Be109  He109   1.097   7_665 S
He109  Be109   1.097   7_665 S
Be115  C115    1.389   9     A
Be115  He115   1.096   9     S
Be115  Be115   1.393   9     A
C115   B22     1.356   .     A
C115   Be115   1.389   9     A
He115  Be115   1.096   9     S
B13    C7      1.357   8     A
B13    Li13    1.098   .     S
B16    C37     1.357   8     A
B16    Li16    1.098   .     S
B19    C13     1.358   9     A
B19    Li19    1.098   .     S
B22    C115    1.356   9     A
B22    Li22    1.096   .     S
B25    C31     1.360   7_665 A
B25    Li25    1.098   .     S
B28    C55     1.355   7_665 A
B28    Li28    1.097   .     S
B58    C91     1.360   7_665 A
B58    Li58    1.098   .     S
B49    C73     1.358   8_655 A
B49    Li49    1.098   .     S
B52    C67     1.357   9_565 A
B52    Li52    1.098   .     S
B55    C97     1.357   9_565 A
B55    Li55    1.098   .     S
