# Supplementary material for: Data-Driven Search Algorithm for Discovery of Synthesizable Zeolitic Imidazolate Frameworks
Source: JACS Au. 2025 Mar 7;5(3):1460–70. doi: 10.1021/jacsau.5c00077 (PMC11938011; doi:10.1021/jacsau.5c00077)
Supplement: Supplementary file 5 — au5c00077_si_005.zip [file au5c00077_si_005.zip › Tier 2/T-212_62_3_804522.cif]

data_62_3_804522.lmp-nosymm
_audit_creation_date              2023-09-12
_audit_creation_method            'Materials Studio'
_symmetry_space_group_name_H-M    'P1'
_symmetry_Int_Tables_number       1
_symmetry_cell_setting            triclinic
loop_
_symmetry_equiv_pos_as_xyz
  x,y,z
_cell_length_a                    15.5365
_cell_length_b                    47.4932
_cell_length_c                    9.1960
_cell_angle_alpha                 90.4929
_cell_angle_beta                  90.5139
_cell_angle_gamma                 89.5805
loop_
_atom_site_label
_atom_site_type_symbol
_atom_site_fract_x
_atom_site_fract_y
_atom_site_fract_z
_atom_site_U_iso_or_equiv
_atom_site_adp_type
_atom_site_occupancy
H1     Zn    0.18465   0.01408   0.14663   0.00000  Uiso   1.00
H2     Zn    0.66147   0.00443   0.29845   0.00000  Uiso   1.00
H3     Zn    0.18454   0.13510   0.34074   0.00000  Uiso   1.00
H4     Zn    0.67871   0.12789   0.18193   0.00000  Uiso   1.00
H5     Zn    0.38200   0.17639   0.82870   0.00000  Uiso   1.00
H6     Zn    0.87666   0.17315   0.70228   0.00000  Uiso   1.00
B1     C     0.27835   0.98871   0.39854   0.00000  Uiso   1.00
Li1    H     0.33720   0.99959   0.36631   0.00000  Uiso   1.00
Be1    C     0.40004   0.02045   0.86745   0.00000  Uiso   1.00
Be2    C     0.35503   0.03200   0.98467   0.00000  Uiso   1.00
C1     N     0.28569   0.01462   0.01300   0.00000  Uiso   1.00
B2     C     0.29172   0.99305   0.91599   0.00000  Uiso   1.00
C2     N     0.35932   0.99569   0.82531   0.00000  Uiso   1.00
He1    H     0.36560   0.05141   0.04735   0.00000  Uiso   1.00
He2    H     0.45783   0.02770   0.81177   0.00000  Uiso   1.00
Be3    C     0.78035   0.03109   0.53041   0.00000  Uiso   1.00
Be4    C     0.83230   0.02174   0.64446   0.00000  Uiso   1.00
C3     N     0.83254   0.99246   0.64229   0.00000  Uiso   1.00
C4     N     0.74717   0.00760   0.45921   0.00000  Uiso   1.00
He3    H     0.86923   0.03366   0.72610   0.00000  Uiso   1.00
He4    H     0.76352   0.05254   0.49687   0.00000  Uiso   1.00
Li2    H     0.82769   0.00169   0.08610   0.00000  Uiso   1.00
Li3    H     0.84676   0.23502   0.56965   0.00000  Uiso   1.00
Li4    H     0.49455   0.00988   0.50218   0.00000  Uiso   1.00
Be5    C     0.03432   0.00356   0.77361   0.00000  Uiso   1.00
Be6    C     0.10359   0.01369   0.85414   0.00000  Uiso   1.00
C5     N     0.09896   0.00290   0.99401   0.00000  Uiso   1.00
He5    H     0.15612   0.02745   0.82049   0.00000  Uiso   1.00
He6    H     0.01697   0.00698   0.65915   0.00000  Uiso   1.00
Be7    C     0.05822   0.09011   0.24367   0.00000  Uiso   1.00
Be8    C     0.05908   0.06225   0.19542   0.00000  Uiso   1.00
C6     N     0.14361   0.05251   0.20018   0.00000  Uiso   1.00
B3     C     0.19062   0.07422   0.25385   0.00000  Uiso   1.00
C7     N     0.14174   0.09732   0.28302   0.00000  Uiso   1.00
He7    H     0.00665   0.04883   0.15540   0.00000  Uiso   1.00
He8    H     0.00492   0.10522   0.25445   0.00000  Uiso   1.00
Li5    H     0.26039   0.07310   0.27255   0.00000  Uiso   1.00
Be9    C     0.54113   0.08225   0.20726   0.00000  Uiso   1.00
Be10   C     0.53647   0.05355   0.23633   0.00000  Uiso   1.00
C8     N     0.61981   0.04336   0.25495   0.00000  Uiso   1.00
B4     C     0.67194   0.06571   0.23328   0.00000  Uiso   1.00
C9     N     0.62746   0.08968   0.20364   0.00000  Uiso   1.00
He9    H     0.48088   0.03963   0.24639   0.00000  Uiso   1.00
He10   H     0.49016   0.09785   0.18709   0.00000  Uiso   1.00
Li6    H     0.74248   0.06450   0.23800   0.00000  Uiso   1.00
Be11   C     0.41398   0.12918   0.59166   0.00000  Uiso   1.00
Be12   C     0.36513   0.11919   0.47434   0.00000  Uiso   1.00
C10    N     0.28658   0.13341   0.47416   0.00000  Uiso   1.00
B5     C     0.29043   0.15157   0.58838   0.00000  Uiso   1.00
C11    N     0.36559   0.14962   0.66337   0.00000  Uiso   1.00
He11   H     0.37977   0.10298   0.39260   0.00000  Uiso   1.00
He12   H     0.47879   0.12342   0.62972   0.00000  Uiso   1.00
Li7    H     0.23758   0.16581   0.61957   0.00000  Uiso   1.00
Be13   C     0.90170   0.12335   0.92050   0.00000  Uiso   1.00
Be14   C     0.85306   0.11224   0.03291   0.00000  Uiso   1.00
C12    N     0.77856   0.12841   0.04631   0.00000  Uiso   1.00
B6     C     0.78507   0.14894   0.94556   0.00000  Uiso   1.00
C13    N     0.85815   0.14675   0.86671   0.00000  Uiso   1.00
He13   H     0.86487   0.09389   0.10190   0.00000  Uiso   1.00
He14   H     0.96393   0.11669   0.87592   0.00000  Uiso   1.00
Li8    H     0.73616   0.16543   0.92865   0.00000  Uiso   1.00
Be15   C     0.20195   0.18284   0.95945   0.00000  Uiso   1.00
Be16   C     0.15676   0.17317   0.07906   0.00000  Uiso   1.00
C14    N     0.21265   0.15707   0.16360   0.00000  Uiso   1.00
B7     C     0.28853   0.15688   0.09182   0.00000  Uiso   1.00
C15    N     0.28584   0.17268   0.96958   0.00000  Uiso   1.00
He15   H     0.08969   0.17673   0.11114   0.00000  Uiso   1.00
He16   H     0.18111   0.19628   0.86914   0.00000  Uiso   1.00
Li9    H     0.34665   0.14604   0.13159   0.00000  Uiso   1.00
Be17   C     0.69366   0.17130   0.58129   0.00000  Uiso   1.00
Be18   C     0.64838   0.16045   0.46233   0.00000  Uiso   1.00
C16    N     0.70702   0.14771   0.36884   0.00000  Uiso   1.00
B8     C     0.78502   0.15072   0.43455   0.00000  Uiso   1.00
C17    N     0.78052   0.16534   0.56185   0.00000  Uiso   1.00
He17   H     0.57928   0.16105   0.43673   0.00000  Uiso   1.00
He18   H     0.67073   0.18303   0.67682   0.00000  Uiso   1.00
Li10   H     0.84545   0.14303   0.38716   0.00000  Uiso   1.00
Be19   C     0.03420   0.19523   0.55635   0.00000  Uiso   1.00
Be20   C     0.10199   0.18672   0.46829   0.00000  Uiso   1.00
C18    N     0.09616   0.15781   0.44663   0.00000  Uiso   1.00
B9     C     0.02687   0.14967   0.52442   0.00000  Uiso   1.00
C19    N     0.98703   0.17159   0.59236   0.00000  Uiso   1.00
He19   H     0.15294   0.19910   0.41800   0.00000  Uiso   1.00
He20   H     0.01781   0.21614   0.59941   0.00000  Uiso   1.00
Li11   H     0.00533   0.12777   0.53128   0.00000  Uiso   1.00
Be21   C     0.52548   0.19422   0.02922   0.00000  Uiso   1.00
Be22   C     0.59111   0.18289   0.11469   0.00000  Uiso   1.00
C20    N     0.59227   0.15391   0.09298   0.00000  Uiso   1.00
B10    C     0.53017   0.14874   0.99172   0.00000  Uiso   1.00
C21    N     0.48840   0.17250   0.94903   0.00000  Uiso   1.00
He21   H     0.63564   0.19322   0.19115   0.00000  Uiso   1.00
He22   H     0.50349   0.21606   0.01813   0.00000  Uiso   1.00
Li12   H     0.51566   0.12767   0.94848   0.00000  Uiso   1.00
Be23   C     0.39255   0.22243   0.59979   0.00000  Uiso   1.00
C22    N     0.37568   0.21473   0.74211   0.00000  Uiso   1.00
He23   H     0.40417   0.20653   0.51482   0.00000  Uiso   1.00
Be24   C     0.88566   0.22351   0.91151   0.00000  Uiso   1.00
B11    C     0.86121   0.23610   0.68667   0.00000  Uiso   1.00
C23    N     0.86890   0.21310   0.77262   0.00000  Uiso   1.00
He24   H     0.89490   0.20924   0.00395   0.00000  Uiso   1.00
C24    N     0.20402   0.98946   0.31994   0.00000  Uiso   1.00
H7     Zn    0.69570   0.46590   0.32281   0.00000  Uiso   1.00
H8     Zn    0.19833   0.46703   0.18069   0.00000  Uiso   1.00
H9     Zn    0.67995   0.34397   0.16454   0.00000  Uiso   1.00
H10    Zn    0.17150   0.34460   0.31539   0.00000  Uiso   1.00
H11    Zn    0.87647   0.29945   0.67936   0.00000  Uiso   1.00
H12    Zn    0.37487   0.30191   0.80231   0.00000  Uiso   1.00
Be25   C     0.86469   0.44417   0.47712   0.00000  Uiso   1.00
Be26   C     0.91536   0.45373   0.59325   0.00000  Uiso   1.00
C25    N     0.87710   0.47799   0.64898   0.00000  Uiso   1.00
B12    C     0.80504   0.48219   0.56757   0.00000  Uiso   1.00
C26    N     0.79424   0.46219   0.46318   0.00000  Uiso   1.00
He25   H     0.97563   0.44544   0.63944   0.00000  Uiso   1.00
He26   H     0.87243   0.42578   0.40563   0.00000  Uiso   1.00
B13    C     0.80390   0.48670   0.07485   0.00000  Uiso   1.00
Li13   H     0.86192   0.47627   0.11785   0.00000  Uiso   1.00
B14    C     0.30654   0.48776   0.43352   0.00000  Uiso   1.00
Li14   H     0.36433   0.47724   0.39105   0.00000  Uiso   1.00
Be27   C     0.41834   0.45481   0.91627   0.00000  Uiso   1.00
Be28   C     0.36759   0.44539   0.03024   0.00000  Uiso   1.00
C27    N     0.29702   0.46340   0.04278   0.00000  Uiso   1.00
B15    C     0.30792   0.48327   0.93981   0.00000  Uiso   1.00
C28    N     0.37999   0.47895   0.86032   0.00000  Uiso   1.00
He27   H     0.37555   0.42713   0.10115   0.00000  Uiso   1.00
He28   H     0.47868   0.44647   0.87167   0.00000  Uiso   1.00
B16    C     0.54882   0.48307   0.51954   0.00000  Uiso   1.00
Li15   H     0.53282   0.46113   0.54345   0.00000  Uiso   1.00
B17    C     0.04819   0.48369   0.98836   0.00000  Uiso   1.00
Li16   H     0.03145   0.46164   0.96621   0.00000  Uiso   1.00
Be29   C     0.55428   0.39303   0.21992   0.00000  Uiso   1.00
Be30   C     0.55819   0.42138   0.25968   0.00000  Uiso   1.00
C29    N     0.64430   0.42854   0.27613   0.00000  Uiso   1.00
B18    C     0.68951   0.40491   0.24200   0.00000  Uiso   1.00
C30    N     0.63801   0.38294   0.20634   0.00000  Uiso   1.00
He29   H     0.50688   0.43690   0.27905   0.00000  Uiso   1.00
He30   H     0.49890   0.37940   0.19851   0.00000  Uiso   1.00
Li17   H     0.76004   0.40373   0.24261   0.00000  Uiso   1.00
Be31   C     0.05195   0.39639   0.29336   0.00000  Uiso   1.00
Be32   C     0.05872   0.42482   0.25922   0.00000  Uiso   1.00
C31    N     0.14388   0.43015   0.22433   0.00000  Uiso   1.00
B19    C     0.18613   0.40532   0.24218   0.00000  Uiso   1.00
C32    N     0.13341   0.38430   0.28389   0.00000  Uiso   1.00
He31   H     0.00986   0.44159   0.25561   0.00000  Uiso   1.00
He32   H     0.99622   0.38393   0.32528   0.00000  Uiso   1.00
Li18   H     0.25525   0.40250   0.22319   0.00000  Uiso   1.00
Be33   C     0.91058   0.34546   0.92103   0.00000  Uiso   1.00
Be34   C     0.86255   0.35612   0.03685   0.00000  Uiso   1.00
C33    N     0.78253   0.34317   0.03396   0.00000  Uiso   1.00
B20    C     0.78472   0.32512   0.91907   0.00000  Uiso   1.00
C34    N     0.86022   0.32593   0.84664   0.00000  Uiso   1.00
He33   H     0.87885   0.37197   0.11966   0.00000  Uiso   1.00
He34   H     0.97604   0.35024   0.88553   0.00000  Uiso   1.00
Li19   H     0.73055   0.31172   0.88583   0.00000  Uiso   1.00
Be35   C     0.39918   0.34912   0.57127   0.00000  Uiso   1.00
Be36   C     0.34957   0.35950   0.45619   0.00000  Uiso   1.00
C35    N     0.27332   0.34436   0.44976   0.00000  Uiso   1.00
B21    C     0.27953   0.32517   0.55760   0.00000  Uiso   1.00
C36    N     0.35401   0.32735   0.63458   0.00000  Uiso   1.00
He35   H     0.36207   0.37667   0.38067   0.00000  Uiso   1.00
He36   H     0.46275   0.35536   0.61256   0.00000  Uiso   1.00
Li20   H     0.22924   0.30977   0.58128   0.00000  Uiso   1.00
Be37   C     0.69369   0.29714   0.55042   0.00000  Uiso   1.00
Be38   C     0.64877   0.30771   0.43075   0.00000  Uiso   1.00
C37    N     0.70627   0.32237   0.34522   0.00000  Uiso   1.00
B22    C     0.78298   0.32081   0.41636   0.00000  Uiso   1.00
C38    N     0.77910   0.30526   0.53926   0.00000  Uiso   1.00
He37   H     0.58080   0.30568   0.39930   0.00000  Uiso   1.00
He38   H     0.67169   0.28430   0.64125   0.00000  Uiso   1.00
Li21   H     0.84238   0.33019   0.37564   0.00000  Uiso   1.00
Be39   C     0.19194   0.30017   0.91965   0.00000  Uiso   1.00
Be40   C     0.14507   0.31030   0.03765   0.00000  Uiso   1.00
C39    N     0.20139   0.32422   0.13146   0.00000  Uiso   1.00
B23    C     0.27942   0.32271   0.06660   0.00000  Uiso   1.00
C40    N     0.27737   0.30787   0.93981   0.00000  Uiso   1.00
He39   H     0.07642   0.30843   0.06249   0.00000  Uiso   1.00
He40   H     0.17115   0.28787   0.82430   0.00000  Uiso   1.00
Li22   H     0.33837   0.33158   0.11440   0.00000  Uiso   1.00
Be41   C     0.53191   0.28178   0.96280   0.00000  Uiso   1.00
Be42   C     0.59889   0.29136   0.05081   0.00000  Uiso   1.00
C41    N     0.59235   0.32049   0.06129   0.00000  Uiso   1.00
B24    C     0.52356   0.32765   0.97693   0.00000  Uiso   1.00
C42    N     0.48481   0.30493   0.91506   0.00000  Uiso   1.00
He41   H     0.64968   0.27960   0.10821   0.00000  Uiso   1.00
He42   H     0.51607   0.26035   0.92725   0.00000  Uiso   1.00
Li23   H     0.50173   0.34941   0.96027   0.00000  Uiso   1.00
Be43   C     0.01731   0.28066   0.47883   0.00000  Uiso   1.00
Be44   C     0.08192   0.29119   0.39147   0.00000  Uiso   1.00
C43    N     0.08383   0.32026   0.40950   0.00000  Uiso   1.00
B25    C     0.02313   0.32622   0.51085   0.00000  Uiso   1.00
C44    N     0.98152   0.30292   0.55692   0.00000  Uiso   1.00
He43   H     0.12530   0.28019   0.31612   0.00000  Uiso   1.00
He44   H     0.99531   0.25899   0.49243   0.00000  Uiso   1.00
Li24   H     0.00943   0.34756   0.55160   0.00000  Uiso   1.00
Be45   C     0.39040   0.25172   0.59274   0.00000  Uiso   1.00
B26    C     0.36468   0.23925   0.81652   0.00000  Uiso   1.00
C45    N     0.37183   0.26217   0.73052   0.00000  Uiso   1.00
He45   H     0.39970   0.26587   0.50064   0.00000  Uiso   1.00
Li25   H     0.34912   0.24039   0.93271   0.00000  Uiso   1.00
Be46   C     0.88627   0.25281   0.90504   0.00000  Uiso   1.00
C46    N     0.87040   0.26062   0.76194   0.00000  Uiso   1.00
He46   H     0.89624   0.26865   0.99101   0.00000  Uiso   1.00
C47    N     0.72705   0.48681   0.14372   0.00000  Uiso   1.00
H13    Zn    0.89851   0.50559   0.81001   0.00000  Uiso   1.00
H14    Zn    0.40265   0.50620   0.70117   0.00000  Uiso   1.00
H15    Zn    0.82824   0.62870   0.67596   0.00000  Uiso   1.00
H16    Zn    0.33310   0.62882   0.85009   0.00000  Uiso   1.00
H17    Zn    0.63723   0.67714   0.18775   0.00000  Uiso   1.00
H18    Zn    0.13427   0.67027   0.33175   0.00000  Uiso   1.00
Li26   H     0.75969   0.49971   0.58543   0.00000  Uiso   1.00
Be47   C     0.67164   0.50230   0.05532   0.00000  Uiso   1.00
Be48   C     0.71794   0.51165   0.93631   0.00000  Uiso   1.00
C48    N     0.80218   0.50199   0.95079   0.00000  Uiso   1.00
He47   H     0.62324   0.71475   0.48414   0.00000  Uiso   1.00
He48   H     0.69756   0.52454   0.84356   0.00000  Uiso   1.00
He49   H     0.60400   0.50565   0.08436   0.00000  Uiso   1.00
Be49   C     0.22116   0.51289   0.57188   0.00000  Uiso   1.00
Be50   C     0.17460   0.50364   0.45068   0.00000  Uiso   1.00
C49    N     0.22966   0.48802   0.36248   0.00000  Uiso   1.00
C50    N     0.30519   0.50304   0.55893   0.00000  Uiso   1.00
He50   H     0.10702   0.50716   0.41999   0.00000  Uiso   1.00
He51   H     0.20111   0.52580   0.66525   0.00000  Uiso   1.00
Li27   H     0.26265   0.50079   0.92149   0.00000  Uiso   1.00
Be51   C     0.54731   0.52911   0.52210   0.00000  Uiso   1.00
Be52   C     0.61217   0.51991   0.42940   0.00000  Uiso   1.00
C51    N     0.61127   0.49065   0.42570   0.00000  Uiso   1.00
C52    N     0.50863   0.50559   0.58114   0.00000  Uiso   1.00
He52   H     0.65756   0.53193   0.36399   0.00000  Uiso   1.00
He53   H     0.52715   0.55051   0.55284   0.00000  Uiso   1.00
Be53   C     0.11379   0.52092   0.07473   0.00000  Uiso   1.00
Be54   C     0.04690   0.52972   0.98391   0.00000  Uiso   1.00
C53    N     0.00671   0.50594   0.92738   0.00000  Uiso   1.00
C54    N     0.11282   0.49169   0.07953   0.00000  Uiso   1.00
He54   H     0.02620   0.55099   0.95296   0.00000  Uiso   1.00
He55   H     0.16069   0.53321   0.13815   0.00000  Uiso   1.00
Be55   C     0.88949   0.57511   0.53375   0.00000  Uiso   1.00
Be56   C     0.90443   0.54682   0.56328   0.00000  Uiso   1.00
C55    N     0.88521   0.54226   0.70834   0.00000  Uiso   1.00
B27    C     0.86177   0.56780   0.76292   0.00000  Uiso   1.00
C56    N     0.86351   0.58837   0.66150   0.00000  Uiso   1.00
He56   H     0.92561   0.52958   0.49159   0.00000  Uiso   1.00
He57   H     0.89510   0.58662   0.43144   0.00000  Uiso   1.00
Li28   H     0.84279   0.57136   0.87634   0.00000  Uiso   1.00
Be57   C     0.41438   0.57661   0.97701   0.00000  Uiso   1.00
Be58   C     0.42775   0.54827   0.94442   0.00000  Uiso   1.00
C57    N     0.39595   0.54311   0.80521   0.00000  Uiso   1.00
B28    C     0.36697   0.56837   0.75632   0.00000  Uiso   1.00
C58    N     0.37730   0.58934   0.85598   0.00000  Uiso   1.00
He58   H     0.45531   0.53121   0.01080   0.00000  Uiso   1.00
He59   H     0.42887   0.58854   0.07675   0.00000  Uiso   1.00
Li29   H     0.33827   0.57147   0.64806   0.00000  Uiso   1.00
Be59   C     0.59917   0.63226   0.42459   0.00000  Uiso   1.00
Be60   C     0.64543   0.62066   0.54045   0.00000  Uiso   1.00
C59    N     0.72604   0.63317   0.54524   0.00000  Uiso   1.00
B29    C     0.72610   0.65189   0.43492   0.00000  Uiso   1.00
C60    N     0.65119   0.65198   0.35843   0.00000  Uiso   1.00
He60   H     0.62790   0.60437   0.61844   0.00000  Uiso   1.00
He61   H     0.53385   0.62810   0.38403   0.00000  Uiso   1.00
Li30   H     0.78104   0.66536   0.40966   0.00000  Uiso   1.00
Be61   C     0.09730   0.62637   0.07867   0.00000  Uiso   1.00
Be62   C     0.14633   0.61680   0.96152   0.00000  Uiso   1.00
C61    N     0.22693   0.62937   0.97152   0.00000  Uiso   1.00
B30    C     0.22475   0.64551   0.09321   0.00000  Uiso   1.00
C62    N     0.14823   0.64433   0.16212   0.00000  Uiso   1.00
He62   H     0.13045   0.60224   0.87226   0.00000  Uiso   1.00
He63   H     0.03107   0.62166   0.11018   0.00000  Uiso   1.00
Li31   H     0.27961   0.65784   0.13354   0.00000  Uiso   1.00
Be63   C     0.82164   0.67147   0.07785   0.00000  Uiso   1.00
Be64   C     0.86574   0.65984   0.96036   0.00000  Uiso   1.00
C63    N     0.80564   0.64838   0.86445   0.00000  Uiso   1.00
B31    C     0.72795   0.65288   0.92699   0.00000  Uiso   1.00
C64    N     0.73411   0.66722   0.05489   0.00000  Uiso   1.00
He64   H     0.93484   0.65920   0.93682   0.00000  Uiso   1.00
He65   H     0.84584   0.68271   0.17437   0.00000  Uiso   1.00
Li32   H     0.66669   0.64646   0.87691   0.00000  Uiso   1.00
Be65   C     0.31937   0.67193   0.45246   0.00000  Uiso   1.00
Be66   C     0.36515   0.66193   0.57257   0.00000  Uiso   1.00
C65    N     0.30791   0.64816   0.66238   0.00000  Uiso   1.00
B32    C     0.23040   0.64976   0.59375   0.00000  Uiso   1.00
C66    N     0.23364   0.66446   0.46802   0.00000  Uiso   1.00
He66   H     0.43347   0.66387   0.60185   0.00000  Uiso   1.00
He67   H     0.34097   0.68410   0.35888   0.00000  Uiso   1.00
Li33   H     0.17095   0.64102   0.63794   0.00000  Uiso   1.00
Be67   C     0.99132   0.69135   0.52369   0.00000  Uiso   1.00
Be68   C     0.92345   0.68158   0.60637   0.00000  Uiso   1.00
C67    N     0.91968   0.65252   0.58953   0.00000  Uiso   1.00
B33    C     0.98304   0.64577   0.49435   0.00000  Uiso   1.00
C68    N     0.02766   0.66858   0.45040   0.00000  Uiso   1.00
He68   H     0.87887   0.69306   0.67777   0.00000  Uiso   1.00
He69   H     0.01548   0.71277   0.51037   0.00000  Uiso   1.00
Li34   H     0.99728   0.62422   0.45754   0.00000  Uiso   1.00
Be69   C     0.46584   0.69464   0.05774   0.00000  Uiso   1.00
Be70   C     0.39738   0.68358   0.97775   0.00000  Uiso   1.00
C69    N     0.41362   0.65511   0.95349   0.00000  Uiso   1.00
B34    C     0.49070   0.64985   0.01881   0.00000  Uiso   1.00
C70    N     0.52484   0.67310   0.08319   0.00000  Uiso   1.00
He70   H     0.33876   0.69384   0.93601   0.00000  Uiso   1.00
He71   H     0.47636   0.71601   0.09995   0.00000  Uiso   1.00
Li35   H     0.52235   0.62912   0.01879   0.00000  Uiso   1.00
Be71   C     0.12232   0.71531   0.09892   0.00000  Uiso   1.00
B35    C     0.14690   0.73351   0.31435   0.00000  Uiso   1.00
C71    N     0.13874   0.70851   0.24328   0.00000  Uiso   1.00
He72   H     0.11282   0.69890   0.01570   0.00000  Uiso   1.00
Li36   H     0.16146   0.73542   0.43107   0.00000  Uiso   1.00
Be72   C     0.63074   0.72846   0.38978   0.00000  Uiso   1.00
C72    N     0.64446   0.71736   0.25165   0.00000  Uiso   1.00
H19    Zn    0.36775   0.96712   0.66510   0.00000  Uiso   1.00
H20    Zn    0.88011   0.96728   0.79531   0.00000  Uiso   1.00
H21    Zn    0.32150   0.84354   0.80542   0.00000  Uiso   1.00
H22    Zn    0.83374   0.84544   0.63274   0.00000  Uiso   1.00
H23    Zn    0.13046   0.79607   0.28758   0.00000  Uiso   1.00
H24    Zn    0.63516   0.80308   0.14707   0.00000  Uiso   1.00
Be73   C     0.18923   0.96224   0.51776   0.00000  Uiso   1.00
Be74   C     0.14648   0.97302   0.39623   0.00000  Uiso   1.00
He73   H     0.62178   0.77397   0.46415   0.00000  Uiso   1.00
C73    N     0.27327   0.97203   0.51730   0.00000  Uiso   1.00
He74   H     0.08020   0.96997   0.35769   0.00000  Uiso   1.00
He75   H     0.16662   0.94830   0.60357   0.00000  Uiso   1.00
Li37   H     0.24655   0.97535   0.91088   0.00000  Uiso   1.00
B36    C     0.77976   0.98500   0.53070   0.00000  Uiso   1.00
Li38   H     0.76604   0.96306   0.50067   0.00000  Uiso   1.00
Be75   C     0.66251   0.96047   0.05843   0.00000  Uiso   1.00
Be76   C     0.71358   0.95136   0.94362   0.00000  Uiso   1.00
C74    N     0.78818   0.96731   0.94450   0.00000  Uiso   1.00
B37    C     0.77930   0.98588   0.05639   0.00000  Uiso   1.00
C75    N     0.70516   0.98219   0.13031   0.00000  Uiso   1.00
He76   H     0.70248   0.93463   0.86304   0.00000  Uiso   1.00
He77   H     0.59920   0.95321   0.09348   0.00000  Uiso   1.00
Be77   C     0.58201   0.95034   0.40641   0.00000  Uiso   1.00
Be78   C     0.51621   0.94181   0.49731   0.00000  Uiso   1.00
C76    N     0.47417   0.96577   0.54842   0.00000  Uiso   1.00
C77    N     0.57793   0.97950   0.39556   0.00000  Uiso   1.00
He78   H     0.49749   0.92072   0.53230   0.00000  Uiso   1.00
He79   H     0.63012   0.93785   0.34710   0.00000  Uiso   1.00
B38    C     0.02586   0.98755   0.99509   0.00000  Uiso   1.00
Li39   H     0.66255   0.73822   0.04551   0.00000  Uiso   1.00
Li40   H     0.00297   0.97614   0.09070   0.00000  Uiso   1.00
Be79   C     0.38018   0.89786   0.94162   0.00000  Uiso   1.00
Be80   C     0.38849   0.92633   0.91101   0.00000  Uiso   1.00
C78    N     0.36153   0.93057   0.76843   0.00000  Uiso   1.00
B39    C     0.34061   0.90470   0.71587   0.00000  Uiso   1.00
C79    N     0.35129   0.88420   0.81639   0.00000  Uiso   1.00
He80   H     0.40978   0.94387   0.98064   0.00000  Uiso   1.00
He81   H     0.39266   0.88647   0.04292   0.00000  Uiso   1.00
Li41   H     0.31732   0.90082   0.60449   0.00000  Uiso   1.00
Be81   C     0.97798   0.88656   0.70068   0.00000  Uiso   1.00
Be82   C     0.98875   0.91468   0.74057   0.00000  Uiso   1.00
C80    N     0.90827   0.92760   0.74017   0.00000  Uiso   1.00
B40    C     0.85193   0.90727   0.69918   0.00000  Uiso   1.00
C81    N     0.89109   0.88216   0.67277   0.00000  Uiso   1.00
He82   H     0.04689   0.92642   0.77062   0.00000  Uiso   1.00
He83   H     0.02514   0.86945   0.68843   0.00000  Uiso   1.00
Li42   H     0.78249   0.91081   0.68585   0.00000  Uiso   1.00
Be83   C     0.09712   0.84354   0.06079   0.00000  Uiso   1.00
Be84   C     0.14441   0.85497   0.94778   0.00000  Uiso   1.00
C82    N     0.22169   0.84021   0.93799   0.00000  Uiso   1.00
B41    C     0.21867   0.82025   0.04207   0.00000  Uiso   1.00
C83    N     0.14498   0.82152   0.11953   0.00000  Uiso   1.00
He84   H     0.13042   0.87284   0.87659   0.00000  Uiso   1.00
He85   H     0.03345   0.84916   0.10317   0.00000  Uiso   1.00
Li43   H     0.27065   0.80496   0.06242   0.00000  Uiso   1.00
Be85   C     0.61011   0.85383   0.36804   0.00000  Uiso   1.00
Be86   C     0.65947   0.86414   0.48410   0.00000  Uiso   1.00
C84    N     0.73353   0.84765   0.49510   0.00000  Uiso   1.00
B42    C     0.72621   0.82781   0.38902   0.00000  Uiso   1.00
C85    N     0.65298   0.83067   0.30931   0.00000  Uiso   1.00
He86   H     0.64828   0.88199   0.55809   0.00000  Uiso   1.00
He87   H     0.54802   0.86091   0.32349   0.00000  Uiso   1.00
Li44   H     0.77487   0.81142   0.36807   0.00000  Uiso   1.00
Be87   C     0.31474   0.80062   0.40415   0.00000  Uiso   1.00
Be88   C     0.35862   0.81198   0.52335   0.00000  Uiso   1.00
C86    N     0.29835   0.82369   0.61728   0.00000  Uiso   1.00
B43    C     0.22080   0.81963   0.55181   0.00000  Uiso   1.00
C87    N     0.22720   0.80530   0.42398   0.00000  Uiso   1.00
He88   H     0.42770   0.81232   0.54914   0.00000  Uiso   1.00
He89   H     0.33908   0.78934   0.30821   0.00000  Uiso   1.00
Li45   H     0.15945   0.82634   0.59972   0.00000  Uiso   1.00
Be89   C     0.81559   0.79959   0.01969   0.00000  Uiso   1.00
Be90   C     0.86080   0.80971   0.90118   0.00000  Uiso   1.00
C88    N     0.80380   0.82478   0.81365   0.00000  Uiso   1.00
B44    C     0.72700   0.82385   0.88248   0.00000  Uiso   1.00
C89    N     0.73037   0.80821   0.00570   0.00000  Uiso   1.00
He90   H     0.92876   0.80713   0.87210   0.00000  Uiso   1.00
He91   H     0.83731   0.78666   0.11144   0.00000  Uiso   1.00
Li46   H     0.66790   0.83371   0.84003   0.00000  Uiso   1.00
Be91   C     0.48617   0.78120   0.96866   0.00000  Uiso   1.00
Be92   C     0.41654   0.79072   0.88627   0.00000  Uiso   1.00
C90    N     0.41421   0.81993   0.89511   0.00000  Uiso   1.00
B45    C     0.48040   0.82709   0.98512   0.00000  Uiso   1.00
C91    N     0.52537   0.80437   0.03343   0.00000  Uiso   1.00
He92   H     0.36973   0.77894   0.82009   0.00000  Uiso   1.00
He93   H     0.50967   0.75982   0.98742   0.00000  Uiso   1.00
Li47   H     0.49640   0.84886   0.01486   0.00000  Uiso   1.00
Be93   C     0.97176   0.77842   0.44815   0.00000  Uiso   1.00
Be94   C     0.90611   0.78979   0.53253   0.00000  Uiso   1.00
C92    N     0.91593   0.81884   0.53708   0.00000  Uiso   1.00
B46    C     0.98502   0.82420   0.45271   0.00000  Uiso   1.00
C93    N     0.02107   0.80041   0.39684   0.00000  Uiso   1.00
He94   H     0.85428   0.77937   0.59141   0.00000  Uiso   1.00
He95   H     0.98554   0.75651   0.41749   0.00000  Uiso   1.00
Li48   H     0.00917   0.84545   0.43207   0.00000  Uiso   1.00
Be95   C     0.12174   0.74453   0.08739   0.00000  Uiso   1.00
C94    N     0.13812   0.75587   0.22444   0.00000  Uiso   1.00
He96   H     0.11172   0.75817   0.99262   0.00000  Uiso   1.00
Be96   C     0.63006   0.75772   0.37984   0.00000  Uiso   1.00
B47    C     0.65060   0.73991   0.16278   0.00000  Uiso   1.00
C95    N     0.64323   0.76479   0.23545   0.00000  Uiso   1.00
B48    C     0.51315   0.98780   0.48415   0.00000  Uiso   1.00
C96    N     0.98427   0.98740   0.86458   0.00000  Uiso   1.00
loop_
_geom_bond_atom_site_label_1
_geom_bond_atom_site_label_2
_geom_bond_distance
_geom_bond_site_symmetry_2
_ccdc_geom_bond_type
H1     C1      2.003   .     S
H1     C5      1.997   1_554 S
H1     C6      1.988   .     S
H1     C24     2.004   1_545 S
H2     C4      1.986   .     S
H2     C8      1.997   .     S
H2     C75     1.987   1_545 S
H2     C77     1.986   1_545 S
H3     C7      1.984   .     S
H3     C10     1.998   .     S
H3     C14     1.995   .     S
H3     C18     1.995   .     S
H4     C9      1.999   .     S
H4     C12     2.000   .     S
H4     C16     2.000   .     S
H4     C20     1.993   .     S
H5     C11     1.989   .     S
H5     C15     1.996   .     S
H5     C21     1.989   .     S
H5     C22     1.995   .     S
H6     C13     1.997   .     S
H6     C17     2.000   .     S
H6     C19     1.999   .     S
H6     C23     2.002   .     S
B1     Li1     1.098   .     S
B1     C24     1.357   .     S
B1     C73     1.358   .     D
Be1    Be2     1.396   .     D
Be1    C2      1.390   1_545 S
Be1    He2     1.097   .     S
Be2    C1      1.390   1_556 S
Be2    He1     1.096   1_556 S
C1     Be2     1.390   1_554 S
C1     B2      1.356   1_544 D
B2     C1      1.356   1_566 D
B2     C2      1.354   .     S
B2     Li37    1.099   .     S
C2     Be1     1.390   1_565 S
C2     H19     1.999   .     S
He1    Be2     1.096   1_554 S
Be3    Be4     1.391   .     D
Be3    C4      1.389   .     S
Be3    He4     1.096   .     S
Be4    C3      1.391   1_545 S
Be4    He3     1.097   .     S
C3     Be4     1.391   1_565 S
C3     H20     1.988   .     S
C3     B36     1.354   .     D
C4     B36     1.356   1_545 S
Li2    B37     1.098   1_545 S
Li3    B11     1.098   .     S
Li4    B48     1.097   1_545 S
Be5    Be6     1.388   .     D
Be5    He6     1.097   .     S
Be5    C96     1.387   1_445 S
Be6    C5      1.391   .     S
Be6    He5     1.098   .     S
C5     H1      1.997   1_556 S
C5     B38     1.354   1_545 D
Be7    Be8     1.392   .     D
Be7    C7      1.389   .     S
Be7    He8     1.096   .     S
Be8    C6      1.390   .     S
Be8    He7     1.097   .     S
C6     B3      1.355   .     D
B3     C7      1.356   .     S
B3     Li5     1.097   .     S
Be9    Be10    1.394   .     D
Be9    C9      1.390   .     S
Be9    He10    1.096   .     S
Be10   C8      1.389   .     S
Be10   He9     1.097   .     S
C8     B4      1.357   .     D
B4     C9      1.356   .     S
B4     Li6     1.098   .     S
Be11   Be12    1.395   .     D
Be11   C11     1.389   .     S
Be11   He12    1.097   .     S
Be12   C10     1.390   .     S
Be12   He11    1.095   .     S
C10    B5      1.355   .     D
B5     C11     1.354   .     S
B5     Li7     1.098   .     S
Be13   Be14    1.395   1_556 D
Be13   C13     1.389   .     S
Be13   He14    1.097   .     S
Be14   Be13    1.395   1_554 D
Be14   C12     1.390   .     S
Be14   He13    1.096   .     S
C12    B6      1.356   1_554 D
B6     C12     1.356   1_556 D
B6     C13     1.356   .     S
B6     Li8     1.098   .     S
Be15   Be16    1.393   1_556 D
Be15   C15     1.389   .     S
Be15   He16    1.097   .     S
Be16   Be15    1.393   1_554 D
Be16   C14     1.390   .     S
Be16   He15    1.097   .     S
C14    B7      1.356   .     S
B7     C15     1.357   1_554 D
B7     Li9     1.098   .     S
C15    B7      1.357   1_556 D
Be17   Be18    1.392   .     D
Be17   C17     1.390   .     S
Be17   He18    1.097   .     S
Be18   C16     1.390   .     S
Be18   He17    1.097   .     S
C16    B8      1.357   .     S
B8     C17     1.358   .     D
B8     Li10    1.097   .     S
Be19   Be20    1.390   .     D
Be19   C19     1.389   1_455 S
Be19   He20    1.095   .     S
Be20   C18     1.389   .     S
Be20   He19    1.097   .     S
C18    B9      1.358   .     S
B9     C19     1.358   1_455 D
B9     Li11    1.097   .     S
C19    B9      1.358   1_655 D
C19    Be19    1.389   1_655 S
Be21   Be22    1.390   .     D
Be21   C21     1.388   1_554 S
Be21   He22    1.095   .     S
Be22   C20     1.389   .     S
Be22   He21    1.097   .     S
C20    B10     1.357   1_554 S
B10    C20     1.357   1_556 S
B10    C21     1.357   .     D
B10    Li12    1.098   .     S
C21    Be21    1.388   1_556 S
Be23   C22     1.390   .     S
Be23   He23    1.097   .     S
Be23   Be45    1.393   .     D
C22    B26     1.356   .     S
Be24   C23     1.389   .     S
Be24   He24    1.099   1_556 S
Be24   Be46    1.393   .     D
B11    C23     1.358   .     S
B11    C46     1.357   .     D
He24   Be24    1.099   1_554 S
C24    H1      2.004   1_565 S
C24    Be74    1.390   .     S
H7     C26     2.001   .     S
H7     C29     1.993   .     S
H7     C47     1.996   .     S
H7     C51     1.995   .     S
H8     C27     2.004   .     S
H8     C31     1.996   .     S
H8     C49     1.997   .     S
H8     C54     1.994   .     S
H9     C30     1.993   .     S
H9     C33     2.004   .     S
H9     C37     1.998   .     S
H9     C41     1.995   .     S
H10    C32     1.995   .     S
H10    C35     1.999   .     S
H10    C39     1.998   .     S
H10    C43     2.000   .     S
H11    C34     1.995   .     S
H11    C38     1.997   .     S
H11    C44     2.000   .     S
H11    C46     2.004   .     S
H12    C36     1.990   .     S
H12    C40     1.999   .     S
H12    C42     1.996   .     S
H12    C45     1.995   .     S
Be25   Be26    1.396   .     D
Be25   C26     1.390   .     S
Be25   He26    1.095   .     S
Be26   C25     1.389   .     S
Be26   He25    1.097   .     S
C25    B12     1.356   .     D
C25    H13     1.996   .     S
B12    C26     1.355   .     S
B12    Li26    1.099   .     S
B13    Li13    1.098   .     S
B13    C47     1.357   .     S
B13    C48     1.358   1_554 D
B14    Li14    1.098   .     S
B14    C49     1.356   .     S
B14    C50     1.358   .     D
Be27   Be28    1.396   1_556 D
Be27   C28     1.389   .     S
Be27   He28    1.097   .     S
Be28   Be27    1.396   1_554 D
Be28   C27     1.391   .     S
Be28   He27    1.095   .     S
C27    B15     1.355   1_554 D
B15    C27     1.355   1_556 D
B15    C28     1.356   .     S
B15    Li27    1.099   .     S
C28    H14     1.997   .     S
B16    Li15    1.098   .     S
B16    C51     1.357   .     S
B16    C52     1.357   .     D
B17    Li16    1.098   .     S
B17    C53     1.357   .     D
B17    C54     1.357   1_556 S
Be29   Be30    1.394   .     D
Be29   C30     1.389   .     S
Be29   He30    1.096   .     S
Be30   C29     1.389   .     S
Be30   He29    1.096   .     S
C29    B18     1.356   .     D
B18    C30     1.356   .     S
B18    Li17    1.097   .     S
Be31   Be32    1.394   .     D
Be31   C32     1.389   .     S
Be31   He32    1.096   1_455 S
Be32   C31     1.390   .     S
Be32   He31    1.097   .     S
C31    B19     1.356   .     D
B19    C32     1.356   .     S
B19    Li18    1.097   .     S
He32   Be31    1.096   1_655 S
Be33   Be34    1.395   1_556 D
Be33   C34     1.389   .     S
Be33   He34    1.097   .     S
Be34   Be33    1.395   1_554 D
Be34   C33     1.391   .     S
Be34   He33    1.096   .     S
C33    B20     1.355   1_554 S
B20    C33     1.355   1_556 S
B20    C34     1.355   .     D
B20    Li19    1.098   .     S
Be35   Be36    1.395   .     D
Be35   C36     1.389   .     S
Be35   He36    1.097   .     S
Be36   C35     1.391   .     S
Be36   He35    1.095   .     S
C35    B21     1.355   .     S
B21    C36     1.355   .     D
B21    Li20    1.099   .     S
Be37   Be38    1.393   .     D
Be37   C38     1.390   .     S
Be37   He38    1.097   .     S
Be38   C37     1.390   .     S
Be38   He37    1.097   .     S
C37    B22     1.356   .     S
B22    C38     1.357   .     D
B22    Li21    1.098   .     S
Be39   Be40    1.393   1_556 D
Be39   C40     1.390   .     S
Be39   He40    1.097   .     S
Be40   Be39    1.393   1_554 D
Be40   C39     1.390   .     S
Be40   He39    1.097   .     S
C39    B23     1.357   .     S
B23    C40     1.357   1_554 D
B23    Li22    1.098   .     S
C40    B23     1.357   1_556 D
Be41   Be42    1.389   1_556 D
Be41   C42     1.388   .     S
Be41   He42    1.095   .     S
Be42   Be41    1.389   1_554 D
Be42   C41     1.389   .     S
Be42   He41    1.097   .     S
C41    B24     1.358   1_554 S
B24    C41     1.358   1_556 S
B24    C42     1.358   .     D
B24    Li23    1.097   .     S
Be43   Be44    1.390   .     D
Be43   C44     1.389   1_455 S
Be43   He44    1.095   1_455 S
Be44   C43     1.390   .     S
Be44   He43    1.097   .     S
C43    B25     1.358   .     S
B25    C44     1.358   1_455 D
B25    Li24    1.098   .     S
C44    B25     1.358   1_655 D
C44    Be43    1.389   1_655 S
He44   Be43    1.095   1_655 S
Be45   C45     1.389   .     S
Be45   He45    1.097   .     S
B26    C45     1.357   .     D
B26    Li25    1.098   .     S
Be46   C46     1.390   .     S
Be46   He46    1.097   .     S
C47    Be47    1.390   .     S
H13    C48     1.997   .     S
H13    C53     1.990   1_655 S
H13    C55     1.992   .     S
H14    C50     1.998   .     S
H14    C52     1.990   .     S
H14    C57     1.992   .     S
H15    C56     1.992   .     S
H15    C59     1.994   .     S
H15    C63     1.995   .     S
H15    C67     1.997   .     S
H16    C58     1.993   .     S
H16    C61     2.000   .     S
H16    C65     1.997   .     S
H16    C69     2.002   .     S
H17    C60     1.990   .     S
H17    C64     1.998   .     S
H17    C70     1.995   .     S
H17    C72     1.997   .     S
H18    C62     1.992   .     S
H18    C66     1.999   .     S
H18    C68     1.994   .     S
H18    C71     1.998   .     S
Be47   Be48    1.393   1_554 D
Be47   He49    1.097   .     S
Be48   Be47    1.393   1_556 D
Be48   C48     1.389   .     S
Be48   He48    1.097   .     S
C48    B13     1.358   1_556 D
He47   Be72    1.097   .     S
Be49   Be50    1.393   .     D
Be49   C50     1.389   .     S
Be49   He51    1.097   .     S
Be50   C49     1.390   .     S
Be50   He50    1.097   .     S
Be51   Be52    1.391   .     D
Be51   C52     1.389   .     S
Be51   He53    1.097   .     S
Be52   C51     1.390   .     S
Be52   He52    1.097   .     S
Be53   Be54    1.392   1_554 D
Be53   C54     1.390   .     S
Be53   He55    1.098   .     S
Be54   Be53    1.392   1_556 D
Be54   C53     1.389   .     S
Be54   He54    1.097   .     S
C53    H13     1.990   1_455 S
C54    B17     1.357   1_554 S
Be55   Be56    1.390   .     D
Be55   C56     1.390   .     S
Be55   He57    1.097   .     S
Be56   C55     1.389   .     S
Be56   He56    1.097   .     S
C55    B27     1.357   .     S
B27    C56     1.357   .     D
B27    Li28    1.098   .     S
Be57   Be58    1.391   .     D
Be57   C58     1.390   .     S
Be57   He59    1.096   1_556 S
Be58   C57     1.389   .     S
Be58   He58    1.101   1_556 S
C57    B28     1.357   .     S
B28    C58     1.357   .     D
B28    Li29    1.098   .     S
He58   Be58    1.101   1_554 S
He59   Be57    1.096   1_554 S
Be59   Be60    1.395   .     D
Be59   C60     1.389   .     S
Be59   He61    1.097   .     S
Be60   C59     1.390   .     S
Be60   He60    1.097   .     S
C59    B29     1.355   .     S
B29    C60     1.354   .     D
B29    Li30    1.098   .     S
Be61   Be62    1.396   1_554 D
Be61   C62     1.389   .     S
Be61   He63    1.097   .     S
Be62   Be61    1.396   1_556 D
Be62   C61     1.393   .     S
Be62   He62    1.096   .     S
C61    B30     1.352   1_556 S
B30    C61     1.352   1_554 S
B30    C62     1.354   .     D
B30    Li31    1.098   .     S
Be63   Be64    1.393   1_554 D
Be63   C64     1.390   .     S
Be63   He65    1.097   .     S
Be64   Be63    1.393   1_556 D
Be64   C63     1.389   .     S
Be64   He64    1.097   .     S
C63    B31     1.356   .     D
B31    C64     1.357   1_556 S
B31    Li32    1.098   .     S
C64    B31     1.357   1_554 S
Be65   Be66    1.393   .     D
Be65   C66     1.390   .     S
Be65   He67    1.097   .     S
Be66   C65     1.390   .     S
Be66   He66    1.097   .     S
C65    B32     1.357   .     D
B32    C66     1.357   .     S
B32    Li33    1.098   .     S
Be67   Be68    1.390   .     D
Be67   C68     1.388   1_655 S
Be67   He69    1.095   1_655 S
Be68   C67     1.389   .     S
Be68   He68    1.098   .     S
C67    B33     1.358   .     D
B33    C68     1.357   1_655 S
B33    Li34    1.097   .     S
C68    Be67    1.388   1_455 S
C68    B33     1.357   1_455 S
He69   Be67    1.095   1_455 S
Be69   Be70    1.391   1_554 D
Be69   C70     1.389   .     S
Be69   He71    1.096   .     S
Be70   Be69    1.391   1_556 D
Be70   C69     1.390   .     S
Be70   He70    1.098   .     S
C69    B34     1.357   1_556 D
B34    C69     1.357   1_554 D
B34    C70     1.358   .     S
B34    Li35    1.097   .     S
Be71   C71     1.390   .     S
Be71   He72    1.097   .     S
Be71   Be95    1.393   .     D
B35    C71     1.357   .     S
B35    Li36    1.098   .     S
B35    C94     1.357   .     D
Be72   C72     1.389   .     S
Be72   Be96    1.393   .     D
C72    B47     1.357   .     S
H19    C73     2.005   .     S
H19    C76     1.979   .     S
H19    C78     1.989   .     S
H20    C74     1.989   .     S
H20    C80     1.994   .     S
H20    C96     1.983   .     S
H21    C79     1.991   .     S
H21    C82     1.989   .     S
H21    C86     1.994   .     S
H21    C90     1.996   .     S
H22    C81     1.994   .     S
H22    C84     2.000   .     S
H22    C88     1.999   .     S
H22    C92     1.994   .     S
H23    C83     1.986   .     S
H23    C87     1.998   .     S
H23    C93     1.991   .     S
H23    C94     1.994   .     S
H24    C85     1.996   .     S
H24    C89     1.996   .     S
H24    C91     1.993   .     S
H24    C95     2.001   .     S
Be73   Be74    1.394   .     D
Be73   C73     1.389   .     S
Be73   He75    1.096   .     S
Be74   He74    1.096   .     S
He73   Be96    1.097   .     S
B36    C4      1.356   1_565 S
B36    Li38    1.098   .     S
Be75   Be76    1.391   1_554 D
Be75   C75     1.389   .     S
Be75   He77    1.097   .     S
Be76   Be75    1.391   1_556 D
Be76   C74     1.389   .     S
Be76   He76    1.095   .     S
C74    B37     1.357   1_556 D
B37    Li2     1.098   1_565 S
B37    C74     1.357   1_554 D
B37    C75     1.356   .     S
C75    H2      1.987   1_565 S
Be77   Be78    1.391   .     D
Be77   C77     1.390   .     S
Be77   He79    1.097   .     S
Be78   C76     1.388   .     S
Be78   He78    1.097   .     S
C76    B48     1.355   .     D
C77    H2      1.986   1_565 S
C77    B48     1.355   .     S
B38    C5      1.354   1_565 D
B38    Li40    1.100   1_556 S
B38    C96     1.358   1_455 S
Li39   B47     1.098   .     S
Li40   B38     1.100   1_554 S
Be79   Be80    1.391   .     D
Be79   C79     1.389   .     S
Be79   He81    1.096   1_556 S
Be80   C78     1.389   .     S
Be80   He80    1.097   .     S
C78    B39     1.357   .     S
B39    C79     1.357   .     D
B39    Li41    1.098   .     S
He81   Be79    1.096   1_554 S
Be81   Be82    1.393   .     D
Be81   C81     1.389   .     S
Be81   He83    1.096   1_655 S
Be82   C80     1.389   .     S
Be82   He82    1.097   1_655 S
C80    B40     1.357   .     S
B40    C81     1.356   .     D
B40    Li42    1.097   .     S
He82   Be82    1.097   1_455 S
He83   Be81    1.096   1_455 S
Be83   Be84    1.394   1_554 D
Be83   C83     1.389   .     S
Be83   He85    1.097   .     S
Be84   Be83    1.394   1_556 D
Be84   C82     1.389   .     S
Be84   He84    1.096   .     S
C82    B41     1.354   1_556 D
B41    C82     1.354   1_554 D
B41    C83     1.355   .     S
B41    Li43    1.098   .     S
Be85   Be86    1.396   .     D
Be85   C85     1.389   .     S
Be85   He87    1.096   .     S
Be86   C84     1.391   .     S
Be86   He86    1.096   .     S
C84    B42     1.355   .     D
B42    C85     1.355   .     S
B42    Li44    1.098   .     S
Be87   Be88    1.393   .     D
Be87   C87     1.390   .     S
Be87   He89    1.097   .     S
Be88   C86     1.390   .     S
Be88   He88    1.097   .     S
C86    B43     1.356   .     D
B43    C87     1.357   .     S
B43    Li45    1.098   .     S
Be89   Be90    1.393   1_554 D
Be89   C89     1.388   .     S
Be89   He91    1.097   .     S
Be90   Be89    1.393   1_556 D
Be90   C88     1.390   .     S
Be90   He90    1.097   .     S
C88    B44     1.357   .     D
B44    C89     1.361   1_556 S
B44    Li46    1.098   .     S
C89    B44     1.361   1_554 S
Be91   Be92    1.390   .     D
Be91   C91     1.389   1_556 S
Be91   He93    1.091   .     S
Be92   C90     1.389   .     S
Be92   He92    1.097   .     S
C90    B45     1.358   .     D
B45    C91     1.357   1_556 S
B45    Li47    1.097   1_556 S
C91    Be91    1.389   1_554 S
C91    B45     1.357   1_554 S
Li47   B45     1.097   1_554 S
Be93   Be94    1.390   .     D
Be93   C93     1.388   1_655 S
Be93   He95    1.096   .     S
Be94   C92     1.389   .     S
Be94   He94    1.098   .     S
C92    B46     1.357   .     D
B46    C93     1.357   1_655 S
B46    Li48    1.098   1_655 S
C93    Be93    1.388   1_455 S
C93    B46     1.357   1_455 S
Li48   B46     1.098   1_455 S
Be95   C94     1.388   .     S
Be95   He96    1.100   1_554 S
He96   Be95    1.100   1_556 S
Be96   C95     1.390   .     S
B47    C95     1.357   .     D
B48    Li4     1.097   1_565 S
C96    Be5     1.387   1_665 S
C96    B38     1.358   1_655 S
