# Supplementary material for: Data-Driven Search Algorithm for Discovery of Synthesizable Zeolitic Imidazolate Frameworks
Source: JACS Au. 2025 Mar 7;5(3):1460–70. doi: 10.1021/jacsau.5c00077 (PMC11938011; doi:10.1021/jacsau.5c00077)
Supplement: Supplementary file 5 — au5c00077_si_005.zip [file au5c00077_si_005.zip › Tier 2/T-213_119_5_30185241.cif]

data_119_5_30185241.lmp-nosymm
_audit_creation_date              2023-09-12
_audit_creation_method            'Materials Studio'
_symmetry_space_group_name_H-M    'I-4M2'
_symmetry_Int_Tables_number       119
_symmetry_cell_setting            tetragonal
loop_
_symmetry_equiv_pos_as_xyz
  x,y,z
  -x,-y,z
  y,-x,-z
  -y,x,-z
  x,-y,z
  -x,y,z
  y,x,-z
  -y,-x,-z
  x+1/2,y+1/2,z+1/2
  -x+1/2,-y+1/2,z+1/2
  y+1/2,-x+1/2,-z+1/2
  -y+1/2,x+1/2,-z+1/2
  x+1/2,-y+1/2,z+1/2
  -x+1/2,y+1/2,z+1/2
  y+1/2,x+1/2,-z+1/2
  -y+1/2,-x+1/2,-z+1/2
_cell_length_a                    27.7385
_cell_length_b                    27.7385
_cell_length_c                    50.6250
_cell_angle_alpha                 90.0000
_cell_angle_beta                  90.0000
_cell_angle_gamma                 90.0000
loop_
_atom_site_label
_atom_site_type_symbol
_atom_site_fract_x
_atom_site_fract_y
_atom_site_fract_z
_atom_site_U_iso_or_equiv
_atom_site_adp_type
_atom_site_occupancy
H1     Zn    0.10549   0.11068   0.05927   0.00000  Uiso   1.00
H5     Zn    0.22708   0.11043   0.15481   0.00000  Uiso   1.00
H9     Zn    0.10558   0.11000   0.25482   0.00000  Uiso   1.00
H13    Zn    0.38907   0.25635   0.15281   0.00000  Uiso   1.00
H17    Zn    0.38926   0.39332   0.05996   0.00000  Uiso   1.00
Be1    C     0.06857   0.97494   0.08871   0.00000  Uiso   1.00
C1     N     0.09460   0.04077   0.06690   0.00000  Uiso   1.00
He1    H     0.05161   0.05051   0.10245   0.00000  Uiso   1.00
Be5    C     0.02514   0.81784   0.07683   0.00000  Uiso   1.00
C5     N     0.04063   0.13831   0.06664   0.00000  Uiso   1.00
He5    H     0.05102   0.20941   0.08356   0.00000  Uiso   1.00
Be9    C     0.34147   0.34165   0.48626   0.00000  Uiso   1.00
C9     N     0.12513   0.12445   0.02227   0.00000  Uiso   1.00
He9    H     0.17995   0.17952   0.02777   0.00000  Uiso   1.00
Be13   C     0.20066   0.18281   0.11043   0.00000  Uiso   1.00
Be15   C     0.17152   0.18266   0.08804   0.00000  Uiso   1.00
C13    N     0.15237   0.13669   0.08522   0.00000  Uiso   1.00
B3     C     0.16981   0.11076   0.10580   0.00000  Uiso   1.00
C15    N     0.19992   0.13682   0.12131   0.00000  Uiso   1.00
He13   H     0.16291   0.21150   0.07401   0.00000  Uiso   1.00
He15   H     0.22213   0.21186   0.11914   0.00000  Uiso   1.00
Li3    H     0.16156   0.07249   0.10910   0.00000  Uiso   1.00
Be21   C     0.26321   0.97493   0.12462   0.00000  Uiso   1.00
C21    N     0.23691   0.04076   0.14633   0.00000  Uiso   1.00
He21   H     0.27970   0.05063   0.11075   0.00000  Uiso   1.00
Be25   C     0.09872   0.13528   0.19657   0.00000  Uiso   1.00
Be27   C     0.12710   0.13523   0.17390   0.00000  Uiso   1.00
C25    N     0.17323   0.12004   0.18074   0.00000  Uiso   1.00
B7     C     0.17120   0.11086   0.20705   0.00000  Uiso   1.00
C27    N     0.12711   0.12028   0.21759   0.00000  Uiso   1.00
He25   H     0.11790   0.14521   0.15353   0.00000  Uiso   1.00
He27   H     0.06081   0.14528   0.19938   0.00000  Uiso   1.00
Li7    H     0.20213   0.09824   0.21867   0.00000  Uiso   1.00
Be33   C     0.37381   0.14791   0.15959   0.00000  Uiso   1.00
Be35   C     0.33629   0.11457   0.16055   0.00000  Uiso   1.00
C33    N     0.29316   0.13921   0.15707   0.00000  Uiso   1.00
B11    C     0.30570   0.18621   0.15427   0.00000  Uiso   1.00
C35    N     0.35409   0.19324   0.15512   0.00000  Uiso   1.00
He33   H     0.33705   0.07535   0.16333   0.00000  Uiso   1.00
He35   H     0.41288   0.14280   0.16145   0.00000  Uiso   1.00
Li11   H     0.27953   0.21542   0.15160   0.00000  Uiso   1.00
Be41   C     0.06692   0.97494   0.28460   0.00000  Uiso   1.00
C41    N     0.09273   0.04071   0.26269   0.00000  Uiso   1.00
He41   H     0.04995   0.05059   0.29828   0.00000  Uiso   1.00
Be45   C     0.02516   0.81663   0.27172   0.00000  Uiso   1.00
C45    N     0.04074   0.13906   0.26217   0.00000  Uiso   1.00
He45   H     0.05102   0.21096   0.27803   0.00000  Uiso   1.00
Be49   C     0.33908   0.27189   0.20536   0.00000  Uiso   1.00
Be51   C     0.33878   0.30359   0.22668   0.00000  Uiso   1.00
C49    N     0.37359   0.33858   0.22216   0.00000  Uiso   1.00
B15    C     0.39300   0.32784   0.19825   0.00000  Uiso   1.00
C51    N     0.37386   0.28734   0.18748   0.00000  Uiso   1.00
He49   H     0.31695   0.30359   0.24474   0.00000  Uiso   1.00
He51   H     0.31765   0.23930   0.20184   0.00000  Uiso   1.00
Li15   H     0.42182   0.34892   0.18891   0.00000  Uiso   1.00
Be57   C     0.47491   0.79100   0.12766   0.00000  Uiso   1.00
C57    N     0.45913   0.24131   0.14677   0.00000  Uiso   1.00
He57   H     0.44941   0.18823   0.11562   0.00000  Uiso   1.00
Be61   C     0.31787   0.33290   0.09208   0.00000  Uiso   1.00
Be63   C     0.31780   0.30116   0.11341   0.00000  Uiso   1.00
C61    N     0.36509   0.29499   0.12184   0.00000  Uiso   1.00
B19    C     0.39198   0.32374   0.10586   0.00000  Uiso   1.00
C63    N     0.36511   0.34710   0.08742   0.00000  Uiso   1.00
He61   H     0.28780   0.28244   0.12302   0.00000  Uiso   1.00
He63   H     0.28804   0.34647   0.07996   0.00000  Uiso   1.00
Li19   H     0.43133   0.32704   0.10739   0.00000  Uiso   1.00
Be69   C     0.31944   0.52515   0.07762   0.00000  Uiso   1.00
C69    N     0.36292   0.45928   0.06702   0.00000  Uiso   1.00
He69   H     0.29236   0.44908   0.08464   0.00000  Uiso   1.00
Be73   C     0.47495   0.56939   0.08909   0.00000  Uiso   1.00
C73    N     0.45923   0.40430   0.06738   0.00000  Uiso   1.00
He73   H     0.44945   0.44780   0.10273   0.00000  Uiso   1.00
Be77   C     0.15836   0.15831   0.48624   0.00000  Uiso   1.00
C77    N     0.37583   0.37477   0.02236   0.00000  Uiso   1.00
He77   H     0.32072   0.32003   0.02779   0.00000  Uiso   1.00
B1     C     0.10559   0.10558   1.00000   0.00000  Uiso   1.00
Li1    H     0.07760   0.07760   1.00000   0.00000  Uiso   1.00
B23    C     0.39447   0.39446   1.00000   0.00000  Uiso   1.00
Li23   H     0.42244   0.42244   1.00000   0.00000  Uiso   1.00
B25    C     0.11031   1.00000   0.05476   0.00000  Uiso   1.00
Li25   H     0.13233   1.00000   0.03675   0.00000  Uiso   1.00
B27    C     0.22214   1.00000   0.15880   0.00000  Uiso   1.00
Li27   H     0.20001   1.00000   0.17678   0.00000  Uiso   1.00
B28    C     0.10839   1.00000   0.25055   0.00000  Uiso   1.00
Li28   H     0.12987   1.00000   0.23234   0.00000  Uiso   1.00
Li32   H     0.13376   1.00000   0.46264   0.00000  Uiso   1.00
B30    C     0.11157   1.00000   0.44469   0.00000  Uiso   1.00
B26    C     0.38616   0.50000   0.43976   0.00000  Uiso   1.00
Li26   H     0.42255   0.50000   0.44833   0.00000  Uiso   1.00
B29    C     0.38565   0.50000   0.24389   0.00000  Uiso   1.00
Li29   H     0.42238   0.50000   0.25204   0.00000  Uiso   1.00
Li34   H     0.42329   0.50000   0.05149   0.00000  Uiso   1.00
B32    C     0.38718   0.50000   0.06040   0.00000  Uiso   1.00
Li30   H     0.50000   0.71270   0.17320   0.00000  Uiso   1.00
B31    C     0.50000   0.73953   0.15727   0.00000  Uiso   1.00
loop_
_geom_bond_atom_site_label_1
_geom_bond_atom_site_label_2
_geom_bond_distance
_geom_bond_site_symmetry_2
_ccdc_geom_bond_type
H1     C1      2.000   .     S
H1     C5      1.991   .     S
H1     C9      1.988   .     S
H1     C13     1.984   .     S
H5     C15     1.995   .     S
H5     C21     1.999   .     S
H5     C25     2.006   .     S
H5     C33     2.002   .     S
H9     C27     1.998   .     S
H9     C41     1.995   .     S
H9     C45     2.006   .     S
H9     C49     1.992   16    S
H13    C35     2.005   .     S
H13    C51     1.999   .     S
H13    C57     2.011   .     S
H13    C61     2.012   .     S
H17    C63     2.006   .     S
H17    C69     2.002   .     S
H17    C73     2.000   .     S
H17    C77     2.007   .     S
Be1    C1      1.389   5_565 A
Be1    He1     1.097   5_565 S
Be1    Be1     1.390   5_575 A
C1     B25     1.359   1_545 A
C1     Be1     1.389   5_565 A
He1    Be1     1.097   5_565 S
Be5    C5      1.389   5_565 A
Be5    Be5     1.394   6     A
Be5    He5     1.097   5_565 S
C5     Be5     1.389   5_565 A
C5     B26     1.355   11_455 A
He5    Be5     1.097   5_565 S
Be9    C9      1.389   16    A
Be9    He9     1.096   16    S
Be9    Be9     1.392   7_556 A
C9     B1      1.356   1_554 A
C9     Be9     1.389   16    A
He9    Be9     1.096   16    S
Be13   Be15    1.392   .     D
Be13   C15     1.390   .     S
Be13   He15    1.095   .     S
Be15   C13     1.388   .     S
Be15   He13    1.096   .     S
C13    B3      1.355   .     D
B3     C15     1.355   .     S
B3     Li3     1.099   .     S
Be21   C21     1.389   5_565 A
Be21   Be21    1.391   5_575 A
Be21   He21    1.097   5_565 S
C21    B27     1.358   1_545 A
C21    Be21    1.389   5_565 A
He21   Be21    1.097   5_565 S
Be25   Be27    1.392   .     D
Be25   C27     1.388   .     S
Be25   He27    1.097   .     S
Be27   C25     1.391   .     S
Be27   He25    1.097   .     S
C25    B7      1.358   .     D
B7     C27     1.359   .     S
B7     Li7     1.098   .     S
Be33   Be35    1.393   .     D
Be33   C35     1.389   .     S
Be33   He35    1.097   .     S
Be35   C33     1.389   .     S
Be35   He33    1.097   .     S
C33    B11     1.357   .     D
B11    C35     1.357   .     S
B11    Li11    1.096   .     S
Be41   He41    1.097   5_565 S
Be41   Be41    1.390   5_575 A
Be41   C41     1.389   5_565 A
C41    B28     1.357   1_545 A
C41    Be41    1.389   5_565 A
He41   Be41    1.097   5_565 S
Be45   C45     1.389   5_565 A
Be45   Be45    1.396   6     A
Be45   He45    1.097   5_565 S
C45    Be45    1.389   5_565 A
C45    B29     1.357   11_455 A
He45   Be45    1.097   5_565 S
Be49   Be51    1.392   .     D
Be49   C51     1.391   .     S
Be49   He51    1.097   .     S
Be51   C49     1.388   .     S
Be51   He49    1.097   .     S
C49    B15     1.358   .     D
C49    H9      1.992   16    S
B15    C51     1.357   .     S
B15    Li15    1.098   .     S
Be57   C57     1.389   5_565 A
Be57   He57    1.097   5_565 S
Be57   Be57    1.392   6_655 A
C57    Be57    1.389   5_565 A
C57    B31     1.360   2_665 A
He57   Be57    1.097   5_565 S
Be61   Be63    1.393   .     D
Be61   C63     1.389   .     S
Be61   He63    1.097   .     S
Be63   C61     1.390   .     S
Be63   He61    1.095   .     S
C61    B19     1.359   .     D
B19    C63     1.359   .     S
B19    Li19    1.098   .     S
Be69   C69     1.389   5_565 A
Be69   He69    1.096   5_565 S
Be69   Be69    1.395   5_565 A
C69    B32     1.357   .     A
C69    Be69    1.389   5_565 A
He69   Be69    1.096   5_565 S
Be73   C73     1.389   5_565 A
Be73   He73    1.097   5_565 S
Be73   Be73    1.390   6_655 A
C73    Be73    1.389   5_565 A
C73    B30     1.359   11_455 A
He73   Be73    1.097   5_565 S
Be77   C77     1.389   16    A
Be77   He77    1.097   16    S
Be77   Be77    1.393   7_556 A
C77    B23     1.359   1_554 A
C77    Be77    1.389   16    A
He77   Be77    1.097   16    S
B1     C9      1.356   1_556 A
B1     C9      1.356   7_556 A
B1     Li1     1.098   .     S
B23    C77     1.359   1_556 A
B23    C77     1.359   7_556 A
B23    Li23    1.098   .     S
B25    C1      1.359   1_565 A
B25    C1      1.359   5_565 A
B25    Li25    1.098   .     S
B27    C21     1.358   1_565 A
B27    C21     1.358   5_565 A
B27    Li27    1.098   .     S
B28    C41     1.357   1_565 A
B28    C41     1.357   5_565 A
B28    Li28    1.098   .     S
Li32   B30     1.098   .     S
B30    C73     1.359   12    A
B30    C73     1.359   16_565 A
B26    Li26    1.099   .     S
B26    C5      1.355   12    A
B26    C5      1.355   16    A
B29    Li29    1.099   .     S
B29    C45     1.357   12    A
B29    C45     1.357   16    A
Li34   B32     1.099   .     S
B32    C69     1.357   5_565 A
Li30   B31     1.097   .     S
B31    C57     1.360   2_665 A
B31    C57     1.360   5_565 A
