# Supplementary material for: Data-Driven Search Algorithm for Discovery of Synthesizable Zeolitic Imidazolate Frameworks
Source: JACS Au. 2025 Mar 7;5(3):1460–70. doi: 10.1021/jacsau.5c00077 (PMC11938011; doi:10.1021/jacsau.5c00077)
Supplement: Supplementary file 5 — au5c00077_si_005.zip [file au5c00077_si_005.zip › Tier 2/T-214_141_3_25270.cif]

data_141_3_25270.lmp-nosymm
_audit_creation_date              2023-09-12
_audit_creation_method            'Materials Studio'
_symmetry_space_group_name_H-M    'I41MD'
_symmetry_Int_Tables_number       109
_symmetry_cell_setting            tetragonal
loop_
_symmetry_equiv_pos_as_xyz
  x,y,z
  -x+1/2,-y+1/2,z+1/2
  -y,x+1/2,z+1/4
  y+1/2,-x,z+3/4
  x,-y,z
  -x+1/2,y+1/2,z+1/2
  -y,-x+1/2,z+1/4
  y+1/2,x,z+3/4
  x+1/2,y+1/2,z+1/2
  -x,-y,z
  -y+1/2,x,z+3/4
  y,-x+1/2,z+1/4
  x+1/2,-y+1/2,z+1/2
  -x,y,z
  -y+1/2,-x,z+3/4
  y,x+1/2,z+1/4
_cell_length_a                    17.4840
_cell_length_b                    17.4840
_cell_length_c                    100.5330
_cell_angle_alpha                 90.0000
_cell_angle_beta                  90.0000
_cell_angle_gamma                 90.0000
loop_
_atom_site_label
_atom_site_type_symbol
_atom_site_fract_x
_atom_site_fract_y
_atom_site_fract_z
_atom_site_U_iso_or_equiv
_atom_site_adp_type
_atom_site_occupancy
H1     Zn    0.82788  -0.32933  -0.07853   0.00000  Uiso   1.00
H5     Zn    0.82796  -0.17375  -0.02507   0.00000  Uiso   1.00
H9     Zn    0.67617  -0.16893  -0.12424   0.00000  Uiso   1.00
H13    Zn    0.67557  -0.33222   0.02099   0.00000  Uiso   1.00
H17    Zn    0.67503  -0.32540   0.82400   0.00000  Uiso   1.00
Be1    C     0.76495  -0.14936  -0.05301   0.00000  Uiso   1.00
Be5    C     0.76362  -0.18645  -0.06527   0.00000  Uiso   1.00
C1     N     0.80633  -0.25319  -0.06418   0.00000  Uiso   1.00
B1     C     0.83333  -0.25374  -0.05152   0.00000  Uiso   1.00
C5     N     0.81036  -0.19185  -0.04442   0.00000  Uiso   1.00
He1    H     0.73453  -0.17112  -0.07456   0.00000  Uiso   1.00
He5    H     0.73804  -0.09575  -0.04981   0.00000  Uiso   1.00
Li1    H     0.86997  -0.29914  -0.04748   0.00000  Uiso   1.00
Be9    C     0.76695   0.46015  -0.06117   0.00000  Uiso   1.00
C9     N     0.81128  -0.43545  -0.07181   0.00000  Uiso   1.00
He9    H     0.73959  -0.41928  -0.05440   0.00000  Uiso   1.00
Be13   C     0.75571   0.03981  -0.01070   0.00000  Uiso   1.00
C13    N     0.80499  -0.06465  -0.02065   0.00000  Uiso   1.00
He13   H     0.72390  -0.08036  -0.00448   0.00000  Uiso   1.00
Be17   C     1.03984  -0.32673  -0.09829   0.00000  Uiso   1.00
C17    N     0.93538  -0.32213  -0.08518   0.00000  Uiso   1.00
He17   H     0.91940  -0.32922  -0.10658   0.00000  Uiso   1.00
Be21   C     1.03983  -0.27221  -0.01523   0.00000  Uiso   1.00
C21    N     0.93540  -0.20387  -0.02081   0.00000  Uiso   1.00
He21   H     0.91941  -0.31517  -0.01162   0.00000  Uiso   1.00
Be25   C     0.65526  -0.31404  -0.10762   0.00000  Uiso   1.00
Be29   C     0.69137  -0.35228  -0.09720   0.00000  Uiso   1.00
C25    N     0.75495  -0.30984  -0.09344   0.00000  Uiso   1.00
B5     C     0.75477  -0.24729  -0.10142   0.00000  Uiso   1.00
C29    N     0.69506  -0.24667  -0.11004   0.00000  Uiso   1.00
He25   H     0.67746  -0.40655  -0.09229   0.00000  Uiso   1.00
He29   H     0.60397  -0.32903  -0.11333   0.00000  Uiso   1.00
Li5    H     0.79800  -0.20195  -0.10084   0.00000  Uiso   1.00
Be33   C     0.65341  -0.31062  -0.00889   0.00000  Uiso   1.00
Be37   C     0.68973  -0.27559  -0.01961   0.00000  Uiso   1.00
C33    N     0.75492  -0.23923  -0.01489   0.00000  Uiso   1.00
B9     C     0.75528  -0.25166  -0.00157   0.00000  Uiso   1.00
C37    N     0.69456  -0.29375   0.00257   0.00000  Uiso   1.00
He33   H     0.67495  -0.27452  -0.03022   0.00000  Uiso   1.00
He37   H     0.60107  -0.34510  -0.00852   0.00000  Uiso   1.00
Li9    H     0.79966  -0.22944   0.00511   0.00000  Uiso   1.00
Be41   C     0.78289   0.03986  -0.11404   0.00000  Uiso   1.00
C41    N     0.71417  -0.06458  -0.11949   0.00000  Uiso   1.00
He41   H     0.82619  -0.08047  -0.11054   0.00000  Uiso   1.00
Be45   C     0.79186   0.46011   0.02853   0.00000  Uiso   1.00
C45    N     0.72116  -0.43550   0.02390   0.00000  Uiso   1.00
He45   H     0.83580  -0.41906   0.03163   0.00000  Uiso   1.00
Be49   C     1.46025  -0.12530  -0.14049   0.00000  Uiso   1.00
C49    N     0.56476  -0.15885  -0.12874   0.00000  Uiso   1.00
He49   H     0.58012  -0.10459  -0.14802   0.00000  Uiso   1.00
Be53   C     1.46027  -0.39741   0.03497   0.00000  Uiso   1.00
C53    N     0.56468  -0.35202   0.02449   0.00000  Uiso   1.00
He53   H     0.58014  -0.42675   0.04158   0.00000  Uiso   1.00
Be57   C     0.78919  -0.22127  -0.16038   0.00000  Uiso   1.00
Be61   C     0.78931  -0.18436  -0.14807   0.00000  Uiso   1.00
C57    N     0.72009  -0.19965  -0.14182   0.00000  Uiso   1.00
B13    C     0.68137  -0.24618  -0.15025   0.00000  Uiso   1.00
C61    N     0.71984  -0.25924  -0.16175   0.00000  Uiso   1.00
He57   H     0.83239  -0.14769  -0.14336   0.00000  Uiso   1.00
He61   H     0.83214  -0.22266   0.83168   0.00000  Uiso   1.00
Li13   H     0.62406  -0.26897  -0.14815   0.00000  Uiso   1.00
Be65   C     0.77715  -0.18909   0.04968   0.00000  Uiso   1.00
Be69   C     0.77833  -0.22460   0.03729   0.00000  Uiso   1.00
C65    N     0.70967  -0.26341   0.03567   0.00000  Uiso   1.00
B17    C     0.67019  -0.25198   0.04713   0.00000  Uiso   1.00
C69    N     0.70810  -0.20643   0.05582   0.00000  Uiso   1.00
He65   H     0.82231  -0.22461   0.02952   0.00000  Uiso   1.00
He69   H     0.81981  -0.15264   0.05455   0.00000  Uiso   1.00
Li17   H     0.61282  -0.27501   0.04905   0.00000  Uiso   1.00
Be73   C     0.74180   0.46020  -0.16133   0.00000  Uiso   1.00
C73    N     0.69530  -0.43530   0.82834   0.00000  Uiso   1.00
He73   H     0.77116  -0.41962  -0.15475   0.00000  Uiso   1.00
Be77   C     0.53974   0.22277   0.82726   0.00000  Uiso   1.00
C77    N     1.43534   0.29753   0.82551   0.00000  Uiso   1.00
He77   H     1.41984   0.17537   0.82855   0.00000  Uiso   1.00
B21    C     0.83535   0.50000  -0.07802   0.00000  Uiso   1.00
Li21   H     0.87237   0.50000  -0.08684   0.00000  Uiso   1.00
Li27   H     1.37673   0.50000   0.01691   0.00000  Uiso   1.00
B37    C     0.68168   0.50000   0.02093   0.00000  Uiso   1.00
B23    C     0.83359  -0.00000  -0.02624   0.00000  Uiso   1.00
Li23   H     0.87437  -0.00000  -0.03454   0.00000  Uiso   1.00
Li29   H     0.59787  -0.00000   0.07275   0.00000  Uiso   1.00
B35    C     0.67572   0.00000  -0.12283   0.00000  Uiso   1.00
Li39   H     0.61835   0.00000  -0.12728   0.00000  Uiso   1.00
B25    C     1.50000   0.16898   0.07242   0.00000  Uiso   1.00
Li25   H     1.50000   0.13058   0.06378   0.00000  Uiso   1.00
B29    C     1.50000  -0.32473   0.01870   0.00000  Uiso   1.00
Li33   H     1.50000  -0.28615   0.01009   0.00000  Uiso   1.00
B33    C     1.50000  -0.17640  -0.12191   0.00000  Uiso   1.00
Li37   H     1.50000  -0.20347  -0.11206   0.00000  Uiso   1.00
B39    C     1.50000   0.33993   0.82421   0.00000  Uiso   1.00
B27    C     1.00000  -0.32077  -0.07770   0.00000  Uiso   1.00
Li31   H     1.00000  -0.31714  -0.06680   0.00000  Uiso   1.00
B31    C     1.00000  -0.16550  -0.02420   0.00000  Uiso   1.00
Li35   H     1.00000  -0.10878  -0.02888   0.00000  Uiso   1.00
loop_
_geom_bond_atom_site_label_1
_geom_bond_atom_site_label_2
_geom_bond_distance
_geom_bond_site_symmetry_2
_ccdc_geom_bond_type
H1     C1      1.999   .     S
H1     C9      1.996   .     S
H1     C17     1.999   .     S
H1     C25     1.997   .     S
H5     C5      1.995   .     S
H5     C13     1.999   .     S
H5     C21     1.997   .     S
H5     C33     1.997   .     S
H9     C29     1.998   .     S
H9     C41     1.999   .     S
H9     C49     2.008   .     S
H9     C57     2.001   .     S
H13    C37     1.998   .     S
H13    C45     1.995   .     S
H13    C53     2.001   .     S
H13    C65     1.995   .     S
H17    C61     2.001   1_556 S
H17    C73     2.002   .     S
H17    C69     1.996   11_545 S
H17    C77     1.996   10_755 S
Be1    Be5     1.393   .     D
Be1    C5      1.389   .     S
Be1    He5     1.097   .     S
Be5    C1      1.390   .     S
Be5    He1     1.097   .     S
C1     B1      1.357   .     D
B1     C5      1.357   .     S
B1     Li1     1.098   .     S
Be9    C9      1.390   5     A
Be9    Be9     1.394   5_565 A
Be9    He9     1.097   5     S
C9     B21     1.357   1_545 A
C9     Be9     1.390   5     A
He9    Be9     1.097   5     S
Be13   C13     1.390   5     A
Be13   He13    1.097   5     S
Be13   Be13    1.392   5     A
C13    B23     1.358   .     A
C13    Be13    1.390   5     A
He13   Be13    1.097   5     S
Be17   He17    1.097   14_755 S
Be17   Be17    1.393   14_755 A
Be17   C17     1.390   14_755 A
C17    B27     1.357   .     A
C17    Be17    1.390   14_755 A
He17   Be17    1.097   14_755 S
Be21   He21    1.097   14_755 S
Be21   Be21    1.393   14_755 A
Be21   C21     1.389   14_755 A
C21    B31     1.357   .     A
C21    Be21    1.389   14_755 A
He21   Be21    1.097   14_755 S
Be25   Be29    1.394   .     D
Be25   C29     1.390   .     S
Be25   He29    1.097   .     S
Be29   C25     1.389   .     S
Be29   He25    1.097   .     S
C25    B5      1.356   .     S
B5     C29     1.357   .     D
B5     Li5     1.097   .     S
Be33   Be37    1.393   .     D
Be33   C37     1.390   .     S
Be33   He37    1.096   .     S
Be37   C33     1.389   .     S
Be37   He33    1.098   .     S
C33    B9      1.357   .     S
B9     C37     1.357   .     D
B9     Li9     1.097   .     S
Be41   He41    1.096   5     S
Be41   Be41    1.394   5     A
Be41   C41     1.389   5     A
C41    B35     1.356   .     A
C41    Be41    1.389   5     A
He41   Be41    1.096   5     S
Be45   He45    1.096   5     S
Be45   Be45    1.395   5_565 A
Be45   C45     1.389   5     A
C45    B37     1.355   1_545 A
C45    Be45    1.389   5     A
He45   Be45    1.096   5     S
Be49   C49     1.390   14_755 A
Be49   Be49    1.390   14_855 A
Be49   He49    1.097   14_755 S
C49    B33     1.359   1_455 A
C49    Be49    1.390   14_755 A
He49   Be49    1.097   14_755 S
Be53   He53    1.097   14_755 S
Be53   Be53    1.389   14_855 A
Be53   C53     1.389   14_755 A
C53    B29     1.358   1_455 A
C53    Be53    1.389   14_755 A
He53   Be53    1.097   14_755 S
Be57   Be61    1.396   .     D
Be57   C61     1.389   .     S
Be57   He61    1.096   1_554 S
Be61   C57     1.389   .     S
Be61   He57    1.097   .     S
C57    B13     1.356   .     D
B13    C61     1.356   .     S
B13    Li13    1.099   .     S
C61    H17     2.001   1_554 S
He61   Be57    1.096   1_556 S
Be65   Be69    1.392   .     D
Be65   C69     1.390   .     S
Be65   He69    1.096   .     S
Be69   C65     1.389   .     S
Be69   He65    1.096   .     S
C65    B17     1.358   .     D
B17    C69     1.355   .     S
B17    Li17    1.098   .     S
C69    H17     1.996   12_654 S
Be73   He73    1.097   5     S
Be73   Be73    1.392   5_565 A
Be73   C73     1.389   5_554 A
C73    Be73    1.389   5_556 A
C73    B25     1.359   4_565 A
He73   Be73    1.097   5     S
Be77   C77     1.389   14_755 A
Be77   He77    1.097   14_755 S
Be77   Be77    1.390   14_655 A
C77    B39     1.358   .     A
C77    H17     1.996   10_755 S
C77    Be77    1.389   14_755 A
He77   Be77    1.097   14_755 S
B21    C9      1.357   1_565 A
B21    C9      1.357   5     A
B21    Li21    1.098   .     S
Li27   B37     1.098   10_765 S
B37    C45     1.355   1_565 A
B37    C45     1.355   5     A
B37    Li27    1.098   10_765 S
B23    C13     1.358   5     A
B23    Li23    1.098   .     S
Li29   B39     1.097   3_634 S
B35    C41     1.356   5     A
B35    Li39    1.098   .     S
B25    Li25    1.098   .     S
B25    C73     1.359   3_644 A
B25    C73     1.359   16_744 A
B29    C53     1.358   1_655 A
B29    C53     1.358   14_755 A
B29    Li33    1.097   .     S
B33    C49     1.359   1_655 A
B33    C49     1.359   14_755 A
B33    Li37    1.098   .     S
B39    C77     1.358   14_855 A
B39    Li29    1.097   4_665 S
B27    C17     1.357   14_755 A
B27    Li31    1.098   .     S
B31    C21     1.357   14_755 A
B31    Li35    1.098   .     S
