# Supplementary material for: Data-Driven Search Algorithm for Discovery of Synthesizable Zeolitic Imidazolate Frameworks
Source: JACS Au. 2025 Mar 7;5(3):1460–70. doi: 10.1021/jacsau.5c00077 (PMC11938011; doi:10.1021/jacsau.5c00077)
Supplement: Supplementary file 5 — au5c00077_si_005.zip [file au5c00077_si_005.zip › Tier 2/T-215_62_3_7279733.cif]

data_62_3_7279733.lmp-nosymm
_audit_creation_date              2023-09-12
_audit_creation_method            'Materials Studio'
_symmetry_space_group_name_H-M    'P1'
_symmetry_Int_Tables_number       1
_symmetry_cell_setting            triclinic
loop_
_symmetry_equiv_pos_as_xyz
  x,y,z
_cell_length_a                    9.9106
_cell_length_b                    49.7582
_cell_length_c                    14.9188
_cell_angle_alpha                 89.9195
_cell_angle_beta                  90.4335
_cell_angle_gamma                 90.9049
loop_
_atom_site_label
_atom_site_type_symbol
_atom_site_fract_x
_atom_site_fract_y
_atom_site_fract_z
_atom_site_U_iso_or_equiv
_atom_site_adp_type
_atom_site_occupancy
H1     Zn    0.08135   0.03272   0.36610   0.00000  Uiso   1.00
H2     Zn    0.57724   0.02977   0.14459   0.00000  Uiso   1.00
H3     Zn    0.05764   0.15293   0.36026   0.00000  Uiso   1.00
H4     Zn    0.55523   0.15018   0.13345   0.00000  Uiso   1.00
B1     C     0.47975   0.99214   0.99123   0.00000  Uiso   1.00
C1     N     0.48715   0.99911   0.07920   0.00000  Uiso   1.00
Li1    H     0.52237   0.00440   0.93687   0.00000  Uiso   1.00
C2     N     0.04423   0.00186   0.44854   0.00000  Uiso   1.00
B2     C     0.95060   0.99736   0.51317   0.00000  Uiso   1.00
Li2    H     0.88178   0.01277   0.53729   0.00000  Uiso   1.00
Be1    C     0.49809   0.02020   0.34190   0.00000  Uiso   1.00
Be2    C     0.38005   0.02048   0.39192   0.00000  Uiso   1.00
C3     N     0.27531   0.02845   0.33587   0.00000  Uiso   1.00
B3     C     0.33292   0.03372   0.25555   0.00000  Uiso   1.00
C4     N     0.46729   0.02897   0.25582   0.00000  Uiso   1.00
He1    H     0.36189   0.01512   0.46220   0.00000  Uiso   1.00
He2    H     0.60097   0.01457   0.36084   0.00000  Uiso   1.00
Li3    H     0.27664   0.04081   0.19662   0.00000  Uiso   1.00
He3    H     0.82308   0.21622   0.93902   0.00000  Uiso   1.00
He4    H     0.60344   0.99348   0.58803   0.00000  Uiso   1.00
Be3    C     0.86574   0.00805   0.13547   0.00000  Uiso   1.00
Be4    C     0.98466   0.00943   0.18584   0.00000  Uiso   1.00
C5     N     0.96283   0.02590   0.25932   0.00000  Uiso   1.00
B4     C     0.83195   0.03328   0.25280   0.00000  Uiso   1.00
C6     N     0.76866   0.02281   0.17951   0.00000  Uiso   1.00
He5    H     0.08314   0.00033   0.17441   0.00000  Uiso   1.00
He6    H     0.84189   0.99728   0.07310   0.00000  Uiso   1.00
Li4    H     0.78306   0.04651   0.30117   0.00000  Uiso   1.00
Be5    C     0.05588   0.10720   0.49631   0.00000  Uiso   1.00
Be6    C     0.06078   0.07925   0.49851   0.00000  Uiso   1.00
C7     N     0.05619   0.06998   0.41081   0.00000  Uiso   1.00
B5     C     0.05133   0.09231   0.35857   0.00000  Uiso   1.00
C8     N     0.04825   0.11530   0.40721   0.00000  Uiso   1.00
He7    H     0.06636   0.06533   0.55542   0.00000  Uiso   1.00
He8    H     0.05713   0.12185   0.55119   0.00000  Uiso   1.00
Li5    H     0.04663   0.09182   0.28502   0.00000  Uiso   1.00
Be7    C     0.55383   0.10291   0.00366   0.00000  Uiso   1.00
Be8    C     0.55868   0.07495   0.00510   0.00000  Uiso   1.00
C9     N     0.55514   0.06661   0.09390   0.00000  Uiso   1.00
B6     C     0.55084   0.08951   0.14317   0.00000  Uiso   1.00
C10    N     0.54696   0.11198   0.09158   0.00000  Uiso   1.00
He9    H     0.56324   0.06045   0.95000   0.00000  Uiso   1.00
He10   H     0.55442   0.11695   0.94691   0.00000  Uiso   1.00
Li6    H     0.54664   0.08982   0.21669   0.00000  Uiso   1.00
Be9    C     0.46835   0.17146   0.31598   0.00000  Uiso   1.00
Be10   C     0.35280   0.17252   0.36834   0.00000  Uiso   1.00
C11    N     0.24802   0.15981   0.32185   0.00000  Uiso   1.00
B7     C     0.30358   0.15074   0.24491   0.00000  Uiso   1.00
C12    N     0.43662   0.15723   0.23835   0.00000  Uiso   1.00
He11   H     0.33721   0.18143   0.43451   0.00000  Uiso   1.00
He12   H     0.57039   0.17953   0.32845   0.00000  Uiso   1.00
Li7    H     0.24721   0.13936   0.19349   0.00000  Uiso   1.00
Be11   C     0.84974   0.16928   0.11975   0.00000  Uiso   1.00
Be12   C     0.96671   0.16960   0.17209   0.00000  Uiso   1.00
C13    N     0.93675   0.15768   0.25399   0.00000  Uiso   1.00
B8     C     0.80356   0.15107   0.24962   0.00000  Uiso   1.00
C14    N     0.74605   0.15801   0.17022   0.00000  Uiso   1.00
He13   H     0.06855   0.17720   0.15706   0.00000  Uiso   1.00
He14   H     0.83237   0.17630   0.05101   0.00000  Uiso   1.00
Li8    H     0.74837   0.14125   0.30449   0.00000  Uiso   1.00
Be13   C     0.89638   0.19131   0.58477   0.00000  Uiso   1.00
Be14   C     0.90041   0.17048   0.52273   0.00000  Uiso   1.00
C15    N     0.00280   0.17624   0.46225   0.00000  Uiso   1.00
B9     C     0.05405   0.20057   0.48733   0.00000  Uiso   1.00
C16    N     0.99420   0.21036   0.56177   0.00000  Uiso   1.00
He15   H     0.83971   0.15190   0.51797   0.00000  Uiso   1.00
He16   H     0.83166   0.19393   0.64335   0.00000  Uiso   1.00
Li9    H     0.13505   0.21114   0.45128   0.00000  Uiso   1.00
Be15   C     0.40251   0.18891   0.90472   0.00000  Uiso   1.00
Be16   C     0.40554   0.16764   0.96535   0.00000  Uiso   1.00
C17    N     0.50391   0.17339   0.02961   0.00000  Uiso   1.00
B10    C     0.55354   0.19813   0.00811   0.00000  Uiso   1.00
C18    N     0.49644   0.20825   0.93254   0.00000  Uiso   1.00
He17   H     0.34679   0.14878   0.96677   0.00000  Uiso   1.00
He18   H     0.34062   0.19171   0.84423   0.00000  Uiso   1.00
Li10   H     0.63158   0.20876   0.04748   0.00000  Uiso   1.00
Be17   C     0.45524   0.22751   0.67507   0.00000  Uiso   1.00
Be18   C     0.33849   0.22710   0.62265   0.00000  Uiso   1.00
C19    N     0.23483   0.23790   0.67260   0.00000  Uiso   1.00
He19   H     0.05672   0.21840   0.83394   0.00000  Uiso   1.00
He20   H     0.32126   0.21942   0.55469   0.00000  Uiso   1.00
He21   H     0.55672   0.22033   0.66029   0.00000  Uiso   1.00
Be19   C     0.83972   0.22506   0.87264   0.00000  Uiso   1.00
Be20   C     0.95548   0.22609   0.82044   0.00000  Uiso   1.00
C20    N     0.73590   0.23701   0.82476   0.00000  Uiso   1.00
He22   H     0.36662   0.99041   0.69201   0.00000  Uiso   1.00
H5     Zn    0.60897   0.45343   0.13709   0.00000  Uiso   1.00
H6     Zn    0.11108   0.45466   0.35249   0.00000  Uiso   1.00
H7     Zn    0.62463   0.33060   0.13854   0.00000  Uiso   1.00
H8     Zn    0.12715   0.33187   0.36169   0.00000  Uiso   1.00
H9     Zn    0.04333   0.24299   0.63377   0.00000  Uiso   1.00
Li11   H     0.73695   0.25645   0.69463   0.00000  Uiso   1.00
Be21   C     0.34746   0.47228   0.92666   0.00000  Uiso   1.00
Be22   C     0.40772   0.45520   0.98832   0.00000  Uiso   1.00
C21    N     0.50741   0.46962   0.03438   0.00000  Uiso   1.00
He23   H     0.38843   0.43376   0.00112   0.00000  Uiso   1.00
He24   H     0.26685   0.46820   0.87750   0.00000  Uiso   1.00
Be23   C     0.90770   0.45691   0.49726   0.00000  Uiso   1.00
Be24   C     0.84630   0.47402   0.55752   0.00000  Uiso   1.00
C22    N     0.00827   0.47130   0.45278   0.00000  Uiso   1.00
He25   H     0.76482   0.46994   0.60526   0.00000  Uiso   1.00
He26   H     0.88866   0.43546   0.48460   0.00000  Uiso   1.00
Be25   C     0.02127   0.47483   0.16496   0.00000  Uiso   1.00
Be26   C     0.90213   0.47519   0.11466   0.00000  Uiso   1.00
C23    N     0.80111   0.46286   0.16485   0.00000  Uiso   1.00
B11    C     0.86182   0.45478   0.24187   0.00000  Uiso   1.00
C24    N     0.99472   0.46161   0.24522   0.00000  Uiso   1.00
He27   H     0.88077   0.48354   0.04809   0.00000  Uiso   1.00
He28   H     0.12253   0.48270   0.14964   0.00000  Uiso   1.00
Li12   H     0.80901   0.44407   0.29599   0.00000  Uiso   1.00
Be27   C     0.40557   0.47604   0.37266   0.00000  Uiso   1.00
Be28   C     0.52354   0.47510   0.32247   0.00000  Uiso   1.00
C25    N     0.49452   0.46141   0.24328   0.00000  Uiso   1.00
B12    C     0.36136   0.45488   0.24714   0.00000  Uiso   1.00
C26    N     0.30279   0.46360   0.32345   0.00000  Uiso   1.00
He29   H     0.62554   0.48285   0.33723   0.00000  Uiso   1.00
He30   H     0.38610   0.48487   0.43850   0.00000  Uiso   1.00
Li13   H     0.30680   0.44394   0.19386   0.00000  Uiso   1.00
Be29   C     0.64803   0.37829   0.01607   0.00000  Uiso   1.00
Be30   C     0.64424   0.40622   0.01628   0.00000  Uiso   1.00
C27    N     0.61239   0.41463   0.10223   0.00000  Uiso   1.00
B13    C     0.60113   0.39174   0.15153   0.00000  Uiso   1.00
C28    N     0.61835   0.36920   0.10185   0.00000  Uiso   1.00
He31   H     0.66071   0.42061   0.96153   0.00000  Uiso   1.00
He32   H     0.66877   0.36431   0.96126   0.00000  Uiso   1.00
Li14   H     0.57609   0.39147   0.22308   0.00000  Uiso   1.00
Be31   C     0.15127   0.38040   0.48040   0.00000  Uiso   1.00
Be32   C     0.14733   0.40831   0.47775   0.00000  Uiso   1.00
C29    N     0.11508   0.41612   0.39083   0.00000  Uiso   1.00
B14    C     0.10369   0.39289   0.34342   0.00000  Uiso   1.00
C30    N     0.12125   0.37071   0.39518   0.00000  Uiso   1.00
He33   H     0.16387   0.42309   0.53138   0.00000  Uiso   1.00
He34   H     0.17230   0.36680   0.53657   0.00000  Uiso   1.00
Li15   H     0.07831   0.39212   0.27172   0.00000  Uiso   1.00
Be33   C     0.03070   0.30968   0.18031   0.00000  Uiso   1.00
Be34   C     0.91322   0.30898   0.12844   0.00000  Uiso   1.00
C31    N     0.81385   0.32248   0.17469   0.00000  Uiso   1.00
B15    C     0.87402   0.33143   0.25124   0.00000  Uiso   1.00
C32    N     0.00520   0.32426   0.25757   0.00000  Uiso   1.00
He35   H     0.89261   0.29979   0.06290   0.00000  Uiso   1.00
He36   H     0.13026   0.30117   0.16784   0.00000  Uiso   1.00
Li16   H     0.82228   0.34316   0.30254   0.00000  Uiso   1.00
Be35   C     0.41446   0.30947   0.37323   0.00000  Uiso   1.00
Be36   C     0.53073   0.30956   0.32130   0.00000  Uiso   1.00
C33    N     0.50459   0.32389   0.24322   0.00000  Uiso   1.00
B16    C     0.37418   0.33150   0.24916   0.00000  Uiso   1.00
C34    N     0.31514   0.32311   0.32625   0.00000  Uiso   1.00
He37   H     0.62990   0.30080   0.33426   0.00000  Uiso   1.00
He38   H     0.39464   0.30063   0.43930   0.00000  Uiso   1.00
Li17   H     0.32223   0.34319   0.19722   0.00000  Uiso   1.00
Be37   C     0.44853   0.29797   0.90520   0.00000  Uiso   1.00
Be38   C     0.46863   0.31837   0.96784   0.00000  Uiso   1.00
C35    N     0.56248   0.30974   0.03084   0.00000  Uiso   1.00
B17    C     0.59275   0.28427   0.00635   0.00000  Uiso   1.00
C36    N     0.52723   0.27634   0.93038   0.00000  Uiso   1.00
He39   H     0.42478   0.33844   0.97150   0.00000  Uiso   1.00
He40   H     0.38436   0.29727   0.84502   0.00000  Uiso   1.00
Li18   H     0.66381   0.27162   0.04336   0.00000  Uiso   1.00
Be39   C     0.95041   0.29990   0.59456   0.00000  Uiso   1.00
Be40   C     0.97193   0.32035   0.53225   0.00000  Uiso   1.00
C37    N     0.06436   0.31147   0.46972   0.00000  Uiso   1.00
B18    C     0.09235   0.28584   0.49408   0.00000  Uiso   1.00
C38    N     0.02670   0.27802   0.56952   0.00000  Uiso   1.00
He41   H     0.93003   0.34060   0.52852   0.00000  Uiso   1.00
He42   H     0.88669   0.29930   0.65432   0.00000  Uiso   1.00
Li19   H     0.16182   0.27299   0.45732   0.00000  Uiso   1.00
B19    C     0.29245   0.24537   0.75173   0.00000  Uiso   1.00
Li20   H     0.23718   0.25496   0.80622   0.00000  Uiso   1.00
B20    C     0.79254   0.24572   0.74719   0.00000  Uiso   1.00
H10    Zn    0.54543   0.24166   0.86462   0.00000  Uiso   1.00
C39    N     0.42574   0.23960   0.75631   0.00000  Uiso   1.00
C40    N     0.92533   0.23970   0.74159   0.00000  Uiso   1.00
H11    Zn    0.85723   0.52970   0.62984   0.00000  Uiso   1.00
H12    Zn    0.35936   0.52821   0.85522   0.00000  Uiso   1.00
H13    Zn    0.89444   0.65033   0.63469   0.00000  Uiso   1.00
H14    Zn    0.39663   0.64866   0.86306   0.00000  Uiso   1.00
He43   H     0.64025   0.71586   0.43818   0.00000  Uiso   1.00
B21    C     0.50101   0.49506   0.00157   0.00000  Uiso   1.00
C41    N     0.40497   0.49773   0.93677   0.00000  Uiso   1.00
Li21   H     0.56632   0.51166   0.02499   0.00000  Uiso   1.00
C42    N     0.90391   0.49948   0.54807   0.00000  Uiso   1.00
B22    C     0.00115   0.49676   0.48506   0.00000  Uiso   1.00
Li22   H     0.06686   0.51336   0.46257   0.00000  Uiso   1.00
Be41   C     0.44483   0.51190   0.66637   0.00000  Uiso   1.00
Be42   C     0.56161   0.51189   0.61503   0.00000  Uiso   1.00
C43    N     0.66557   0.52342   0.66560   0.00000  Uiso   1.00
B23    C     0.60845   0.53087   0.74389   0.00000  Uiso   1.00
C44    N     0.47515   0.52439   0.74744   0.00000  Uiso   1.00
He44   H     0.57937   0.50421   0.54734   0.00000  Uiso   1.00
He45   H     0.34284   0.50423   0.65125   0.00000  Uiso   1.00
Li23   H     0.66398   0.54106   0.79833   0.00000  Uiso   1.00
Be43   C     0.06345   0.51069   0.86839   0.00000  Uiso   1.00
Be44   C     0.94557   0.51143   0.81711   0.00000  Uiso   1.00
C45    N     0.97466   0.52471   0.73740   0.00000  Uiso   1.00
B24    C     0.10832   0.53089   0.74156   0.00000  Uiso   1.00
C46    N     0.16681   0.52253   0.81898   0.00000  Uiso   1.00
He46   H     0.84361   0.50378   0.83145   0.00000  Uiso   1.00
He47   H     0.08227   0.50229   0.93525   0.00000  Uiso   1.00
Li24   H     0.16310   0.54153   0.68819   0.00000  Uiso   1.00
Be45   C     0.88217   0.60452   0.49969   0.00000  Uiso   1.00
Be46   C     0.87389   0.57656   0.49763   0.00000  Uiso   1.00
C47    N     0.88256   0.56721   0.58516   0.00000  Uiso   1.00
B25    C     0.89297   0.58952   0.63723   0.00000  Uiso   1.00
C48    N     0.89611   0.61257   0.58852   0.00000  Uiso   1.00
He48   H     0.86344   0.56268   0.44087   0.00000  Uiso   1.00
He49   H     0.87956   0.61921   0.44482   0.00000  Uiso   1.00
Li25   H     0.90211   0.58898   0.71061   0.00000  Uiso   1.00
Be47   C     0.38333   0.60159   0.99342   0.00000  Uiso   1.00
Be48   C     0.37505   0.57363   0.99243   0.00000  Uiso   1.00
C49    N     0.38492   0.56519   0.90411   0.00000  Uiso   1.00
B26    C     0.39604   0.58801   0.85456   0.00000  Uiso   1.00
C50    N     0.39856   0.61054   0.90570   0.00000  Uiso   1.00
He50   H     0.36377   0.55917   0.04753   0.00000  Uiso   1.00
He51   H     0.37975   0.61570   0.04973   0.00000  Uiso   1.00
Li26   H     0.40614   0.58822   0.78131   0.00000  Uiso   1.00
Be49   C     0.48786   0.66944   0.68027   0.00000  Uiso   1.00
Be50   C     0.60324   0.67024   0.62756   0.00000  Uiso   1.00
C51    N     0.70589   0.65748   0.67415   0.00000  Uiso   1.00
B27    C     0.64911   0.64867   0.75158   0.00000  Uiso   1.00
C52    N     0.51737   0.65536   0.75832   0.00000  Uiso   1.00
He52   H     0.62011   0.67899   0.56107   0.00000  Uiso   1.00
He53   H     0.38729   0.67761   0.66780   0.00000  Uiso   1.00
Li27   H     0.70369   0.63737   0.80326   0.00000  Uiso   1.00
Be51   C     0.10555   0.66808   0.87374   0.00000  Uiso   1.00
Be52   C     0.98890   0.66812   0.82110   0.00000  Uiso   1.00
C53    N     0.01696   0.65553   0.74042   0.00000  Uiso   1.00
B28    C     0.14896   0.64883   0.74573   0.00000  Uiso   1.00
C54    N     0.20738   0.65630   0.82463   0.00000  Uiso   1.00
He54   H     0.88841   0.67593   0.83521   0.00000  Uiso   1.00
He55   H     0.12391   0.67562   0.94181   0.00000  Uiso   1.00
Li28   H     0.20262   0.63855   0.69192   0.00000  Uiso   1.00
Be53   C     0.05661   0.68849   0.40763   0.00000  Uiso   1.00
Be54   C     0.04926   0.66758   0.46953   0.00000  Uiso   1.00
C55    N     0.95072   0.67365   0.53174   0.00000  Uiso   1.00
B29    C     0.90528   0.69826   0.50776   0.00000  Uiso   1.00
C56    N     0.96515   0.70795   0.43253   0.00000  Uiso   1.00
He56   H     0.10504   0.64874   0.47307   0.00000  Uiso   1.00
He57   H     0.11990   0.69095   0.34807   0.00000  Uiso   1.00
Li29   H     0.82843   0.70911   0.54519   0.00000  Uiso   1.00
Be55   C     0.54877   0.68637   0.09532   0.00000  Uiso   1.00
Be56   C     0.54254   0.66516   0.03464   0.00000  Uiso   1.00
C57    N     0.44916   0.67145   0.96824   0.00000  Uiso   1.00
B30    C     0.40563   0.69641   0.98871   0.00000  Uiso   1.00
C58    N     0.46193   0.70619   0.06545   0.00000  Uiso   1.00
He58   H     0.59594   0.64602   0.03443   0.00000  Uiso   1.00
He59   H     0.60847   0.68885   0.15707   0.00000  Uiso   1.00
Li30   H     0.33288   0.70749   0.94764   0.00000  Uiso   1.00
Be57   C     0.00559   0.72595   0.17137   0.00000  Uiso   1.00
Be58   C     0.12122   0.72532   0.11909   0.00000  Uiso   1.00
C59    N     0.22762   0.73632   0.16866   0.00000  Uiso   1.00
C60    N     0.03878   0.73827   0.25228   0.00000  Uiso   1.00
He60   H     0.13602   0.71739   0.05143   0.00000  Uiso   1.00
He61   H     0.90272   0.71868   0.15682   0.00000  Uiso   1.00
Be59   C     0.62408   0.72422   0.37108   0.00000  Uiso   1.00
Be60   C     0.50757   0.72503   0.31854   0.00000  Uiso   1.00
C61    N     0.53886   0.73804   0.23868   0.00000  Uiso   1.00
C62    N     0.72931   0.73563   0.32239   0.00000  Uiso   1.00
He62   H     0.40509   0.71760   0.33249   0.00000  Uiso   1.00
H15    Zn    0.36111   0.94907   0.86496   0.00000  Uiso   1.00
H16    Zn    0.85576   0.95287   0.64479   0.00000  Uiso   1.00
H17    Zn    0.34207   0.82688   0.84712   0.00000  Uiso   1.00
H18    Zn    0.83698   0.83056   0.62476   0.00000  Uiso   1.00
H19    Zn    0.92170   0.74074   0.36070   0.00000  Uiso   1.00
Be61   C     0.42280   0.97820   0.12475   0.00000  Uiso   1.00
Be62   C     0.37551   0.95956   0.06225   0.00000  Uiso   1.00
C63    N     0.41399   0.96830   0.97767   0.00000  Uiso   1.00
He63   H     0.31923   0.94062   0.07192   0.00000  Uiso   1.00
He64   H     0.41361   0.97817   0.19800   0.00000  Uiso   1.00
Be63   C     0.05341   0.95915   0.49803   0.00000  Uiso   1.00
Be64   C     0.10794   0.97744   0.43738   0.00000  Uiso   1.00
C64    N     0.95140   0.97173   0.54473   0.00000  Uiso   1.00
He65   H     0.18861   0.97487   0.38831   0.00000  Uiso   1.00
He66   H     0.07820   0.93801   0.50961   0.00000  Uiso   1.00
Be65   C     0.94836   0.96607   0.83698   0.00000  Uiso   1.00
Be66   C     0.06688   0.96551   0.88773   0.00000  Uiso   1.00
C65    N     0.16954   0.95643   0.83315   0.00000  Uiso   1.00
B31    C     0.11047   0.95116   0.75264   0.00000  Uiso   1.00
C66    N     0.97710   0.95688   0.75141   0.00000  Uiso   1.00
He67   H     0.08672   0.97124   0.95762   0.00000  Uiso   1.00
He68   H     0.84646   0.97229   0.85504   0.00000  Uiso   1.00
Li31   H     0.16521   0.94361   0.69438   0.00000  Uiso   1.00
Be67   C     0.57826   0.98095   0.64623   0.00000  Uiso   1.00
Be68   C     0.46160   0.97948   0.69776   0.00000  Uiso   1.00
C67    N     0.47970   0.95994   0.76322   0.00000  Uiso   1.00
B32    C     0.60630   0.95074   0.75120   0.00000  Uiso   1.00
C68    N     0.66979   0.96278   0.68123   0.00000  Uiso   1.00
Li32   H     0.65128   0.93492   0.79266   0.00000  Uiso   1.00
Be69   C     0.46913   0.87235   0.95437   0.00000  Uiso   1.00
Be70   C     0.47404   0.90029   0.95766   0.00000  Uiso   1.00
C69    N     0.38537   0.91009   0.89333   0.00000  Uiso   1.00
B33    C     0.33243   0.88799   0.85193   0.00000  Uiso   1.00
C70    N     0.37783   0.86466   0.88774   0.00000  Uiso   1.00
He69   H     0.53286   0.91382   0.00149   0.00000  Uiso   1.00
He70   H     0.52180   0.85750   0.99557   0.00000  Uiso   1.00
Li33   H     0.25776   0.88888   0.79735   0.00000  Uiso   1.00
Be71   C     0.81548   0.87973   0.50830   0.00000  Uiso   1.00
Be72   C     0.81923   0.90764   0.51335   0.00000  Uiso   1.00
C71    N     0.84952   0.91489   0.60123   0.00000  Uiso   1.00
B34    C     0.86014   0.89136   0.64673   0.00000  Uiso   1.00
C72    N     0.84386   0.86953   0.59293   0.00000  Uiso   1.00
He71   H     0.80374   0.92280   0.46093   0.00000  Uiso   1.00
He72   H     0.79577   0.86646   0.45086   0.00000  Uiso   1.00
Li34   H     0.88389   0.89013   0.71860   0.00000  Uiso   1.00
Be73   C     0.92732   0.80947   0.80801   0.00000  Uiso   1.00
Be74   C     0.04442   0.80821   0.86000   0.00000  Uiso   1.00
C73    N     0.14907   0.82017   0.81213   0.00000  Uiso   1.00
B35    C     0.09210   0.82895   0.73461   0.00000  Uiso   1.00
C74    N     0.95833   0.82291   0.72894   0.00000  Uiso   1.00
He73   H     0.06117   0.79946   0.92653   0.00000  Uiso   1.00
He74   H     0.82488   0.80185   0.82106   0.00000  Uiso   1.00
Li35   H     0.14833   0.83948   0.68163   0.00000  Uiso   1.00
Be75   C     0.55053   0.80537   0.61353   0.00000  Uiso   1.00
Be76   C     0.43370   0.80505   0.66497   0.00000  Uiso   1.00
C75    N     0.45649   0.82130   0.73939   0.00000  Uiso   1.00
B36    C     0.58591   0.83028   0.73232   0.00000  Uiso   1.00
C76    N     0.64711   0.82113   0.65757   0.00000  Uiso   1.00
He75   H     0.33596   0.79490   0.65378   0.00000  Uiso   1.00
He76   H     0.57243   0.79552   0.54969   0.00000  Uiso   1.00
Li36   H     0.63493   0.84389   0.78092   0.00000  Uiso   1.00
Be77   C     0.57890   0.78253   0.02644   0.00000  Uiso   1.00
Be78   C     0.55911   0.80178   0.96010   0.00000  Uiso   1.00
C77    N     0.42244   0.80212   0.93859   0.00000  Uiso   1.00
B37    C     0.36400   0.78345   0.99296   0.00000  Uiso   1.00
C78    N     0.45418   0.77131   0.04813   0.00000  Uiso   1.00
He77   H     0.63229   0.81495   0.92619   0.00000  Uiso   1.00
He78   H     0.67200   0.77631   0.06003   0.00000  Uiso   1.00
Li37   H     0.25546   0.77880   0.99305   0.00000  Uiso   1.00
Be79   C     0.01574   0.79846   0.39479   0.00000  Uiso   1.00
Be80   C     0.99368   0.81925   0.45507   0.00000  Uiso   1.00
C79    N     0.90112   0.81020   0.51825   0.00000  Uiso   1.00
B38    C     0.87372   0.78420   0.49643   0.00000  Uiso   1.00
C80    N     0.93987   0.77624   0.42193   0.00000  Uiso   1.00
He79   H     0.03505   0.83982   0.45691   0.00000  Uiso   1.00
He80   H     0.07979   0.79781   0.33524   0.00000  Uiso   1.00
Li38   H     0.80440   0.77115   0.53434   0.00000  Uiso   1.00
B39    C     0.17290   0.74403   0.24753   0.00000  Uiso   1.00
Li39   H     0.23080   0.75383   0.30168   0.00000  Uiso   1.00
B40    C     0.67293   0.74385   0.24408   0.00000  Uiso   1.00
Li40   H     0.72987   0.75418   0.19116   0.00000  Uiso   1.00
H20    Zn    0.41994   0.74017   0.13006   0.00000  Uiso   1.00
loop_
_geom_bond_atom_site_label_1
_geom_bond_atom_site_label_2
_geom_bond_distance
_geom_bond_site_symmetry_2
_ccdc_geom_bond_type
H1     C2      1.997   .     S
H1     C3      1.992   .     S
H1     C5      1.998   1_455 S
H1     C7      1.991   .     S
H2     C1      2.006   1_545 S
H2     C4      1.992   .     S
H2     C6      1.999   .     S
H2     C9      1.997   .     S
H3     C8      1.999   .     S
H3     C11     2.000   .     S
H3     C13     1.996   1_455 S
H3     C15     1.998   .     S
H4     C10     2.002   .     S
H4     C12     1.999   .     S
H4     C14     1.998   .     S
H4     C17     1.998   .     S
B1     C1      1.359   1_556 S
B1     Li1     1.097   1_565 S
B1     C63     1.359   .     D
C1     H2      2.006   1_565 S
C1     B1      1.359   1_554 S
C1     Be61    1.391   .     S
Li1    B1      1.097   1_545 S
C2     B2      1.359   1_445 S
C2     Be64    1.389   1_545 S
B2     C2      1.359   1_665 S
B2     Li2     1.097   1_565 S
B2     C64     1.359   .     D
Li2    B2      1.097   1_545 S
Be1    Be2     1.393   .     D
Be1    C4      1.389   .     S
Be1    He2     1.097   .     S
Be2    C3      1.390   .     S
Be2    He1     1.097   .     S
C3     B3      1.355   .     D
B3     C4      1.356   .     S
B3     Li3     1.098   .     S
He3    Be19    1.096   .     S
He4    Be67    1.096   .     S
Be3    Be4     1.394   .     D
Be3    C6      1.389   .     S
Be3    He6     1.097   1_545 S
Be4    C5      1.390   .     S
Be4    He5     1.097   1_655 S
C5     H1      1.998   1_655 S
C5     B4      1.356   .     D
B4     C6      1.357   .     S
B4     Li4     1.098   .     S
He5    Be4     1.097   1_455 S
He6    Be3     1.097   1_565 S
Be5    Be6     1.393   .     D
Be5    C8      1.390   .     S
Be5    He8     1.097   .     S
Be6    C7      1.388   .     S
Be6    He7     1.097   .     S
C7     B5      1.358   .     D
B5     C8      1.356   .     S
B5     Li5     1.098   .     S
Be7    Be8     1.393   .     D
Be7    C10     1.390   .     S
Be7    He10    1.097   1_554 S
Be8    C9      1.388   .     S
Be8    He9     1.096   1_554 S
C9     B6      1.358   .     D
B6     C10     1.357   .     S
B6     Li6     1.098   .     S
He9    Be8     1.096   1_556 S
He10   Be7     1.097   1_556 S
Be9    Be10    1.393   .     D
Be9    C12     1.390   .     S
Be9    He12    1.097   .     S
Be10   C11     1.389   .     S
Be10   He11    1.096   .     S
C11    B7      1.358   .     S
B7     C12     1.357   .     D
B7     Li7     1.098   .     S
Be11   Be12    1.393   .     D
Be11   C14     1.389   .     S
Be11   He14    1.096   .     S
Be12   C13     1.390   .     S
Be12   He13    1.097   1_655 S
C13    H3      1.996   1_655 S
C13    B8      1.356   .     D
B8     C14     1.357   .     S
B8     Li8     1.098   .     S
He13   Be12    1.097   1_455 S
Be13   Be14    1.392   .     D
Be13   C16     1.390   .     S
Be13   He16    1.097   .     S
Be14   C15     1.389   1_655 S
Be14   He15    1.097   .     S
C15    Be14    1.389   1_455 S
C15    B9      1.357   .     S
B9     C16     1.358   1_455 D
B9     Li9     1.097   .     S
C16    B9      1.358   1_655 D
C16    H9      2.000   1_655 S
Be15   Be16    1.392   .     D
Be15   C18     1.390   .     S
Be15   He18    1.097   .     S
Be16   C17     1.389   1_556 S
Be16   He17    1.097   .     S
C17    Be16    1.389   1_554 S
C17    B10     1.357   .     D
B10    C18     1.357   1_554 S
B10    Li10    1.097   .     S
C18    B10     1.357   1_556 S
C18    H10     2.001   .     S
Be17   Be18    1.392   .     D
Be17   He21    1.097   .     S
Be17   C39     1.389   .     S
Be18   C19     1.389   .     S
Be18   He20    1.095   .     S
C19    H9      2.000   .     S
C19    B19     1.357   .     S
He19   Be20    1.097   1_455 S
Be19   Be20    1.392   .     D
Be19   C20     1.389   .     S
Be20   He19    1.097   1_655 S
Be20   C40     1.389   .     S
C20    B20     1.358   .     S
C20    H10     2.000   .     S
He22   Be68    1.097   .     S
H5     C21     2.002   .     S
H5     C23     1.995   .     S
H5     C25     1.999   .     S
H5     C27     2.001   .     S
H6     C22     2.004   .     S
H6     C24     1.998   1_455 S
H6     C26     1.995   .     S
H6     C29     2.001   .     S
H7     C28     1.998   .     S
H7     C31     1.995   .     S
H7     C33     1.995   .     S
H7     C35     2.002   .     S
H8     C30     1.999   .     S
H8     C32     1.994   .     S
H8     C34     1.995   .     S
H8     C37     2.001   .     S
H9     C16     2.000   1_455 S
H9     C38     1.997   .     S
H9     C40     2.001   1_455 S
Li11   B20     1.098   .     S
Be21   Be22    1.389   .     D
Be21   He24    1.097   .     S
Be21   C41     1.388   .     S
Be22   C21     1.390   1_556 S
Be22   He23    1.098   1_556 S
C21    Be22    1.390   1_554 S
C21    B21     1.359   .     S
He23   Be22    1.098   1_554 S
Be23   Be24    1.389   .     D
Be23   C22     1.390   1_655 S
Be23   He26    1.097   .     S
Be24   He25    1.097   .     S
Be24   C42     1.389   .     S
C22    Be23    1.390   1_455 S
C22    B22     1.359   .     D
Be25   Be26    1.395   1_455 D
Be25   C24     1.390   1_455 S
Be25   He28    1.097   .     S
Be26   Be25    1.395   1_655 D
Be26   C23     1.389   .     S
Be26   He27    1.096   .     S
C23    B11     1.356   .     S
B11    C24     1.356   .     D
B11    Li12    1.098   .     S
C24    H6      1.998   1_655 S
C24    Be25    1.390   1_655 S
Be27   Be28    1.395   .     D
Be27   C26     1.389   .     S
Be27   He30    1.096   .     S
Be28   C25     1.390   .     S
Be28   He29    1.097   .     S
C25    B12     1.356   .     D
B12    C26     1.357   .     S
B12    Li13    1.098   .     S
Be29   Be30    1.391   .     D
Be29   C28     1.389   .     S
Be29   He32    1.097   1_554 S
Be30   C27     1.390   .     S
Be30   He31    1.097   1_554 S
C27    B13     1.359   .     D
B13    C28     1.359   .     S
B13    Li14    1.098   .     S
He31   Be30    1.097   1_556 S
He32   Be29    1.097   1_556 S
Be31   Be32    1.390   .     D
Be31   C30     1.389   .     S
Be31   He34    1.097   .     S
Be32   C29     1.390   .     S
Be32   He33    1.097   .     S
C29    B14     1.359   .     D
B14    C30     1.359   .     S
B14    Li15    1.098   .     S
Be33   Be34    1.393   1_455 D
Be33   C32     1.390   .     S
Be33   He36    1.097   .     S
Be34   Be33    1.393   1_655 D
Be34   C31     1.389   .     S
Be34   He35    1.096   .     S
C31    B15     1.357   .     S
B15    C32     1.356   1_655 D
B15    Li16    1.098   .     S
C32    B15     1.356   1_455 D
Be35   Be36    1.393   .     D
Be35   C34     1.389   .     S
Be35   He38    1.097   .     S
Be36   C33     1.390   .     S
Be36   He37    1.097   .     S
C33    B16     1.356   .     D
B16    C34     1.357   .     S
B16    Li17    1.098   .     S
Be37   Be38    1.392   .     D
Be37   C36     1.389   .     S
Be37   He40    1.097   .     S
Be38   C35     1.390   1_556 S
Be38   He39    1.097   .     S
C35    Be38    1.390   1_554 S
C35    B17     1.358   .     D
B17    C36     1.358   1_554 S
B17    Li18    1.097   .     S
C36    B17     1.358   1_556 S
C36    H10     1.998   .     S
Be39   Be40    1.392   .     D
Be39   C38     1.388   1_655 S
Be39   He42    1.097   .     S
Be40   C37     1.390   1_655 S
Be40   He41    1.097   .     S
C37    Be40    1.390   1_455 S
C37    B18     1.358   .     D
B18    C38     1.358   .     S
B18    Li19    1.097   .     S
C38    Be39    1.388   1_455 S
B19    Li20    1.098   .     S
B19    C39     1.357   .     D
B20    C40     1.358   .     D
H10    C39     1.999   .     S
C40    H9      2.001   1_655 S
H11    C42     2.000   .     S
H11    C43     1.997   .     S
H11    C45     1.993   .     S
H11    C47     1.994   .     S
H12    C41     1.998   .     S
H12    C44     1.994   .     S
H12    C46     1.995   .     S
H12    C49     1.992   .     S
H13    C48     2.002   .     S
H13    C51     2.001   .     S
H13    C53     1.998   1_655 S
H13    C55     2.001   .     S
H14    C50     2.000   .     S
H14    C52     2.000   .     S
H14    C54     1.999   .     S
H14    C57     1.998   .     S
He43   Be59    1.095   .     S
B21    C41     1.359   1_554 D
B21    Li21    1.097   .     S
C41    B21     1.359   1_556 D
C42    B22     1.360   1_655 S
B22    C42     1.360   1_455 S
B22    Li22    1.097   .     S
Be41   Be42    1.393   .     D
Be41   C44     1.389   .     S
Be41   He45    1.097   .     S
Be42   C43     1.389   .     S
Be42   He44    1.097   .     S
C43    B23     1.356   .     D
B23    C44     1.356   .     S
B23    Li23    1.098   .     S
Be43   Be44    1.393   1_455 D
Be43   C46     1.390   .     S
Be43   He47    1.097   .     S
Be44   Be43    1.393   1_655 D
Be44   C45     1.390   .     S
Be44   He46    1.097   .     S
C45    B24     1.356   1_655 D
B24    C45     1.356   1_455 D
B24    C46     1.356   .     S
B24    Li24    1.098   .     S
Be45   Be46    1.393   .     D
Be45   C48     1.390   .     S
Be45   He49    1.097   .     S
Be46   C47     1.388   .     S
Be46   He48    1.097   .     S
C47    B25     1.358   .     S
B25    C48     1.357   .     D
B25    Li25    1.098   .     S
Be47   Be48    1.392   .     D
Be47   C50     1.390   .     S
Be47   He51    1.097   1_556 S
Be48   C49     1.388   .     S
Be48   He50    1.097   1_556 S
C49    B26     1.358   .     S
B26    C50     1.357   .     D
B26    Li26    1.098   .     S
He50   Be48    1.097   1_554 S
He51   Be47    1.097   1_554 S
Be49   Be50    1.393   .     D
Be49   C52     1.390   .     S
Be49   He53    1.097   .     S
Be50   C51     1.389   .     S
Be50   He52    1.096   .     S
C51    B27     1.358   .     S
B27    C52     1.357   .     D
B27    Li27    1.098   .     S
Be51   Be52    1.393   1_455 D
Be51   C54     1.389   .     S
Be51   He55    1.096   .     S
Be52   Be51    1.393   1_655 D
Be52   C53     1.390   1_655 S
Be52   He54    1.097   .     S
C53    H13     1.998   1_455 S
C53    Be52    1.390   1_455 S
C53    B28     1.357   .     D
B28    C54     1.358   .     S
B28    Li28    1.098   .     S
Be53   Be54    1.392   .     D
Be53   C56     1.390   1_455 S
Be53   He57    1.097   .     S
Be54   C55     1.389   1_455 S
Be54   He56    1.097   .     S
C55    Be54    1.389   1_655 S
C55    B29     1.358   .     D
B29    C56     1.358   .     S
B29    Li29    1.097   .     S
C56    Be53    1.390   1_655 S
C56    H19     2.002   .     S
Be55   Be56    1.392   .     D
Be55   C58     1.390   .     S
Be55   He59    1.097   .     S
Be56   C57     1.389   1_554 S
Be56   He58    1.097   .     S
C57    Be56    1.389   1_556 S
C57    B30     1.357   .     D
B30    C58     1.357   1_556 S
B30    Li30    1.097   .     S
C58    B30     1.357   1_554 S
C58    H20     1.998   .     S
Be57   Be58    1.392   .     D
Be57   C60     1.390   .     S
Be57   He61    1.097   1_455 S
Be58   C59     1.389   .     S
Be58   He60    1.096   .     S
C59    B39     1.358   .     S
C59    H20     2.001   .     S
C60    H19     2.003   1_455 S
C60    B39     1.358   .     D
He61   Be57    1.097   1_655 S
Be59   Be60    1.392   .     D
Be59   C62     1.389   .     S
Be60   C61     1.390   .     S
Be60   He62    1.097   .     S
C61    B40     1.357   .     S
C61    H20     2.000   .     S
C62    H19     1.999   .     S
C62    B40     1.357   .     D
H15    C63     1.998   .     S
H15    C65     1.993   .     S
H15    C67     1.996   .     S
H15    C69     2.002   .     S
H16    C64     1.999   .     S
H16    C66     1.995   .     S
H16    C68     1.995   .     S
H16    C71     1.999   .     S
H17    C70     2.001   .     S
H17    C73     2.002   .     S
H17    C75     1.996   .     S
H17    C77     2.006   .     S
H18    C72     1.996   .     S
H18    C74     1.998   .     S
H18    C76     1.997   .     S
H18    C79     1.999   .     S
H19    C60     2.003   1_655 S
H19    C80     1.995   .     S
Be61   Be62    1.390   .     D
Be61   He64    1.097   .     S
Be62   C63     1.388   1_554 S
Be62   He63    1.097   .     S
C63    Be62    1.388   1_556 S
Be63   Be64    1.389   .     D
Be63   C64     1.390   1_455 S
Be63   He66    1.097   .     S
Be64   C2      1.389   1_565 S
Be64   He65    1.097   .     S
C64    Be63    1.390   1_655 S
Be65   Be66    1.393   1_655 D
Be65   C66     1.390   .     S
Be65   He68    1.097   .     S
Be66   Be65    1.393   1_455 D
Be66   C65     1.389   .     S
Be66   He67    1.097   .     S
C65    B31     1.356   .     D
B31    C66     1.356   1_455 S
B31    Li31    1.098   .     S
C66    B31     1.356   1_655 S
Be67   Be68    1.394   .     D
Be67   C68     1.389   .     S
Be68   C67     1.390   .     S
C67    B32     1.356   .     D
B32    C68     1.357   .     S
B32    Li32    1.098   .     S
Be69   Be70    1.391   .     D
Be69   C70     1.389   .     S
Be69   He70    1.097   .     S
Be70   C69     1.389   .     S
Be70   He69    1.097   1_556 S
C69    B33     1.358   .     S
B33    C70     1.359   .     D
B33    Li33    1.097   .     S
He69   Be70    1.097   1_554 S
Be71   Be72    1.391   .     D
Be71   C72     1.389   .     S
Be71   He72    1.097   .     S
Be72   C71     1.390   .     S
Be72   He71    1.097   .     S
C71    B34     1.358   .     S
B34    C72     1.358   .     D
B34    Li34    1.098   .     S
Be73   Be74    1.393   1_655 D
Be73   C74     1.389   .     S
Be73   He74    1.097   .     S
Be74   Be73    1.393   1_455 D
Be74   C73     1.389   .     S
Be74   He73    1.096   .     S
C73    B35     1.358   .     S
B35    C74     1.357   1_455 D
B35    Li35    1.098   .     S
C74    B35     1.357   1_655 D
Be75   Be76    1.394   .     D
Be75   C76     1.390   .     S
Be75   He76    1.096   .     S
Be76   C75     1.389   .     S
Be76   He75    1.097   .     S
C75    B36     1.356   .     S
B36    C76     1.356   .     D
B36    Li36    1.098   .     S
Be77   Be78    1.391   1_554 D
Be77   C78     1.389   .     S
Be77   He78    1.095   .     S
Be78   Be77    1.391   1_556 D
Be78   C77     1.390   .     S
Be78   He77    1.096   .     S
C77    B37     1.358   .     D
B37    C78     1.359   1_556 S
B37    Li37    1.097   .     S
C78    B37     1.359   1_554 S
C78    H20     1.999   .     S
Be79   Be80    1.393   1_455 D
Be79   C80     1.389   1_455 S
Be79   He80    1.097   .     S
Be80   Be79    1.393   1_655 D
Be80   C79     1.390   .     S
Be80   He79    1.097   1_655 S
C79    B38     1.357   .     S
B38    C80     1.357   .     D
B38    Li38    1.097   .     S
C80    Be79    1.389   1_655 S
He79   Be80    1.097   1_455 S
B39    Li39    1.098   .     S
B40    Li40    1.097   .     S
