# Supplementary material for: Data-Driven Search Algorithm for Discovery of Synthesizable Zeolitic Imidazolate Frameworks
Source: JACS Au. 2025 Mar 7;5(3):1460–70. doi: 10.1021/jacsau.5c00077 (PMC11938011; doi:10.1021/jacsau.5c00077)
Supplement: Supplementary file 5 — au5c00077_si_005.zip [file au5c00077_si_005.zip › Tier 2/T-216_63_3_127411.cif]

data_63_3_127411.lmp-nosymm
_audit_creation_date              2023-09-12
_audit_creation_method            'Materials Studio'
_symmetry_space_group_name_H-M    'P1'
_symmetry_Int_Tables_number       1
_symmetry_cell_setting            triclinic
loop_
_symmetry_equiv_pos_as_xyz
  x,y,z
_cell_length_a                    48.9344
_cell_length_b                    18.1497
_cell_length_c                    17.1567
_cell_angle_alpha                 89.8903
_cell_angle_beta                  90.2064
_cell_angle_gamma                 89.8689
loop_
_atom_site_label
_atom_site_type_symbol
_atom_site_fract_x
_atom_site_fract_y
_atom_site_fract_z
_atom_site_U_iso_or_equiv
_atom_site_adp_type
_atom_site_occupancy
H1     Zn    0.21087   0.41913   0.63053   0.00000  Uiso   1.00
H2     Zn    0.19945   0.70945   0.46007   0.00000  Uiso   1.00
H3     Zn    0.20595   0.30513   0.96437   0.00000  Uiso   1.00
H4     Zn    0.20738   0.59189   0.13429   0.00000  Uiso   1.00
H5     Zn    0.08919   0.39187   0.61010   0.00000  Uiso   1.00
H6     Zn    0.07612   0.68366   0.44896   0.00000  Uiso   1.00
H7     Zn    0.08285   0.29239   0.94736   0.00000  Uiso   1.00
H8     Zn    0.08301   0.58391   0.11991   0.00000  Uiso   1.00
He1    H     0.99669   0.17932   0.33926   0.00000  Uiso   1.00
H9     Zn    0.99868   0.19020   0.52909   0.00000  Uiso   1.00
Be1    C     0.99358   0.12473   0.36519   0.00000  Uiso   1.00
Be2    C     0.20517   0.42745   0.17344   0.00000  Uiso   1.00
Be3    C     0.20430   0.36041   0.13409   0.00000  Uiso   1.00
C1     N     0.20684   0.37452   0.05480   0.00000  Uiso   1.00
B1     C     0.20882   0.44880   0.04848   0.00000  Uiso   1.00
C2     N     0.20850   0.48310   0.11865   0.00000  Uiso   1.00
He2    H     0.20191   0.30421   0.15650   0.00000  Uiso   1.00
He3    H     0.20413   0.43974   0.23594   0.00000  Uiso   1.00
Li1    H     0.21119   0.47772   0.99273   0.00000  Uiso   1.00
Be4    C     0.20306   0.65006   0.62578   0.00000  Uiso   1.00
Be5    C     0.20566   0.58332   0.66535   0.00000  Uiso   1.00
C3     N     0.20799   0.52752   0.61047   0.00000  Uiso   1.00
B2     C     0.20628   0.56157   0.54006   0.00000  Uiso   1.00
C4     N     0.20389   0.63585   0.54625   0.00000  Uiso   1.00
He4    H     0.20620   0.57134   0.72804   0.00000  Uiso   1.00
He5    H     0.20093   0.70639   0.64807   0.00000  Uiso   1.00
Li2    H     0.20738   0.53243   0.48412   0.00000  Uiso   1.00
B3     C     0.24172   0.19814   0.05336   0.00000  Uiso   1.00
C5     N     0.23391   0.22673   0.98355   0.00000  Uiso   1.00
Li3    H     0.23423   0.21810   0.10970   0.00000  Uiso   1.00
Be6    C     0.22165   0.63793   0.96767   0.00000  Uiso   1.00
Be7    C     0.23852   0.68761   0.92901   0.00000  Uiso   1.00
C6     N     0.22639   0.64458   0.04728   0.00000  Uiso   1.00
He6    H     0.24069   0.69937   0.86660   0.00000  Uiso   1.00
He7    H     0.20659   0.59903   0.94448   0.00000  Uiso   1.00
C7     N     0.24029   0.37935   0.56140   0.00000  Uiso   1.00
Li4    H     0.23588   0.26078   0.57020   0.00000  Uiso   1.00
Be8    C     0.22561   0.92168   0.52555   0.00000  Uiso   1.00
Be9    C     0.20780   0.87433   0.48701   0.00000  Uiso   1.00
C8     N     0.21608   0.80238   0.50183   0.00000  Uiso   1.00
B4     C     0.23886   0.80838   0.54689   0.00000  Uiso   1.00
He8    H     0.18964   0.88658   0.45173   0.00000  Uiso   1.00
He9    H     0.22572   0.98203   0.52861   0.00000  Uiso   1.00
Be10   C     0.24176   0.15408   0.34482   0.00000  Uiso   1.00
Be11   C     0.24026   0.12637   0.26919   0.00000  Uiso   1.00
He10   H     0.22264   0.10779   0.23485   0.00000  Uiso   1.00
He11   H     0.22567   0.16422   0.38784   0.00000  Uiso   1.00
He12   H     0.23433   0.91499   0.91309   0.00000  Uiso   1.00
He13   H     0.23099   0.96799   0.75920   0.00000  Uiso   1.00
Be12   C     0.23949   0.40603   0.86154   0.00000  Uiso   1.00
Be13   C     0.24082   0.43186   0.78518   0.00000  Uiso   1.00
C9     N     0.21900   0.40241   0.74380   0.00000  Uiso   1.00
B5     C     0.20532   0.35970   0.79574   0.00000  Uiso   1.00
C10    N     0.21670   0.36090   0.86808   0.00000  Uiso   1.00
Li5    H     0.18677   0.32862   0.78117   0.00000  Uiso   1.00
C11    N     0.21677   0.67115   0.36233   0.00000  Uiso   1.00
B6     C     0.20299   0.65190   0.29662   0.00000  Uiso   1.00
C12    N     0.21972   0.62619   0.23979   0.00000  Uiso   1.00
Li6    H     0.18076   0.65758   0.28972   0.00000  Uiso   1.00
Be14   C     0.13971   0.29986   0.57638   0.00000  Uiso   1.00
Be15   C     0.16805   0.30529   0.58069   0.00000  Uiso   1.00
C13    N     0.17454   0.37623   0.60453   0.00000  Uiso   1.00
B7     C     0.15025   0.41079   0.61562   0.00000  Uiso   1.00
C14    N     0.12861   0.36742   0.59755   0.00000  Uiso   1.00
He14   H     0.18397   0.26462   0.56766   0.00000  Uiso   1.00
He15   H     0.12662   0.25361   0.55922   0.00000  Uiso   1.00
Li7    H     0.14829   0.46839   0.63433   0.00000  Uiso   1.00
Be16   C     0.12163   0.77846   0.38425   0.00000  Uiso   1.00
Be17   C     0.15000   0.78359   0.38540   0.00000  Uiso   1.00
C15    N     0.16011   0.72983   0.43566   0.00000  Uiso   1.00
B8     C     0.13779   0.69348   0.46239   0.00000  Uiso   1.00
C16    N     0.11403   0.72168   0.43398   0.00000  Uiso   1.00
He16   H     0.16368   0.82095   0.35395   0.00000  Uiso   1.00
He17   H     0.10630   0.81134   0.35281   0.00000  Uiso   1.00
Li8    H     0.13881   0.64742   0.50391   0.00000  Uiso   1.00
Be18   C     0.13187   0.18883   0.94639   0.00000  Uiso   1.00
Be19   C     0.16030   0.19128   0.94959   0.00000  Uiso   1.00
C17    N     0.16811   0.26430   0.95857   0.00000  Uiso   1.00
B9     C     0.14447   0.30357   0.95964   0.00000  Uiso   1.00
C18    N     0.12197   0.26028   0.95389   0.00000  Uiso   1.00
He18   H     0.17552   0.14689   0.94668   0.00000  Uiso   1.00
He19   H     0.11796   0.14184   0.94031   0.00000  Uiso   1.00
Li9    H     0.14371   0.36368   0.96599   0.00000  Uiso   1.00
Be20   C     0.13015   0.68917   0.11142   0.00000  Uiso   1.00
Be21   C     0.15854   0.69181   0.11489   0.00000  Uiso   1.00
C19    N     0.16822   0.62023   0.12240   0.00000  Uiso   1.00
B10    C     0.14566   0.57683   0.12409   0.00000  Uiso   1.00
C20    N     0.12212   0.61582   0.11572   0.00000  Uiso   1.00
He20   H     0.17252   0.73888   0.11203   0.00000  Uiso   1.00
He21   H     0.11523   0.73403   0.10547   0.00000  Uiso   1.00
Li10   H     0.14644   0.51659   0.12956   0.00000  Uiso   1.00
Be22   C     0.04525   0.45815   0.07764   0.00000  Uiso   1.00
Be23   C     0.04556   0.38988   0.04090   0.00000  Uiso   1.00
C21    N     0.07215   0.37524   0.01740   0.00000  Uiso   1.00
B11    C     0.08687   0.43537   0.03859   0.00000  Uiso   1.00
C22    N     0.07159   0.48664   0.07611   0.00000  Uiso   1.00
He22   H     0.02903   0.35020   0.03098   0.00000  Uiso   1.00
He23   H     0.02820   0.48895   0.10315   0.00000  Uiso   1.00
Li11   H     0.10883   0.44143   0.02792   0.00000  Uiso   1.00
Be24   C     0.07439   0.62032   0.61504   0.00000  Uiso   1.00
Be25   C     0.07778   0.55212   0.65119   0.00000  Uiso   1.00
C23    N     0.08165   0.49922   0.59371   0.00000  Uiso   1.00
B12    C     0.08104   0.53675   0.52533   0.00000  Uiso   1.00
C24    N     0.07609   0.60981   0.53511   0.00000  Uiso   1.00
He24   H     0.07765   0.53736   0.71323   0.00000  Uiso   1.00
He25   H     0.07058   0.67502   0.63977   0.00000  Uiso   1.00
Li12   H     0.08357   0.51030   0.46830   0.00000  Uiso   1.00
Be26   C     0.05090   0.37656   0.82687   0.00000  Uiso   1.00
Be27   C     0.05228   0.39942   0.74960   0.00000  Uiso   1.00
C25    N     0.07709   0.37580   0.71933   0.00000  Uiso   1.00
B13    C     0.08962   0.33835   0.77793   0.00000  Uiso   1.00
C26    N     0.07477   0.33836   0.84454   0.00000  Uiso   1.00
He26   H     0.03768   0.43124   0.71433   0.00000  Uiso   1.00
He27   H     0.03494   0.38536   0.87060   0.00000  Uiso   1.00
Li13   H     0.10982   0.31243   0.77258   0.00000  Uiso   1.00
Be28   C     0.04990   0.54633   0.26690   0.00000  Uiso   1.00
Be29   C     0.04819   0.57068   0.34362   0.00000  Uiso   1.00
C27    N     0.06807   0.62415   0.35469   0.00000  Uiso   1.00
B14    C     0.08074   0.63167   0.28501   0.00000  Uiso   1.00
C28    N     0.07089   0.58459   0.23058   0.00000  Uiso   1.00
He28   H     0.03466   0.55366   0.39119   0.00000  Uiso   1.00
He29   H     0.03826   0.50366   0.23637   0.00000  Uiso   1.00
Li14   H     0.09780   0.66961   0.27462   0.00000  Uiso   1.00
Be30   C     0.05095   0.24966   0.44910   0.00000  Uiso   1.00
Be31   C     0.07199   0.29798   0.46854   0.00000  Uiso   1.00
C29    N     0.06814   0.32055   0.54507   0.00000  Uiso   1.00
B15    C     0.04502   0.28650   0.56917   0.00000  Uiso   1.00
C30    N     0.03416   0.24209   0.51372   0.00000  Uiso   1.00
He30   H     0.08939   0.31769   0.43429   0.00000  Uiso   1.00
He31   H     0.04685   0.21931   0.39513   0.00000  Uiso   1.00
Li15   H     0.03645   0.29253   0.62789   0.00000  Uiso   1.00
Be32   C     0.02930   0.87408   0.48887   0.00000  Uiso   1.00
Be33   C     0.05047   0.82561   0.50713   0.00000  Uiso   1.00
C31    N     0.04999   0.76849   0.45349   0.00000  Uiso   1.00
B16    C     0.02875   0.78391   0.40483   0.00000  Uiso   1.00
C32    N     0.01586   0.84801   0.42293   0.00000  Uiso   1.00
He32   H     0.06575   0.82751   0.55398   0.00000  Uiso   1.00
He33   H     0.02322   0.92551   0.51734   0.00000  Uiso   1.00
Li16   H     0.02293   0.74877   0.35553   0.00000  Uiso   1.00
Be34   C     0.03084   0.11659   0.00675   0.00000  Uiso   1.00
Be35   C     0.05154   0.16629   0.02497   0.00000  Uiso   1.00
C33    N     0.05631   0.20966   0.95969   0.00000  Uiso   1.00
B17    C     0.03869   0.18502   0.90434   0.00000  Uiso   1.00
C34    N     0.02308   0.12812   0.92966   0.00000  Uiso   1.00
He34   H     0.06310   0.17443   0.07914   0.00000  Uiso   1.00
He35   H     0.02126   0.07392   0.04264   0.00000  Uiso   1.00
Li17   H     0.03753   0.20780   0.84505   0.00000  Uiso   1.00
Be36   C     0.05015   0.75351   0.98071   0.00000  Uiso   1.00
Be37   C     0.07116   0.70488   0.00018   0.00000  Uiso   1.00
C35    N     0.06341   0.66622   0.06651   0.00000  Uiso   1.00
B18    C     0.03804   0.69108   0.08417   0.00000  Uiso   1.00
C36    N     0.02931   0.74447   0.03455   0.00000  Uiso   1.00
He36   H     0.09098   0.69514   0.97235   0.00000  Uiso   1.00
He37   H     0.04840   0.79374   0.93315   0.00000  Uiso   1.00
Li18   H     0.02609   0.67094   0.13387   0.00000  Uiso   1.00
Li19   H     0.00007   0.96225   0.00989   0.00000  Uiso   1.00
Li20   H     0.01038   0.80540   0.22272   0.00000  Uiso   1.00
Be38   C     0.02027   0.05267   0.71558   0.00000  Uiso   1.00
Be39   C     0.02176   0.07823   0.63924   0.00000  Uiso   1.00
C37    N     0.00317   0.13565   0.63035   0.00000  Uiso   1.00
C38    N     0.00057   0.09358   0.75451   0.00000  Uiso   1.00
He38   H     0.03480   0.06017   0.59100   0.00000  Uiso   1.00
He39   H     0.03157   0.00814   0.74475   0.00000  Uiso   1.00
B19    C     0.99398   0.93562   0.95518   0.00000  Uiso   1.00
H10    Zn    0.27934   0.09057   0.13382   0.00000  Uiso   1.00
H11    Zn    0.28165   0.80335   0.96495   0.00000  Uiso   1.00
H12    Zn    0.28598   0.20826   0.45962   0.00000  Uiso   1.00
H13    Zn    0.27521   0.91884   0.63151   0.00000  Uiso   1.00
H14    Zn    0.40359   0.08613   0.11981   0.00000  Uiso   1.00
H15    Zn    0.40477   0.79321   0.94945   0.00000  Uiso   1.00
H16    Zn    0.40942   0.18408   0.44947   0.00000  Uiso   1.00
H17    Zn    0.39694   0.89359   0.61240   0.00000  Uiso   1.00
H18    Zn    0.48767   0.69151   0.53210   0.00000  Uiso   1.00
Be40   C     0.28056   0.08317   0.66569   0.00000  Uiso   1.00
Be41   C     0.28303   0.14969   0.62573   0.00000  Uiso   1.00
C39    N     0.28182   0.13514   0.54628   0.00000  Uiso   1.00
B20    C     0.27934   0.06088   0.54052   0.00000  Uiso   1.00
C40    N     0.27793   0.02718   0.61113   0.00000  Uiso   1.00
He40   H     0.28533   0.20608   0.64769   0.00000  Uiso   1.00
He41   H     0.28031   0.07147   0.72843   0.00000  Uiso   1.00
Li21   H     0.27793   0.03151   0.48475   0.00000  Uiso   1.00
Be42   C     0.28369   0.85917   0.13451   0.00000  Uiso   1.00
Be43   C     0.28260   0.92632   0.17361   0.00000  Uiso   1.00
C41    N     0.27884   0.98170   0.11863   0.00000  Uiso   1.00
B21    C     0.27851   0.94717   0.04859   0.00000  Uiso   1.00
C42    N     0.28088   0.87297   0.05517   0.00000  Uiso   1.00
He42   H     0.28374   0.93884   0.23606   0.00000  Uiso   1.00
He43   H     0.28640   0.80309   0.15709   0.00000  Uiso   1.00
Li22   H     0.27587   0.97585   0.99274   0.00000  Uiso   1.00
Be44   C     0.24799   0.18630   0.92792   0.00000  Uiso   1.00
Be45   C     0.26461   0.13557   0.96658   0.00000  Uiso   1.00
C43    N     0.26029   0.14298   0.04622   0.00000  Uiso   1.00
He44   H     0.27918   0.09534   0.94333   0.00000  Uiso   1.00
He45   H     0.24559   0.19787   0.86549   0.00000  Uiso   1.00
C44    N     0.25328   0.72648   0.98459   0.00000  Uiso   1.00
B22    C     0.24556   0.69807   0.05439   0.00000  Uiso   1.00
Li23   H     0.25352   0.71708   0.11069   0.00000  Uiso   1.00
Be46   C     0.27725   0.37352   0.48364   0.00000  Uiso   1.00
Be47   C     0.25960   0.42126   0.52217   0.00000  Uiso   1.00
B23    C     0.24705   0.30813   0.54656   0.00000  Uiso   1.00
C45    N     0.26942   0.30171   0.50041   0.00000  Uiso   1.00
He46   H     0.25927   0.48166   0.52400   0.00000  Uiso   1.00
He47   H     0.29502   0.38548   0.44711   0.00000  Uiso   1.00
C46    N     0.24547   0.87944   0.56279   0.00000  Uiso   1.00
Li24   H     0.25044   0.76082   0.56889   0.00000  Uiso   1.00
C47    N     0.26652   0.12485   0.23864   0.00000  Uiso   1.00
B24    C     0.28299   0.15058   0.29629   0.00000  Uiso   1.00
C48    N     0.26894   0.16975   0.36133   0.00000  Uiso   1.00
Li25   H     0.30523   0.15633   0.29045   0.00000  Uiso   1.00
Be48   C     0.24594   0.93098   0.78672   0.00000  Uiso   1.00
Be49   C     0.24763   0.90473   0.86290   0.00000  Uiso   1.00
C49    N     0.27051   0.85953   0.86889   0.00000  Uiso   1.00
B25    C     0.28160   0.85872   0.79639   0.00000  Uiso   1.00
C50    N     0.26763   0.90173   0.74488   0.00000  Uiso   1.00
Li26   H     0.30013   0.82771   0.78139   0.00000  Uiso   1.00
He48   H     0.25560   0.46870   0.75725   0.00000  Uiso   1.00
He49   H     0.25297   0.41658   0.91151   0.00000  Uiso   1.00
Be50   C     0.24587   0.62785   0.27161   0.00000  Uiso   1.00
Be51   C     0.24405   0.65556   0.34716   0.00000  Uiso   1.00
He50   H     0.25997   0.66578   0.39093   0.00000  Uiso   1.00
He51   H     0.26365   0.60932   0.23816   0.00000  Uiso   1.00
Be52   C     0.35594   0.19048   0.11229   0.00000  Uiso   1.00
Be53   C     0.32755   0.19231   0.11588   0.00000  Uiso   1.00
C51    N     0.31828   0.12040   0.12271   0.00000  Uiso   1.00
B26    C     0.34108   0.07760   0.12378   0.00000  Uiso   1.00
C52    N     0.36437   0.11731   0.11575   0.00000  Uiso   1.00
He52   H     0.31330   0.23901   0.11357   0.00000  Uiso   1.00
He53   H     0.37061   0.23577   0.10676   0.00000  Uiso   1.00
Li27   H     0.34064   0.01730   0.12862   0.00000  Uiso   1.00
Be54   C     0.35625   0.68823   0.94837   0.00000  Uiso   1.00
Be55   C     0.32780   0.69004   0.95119   0.00000  Uiso   1.00
C53    N     0.31965   0.76292   0.95970   0.00000  Uiso   1.00
B27    C     0.34310   0.80272   0.96092   0.00000  Uiso   1.00
C54    N     0.36582   0.75992   0.95569   0.00000  Uiso   1.00
He54   H     0.31280   0.64531   0.94826   0.00000  Uiso   1.00
He55   H     0.37037   0.64153   0.94272   0.00000  Uiso   1.00
Li28   H     0.34359   0.86287   0.96703   0.00000  Uiso   1.00
Be56   C     0.36343   0.27715   0.38345   0.00000  Uiso   1.00
Be57   C     0.33504   0.28195   0.38439   0.00000  Uiso   1.00
C55    N     0.32522   0.22865   0.43528   0.00000  Uiso   1.00
B28    C     0.34770   0.19287   0.46259   0.00000  Uiso   1.00
C56    N     0.37131   0.22100   0.43391   0.00000  Uiso   1.00
He56   H     0.32119   0.31876   0.35234   0.00000  Uiso   1.00
He57   H     0.37859   0.30986   0.35167   0.00000  Uiso   1.00
Li29   H     0.34692   0.14726   0.50467   0.00000  Uiso   1.00
Be58   C     0.34676   0.80088   0.57744   0.00000  Uiso   1.00
Be59   C     0.31839   0.80578   0.58139   0.00000  Uiso   1.00
C57    N     0.31163   0.87649   0.60552   0.00000  Uiso   1.00
B29    C     0.33579   0.91142   0.61712   0.00000  Uiso   1.00
C58    N     0.35759   0.86854   0.59913   0.00000  Uiso   1.00
He58   H     0.30263   0.76489   0.56795   0.00000  Uiso   1.00
He59   H     0.36002   0.75495   0.56020   0.00000  Uiso   1.00
Li30   H     0.33753   0.96897   0.63616   0.00000  Uiso   1.00
Be60   C     0.40844   0.05395   0.65271   0.00000  Uiso   1.00
Be61   C     0.41173   0.12189   0.61609   0.00000  Uiso   1.00
C59    N     0.40985   0.11090   0.53623   0.00000  Uiso   1.00
B30    C     0.40487   0.03785   0.52695   0.00000  Uiso   1.00
C60    N     0.40442   0.00076   0.59559   0.00000  Uiso   1.00
He60   H     0.41561   0.17672   0.64042   0.00000  Uiso   1.00
He61   H     0.40873   0.03956   0.71484   0.00000  Uiso   1.00
Li31   H     0.40221   0.01109   0.47009   0.00000  Uiso   1.00
Be62   C     0.44171   0.89255   0.04196   0.00000  Uiso   1.00
Be63   C     0.44178   0.96112   0.07808   0.00000  Uiso   1.00
C61    N     0.41530   0.98895   0.07633   0.00000  Uiso   1.00
B31    C     0.40017   0.93697   0.03940   0.00000  Uiso   1.00
C62    N     0.41512   0.87704   0.01870   0.00000  Uiso   1.00
He62   H     0.45884   0.99255   0.10329   0.00000  Uiso   1.00
He63   H     0.45842   0.85322   0.03236   0.00000  Uiso   1.00
Li32   H     0.37814   0.94240   0.02873   0.00000  Uiso   1.00
Be64   C     0.43778   0.07115   0.34496   0.00000  Uiso   1.00
Be65   C     0.43635   0.04734   0.26798   0.00000  Uiso   1.00
C63    N     0.41547   0.08603   0.23092   0.00000  Uiso   1.00
B32    C     0.40539   0.13277   0.28523   0.00000  Uiso   1.00
C64    N     0.41780   0.12463   0.35548   0.00000  Uiso   1.00
He64   H     0.44814   0.00483   0.23763   0.00000  Uiso   1.00
He65   H     0.45114   0.05368   0.39308   0.00000  Uiso   1.00
Li33   H     0.38833   0.17089   0.27429   0.00000  Uiso   1.00
Be66   C     0.43427   0.90083   0.75159   0.00000  Uiso   1.00
Be67   C     0.43603   0.87760   0.82870   0.00000  Uiso   1.00
C65    N     0.41233   0.83916   0.84649   0.00000  Uiso   1.00
B33    C     0.39719   0.83947   0.78012   0.00000  Uiso   1.00
C66    N     0.40939   0.87726   0.72154   0.00000  Uiso   1.00
He66   H     0.45218   0.88624   0.87223   0.00000  Uiso   1.00
He67   H     0.44865   0.93289   0.71631   0.00000  Uiso   1.00
Li34   H     0.37703   0.81348   0.77491   0.00000  Uiso   1.00
Be68   C     0.43573   0.25710   0.98220   0.00000  Uiso   1.00
Be69   C     0.41481   0.20847   0.00136   0.00000  Uiso   1.00
C67    N     0.42284   0.16899   0.06711   0.00000  Uiso   1.00
B34    C     0.44827   0.19339   0.08475   0.00000  Uiso   1.00
C68    N     0.45679   0.24719   0.03563   0.00000  Uiso   1.00
He68   H     0.39488   0.19924   0.97365   0.00000  Uiso   1.00
He69   H     0.43729   0.29781   0.93511   0.00000  Uiso   1.00
Li35   H     0.46042   0.17257   0.13405   0.00000  Uiso   1.00
Be70   C     0.45933   0.62283   0.01150   0.00000  Uiso   1.00
Be71   C     0.43836   0.67197   0.02939   0.00000  Uiso   1.00
C69    N     0.43236   0.71265   0.96285   0.00000  Uiso   1.00
B35    C     0.44950   0.68690   0.90707   0.00000  Uiso   1.00
C70    N     0.46601   0.63197   0.93341   0.00000  Uiso   1.00
He70   H     0.42742   0.68146   0.08415   0.00000  Uiso   1.00
He71   H     0.46981   0.58215   0.04829   0.00000  Uiso   1.00
Li36   H     0.44970   0.70757   0.84686   0.00000  Uiso   1.00
Be72   C     0.45357   0.37941   0.48435   0.00000  Uiso   1.00
Be73   C     0.43253   0.33080   0.50210   0.00000  Uiso   1.00
C71    N     0.43447   0.27090   0.45225   0.00000  Uiso   1.00
B36    C     0.45650   0.28468   0.40652   0.00000  Uiso   1.00
C72    N     0.46846   0.35043   0.42264   0.00000  Uiso   1.00
He72   H     0.41637   0.33445   0.54604   0.00000  Uiso   1.00
He73   H     0.45864   0.43280   0.51030   0.00000  Uiso   1.00
Li37   H     0.46352   0.24726   0.36053   0.00000  Uiso   1.00
Be74   C     0.43557   0.75246   0.45153   0.00000  Uiso   1.00
Be75   C     0.41447   0.80082   0.47067   0.00000  Uiso   1.00
C73    N     0.41819   0.82274   0.54752   0.00000  Uiso   1.00
B37    C     0.44129   0.78829   0.57210   0.00000  Uiso   1.00
C74    N     0.45225   0.74420   0.51665   0.00000  Uiso   1.00
He74   H     0.39712   0.82093   0.43600   0.00000  Uiso   1.00
He75   H     0.43974   0.72252   0.39741   0.00000  Uiso   1.00
Li38   H     0.44977   0.79376   0.63116   0.00000  Uiso   1.00
He76   H     0.48936   0.68118   0.34232   0.00000  Uiso   1.00
Li39   H     0.47498   0.30777   0.22360   0.00000  Uiso   1.00
Be76   C     0.46720   0.55532   0.72010   0.00000  Uiso   1.00
Be77   C     0.46520   0.58059   0.64370   0.00000  Uiso   1.00
C75    N     0.48383   0.63748   0.63380   0.00000  Uiso   1.00
C76    N     0.48725   0.59588   0.75806   0.00000  Uiso   1.00
He77   H     0.45177   0.56266   0.59607   0.00000  Uiso   1.00
He78   H     0.45604   0.51119   0.74990   0.00000  Uiso   1.00
C77    N     0.49283   0.61622   0.44832   0.00000  Uiso   1.00
Li40   H     0.48730   0.46484   0.01253   0.00000  Uiso   1.00
Be78   C     0.49219   0.62636   0.36808   0.00000  Uiso   1.00
H19    Zn    0.69517   0.81582   0.52969   0.00000  Uiso   1.00
H20    Zn    0.71074   0.11539   0.37208   0.00000  Uiso   1.00
H21    Zn    0.71059   0.84524   0.87516   0.00000  Uiso   1.00
H22    Zn    0.69458   0.14221   0.02700   0.00000  Uiso   1.00
H23    Zn    0.57973   0.89881   0.60742   0.00000  Uiso   1.00
H24    Zn    0.59344   0.18547   0.43760   0.00000  Uiso   1.00
H25    Zn    0.59067   0.78712   0.93439   0.00000  Uiso   1.00
H26    Zn    0.57852   0.06699   0.11219   0.00000  Uiso   1.00
H27    Zn    0.49376   0.29188   0.03790   0.00000  Uiso   1.00
H28    Zn    0.50221   0.39599   0.37697   0.00000  Uiso   1.00
H29    Zn    0.49578   0.58349   0.87184   0.00000  Uiso   1.00
He79   H     0.72877   0.53595   0.48982   0.00000  Uiso   1.00
He80   H     0.73728   0.40080   0.56538   0.00000  Uiso   1.00
Be79   C     0.70456   0.07592   0.86696   0.00000  Uiso   1.00
Be80   C     0.70788   0.00724   0.83221   0.00000  Uiso   1.00
C78    N     0.70713   0.95392   0.89038   0.00000  Uiso   1.00
B38    C     0.70344   0.99140   0.95786   0.00000  Uiso   1.00
C79    N     0.70221   0.06543   0.94687   0.00000  Uiso   1.00
He81   H     0.71075   0.99235   0.77083   0.00000  Uiso   1.00
He82   H     0.70400   0.13117   0.84102   0.00000  Uiso   1.00
Li41   H     0.70196   0.96480   0.01524   0.00000  Uiso   1.00
Be81   C     0.69160   0.96199   0.34208   0.00000  Uiso   1.00
Be82   C     0.68810   0.89417   0.37836   0.00000  Uiso   1.00
C80    N     0.69739   0.89976   0.45475   0.00000  Uiso   1.00
B39    C     0.70569   0.97068   0.46278   0.00000  Uiso   1.00
C81    N     0.70318   0.00999   0.39567   0.00000  Uiso   1.00
He83   H     0.67992   0.84251   0.35497   0.00000  Uiso   1.00
He84   H     0.68711   0.97903   0.28200   0.00000  Uiso   1.00
Li42   H     0.71429   0.99312   0.51692   0.00000  Uiso   1.00
Be83   C     0.71359   0.65023   0.36792   0.00000  Uiso   1.00
Be84   C     0.69523   0.69605   0.40640   0.00000  Uiso   1.00
C82    N     0.70932   0.73290   0.46492   0.00000  Uiso   1.00
B40    C     0.73569   0.71041   0.45851   0.00000  Uiso   1.00
C83    N     0.73935   0.66097   0.40023   0.00000  Uiso   1.00
He85   H     0.67320   0.70402   0.39769   0.00000  Uiso   1.00
He86   H     0.71049   0.61255   0.31879   0.00000  Uiso   1.00
Li43   H     0.73745   0.26427   0.44218   0.00000  Uiso   1.00
C84    N     0.74107   0.80849   0.94321   0.00000  Uiso   1.00
Li44   H     0.73847   0.69038   0.92691   0.00000  Uiso   1.00
Be85   C     0.70573   0.30848   0.01310   0.00000  Uiso   1.00
Be86   C     0.72567   0.35400   0.98116   0.00000  Uiso   1.00
B41    C     0.73608   0.23957   0.95467   0.00000  Uiso   1.00
C85    N     0.71210   0.23607   0.99433   0.00000  Uiso   1.00
He87   H     0.72772   0.41416   0.98183   0.00000  Uiso   1.00
He88   H     0.68736   0.32194   0.04665   0.00000  Uiso   1.00
Be87   C     0.74229   0.83255   0.64776   0.00000  Uiso   1.00
C86    N     0.71455   0.82539   0.63208   0.00000  Uiso   1.00
B42    C     0.70210   0.82626   0.70268   0.00000  Uiso   1.00
C87    N     0.72011   0.83222   0.76269   0.00000  Uiso   1.00
Li45   H     0.67993   0.82096   0.71063   0.00000  Uiso   1.00
Be88   C     0.73744   0.08590   0.14218   0.00000  Uiso   1.00
Be89   C     0.74153   0.08285   0.22249   0.00000  Uiso   1.00
C88    N     0.71867   0.11281   0.25841   0.00000  Uiso   1.00
B43    C     0.70128   0.13102   0.19974   0.00000  Uiso   1.00
C89    N     0.71163   0.11521   0.12844   0.00000  Uiso   1.00
Li46   H     0.68108   0.15591   0.20905   0.00000  Uiso   1.00
Li47   H     0.49869   0.51688   0.51681   0.00000  Uiso   1.00
He89   H     0.73115   0.25762   0.78302   0.00000  Uiso   1.00
He90   H     0.73886   0.23816   0.62196   0.00000  Uiso   1.00
Be90   C     0.61318   0.76131   0.57374   0.00000  Uiso   1.00
Be91   C     0.63992   0.74114   0.55609   0.00000  Uiso   1.00
C90    N     0.65528   0.80503   0.54915   0.00000  Uiso   1.00
B44    C     0.63780   0.86128   0.56445   0.00000  Uiso   1.00
C91    N     0.61198   0.83770   0.57813   0.00000  Uiso   1.00
He91   H     0.64912   0.68666   0.54723   0.00000  Uiso   1.00
He92   H     0.59493   0.72734   0.58254   0.00000  Uiso   1.00
Li48   H     0.64368   0.91962   0.56338   0.00000  Uiso   1.00
Be92   C     0.64648   0.26792   0.40131   0.00000  Uiso   1.00
Be93   C     0.67381   0.25190   0.38616   0.00000  Uiso   1.00
C92    N     0.67742   0.17617   0.39258   0.00000  Uiso   1.00
B45    C     0.65241   0.14875   0.41034   0.00000  Uiso   1.00
C93    N     0.63312   0.20216   0.41718   0.00000  Uiso   1.00
He93   H     0.69086   0.28840   0.37146   0.00000  Uiso   1.00
He94   H     0.63555   0.32075   0.40235   0.00000  Uiso   1.00
Li49   H     0.64835   0.08990   0.41960   0.00000  Uiso   1.00
Be94   C     0.64367   0.70299   0.90549   0.00000  Uiso   1.00
Be95   C     0.67127   0.71654   0.89228   0.00000  Uiso   1.00
C94    N     0.67545   0.79217   0.89534   0.00000  Uiso   1.00
B46    C     0.65047   0.82192   0.90949   0.00000  Uiso   1.00
C95    N     0.63062   0.77017   0.91670   0.00000  Uiso   1.00
He95   H     0.68814   0.67819   0.88105   0.00000  Uiso   1.00
He96   H     0.63240   0.65089   0.90749   0.00000  Uiso   1.00
Li50   H     0.64679   0.88136   0.91523   0.00000  Uiso   1.00
Be96   C     0.61045   0.18730   0.03128   0.00000  Uiso   1.00
Be97   C     0.63721   0.20599   0.01259   0.00000  Uiso   1.00
C96    N     0.65432   0.15088   0.04079   0.00000  Uiso   1.00
B47    C     0.63761   0.10020   0.07389   0.00000  Uiso   1.00
C97    N     0.61086   0.11949   0.06902   0.00000  Uiso   1.00
He97   H     0.64521   0.25425   0.98201   0.00000  Uiso   1.00
He98   H     0.59122   0.21639   0.01918   0.00000  Uiso   1.00
Li51   H     0.64488   0.04897   0.10114   0.00000  Uiso   1.00
Be98   C     0.57354   0.90105   0.14245   0.00000  Uiso   1.00
Be99   C     0.57575   0.83543   0.10088   0.00000  Uiso   1.00
C98    N     0.58284   0.85270   0.02472   0.00000  Uiso   1.00
B48    C     0.58545   0.92710   0.02284   0.00000  Uiso   1.00
C99    N     0.57999   0.95881   0.09257   0.00000  Uiso   1.00
He99   H     0.57238   0.77821   0.11904   0.00000  Uiso   1.00
He100  H     0.56831   0.91094   0.20364   0.00000  Uiso   1.00
Li52   H     0.59121   0.95836   0.97057   0.00000  Uiso   1.00
Be100  C     0.58478   0.12999   0.60470   0.00000  Uiso   1.00
Be101  C     0.58207   0.06290   0.64343   0.00000  Uiso   1.00
C100   N     0.58357   0.00681   0.58856   0.00000  Uiso   1.00
B49    C     0.58712   0.04110   0.51906   0.00000  Uiso   1.00
C101   N     0.58749   0.11561   0.52567   0.00000  Uiso   1.00
He101  H     0.57937   0.05087   0.70560   0.00000  Uiso   1.00
He102  H     0.58451   0.18659   0.62694   0.00000  Uiso   1.00
Li53   H     0.58910   0.01170   0.46349   0.00000  Uiso   1.00
Be102  C     0.55355   0.88874   0.83989   0.00000  Uiso   1.00
Be103  C     0.55074   0.91376   0.76352   0.00000  Uiso   1.00
C102   N     0.57217   0.88497   0.72021   0.00000  Uiso   1.00
B50    C     0.58718   0.84392   0.77075   0.00000  Uiso   1.00
C103   N     0.57699   0.84549   0.84408   0.00000  Uiso   1.00
He103  H     0.53519   0.94934   0.73658   0.00000  Uiso   1.00
He104  H     0.54097   0.89900   0.89154   0.00000  Uiso   1.00
Li54   H     0.60583   0.81392   0.75448   0.00000  Uiso   1.00
Be104  C     0.55012   0.06519   0.26912   0.00000  Uiso   1.00
Be105  C     0.55368   0.09201   0.34442   0.00000  Uiso   1.00
C104   N     0.57822   0.13035   0.34694   0.00000  Uiso   1.00
B51    C     0.58843   0.12698   0.27363   0.00000  Uiso   1.00
C105   N     0.57227   0.08765   0.22468   0.00000  Uiso   1.00
He105  H     0.54082   0.08636   0.39633   0.00000  Uiso   1.00
He106  H     0.53354   0.03241   0.24371   0.00000  Uiso   1.00
Li55   H     0.60779   0.15249   0.25611   0.00000  Uiso   1.00
Be106  C     0.51512   0.82635   0.46489   0.00000  Uiso   1.00
Be107  C     0.53604   0.87589   0.48129   0.00000  Uiso   1.00
C106   N     0.54756   0.85626   0.55244   0.00000  Uiso   1.00
B52    C     0.53401   0.79492   0.57568   0.00000  Uiso   1.00
C107   N     0.51395   0.77520   0.52520   0.00000  Uiso   1.00
He107  H     0.54329   0.92397   0.44862   0.00000  Uiso   1.00
He108  H     0.50094   0.82385   0.41533   0.00000  Uiso   1.00
Li56   H     0.53841   0.76560   0.63030   0.00000  Uiso   1.00
Be108  C     0.55276   0.38583   0.48509   0.00000  Uiso   1.00
Be109  C     0.57412   0.33654   0.49916   0.00000  Uiso   1.00
C108   N     0.57125   0.27756   0.44832   0.00000  Uiso   1.00
B53    C     0.54839   0.29227   0.40598   0.00000  Uiso   1.00
C109   N     0.53673   0.35763   0.42521   0.00000  Uiso   1.00
He109  H     0.59111   0.33893   0.54091   0.00000  Uiso   1.00
He110  H     0.54791   0.43891   0.51221   0.00000  Uiso   1.00
Li57   H     0.54055   0.25616   0.35977   0.00000  Uiso   1.00
Be110  C     0.55097   0.58200   0.95340   0.00000  Uiso   1.00
Be111  C     0.57305   0.62809   0.96878   0.00000  Uiso   1.00
C110   N     0.56825   0.69509   0.93196   0.00000  Uiso   1.00
B54    C     0.54340   0.68823   0.89717   0.00000  Uiso   1.00
C111   N     0.53233   0.62040   0.90731   0.00000  Uiso   1.00
He111  H     0.59178   0.61825   0.00254   0.00000  Uiso   1.00
He112  H     0.54724   0.52477   0.97098   0.00000  Uiso   1.00
Li58   H     0.53357   0.73215   0.86301   0.00000  Uiso   1.00
Be112  C     0.51633   0.14999   0.96656   0.00000  Uiso   1.00
Be113  C     0.53556   0.09580   0.98454   0.00000  Uiso   1.00
C112   N     0.54724   0.11322   0.05604   0.00000  Uiso   1.00
B55    C     0.53562   0.17785   0.07783   0.00000  Uiso   1.00
C113   N     0.51673   0.20208   0.02579   0.00000  Uiso   1.00
He113  H     0.54146   0.04580   0.95295   0.00000  Uiso   1.00
He114  H     0.50250   0.15565   0.91646   0.00000  Uiso   1.00
Li59   H     0.54062   0.20675   0.13224   0.00000  Uiso   1.00
Be114  C     0.52902   0.41092   0.22103   0.00000  Uiso   1.00
Be115  C     0.52701   0.38823   0.14382   0.00000  Uiso   1.00
C114   N     0.50415   0.34350   0.13665   0.00000  Uiso   1.00
C115   N     0.50759   0.37978   0.26244   0.00000  Uiso   1.00
He115  H     0.53996   0.40117   0.09357   0.00000  Uiso   1.00
He116  H     0.54410   0.44661   0.24953   0.00000  Uiso   1.00
B56    C     0.49626   0.64520   0.70432   0.00000  Uiso   1.00
Li60   H     0.51224   0.68594   0.71640   0.00000  Uiso   1.00
Be116  C     0.50504   0.42117   0.83653   0.00000  Uiso   1.00
Be117  C     0.50559   0.35331   0.87458   0.00000  Uiso   1.00
C116   N     0.49879   0.36489   0.95209   0.00000  Uiso   1.00
C117   N     0.49684   0.47449   0.88964   0.00000  Uiso   1.00
He117  H     0.51084   0.29826   0.85301   0.00000  Uiso   1.00
He118  H     0.50939   0.43528   0.77563   0.00000  Uiso   1.00
Be118  C     0.49560   0.55788   0.33285   0.00000  Uiso   1.00
B57    C     0.49685   0.54287   0.45921   0.00000  Uiso   1.00
C118   N     0.49867   0.50521   0.39114   0.00000  Uiso   1.00
He119  H     0.49614   0.54271   0.27102   0.00000  Uiso   1.00
B58    C     0.49344   0.33923   0.20949   0.00000  Uiso   1.00
B59    C     0.49352   0.43809   0.95809   0.00000  Uiso   1.00
H30    Zn    0.78954   0.63631   0.03147   0.00000  Uiso   1.00
H31    Zn    0.77783   0.34035   0.88459   0.00000  Uiso   1.00
H32    Zn    0.77310   0.60348   0.37622   0.00000  Uiso   1.00
H33    Zn    0.79140   0.30785   0.53824   0.00000  Uiso   1.00
H34    Zn    0.90707   0.56711   0.10823   0.00000  Uiso   1.00
H35    Zn    0.89793   0.28464   0.93364   0.00000  Uiso   1.00
H36    Zn    0.89120   0.68501   0.43349   0.00000  Uiso   1.00
H37    Zn    0.90741   0.40125   0.60429   0.00000  Uiso   1.00
H38    Zn    0.98252   0.89471   0.37457   0.00000  Uiso   1.00
Be119  C     0.75041   0.43086   0.52459   0.00000  Uiso   1.00
Be120  C     0.74624   0.49804   0.48724   0.00000  Uiso   1.00
C119   N     0.76912   0.51333   0.44231   0.00000  Uiso   1.00
B60    C     0.78619   0.45507   0.45313   0.00000  Uiso   1.00
C120   N     0.77598   0.40439   0.50350   0.00000  Uiso   1.00
Li61   H     0.80631   0.45014   0.42551   0.00000  Uiso   1.00
Be121  C     0.77572   0.50245   0.83487   0.00000  Uiso   1.00
Be122  C     0.77796   0.57161   0.86935   0.00000  Uiso   1.00
C121   N     0.78305   0.56150   0.94840   0.00000  Uiso   1.00
B61    C     0.78474   0.48753   0.95887   0.00000  Uiso   1.00
C122   N     0.78026   0.44956   0.89211   0.00000  Uiso   1.00
He120  H     0.77603   0.62684   0.84386   0.00000  Uiso   1.00
He121  H     0.77145   0.48690   0.77429   0.00000  Uiso   1.00
Li62   H     0.78914   0.46113   0.01519   0.00000  Uiso   1.00
Li63   H     0.75227   0.72978   0.49646   0.00000  Uiso   1.00
Be123  C     0.78594   0.14857   0.48475   0.00000  Uiso   1.00
Be124  C     0.76660   0.10350   0.44914   0.00000  Uiso   1.00
C123   N     0.74415   0.14676   0.42948   0.00000  Uiso   1.00
B62    C     0.75086   0.21635   0.45078   0.00000  Uiso   1.00
C124   N     0.77602   0.22035   0.48387   0.00000  Uiso   1.00
He122  H     0.76681   0.04402   0.43795   0.00000  Uiso   1.00
He123  H     0.80603   0.13530   0.50961   0.00000  Uiso   1.00
Be125  C     0.75974   0.85024   0.98534   0.00000  Uiso   1.00
Be126  C     0.77832   0.80234   0.02068   0.00000  Uiso   1.00
C125   N     0.77172   0.73092   0.99867   0.00000  Uiso   1.00
B63    C     0.74909   0.73745   0.95314   0.00000  Uiso   1.00
He124  H     0.79584   0.81355   0.05886   0.00000  Uiso   1.00
He125  H     0.75821   0.91049   0.98753   0.00000  Uiso   1.00
C126   N     0.74500   0.30966   0.94497   0.00000  Uiso   1.00
Li64   H     0.74681   0.19107   0.93181   0.00000  Uiso   1.00
Be127  C     0.74568   0.83760   0.72826   0.00000  Uiso   1.00
He126  H     0.75741   0.83389   0.60077   0.00000  Uiso   1.00
He127  H     0.76425   0.84342   0.76371   0.00000  Uiso   1.00
He128  H     0.75905   0.06305   0.25668   0.00000  Uiso   1.00
He129  H     0.75065   0.06842   0.09410   0.00000  Uiso   1.00
Be128  C     0.75578   0.52697   0.22572   0.00000  Uiso   1.00
Be129  C     0.75899   0.53541   0.14557   0.00000  Uiso   1.00
C127   N     0.77672   0.59388   0.13271   0.00000  Uiso   1.00
B64    C     0.78331   0.61954   0.20459   0.00000  Uiso   1.00
C128   N     0.77161   0.57992   0.26271   0.00000  Uiso   1.00
He130  H     0.74997   0.50445   0.09713   0.00000  Uiso   1.00
Li65   H     0.79723   0.66594   0.21475   0.00000  Uiso   1.00
Be130  C     0.75184   0.26519   0.66555   0.00000  Uiso   1.00
Be131  C     0.74813   0.27416   0.74535   0.00000  Uiso   1.00
C129   N     0.77064   0.31148   0.77478   0.00000  Uiso   1.00
B65    C     0.78719   0.32367   0.71290   0.00000  Uiso   1.00
C130   N     0.77691   0.29568   0.64573   0.00000  Uiso   1.00
Li66   H     0.80698   0.35172   0.71715   0.00000  Uiso   1.00
Be132  C     0.87348   0.68435   0.02581   0.00000  Uiso   1.00
Be133  C     0.84637   0.70199   0.00921   0.00000  Uiso   1.00
C131   N     0.82992   0.64773   0.04142   0.00000  Uiso   1.00
B66    C     0.84735   0.59833   0.07440   0.00000  Uiso   1.00
C132   N     0.87393   0.61784   0.06609   0.00000  Uiso   1.00
He131  H     0.83758   0.74913   0.97778   0.00000  Uiso   1.00
He132  H     0.89240   0.71327   0.01072   0.00000  Uiso   1.00
Li67   H     0.84070   0.54804   0.10445   0.00000  Uiso   1.00
Be134  C     0.84351   0.20322   0.94858   0.00000  Uiso   1.00
Be135  C     0.81568   0.21722   0.93983   0.00000  Uiso   1.00
C133   N     0.81245   0.29018   0.91693   0.00000  Uiso   1.00
B67    C     0.83817   0.31725   0.91014   0.00000  Uiso   1.00
C134   N     0.85767   0.26668   0.92847   0.00000  Uiso   1.00
He133  H     0.79804   0.18128   0.94950   0.00000  Uiso   1.00
He134  H     0.85422   0.15265   0.96589   0.00000  Uiso   1.00
Li68   H     0.84268   0.37410   0.89248   0.00000  Uiso   1.00
Be136  C     0.83603   0.75917   0.40231   0.00000  Uiso   1.00
Be137  C     0.80883   0.73977   0.38998   0.00000  Uiso   1.00
C135   N     0.80660   0.66378   0.39780   0.00000  Uiso   1.00
B68    C     0.83238   0.63952   0.41257   0.00000  Uiso   1.00
C136   N     0.85082   0.69522   0.41706   0.00000  Uiso   1.00
He135  H     0.79094   0.77431   0.37714   0.00000  Uiso   1.00
He136  H     0.84591   0.81333   0.40183   0.00000  Uiso   1.00
Li69   H     0.83764   0.58133   0.42186   0.00000  Uiso   1.00
Be138  C     0.87627   0.29044   0.50677   0.00000  Uiso   1.00
Be139  C     0.84957   0.26828   0.49149   0.00000  Uiso   1.00
C137   N     0.83212   0.31127   0.53614   0.00000  Uiso   1.00
B69    C     0.84853   0.35828   0.57602   0.00000  Uiso   1.00
C138   N     0.87539   0.34782   0.56019   0.00000  Uiso   1.00
He137  H     0.84173   0.22541   0.45245   0.00000  Uiso   1.00
He138  H     0.89572   0.27016   0.48338   0.00000  Uiso   1.00
Li70   H     0.84094   0.40054   0.61624   0.00000  Uiso   1.00
Be140  C     0.90837   0.56660   0.63923   0.00000  Uiso   1.00
Be141  C     0.90518   0.63308   0.59945   0.00000  Uiso   1.00
C139   N     0.89956   0.61723   0.52191   0.00000  Uiso   1.00
B70    C     0.89878   0.54262   0.51735   0.00000  Uiso   1.00
C140   N     0.90408   0.50955   0.58671   0.00000  Uiso   1.00
He139  H     0.90694   0.69012   0.61979   0.00000  Uiso   1.00
He140  H     0.91296   0.55566   0.70078   0.00000  Uiso   1.00
Li71   H     0.89455   0.51224   0.46337   0.00000  Uiso   1.00
Be142  C     0.91459   0.33622   0.09789   0.00000  Uiso   1.00
Be143  C     0.91593   0.40233   0.13885   0.00000  Uiso   1.00
C141   N     0.90742   0.45869   0.08941   0.00000  Uiso   1.00
B71    C     0.90176   0.42577   0.02036   0.00000  Uiso   1.00
C142   N     0.90608   0.35190   0.02236   0.00000  Uiso   1.00
He141  H     0.92173   0.41333   0.19950   0.00000  Uiso   1.00
He142  H     0.91947   0.27971   0.11599   0.00000  Uiso   1.00
Li72   H     0.89456   0.45577   0.96854   0.00000  Uiso   1.00
Be144  C     0.93135   0.59269   0.34134   0.00000  Uiso   1.00
Be145  C     0.93525   0.56618   0.26612   0.00000  Uiso   1.00
C143   N     0.91303   0.58785   0.22093   0.00000  Uiso   1.00
B72    C     0.89650   0.62646   0.26938   0.00000  Uiso   1.00
C144   N     0.90653   0.63000   0.34309   0.00000  Uiso   1.00
He143  H     0.95213   0.53418   0.24123   0.00000  Uiso   1.00
He144  H     0.94415   0.58736   0.39370   0.00000  Uiso   1.00
Li73   H     0.87698   0.65120   0.25123   0.00000  Uiso   1.00
Be146  C     0.93511   0.41312   0.76125   0.00000  Uiso   1.00
Be147  C     0.93270   0.38723   0.83729   0.00000  Uiso   1.00
C145   N     0.90965   0.34281   0.84109   0.00000  Uiso   1.00
B73    C     0.89929   0.34154   0.76766   0.00000  Uiso   1.00
C146   N     0.91378   0.38398   0.71754   0.00000  Uiso   1.00
He145  H     0.94538   0.39767   0.88895   0.00000  Uiso   1.00
He146  H     0.95038   0.44957   0.73492   0.00000  Uiso   1.00
Li74   H     0.88091   0.31066   0.75097   0.00000  Uiso   1.00
Be148  C     0.96921   0.64940   0.96376   0.00000  Uiso   1.00
Be149  C     0.94983   0.59586   0.98133   0.00000  Uiso   1.00
C147   N     0.93818   0.61366   0.05258   0.00000  Uiso   1.00
B74    C     0.95000   0.67786   0.07465   0.00000  Uiso   1.00
C148   N     0.96898   0.70146   0.02302   0.00000  Uiso   1.00
He147  H     0.94380   0.54604   0.94962   0.00000  Uiso   1.00
He148  H     0.98307   0.65458   0.91397   0.00000  Uiso   1.00
Li75   H     0.94507   0.70691   0.12895   0.00000  Uiso   1.00
Be150  C     0.93972   0.08268   0.95831   0.00000  Uiso   1.00
Be151  C     0.91770   0.12879   0.97464   0.00000  Uiso   1.00
C149   N     0.92103   0.19363   0.93269   0.00000  Uiso   1.00
B75    C     0.94503   0.18561   0.89399   0.00000  Uiso   1.00
C150   N     0.95683   0.11883   0.90633   0.00000  Uiso   1.00
He149  H     0.89999   0.12023   0.01249   0.00000  Uiso   1.00
He150  H     0.94427   0.02672   0.97886   0.00000  Uiso   1.00
Li76   H     0.95362   0.22776   0.85527   0.00000  Uiso   1.00
Be152  C     0.93041   0.88840   0.47575   0.00000  Uiso   1.00
Be153  C     0.90895   0.83962   0.48913   0.00000  Uiso   1.00
C151   N     0.91265   0.77859   0.44153   0.00000  Uiso   1.00
B76    C     0.93619   0.79145   0.40218   0.00000  Uiso   1.00
C152   N     0.94745   0.85761   0.41992   0.00000  Uiso   1.00
He151  H     0.89132   0.84376   0.52816   0.00000  Uiso   1.00
He152  H     0.93474   0.94264   0.50091   0.00000  Uiso   1.00
Li77   H     0.94480   0.75344   0.35898   0.00000  Uiso   1.00
Be154  C     0.97338   0.33052   0.46694   0.00000  Uiso   1.00
Be155  C     0.95269   0.38088   0.48340   0.00000  Uiso   1.00
C153   N     0.94000   0.35862   0.55169   0.00000  Uiso   1.00
B77    C     0.95261   0.29500   0.57305   0.00000  Uiso   1.00
C154   N     0.97327   0.27635   0.52436   0.00000  Uiso   1.00
He153  H     0.94636   0.43119   0.45271   0.00000  Uiso   1.00
He154  H     0.98826   0.32947   0.41930   0.00000  Uiso   1.00
Li78   H     0.94714   0.26321   0.62516   0.00000  Uiso   1.00
Be156  C     0.95680   0.91087   0.21674   0.00000  Uiso   1.00
Be157  C     0.95914   0.88814   0.13966   0.00000  Uiso   1.00
C155   N     0.98185   0.84244   0.13394   0.00000  Uiso   1.00
C156   N     0.97786   0.87878   0.25955   0.00000  Uiso   1.00
He155  H     0.94652   0.90160   0.08859   0.00000  Uiso   1.00
He156  H     0.94171   0.94716   0.24426   0.00000  Uiso   1.00
B78    C     0.99126   0.14336   0.70135   0.00000  Uiso   1.00
Li79   H     0.97545   0.18448   0.71414   0.00000  Uiso   1.00
Be158  C     0.98291   0.91882   0.83305   0.00000  Uiso   1.00
Be159  C     0.98176   0.85119   0.87139   0.00000  Uiso   1.00
C157   N     0.98825   0.86274   0.94925   0.00000  Uiso   1.00
C158   N     0.99120   0.97190   0.88638   0.00000  Uiso   1.00
He157  H     0.97625   0.79635   0.84979   0.00000  Uiso   1.00
He158  H     0.97892   0.93291   0.77185   0.00000  Uiso   1.00
Be160  C     0.98982   0.05629   0.33020   0.00000  Uiso   1.00
B79    C     0.98852   0.04184   0.45658   0.00000  Uiso   1.00
C159   N     0.98652   0.00396   0.38865   0.00000  Uiso   1.00
He159  H     0.98922   0.04093   0.26841   0.00000  Uiso   1.00
Li80   H     0.98652   0.01623   0.51426   0.00000  Uiso   1.00
H39    Zn    0.99241   0.79007   0.03587   0.00000  Uiso   1.00
H40    Zn    0.99288   0.08083   0.86856   0.00000  Uiso   1.00
C160   N     0.99292   0.11495   0.44546   0.00000  Uiso   1.00
B80    C     0.99213   0.83766   0.20748   0.00000  Uiso   1.00
He160  H     0.74385   0.48687   0.25921   0.00000  Uiso   1.00
loop_
_geom_bond_atom_site_label_1
_geom_bond_atom_site_label_2
_geom_bond_distance
_geom_bond_site_symmetry_2
_ccdc_geom_bond_type
H1     C3      2.001   .     S
H1     C7      2.003   .     S
H1     C9      2.005   .     S
H1     C13     1.992   .     S
H2     C4      2.002   .     S
H2     C8      2.007   .     S
H2     C11     2.006   .     S
H2     C15     2.002   .     S
H3     C1      2.001   1_556 S
H3     C5      1.998   .     S
H3     C10     2.008   .     S
H3     C17     1.998   .     S
H4     C2      1.994   .     S
H4     C6      2.004   .     S
H4     C12     2.007   .     S
H4     C19     1.993   .     S
H5     C14     1.991   .     S
H5     C23     2.001   .     S
H5     C25     1.989   .     S
H5     C29     1.996   .     S
H6     C16     1.998   .     S
H6     C24     1.993   .     S
H6     C27     1.985   .     S
H6     C31     2.001   .     S
H7     C18     2.002   .     S
H7     C21     1.997   1_556 S
H7     C26     1.988   .     S
H7     C33     1.999   .     S
H8     C20     2.002   .     S
H8     C22     2.000   .     S
H8     C28     1.991   .     S
H8     C35     1.993   .     S
He1    Be1     1.096   .     S
H9     C30     1.995   1_655 S
H9     C37     2.009   1_655 S
H9     C154    1.997   .     S
H9     C160    2.002   .     S
Be1    Be160   1.393   .     D
Be1    C160    1.389   .     S
Be2    Be3     1.393   .     D
Be2    C2      1.389   .     S
Be2    He3     1.097   .     S
Be3    C1      1.390   .     S
Be3    He2     1.096   .     S
C1     H3      2.001   1_554 S
C1     B1      1.356   .     S
B1     C2      1.357   .     D
B1     Li1     1.097   1_554 S
Li1    B1      1.097   1_556 S
Be4    Be5     1.393   .     D
Be4    C4      1.390   .     S
Be4    He5     1.097   .     S
Be5    C3      1.389   .     S
Be5    He4     1.097   .     S
C3     B2      1.358   .     D
B2     C4      1.357   .     S
B2     Li2     1.098   .     S
B3     C5      1.358   1_554 S
B3     Li3     1.097   .     S
B3     C43     1.357   .     D
C5     B3      1.358   1_556 S
C5     Be44    1.389   .     S
Be6    Be7     1.393   .     D
Be6    C6      1.390   1_556 S
Be6    He7     1.096   .     S
Be7    He6     1.097   .     S
Be7    C44     1.389   .     S
C6     Be6     1.390   1_554 S
C6     B22     1.357   .     D
C7     Be47    1.389   .     S
C7     B23     1.358   .     S
Li4    B23     1.097   .     S
Be8    Be9     1.392   .     D
Be8    He9     1.097   .     S
Be8    C46     1.389   .     S
Be9    C8      1.389   .     S
Be9    He8     1.096   .     S
C8     B4      1.359   .     S
B4     C46     1.358   .     D
B4     Li24    1.097   .     S
Be10   Be11    1.394   .     D
Be10   He11    1.097   .     S
Be10   C48     1.389   .     S
Be11   He10    1.097   .     S
Be11   C47     1.390   .     S
He12   Be49    1.097   .     S
He13   Be48    1.097   .     S
Be12   Be13    1.392   .     D
Be12   C10     1.390   .     S
Be12   He49    1.097   .     S
Be13   C9      1.389   .     S
Be13   He48    1.097   .     S
C9     B5      1.359   .     D
B5     C10     1.359   .     S
B5     Li5     1.098   .     S
C11    B6      1.358   .     S
C11    Be51    1.390   .     S
B6     C12     1.358   .     D
B6     Li6     1.098   .     S
C12    Be50    1.390   .     S
Be14   Be15    1.392   .     D
Be14   C14     1.389   .     S
Be14   He15    1.097   .     S
Be15   C13     1.389   .     S
Be15   He14    1.096   .     S
C13    B7      1.357   .     S
B7     C14     1.356   .     D
B7     Li7     1.098   .     S
Be16   Be17    1.392   .     D
Be16   C16     1.389   .     S
Be16   He17    1.097   .     S
Be17   C15     1.390   .     S
Be17   He16    1.097   .     S
C15    B8      1.358   .     S
B8     C16     1.358   .     D
B8     Li8     1.098   .     S
Be18   Be19    1.393   .     D
Be18   C18     1.390   .     S
Be18   He19    1.097   .     S
Be19   C17     1.389   .     S
Be19   He18    1.097   .     S
C17    B9      1.358   .     D
B9     C18     1.357   .     S
B9     Li9     1.097   .     S
Be20   Be21    1.391   .     D
Be20   C20     1.391   .     S
Be20   He21    1.097   .     S
Be21   C19     1.387   .     S
Be21   He20    1.097   .     S
C19    B10     1.358   .     D
B10    C20     1.358   .     S
B10    Li10    1.098   .     S
Be22   Be23    1.391   .     D
Be22   C22     1.390   .     S
Be22   He23    1.096   .     S
Be23   C21     1.389   .     S
Be23   He22    1.097   .     S
C21    H7      1.997   1_554 S
C21    B11     1.358   .     S
B11    C22     1.357   .     D
B11    Li11    1.096   .     S
Be24   Be25    1.393   .     D
Be24   C24     1.388   .     S
Be24   He25    1.096   .     S
Be25   C23     1.391   .     S
Be25   He24    1.097   .     S
C23    B12     1.356   .     S
B12    C24     1.358   .     D
B12    Li12    1.098   .     S
Be26   Be27    1.390   .     D
Be26   C26     1.389   .     S
Be26   He27    1.097   .     S
Be27   C25     1.389   .     S
Be27   He26    1.097   .     S
C25    B13     1.356   .     D
B13    C26     1.356   .     S
B13    Li13    1.098   .     S
Be28   Be29    1.392   .     D
Be28   C28     1.390   .     S
Be28   He29    1.095   .     S
Be29   C27     1.389   .     S
Be29   He28    1.097   .     S
C27    B14     1.355   .     D
B14    C28     1.355   .     S
B14    Li14    1.098   .     S
Be30   Be31    1.394   .     D
Be30   C30     1.389   .     S
Be30   He31    1.096   .     S
Be31   C29     1.390   .     S
Be31   He30    1.097   .     S
C29    B15     1.356   .     S
B15    C30     1.356   .     D
B15    Li15    1.098   .     S
C30    H9      1.995   1_455 S
Be32   Be33    1.392   .     D
Be32   C32     1.391   .     S
Be32   He33    1.095   .     S
Be33   C31     1.388   .     S
Be33   He32    1.096   .     S
C31    B16     1.359   .     S
B16    C32     1.359   .     D
B16    Li16    1.097   .     S
C32    H38     2.012   1_455 S
Be34   Be35    1.393   .     D
Be34   C34     1.390   1_554 S
Be34   He35    1.096   .     S
Be35   C33     1.388   1_554 S
Be35   He34    1.097   .     S
C33    Be35    1.388   1_556 S
C33    B17     1.357   .     S
B17    C34     1.358   .     D
B17    Li17    1.099   .     S
C34    Be34    1.390   1_556 S
C34    H40     2.004   1_455 S
Be36   Be37    1.393   1_556 D
Be36   C36     1.388   1_556 S
Be36   He37    1.097   .     S
Be37   Be36    1.393   1_554 D
Be37   C35     1.390   .     S
Be37   He36    1.097   1_554 S
C35    B18     1.355   .     S
B18    C36     1.356   .     D
B18    Li18    1.098   .     S
C36    Be36    1.388   1_554 S
C36    H39     1.985   1_455 S
He36   Be37    1.097   1_556 S
Li19   B19     1.097   1_454 S
Li20   B80     1.097   1_455 S
Be38   Be39    1.391   .     D
Be38   C38     1.389   .     S
Be38   He39    1.097   .     S
Be39   C37     1.390   .     S
Be39   He38    1.097   .     S
C37    H9      2.009   1_455 S
C37    B78     1.360   1_455 S
C38    B78     1.359   1_455 D
C38    H40     2.007   1_455 S
B19    Li19    1.097   1_656 S
B19    C157    1.357   .     S
B19    C158    1.357   .     D
H10    C41     1.994   1_545 S
H10    C43     2.003   .     S
H10    C47     2.006   .     S
H10    C51     1.992   .     S
H11    C42     2.000   1_556 S
H11    C44     1.999   .     S
H11    C49     2.009   .     S
H11    C53     2.000   .     S
H12    C39     2.002   .     S
H12    C45     2.006   .     S
H12    C48     2.006   .     S
H12    C55     2.002   .     S
H13    C40     2.001   1_565 S
H13    C46     2.004   .     S
H13    C50     2.005   .     S
H13    C57     1.992   .     S
H14    C52     2.001   .     S
H14    C61     2.000   1_545 S
H14    C63     1.991   .     S
H14    C67     1.993   .     S
H15    C54     2.004   .     S
H15    C62     1.997   1_556 S
H15    C65     1.988   .     S
H15    C69     2.000   .     S
H16    C56     1.997   .     S
H16    C59     1.993   .     S
H16    C64     1.985   .     S
H16    C71     1.999   .     S
H17    C58     1.992   .     S
H17    C60     2.001   1_565 S
H17    C66     1.988   .     S
H17    C73     1.995   .     S
H18    C74     1.994   .     S
H18    C75     2.009   .     S
H18    C77     2.001   .     S
H18    C107    1.996   .     S
Be40   Be41    1.393   .     D
Be40   C40     1.389   .     S
Be40   He41    1.097   .     S
Be41   C39     1.390   .     S
Be41   He40    1.097   .     S
C39    B20     1.357   .     S
B20    C40     1.358   .     D
B20    Li21    1.098   .     S
C40    H13     2.001   1_545 S
Be42   Be43    1.393   .     D
Be42   C42     1.390   .     S
Be42   He43    1.096   .     S
Be43   C41     1.389   .     S
Be43   He42    1.097   .     S
C41    H10     1.994   1_565 S
C41    B21     1.356   .     D
B21    C42     1.356   .     S
B21    Li22    1.097   1_554 S
C42    H11     2.000   1_554 S
Li22   B21     1.097   1_556 S
Be44   Be45    1.393   .     D
Be44   He45    1.097   .     S
Be45   C43     1.390   1_556 S
Be45   He44    1.096   .     S
C43    Be45    1.390   1_554 S
C44    B22     1.358   1_556 S
B22    C44     1.358   1_554 S
B22    Li23    1.097   .     S
Be46   Be47    1.392   .     D
Be46   C45     1.389   .     S
Be46   He47    1.096   .     S
Be47   He46    1.097   .     S
B23    C45     1.358   .     D
C47    B24     1.358   .     D
B24    C48     1.358   .     S
B24    Li25    1.098   .     S
Be48   Be49    1.392   .     D
Be48   C50     1.389   .     S
Be49   C49     1.390   .     S
C49    B25     1.359   .     S
B25    C50     1.360   .     D
B25    Li26    1.098   .     S
Be50   Be51    1.394   .     D
Be50   He51    1.097   .     S
Be51   He50    1.096   .     S
Be52   Be53    1.391   .     D
Be52   C52     1.391   .     S
Be52   He53    1.097   .     S
Be53   C51     1.388   .     S
Be53   He52    1.097   .     S
C51    B26     1.358   .     S
B26    C52     1.357   .     D
B26    Li27    1.098   .     S
Be54   Be55    1.394   .     D
Be54   C54     1.390   .     S
Be54   He55    1.097   .     S
Be55   C53     1.389   .     S
Be55   He54    1.097   .     S
C53    B27     1.357   .     D
B27    C54     1.358   .     S
B27    Li28    1.097   .     S
Be56   Be57    1.392   .     D
Be56   C56     1.389   .     S
Be56   He57    1.097   .     S
Be57   C55     1.390   .     S
Be57   He56    1.096   .     S
C55    B28     1.358   .     D
B28    C56     1.358   .     S
B28    Li29    1.098   .     S
Be58   Be59    1.393   .     D
Be58   C58     1.389   .     S
Be58   He59    1.097   .     S
Be59   C57     1.389   .     S
Be59   He58    1.096   .     S
C57    B29     1.357   .     D
B29    C58     1.356   .     S
B29    Li30    1.098   .     S
Be60   Be61    1.393   .     D
Be60   C60     1.391   .     S
Be60   He61    1.097   .     S
Be61   C59     1.388   .     S
Be61   He60    1.097   .     S
C59    B30     1.358   .     D
B30    C60     1.356   .     S
B30    Li31    1.098   .     S
C60    H17     2.001   1_545 S
Be62   Be63    1.391   .     D
Be62   C62     1.389   .     S
Be62   He63    1.097   .     S
Be63   C61     1.390   .     S
Be63   He62    1.100   .     S
C61    H14     2.000   1_565 S
C61    B31     1.357   .     D
B31    C62     1.358   .     S
B31    Li32    1.097   .     S
C62    H15     1.997   1_554 S
Be64   Be65    1.392   .     D
Be64   C64     1.389   .     S
Be64   He65    1.097   .     S
Be65   C63     1.390   .     S
Be65   He64    1.096   .     S
C63    B32     1.355   .     D
B32    C64     1.355   .     S
B32    Li33    1.098   .     S
Be66   Be67    1.390   .     D
Be66   C66     1.389   .     S
Be66   He67    1.097   .     S
Be67   C65     1.389   .     S
Be67   He66    1.097   .     S
C65    B33     1.356   .     D
B33    C66     1.357   .     S
B33    Li34    1.098   .     S
Be68   Be69    1.393   1_556 D
Be68   C68     1.388   1_556 S
Be68   He69    1.097   .     S
Be69   Be68    1.393   1_554 D
Be69   C67     1.390   .     S
Be69   He68    1.097   1_554 S
C67    B34     1.355   .     S
B34    C68     1.356   .     D
B34    Li35    1.098   .     S
C68    Be68    1.388   1_554 S
C68    H27     1.985   .     S
He68   Be69    1.097   1_556 S
Be70   Be71    1.393   .     D
Be70   C70     1.390   1_554 S
Be70   He71    1.096   .     S
Be71   C69     1.389   1_554 S
Be71   He70    1.097   .     S
C69    Be71    1.389   1_556 S
C69    B35     1.358   .     S
B35    C70     1.358   .     D
B35    Li36    1.098   .     S
C70    Be70    1.390   1_556 S
C70    H29     2.005   .     S
Be72   Be73    1.392   .     D
Be72   C72     1.391   .     S
Be72   He73    1.096   .     S
Be73   C71     1.388   .     S
Be73   He72    1.096   .     S
C71    B36     1.359   .     D
B36    C72     1.359   .     S
B36    Li37    1.098   .     S
C72    H28     2.010   .     S
Be74   Be75    1.394   .     D
Be74   C74     1.389   .     S
Be74   He75    1.096   .     S
Be75   C73     1.389   .     S
Be75   He74    1.096   .     S
C73    B37     1.356   .     S
B37    C74     1.356   .     D
B37    Li38    1.098   .     S
He76   Be78    1.096   .     S
Li39   B58     1.097   .     S
Be76   Be77    1.391   .     D
Be76   C76     1.389   .     S
Be76   He78    1.097   .     S
Be77   C75     1.390   .     S
Be77   He77    1.097   .     S
C75    B56     1.360   .     S
C76    H29     2.007   .     S
C76    B56     1.359   .     D
C77    Be78    1.389   .     S
C77    B57     1.358   .     D
Li40   B59     1.097   1_554 S
Be78   Be118   1.393   .     D
H19    C80     1.995   .     S
H19    C82     1.997   .     S
H19    C86     2.001   .     S
H19    C90     1.992   .     S
H20    C81     1.990   .     S
H20    C88     1.990   .     S
H20    C92     1.999   .     S
H20    C123    1.990   .     S
H21    C78     1.997   .     S
H21    C84     2.003   .     S
H21    C87     2.001   .     S
H21    C94     2.004   .     S
H22    C79     1.995   1_554 S
H22    C85     1.989   1_554 S
H22    C89     1.987   .     S
H22    C96     1.991   .     S
H23    C91     1.993   .     S
H23    C100    1.995   1_565 S
H23    C102    1.987   .     S
H23    C106    1.990   .     S
H24    C93     1.998   .     S
H24    C101    1.993   .     S
H24    C104    1.994   .     S
H24    C108    2.000   .     S
H25    C95     2.003   .     S
H25    C98     1.994   1_556 S
H25    C103    1.989   .     S
H25    C110    2.001   .     S
H26    C97     1.993   .     S
H26    C99     1.994   1_545 S
H26    C105    1.991   .     S
H26    C112    1.989   .     S
H27    C113    1.989   .     S
H27    C114    2.002   .     S
H27    C116    1.995   1_554 S
H28    C109    2.001   .     S
H28    C115    2.006   .     S
H28    C118    2.005   .     S
H29    C111    2.004   .     S
H29    C117    2.002   .     S
He79   Be120   1.097   .     S
He80   Be119   1.097   .     S
Be79   Be80    1.392   .     D
Be79   C79     1.389   .     S
Be79   He82    1.097   .     S
Be80   C78     1.389   1_545 S
Be80   He81    1.097   1_545 S
C78    Be80    1.389   1_565 S
C78    B38     1.356   .     D
B38    C79     1.358   1_565 S
B38    Li41    1.098   1_556 S
C79    B38     1.358   1_545 S
C79    H22     1.995   1_556 S
He81   Be80    1.097   1_565 S
Li41   B38     1.098   1_554 S
Be81   Be82    1.390   .     D
Be81   C81     1.388   1_565 S
Be81   He84    1.097   .     S
Be82   C80     1.390   .     S
Be82   He83    1.097   .     S
C80    B39     1.358   .     D
B39    C81     1.358   1_565 S
B39    Li42    1.098   .     S
C81    Be81    1.388   1_545 S
C81    B39     1.358   1_545 S
Be83   Be84    1.392   .     D
Be83   C83     1.390   .     S
Be83   He86    1.097   .     S
Be84   C82     1.389   .     S
Be84   He85    1.097   .     S
C82    B40     1.357   .     D
B40    C83     1.357   .     S
B40    Li63    1.097   .     S
C83    H32     1.996   .     S
Li43   B62     1.098   .     S
C84    Be125   1.390   .     S
C84    B63     1.357   .     D
Li44   B63     1.097   .     S
Be85   Be86    1.393   1_554 D
Be85   C85     1.389   1_554 S
Be85   He88    1.097   .     S
Be86   Be85    1.393   1_556 D
Be86   He87    1.097   .     S
Be86   C126    1.389   .     S
B41    C85     1.360   .     S
B41    C126    1.356   .     D
B41    Li64    1.098   .     S
C85    Be85    1.389   1_556 S
C85    H22     1.989   1_556 S
Be87   C86     1.389   .     S
Be87   Be127   1.394   .     D
Be87   He126   1.096   .     S
C86    B42     1.358   .     S
B42    C87     1.357   .     D
B42    Li45    1.098   .     S
C87    Be127   1.389   .     S
Be88   Be89    1.393   .     D
Be88   C89     1.389   .     S
Be88   He129   1.097   .     S
Be89   C88     1.389   .     S
Be89   He128   1.097   .     S
C88    B43     1.356   .     D
B43    C89     1.357   .     S
B43    Li46    1.098   .     S
Li47   B57     1.098   .     S
He89   Be131   1.097   .     S
He90   Be130   1.097   .     S
Be90   Be91    1.392   .     D
Be90   C91     1.390   .     S
Be90   He92    1.097   .     S
Be91   C90     1.388   .     S
Be91   He91    1.097   .     S
C90    B44     1.357   .     S
B44    C91     1.356   .     D
B44    Li48    1.098   .     S
Be92   Be93    1.393   .     D
Be92   C93     1.389   .     S
Be92   He94    1.097   .     S
Be93   C92     1.389   .     S
Be93   He93    1.096   .     S
C92    B45     1.358   .     D
B45    C93     1.357   .     S
B45    Li49    1.098   .     S
Be94   Be95    1.393   .     D
Be94   C95     1.389   .     S
Be94   He96    1.096   .     S
Be95   C94     1.389   .     S
Be95   He95    1.096   .     S
C94    B46     1.358   .     S
B46    C95     1.359   .     D
B46    Li50    1.098   .     S
Be96   Be97    1.392   .     D
Be96   C97     1.390   .     S
Be96   He98    1.097   .     S
Be97   C96     1.388   .     S
Be97   He97    1.094   1_554 S
C96    B47     1.357   .     S
B47    C97     1.356   .     D
B47    Li51    1.098   .     S
He97   Be97    1.094   1_556 S
Be98   Be99    1.394   .     D
Be98   C99     1.390   .     S
Be98   He100   1.096   .     S
Be99   C98     1.389   .     S
Be99   He99    1.097   .     S
C98    H25     1.994   1_554 S
C98    B48     1.357   .     S
B48    C99     1.356   .     D
B48    Li52    1.098   1_554 S
C99    H26     1.994   1_565 S
Li52   B48     1.098   1_556 S
Be100  Be101   1.393   .     D
Be100  C101    1.388   .     S
Be100  He102   1.097   .     S
Be101  C100    1.390   .     S
Be101  He101   1.097   .     S
C100   H23     1.995   1_545 S
C100   B49     1.356   .     D
B49    C101    1.357   .     S
B49    Li53    1.098   .     S
Be102  Be103   1.392   .     D
Be102  C103    1.390   .     S
Be102  He104   1.097   .     S
Be103  C102    1.389   .     S
Be103  He103   1.097   .     S
C102   B50     1.355   .     D
B50    C103    1.355   .     S
B50    Li54    1.099   .     S
Be104  Be105   1.392   .     D
Be104  C105    1.389   .     S
Be104  He106   1.097   .     S
Be105  C104    1.390   .     S
Be105  He105   1.097   .     S
C104   B51     1.356   .     S
B51    C105    1.357   .     D
B51    Li55    1.098   .     S
Be106  Be107   1.392   .     D
Be106  C107    1.390   .     S
Be106  He108   1.097   .     S
Be107  C106    1.388   .     S
Be107  He107   1.097   .     S
C106   B52     1.357   .     S
B52    C107    1.356   .     D
B52    Li56    1.097   .     S
Be108  Be109   1.394   .     D
Be108  C109    1.390   .     S
Be108  He110   1.097   .     S
Be109  C108    1.389   .     S
Be109  He109   1.096   .     S
C108   B53     1.357   .     D
B53    C109    1.357   .     S
B53    Li57    1.098   .     S
Be110  Be111   1.393   .     D
Be110  C111    1.390   .     S
Be110  He112   1.097   .     S
Be111  C110    1.388   .     S
Be111  He111   1.097   1_556 S
C110   B54     1.359   .     S
B54    C111    1.357   .     D
B54    Li58    1.098   .     S
He111  Be111   1.097   1_554 S
Be112  Be113   1.393   .     D
Be112  C113    1.389   1_556 S
Be112  He114   1.097   .     S
Be113  C112    1.389   1_556 S
Be113  He113   1.097   .     S
C112   Be113   1.389   1_554 S
C112   B55     1.356   .     S
B55    C113    1.355   .     D
B55    Li59    1.099   .     S
C113   Be112   1.389   1_554 S
Be114  Be115   1.391   .     D
Be114  C115    1.389   .     S
Be114  He116   1.097   .     S
Be115  C114    1.389   .     S
Be115  He115   1.097   .     S
C114   B58     1.359   .     S
C115   B58     1.359   .     D
B56    Li60    1.097   .     S
Be116  Be117   1.393   .     D
Be116  C117    1.390   .     S
Be116  He118   1.097   .     S
Be117  C116    1.388   .     S
Be117  He117   1.096   .     S
C116   H27     1.995   1_556 S
C116   B59     1.357   .     D
C117   B59     1.357   .     S
Be118  C118    1.390   .     S
Be118  He119   1.097   .     S
B57    C118    1.357   .     S
B59    Li40    1.097   1_556 S
H30    C121    1.995   1_554 S
H30    C125    2.003   1_554 S
H30    C127    2.002   .     S
H30    C131    1.994   .     S
H31    C122    1.990   .     S
H31    C126    1.995   .     S
H31    C129    1.987   .     S
H31    C133    1.998   .     S
H32    C119    1.999   .     S
H32    C128    1.996   .     S
H32    C135    2.007   .     S
H33    C120    1.995   .     S
H33    C124    1.991   .     S
H33    C130    1.990   .     S
H33    C137    1.994   .     S
H34    C132    1.996   .     S
H34    C141    1.995   .     S
H34    C143    1.991   .     S
H34    C147    1.989   .     S
H35    C134    1.999   .     S
H35    C142    1.993   1_556 S
H35    C145    1.992   .     S
H35    C149    2.000   .     S
H36    C136    2.003   .     S
H36    C139    1.992   .     S
H36    C144    1.994   .     S
H36    C151    2.003   .     S
H37    C138    1.992   .     S
H37    C140    1.994   .     S
H37    C146    1.991   .     S
H37    C153    1.991   .     S
H38    C32     2.012   1_655 S
H38    C152    2.004   .     S
H38    C156    2.007   .     S
H38    C159    2.008   1_565 S
Be119  Be120   1.391   .     D
Be119  C120    1.389   .     S
Be120  C119    1.390   .     S
C119   B60     1.358   .     D
B60    C120    1.358   .     S
B60    Li61    1.098   .     S
Be121  Be122   1.393   .     D
Be121  C122    1.389   .     S
Be121  He121   1.097   .     S
Be122  C121    1.390   .     S
Be122  He120   1.097   .     S
C121   H30     1.995   1_556 S
C121   B61     1.356   .     D
B61    C122    1.355   .     S
B61    Li62    1.098   1_556 S
Li62   B61     1.098   1_554 S
Be123  Be124   1.393   .     D
Be123  C124    1.389   .     S
Be123  He123   1.096   .     S
Be124  C123    1.389   .     S
Be124  He122   1.097   .     S
C123   B62     1.356   .     D
B62    C124    1.356   .     S
Be125  Be126   1.393   1_556 D
Be125  He125   1.097   .     S
Be126  Be125   1.393   1_554 D
Be126  C125    1.389   1_554 S
Be126  He124   1.097   .     S
C125   H30     2.003   1_556 S
C125   Be126   1.389   1_556 S
C125   B63     1.358   .     S
Be127  He127   1.097   .     S
Be128  Be129   1.393   .     D
Be128  C128    1.389   .     S
Be128  He160   1.097   .     S
Be129  C127    1.390   .     S
Be129  He130   1.096   .     S
C127   B64     1.357   .     D
B64    C128    1.357   .     S
B64    Li65    1.098   .     S
Be130  Be131   1.392   .     D
Be130  C130    1.390   .     S
Be131  C129    1.388   .     S
C129   B65     1.356   .     S
B65    C130    1.356   .     D
B65    Li66    1.097   .     S
Be132  Be133   1.392   .     D
Be132  C132    1.390   .     S
Be132  He132   1.097   .     S
Be133  C131    1.389   .     S
Be133  He131   1.097   1_554 S
C131   B66     1.357   .     D
B66    C132    1.357   .     S
B66    Li67    1.098   .     S
He131  Be133   1.097   1_556 S
Be134  Be135   1.392   .     D
Be134  C134    1.389   .     S
Be134  He134   1.096   .     S
Be135  C133    1.389   .     S
Be135  He133   1.096   .     S
C133   B67     1.357   .     D
B67    C134    1.358   .     S
B67    Li68    1.098   .     S
Be136  Be137   1.393   .     D
Be136  C136    1.389   .     S
Be136  He136   1.096   .     S
Be137  C135    1.390   .     S
Be137  He135   1.097   .     S
C135   B68     1.358   .     D
B68    C136    1.359   .     S
B68    Li69    1.098   .     S
Be138  Be139   1.392   .     D
Be138  C138    1.389   .     S
Be138  He138   1.097   .     S
Be139  C137    1.389   .     S
Be139  He137   1.097   .     S
C137   B69     1.357   .     S
B69    C138    1.356   .     D
B69    Li70    1.098   .     S
Be140  Be141   1.393   .     D
Be140  C140    1.390   .     S
Be140  He140   1.096   .     S
Be141  C139    1.388   .     S
Be141  He139   1.097   .     S
C139   B70     1.357   .     D
B70    C140    1.356   .     S
B70    Li71    1.098   .     S
Be142  Be143   1.393   .     D
Be142  C142    1.388   .     S
Be142  He142   1.097   .     S
Be143  C141    1.390   .     S
Be143  He141   1.096   .     S
C141   B71     1.356   .     S
B71    C142    1.357   .     D
B71    Li72    1.098   1_554 S
C142   H35     1.993   1_554 S
Li72   B71     1.098   1_556 S
Be144  Be145   1.392   .     D
Be144  C144    1.390   .     S
Be144  He144   1.097   .     S
Be145  C143    1.389   .     S
Be145  He143   1.097   .     S
C143   B72     1.357   .     D
B72    C144    1.357   .     S
B72    Li73    1.098   .     S
Be146  Be147   1.391   .     D
Be146  C146    1.389   .     S
Be146  He146   1.097   .     S
Be147  C145    1.390   .     S
Be147  He145   1.097   .     S
C145   B73     1.357   .     D
B73    C146    1.356   .     S
B73    Li74    1.098   .     S
Be148  Be149   1.393   .     D
Be148  C148    1.389   1_556 S
Be148  He148   1.097   .     S
Be149  C147    1.389   1_556 S
Be149  He147   1.097   .     S
C147   Be149   1.389   1_554 S
C147   B74     1.356   .     S
B74    C148    1.355   .     D
B74    Li75    1.099   .     S
C148   Be148   1.389   1_554 S
C148   H39     1.989   .     S
Be150  Be151   1.392   .     D
Be150  C150    1.390   .     S
Be150  He150   1.097   .     S
Be151  C149    1.389   .     S
Be151  He149   1.096   1_556 S
C149   B75     1.359   .     D
B75    C150    1.357   .     S
B75    Li76    1.098   .     S
C150   H40     2.003   .     S
He149  Be151   1.096   1_554 S
Be152  Be153   1.394   .     D
Be152  C152    1.390   .     S
Be152  He152   1.096   .     S
Be153  C151    1.389   .     S
Be153  He151   1.097   .     S
C151   B76     1.358   .     D
B76    C152    1.357   .     S
B76    Li77    1.098   .     S
Be154  Be155   1.392   .     D
Be154  C154    1.391   .     S
Be154  He154   1.097   .     S
Be155  C153    1.388   .     S
Be155  He153   1.097   .     S
C153   B77     1.357   .     S
B77    C154    1.357   .     D
B77    Li78    1.097   .     S
Be156  Be157   1.391   .     D
Be156  C156    1.390   .     S
Be156  He156   1.097   .     S
Be157  C155    1.389   .     S
Be157  He155   1.097   .     S
C155   H39     2.003   .     S
C155   B80     1.359   .     S
C156   B80     1.359   .     D
B78    C38     1.359   1_655 D
B78    C37     1.360   1_655 S
B78    Li79    1.097   .     S
Be158  Be159   1.393   .     D
Be158  C158    1.390   .     S
Be158  He158   1.097   .     S
Be159  C157    1.388   .     S
Be159  He157   1.097   .     S
C157   H39     1.995   1_556 S
C158   H40     2.002   1_565 S
Be160  C159    1.390   .     S
Be160  He159   1.097   .     S
B79    C159    1.358   .     D
B79    Li80    1.097   .     S
B79    C160    1.358   .     S
C159   H38     2.008   1_545 S
H39    C36     1.985   1_655 S
H39    C157    1.995   1_554 S
H40    C34     2.004   1_655 S
H40    C158    2.002   1_545 S
H40    C38     2.007   1_655 S
B80    Li20    1.097   1_655 S
