# Supplementary material for: Data-Driven Search Algorithm for Discovery of Synthesizable Zeolitic Imidazolate Frameworks
Source: JACS Au. 2025 Mar 7;5(3):1460–70. doi: 10.1021/jacsau.5c00077 (PMC11938011; doi:10.1021/jacsau.5c00077)
Supplement: Supplementary file 5 — au5c00077_si_005.zip [file au5c00077_si_005.zip › Tier 2/T-217_63_4_24211780.cif]

data_63_4_24211780.lmp-nosymm
_audit_creation_date              2023-09-12
_audit_creation_method            'Materials Studio'
_symmetry_space_group_name_H-M    'P1'
_symmetry_Int_Tables_number       1
_symmetry_cell_setting            triclinic
loop_
_symmetry_equiv_pos_as_xyz
  x,y,z
_cell_length_a                    19.1607
_cell_length_b                    25.8133
_cell_length_c                    48.3603
_cell_angle_alpha                 90.5231
_cell_angle_beta                  89.9863
_cell_angle_gamma                 89.6630
loop_
_atom_site_label
_atom_site_type_symbol
_atom_site_fract_x
_atom_site_fract_y
_atom_site_fract_z
_atom_site_U_iso_or_equiv
_atom_site_adp_type
_atom_site_occupancy
H1     Zn    0.62939   0.98037   0.22030   0.00000  Uiso   1.00
H2     Zn    0.31698   0.49253   0.21190   0.00000  Uiso   1.00
H3     Zn    0.63133   0.48180   0.22117   0.00000  Uiso   1.00
H4     Zn    0.31581   0.97735   0.21279   0.00000  Uiso   1.00
H5     Zn    0.64698   0.11200   0.11820   0.00000  Uiso   1.00
H6     Zn    0.33037   0.34520   0.11546   0.00000  Uiso   1.00
H7     Zn    0.64553   0.34646   0.11933   0.00000  Uiso   1.00
H8     Zn    0.33368   0.11138   0.11226   0.00000  Uiso   1.00
H9     Zn    0.64833   0.60909   0.11877   0.00000  Uiso   1.00
H10    Zn    0.33273   0.85017   0.10931   0.00000  Uiso   1.00
H11    Zn    0.64579   0.84711   0.11929   0.00000  Uiso   1.00
H12    Zn    0.33585   0.61238   0.10714   0.00000  Uiso   1.00
H13    Zn    0.14362   0.10638   0.01698   0.00000  Uiso   1.00
H14    Zn    0.82785   0.60827   0.01851   0.00000  Uiso   1.00
H15    Zn    0.83170   0.34913   0.02210   0.00000  Uiso   1.00
H16    Zn    0.13656   0.85084   0.01344   0.00000  Uiso   1.00
H17    Zn    0.82619   0.85061   0.01936   0.00000  Uiso   1.00
H18    Zn    0.14233   0.34880   0.01897   0.00000  Uiso   1.00
H19    Zn    0.13838   0.60867   0.01199   0.00000  Uiso   1.00
H20    Zn    0.83373   0.10684   0.02149   0.00000  Uiso   1.00
C1     N     0.67091   0.46863   0.25885   0.00000  Uiso   1.00
C2     N     0.23780   0.98707   0.23973   0.00000  Uiso   1.00
C3     N     0.67094   0.99407   0.25758   0.00000  Uiso   1.00
C4     N     0.24015   0.49745   0.23981   0.00000  Uiso   1.00
C5     N     0.52913   0.97086   0.22995   0.00000  Uiso   1.00
C6     N     0.41148   0.96920   0.22814   0.00000  Uiso   1.00
C7     N     0.41317   0.49716   0.22716   0.00000  Uiso   1.00
C8     N     0.53074   0.49386   0.23000   0.00000  Uiso   1.00
C9     N     0.64534   0.04164   0.19611   0.00000  Uiso   1.00
C10    N     0.65090   0.09075   0.15775   0.00000  Uiso   1.00
C11    N     0.30111   0.42945   0.18871   0.00000  Uiso   1.00
C12    N     0.30747   0.37267   0.15302   0.00000  Uiso   1.00
C13    N     0.64363   0.41858   0.19742   0.00000  Uiso   1.00
C14    N     0.64904   0.36821   0.15901   0.00000  Uiso   1.00
C15    N     0.31662   0.04038   0.18932   0.00000  Uiso   1.00
C16    N     0.32214   0.09061   0.15147   0.00000  Uiso   1.00
C17    N     0.66315   0.53864   0.19643   0.00000  Uiso   1.00
C18    N     0.66731   0.58596   0.15739   0.00000  Uiso   1.00
C19    N     0.29667   0.91974   0.18630   0.00000  Uiso   1.00
C20    N     0.30642   0.87032   0.14778   0.00000  Uiso   1.00
C21    N     0.66024   0.92088   0.19650   0.00000  Uiso   1.00
C22    N     0.66387   0.87077   0.15801   0.00000  Uiso   1.00
C23    N     0.30493   0.55099   0.18561   0.00000  Uiso   1.00
C24    N     0.31616   0.59744   0.14660   0.00000  Uiso   1.00
C25    N     0.67767   0.18552   0.11868   0.00000  Uiso   1.00
C26    N     0.67710   0.27288   0.11924   0.00000  Uiso   1.00
C27    N     0.29989   0.27180   0.11475   0.00000  Uiso   1.00
C28    N     0.30129   0.18456   0.11296   0.00000  Uiso   1.00
C29    N     0.55064   0.10356   0.10355   0.00000  Uiso   1.00
C30    N     0.43310   0.10323   0.10119   0.00000  Uiso   1.00
C31    N     0.42999   0.35432   0.10492   0.00000  Uiso   1.00
C32    N     0.54773   0.35476   0.10613   0.00000  Uiso   1.00
C33    N     0.27619   0.07739   0.08306   0.00000  Uiso   1.00
C34    N     0.20569   0.07590   0.04574   0.00000  Uiso   1.00
C35    N     0.70493   0.37935   0.09049   0.00000  Uiso   1.00
C36    N     0.77302   0.37993   0.05237   0.00000  Uiso   1.00
C37    N     0.27410   0.37776   0.08554   0.00000  Uiso   1.00
C38    N     0.20417   0.37881   0.04804   0.00000  Uiso   1.00
C39    N     0.70772   0.07827   0.08968   0.00000  Uiso   1.00
C40    N     0.77600   0.07663   0.05165   0.00000  Uiso   1.00
C41    N     0.67096   0.68431   0.11690   0.00000  Uiso   1.00
C42    N     0.66982   0.77190   0.11702   0.00000  Uiso   1.00
C43    N     0.31164   0.77499   0.10574   0.00000  Uiso   1.00
C44    N     0.31304   0.68748   0.10462   0.00000  Uiso   1.00
C45    N     0.55293   0.59268   0.10410   0.00000  Uiso   1.00
C46    N     0.43549   0.59332   0.09936   0.00000  Uiso   1.00
C47    N     0.43263   0.86728   0.10151   0.00000  Uiso   1.00
C48    N     0.55023   0.86565   0.10552   0.00000  Uiso   1.00
C49    N     0.72533   0.58523   0.09370   0.00000  Uiso   1.00
C50    N     0.79488   0.58807   0.05607   0.00000  Uiso   1.00
C51    N     0.25424   0.87424   0.08529   0.00000  Uiso   1.00
C52    N     0.17815   0.87145   0.04970   0.00000  Uiso   1.00
C53    N     0.72248   0.87153   0.09468   0.00000  Uiso   1.00
C54    N     0.79250   0.86994   0.05715   0.00000  Uiso   1.00
C55    N     0.25676   0.58746   0.08370   0.00000  Uiso   1.00
C56    N     0.18046   0.58884   0.04817   0.00000  Uiso   1.00
C57    N     0.13192   0.18346   0.02472   0.00000  Uiso   1.00
C58    N     0.13155   0.27162   0.02549   0.00000  Uiso   1.00
C59    N     0.83795   0.68534   0.01136   0.00000  Uiso   1.00
C60    N     0.83738   0.77350   0.01165   0.00000  Uiso   1.00
C61    N     0.84426   0.27211   0.02901   0.00000  Uiso   1.00
C62    N     0.84503   0.18396   0.02875   0.00000  Uiso   1.00
Be1    C     0.12993   0.00573   0.25557   0.00000  Uiso   1.00
Li1    H     0.98315   0.81186   0.02518   0.00000  Uiso   1.00
C63    N     0.04827   0.07984   0.02504   0.00000  Uiso   1.00
C64    N     0.93062   0.08007   0.02702   0.00000  Uiso   1.00
C65    N     0.92388   0.58125   0.01051   0.00000  Uiso   1.00
He1    H     0.06164   0.45282   0.04376   0.00000  Uiso   1.00
C66    N     0.92839   0.37611   0.02762   0.00000  Uiso   1.00
C67    N     0.04618   0.37603   0.02625   0.00000  Uiso   1.00
C68    N     0.03928   0.87787   0.00921   0.00000  Uiso   1.00
C69    N     0.92162   0.87756   0.01157   0.00000  Uiso   1.00
Be2    C     0.17344   0.00805   0.23260   0.00000  Uiso   1.00
Be3    C     0.13148   0.50969   0.25644   0.00000  Uiso   1.00
Be4    C     0.17394   0.51591   0.23341   0.00000  Uiso   1.00
Be5    C     0.43254   0.94217   0.25141   0.00000  Uiso   1.00
Be6    C     0.50509   0.94333   0.25257   0.00000  Uiso   1.00
B1     C     0.47120   0.98455   0.21561   0.00000  Uiso   1.00
Be7    C     0.50577   0.52303   0.25223   0.00000  Uiso   1.00
Be8    C     0.43333   0.52518   0.25043   0.00000  Uiso   1.00
B2     C     0.47340   0.48023   0.21525   0.00000  Uiso   1.00
Be9    C     0.66150   0.12272   0.18062   0.00000  Uiso   1.00
Be10   C     0.65774   0.09248   0.20428   0.00000  Uiso   1.00
B3     C     0.64052   0.04281   0.16810   0.00000  Uiso   1.00
Be11   C     0.25360   0.35742   0.17032   0.00000  Uiso   1.00
Be12   C     0.25011   0.39217   0.19247   0.00000  Uiso   1.00
B4     C     0.33393   0.41615   0.16478   0.00000  Uiso   1.00
Be13   C     0.64923   0.33611   0.18193   0.00000  Uiso   1.00
Be14   C     0.64585   0.36717   0.20561   0.00000  Uiso   1.00
B5     C     0.64427   0.41708   0.16934   0.00000  Uiso   1.00
Be15   C     0.32505   0.12263   0.17469   0.00000  Uiso   1.00
Be16   C     0.32127   0.09164   0.19805   0.00000  Uiso   1.00
B6     C     0.31834   0.04176   0.16129   0.00000  Uiso   1.00
Be17   C     0.72459   0.59884   0.17364   0.00000  Uiso   1.00
Be18   C     0.72208   0.56961   0.19770   0.00000  Uiso   1.00
B7     C     0.63242   0.54953   0.17183   0.00000  Uiso   1.00
Be19   C     0.24978   0.85274   0.16293   0.00000  Uiso   1.00
Be20   C     0.24426   0.88288   0.18687   0.00000  Uiso   1.00
B8     C     0.33257   0.91060   0.16255   0.00000  Uiso   1.00
Be21   C     0.71951   0.85680   0.17485   0.00000  Uiso   1.00
Be22   C     0.71722   0.88769   0.19862   0.00000  Uiso   1.00
B9     C     0.63030   0.90953   0.17174   0.00000  Uiso   1.00
Be23   C     0.28344   0.62856   0.16633   0.00000  Uiso   1.00
Be24   C     0.27782   0.60023   0.19060   0.00000  Uiso   1.00
B10    C     0.32793   0.55149   0.15908   0.00000  Uiso   1.00
Be25   C     0.74545   0.25607   0.12292   0.00000  Uiso   1.00
Be26   C     0.74579   0.20219   0.12260   0.00000  Uiso   1.00
B11    C     0.63828   0.22924   0.11723   0.00000  Uiso   1.00
Be27   C     0.23245   0.20079   0.11602   0.00000  Uiso   1.00
Be28   C     0.23154   0.25464   0.11698   0.00000  Uiso   1.00
B12    C     0.33985   0.22842   0.11271   0.00000  Uiso   1.00
Be29   C     0.45911   0.09374   0.07481   0.00000  Uiso   1.00
Be30   C     0.53168   0.09393   0.07627   0.00000  Uiso   1.00
B13    C     0.48985   0.10992   0.11758   0.00000  Uiso   1.00
Be31   C     0.52679   0.36615   0.07936   0.00000  Uiso   1.00
Be32   C     0.45417   0.36586   0.07861   0.00000  Uiso   1.00
B14    C     0.48798   0.34701   0.12054   0.00000  Uiso   1.00
Be33   C     0.22361   0.02509   0.05203   0.00000  Uiso   1.00
Be34   C     0.26760   0.02604   0.07498   0.00000  Uiso   1.00
B15    C     0.23882   0.10574   0.06474   0.00000  Uiso   1.00
Be35   C     0.75797   0.43098   0.05972   0.00000  Uiso   1.00
Be36   C     0.71541   0.43060   0.08311   0.00000  Uiso   1.00
B16    C     0.73956   0.35052   0.07123   0.00000  Uiso   1.00
Be37   C     0.22237   0.42960   0.05435   0.00000  Uiso   1.00
Be38   C     0.26589   0.42893   0.07744   0.00000  Uiso   1.00
B17    C     0.23672   0.34924   0.06716   0.00000  Uiso   1.00
Be39   C     0.76217   0.02577   0.05901   0.00000  Uiso   1.00
Be40   C     0.71944   0.02680   0.08234   0.00000  Uiso   1.00
B18    C     0.74170   0.10657   0.07044   0.00000  Uiso   1.00
Be41   C     0.73860   0.75515   0.11449   0.00000  Uiso   1.00
Be42   C     0.73931   0.70137   0.11441   0.00000  Uiso   1.00
B19    C     0.63146   0.72802   0.11907   0.00000  Uiso   1.00
Be43   C     0.24418   0.70414   0.10243   0.00000  Uiso   1.00
Be44   C     0.24334   0.75787   0.10304   0.00000  Uiso   1.00
B20    C     0.35130   0.73134   0.10725   0.00000  Uiso   1.00
Be45   C     0.46256   0.55518   0.08190   0.00000  Uiso   1.00
Be46   C     0.53494   0.55478   0.08482   0.00000  Uiso   1.00
B21    C     0.49153   0.61418   0.11245   0.00000  Uiso   1.00
Be47   C     0.53205   0.90552   0.08773   0.00000  Uiso   1.00
Be48   C     0.45957   0.90652   0.08526   0.00000  Uiso   1.00
B22    C     0.48885   0.84451   0.11357   0.00000  Uiso   1.00
Be49   C     0.82816   0.55831   0.07598   0.00000  Uiso   1.00
Be50   C     0.78555   0.55702   0.09933   0.00000  Uiso   1.00
B23    C     0.73336   0.60304   0.06758   0.00000  Uiso   1.00
Be51   C     0.14905   0.90195   0.07058   0.00000  Uiso   1.00
Be52   C     0.19573   0.90327   0.09266   0.00000  Uiso   1.00
B24    C     0.24140   0.85618   0.05936   0.00000  Uiso   1.00
Be53   C     0.82511   0.89900   0.07768   0.00000  Uiso   1.00
Be54   C     0.78219   0.89954   0.10096   0.00000  Uiso   1.00
B25    C     0.73109   0.85458   0.06825   0.00000  Uiso   1.00
Be55   C     0.15263   0.55827   0.06890   0.00000  Uiso   1.00
Be56   C     0.19947   0.55778   0.09094   0.00000  Uiso   1.00
B26    C     0.24315   0.60499   0.05788   0.00000  Uiso   1.00
Be57   C     0.09630   0.25424   0.04872   0.00000  Uiso   1.00
Be58   C     0.09655   0.20037   0.04825   0.00000  Uiso   1.00
B27    C     0.15273   0.22767   0.01199   0.00000  Uiso   1.00
B28    C     0.81819   0.72951   0.02499   0.00000  Uiso   1.00
Be59   C     0.88103   0.20127   0.05197   0.00000  Uiso   1.00
Be60   C     0.88055   0.25515   0.05213   0.00000  Uiso   1.00
B29    C     0.82324   0.22793   0.01586   0.00000  Uiso   1.00
B30    C     0.14740   0.72970   0.01848   0.00000  Uiso   1.00
Be61   C     0.95462   0.03415   0.03849   0.00000  Uiso   1.00
Be62   C     0.02728   0.03404   0.03730   0.00000  Uiso   1.00
B31    C     0.98854   0.10556   0.01872   0.00000  Uiso   1.00
B32    C     0.98337   0.60802   0.01544   0.00000  Uiso   1.00
Be63   C     0.02410   0.42334   0.03713   0.00000  Uiso   1.00
Be64   C     0.95140   0.42340   0.03796   0.00000  Uiso   1.00
B33    C     0.98698   0.34960   0.02030   0.00000  Uiso   1.00
B34    C     0.98160   0.85122   0.01675   0.00000  Uiso   1.00
He2    H     0.16380   0.02383   0.21194   0.00000  Uiso   1.00
He3    H     0.16210   0.53274   0.21318   0.00000  Uiso   1.00
Li2    H     0.98661   0.31026   0.01144   0.00000  Uiso   1.00
Li3    H     0.47251   0.00737   0.19657   0.00000  Uiso   1.00
Li4    H     0.47556   0.45638   0.19637   0.00000  Uiso   1.00
He4    H     0.66400   0.10302   0.22616   0.00000  Uiso   1.00
He5    H     0.67139   0.16427   0.17832   0.00000  Uiso   1.00
Li5    H     0.63121   0.00871   0.15497   0.00000  Uiso   1.00
He6    H     0.21516   0.39342   0.21044   0.00000  Uiso   1.00
He7    H     0.22270   0.32273   0.16585   0.00000  Uiso   1.00
Li6    H     0.37856   0.43705   0.15622   0.00000  Uiso   1.00
He8    H     0.64576   0.35679   0.22755   0.00000  Uiso   1.00
He9    H     0.65274   0.29385   0.17965   0.00000  Uiso   1.00
Li7    H     0.64385   0.45146   0.15619   0.00000  Uiso   1.00
He10   H     0.32107   0.10204   0.22009   0.00000  Uiso   1.00
He11   H     0.32835   0.16487   0.17282   0.00000  Uiso   1.00
Li8    H     0.31406   0.00757   0.14780   0.00000  Uiso   1.00
He12   H     0.75713   0.56877   0.21561   0.00000  Uiso   1.00
He13   H     0.76229   0.62800   0.16696   0.00000  Uiso   1.00
Li9    H     0.58337   0.53214   0.16470   0.00000  Uiso   1.00
He14   H     0.20701   0.88134   0.20407   0.00000  Uiso   1.00
He15   H     0.21848   0.81983   0.15574   0.00000  Uiso   1.00
Li10   H     0.37893   0.93236   0.15628   0.00000  Uiso   1.00
He16   H     0.75130   0.88838   0.21682   0.00000  Uiso   1.00
He17   H     0.75585   0.82575   0.16877   0.00000  Uiso   1.00
Li11   H     0.58256   0.92817   0.16404   0.00000  Uiso   1.00
He18   H     0.25591   0.61105   0.21081   0.00000  Uiso   1.00
He19   H     0.26766   0.66848   0.16172   0.00000  Uiso   1.00
Li12   H     0.35329   0.51861   0.14860   0.00000  Uiso   1.00
He20   H     0.78920   0.17458   0.12462   0.00000  Uiso   1.00
He21   H     0.78850   0.28358   0.12530   0.00000  Uiso   1.00
Li13   H     0.58156   0.22929   0.11401   0.00000  Uiso   1.00
He22   H     0.18758   0.28186   0.11886   0.00000  Uiso   1.00
He23   H     0.18949   0.17297   0.11705   0.00000  Uiso   1.00
Li14   H     0.39686   0.22879   0.11044   0.00000  Uiso   1.00
He24   H     0.57112   0.08735   0.06014   0.00000  Uiso   1.00
He25   H     0.42411   0.08701   0.05721   0.00000  Uiso   1.00
Li15   H     0.48692   0.11781   0.13990   0.00000  Uiso   1.00
He26   H     0.41803   0.37348   0.06151   0.00000  Uiso   1.00
He27   H     0.56497   0.37409   0.06305   0.00000  Uiso   1.00
Li16   H     0.48671   0.33742   0.14260   0.00000  Uiso   1.00
He28   H     0.29267   0.99431   0.08625   0.00000  Uiso   1.00
He29   H     0.20416   0.99230   0.03976   0.00000  Uiso   1.00
Li17   H     0.23536   0.14823   0.06522   0.00000  Uiso   1.00
He30   H     0.69265   0.46268   0.09516   0.00000  Uiso   1.00
He31   H     0.77815   0.46354   0.04779   0.00000  Uiso   1.00
Li18   H     0.74114   0.30797   0.07106   0.00000  Uiso   1.00
He32   H     0.29099   0.46072   0.08878   0.00000  Uiso   1.00
He33   H     0.20347   0.46214   0.04194   0.00000  Uiso   1.00
Li19   H     0.23305   0.30681   0.06761   0.00000  Uiso   1.00
He34   H     0.69737   0.99507   0.09440   0.00000  Uiso   1.00
He35   H     0.78325   0.99288   0.04711   0.00000  Uiso   1.00
Li20   H     0.74227   0.14912   0.07026   0.00000  Uiso   1.00
He36   H     0.78344   0.67432   0.11241   0.00000  Uiso   1.00
He37   H     0.78204   0.78239   0.11256   0.00000  Uiso   1.00
Li21   H     0.57450   0.72787   0.12126   0.00000  Uiso   1.00
He38   H     0.19899   0.78477   0.10149   0.00000  Uiso   1.00
He39   H     0.20065   0.67693   0.10039   0.00000  Uiso   1.00
Li22   H     0.40830   0.73146   0.10930   0.00000  Uiso   1.00
He40   H     0.57481   0.53075   0.07455   0.00000  Uiso   1.00
He41   H     0.42848   0.53153   0.06871   0.00000  Uiso   1.00
Li23   H     0.48764   0.64536   0.12798   0.00000  Uiso   1.00
He42   H     0.42542   0.93179   0.07307   0.00000  Uiso   1.00
He43   H     0.57184   0.92978   0.07805   0.00000  Uiso   1.00
Li24   H     0.48519   0.81204   0.12798   0.00000  Uiso   1.00
He44   H     0.79307   0.53804   0.11933   0.00000  Uiso   1.00
He45   H     0.87973   0.54103   0.07214   0.00000  Uiso   1.00
Li25   H     0.69443   0.62709   0.05696   0.00000  Uiso   1.00
He46   H     0.19195   0.92265   0.11290   0.00000  Uiso   1.00
He47   H     0.09718   0.91958   0.06831   0.00000  Uiso   1.00
Li26   H     0.27789   0.83153   0.04759   0.00000  Uiso   1.00
He48   H     0.78915   0.91787   0.12132   0.00000  Uiso   1.00
He49   H     0.87643   0.91644   0.07426   0.00000  Uiso   1.00
Li27   H     0.69264   0.83093   0.05709   0.00000  Uiso   1.00
He50   H     0.19651   0.53875   0.11110   0.00000  Uiso   1.00
He51   H     0.10145   0.53995   0.06655   0.00000  Uiso   1.00
Li28   H     0.27862   0.62996   0.04623   0.00000  Uiso   1.00
He52   H     0.07350   0.17301   0.06284   0.00000  Uiso   1.00
He53   H     0.07302   0.28130   0.06377   0.00000  Uiso   1.00
Li29   H     0.79088   0.72964   0.04495   0.00000  Uiso   1.00
He54   H     0.90392   0.28250   0.06690   0.00000  Uiso   1.00
He55   H     0.90493   0.17415   0.06657   0.00000  Uiso   1.00
Li30   H     0.17901   0.72957   0.03741   0.00000  Uiso   1.00
He56   H     0.06546   0.00543   0.04453   0.00000  Uiso   1.00
He57   H     0.91848   0.00562   0.04697   0.00000  Uiso   1.00
Li31   H     0.98420   0.64782   0.02367   0.00000  Uiso   1.00
He58   H     0.91457   0.45297   0.04548   0.00000  Uiso   1.00
He59   H     0.07556   0.01845   0.25817   0.00000  Uiso   1.00
H21    Zn    0.81673   0.46242   0.32421   0.00000  Uiso   1.00
H22    Zn    0.12740   0.97376   0.31486   0.00000  Uiso   1.00
H23    Zn    0.81433   0.98608   0.32343   0.00000  Uiso   1.00
H24    Zn    0.13067   0.47264   0.31458   0.00000  Uiso   1.00
H25    Zn    0.82772   0.61471   0.41915   0.00000  Uiso   1.00
H26    Zn    0.14594   0.84519   0.41551   0.00000  Uiso   1.00
H27    Zn    0.82759   0.85042   0.42182   0.00000  Uiso   1.00
H28    Zn    0.14294   0.60959   0.41586   0.00000  Uiso   1.00
H29    Zn    0.84205   0.10419   0.42896   0.00000  Uiso   1.00
H30    Zn    0.14985   0.34241   0.41593   0.00000  Uiso   1.00
H31    Zn    0.83854   0.34166   0.42857   0.00000  Uiso   1.00
H32    Zn    0.14986   0.10449   0.41757   0.00000  Uiso   1.00
C70    N     0.74057   0.45677   0.29610   0.00000  Uiso   1.00
C71    N     0.16631   0.98176   0.27681   0.00000  Uiso   1.00
C72    N     0.74156   0.99995   0.29493   0.00000  Uiso   1.00
C73    N     0.17020   0.48531   0.27690   0.00000  Uiso   1.00
C74    N     0.91277   0.45756   0.30881   0.00000  Uiso   1.00
C75    N     0.03025   0.46066   0.30583   0.00000  Uiso   1.00
C76    N     0.02637   0.96081   0.30796   0.00000  Uiso   1.00
C77    N     0.90886   0.96522   0.31025   0.00000  Uiso   1.00
C78    N     0.80027   0.52598   0.34713   0.00000  Uiso   1.00
C79    N     0.80594   0.58464   0.38198   0.00000  Uiso   1.00
C80    N     0.16554   0.91884   0.33937   0.00000  Uiso   1.00
C81    N     0.17277   0.87242   0.37859   0.00000  Uiso   1.00
C82    N     0.78116   0.93532   0.35108   0.00000  Uiso   1.00
C83    N     0.78645   0.88862   0.39018   0.00000  Uiso   1.00
C84    N     0.14311   0.53588   0.33821   0.00000  Uiso   1.00
C85    N     0.14752   0.58697   0.37635   0.00000  Uiso   1.00
C86    N     0.82259   0.04800   0.34813   0.00000  Uiso   1.00
C87    N     0.83285   0.09196   0.38842   0.00000  Uiso   1.00
C88    N     0.16301   0.41502   0.33887   0.00000  Uiso   1.00
C89    N     0.16771   0.36621   0.37737   0.00000  Uiso   1.00
C90    N     0.80677   0.40343   0.35019   0.00000  Uiso   1.00
C91    N     0.81929   0.35664   0.38905   0.00000  Uiso   1.00
C92    N     0.14311   0.03643   0.33858   0.00000  Uiso   1.00
C93    N     0.14932   0.08525   0.37749   0.00000  Uiso   1.00
C94    N     0.79810   0.68880   0.41836   0.00000  Uiso   1.00
C95    N     0.79965   0.77628   0.41809   0.00000  Uiso   1.00
C96    N     0.17391   0.77056   0.41556   0.00000  Uiso   1.00
C97    N     0.17372   0.68312   0.41617   0.00000  Uiso   1.00
C98    N     0.92725   0.60497   0.42994   0.00000  Uiso   1.00
C99    N     0.04499   0.60283   0.42896   0.00000  Uiso   1.00
C100   N     0.04688   0.86509   0.42367   0.00000  Uiso   1.00
C101   N     0.92892   0.86762   0.42575   0.00000  Uiso   1.00
C102   N     0.20256   0.57528   0.44434   0.00000  Uiso   1.00
C103   N     0.27146   0.57262   0.48219   0.00000  Uiso   1.00
C104   N     0.77672   0.87605   0.45526   0.00000  Uiso   1.00
C105   N     0.70534   0.87292   0.49227   0.00000  Uiso   1.00
C106   N     0.20373   0.87568   0.44593   0.00000  Uiso   1.00
C107   N     0.27152   0.87517   0.48411   0.00000  Uiso   1.00
C108   N     0.77302   0.58098   0.44906   0.00000  Uiso   1.00
C109   N     0.70463   0.57611   0.48692   0.00000  Uiso   1.00
C110   N     0.81841   0.17908   0.43187   0.00000  Uiso   1.00
C111   N     0.81745   0.26655   0.43149   0.00000  Uiso   1.00
C112   N     0.17336   0.26716   0.41800   0.00000  Uiso   1.00
C113   N     0.17347   0.17961   0.41891   0.00000  Uiso   1.00
C114   N     0.94053   0.08875   0.43966   0.00000  Uiso   1.00
C115   N     0.05775   0.08933   0.43502   0.00000  Uiso   1.00
C116   N     0.05524   0.35947   0.43125   0.00000  Uiso   1.00
C117   N     0.93798   0.35991   0.43643   0.00000  Uiso   1.00
C118   N     0.76191   0.07853   0.45141   0.00000  Uiso   1.00
C119   N     0.68469   0.08036   0.48668   0.00000  Uiso   1.00
C120   N     0.22648   0.36655   0.44077   0.00000  Uiso   1.00
C121   N     0.29560   0.36431   0.47851   0.00000  Uiso   1.00
C122   N     0.75785   0.36652   0.45130   0.00000  Uiso   1.00
C123   N     0.67985   0.36440   0.48620   0.00000  Uiso   1.00
C124   N     0.22923   0.07972   0.44081   0.00000  Uiso   1.00
C125   N     0.29944   0.08213   0.47825   0.00000  Uiso   1.00
Be65   C     0.63291   0.44307   0.27900   0.00000  Uiso   1.00
Be66   C     0.67515   0.43697   0.30213   0.00000  Uiso   1.00
B35    C     0.73529   0.47559   0.27002   0.00000  Uiso   1.00
He60   H     0.41322   0.94494   0.48844   0.00000  Uiso   1.00
B36    C     0.23081   0.97167   0.26636   0.00000  Uiso   1.00
Be67   C     0.68311   0.03077   0.29977   0.00000  Uiso   1.00
Be68   C     0.64032   0.02793   0.27659   0.00000  Uiso   1.00
B37    C     0.73162   0.97851   0.26949   0.00000  Uiso   1.00
B38    C     0.23514   0.47920   0.26601   0.00000  Uiso   1.00
Be69   C     0.00558   0.43103   0.28381   0.00000  Uiso   1.00
Be70   C     0.93318   0.42899   0.28570   0.00000  Uiso   1.00
B39    C     0.97281   0.47467   0.32055   0.00000  Uiso   1.00
Be71   C     0.92673   0.92654   0.29137   0.00000  Uiso   1.00
Be72   C     0.99923   0.92396   0.28987   0.00000  Uiso   1.00
B40    C     0.97024   0.98400   0.31998   0.00000  Uiso   1.00
Be73   C     0.75288   0.59963   0.36413   0.00000  Uiso   1.00
Be74   C     0.74988   0.56378   0.34249   0.00000  Uiso   1.00
B41    C     0.83235   0.54014   0.37104   0.00000  Uiso   1.00
Be75   C     0.23595   0.86771   0.36466   0.00000  Uiso   1.00
Be76   C     0.23179   0.89690   0.34062   0.00000  Uiso   1.00
B42    C     0.13254   0.90370   0.36275   0.00000  Uiso   1.00
Be77   C     0.71658   0.89717   0.38391   0.00000  Uiso   1.00
Be78   C     0.71336   0.92698   0.36008   0.00000  Uiso   1.00
B43    C     0.82309   0.91202   0.36989   0.00000  Uiso   1.00
Be79   C     0.15057   0.61851   0.35325   0.00000  Uiso   1.00
Be80   C     0.14774   0.58701   0.32974   0.00000  Uiso   1.00
B44    C     0.14180   0.53801   0.36628   0.00000  Uiso   1.00
Be81   C     0.83633   0.12732   0.36696   0.00000  Uiso   1.00
Be82   C     0.83003   0.10015   0.34207   0.00000  Uiso   1.00
B45    C     0.82584   0.04500   0.37610   0.00000  Uiso   1.00
Be83   C     0.22405   0.35276   0.36062   0.00000  Uiso   1.00
Be84   C     0.22112   0.38283   0.33686   0.00000  Uiso   1.00
B46    C     0.13309   0.40392   0.36356   0.00000  Uiso   1.00
Be85   C     0.79023   0.32483   0.36885   0.00000  Uiso   1.00
Be86   C     0.78383   0.35343   0.34469   0.00000  Uiso   1.00
B47    C     0.82829   0.40318   0.37691   0.00000  Uiso   1.00
Be87   C     0.16049   0.11725   0.35498   0.00000  Uiso   1.00
Be88   C     0.15589   0.08723   0.33096   0.00000  Uiso   1.00
B48    C     0.13869   0.03738   0.36662   0.00000  Uiso   1.00
Be89   C     0.73132   0.76022   0.41389   0.00000  Uiso   1.00
Be90   C     0.73042   0.70636   0.41393   0.00000  Uiso   1.00
B49    C     0.83763   0.73206   0.42080   0.00000  Uiso   1.00
Be91   C     0.24240   0.69935   0.41376   0.00000  Uiso   1.00
Be92   C     0.24256   0.75320   0.41355   0.00000  Uiso   1.00
B50    C     0.13457   0.72709   0.41674   0.00000  Uiso   1.00
Be93   C     0.02363   0.59282   0.45581   0.00000  Uiso   1.00
Be94   C     0.95101   0.59411   0.45642   0.00000  Uiso   1.00
B51    C     0.98550   0.61087   0.41435   0.00000  Uiso   1.00
Be95   C     0.95423   0.91461   0.43561   0.00000  Uiso   1.00
Be96   C     0.02672   0.91309   0.43429   0.00000  Uiso   1.00
B52    C     0.98638   0.83981   0.41821   0.00000  Uiso   1.00
Be97   C     0.25624   0.52199   0.47434   0.00000  Uiso   1.00
Be98   C     0.21321   0.52364   0.45111   0.00000  Uiso   1.00
B53    C     0.23757   0.60305   0.46379   0.00000  Uiso   1.00
Be99   C     0.72904   0.92342   0.48981   0.00000  Uiso   1.00
Be100  C     0.77315   0.92534   0.46696   0.00000  Uiso   1.00
B54    C     0.73495   0.84611   0.47106   0.00000  Uiso   1.00
Be101  C     0.25899   0.92643   0.47699   0.00000  Uiso   1.00
Be102  C     0.21697   0.92675   0.45347   0.00000  Uiso   1.00
B55    C     0.23684   0.84632   0.46507   0.00000  Uiso   1.00
Be103  C     0.72658   0.52626   0.47998   0.00000  Uiso   1.00
Be104  C     0.76922   0.52931   0.45670   0.00000  Uiso   1.00
B56    C     0.73397   0.60749   0.46788   0.00000  Uiso   1.00
Be105  C     0.74878   0.24954   0.43191   0.00000  Uiso   1.00
Be106  C     0.74937   0.19581   0.43207   0.00000  Uiso   1.00
B57    C     0.85721   0.22285   0.43083   0.00000  Uiso   1.00
Be107  C     0.24226   0.19629   0.41957   0.00000  Uiso   1.00
Be108  C     0.24219   0.25006   0.41910   0.00000  Uiso   1.00
B58    C     0.13422   0.22346   0.41728   0.00000  Uiso   1.00
Be109  C     0.04195   0.07004   0.46100   0.00000  Uiso   1.00
Be110  C     0.96954   0.06979   0.46390   0.00000  Uiso   1.00
B59    C     0.99539   0.10060   0.42318   0.00000  Uiso   1.00
Be111  C     0.96571   0.39606   0.45476   0.00000  Uiso   1.00
Be112  C     0.03802   0.39583   0.45155   0.00000  Uiso   1.00
B60    C     0.99354   0.33941   0.42265   0.00000  Uiso   1.00
Be113  C     0.66198   0.04423   0.46724   0.00000  Uiso   1.00
Be114  C     0.70933   0.04341   0.44534   0.00000  Uiso   1.00
B61    C     0.74529   0.09919   0.47649   0.00000  Uiso   1.00
Be115  C     0.32823   0.39433   0.45866   0.00000  Uiso   1.00
Be116  C     0.28585   0.39528   0.43524   0.00000  Uiso   1.00
B62    C     0.23470   0.34883   0.46690   0.00000  Uiso   1.00
Be117  C     0.65403   0.39735   0.46602   0.00000  Uiso   1.00
Be118  C     0.70194   0.39832   0.44434   0.00000  Uiso   1.00
B63    C     0.74253   0.34748   0.47663   0.00000  Uiso   1.00
Be119  C     0.33089   0.05066   0.45832   0.00000  Uiso   1.00
Be120  C     0.28786   0.04962   0.43507   0.00000  Uiso   1.00
B64    C     0.23856   0.09832   0.46688   0.00000  Uiso   1.00
Be121  C     0.37850   0.75004   0.48352   0.00000  Uiso   1.00
Be122  C     0.37902   0.69615   0.48317   0.00000  Uiso   1.00
He61   H     0.56028   0.94456   0.49110   0.00000  Uiso   1.00
Be123  C     0.58977   0.69618   0.48827   0.00000  Uiso   1.00
Be124  C     0.58937   0.75003   0.48881   0.00000  Uiso   1.00
Be125  C     0.52462   0.52810   0.49684   0.00000  Uiso   1.00
Be126  C     0.45192   0.52811   0.49571   0.00000  Uiso   1.00
Be127  C     0.44952   0.91638   0.49707   0.00000  Uiso   1.00
Be128  C     0.52219   0.91623   0.49836   0.00000  Uiso   1.00
He62   H     0.66371   0.41941   0.32219   0.00000  Uiso   1.00
He63   H     0.57833   0.43194   0.27571   0.00000  Uiso   1.00
Li32   H     0.77843   0.49436   0.25914   0.00000  Uiso   1.00
C126   N     0.42578   0.87073   0.50870   0.00000  Uiso   1.00
Li33   H     0.27278   0.95321   0.27820   0.00000  Uiso   1.00
He64   H     0.58995   0.04676   0.27247   0.00000  Uiso   1.00
He65   H     0.67693   0.05306   0.31906   0.00000  Uiso   1.00
Li34   H     0.76883   0.95179   0.25956   0.00000  Uiso   1.00
Li35   H     0.27890   0.46149   0.27718   0.00000  Uiso   1.00
He66   H     0.89481   0.40990   0.27228   0.00000  Uiso   1.00
He67   H     0.04118   0.41400   0.26841   0.00000  Uiso   1.00
Li36   H     0.97470   0.49892   0.33929   0.00000  Uiso   1.00
He68   H     0.03345   0.89902   0.27727   0.00000  Uiso   1.00
He69   H     0.88678   0.90415   0.28038   0.00000  Uiso   1.00
Li37   H     0.97415   0.01542   0.33537   0.00000  Uiso   1.00
He70   H     0.54124   0.92715   0.26786   0.00000  Uiso   1.00
He71   H     0.39463   0.92460   0.26540   0.00000  Uiso   1.00
C127   N     0.42790   0.57464   0.50692   0.00000  Uiso   1.00
He72   H     0.54123   0.53972   0.26769   0.00000  Uiso   1.00
He73   H     0.71557   0.56206   0.32435   0.00000  Uiso   1.00
He74   H     0.72218   0.63500   0.36779   0.00000  Uiso   1.00
Li38   H     0.87629   0.51899   0.38021   0.00000  Uiso   1.00
He75   H     0.27029   0.90306   0.32423   0.00000  Uiso   1.00
He76   H     0.27892   0.84429   0.37292   0.00000  Uiso   1.00
Li39   H     0.07843   0.91427   0.36791   0.00000  Uiso   1.00
He77   H     0.66840   0.94199   0.34855   0.00000  Uiso   1.00
He78   H     0.67481   0.88251   0.39716   0.00000  Uiso   1.00
Li40   H     0.88034   0.91177   0.36867   0.00000  Uiso   1.00
He79   H     0.14961   0.59689   0.30774   0.00000  Uiso   1.00
He80   H     0.15542   0.66070   0.35530   0.00000  Uiso   1.00
Li41   H     0.13906   0.50394   0.37960   0.00000  Uiso   1.00
He81   H     0.82954   0.11374   0.32065   0.00000  Uiso   1.00
He82   H     0.84199   0.16894   0.37107   0.00000  Uiso   1.00
Li42   H     0.82135   0.00890   0.38775   0.00000  Uiso   1.00
He83   H     0.25541   0.38355   0.31872   0.00000  Uiso   1.00
He84   H     0.26140   0.32262   0.36675   0.00000  Uiso   1.00
Li43   H     0.08474   0.42207   0.37120   0.00000  Uiso   1.00
He85   H     0.76389   0.34234   0.32424   0.00000  Uiso   1.00
He86   H     0.77716   0.28437   0.37313   0.00000  Uiso   1.00
Li44   H     0.85022   0.43678   0.38777   0.00000  Uiso   1.00
He87   H     0.16176   0.09780   0.30917   0.00000  Uiso   1.00
He88   H     0.17082   0.15873   0.35777   0.00000  Uiso   1.00
Li45   H     0.12869   0.00322   0.37931   0.00000  Uiso   1.00
He89   H     0.68675   0.67943   0.41148   0.00000  Uiso   1.00
He90   H     0.68861   0.78809   0.41099   0.00000  Uiso   1.00
Li46   H     0.89408   0.73124   0.42460   0.00000  Uiso   1.00
He91   H     0.28635   0.78025   0.41238   0.00000  Uiso   1.00
He92   H     0.28582   0.67151   0.41264   0.00000  Uiso   1.00
Li47   H     0.07751   0.72735   0.41865   0.00000  Uiso   1.00
He93   H     0.91460   0.58760   0.47354   0.00000  Uiso   1.00
He94   H     0.06155   0.58495   0.47227   0.00000  Uiso   1.00
Li48   H     0.98460   0.61957   0.39217   0.00000  Uiso   1.00
He95   H     0.06499   0.94235   0.44055   0.00000  Uiso   1.00
He96   H     0.91935   0.94551   0.44307   0.00000  Uiso   1.00
Li49   H     0.98425   0.80054   0.40940   0.00000  Uiso   1.00
He97   H     0.19024   0.49221   0.43879   0.00000  Uiso   1.00
He98   H     0.27668   0.48880   0.48585   0.00000  Uiso   1.00
Li50   H     0.23906   0.64558   0.46445   0.00000  Uiso   1.00
He99   H     0.80176   0.95798   0.45822   0.00000  Uiso   1.00
He100  H     0.71318   0.95399   0.50443   0.00000  Uiso   1.00
Li51   H     0.72677   0.80452   0.46744   0.00000  Uiso   1.00
He101  H     0.19632   0.95923   0.44146   0.00000  Uiso   1.00
He102  H     0.28055   0.95869   0.48909   0.00000  Uiso   1.00
Li52   H     0.23610   0.80378   0.46515   0.00000  Uiso   1.00
He103  H     0.79646   0.49882   0.44494   0.00000  Uiso   1.00
He104  H     0.71070   0.49262   0.49210   0.00000  Uiso   1.00
Li53   H     0.72667   0.64972   0.46766   0.00000  Uiso   1.00
He105  H     0.70560   0.16859   0.43251   0.00000  Uiso   1.00
He106  H     0.70435   0.27657   0.43220   0.00000  Uiso   1.00
Li54   H     0.91446   0.22288   0.43056   0.00000  Uiso   1.00
He107  H     0.28613   0.27711   0.41984   0.00000  Uiso   1.00
He108  H     0.28625   0.16897   0.42069   0.00000  Uiso   1.00
Li55   H     0.07701   0.22355   0.41649   0.00000  Uiso   1.00
He109  H     0.93657   0.05723   0.48109   0.00000  Uiso   1.00
He110  H     0.08319   0.05760   0.47525   0.00000  Uiso   1.00
Li56   H     0.98995   0.11618   0.40222   0.00000  Uiso   1.00
He111  H     0.07834   0.41846   0.46221   0.00000  Uiso   1.00
He112  H     0.93207   0.41892   0.46866   0.00000  Uiso   1.00
Li57   H     0.98914   0.30964   0.40639   0.00000  Uiso   1.00
He113  H     0.70959   0.02072   0.42605   0.00000  Uiso   1.00
He114  H     0.61347   0.02268   0.47023   0.00000  Uiso   1.00
Li58   H     0.77665   0.12872   0.48715   0.00000  Uiso   1.00
He115  H     0.29299   0.41431   0.41525   0.00000  Uiso   1.00
He116  H     0.37927   0.41195   0.46258   0.00000  Uiso   1.00
Li59   H     0.19639   0.32446   0.47746   0.00000  Uiso   1.00
He117  H     0.70056   0.41896   0.42462   0.00000  Uiso   1.00
He118  H     0.60318   0.41660   0.46839   0.00000  Uiso   1.00
Li60   H     0.77659   0.32068   0.48795   0.00000  Uiso   1.00
He119  H     0.29406   0.02972   0.41507   0.00000  Uiso   1.00
He120  H     0.38167   0.03219   0.46206   0.00000  Uiso   1.00
Li61   H     0.20121   0.12399   0.47757   0.00000  Uiso   1.00
Li62   H     0.68009   0.22223   0.49734   0.00000  Uiso   1.00
He121  H     0.40327   0.66902   0.46840   0.00000  Uiso   1.00
He122  H     0.40218   0.77738   0.46909   0.00000  Uiso   1.00
Li63   H     0.29411   0.22310   0.49005   0.00000  Uiso   1.00
He123  H     0.56449   0.77747   0.47463   0.00000  Uiso   1.00
He124  H     0.56533   0.66925   0.47355   0.00000  Uiso   1.00
He125  H     0.39480   0.54400   0.26402   0.00000  Uiso   1.00
He126  H     0.41572   0.49912   0.48745   0.00000  Uiso   1.00
He127  H     0.56284   0.49915   0.48976   0.00000  Uiso   1.00
C128   N     0.34258   0.67885   0.50613   0.00000  Uiso   1.00
C129   N     0.34170   0.76702   0.50668   0.00000  Uiso   1.00
C130   N     0.54566   0.57456   0.50879   0.00000  Uiso   1.00
He128  H     0.07633   0.51996   0.25946   0.00000  Uiso   1.00
H33    Zn    0.15173   0.97852   0.71467   0.00000  Uiso   1.00
H34    Zn    0.83911   0.49000   0.71733   0.00000  Uiso   1.00
H35    Zn    0.14889   0.47025   0.71504   0.00000  Uiso   1.00
H36    Zn    0.83498   0.96734   0.71779   0.00000  Uiso   1.00
H37    Zn    0.13876   0.10719   0.61156   0.00000  Uiso   1.00
H38    Zn    0.82229   0.34350   0.61957   0.00000  Uiso   1.00
H39    Zn    0.13506   0.34162   0.61068   0.00000  Uiso   1.00
H40    Zn    0.82395   0.10916   0.62104   0.00000  Uiso   1.00
H41    Zn    0.15159   0.60236   0.61346   0.00000  Uiso   1.00
H42    Zn    0.83807   0.84366   0.61226   0.00000  Uiso   1.00
H43    Zn    0.15188   0.84023   0.61563   0.00000  Uiso   1.00
H44    Zn    0.83904   0.60597   0.61069   0.00000  Uiso   1.00
H45    Zn    0.64159   0.10147   0.52273   0.00000  Uiso   1.00
H46    Zn    0.33083   0.60171   0.51256   0.00000  Uiso   1.00
H47    Zn    0.32799   0.34472   0.51621   0.00000  Uiso   1.00
H48    Zn    0.63869   0.84339   0.51931   0.00000  Uiso   1.00
H49    Zn    0.32907   0.84406   0.51422   0.00000  Uiso   1.00
H50    Zn    0.63767   0.34380   0.52210   0.00000  Uiso   1.00
H51    Zn    0.64113   0.60172   0.51682   0.00000  Uiso   1.00
H52    Zn    0.33126   0.10250   0.51611   0.00000  Uiso   1.00
C131   N     0.19736   0.99617   0.75076   0.00000  Uiso   1.00
C132   N     0.76666   0.50152   0.74650   0.00000  Uiso   1.00
C133   N     0.21496   0.45008   0.74517   0.00000  Uiso   1.00
C134   N     0.78162   0.94933   0.75186   0.00000  Uiso   1.00
C135   N     0.05300   0.97065   0.72679   0.00000  Uiso   1.00
C136   N     0.93541   0.96591   0.72827   0.00000  Uiso   1.00
C137   N     0.93643   0.48731   0.73176   0.00000  Uiso   1.00
C138   N     0.05384   0.48024   0.73103   0.00000  Uiso   1.00
C139   N     0.16257   0.03837   0.68919   0.00000  Uiso   1.00
C140   N     0.15616   0.08693   0.65066   0.00000  Uiso   1.00
C141   N     0.81246   0.42960   0.69352   0.00000  Uiso   1.00
C142   N     0.80773   0.37379   0.65731   0.00000  Uiso   1.00
C143   N     0.13876   0.40942   0.68964   0.00000  Uiso   1.00
C144   N     0.13787   0.36095   0.65058   0.00000  Uiso   1.00
C145   N     0.81538   0.03224   0.69685   0.00000  Uiso   1.00
C146   N     0.81428   0.08552   0.66005   0.00000  Uiso   1.00
C147   N     0.17509   0.52767   0.68964   0.00000  Uiso   1.00
C148   N     0.17205   0.57845   0.65183   0.00000  Uiso   1.00
C149   N     0.81574   0.91050   0.69079   0.00000  Uiso   1.00
C150   N     0.81847   0.86341   0.65129   0.00000  Uiso   1.00
C151   N     0.17830   0.91732   0.69131   0.00000  Uiso   1.00
C152   N     0.17541   0.86474   0.65376   0.00000  Uiso   1.00
C153   N     0.83397   0.54957   0.69137   0.00000  Uiso   1.00
C154   N     0.83399   0.59319   0.65115   0.00000  Uiso   1.00
C155   N     0.16807   0.18092   0.61104   0.00000  Uiso   1.00
C156   N     0.16681   0.26822   0.61054   0.00000  Uiso   1.00
C157   N     0.79121   0.27009   0.62054   0.00000  Uiso   1.00
C158   N     0.79231   0.18273   0.62093   0.00000  Uiso   1.00
C159   N     0.03805   0.09795   0.60262   0.00000  Uiso   1.00
C160   N     0.92056   0.09893   0.60642   0.00000  Uiso   1.00
C161   N     0.91805   0.35042   0.60407   0.00000  Uiso   1.00
C162   N     0.03537   0.34983   0.60013   0.00000  Uiso   1.00
C163   N     0.76315   0.07556   0.59268   0.00000  Uiso   1.00
C164   N     0.69610   0.07264   0.55434   0.00000  Uiso   1.00
C165   N     0.19418   0.37536   0.58211   0.00000  Uiso   1.00
C166   N     0.26565   0.37611   0.54503   0.00000  Uiso   1.00
C167   N     0.76228   0.37501   0.59052   0.00000  Uiso   1.00
C168   N     0.69438   0.37494   0.55245   0.00000  Uiso   1.00
C169   N     0.19663   0.07397   0.58184   0.00000  Uiso   1.00
C170   N     0.26812   0.07248   0.54471   0.00000  Uiso   1.00
C171   N     0.17533   0.67741   0.61212   0.00000  Uiso   1.00
C172   N     0.17519   0.76497   0.61297   0.00000  Uiso   1.00
C173   N     0.81578   0.76856   0.60906   0.00000  Uiso   1.00
C174   N     0.81610   0.68103   0.60815   0.00000  Uiso   1.00
C175   N     0.05449   0.58807   0.60016   0.00000  Uiso   1.00
C176   N     0.93657   0.58872   0.59878   0.00000  Uiso   1.00
C177   N     0.93676   0.86036   0.60223   0.00000  Uiso   1.00
C178   N     0.05471   0.85859   0.60373   0.00000  Uiso   1.00
C179   N     0.22690   0.57854   0.58762   0.00000  Uiso   1.00
C180   N     0.29610   0.58154   0.54989   0.00000  Uiso   1.00
C181   N     0.75588   0.86808   0.59044   0.00000  Uiso   1.00
C182   N     0.67716   0.86509   0.55582   0.00000  Uiso   1.00
C183   N     0.22582   0.86489   0.58984   0.00000  Uiso   1.00
C184   N     0.29433   0.86357   0.55186   0.00000  Uiso   1.00
C185   N     0.75704   0.58068   0.58891   0.00000  Uiso   1.00
C186   N     0.68031   0.58161   0.55350   0.00000  Uiso   1.00
C187   N     0.62864   0.17872   0.52961   0.00000  Uiso   1.00
C188   N     0.62691   0.26686   0.52933   0.00000  Uiso   1.00
Li64   H     0.48283   0.80715   0.52721   0.00000  Uiso   1.00
He129  H     0.55314   0.44973   0.54279   0.00000  Uiso   1.00
C189   N     0.33943   0.26783   0.52369   0.00000  Uiso   1.00
C190   N     0.34082   0.17968   0.52361   0.00000  Uiso   1.00
C191   N     0.62676   0.76671   0.51181   0.00000  Uiso   1.00
C192   N     0.62744   0.67866   0.51093   0.00000  Uiso   1.00
C193   N     0.54453   0.07457   0.52660   0.00000  Uiso   1.00
C194   N     0.42687   0.07528   0.52411   0.00000  Uiso   1.00
He130  H     0.40622   0.44986   0.53993   0.00000  Uiso   1.00
Li65   H     0.48414   0.30498   0.51102   0.00000  Uiso   1.00
C195   N     0.42328   0.37190   0.52407   0.00000  Uiso   1.00
C196   N     0.54089   0.37170   0.52638   0.00000  Uiso   1.00
C197   N     0.54344   0.87054   0.51081   0.00000  Uiso   1.00
Li66   H     0.48463   0.63921   0.52474   0.00000  Uiso   1.00
Be129  C     0.70824   0.53263   0.74251   0.00000  Uiso   1.00
Be130  C     0.24108   0.40025   0.74862   0.00000  Uiso   1.00
Be131  C     0.96154   0.94767   0.75316   0.00000  Uiso   1.00
Be132  C     0.03394   0.95040   0.75220   0.00000  Uiso   1.00
B65    C     0.99222   0.97838   0.71299   0.00000  Uiso   1.00
Be133  C     0.03385   0.49611   0.75741   0.00000  Uiso   1.00
Be134  C     0.96134   0.50053   0.75785   0.00000  Uiso   1.00
B66    C     0.99381   0.47626   0.71633   0.00000  Uiso   1.00
Be135  C     0.18323   0.11748   0.67185   0.00000  Uiso   1.00
Be136  C     0.18670   0.08763   0.69566   0.00000  Uiso   1.00
B67    C     0.14429   0.04007   0.66208   0.00000  Uiso   1.00
Be137  C     0.75223   0.36334   0.67485   0.00000  Uiso   1.00
Be138  C     0.75544   0.39748   0.69727   0.00000  Uiso   1.00
B68    C     0.84194   0.41401   0.66927   0.00000  Uiso   1.00
Be139  C     0.11462   0.33041   0.67219   0.00000  Uiso   1.00
Be140  C     0.11572   0.36019   0.69633   0.00000  Uiso   1.00
B69    C     0.15081   0.40803   0.66198   0.00000  Uiso   1.00
Be141  C     0.79939   0.11488   0.68357   0.00000  Uiso   1.00
Be142  C     0.80077   0.08210   0.70631   0.00000  Uiso   1.00
B70    C     0.82418   0.03652   0.66910   0.00000  Uiso   1.00
Be143  C     0.22682   0.59471   0.66857   0.00000  Uiso   1.00
Be144  C     0.22811   0.56385   0.69206   0.00000  Uiso   1.00
B71    C     0.14288   0.53811   0.66527   0.00000  Uiso   1.00
Be145  C     0.76343   0.84584   0.66731   0.00000  Uiso   1.00
Be146  C     0.76178   0.87486   0.69169   0.00000  Uiso   1.00
B72    C     0.84773   0.90247   0.66608   0.00000  Uiso   1.00
Be147  C     0.23229   0.85048   0.66987   0.00000  Uiso   1.00
Be148  C     0.23391   0.88278   0.69311   0.00000  Uiso   1.00
B73    C     0.14517   0.90518   0.66731   0.00000  Uiso   1.00
Be149  C     0.83566   0.62915   0.67269   0.00000  Uiso   1.00
Be150  C     0.83575   0.60221   0.69752   0.00000  Uiso   1.00
B74    C     0.83386   0.54619   0.66335   0.00000  Uiso   1.00
Be151  C     0.23553   0.25186   0.61372   0.00000  Uiso   1.00
Be152  C     0.23633   0.19801   0.61394   0.00000  Uiso   1.00
B75    C     0.12823   0.22437   0.60946   0.00000  Uiso   1.00
Be153  C     0.72358   0.19940   0.62376   0.00000  Uiso   1.00
Be154  C     0.72288   0.25327   0.62346   0.00000  Uiso   1.00
B76    C     0.83098   0.22647   0.61953   0.00000  Uiso   1.00
Be155  C     0.93770   0.08538   0.57937   0.00000  Uiso   1.00
Be156  C     0.01012   0.08481   0.57702   0.00000  Uiso   1.00
B77    C     0.98240   0.10699   0.61940   0.00000  Uiso   1.00
Be157  C     0.00735   0.35812   0.57406   0.00000  Uiso   1.00
Be158  C     0.93493   0.35850   0.57649   0.00000  Uiso   1.00
B78    C     0.97990   0.34438   0.61729   0.00000  Uiso   1.00
Be159  C     0.70805   0.02212   0.56293   0.00000  Uiso   1.00
Be160  C     0.74993   0.02390   0.58648   0.00000  Uiso   1.00
B79    C     0.73095   0.10314   0.57258   0.00000  Uiso   1.00
Be161  C     0.24875   0.42711   0.55184   0.00000  Uiso   1.00
Be162  C     0.20415   0.42662   0.57462   0.00000  Uiso   1.00
B80    C     0.23130   0.34664   0.56358   0.00000  Uiso   1.00
Be163  C     0.70876   0.42611   0.55946   0.00000  Uiso   1.00
Be164  C     0.75121   0.42612   0.58286   0.00000  Uiso   1.00
B81    C     0.72818   0.34584   0.57144   0.00000  Uiso   1.00
Be165  C     0.25121   0.02167   0.55109   0.00000  Uiso   1.00
Be166  C     0.20678   0.02261   0.57393   0.00000  Uiso   1.00
B82    C     0.23385   0.10230   0.56357   0.00000  Uiso   1.00
Be167  C     0.24376   0.74789   0.61018   0.00000  Uiso   1.00
Be168  C     0.24385   0.69410   0.60966   0.00000  Uiso   1.00
B83    C     0.13633   0.72128   0.61470   0.00000  Uiso   1.00
Be169  C     0.74727   0.69808   0.60704   0.00000  Uiso   1.00
Be170  C     0.74707   0.75181   0.60752   0.00000  Uiso   1.00
B84    C     0.85508   0.72467   0.61003   0.00000  Uiso   1.00
Be171  C     0.96074   0.56038   0.57614   0.00000  Uiso   1.00
Be172  C     0.03347   0.55987   0.57703   0.00000  Uiso   1.00
B85    C     0.99461   0.60461   0.61247   0.00000  Uiso   1.00
Be173  C     0.03423   0.89740   0.58566   0.00000  Uiso   1.00
Be174  C     0.96153   0.89850   0.58475   0.00000  Uiso   1.00
B86    C     0.99448   0.83810   0.61342   0.00000  Uiso   1.00
Be175  C     0.32882   0.55074   0.56949   0.00000  Uiso   1.00
Be176  C     0.28643   0.54931   0.59289   0.00000  Uiso   1.00
B87    C     0.23506   0.59699   0.56163   0.00000  Uiso   1.00
Be177  C     0.64700   0.89161   0.57795   0.00000  Uiso   1.00
Be178  C     0.69540   0.89300   0.59945   0.00000  Uiso   1.00
B88    C     0.74234   0.85193   0.56424   0.00000  Uiso   1.00
Be179  C     0.32335   0.89765   0.57101   0.00000  Uiso   1.00
Be180  C     0.28139   0.89811   0.59456   0.00000  Uiso   1.00
B89    C     0.23555   0.84548   0.56394   0.00000  Uiso   1.00
Be181  C     0.64941   0.55629   0.57554   0.00000  Uiso   1.00
Be182  C     0.69658   0.55608   0.59748   0.00000  Uiso   1.00
B90    C     0.74466   0.59546   0.56249   0.00000  Uiso   1.00
Be183  C     0.59039   0.25014   0.55239   0.00000  Uiso   1.00
Be184  C     0.59141   0.19627   0.55255   0.00000  Uiso   1.00
B91    C     0.64944   0.22256   0.51652   0.00000  Uiso   1.00
B92    C     0.32042   0.72285   0.51934   0.00000  Uiso   1.00
Be185  C     0.37282   0.19729   0.54768   0.00000  Uiso   1.00
Be186  C     0.37199   0.25117   0.54773   0.00000  Uiso   1.00
B93    C     0.64960   0.72245   0.52410   0.00000  Uiso   1.00
Be187  C     0.44790   0.02755   0.53430   0.00000  Uiso   1.00
Be188  C     0.52052   0.02711   0.53584   0.00000  Uiso   1.00
B94    C     0.48663   0.10159   0.51921   0.00000  Uiso   1.00
B95    C     0.48588   0.60056   0.51504   0.00000  Uiso   1.00
Be189  C     0.51698   0.41974   0.53560   0.00000  Uiso   1.00
Be190  C     0.44435   0.41984   0.53418   0.00000  Uiso   1.00
B96    C     0.48296   0.34489   0.51911   0.00000  Uiso   1.00
B97    C     0.48386   0.84515   0.51718   0.00000  Uiso   1.00
B98    C     0.32094   0.22348   0.51010   0.00000  Uiso   1.00
He131  H     0.70178   0.55589   0.72380   0.00000  Uiso   1.00
He132  H     0.22994   0.36906   0.73374   0.00000  Uiso   1.00
He133  H     0.81788   0.86957   0.75499   0.00000  Uiso   1.00
Li67   H     0.98927   0.99461   0.69212   0.00000  Uiso   1.00
Li68   H     0.99186   0.46419   0.69452   0.00000  Uiso   1.00
He134  H     0.20520   0.09743   0.71651   0.00000  Uiso   1.00
He135  H     0.19773   0.15797   0.66845   0.00000  Uiso   1.00
Li69   H     0.12285   0.00727   0.65038   0.00000  Uiso   1.00
He136  H     0.72147   0.40155   0.71543   0.00000  Uiso   1.00
He137  H     0.71526   0.33215   0.67031   0.00000  Uiso   1.00
Li70   H     0.88934   0.43108   0.66056   0.00000  Uiso   1.00
He138  H     0.10141   0.35033   0.71760   0.00000  Uiso   1.00
He139  H     0.10045   0.28972   0.66887   0.00000  Uiso   1.00
Li71   H     0.17130   0.44062   0.65012   0.00000  Uiso   1.00
He140  H     0.79176   0.09028   0.72831   0.00000  Uiso   1.00
He141  H     0.78903   0.15663   0.68229   0.00000  Uiso   1.00
Li72   H     0.83598   0.00391   0.65515   0.00000  Uiso   1.00
He142  H     0.26297   0.56444   0.71004   0.00000  Uiso   1.00
He143  H     0.25990   0.62737   0.66273   0.00000  Uiso   1.00
Li73   H     0.09727   0.51699   0.65745   0.00000  Uiso   1.00
He144  H     0.72657   0.87279   0.70953   0.00000  Uiso   1.00
He145  H     0.73025   0.81381   0.66031   0.00000  Uiso   1.00
Li74   H     0.89386   0.92382   0.65918   0.00000  Uiso   1.00
He146  H     0.26997   0.88374   0.71069   0.00000  Uiso   1.00
He147  H     0.26658   0.81820   0.66373   0.00000  Uiso   1.00
Li75   H     0.09736   0.92436   0.66010   0.00000  Uiso   1.00
He148  H     0.83657   0.61633   0.71898   0.00000  Uiso   1.00
He149  H     0.83588   0.67092   0.66872   0.00000  Uiso   1.00
Li76   H     0.83162   0.50971   0.65161   0.00000  Uiso   1.00
He150  H     0.28013   0.17070   0.61583   0.00000  Uiso   1.00
He151  H     0.27851   0.27960   0.61537   0.00000  Uiso   1.00
Li77   H     0.07131   0.22407   0.60689   0.00000  Uiso   1.00
He152  H     0.67906   0.28073   0.62476   0.00000  Uiso   1.00
He153  H     0.68053   0.17178   0.62549   0.00000  Uiso   1.00
Li78   H     0.88794   0.22652   0.61706   0.00000  Uiso   1.00
He154  H     0.04380   0.07559   0.55927   0.00000  Uiso   1.00
He155  H     0.89724   0.07668   0.56398   0.00000  Uiso   1.00
Li79   H     0.98694   0.11808   0.64129   0.00000  Uiso   1.00
He156  H     0.89433   0.36454   0.56083   0.00000  Uiso   1.00
He157  H     0.04100   0.36375   0.55599   0.00000  Uiso   1.00
Li80   H     0.98444   0.33760   0.63959   0.00000  Uiso   1.00
He158  H     0.77050   0.99262   0.59937   0.00000  Uiso   1.00
He159  H     0.68619   0.98885   0.55175   0.00000  Uiso   1.00
Li81   H     0.73181   0.14561   0.57143   0.00000  Uiso   1.00
He160  H     0.17949   0.45862   0.58614   0.00000  Uiso   1.00
He161  H     0.26928   0.45968   0.54000   0.00000  Uiso   1.00
Li82   H     0.23371   0.30411   0.56357   0.00000  Uiso   1.00
He162  H     0.77374   0.45834   0.59472   0.00000  Uiso   1.00
He163  H     0.68827   0.45843   0.54729   0.00000  Uiso   1.00
Li83   H     0.72723   0.30329   0.57150   0.00000  Uiso   1.00
He164  H     0.18245   0.99084   0.58525   0.00000  Uiso   1.00
He165  H     0.27169   0.98885   0.53899   0.00000  Uiso   1.00
Li84   H     0.23617   0.14481   0.56393   0.00000  Uiso   1.00
He166  H     0.28761   0.66680   0.60734   0.00000  Uiso   1.00
He167  H     0.28743   0.77497   0.60840   0.00000  Uiso   1.00
Li85   H     0.07937   0.72138   0.61694   0.00000  Uiso   1.00
He168  H     0.70284   0.77892   0.60662   0.00000  Uiso   1.00
He169  H     0.70331   0.67112   0.60572   0.00000  Uiso   1.00
Li86   H     0.91226   0.72444   0.61113   0.00000  Uiso   1.00
He170  H     0.07166   0.54157   0.56307   0.00000  Uiso   1.00
He171  H     0.92450   0.54255   0.56135   0.00000  Uiso   1.00
Li87   H     0.99327   0.62776   0.63163   0.00000  Uiso   1.00
He172  H     0.92577   0.92313   0.57290   0.00000  Uiso   1.00
He173  H     0.07272   0.92082   0.57465   0.00000  Uiso   1.00
Li88   H     0.99269   0.80648   0.62842   0.00000  Uiso   1.00
He174  H     0.29371   0.52964   0.61270   0.00000  Uiso   1.00
He175  H     0.38000   0.53298   0.56547   0.00000  Uiso   1.00
Li89   H     0.19668   0.62196   0.55131   0.00000  Uiso   1.00
He176  H     0.69172   0.90998   0.62029   0.00000  Uiso   1.00
He177  H     0.59357   0.90690   0.57674   0.00000  Uiso   1.00
Li90   H     0.78012   0.83070   0.55127   0.00000  Uiso   1.00
He178  H     0.28663   0.91941   0.61418   0.00000  Uiso   1.00
He179  H     0.37204   0.91814   0.56665   0.00000  Uiso   1.00
Li91   H     0.20021   0.81763   0.55400   0.00000  Uiso   1.00
He180  H     0.69198   0.54020   0.61837   0.00000  Uiso   1.00
He181  H     0.59638   0.54076   0.57395   0.00000  Uiso   1.00
Li92   H     0.78264   0.61620   0.54975   0.00000  Uiso   1.00
He182  H     0.56792   0.16929   0.56723   0.00000  Uiso   1.00
He183  H     0.56582   0.27762   0.56689   0.00000  Uiso   1.00
Li93   H     0.29000   0.72271   0.53857   0.00000  Uiso   1.00
He184  H     0.39274   0.27871   0.56302   0.00000  Uiso   1.00
He185  H     0.39443   0.17036   0.56292   0.00000  Uiso   1.00
Li94   H     0.68100   0.72212   0.54308   0.00000  Uiso   1.00
He186  H     0.55654   0.99706   0.54314   0.00000  Uiso   1.00
He187  H     0.40979   0.99804   0.54003   0.00000  Uiso   1.00
Li95   H     0.29059   0.94893   0.75503   0.00000  Uiso   1.00
Li96   H     0.48784   0.14118   0.51109   0.00000  Uiso   1.00
H53    Zn    0.33455   0.46762   0.81810   0.00000  Uiso   1.00
H54    Zn    0.64836   0.97093   0.82042   0.00000  Uiso   1.00
H55    Zn    0.33907   0.99119   0.81747   0.00000  Uiso   1.00
H56    Zn    0.65157   0.47776   0.82018   0.00000  Uiso   1.00
H57    Zn    0.32262   0.61401   0.91417   0.00000  Uiso   1.00
H58    Zn    0.63366   0.84533   0.92467   0.00000  Uiso   1.00
H59    Zn    0.32050   0.84841   0.91554   0.00000  Uiso   1.00
H60    Zn    0.63761   0.61100   0.92260   0.00000  Uiso   1.00
H61    Zn    0.34109   0.11176   0.92354   0.00000  Uiso   1.00
H62    Zn    0.65416   0.34545   0.92056   0.00000  Uiso   1.00
H63    Zn    0.33998   0.34944   0.92459   0.00000  Uiso   1.00
H64    Zn    0.65286   0.10768   0.92135   0.00000  Uiso   1.00
C198   N     0.26768   0.00360   0.78815   0.00000  Uiso   1.00
C199   N     0.69603   0.49356   0.78373   0.00000  Uiso   1.00
C200   N     0.27988   0.44903   0.78424   0.00000  Uiso   1.00
C201   N     0.71567   0.95062   0.79064   0.00000  Uiso   1.00
C202   N     0.43488   0.46436   0.80746   0.00000  Uiso   1.00
C203   N     0.55256   0.46842   0.80860   0.00000  Uiso   1.00
C204   N     0.55359   0.97922   0.80407   0.00000  Uiso   1.00
C205   N     0.43627   0.98658   0.80306   0.00000  Uiso   1.00
C206   N     0.31572   0.53382   0.83858   0.00000  Uiso   1.00
C207   N     0.31374   0.58873   0.87520   0.00000  Uiso   1.00
C208   N     0.63893   0.91095   0.84584   0.00000  Uiso   1.00
C209   N     0.63756   0.86367   0.88484   0.00000  Uiso   1.00
C210   N     0.31097   0.93238   0.84160   0.00000  Uiso   1.00
C211   N     0.30562   0.87803   0.87792   0.00000  Uiso   1.00
C212   N     0.66122   0.53943   0.84506   0.00000  Uiso   1.00
C213   N     0.65455   0.58955   0.88348   0.00000  Uiso   1.00
C214   N     0.33687   0.05221   0.84306   0.00000  Uiso   1.00
C215   N     0.33708   0.09771   0.88309   0.00000  Uiso   1.00
C216   N     0.67945   0.41873   0.84433   0.00000  Uiso   1.00
C217   N     0.67797   0.36896   0.88249   0.00000  Uiso   1.00
C218   N     0.31520   0.41287   0.84580   0.00000  Uiso   1.00
C219   N     0.31860   0.36831   0.88570   0.00000  Uiso   1.00
C220   N     0.67446   0.02981   0.84538   0.00000  Uiso   1.00
C221   N     0.67201   0.08260   0.88289   0.00000  Uiso   1.00
C222   N     0.29071   0.68753   0.91404   0.00000  Uiso   1.00
C223   N     0.28951   0.77492   0.91436   0.00000  Uiso   1.00
C224   N     0.66559   0.77197   0.92440   0.00000  Uiso   1.00
C225   N     0.66709   0.68467   0.92336   0.00000  Uiso   1.00
C226   N     0.41947   0.60433   0.92850   0.00000  Uiso   1.00
C227   N     0.53701   0.60284   0.93187   0.00000  Uiso   1.00
C228   N     0.53381   0.85427   0.93499   0.00000  Uiso   1.00
C229   N     0.41649   0.85535   0.93094   0.00000  Uiso   1.00
C230   N     0.69509   0.57814   0.95219   0.00000  Uiso   1.00
C231   N     0.76560   0.57754   0.98958   0.00000  Uiso   1.00
C232   N     0.26042   0.88031   0.94479   0.00000  Uiso   1.00
C233   N     0.19283   0.88115   0.98298   0.00000  Uiso   1.00
C234   N     0.69284   0.87957   0.95337   0.00000  Uiso   1.00
C235   N     0.76419   0.88121   0.99048   0.00000  Uiso   1.00
C236   N     0.26305   0.58099   0.94284   0.00000  Uiso   1.00
C237   N     0.19549   0.57919   0.98104   0.00000  Uiso   1.00
C238   N     0.31798   0.18677   0.92689   0.00000  Uiso   1.00
C239   N     0.31777   0.27431   0.92707   0.00000  Uiso   1.00
C240   N     0.67726   0.27018   0.92274   0.00000  Uiso   1.00
C241   N     0.67708   0.18263   0.92306   0.00000  Uiso   1.00
C242   N     0.43807   0.09491   0.93597   0.00000  Uiso   1.00
C243   N     0.55597   0.09409   0.93483   0.00000  Uiso   1.00
C244   N     0.55702   0.36406   0.93264   0.00000  Uiso   1.00
C245   N     0.43906   0.36597   0.93435   0.00000  Uiso   1.00
C246   N     0.25882   0.08602   0.94465   0.00000  Uiso   1.00
C247   N     0.18178   0.08682   0.97993   0.00000  Uiso   1.00
C248   N     0.72829   0.36980   0.94661   0.00000  Uiso   1.00
C249   N     0.79675   0.36828   0.98460   0.00000  Uiso   1.00
C250   N     0.25905   0.37340   0.94758   0.00000  Uiso   1.00
C251   N     0.18177   0.37013   0.98271   0.00000  Uiso   1.00
C252   N     0.72838   0.08346   0.94667   0.00000  Uiso   1.00
C253   N     0.79848   0.08636   0.98414   0.00000  Uiso   1.00
Be191  C     0.21240   0.03813   0.79140   0.00000  Uiso   1.00
Be192  C     0.16977   0.03414   0.76823   0.00000  Uiso   1.00
B99    C     0.25611   0.97912   0.76359   0.00000  Uiso   1.00
Be193  C     0.66548   0.52848   0.76560   0.00000  Uiso   1.00
B100   C     0.75672   0.47867   0.77140   0.00000  Uiso   1.00
Be194  C     0.28160   0.39973   0.77246   0.00000  Uiso   1.00
B101   C     0.23978   0.47789   0.76700   0.00000  Uiso   1.00
Be195  C     0.78636   0.90096   0.76413   0.00000  Uiso   1.00
Be196  C     0.74534   0.90163   0.78785   0.00000  Uiso   1.00
B102   C     0.73910   0.97783   0.76862   0.00000  Uiso   1.00
Be197  C     0.53300   0.44447   0.78397   0.00000  Uiso   1.00
Be198  C     0.46055   0.44207   0.78324   0.00000  Uiso   1.00
B103   C     0.49200   0.47866   0.82221   0.00000  Uiso   1.00
Be199  C     0.46129   0.99513   0.77653   0.00000  Uiso   1.00
Be200  C     0.53377   0.99056   0.77716   0.00000  Uiso   1.00
B104   C     0.49351   0.97785   0.81886   0.00000  Uiso   1.00
Be201  C     0.30127   0.61727   0.85146   0.00000  Uiso   1.00
Be202  C     0.30305   0.58344   0.82884   0.00000  Uiso   1.00
B105   C     0.32292   0.53921   0.86639   0.00000  Uiso   1.00
Be203  C     0.61588   0.83218   0.86306   0.00000  Uiso   1.00
Be204  C     0.61731   0.86123   0.83896   0.00000  Uiso   1.00
B106   C     0.64985   0.91057   0.87357   0.00000  Uiso   1.00
Be205  C     0.24956   0.86763   0.86054   0.00000  Uiso   1.00
Be206  C     0.25314   0.90085   0.83807   0.00000  Uiso   1.00
B107   C     0.34052   0.91736   0.86579   0.00000  Uiso   1.00
Be207  C     0.67621   0.62035   0.86171   0.00000  Uiso   1.00
Be208  C     0.67991   0.58949   0.83798   0.00000  Uiso   1.00
B108   C     0.64564   0.54164   0.87243   0.00000  Uiso   1.00
Be209  C     0.34301   0.13249   0.86148   0.00000  Uiso   1.00
Be210  C     0.34281   0.10438   0.83675   0.00000  Uiso   1.00
B109   C     0.33450   0.05020   0.87107   0.00000  Uiso   1.00
Be211  C     0.73648   0.35551   0.86696   0.00000  Uiso   1.00
Be212  C     0.73737   0.38619   0.84341   0.00000  Uiso   1.00
B110   C     0.64587   0.40723   0.86821   0.00000  Uiso   1.00
Be213  C     0.26210   0.35077   0.87032   0.00000  Uiso   1.00
Be214  C     0.25997   0.37828   0.84572   0.00000  Uiso   1.00
B111   C     0.34832   0.40583   0.87029   0.00000  Uiso   1.00
Be215  C     0.72573   0.09855   0.86569   0.00000  Uiso   1.00
Be216  C     0.72658   0.06647   0.84236   0.00000  Uiso   1.00
B112   C     0.64309   0.04122   0.86990   0.00000  Uiso   1.00
Be217  C     0.22127   0.75794   0.91119   0.00000  Uiso   1.00
Be218  C     0.22204   0.70405   0.91092   0.00000  Uiso   1.00
B113   C     0.32929   0.73135   0.91559   0.00000  Uiso   1.00
Be219  C     0.73526   0.70181   0.92040   0.00000  Uiso   1.00
Be220  C     0.73430   0.75567   0.92096   0.00000  Uiso   1.00
B114   C     0.62715   0.72808   0.92531   0.00000  Uiso   1.00
Be221  C     0.50952   0.59165   0.95769   0.00000  Uiso   1.00
Be222  C     0.43706   0.59252   0.95561   0.00000  Uiso   1.00
B115   C     0.48110   0.61113   0.91522   0.00000  Uiso   1.00
Be223  C     0.43328   0.86441   0.95852   0.00000  Uiso   1.00
Be224  C     0.50568   0.86374   0.96102   0.00000  Uiso   1.00
B116   C     0.47839   0.84847   0.91778   0.00000  Uiso   1.00
Be225  C     0.74894   0.52656   0.98297   0.00000  Uiso   1.00
Be226  C     0.70507   0.52695   0.95997   0.00000  Uiso   1.00
B117   C     0.73179   0.60692   0.97069   0.00000  Uiso   1.00
Be227  C     0.20667   0.93216   0.97595   0.00000  Uiso   1.00
Be228  C     0.24894   0.93161   0.95249   0.00000  Uiso   1.00
B118   C     0.22675   0.85159   0.96392   0.00000  Uiso   1.00
Be229  C     0.74755   0.93205   0.98373   0.00000  Uiso   1.00
Be230  C     0.70305   0.93102   0.96092   0.00000  Uiso   1.00
B119   C     0.72974   0.85128   0.97188   0.00000  Uiso   1.00
Be231  C     0.21085   0.52838   0.97335   0.00000  Uiso   1.00
Be232  C     0.25306   0.52951   0.94988   0.00000  Uiso   1.00
B120   C     0.22853   0.60921   0.96235   0.00000  Uiso   1.00
Be233  C     0.24909   0.25759   0.92874   0.00000  Uiso   1.00
Be234  C     0.24921   0.20385   0.92855   0.00000  Uiso   1.00
B121   C     0.35697   0.23040   0.92536   0.00000  Uiso   1.00
Be235  C     0.74569   0.19920   0.92545   0.00000  Uiso   1.00
Be236  C     0.74580   0.25298   0.92527   0.00000  Uiso   1.00
B122   C     0.63821   0.22655   0.92083   0.00000  Uiso   1.00
Be237  C     0.53468   0.06973   0.95889   0.00000  Uiso   1.00
Be238  C     0.46193   0.07036   0.95963   0.00000  Uiso   1.00
B123   C     0.49628   0.10877   0.92191   0.00000  Uiso   1.00
Be239  C     0.46409   0.40466   0.95180   0.00000  Uiso   1.00
Be240  C     0.53677   0.40347   0.95076   0.00000  Uiso   1.00
B124   C     0.49665   0.34332   0.92303   0.00000  Uiso   1.00
Be241  C     0.15113   0.06145   0.95761   0.00000  Uiso   1.00
Be242  C     0.19847   0.06143   0.93571   0.00000  Uiso   1.00
B125   C     0.24621   0.10069   0.97120   0.00000  Uiso   1.00
Be243  C     0.82678   0.40139   0.96552   0.00000  Uiso   1.00
Be244  C     0.78485   0.40198   0.94199   0.00000  Uiso   1.00
B126   C     0.73748   0.35081   0.97245   0.00000  Uiso   1.00
Be245  C     0.15084   0.39701   0.96114   0.00000  Uiso   1.00
Be246  C     0.19832   0.39859   0.93933   0.00000  Uiso   1.00
B127   C     0.24654   0.35695   0.97366   0.00000  Uiso   1.00
Be247  C     0.82937   0.05390   0.96452   0.00000  Uiso   1.00
Be248  C     0.78646   0.05255   0.94127   0.00000  Uiso   1.00
B128   C     0.73784   0.10272   0.97260   0.00000  Uiso   1.00
Be249  C     0.87029   0.75622   0.98765   0.00000  Uiso   1.00
Be250  C     0.87063   0.70234   0.98747   0.00000  Uiso   1.00
Be251  C     0.08720   0.70297   0.98286   0.00000  Uiso   1.00
Be252  C     0.08688   0.75685   0.98319   0.00000  Uiso   1.00
Be253  C     0.01805   0.53333   0.99859   0.00000  Uiso   1.00
Be254  C     0.94542   0.53340   0.00017   0.00000  Uiso   1.00
Be255  C     0.94222   0.92492   0.00101   0.00000  Uiso   1.00
Be256  C     0.01485   0.92513   0.99955   0.00000  Uiso   1.00
He188  H     0.20783   0.06334   0.80971   0.00000  Uiso   1.00
He189  H     0.90381   0.95436   0.99501   0.00000  Uiso   1.00
He190  H     0.61514   0.54717   0.77017   0.00000  Uiso   1.00
Li97   H     0.79378   0.45118   0.78055   0.00000  Uiso   1.00
He191  H     0.31073   0.36786   0.78202   0.00000  Uiso   1.00
Li98   H     0.22820   0.51912   0.77048   0.00000  Uiso   1.00
He192  H     0.73589   0.87113   0.80302   0.00000  Uiso   1.00
Li99   H     0.72478   0.01831   0.76468   0.00000  Uiso   1.00
He193  H     0.07301   0.94011   0.76783   0.00000  Uiso   1.00
He194  H     0.92696   0.93474   0.76977   0.00000  Uiso   1.00
He195  H     0.92573   0.51174   0.77465   0.00000  Uiso   1.00
He196  H     0.07251   0.50247   0.77379   0.00000  Uiso   1.00
He197  H     0.42564   0.42687   0.76717   0.00000  Uiso   1.00
He198  H     0.57179   0.43155   0.76867   0.00000  Uiso   1.00
Li100  H     0.48945   0.49809   0.84246   0.00000  Uiso   1.00
He199  H     0.57253   0.99397   0.76060   0.00000  Uiso   1.00
He200  H     0.42578   0.00362   0.75936   0.00000  Uiso   1.00
Li101  H     0.49146   0.96964   0.84108   0.00000  Uiso   1.00
He201  H     0.29562   0.59075   0.80674   0.00000  Uiso   1.00
He202  H     0.29198   0.65922   0.85253   0.00000  Uiso   1.00
Li102  H     0.33286   0.50705   0.88054   0.00000  Uiso   1.00
He203  H     0.60418   0.85052   0.81759   0.00000  Uiso   1.00
He204  H     0.60249   0.79141   0.86625   0.00000  Uiso   1.00
Li103  H     0.66909   0.94378   0.88558   0.00000  Uiso   1.00
He205  H     0.21894   0.90464   0.82001   0.00000  Uiso   1.00
He206  H     0.21193   0.83710   0.86524   0.00000  Uiso   1.00
Li104  H     0.38840   0.93423   0.87437   0.00000  Uiso   1.00
He207  H     0.69524   0.59907   0.81678   0.00000  Uiso   1.00
He208  H     0.68743   0.66163   0.86476   0.00000  Uiso   1.00
Li105  H     0.62887   0.50838   0.88465   0.00000  Uiso   1.00
He209  H     0.34617   0.11736   0.81526   0.00000  Uiso   1.00
He210  H     0.34592   0.17437   0.86532   0.00000  Uiso   1.00
Li106  H     0.32874   0.01441   0.88288   0.00000  Uiso   1.00
He211  H     0.77431   0.38716   0.82611   0.00000  Uiso   1.00
He212  H     0.77248   0.32495   0.87372   0.00000  Uiso   1.00
Li107  H     0.59654   0.42527   0.87483   0.00000  Uiso   1.00
He213  H     0.22364   0.37577   0.82823   0.00000  Uiso   1.00
He214  H     0.22824   0.31982   0.87785   0.00000  Uiso   1.00
Li108  H     0.39546   0.42683   0.87659   0.00000  Uiso   1.00
He215  H     0.76063   0.06647   0.82414   0.00000  Uiso   1.00
He216  H     0.75840   0.13188   0.87114   0.00000  Uiso   1.00
Li109  H     0.59823   0.02006   0.87815   0.00000  Uiso   1.00
He217  H     0.17908   0.67634   0.90901   0.00000  Uiso   1.00
He218  H     0.17746   0.78531   0.90971   0.00000  Uiso   1.00
Li110  H     0.38618   0.73153   0.91829   0.00000  Uiso   1.00
He219  H     0.77718   0.78346   0.91938   0.00000  Uiso   1.00
He220  H     0.77908   0.67453   0.91824   0.00000  Uiso   1.00
Li111  H     0.57026   0.72772   0.92803   0.00000  Uiso   1.00
He221  H     0.39688   0.58514   0.97124   0.00000  Uiso   1.00
He222  H     0.54349   0.58341   0.97540   0.00000  Uiso   1.00
Li112  H     0.48527   0.62068   0.89321   0.00000  Uiso   1.00
He223  H     0.53924   0.86988   0.97911   0.00000  Uiso   1.00
He224  H     0.39266   0.87129   0.97414   0.00000  Uiso   1.00
Li113  H     0.48306   0.84079   0.89549   0.00000  Uiso   1.00
He225  H     0.68106   0.49493   0.94843   0.00000  Uiso   1.00
He226  H     0.76912   0.49405   0.99507   0.00000  Uiso   1.00
Li114  H     0.73410   0.64942   0.97047   0.00000  Uiso   1.00
He227  H     0.27106   0.96356   0.94062   0.00000  Uiso   1.00
He228  H     0.18588   0.96481   0.98811   0.00000  Uiso   1.00
Li115  H     0.22614   0.80904   0.96381   0.00000  Uiso   1.00
He229  H     0.67861   0.96275   0.94944   0.00000  Uiso   1.00
He230  H     0.76817   0.96495   0.99559   0.00000  Uiso   1.00
Li116  H     0.73196   0.80875   0.97181   0.00000  Uiso   1.00
He231  H     0.27603   0.49783   0.93759   0.00000  Uiso   1.00
He232  H     0.19117   0.49548   0.98515   0.00000  Uiso   1.00
Li117  H     0.22661   0.65176   0.96281   0.00000  Uiso   1.00
He233  H     0.20525   0.17691   0.92973   0.00000  Uiso   1.00
He234  H     0.20492   0.28471   0.93022   0.00000  Uiso   1.00
Li118  H     0.41411   0.23012   0.92398   0.00000  Uiso   1.00
He235  H     0.78960   0.27999   0.92713   0.00000  Uiso   1.00
He236  H     0.78936   0.17181   0.92748   0.00000  Uiso   1.00
Li119  H     0.58121   0.22674   0.91873   0.00000  Uiso   1.00
He237  H     0.42549   0.05485   0.97492   0.00000  Uiso   1.00
He238  H     0.57270   0.05365   0.97349   0.00000  Uiso   1.00
Li120  H     0.49520   0.12879   0.90197   0.00000  Uiso   1.00
He239  H     0.57539   0.42723   0.96171   0.00000  Uiso   1.00
He240  H     0.42850   0.42975   0.96371   0.00000  Uiso   1.00
Li121  H     0.49467   0.31123   0.90802   0.00000  Uiso   1.00
He241  H     0.19409   0.04565   0.91465   0.00000  Uiso   1.00
He242  H     0.09815   0.04583   0.95898   0.00000  Uiso   1.00
Li122  H     0.28404   0.12142   0.98421   0.00000  Uiso   1.00
He243  H     0.79068   0.42278   0.92244   0.00000  Uiso   1.00
He244  H     0.87612   0.42113   0.96993   0.00000  Uiso   1.00
Li123  H     0.70135   0.32375   0.98230   0.00000  Uiso   1.00
He245  H     0.19380   0.41589   0.91876   0.00000  Uiso   1.00
He246  H     0.09751   0.41238   0.96288   0.00000  Uiso   1.00
Li124  H     0.28465   0.33537   0.98609   0.00000  Uiso   1.00
He247  H     0.79246   0.03195   0.92146   0.00000  Uiso   1.00
He248  H     0.87987   0.03510   0.96840   0.00000  Uiso   1.00
Li125  H     0.70081   0.12904   0.98299   0.00000  Uiso   1.00
Li126  H     0.18224   0.22789   0.99253   0.00000  Uiso   1.00
He249  H     0.89229   0.67502   0.97217   0.00000  Uiso   1.00
He250  H     0.89162   0.78336   0.97255   0.00000  Uiso   1.00
Li127  H     0.79323   0.22778   0.99654   0.00000  Uiso   1.00
He251  H     0.06196   0.78417   0.96896   0.00000  Uiso   1.00
He252  H     0.06260   0.67582   0.96830   0.00000  Uiso   1.00
Li128  H     0.98730   0.14374   0.00887   0.00000  Uiso   1.00
He253  H     0.90758   0.50355   0.99437   0.00000  Uiso   1.00
He254  H     0.05446   0.50335   0.99120   0.00000  Uiso   1.00
C254   N     0.04156   0.58117   0.00794   0.00000  Uiso   1.00
He255  H     0.05066   0.95484   0.99204   0.00000  Uiso   1.00
C255   N     0.12526   0.68570   0.00546   0.00000  Uiso   1.00
C256   N     0.12474   0.77384   0.00600   0.00000  Uiso   1.00
He256  H     0.12145   0.05500   0.76314   0.00000  Uiso   1.00
loop_
_geom_bond_atom_site_label_1
_geom_bond_atom_site_label_2
_geom_bond_distance
_geom_bond_site_symmetry_2
_ccdc_geom_bond_type
H1     C3      2.000   .     S
H1     C5      1.994   .     S
H1     C9      2.001   1_565 S
H1     C21     1.997   .     S
H2     C4      2.000   .     S
H2     C7      1.989   .     S
H2     C11     1.994   .     S
H2     C23     1.995   .     S
H3     C1      2.005   .     S
H3     C8      1.996   .     S
H3     C13     2.000   .     S
H3     C17     2.000   .     S
H4     C2      1.996   .     S
H4     C6      1.989   .     S
H4     C15     1.992   1_565 S
H4     C19     1.990   .     S
H5     C10     1.996   .     S
H5     C25     1.990   .     S
H5     C29     1.990   .     S
H5     C39     1.995   .     S
H6     C12     1.992   .     S
H6     C27     1.986   .     S
H6     C31     1.991   .     S
H6     C37     1.994   .     S
H7     C14     1.996   .     S
H7     C26     1.990   .     S
H7     C32     1.991   .     S
H7     C35     1.998   .     S
H8     C16     1.988   .     S
H8     C28     1.985   .     S
H8     C30     1.988   .     S
H8     C33     1.992   .     S
H9     C18     1.999   .     S
H9     C41     1.995   .     S
H9     C45     2.007   .     S
H9     C49     2.000   .     S
H10    C20     1.991   .     S
H10    C43     1.991   .     S
H10    C47     2.003   .     S
H10    C51     2.000   .     S
H11    C22     1.995   .     S
H11    C42     1.995   .     S
H11    C48     2.005   .     S
H11    C53     1.999   .     S
H12    C24     1.987   .     S
H12    C44     1.990   .     S
H12    C46     2.003   .     S
H12    C55     1.999   .     S
H13    C34     1.994   .     S
H13    C57     2.032   .     S
H13    C63     1.995   .     S
H13    C247    1.995   1_554 S
H14    C50     1.998   .     S
H14    C59     2.033   .     S
H14    C65     2.000   .     S
H14    C231    2.000   1_554 S
H15    C36     2.002   .     S
H15    C61     2.032   .     S
H15    C66     2.000   .     S
H15    C249    1.999   1_554 S
H16    C52     1.995   .     S
H16    C68     1.998   .     S
H16    C233    1.994   1_554 S
H16    C256    2.031   .     S
H17    C54     1.996   .     S
H17    C60     2.032   .     S
H17    C69     1.997   .     S
H17    C235    1.999   1_554 S
H18    C38     1.993   .     S
H18    C58     2.032   .     S
H18    C67     1.998   .     S
H18    C251    1.993   1_554 S
H19    C56     1.996   .     S
H19    C237    1.996   1_554 S
H19    C254    1.999   .     S
H19    C255    2.030   .     S
H20    C40     1.997   .     S
H20    C62     2.031   .     S
H20    C64     1.996   .     S
H20    C253    1.996   1_554 S
C1     Be65    1.390   .     S
C1     B35     1.359   .     D
C2     Be2     1.389   1_565 S
C2     B36     1.358   .     D
C3     Be68    1.390   1_565 S
C3     B37     1.358   .     D
C4     Be4     1.389   .     S
C4     B38     1.359   .     D
C5     Be6     1.390   .     S
C5     B1      1.356   .     D
C6     Be5     1.388   .     S
C6     B1      1.358   .     S
C7     Be8     1.388   .     S
C7     B2      1.358   .     S
C8     Be7     1.390   .     S
C8     B2      1.356   .     D
C9     H1      2.001   1_545 S
C9     Be10    1.389   .     S
C9     B3      1.358   .     S
C10    Be9     1.390   .     S
C10    B3      1.355   .     D
C11    Be12    1.389   .     S
C11    B4      1.357   .     S
C12    Be11    1.389   .     S
C12    B4      1.355   .     D
C13    Be14    1.389   .     S
C13    B5      1.358   .     S
C14    Be13    1.390   .     S
C14    B5      1.355   .     D
C15    H4      1.992   1_545 S
C15    Be16    1.389   .     S
C15    B6      1.357   .     S
C16    Be15    1.390   .     S
C16    B6      1.354   .     D
C17    Be18    1.388   .     S
C17    B7      1.358   .     S
C18    Be17    1.390   .     S
C18    B7      1.356   .     D
C19    Be20    1.388   .     S
C19    B8      1.357   .     S
C20    Be19    1.390   .     S
C20    B8      1.355   .     D
C21    Be22    1.388   .     S
C21    B9      1.358   .     S
C22    Be21    1.390   .     S
C22    B9      1.355   .     D
C23    Be24    1.389   .     S
C23    B10     1.357   .     S
C24    Be23    1.389   .     S
C24    B10     1.354   .     D
C25    Be26    1.389   .     S
C25    B11     1.356   .     S
C26    Be25    1.389   .     S
C26    B11     1.356   .     D
C27    Be28    1.389   .     S
C27    B12     1.356   .     D
C28    Be27    1.389   .     S
C28    B12     1.356   .     S
C29    Be30    1.389   .     S
C29    B13     1.356   .     D
C30    Be29    1.389   .     S
C30    B13     1.357   .     S
C31    Be32    1.389   .     S
C31    B14     1.357   .     S
C32    Be31    1.389   .     S
C32    B14     1.357   .     D
C33    Be34    1.389   .     S
C33    B15     1.356   .     D
C34    Be33    1.390   .     S
C34    B15     1.354   .     S
C35    Be36    1.389   .     S
C35    B16     1.358   .     D
C36    Be35    1.390   .     S
C36    B16     1.355   .     S
C37    Be38    1.389   .     S
C37    B17     1.356   .     D
C38    Be37    1.390   .     S
C38    B17     1.354   .     S
C39    Be40    1.389   .     S
C39    B18     1.357   .     D
C40    Be39    1.390   .     S
C40    B18     1.355   .     S
C41    Be42    1.390   .     S
C41    B19     1.358   .     S
C42    Be41    1.390   .     S
C42    B19     1.358   .     D
C43    Be44    1.390   .     S
C43    B20     1.358   .     S
C44    Be43    1.390   .     S
C44    B20     1.357   .     D
C45    Be46    1.390   .     S
C45    B21     1.358   .     D
C46    Be45    1.389   .     S
C46    B21     1.358   .     S
C47    Be48    1.389   .     S
C47    B22     1.358   .     S
C48    Be47    1.390   .     S
C48    B22     1.358   .     D
C49    Be50    1.389   .     S
C49    B23     1.357   .     D
C50    Be49    1.390   .     S
C50    B23     1.356   .     S
C51    Be52    1.389   .     S
C51    B24     1.357   .     S
C52    Be51    1.389   .     S
C52    B24     1.357   .     D
C53    Be54    1.389   .     S
C53    B25     1.357   .     D
C54    Be53    1.390   .     S
C54    B25     1.356   .     S
C55    Be56    1.389   .     S
C55    B26     1.357   .     S
C56    Be55    1.390   .     S
C56    B26     1.356   .     D
C57    Be58    1.390   .     S
C57    B27     1.363   .     S
C58    Be57    1.390   .     S
C58    B27     1.363   .     D
C59    B28     1.363   .     S
C59    Be250   1.390   1_554 S
C60    B28     1.363   .     D
C60    Be249   1.389   1_554 S
C61    Be60    1.390   .     S
C61    B29     1.364   .     D
C62    Be59    1.390   .     S
C62    B29     1.363   .     S
Be1    Be2     1.391   .     D
Be1    He59    1.097   .     S
Be1    C71     1.389   1_545 S
Li1    B34     1.098   .     S
C63    Be62    1.389   .     S
C63    B31     1.356   1_455 S
C64    Be61    1.389   .     S
C64    B31     1.356   .     D
C65    B32     1.356   .     S
C65    Be254   1.389   .     S
He1    Be63    1.096   .     S
C66    Be64    1.389   .     S
C66    B33     1.357   .     D
C67    Be63    1.389   .     S
C67    B33     1.357   1_455 S
C68    B34     1.357   1_455 D
C68    Be256   1.389   1_554 S
C69    B34     1.356   .     S
C69    Be255   1.389   .     S
Be2    C2      1.389   1_545 S
Be2    He2     1.098   .     S
Be3    Be4     1.390   .     D
Be3    C73     1.390   .     S
Be3    He128   1.097   .     S
Be4    He3     1.097   .     S
Be5    Be6     1.392   .     D
Be5    He71    1.096   .     S
Be6    He70    1.097   .     S
B1     Li3     1.098   1_565 S
Be7    Be8     1.392   .     D
Be7    He72    1.097   .     S
Be8    He125   1.097   .     S
B2     Li4     1.097   .     S
Be9    Be10    1.393   .     D
Be9    He5     1.097   .     S
Be10   He4     1.097   .     S
B3     Li5     1.096   .     S
Be11   Be12    1.392   .     D
Be11   He7     1.096   .     S
Be12   He6     1.097   .     S
B4     Li6     1.097   .     S
Be13   Be14    1.393   .     D
Be13   He9     1.097   .     S
Be14   He8     1.097   .     S
B5     Li7     1.096   .     S
Be15   Be16    1.392   .     D
Be15   He11    1.097   .     S
Be16   He10    1.097   .     S
B6     Li8     1.096   .     S
Be17   Be18    1.394   .     D
Be17   He13    1.097   .     S
Be18   He12    1.096   .     S
B7     Li9     1.098   .     S
Be19   Be20    1.393   .     D
Be19   He15    1.097   .     S
Be20   He14    1.097   .     S
B8     Li10    1.098   .     S
Be21   Be22    1.394   .     D
Be21   He17    1.097   .     S
Be22   He16    1.096   .     S
B9     Li11    1.098   .     S
Be23   Be24    1.393   .     D
Be23   He19    1.097   .     S
Be24   He18    1.097   .     S
B10    Li12    1.096   .     S
Be25   Be26    1.391   .     D
Be25   He21    1.097   .     S
Be26   He20    1.097   .     S
B11    Li13    1.098   .     S
Be27   Be28    1.390   .     D
Be27   He23    1.097   .     S
Be28   He22    1.097   .     S
B12    Li14    1.098   .     S
Be29   Be30    1.392   .     D
Be29   He25    1.097   .     S
Be30   He24    1.097   .     S
B13    Li15    1.098   .     S
Be31   Be32    1.392   .     D
Be31   He27    1.097   .     S
Be32   He26    1.097   .     S
B14    Li16    1.098   .     S
Be33   Be34    1.394   .     D
Be33   He29    1.096   1_545 S
Be34   He28    1.096   1_545 S
B15    Li17    1.098   .     S
Be35   Be36    1.394   .     D
Be35   He31    1.096   .     S
Be36   He30    1.097   .     S
B16    Li18    1.099   .     S
Be37   Be38    1.394   .     D
Be37   He33    1.097   .     S
Be38   He32    1.096   .     S
B17    Li19    1.098   .     S
Be39   Be40    1.394   .     D
Be39   He35    1.096   1_545 S
Be40   He34    1.097   1_545 S
B18    Li20    1.099   .     S
Be41   Be42    1.388   .     D
Be41   He37    1.097   .     S
Be42   He36    1.097   .     S
B19    Li21    1.097   .     S
Be43   Be44    1.387   .     D
Be43   He39    1.097   .     S
Be44   He38    1.097   .     S
B20    Li22    1.097   .     S
Be45   Be46    1.394   .     D
Be45   He41    1.097   .     S
Be46   He40    1.097   .     S
B21    Li23    1.098   .     S
Be47   Be48    1.394   .     D
Be47   He43    1.097   .     S
Be48   He42    1.097   .     S
B22    Li24    1.097   .     S
Be49   Be50    1.394   .     D
Be49   He45    1.097   .     S
Be50   He44    1.097   .     S
B23    Li25    1.098   .     S
Be51   Be52    1.393   .     D
Be51   He47    1.097   .     S
Be52   He46    1.097   .     S
B24    Li26    1.098   .     S
Be53   Be54    1.394   .     D
Be53   He49    1.097   .     S
Be54   He48    1.097   .     S
B25    Li27    1.098   .     S
Be55   Be56    1.394   .     D
Be55   He51    1.097   .     S
Be56   He50    1.097   .     S
B26    Li28    1.098   .     S
Be57   Be58    1.391   .     D
Be57   He53    1.097   .     S
Be58   He52    1.097   .     S
B27    Li126   1.098   1_554 S
B28    Li29    1.098   .     S
Be59   Be60    1.391   .     D
Be59   He55    1.097   .     S
Be60   He54    1.097   .     S
B29    Li127   1.097   1_554 S
B30    Li30    1.098   .     S
B30    C255    1.364   .     S
B30    C256    1.363   .     D
Be61   Be62    1.393   1_655 D
Be61   He57    1.096   .     S
Be62   Be61    1.393   1_455 D
Be62   He56    1.096   .     S
B31    C63     1.356   1_655 S
B31    Li128   1.099   .     S
B32    Li31    1.099   .     S
B32    C254    1.357   1_655 D
Be63   Be64    1.394   1_455 D
Be64   Be63    1.394   1_655 D
Be64   He58    1.096   .     S
B33    C67     1.357   1_655 S
B33    Li2     1.099   .     S
B34    C68     1.357   1_655 D
Li3    B1      1.098   1_545 S
He28   Be34    1.096   1_565 S
He29   Be33    1.096   1_565 S
He34   Be40    1.097   1_565 S
He35   Be39    1.096   1_565 S
H21    C70     2.000   .     S
H21    C74     1.988   .     S
H21    C78     1.995   .     S
H21    C90     1.993   .     S
H22    C71     1.998   .     S
H22    C76     1.994   .     S
H22    C80     1.992   .     S
H22    C92     1.999   1_565 S
H23    C72     1.994   .     S
H23    C77     1.990   .     S
H23    C82     1.988   .     S
H23    C86     1.994   1_565 S
H24    C73     2.004   .     S
H24    C75     1.995   .     S
H24    C84     2.000   .     S
H24    C88     1.999   .     S
H25    C79     1.997   .     S
H25    C94     1.992   .     S
H25    C98     1.992   .     S
H25    C108    1.995   .     S
H26    C81     1.993   .     S
H26    C96     1.997   .     S
H26    C100    2.002   .     S
H26    C106    2.000   .     S
H27    C83     1.988   .     S
H27    C95     1.997   .     S
H27    C101    2.003   .     S
H27    C104    1.994   .     S
H28    C85     1.995   .     S
H28    C97     1.991   .     S
H28    C99     1.990   .     S
H28    C102    1.999   .     S
H29    C87     1.991   .     S
H29    C110    1.987   .     S
H29    C114    1.996   .     S
H29    C118    2.000   .     S
H30    C89     1.999   .     S
H30    C112    1.995   .     S
H30    C116    2.003   .     S
H30    C120    1.996   .     S
H31    C91     1.988   .     S
H31    C111    1.989   .     S
H31    C117    2.001   .     S
H31    C122    1.996   .     S
H32    C93     1.997   .     S
H32    C113    1.994   .     S
H32    C115    1.998   .     S
H32    C124    1.997   .     S
C70    Be66    1.388   .     S
C70    B35     1.359   .     S
C71    Be1     1.389   1_565 S
C71    B36     1.358   .     S
C72    Be67    1.389   1_565 S
C72    B37     1.358   .     S
C73    B38     1.359   .     S
C74    Be70    1.388   .     S
C74    B39     1.357   .     D
C75    Be69    1.390   .     S
C75    B39     1.356   1_455 S
C76    Be72    1.390   1_455 S
C76    B40     1.356   1_455 S
C77    Be71    1.388   .     S
C77    B40     1.357   .     D
C78    Be74    1.388   .     S
C78    B41     1.358   .     S
C79    Be73    1.389   .     S
C79    B41     1.356   .     D
C80    Be76    1.389   .     S
C80    B42     1.357   .     S
C81    Be75    1.389   .     S
C81    B42     1.355   .     D
C82    Be78    1.389   .     S
C82    B43     1.356   .     D
C83    Be77    1.390   .     S
C83    B43     1.355   .     S
C84    Be80    1.389   .     S
C84    B44     1.358   .     S
C85    Be79    1.390   .     S
C85    B44     1.355   .     D
C86    H23     1.994   1_545 S
C86    Be82    1.388   .     S
C86    B45     1.357   .     D
C87    Be81    1.390   .     S
C87    B45     1.353   .     S
C88    Be84    1.388   .     S
C88    B46     1.358   .     S
C89    Be83    1.390   .     S
C89    B46     1.356   .     D
C90    Be86    1.389   .     S
C90    B47     1.357   .     D
C91    Be85    1.389   .     S
C91    B47     1.354   .     S
C92    H22     1.999   1_545 S
C92    Be88    1.388   .     S
C92    B48     1.359   .     S
C93    Be87    1.390   .     S
C93    B48     1.355   .     D
C94    Be90    1.389   .     S
C94    B49     1.357   .     D
C95    Be89    1.390   .     S
C95    B49     1.357   .     S
C96    Be92    1.390   .     S
C96    B50     1.357   .     S
C97    Be91    1.389   .     S
C97    B50     1.357   .     D
C98    Be94    1.390   .     S
C98    B51     1.357   .     D
C99    Be93    1.388   .     S
C99    B51     1.357   1_455 S
C100   Be96    1.390   .     S
C100   B52     1.358   1_455 S
C101   Be95    1.389   .     S
C101   B52     1.359   .     D
C102   Be98    1.389   .     S
C102   B53     1.357   .     S
C103   Be97    1.390   .     S
C103   B53     1.356   .     D
C103   H46     2.001   .     S
C104   Be100   1.389   .     S
C104   B54     1.356   .     S
C105   Be99    1.389   .     S
C105   B54     1.355   .     D
C105   H48     1.988   .     S
C106   Be102   1.389   .     S
C106   B55     1.357   .     S
C107   Be101   1.390   .     S
C107   B55     1.356   .     D
C107   H49     1.998   .     S
C108   Be104   1.390   .     S
C108   B56     1.356   .     S
C109   Be103   1.390   .     S
C109   B56     1.356   .     D
C109   H51     1.995   .     S
C110   Be106   1.389   .     S
C110   B57     1.357   .     S
C111   Be105   1.390   .     S
C111   B57     1.358   .     D
C112   Be108   1.389   .     S
C112   B58     1.358   .     D
C113   Be107   1.389   .     S
C113   B58     1.358   .     S
C114   Be110   1.389   .     S
C114   B59     1.357   .     D
C115   Be109   1.390   .     S
C115   B59     1.356   1_455 S
C116   Be112   1.390   .     S
C116   B60     1.357   1_455 S
C117   Be111   1.389   .     S
C117   B60     1.358   .     D
C118   Be114   1.389   .     S
C118   B61     1.358   .     S
C119   Be113   1.390   .     S
C119   B61     1.356   .     D
C119   H45     1.999   .     S
C120   Be116   1.389   .     S
C120   B62     1.357   .     S
C121   Be115   1.390   .     S
C121   B62     1.356   .     D
C121   H47     1.995   .     S
C122   Be118   1.389   .     S
C122   B63     1.357   .     S
C123   Be117   1.390   .     S
C123   B63     1.355   .     D
C123   H50     1.993   .     S
C124   Be120   1.389   .     S
C124   B64     1.357   .     S
C125   Be119   1.390   .     S
C125   B64     1.355   .     D
C125   H52     1.997   .     S
Be65   Be66    1.390   .     D
Be65   He63    1.097   .     S
Be66   He62    1.097   .     S
B35    Li32    1.097   .     S
He60   Be127   1.096   .     S
B36    Li33    1.096   .     S
Be67   C72     1.389   1_545 S
Be67   Be68    1.391   .     D
Be67   He65    1.098   .     S
Be68   C3      1.390   1_545 S
Be68   He64    1.097   .     S
B37    Li34    1.097   .     S
B38    Li35    1.097   .     S
Be69   Be70    1.392   1_455 D
Be69   He67    1.097   .     S
Be70   Be69    1.392   1_655 D
Be70   He66    1.097   .     S
B39    C75     1.356   1_655 S
B39    Li36    1.097   .     S
Be71   Be72    1.392   .     D
Be71   He69    1.096   .     S
Be72   C76     1.390   1_655 S
Be72   He68    1.097   1_655 S
B40    C76     1.356   1_655 S
B40    Li37    1.099   1_565 S
Be73   Be74    1.392   .     D
Be73   He74    1.096   .     S
Be74   He73    1.097   .     S
B41    Li38    1.097   .     S
Be75   Be76    1.393   .     D
Be75   He76    1.096   .     S
Be76   He75    1.096   .     S
B42    Li39    1.099   .     S
Be77   Be78    1.393   .     D
Be77   He78    1.096   .     S
Be78   He77    1.097   .     S
B43    Li40    1.098   .     S
Be79   Be80    1.393   .     D
Be79   He80    1.097   .     S
Be80   He79    1.097   .     S
B44    Li41    1.096   .     S
Be81   Be82    1.393   .     D
Be81   He82    1.097   .     S
Be82   He81    1.097   .     S
B45    Li42    1.097   .     S
Be83   Be84    1.393   .     D
Be83   He84    1.097   .     S
Be84   He83    1.096   .     S
B46    Li43    1.098   .     S
Be85   Be86    1.393   .     D
Be85   He86    1.097   .     S
Be86   He85    1.096   .     S
B47    Li44    1.096   .     S
Be87   Be88    1.394   .     D
Be87   He88    1.097   .     S
Be88   He87    1.097   .     S
B48    Li45    1.097   .     S
Be89   Be90    1.391   .     D
Be89   He90    1.096   .     S
Be90   He89    1.097   .     S
B49    Li46    1.097   .     S
Be91   Be92    1.390   .     D
Be91   He92    1.097   .     S
Be92   He91    1.097   .     S
B50    Li47    1.097   .     S
Be93   Be94    1.392   1_455 D
Be93   He94    1.097   .     S
Be94   Be93    1.392   1_655 D
Be94   He93    1.097   .     S
B51    C99     1.357   1_655 S
B51    Li48    1.098   .     S
Be95   Be96    1.391   1_655 D
Be95   He96    1.096   .     S
Be96   Be95    1.391   1_455 D
Be96   He95    1.096   .     S
B52    C100    1.358   1_655 S
B52    Li49    1.097   .     S
Be97   Be98    1.394   .     D
Be97   He98    1.096   .     S
Be98   He97    1.097   .     S
B53    Li50    1.099   .     S
Be99   Be100   1.392   .     D
Be99   He100   1.096   .     S
Be100  He99    1.096   .     S
B54    Li51    1.098   .     S
Be101  Be102   1.394   .     D
Be101  He102   1.096   .     S
Be102  He101   1.096   .     S
B55    Li52    1.098   .     S
Be103  Be104   1.394   .     D
Be103  He104   1.097   .     S
Be104  He103   1.096   .     S
B56    Li53    1.098   .     S
Be105  Be106   1.387   .     D
Be105  He106   1.098   .     S
Be106  He105   1.098   .     S
B57    Li54    1.097   .     S
Be107  Be108   1.388   .     D
Be107  He108   1.097   .     S
Be108  He107   1.097   .     S
B58    Li55    1.097   .     S
Be109  Be110   1.395   1_455 D
Be109  He110   1.097   .     S
Be110  Be109   1.395   1_655 D
Be110  He109   1.097   .     S
B59    C115    1.356   1_655 S
B59    Li56    1.099   .     S
Be111  Be112   1.394   1_655 D
Be111  He112   1.097   .     S
Be112  Be111   1.394   1_455 D
Be112  He111   1.097   .     S
B60    C116    1.357   1_655 S
B60    Li57    1.098   .     S
Be113  Be114   1.394   .     D
Be113  He114   1.096   .     S
Be114  He113   1.097   .     S
B61    Li58    1.098   .     S
Be115  Be116   1.394   .     D
Be115  He116   1.097   .     S
Be116  He115   1.097   .     S
B62    Li59    1.098   .     S
Be117  Be118   1.394   .     D
Be117  He118   1.097   .     S
Be118  He117   1.097   .     S
B63    Li60    1.098   .     S
Be119  Be120   1.395   .     D
Be119  He120   1.097   .     S
Be120  He119   1.097   .     S
B64    Li61    1.098   .     S
Be121  Be122   1.391   .     D
Be121  He122   1.097   .     S
Be121  C129    1.390   .     S
Be122  He121   1.097   .     S
Be122  C128    1.390   .     S
He61   Be128   1.096   .     S
Be123  Be124   1.390   .     D
Be123  He124   1.097   .     S
Be123  C192    1.390   .     S
Be124  He123   1.097   .     S
Be124  C191    1.390   .     S
Be125  Be126   1.394   .     D
Be125  He127   1.096   .     S
Be125  C130    1.388   .     S
Be126  C127    1.389   .     S
Be126  He126   1.096   .     S
Be127  Be128   1.394   .     D
Be127  C126    1.389   .     S
Be128  C197    1.388   .     S
C126   H49     1.999   .     S
C126   B97     1.356   .     S
He68   Be72    1.097   1_455 S
Li37   B40     1.099   1_545 S
C127   H46     2.001   .     S
C127   B95     1.357   .     S
Li62   B91     1.098   .     S
Li63   B98     1.098   .     S
C128   H46     2.032   .     S
C128   B92     1.364   .     D
C129   H49     2.032   .     S
C129   B92     1.364   .     S
C130   H51     2.000   .     S
C130   B95     1.357   .     D
H33    C131    2.002   .     S
H33    C135    1.992   .     S
H33    C139    1.997   1_565 S
H33    C151    1.997   .     S
H34    C132    1.998   .     S
H34    C137    1.992   .     S
H34    C141    1.999   .     S
H34    C153    1.996   .     S
H35    C133    2.001   .     S
H35    C138    1.993   .     S
H35    C143    1.995   .     S
H35    C147    2.000   .     S
H36    C134    1.999   .     S
H36    C136    1.990   .     S
H36    C145    1.999   1_565 S
H36    C149    1.991   .     S
H37    C140    1.994   .     S
H37    C155    1.988   .     S
H37    C159    1.993   .     S
H37    C169    1.999   .     S
H38    C142    1.998   .     S
H38    C157    1.991   .     S
H38    C161    1.991   .     S
H38    C167    1.992   .     S
H39    C144    1.989   .     S
H39    C156    1.987   .     S
H39    C162    1.988   .     S
H39    C165    1.996   .     S
H40    C146    1.997   .     S
H40    C158    1.990   .     S
H40    C160    1.997   .     S
H40    C163    1.995   .     S
H41    C148    1.999   .     S
H41    C171    1.994   .     S
H41    C175    2.004   .     S
H41    C179    1.999   .     S
H42    C150    1.986   .     S
H42    C173    1.992   .     S
H42    C177    2.002   .     S
H42    C181    1.998   .     S
H43    C152    1.997   .     S
H43    C172    1.994   .     S
H43    C178    2.004   .     S
H43    C183    1.998   .     S
H44    C154    1.990   .     S
H44    C174    1.989   .     S
H44    C176    2.002   .     S
H44    C185    2.001   .     S
H45    C164    1.998   .     S
H45    C187    2.032   .     S
H45    C193    1.998   .     S
H46    C180    1.998   .     S
H47    C166    1.998   .     S
H47    C189    2.031   .     S
H47    C195    1.995   .     S
H48    C182    1.990   .     S
H48    C191    2.023   .     S
H48    C197    1.995   .     S
H49    C184    1.997   .     S
H50    C168    1.993   .     S
H50    C188    2.031   .     S
H50    C196    1.995   .     S
H51    C186    1.998   .     S
H51    C192    2.025   .     S
H52    C170    2.002   .     S
H52    C190    2.031   .     S
H52    C194    1.997   .     S
C131   Be192   1.390   1_565 S
C131   B99     1.358   .     S
C132   Be129   1.388   .     S
C132   B100    1.360   .     S
C133   Be130   1.389   .     S
C133   B101    1.359   .     S
C134   Be195   1.390   .     S
C134   B102    1.358   .     S
C135   Be132   1.389   .     S
C135   B65     1.357   1_455 D
C136   Be131   1.389   .     S
C136   B65     1.357   .     S
C137   Be134   1.389   .     S
C137   B66     1.356   .     D
C138   Be133   1.389   .     S
C138   B66     1.356   1_455 S
C139   H33     1.997   1_545 S
C139   Be136   1.389   .     S
C139   B67     1.358   .     D
C140   Be135   1.390   .     S
C140   B67     1.355   .     S
C141   Be138   1.388   .     S
C141   B68     1.358   .     S
C142   Be137   1.389   .     S
C142   B68     1.356   .     D
C143   Be140   1.389   .     S
C143   B69     1.357   .     D
C144   Be139   1.390   .     S
C144   B69     1.354   .     S
C145   H36     1.999   1_545 S
C145   Be142   1.389   .     S
C145   B70     1.358   .     S
C146   Be141   1.390   .     S
C146   B70     1.355   .     D
C147   Be144   1.388   .     S
C147   B71     1.359   .     D
C148   Be143   1.390   .     S
C148   B71     1.356   .     S
C149   Be146   1.389   .     S
C149   B72     1.357   .     D
C150   Be145   1.389   .     S
C150   B72     1.355   .     S
C151   Be148   1.389   .     S
C151   B73     1.358   .     D
C152   Be147   1.390   .     S
C152   B73     1.355   .     S
C153   Be150   1.389   .     S
C153   B74     1.357   .     D
C154   Be149   1.389   .     S
C154   B74     1.354   .     S
C155   Be152   1.389   .     S
C155   B75     1.356   .     S
C156   Be151   1.389   .     S
C156   B75     1.356   .     D
C157   Be154   1.389   .     S
C157   B76     1.356   .     D
C158   Be153   1.389   .     S
C158   B76     1.356   .     S
C159   Be156   1.389   .     S
C159   B77     1.358   1_455 S
C160   Be155   1.390   .     S
C160   B77     1.357   .     D
C161   Be158   1.390   .     S
C161   B78     1.356   .     D
C162   Be157   1.388   .     S
C162   B78     1.357   1_455 S
C163   Be160   1.389   .     S
C163   B79     1.357   .     S
C164   Be159   1.390   .     S
C164   B79     1.356   .     D
C165   Be162   1.389   .     S
C165   B80     1.356   .     S
C166   Be161   1.390   .     S
C166   B80     1.355   .     D
C167   Be164   1.389   .     S
C167   B81     1.356   .     S
C168   Be163   1.390   .     S
C168   B81     1.354   .     D
C169   Be166   1.389   .     S
C169   B82     1.357   .     S
C170   Be165   1.390   .     S
C170   B82     1.355   .     D
C171   Be168   1.390   .     S
C171   B83     1.358   .     D
C172   Be167   1.390   .     S
C172   B83     1.358   .     S
C173   Be170   1.390   .     S
C173   B84     1.358   .     S
C174   Be169   1.389   .     S
C174   B84     1.358   .     D
C175   Be172   1.390   .     S
C175   B85     1.357   1_455 S
C176   Be171   1.389   .     S
C176   B85     1.358   .     D
C177   Be174   1.389   .     S
C177   B86     1.358   .     D
C178   Be173   1.390   .     S
C178   B86     1.357   1_455 S
C179   Be176   1.389   .     S
C179   B87     1.357   .     S
C180   Be175   1.390   .     S
C180   B87     1.356   .     D
C181   Be178   1.390   .     S
C181   B88     1.356   .     S
C182   Be177   1.389   .     S
C182   B88     1.356   .     D
C183   Be180   1.389   .     S
C183   B89     1.357   .     S
C184   Be179   1.390   .     S
C184   B89     1.356   .     D
C185   Be182   1.389   .     S
C185   B90     1.357   .     S
C186   Be181   1.390   .     S
C186   B90     1.356   .     D
C187   Be184   1.390   .     S
C187   B91     1.363   .     S
C188   Be183   1.390   .     S
C188   B91     1.363   .     D
Li64   B97     1.099   .     S
He129  Be189   1.096   .     S
C189   Be186   1.390   .     S
C189   B98     1.364   .     D
C190   Be185   1.390   .     S
C190   B98     1.363   .     S
C191   B93     1.363   .     D
C192   B93     1.362   .     S
C193   Be188   1.389   .     S
C193   B94     1.357   .     D
C194   Be187   1.389   .     S
C194   B94     1.357   .     S
He130  Be190   1.096   .     S
Li65   B96     1.099   .     S
C195   Be190   1.389   .     S
C195   B96     1.356   .     S
C196   Be189   1.389   .     S
C196   B96     1.356   .     D
C197   B97     1.356   .     D
Li66   B95     1.099   .     S
Be129  He131   1.097   .     S
Be129  Be193   1.390   .     D
Be130  He132   1.097   .     S
Be130  Be194   1.390   .     D
Be131  Be132   1.390   1_655 D
Be131  He194   1.097   .     S
Be132  Be131   1.390   1_455 D
Be132  He193   1.097   .     S
B65    C135    1.357   1_655 D
B65    Li67    1.098   .     S
Be133  Be134   1.393   1_455 D
Be133  He196   1.097   .     S
Be134  Be133   1.393   1_655 D
Be134  He195   1.097   .     S
B66    C138    1.356   1_655 S
B66    Li68    1.098   .     S
Be135  Be136   1.393   .     D
Be135  He135   1.097   .     S
Be136  He134   1.097   .     S
B67    Li69    1.096   .     S
Be137  Be138   1.393   .     D
Be137  He137   1.096   .     S
Be138  He136   1.097   .     S
B68    Li70    1.097   .     S
Be139  Be140   1.392   .     D
Be139  He139   1.097   .     S
Be140  He138   1.097   .     S
B69    Li71    1.097   .     S
Be141  Be142   1.394   .     D
Be141  He141   1.097   .     S
Be142  He140   1.096   .     S
B70    Li72    1.096   .     S
Be143  Be144   1.394   .     D
Be143  He143   1.097   .     S
Be144  He142   1.097   .     S
B71    Li73    1.098   .     S
Be145  Be146   1.391   .     D
Be145  He145   1.097   .     S
Be146  He144   1.097   .     S
B72    Li74    1.098   .     S
Be147  Be148   1.394   .     D
Be147  He147   1.097   .     S
Be148  He146   1.096   .     S
B73    Li75    1.097   .     S
Be149  Be150   1.393   .     D
Be149  He149   1.097   .     S
Be150  He148   1.097   .     S
B74    Li76    1.096   .     S
Be151  Be152   1.390   .     D
Be151  He151   1.097   .     S
Be152  He150   1.097   .     S
B75    Li77    1.098   .     S
Be153  Be154   1.391   .     D
Be153  He153   1.097   .     S
Be154  He152   1.097   .     S
B76    Li78    1.098   .     S
Be155  Be156   1.392   1_655 D
Be155  He155   1.098   .     S
Be156  Be155   1.392   1_455 D
Be156  He154   1.097   .     S
B77    C159    1.358   1_655 S
B77    Li79    1.098   .     S
Be157  Be158   1.393   1_455 D
Be157  He157   1.097   .     S
Be158  Be157   1.393   1_655 D
Be158  He156   1.097   .     S
B78    C162    1.357   1_655 S
B78    Li80    1.098   .     S
Be159  Be160   1.394   .     D
Be159  He159   1.096   1_545 S
Be160  He158   1.096   1_545 S
B79    Li81    1.098   .     S
Be161  Be162   1.394   .     D
Be161  He161   1.096   .     S
Be162  He160   1.097   .     S
B80    Li82    1.099   .     S
Be163  Be164   1.394   .     D
Be163  He163   1.096   .     S
Be164  He162   1.097   .     S
B81    Li83    1.099   .     S
Be165  Be166   1.394   .     D
Be165  He165   1.096   1_545 S
Be166  He164   1.096   1_545 S
B82    Li84    1.098   .     S
Be167  Be168   1.388   .     D
Be167  He167   1.097   .     S
Be168  He166   1.097   .     S
B83    Li85    1.097   .     S
Be169  Be170   1.387   .     D
Be169  He169   1.097   .     S
Be170  He168   1.097   .     S
B84    Li86    1.097   .     S
Be171  Be172   1.394   1_655 D
Be171  He171   1.097   .     S
Be172  Be171   1.394   1_455 D
Be172  He170   1.097   .     S
B85    C175    1.357   1_655 S
B85    Li87    1.098   .     S
Be173  Be174   1.394   1_455 D
Be173  He173   1.097   .     S
Be174  Be173   1.394   1_655 D
Be174  He172   1.097   .     S
B86    C178    1.357   1_655 S
B86    Li88    1.098   .     S
Be175  Be176   1.394   .     D
Be175  He175   1.097   .     S
Be176  He174   1.097   .     S
B87    Li89    1.098   .     S
Be177  Be178   1.394   .     D
Be177  He177   1.097   .     S
Be178  He176   1.097   .     S
B88    Li90    1.098   .     S
Be179  Be180   1.394   .     D
Be179  He179   1.097   .     S
Be180  He178   1.097   .     S
B89    Li91    1.098   .     S
Be181  Be182   1.394   .     D
Be181  He181   1.097   .     S
Be182  He180   1.097   .     S
B90    Li92    1.098   .     S
Be183  Be184   1.391   .     D
Be183  He183   1.097   .     S
Be184  He182   1.097   .     S
B92    Li93    1.097   .     S
Be185  Be186   1.391   .     D
Be185  He185   1.097   .     S
Be186  He184   1.097   .     S
B93    Li94    1.098   .     S
Be187  Be188   1.393   .     D
Be187  He187   1.096   1_545 S
Be188  He186   1.096   1_545 S
B94    Li96    1.099   .     S
Be189  Be190   1.393   .     D
He133  Be195   1.097   .     S
He158  Be160   1.096   1_565 S
He159  Be159   1.096   1_565 S
He164  Be166   1.096   1_565 S
He165  Be165   1.096   1_565 S
He186  Be188   1.096   1_565 S
He187  Be187   1.096   1_565 S
Li95   B99     1.097   .     S
H53    C200    2.000   .     S
H53    C202    1.991   .     S
H53    C206    1.998   .     S
H53    C218    1.992   .     S
H54    C201    1.997   .     S
H54    C204    1.992   .     S
H54    C208    1.995   .     S
H54    C220    1.998   1_565 S
H55    C198    1.997   1_565 S
H55    C205    1.991   .     S
H55    C210    1.999   .     S
H55    C214    1.994   1_565 S
H56    C199    2.004   .     S
H56    C203    1.994   .     S
H56    C212    1.996   .     S
H56    C216    1.999   .     S
H57    C207    1.996   .     S
H57    C222    1.990   .     S
H57    C226    1.996   .     S
H57    C236    1.996   .     S
H58    C209    1.989   .     S
H58    C224    1.987   .     S
H58    C228    1.989   .     S
H58    C234    1.996   .     S
H59    C211    2.000   .     S
H59    C223    1.991   .     S
H59    C229    1.993   .     S
H59    C232    1.993   .     S
H60    C213    1.992   .     S
H60    C225    1.987   .     S
H60    C227    1.992   .     S
H60    C230    1.998   .     S
H61    C215    1.988   .     S
H61    C238    1.989   .     S
H61    C242    2.000   .     S
H61    C246    1.998   .     S
H62    C217    1.997   .     S
H62    C240    1.994   .     S
H62    C244    2.005   .     S
H62    C248    1.999   .     S
H63    C219    1.989   .     S
H63    C239    1.993   .     S
H63    C245    2.004   .     S
H63    C250    2.000   .     S
H64    C221    1.997   .     S
H64    C241    1.993   .     S
H64    C243    2.001   .     S
H64    C252    1.997   .     S
C198   H55     1.997   1_545 S
C198   Be191   1.388   .     S
C198   B99     1.359   1_545 D
C199   Be193   1.390   .     S
C199   B100    1.359   .     D
C200   Be194   1.390   .     S
C200   B101    1.358   .     D
C201   Be196   1.389   .     S
C201   B102    1.359   .     D
C202   Be198   1.389   .     S
C202   B103    1.358   .     S
C203   Be197   1.390   .     S
C203   B103    1.357   .     D
C204   Be200   1.389   .     S
C204   B104    1.356   .     D
C205   Be199   1.390   .     S
C205   B104    1.356   .     S
C206   Be202   1.389   .     S
C206   B105    1.358   .     S
C207   Be201   1.390   .     S
C207   B105    1.354   .     D
C208   Be204   1.389   .     S
C208   B106    1.357   .     S
C209   Be203   1.390   .     S
C209   B106    1.354   .     D
C210   Be206   1.388   .     S
C210   B107    1.358   .     D
C211   Be205   1.390   .     S
C211   B107    1.357   .     S
C212   Be208   1.389   .     S
C212   B108    1.357   .     S
C213   Be207   1.390   .     S
C213   B108    1.354   .     D
C214   H55     1.994   1_545 S
C214   Be210   1.389   .     S
C214   B109    1.357   .     S
C215   Be209   1.389   .     S
C215   B109    1.354   .     D
C216   Be212   1.388   .     S
C216   B110    1.358   .     S
C217   Be211   1.390   .     S
C217   B110    1.355   .     D
C218   Be214   1.389   .     S
C218   B111    1.357   .     S
C219   Be213   1.389   .     S
C219   B111    1.355   .     D
C220   H54     1.998   1_545 S
C220   Be216   1.388   .     S
C220   B112    1.358   .     S
C221   Be215   1.390   .     S
C221   B112    1.356   .     D
C222   Be218   1.389   .     S
C222   B113    1.356   .     D
C223   Be217   1.390   .     S
C223   B113    1.357   .     S
C224   Be220   1.389   .     S
C224   B114    1.356   .     D
C225   Be219   1.389   .     S
C225   B114    1.356   .     S
C226   Be222   1.390   .     S
C226   B115    1.357   .     S
C227   Be221   1.389   .     S
C227   B115    1.357   .     D
C228   Be224   1.388   .     S
C228   B116    1.357   .     D
C229   Be223   1.390   .     S
C229   B116    1.356   .     S
C230   Be226   1.389   .     S
C230   B117    1.357   .     D
C231   H14     2.000   1_556 S
C231   Be225   1.390   .     S
C231   B117    1.355   .     S
C232   Be228   1.389   .     S
C232   B118    1.356   .     D
C233   H16     1.994   1_556 S
C233   Be227   1.390   .     S
C233   B118    1.355   .     S
C234   Be230   1.389   .     S
C234   B119    1.357   .     D
C235   H17     1.999   1_556 S
C235   Be229   1.390   .     S
C235   B119    1.355   .     S
C236   Be232   1.389   .     S
C236   B120    1.356   .     D
C237   H19     1.996   1_556 S
C237   Be231   1.390   .     S
C237   B120    1.355   .     S
C238   Be234   1.389   .     S
C238   B121    1.358   .     S
C239   Be233   1.390   .     S
C239   B121    1.358   .     D
C240   Be236   1.390   .     S
C240   B122    1.358   .     D
C241   Be235   1.389   .     S
C241   B122    1.358   .     S
C242   Be238   1.389   .     S
C242   B123    1.358   .     D
C243   Be237   1.390   .     S
C243   B123    1.357   .     S
C244   Be240   1.390   .     S
C244   B124    1.358   .     D
C245   Be239   1.389   .     S
C245   B124    1.358   .     S
C246   Be242   1.390   .     S
C246   B125    1.357   .     D
C247   H13     1.995   1_556 S
C247   Be241   1.390   .     S
C247   B125    1.356   .     S
C248   Be244   1.389   .     S
C248   B126    1.358   .     D
C249   H15     1.999   1_556 S
C249   Be243   1.390   .     S
C249   B126    1.356   .     S
C250   Be246   1.390   .     S
C250   B127    1.356   .     D
C251   H18     1.993   1_556 S
C251   Be245   1.389   .     S
C251   B127    1.356   .     S
C252   Be248   1.389   .     S
C252   B128    1.357   .     D
C253   H20     1.996   1_556 S
C253   Be247   1.390   .     S
C253   B128    1.356   .     S
Be191  Be192   1.390   .     D
Be191  He188   1.097   .     S
Be192  C131    1.390   1_545 S
Be192  He256   1.097   .     S
B99    C198    1.359   1_565 D
Be193  He190   1.097   .     S
B100   Li97    1.097   .     S
Be194  He191   1.097   .     S
B101   Li98    1.097   .     S
Be195  Be196   1.390   .     D
Be196  He192   1.097   .     S
B102   Li99    1.097   1_565 S
Be197  Be198   1.390   .     D
Be197  He198   1.097   .     S
Be198  He197   1.097   .     S
B103   Li100   1.097   .     S
Be199  Be200   1.393   .     D
Be199  He200   1.096   1_565 S
Be200  He199   1.097   .     S
B104   Li101   1.098   .     S
Be201  Be202   1.394   .     D
Be201  He202   1.097   .     S
Be202  He201   1.096   .     S
B105   Li102   1.096   .     S
Be203  Be204   1.392   .     D
Be203  He204   1.097   .     S
Be204  He203   1.097   .     S
B106   Li103   1.097   .     S
Be205  Be206   1.392   .     D
Be205  He206   1.097   .     S
Be206  He205   1.097   .     S
B107   Li104   1.098   .     S
Be207  Be208   1.393   .     D
Be207  He208   1.097   .     S
Be208  He207   1.097   .     S
B108   Li105   1.096   .     S
Be209  Be210   1.393   .     D
Be209  He210   1.097   .     S
Be210  He209   1.097   .     S
B109   Li106   1.097   .     S
Be211  Be212   1.393   .     D
Be211  He212   1.097   .     S
Be212  He211   1.096   .     S
B110   Li107   1.098   .     S
Be213  Be214   1.392   .     D
Be213  He214   1.097   .     S
Be214  He213   1.097   .     S
B111   Li108   1.098   .     S
Be215  Be216   1.393   .     D
Be215  He216   1.097   .     S
Be216  He215   1.096   .     S
B112   Li109   1.098   .     S
Be217  Be218   1.391   .     D
Be217  He218   1.097   .     S
Be218  He217   1.097   .     S
B113   Li110   1.098   .     S
Be219  Be220   1.390   .     D
Be219  He220   1.097   .     S
Be220  He219   1.097   .     S
B114   Li111   1.098   .     S
Be221  Be222   1.392   .     D
Be221  He222   1.097   .     S
Be222  He221   1.097   .     S
B115   Li112   1.098   .     S
Be223  Be224   1.393   .     D
Be223  He224   1.097   .     S
Be224  He223   1.097   .     S
B116   Li113   1.098   .     S
Be225  Be226   1.394   .     D
Be225  He226   1.096   .     S
Be226  He225   1.097   .     S
B117   Li114   1.098   .     S
Be227  Be228   1.394   .     D
Be227  He228   1.096   .     S
Be228  He227   1.096   .     S
B118   Li115   1.098   .     S
Be229  Be230   1.395   .     D
Be229  He230   1.096   .     S
Be230  He229   1.096   .     S
B119   Li116   1.098   .     S
Be231  Be232   1.394   .     D
Be231  He232   1.096   .     S
Be232  He231   1.097   .     S
B120   Li117   1.099   .     S
Be233  Be234   1.387   .     D
Be233  He234   1.097   .     S
Be234  He233   1.097   .     S
B121   Li118   1.097   .     S
Be235  Be236   1.388   .     D
Be235  He236   1.097   .     S
Be236  He235   1.097   .     S
B122   Li119   1.097   .     S
Be237  Be238   1.394   .     D
Be237  He238   1.097   .     S
Be238  He237   1.097   .     S
B123   Li120   1.098   .     S
Be239  Be240   1.394   .     D
Be239  He240   1.097   .     S
Be240  He239   1.097   .     S
B124   Li121   1.097   .     S
Be241  Be242   1.394   .     D
Be241  He242   1.097   .     S
Be242  He241   1.097   .     S
B125   Li122   1.098   .     S
Be243  Be244   1.393   .     D
Be243  He244   1.097   .     S
Be244  He243   1.098   .     S
B126   Li123   1.098   .     S
Be245  Be246   1.394   .     D
Be245  He246   1.097   .     S
Be246  He245   1.097   .     S
B127   Li124   1.098   .     S
Be247  Be248   1.393   .     D
Be247  He248   1.097   .     S
Be248  He247   1.097   .     S
B128   Li125   1.098   .     S
Be249  C60     1.389   1_556 S
Be249  Be250   1.391   .     D
Be249  He250   1.097   .     S
Be250  C59     1.390   1_556 S
Be250  He249   1.097   .     S
Be251  Be252   1.391   .     D
Be251  He252   1.097   .     S
Be251  C255    1.389   1_556 S
Be252  He251   1.097   .     S
Be252  C256    1.389   1_556 S
Be253  Be254   1.394   1_456 D
Be253  He254   1.096   .     S
Be253  C254    1.389   1_556 S
Be254  Be253   1.394   1_654 D
Be254  He253   1.096   1_554 S
Be255  Be256   1.393   1_654 D
Be255  He189   1.096   1_554 S
Be256  C68     1.389   1_556 S
Be256  Be255   1.393   1_456 D
Be256  He255   1.096   .     S
He189  Be255   1.096   1_556 S
Li99   B102    1.097   1_545 S
He200  Be199   1.096   1_545 S
Li126  B27     1.098   1_556 S
Li127  B29     1.097   1_556 S
He253  Be254   1.096   1_556 S
C254   B32     1.357   1_455 D
C254   Be253   1.389   1_554 S
C255   Be251   1.389   1_554 S
C256   Be252   1.389   1_554 S
