# Supplementary material for: Data-Driven Search Algorithm for Discovery of Synthesizable Zeolitic Imidazolate Frameworks
Source: JACS Au. 2025 Mar 7;5(3):1460–70. doi: 10.1021/jacsau.5c00077 (PMC11938011; doi:10.1021/jacsau.5c00077)
Supplement: Supplementary file 5 — au5c00077_si_005.zip [file au5c00077_si_005.zip › Tier 2/T-218_139_3_252.cif]

data_139_3_252.lmp-nosymm
_audit_creation_date              2023-09-12
_audit_creation_method            'Materials Studio'
_symmetry_space_group_name_H-M    'I4/MMM'
_symmetry_Int_Tables_number       139
_symmetry_cell_setting            tetragonal
loop_
_symmetry_equiv_pos_as_xyz
  x,y,z
  -x,-y,z
  -y,x,z
  y,-x,z
  -x,y,-z
  x,-y,-z
  y,x,-z
  -y,-x,-z
  -x,-y,-z
  x,y,-z
  y,-x,-z
  -y,x,-z
  x,-y,z
  -x,y,z
  -y,-x,z
  y,x,z
  x+1/2,y+1/2,z+1/2
  -x+1/2,-y+1/2,z+1/2
  -y+1/2,x+1/2,z+1/2
  y+1/2,-x+1/2,z+1/2
  -x+1/2,y+1/2,-z+1/2
  x+1/2,-y+1/2,-z+1/2
  y+1/2,x+1/2,-z+1/2
  -y+1/2,-x+1/2,-z+1/2
  -x+1/2,-y+1/2,-z+1/2
  x+1/2,y+1/2,-z+1/2
  y+1/2,-x+1/2,-z+1/2
  -y+1/2,x+1/2,-z+1/2
  x+1/2,-y+1/2,z+1/2
  -x+1/2,y+1/2,z+1/2
  -y+1/2,-x+1/2,z+1/2
  y+1/2,x+1/2,z+1/2
_cell_length_a                    48.5261
_cell_length_b                    48.5261
_cell_length_c                    19.1335
_cell_angle_alpha                 90.0000
_cell_angle_beta                  90.0000
_cell_angle_gamma                 90.0000
loop_
_atom_site_label
_atom_site_type_symbol
_atom_site_fract_x
_atom_site_fract_y
_atom_site_fract_z
_atom_site_U_iso_or_equiv
_atom_site_adp_type
_atom_site_occupancy
H1     Zn    0.13140   0.43675   0.15497   0.00000  Uiso   1.00
H9     Zn    0.06350   0.27207   0.15411   0.00000  Uiso   1.00
H17    Zn    0.06079   0.14747   0.16058   0.00000  Uiso   1.00
Be1    C     0.05839   0.42527   0.27166   0.00000  Uiso   1.00
C1     N     0.09928   0.42768   0.21614   0.00000  Uiso   1.00
He1    H     0.07097   0.46211   0.20631   0.00000  Uiso   1.00
Be9    C     0.12333   0.39402   0.96356   0.00000  Uiso   1.00
C9     N     0.12779   0.42087   0.05901   0.00000  Uiso   1.00
He9    H     0.12039   0.37714   0.07380   0.00000  Uiso   1.00
Be17   C     0.48567   0.16500   0.11268   0.00000  Uiso   1.00
C17    N     0.14077   0.47669   0.14395   0.00000  Uiso   1.00
He17   H     0.18049   0.47109   0.09323   0.00000  Uiso   1.00
Be25   C     0.19849   0.39530   0.24808   0.00000  Uiso   1.00
Be33   C     0.17602   0.39539   0.20266   0.00000  Uiso   1.00
C25    N     0.16495   0.42178   0.20207   0.00000  Uiso   1.00
B1     C     0.18038   0.43656   0.24782   0.00000  Uiso   1.00
C33    N     0.20118   0.42158   0.27610   0.00000  Uiso   1.00
He25   H     0.16737   0.37897   0.16995   0.00000  Uiso   1.00
He33   H     0.21270   0.37868   0.26249   0.00000  Uiso   1.00
Li1    H     0.17689   0.45847   0.25928   0.00000  Uiso   1.00
Be41   C     0.10294   0.29203   0.96355   0.00000  Uiso   1.00
C41    N     0.07851   0.28005   0.05899   0.00000  Uiso   1.00
He41   H     0.11811   0.29990   0.07395   0.00000  Uiso   1.00
Be49   C     0.30244   0.01432   0.10123   0.00000  Uiso   1.00
C49    N     0.02333   0.27973   0.13906   0.00000  Uiso   1.00
He49   H     0.02886   0.31676   0.07650   0.00000  Uiso   1.00
Be57   C     0.08923   0.19533   0.23199   0.00000  Uiso   1.00
Be65   C     0.08936   0.22402   0.23197   0.00000  Uiso   1.00
C57    N     0.07089   0.23304   0.18144   0.00000  Uiso   1.00
B9     C     0.06061   0.20980   0.15176   0.00000  Uiso   1.00
C65    N     0.07123   0.18647   0.18022   0.00000  Uiso   1.00
He57   H     0.10078   0.23858   0.26484   0.00000  Uiso   1.00
He65   H     0.10090   0.18064   0.26395   0.00000  Uiso   1.00
Li9    H     0.04541   0.20985   0.10930   0.00000  Uiso   1.00
Be73   C     0.04343   0.11460   0.96367   0.00000  Uiso   1.00
C73    N     0.05587   0.13877   0.05912   0.00000  Uiso   1.00
He73   H     0.03534   0.09932   0.07330   0.00000  Uiso   1.00
Be81   C     0.12845   0.01437   0.26115   0.00000  Uiso   1.00
C81    N     0.02325   0.13958   0.19818   0.00000  Uiso   1.00
He81   H     0.02910   0.12105   0.30031   0.00000  Uiso   1.00
Be89   C     0.11525   0.09494   0.26910   0.00000  Uiso   1.00
C89    N     0.08792   0.12080   0.20013   0.00000  Uiso   1.00
He89   H     0.08490   0.12603   0.31255   0.00000  Uiso   1.00
B17    C     0.09675   0.40325   0.25000   0.00000  Uiso   1.00
Li17   H     0.11275   0.38725   0.25000   0.00000  Uiso   1.00
B21    C     0.13044   0.43612   1.00000   0.00000  Uiso   1.00
Li21   H     0.13395   0.45850   1.00000   0.00000  Uiso   1.00
B25    C     0.06489   0.27268   1.00000   0.00000  Uiso   1.00
Li25   H     0.04458   0.26267   1.00000   0.00000  Uiso   1.00
B29    C     0.06335   0.15234   1.00000   0.00000  Uiso   1.00
Li29   H     0.07390   0.17237   1.00000   0.00000  Uiso   1.00
B33    C     0.37315   1.00000   0.66121   0.00000  Uiso   1.00
B37    C     0.50000   0.35353   0.33705   0.00000  Uiso   1.00
Li33   H     0.50000   0.25169   0.30616   0.00000  Uiso   1.00
Li78   H     0.50000   0.65568   0.38950   0.00000  Uiso   1.00
B49    C     0.10410   0.10410   0.16079   0.00000  Uiso   1.00
Li41   H     0.10349   0.10349   0.10341   0.00000  Uiso   1.00
Li82   H     1.00000   0.60679   0.68760   0.00000  Uiso   1.00
B86    C     1.00000   0.73290   0.16190   0.00000  Uiso   1.00
loop_
_geom_bond_atom_site_label_1
_geom_bond_atom_site_label_2
_geom_bond_distance
_geom_bond_site_symmetry_2
_ccdc_geom_bond_type
H1     C1      1.998   .     S
H1     C9      1.999   .     S
H1     C17     2.002   .     S
H1     C25     1.998   .     S
H9     C41     1.998   .     S
H9     C49     2.005   .     S
H9     C57     1.997   .     S
H9     C33     1.998   24    S
H17    C65     1.995   .     S
H17    C73     2.001   .     S
H17    C81     1.996   .     S
H17    C89     1.995   .     S
Be1    He1     1.096   24    S
Be1    Be1     1.394   24    A
Be1    C1      1.389   24    A
C1     B17     1.357   .     A
C1     Be1     1.389   24    A
He1    Be1     1.096   24    S
Be9    He9     1.096   10_556 S
Be9    C9      1.390   10_556 A
Be9    Be9     1.395   10_557 A
C9     B21     1.356   1_554 A
C9     Be9     1.390   10_556 A
He9    Be9     1.096   10_556 S
Be17   Be17    1.391   14_655 A
Be17   C17     1.389   16    A
Be17   He17    1.097   16    S
C17    Be17    1.389   16    A
C17    B33     1.358   18_564 A
He17   Be17    1.097   16    S
Be25   Be33    1.394   .     D
Be25   C33     1.389   .     S
Be25   He33    1.096   .     S
Be33   C25     1.389   .     S
Be33   He25    1.097   .     S
C25    B1      1.357   .     S
B1     C33     1.356   .     D
B1     Li1     1.099   .     S
C33    H9      1.998   24    S
Be41   C41     1.389   10_556 A
Be41   He41    1.096   10_556 S
Be41   Be41    1.395   10_557 A
C41    B25     1.356   1_554 A
C41    Be41    1.389   10_556 A
He41   Be41    1.096   10_556 S
Be49   He49    1.097   16    S
Be49   C49     1.389   16    A
Be49   Be49    1.390   13    A
C49    Be49    1.389   16    A
C49    B86     1.360   2_665 A
He49   Be49    1.097   16    S
Be57   Be65    1.392   .     D
Be57   C65     1.389   .     S
Be57   He65    1.097   .     S
Be65   C57     1.389   .     S
Be65   He57    1.096   .     S
C57    B9      1.358   .     D
B9     C65     1.358   .     S
B9     Li9     1.097   .     S
Be73   He73    1.097   10_556 S
Be73   C73     1.389   10_556 A
Be73   Be73    1.390   10_557 A
C73    B29     1.358   1_554 A
C73    Be73    1.389   10_556 A
He73   Be73    1.097   10_556 S
Be81   C81     1.389   16    A
Be81   He81    1.096   16    S
Be81   Be81    1.395   13    A
C81    Be81    1.389   16    A
C81    B37     1.356   22_455 A
He81   Be81    1.096   16    S
Be89   Be89    1.394   16    A
Be89   C89     1.389   16    A
Be89   He89    1.096   16    S
C89    B49     1.356   .     A
C89    Be89    1.389   16    A
He89   Be89    1.096   16    S
B17    C1      1.357   24    A
B17    Li17    1.098   .     S
B21    C9      1.356   1_556 A
B21    C9      1.356   10_556 A
B21    Li21    1.100   .     S
B25    C41     1.356   1_556 A
B25    C41     1.356   10_556 A
B25    Li25    1.099   .     S
B29    C73     1.358   1_556 A
B29    C73     1.358   10_556 A
B29    Li29    1.099   .     S
B33    C17     1.358   18_565 A
B33    C17     1.358   30    A
B33    Li82    1.096   3_655 S
B37    C81     1.356   22    A
B37    C81     1.356   25    A
B37    Li78    1.098   2_665 S
Li33   B86     1.098   21_645 S
Li78   B37     1.098   2_665 S
B49    C89     1.356   16    A
B49    Li41    1.099   .     S
Li82   B33     1.096   4_565 S
B86    C49     1.360   2_665 A
B86    C49     1.360   13_665 A
B86    Li33    1.098   21_655 S
