# Supplementary material for: Data-Driven Search Algorithm for Discovery of Synthesizable Zeolitic Imidazolate Frameworks
Source: JACS Au. 2025 Mar 7;5(3):1460–70. doi: 10.1021/jacsau.5c00077 (PMC11938011; doi:10.1021/jacsau.5c00077)
Supplement: Supplementary file 5 — au5c00077_si_005.zip [file au5c00077_si_005.zip › Tier 2/T-219_141_3_10685.cif]

data_141_3_10685.lmp-nosymm
_audit_creation_date              2023-09-12
_audit_creation_method            'Materials Studio'
_symmetry_space_group_name_H-M    'I41/AMD'
_symmetry_Int_Tables_number       141
_symmetry_cell_setting            tetragonal
loop_
_symmetry_equiv_pos_as_xyz
  x,y,z
  -x+1/2,-y+1/2,z+1/2
  -y,x+1/2,z+1/4
  y+1/2,-x,z+3/4
  -x+1/2,y,-z+3/4
  x,-y+1/2,-z+1/4
  y+1/2,x+1/2,-z+1/2
  -y,-x,-z
  -x,-y+1/2,-z+1/4
  x+1/2,y,-z+3/4
  y,-x,-z
  -y+1/2,x+1/2,-z+1/2
  x+1/2,-y+1/2,z+1/2
  -x,y,z
  -y+1/2,-x,z+3/4
  y,x+1/2,z+1/4
  x+1/2,y+1/2,z+1/2
  -x,-y,z
  -y+1/2,x,z+3/4
  y,-x+1/2,z+1/4
  -x,y+1/2,-z+1/4
  x+1/2,-y,-z+3/4
  y,x,-z
  -y+1/2,-x+1/2,-z+1/2
  -x+1/2,-y,-z+3/4
  x,y+1/2,-z+1/4
  y+1/2,-x+1/2,-z+1/2
  -y,x,-z
  x,-y,z
  -x+1/2,y+1/2,z+1/2
  -y,-x+1/2,z+1/4
  y+1/2,x,z+3/4
_cell_length_a                    18.4162
_cell_length_b                    18.4162
_cell_length_c                    119.3720
_cell_angle_alpha                 90.0000
_cell_angle_beta                  90.0000
_cell_angle_gamma                 90.0000
loop_
_atom_site_label
_atom_site_type_symbol
_atom_site_fract_x
_atom_site_fract_y
_atom_site_fract_z
_atom_site_U_iso_or_equiv
_atom_site_adp_type
_atom_site_occupancy
H1     Zn   -0.16078   0.83302   0.35415   0.00000  Uiso   1.00
H9     Zn   -0.33680   0.83467   0.31106   0.00000  Uiso   1.00
H17    Zn   -0.33655   0.66554   0.26711   0.00000  Uiso   1.00
Be1    C    -0.22953   0.72138   0.37009   0.00000  Uiso   1.00
C1     N    -0.21659   0.79307   0.36707   0.00000  Uiso   1.00
He1    H    -0.20891   0.67618   0.36504   0.00000  Uiso   1.00
Be9    C     0.03783   0.72068   0.35752   0.00000  Uiso   1.00
C9     N    -0.06124   0.79117   0.35549   0.00000  Uiso   1.00
He9    H    -0.07654   0.67645   0.35894   0.00000  Uiso   1.00
Be17   C    -0.10914   1.03774   0.36699   0.00000  Uiso   1.00
C17    N    -0.14575   0.93856   0.35749   0.00000  Uiso   1.00
He17   H    -0.08549   0.92383   0.37299   0.00000  Uiso   1.00
Be25   C    -0.23381   0.73947   0.32421   0.00000  Uiso   1.00
Be27   C    -0.19333   0.73955   0.33406   0.00000  Uiso   1.00
C25    N    -0.20205   0.80661   0.33922   0.00000  Uiso   1.00
B5     C    -0.24841   0.84416   0.33253   0.00000  Uiso   1.00
C27    N    -0.26766   0.80655   0.32321   0.00000  Uiso   1.00
He25   H    -0.15837   0.69745   0.33768   0.00000  Uiso   1.00
He27   H    -0.24049   0.69716   0.31783   0.00000  Uiso   1.00
Li5    H    -0.26656   0.89977   0.33426   0.00000  Uiso   1.00
Be41   C     0.46218   0.76787   0.32410   0.00000  Uiso   1.00
C41    N    -0.43871   0.81547   0.31583   0.00000  Uiso   1.00
He41   H    -0.42343   0.73843   0.32940   0.00000  Uiso   1.00
Be49   C    -0.28844   1.03777   0.29717   0.00000  Uiso   1.00
C49    N    -0.32538   0.93863   0.30663   0.00000  Uiso   1.00
He49   H    -0.26547   0.92383   0.29110   0.00000  Uiso   1.00
Be57   C    -0.23608   0.73206   0.28396   0.00000  Uiso   1.00
Be59   C    -0.23589   0.76774   0.29423   0.00000  Uiso   1.00
C57    N    -0.30747   0.77785   0.29755   0.00000  Uiso   1.00
B17    C    -0.34849   0.75010   0.28912   0.00000  Uiso   1.00
C59    N    -0.30778   0.72222   0.28067   0.00000  Uiso   1.00
He57   H    -0.19032   0.78548   0.29949   0.00000  Uiso   1.00
He59   H    -0.19068   0.71439   0.27867   0.00000  Uiso   1.00
Li17   H    -0.40809   0.75024   0.28914   0.00000  Uiso   1.00
Be73   C    -0.15487   0.69575   0.24623   0.00000  Uiso   1.00
C73    N    -0.25984   0.69210   0.25593   0.00000  Uiso   1.00
He73   H    -0.18494   0.60172   0.25756   0.00000  Uiso   1.00
Be81   C     0.46218   0.72279   0.25269   0.00000  Uiso   1.00
C81    N    -0.43859   0.68418   0.26201   0.00000  Uiso   1.00
He81   H    -0.42366   0.74638   0.24671   0.00000  Uiso   1.00
Be89   C    -0.30188   0.46222   0.28203   0.00000  Uiso   1.00
C89    N    -0.32766   0.56141   0.27172   0.00000  Uiso   1.00
He89   H    -0.28589   0.57628   0.28860   0.00000  Uiso   1.00
B1     C     0.33102   0.50000   0.14590   0.00000  Uiso   1.00
Li1    H     0.38953   0.50000   0.14769   0.00000  Uiso   1.00
B31    C    -0.34187   0.50000   0.26581   0.00000  Uiso   1.00
Li31   H    -0.36338   0.50000   0.25723   0.00000  Uiso   1.00
B3     C    -0.16717   1.00000   0.35213   0.00000  Uiso   1.00
Li3    H    -0.19724   1.00000   0.34420   0.00000  Uiso   1.00
B13    C     0.34153   1.00000   0.18903   0.00000  Uiso   1.00
Li13   H     0.38111   1.00000   0.19591   0.00000  Uiso   1.00
B15    C    -0.34558   1.00000   0.31212   0.00000  Uiso   1.00
Li15   H    -0.37647   1.00000   0.31998   0.00000  Uiso   1.00
B29    C     0.16298   1.00000   0.23260   0.00000  Uiso   1.00
Li29   H     0.13062   1.00000   0.22488   0.00000  Uiso   1.00
B25    C    -0.25482   0.75482   0.25000   0.00000  Uiso   1.00
Li25   H    -0.29695   0.79695   0.25000   0.00000  Uiso   1.00
B33    C     0.33394   1.25000   1.12500   0.00000  Uiso   1.00
Li33   H    -0.25000   1.10642   0.37500   0.00000  Uiso   1.00
loop_
_geom_bond_atom_site_label_1
_geom_bond_atom_site_label_2
_geom_bond_distance
_geom_bond_site_symmetry_2
_ccdc_geom_bond_type
H1     C1      1.994   .     S
H1     C9      1.995   .     S
H1     C17     2.003   .     S
H1     C25     1.998   .     S
H9     C27     1.998   .     S
H9     C41     1.993   .     S
H9     C49     1.997   .     S
H9     C57     1.997   .     S
H17    C59     1.998   .     S
H17    C73     2.004   .     S
H17    C81     2.005   .     S
H17    C89     2.002   .     S
Be1    C1      1.389   .     A
Be1    He1     1.096   .     S
Be1    Be1     1.393   5_455 A
C1     B33     1.356   3_654 A
Be9    C9      1.389   14    A
Be9    Be9     1.393   14    A
Be9    He9     1.096   14    S
C9     Be9     1.389   14    A
C9     B1      1.356   7_455 A
He9    Be9     1.096   14    S
Be17   Be17    1.390   29_575 A
Be17   He17    1.097   29_575 S
Be17   C17     1.389   29_575 A
C17    B3      1.359   .     A
C17    Be17    1.389   29_575 A
He17   Be17    1.097   29_575 S
Be25   Be27    1.392   .     D
Be25   C27     1.389   .     S
Be25   He27    1.097   .     S
Be27   C25     1.389   .     S
Be27   He25    1.097   .     S
C25    B5      1.358   .     D
B5     C27     1.358   .     S
B5     Li5     1.097   .     S
Be41   Be41    1.393   14_655 A
Be41   He41    1.097   14    S
Be41   C41     1.389   14    A
C41    Be41    1.389   14    A
C41    B13     1.357   7_355 A
He41   Be41    1.097   14    S
Be49   Be49    1.391   29_575 A
Be49   C49     1.389   29_575 A
Be49   He49    1.097   29_575 S
C49    B15     1.358   .     A
C49    Be49    1.389   29_575 A
He49   Be49    1.097   29_575 S
Be57   Be59    1.391   .     D
Be57   C59     1.389   .     S
Be57   He59    1.097   .     S
Be59   C57     1.389   .     S
Be59   He57    1.097   .     S
C57    B17     1.358   .     S
B17    C59     1.358   .     D
B17    Li17    1.098   .     S
Be73   He73    1.097   24    S
Be73   C73     1.389   24    A
Be73   Be73    1.393   24    A
C73    B25     1.358   .     A
C73    Be73    1.389   24    A
He73   Be73    1.097   24    S
Be81   Be81    1.393   14_655 A
Be81   C81     1.389   14    A
Be81   He81    1.096   14    S
C81    Be81    1.389   14    A
C81    B29     1.358   7_355 A
He81   Be81    1.096   14    S
Be89   Be89    1.392   29_565 A
Be89   He89    1.097   29_565 S
Be89   C89     1.389   29_565 A
C89    B31     1.358   .     A
C89    Be89    1.389   29_565 A
He89   Be89    1.097   29_565 S
B1     Li1     1.099   .     S
B1     C9      1.356   7_455 A
B1     C9      1.356   27_455 A
B31    C89     1.358   29_565 A
B31    Li31    1.098   .     S
B3     C17     1.359   29_575 A
B3     Li3     1.096   .     S
B13    Li13    1.098   .     S
B13    C41     1.357   7_465 A
B13    C41     1.357   27_455 A
B15    C49     1.358   29_575 A
B15    Li15    1.098   .     S
B29    Li29    1.098   .     S
B29    C81     1.358   7_465 A
B29    C81     1.358   27_455 A
B25    C73     1.358   24    A
B25    Li25    1.097   .     S
B33    C1      1.356   4_465 A
B33    C1      1.356   7_466 A
B33    Li33    1.098   12_666 S
Li33   B33     1.098   27_366 S
