# Supplementary material for: Data-Driven Search Algorithm for Discovery of Synthesizable Zeolitic Imidazolate Frameworks
Source: JACS Au. 2025 Mar 7;5(3):1460–70. doi: 10.1021/jacsau.5c00077 (PMC11938011; doi:10.1021/jacsau.5c00077)
Supplement: Supplementary file 5 — au5c00077_si_005.zip [file au5c00077_si_005.zip › Tier 2/T-220_63_4_17567550.cif]

data_63_4_17567550.lmp-nosymm
_audit_creation_date              2023-09-12
_audit_creation_method            'Materials Studio'
_symmetry_space_group_name_H-M    'P1'
_symmetry_Int_Tables_number       1
_symmetry_cell_setting            triclinic
loop_
_symmetry_equiv_pos_as_xyz
  x,y,z
_cell_length_a                    16.3201
_cell_length_b                    27.6881
_cell_length_c                    53.4073
_cell_angle_alpha                 89.7821
_cell_angle_beta                  89.5547
_cell_angle_gamma                 90.1517
loop_
_atom_site_label
_atom_site_type_symbol
_atom_site_fract_x
_atom_site_fract_y
_atom_site_fract_z
_atom_site_U_iso_or_equiv
_atom_site_adp_type
_atom_site_occupancy
H1     Zn    0.45106   0.11649   0.31525   0.00000  Uiso   1.00
H2     Zn    0.95350   0.39414   0.09103   0.00000  Uiso   1.00
H3     Zn    0.08475   0.09559   0.32609   0.00000  Uiso   1.00
H4     Zn    0.59185   0.41181   0.07585   0.00000  Uiso   1.00
H5     Zn    0.45232   0.26052   0.14196   0.00000  Uiso   1.00
H6     Zn    0.95149   0.24690   0.25889   0.00000  Uiso   1.00
H7     Zn    0.08643   0.23286   0.15224   0.00000  Uiso   1.00
H8     Zn    0.58546   0.27160   0.24863   0.00000  Uiso   1.00
H9     Zn    0.45170   0.26846   0.00653   0.00000  Uiso   1.00
H10    Zn    0.95202   0.24213   0.39755   0.00000  Uiso   1.00
H11    Zn    0.08916   0.26034   0.01272   0.00000  Uiso   1.00
H12    Zn    0.58300   0.25449   0.39325   0.00000  Uiso   1.00
H13    Zn    0.46417   0.41263   0.32779   0.00000  Uiso   1.00
H14    Zn    0.96273   0.09732   0.07131   0.00000  Uiso   1.00
H15    Zn    0.09365   0.39289   0.33032   0.00000  Uiso   1.00
H16    Zn    0.59603   0.11687   0.06961   0.00000  Uiso   1.00
C1     N     0.55284   0.47762   0.06658   0.00000  Uiso   1.00
C2     N     0.04137   0.02963   0.33364   0.00000  Uiso   1.00
C3     N     0.00243   0.45458   0.07670   0.00000  Uiso   1.00
C4     N     0.49759   0.05440   0.32799   0.00000  Uiso   1.00
C5     N     0.33295   0.11022   0.30590   0.00000  Uiso   1.00
C6     N     0.19559   0.10267   0.31009   0.00000  Uiso   1.00
C7     N     0.83492   0.40074   0.09987   0.00000  Uiso   1.00
C8     N     0.69860   0.40703   0.09379   0.00000  Uiso   1.00
C9     N     0.51350   0.14563   0.28648   0.00000  Uiso   1.00
C10    N     0.55801   0.20482   0.26046   0.00000  Uiso   1.00
C11    N     0.01573   0.36294   0.11884   0.00000  Uiso   1.00
C12    N     0.06044   0.30100   0.14270   0.00000  Uiso   1.00
C13    N     0.00379   0.12857   0.30418   0.00000  Uiso   1.00
C14    N     0.94931   0.18859   0.28102   0.00000  Uiso   1.00
C15    N     0.50720   0.37994   0.09745   0.00000  Uiso   1.00
C16    N     0.45078   0.31974   0.12044   0.00000  Uiso   1.00
C17    N     0.45611   0.16581   0.34247   0.00000  Uiso   1.00
C18    N     0.50732   0.21754   0.37103   0.00000  Uiso   1.00
C19    N     0.95654   0.34436   0.06410   0.00000  Uiso   1.00
C20    N     0.00962   0.29290   0.03565   0.00000  Uiso   1.00
C21    N     0.07844   0.13605   0.35690   0.00000  Uiso   1.00
C22    N     0.02260   0.18919   0.38405   0.00000  Uiso   1.00
C23    N     0.59194   0.36796   0.04624   0.00000  Uiso   1.00
C24    N     0.53417   0.31531   0.01944   0.00000  Uiso   1.00
C25    N     0.50700   0.28108   0.17367   0.00000  Uiso   1.00
C26    N     0.56359   0.28189   0.21224   0.00000  Uiso   1.00
C27    N     0.00602   0.22448   0.22730   0.00000  Uiso   1.00
C28    N     0.06321   0.22207   0.18860   0.00000  Uiso   1.00
C29    N     0.34177   0.22886   0.14270   0.00000  Uiso   1.00
C30    N     0.20461   0.21838   0.14568   0.00000  Uiso   1.00
C31    N     0.84047   0.27746   0.25792   0.00000  Uiso   1.00
C32    N     0.70331   0.28671   0.25497   0.00000  Uiso   1.00
C33    N     0.51893   0.32045   0.26719   0.00000  Uiso   1.00
C34    N     0.47205   0.36978   0.29773   0.00000  Uiso   1.00
C35    N     0.01692   0.18669   0.13292   0.00000  Uiso   1.00
C36    N     0.96842   0.13952   0.10181   0.00000  Uiso   1.00
C37    N     0.02988   0.29306   0.27465   0.00000  Uiso   1.00
C38    N     0.08410   0.34608   0.30204   0.00000  Uiso   1.00
C39    N     0.53261   0.21657   0.12524   0.00000  Uiso   1.00
C40    N     0.58867   0.16614   0.09676   0.00000  Uiso   1.00
C41    N     0.34123   0.27680   0.02228   0.00000  Uiso   1.00
C42    N     0.20307   0.27399   0.02402   0.00000  Uiso   1.00
C43    N     0.83809   0.24018   0.38375   0.00000  Uiso   1.00
C44    N     0.69971   0.24410   0.38262   0.00000  Uiso   1.00
C45    N     0.06243   0.28107   0.97767   0.00000  Uiso   1.00
C46    N     0.43326   0.28414   0.97060   0.00000  Uiso   1.00
C47    N     0.55647   0.23886   0.42912   0.00000  Uiso   1.00
C48    N     0.94987   0.22860   0.43424   0.00000  Uiso   1.00
C49    N     0.55070   0.32195   0.38435   0.00000  Uiso   1.00
C50    N     0.51060   0.38211   0.35856   0.00000  Uiso   1.00
C51    N     0.07132   0.19020   0.02005   0.00000  Uiso   1.00
C52    N     0.03101   0.12701   0.04403   0.00000  Uiso   1.00
C53    N     0.01161   0.30284   0.38830   0.00000  Uiso   1.00
C54    N     0.06958   0.35791   0.36232   0.00000  Uiso   1.00
C55    N     0.48339   0.20116   0.01554   0.00000  Uiso   1.00
C56    N     0.53023   0.14266   0.04121   0.00000  Uiso   1.00
C57    N     0.56283   0.05366   0.08460   0.00000  Uiso   1.00
C58    N     0.02568   0.45060   0.32216   0.00000  Uiso   1.00
C59    N     0.98957   0.03012   0.08241   0.00000  Uiso   1.00
C60    N     0.51595   0.47627   0.31989   0.00000  Uiso   1.00
C61    N     0.34482   0.42794   0.32904   0.00000  Uiso   1.00
C62    N     0.20692   0.42042   0.32948   0.00000  Uiso   1.00
C63    N     0.84944   0.10799   0.05870   0.00000  Uiso   1.00
C64    N     0.71184   0.11543   0.05786   0.00000  Uiso   1.00
Be1    C     0.55229   0.49860   0.04292   0.00000  Uiso   1.00
Be2    C     0.02724   0.01012   0.35728   0.00000  Uiso   1.00
Be3    C     0.00984   0.46511   0.05132   0.00000  Uiso   1.00
Be4    C     0.51023   0.04237   0.35294   0.00000  Uiso   1.00
B1     C     0.51656   0.01402   0.31485   0.00000  Uiso   1.00
Be5    C     0.21430   0.10605   0.28472   0.00000  Uiso   1.00
Be6    C     0.29896   0.11090   0.28213   0.00000  Uiso   1.00
B2     C     0.26879   0.10429   0.32195   0.00000  Uiso   1.00
Be7    C     0.71253   0.40594   0.11943   0.00000  Uiso   1.00
Be8    C     0.79666   0.40186   0.12317   0.00000  Uiso   1.00
B3     C     0.77386   0.40491   0.08291   0.00000  Uiso   1.00
Be9    C     0.57951   0.16067   0.25005   0.00000  Uiso   1.00
Be10   C     0.55059   0.12414   0.26586   0.00000  Uiso   1.00
B4     C     0.51887   0.19393   0.28227   0.00000  Uiso   1.00
Be11   C     0.08249   0.34392   0.15429   0.00000  Uiso   1.00
Be12   C     0.05355   0.38214   0.13980   0.00000  Uiso   1.00
B5     C     0.02086   0.31426   0.12153   0.00000  Uiso   1.00
Be13   C     0.88872   0.15414   0.28535   0.00000  Uiso   1.00
Be14   C     0.92175   0.11775   0.30024   0.00000  Uiso   1.00
B6     C     0.01718   0.17150   0.29253   0.00000  Uiso   1.00
Be15   C     0.39092   0.35440   0.11628   0.00000  Uiso   1.00
Be16   C     0.42519   0.39094   0.10152   0.00000  Uiso   1.00
B7     C     0.51941   0.33684   0.10894   0.00000  Uiso   1.00
Be17   C     0.42369   0.22588   0.36904   0.00000  Uiso   1.00
Be18   C     0.39233   0.19444   0.35123   0.00000  Uiso   1.00
B8     C     0.52369   0.18102   0.35487   0.00000  Uiso   1.00
Be19   C     0.92721   0.28163   0.03899   0.00000  Uiso   1.00
Be20   C     0.89488   0.31275   0.05690   0.00000  Uiso   1.00
B9     C     0.02407   0.33097   0.05092   0.00000  Uiso   1.00
Be21   C     0.09411   0.17118   0.39449   0.00000  Uiso   1.00
Be22   C     0.12766   0.13767   0.37797   0.00000  Uiso   1.00
B10    C     0.01634   0.16739   0.36146   0.00000  Uiso   1.00
Be23   C     0.61253   0.32608   0.01068   0.00000  Uiso   1.00
Be24   C     0.64770   0.35925   0.02701   0.00000  Uiso   1.00
B11    C     0.52481   0.34116   0.04075   0.00000  Uiso   1.00
Be25   C     0.59647   0.32004   0.19849   0.00000  Uiso   1.00
Be26   C     0.56314   0.31886   0.17462   0.00000  Uiso   1.00
B12    C     0.50993   0.25983   0.19662   0.00000  Uiso   1.00
Be27   C     0.09339   0.18348   0.20237   0.00000  Uiso   1.00
Be28   C     0.05965   0.18561   0.22633   0.00000  Uiso   1.00
B13    C     0.01072   0.24536   0.20427   0.00000  Uiso   1.00
Be29   C     0.24028   0.17348   0.14187   0.00000  Uiso   1.00
Be30   C     0.32476   0.17996   0.13992   0.00000  Uiso   1.00
B14    C     0.26796   0.25017   0.14660   0.00000  Uiso   1.00
Be31   C     0.73808   0.33194   0.25867   0.00000  Uiso   1.00
Be32   C     0.82255   0.32622   0.26062   0.00000  Uiso   1.00
B15    C     0.76719   0.25547   0.25410   0.00000  Uiso   1.00
Be33   C     0.41512   0.36929   0.27850   0.00000  Uiso   1.00
Be34   C     0.44315   0.33812   0.25996   0.00000  Uiso   1.00
B16    C     0.53332   0.34015   0.29000   0.00000  Uiso   1.00
Be35   C     0.90790   0.14356   0.12013   0.00000  Uiso   1.00
Be36   C     0.93710   0.17341   0.13900   0.00000  Uiso   1.00
B17    C     0.03267   0.16580   0.11041   0.00000  Uiso   1.00
Be37   C     0.14597   0.33131   0.28580   0.00000  Uiso   1.00
Be38   C     0.11275   0.29824   0.26909   0.00000  Uiso   1.00
B18    C     0.01594   0.32191   0.29472   0.00000  Uiso   1.00
Be39   C     0.65064   0.18235   0.11232   0.00000  Uiso   1.00
Be40   C     0.61637   0.21422   0.12955   0.00000  Uiso   1.00
B19    C     0.51915   0.18748   0.10529   0.00000  Uiso   1.00
Be41   C     0.23194   0.28073   0.04819   0.00000  Uiso   1.00
Be42   C     0.31721   0.28255   0.04711   0.00000  Uiso   1.00
B20    C     0.27082   0.27072   0.00930   0.00000  Uiso   1.00
Be43   C     0.72882   0.23976   0.35820   0.00000  Uiso   1.00
Be44   C     0.81399   0.23714   0.35890   0.00000  Uiso   1.00
B21    C     0.76757   0.24517   0.39717   0.00000  Uiso   1.00
Be45   C     0.02177   0.32344   0.97146   0.00000  Uiso   1.00
B22    C     0.08181   0.26017   0.95543   0.00000  Uiso   1.00
Be46   C     0.40125   0.32799   0.96268   0.00000  Uiso   1.00
Be47   C     0.50973   0.19957   0.43700   0.00000  Uiso   1.00
B23    C     0.57928   0.26167   0.45047   0.00000  Uiso   1.00
Be48   C     0.94939   0.18212   0.44410   0.00000  Uiso   1.00
He1    H     0.70430   0.15820   0.02378   0.00000  Uiso   1.00
Be49   C     0.52979   0.40215   0.38161   0.00000  Uiso   1.00
Be50   C     0.55611   0.36515   0.39737   0.00000  Uiso   1.00
B24    C     0.52383   0.33404   0.36117   0.00000  Uiso   1.00
Be51   C     0.06737   0.10894   0.02241   0.00000  Uiso   1.00
Be52   C     0.09435   0.14798   0.00793   0.00000  Uiso   1.00
B25    C     0.03442   0.17573   0.04166   0.00000  Uiso   1.00
Be53   C     0.09366   0.36838   0.38660   0.00000  Uiso   1.00
Be54   C     0.05920   0.33381   0.40257   0.00000  Uiso   1.00
B26    C     0.01982   0.31873   0.36435   0.00000  Uiso   1.00
Be55   C     0.49273   0.12063   0.02095   0.00000  Uiso   1.00
Be56   C     0.46165   0.15677   0.00549   0.00000  Uiso   1.00
B27    C     0.52370   0.19084   0.03700   0.00000  Uiso   1.00
Be57   C     0.57080   0.03991   0.10951   0.00000  Uiso   1.00
B28    C     0.53569   0.01375   0.07255   0.00000  Uiso   1.00
Be58   C     0.99282   0.46166   0.29893   0.00000  Uiso   1.00
B29    C     0.01583   0.49098   0.33619   0.00000  Uiso   1.00
Be59   C     0.96976   0.01069   0.10572   0.00000  Uiso   1.00
He2    H     0.87576   0.14855   0.02460   0.00000  Uiso   1.00
Be60   C     0.53632   0.49364   0.29621   0.00000  Uiso   1.00
Be61   C     0.22657   0.46682   0.32139   0.00000  Uiso   1.00
Be62   C     0.31144   0.47141   0.32107   0.00000  Uiso   1.00
B30    C     0.27983   0.39840   0.33363   0.00000  Uiso   1.00
Be63   C     0.74405   0.13981   0.03725   0.00000  Uiso   1.00
Be64   C     0.82888   0.13509   0.03771   0.00000  Uiso   1.00
B31    C     0.77728   0.09743   0.07028   0.00000  Uiso   1.00
He3    H     0.57221   0.47847   0.02631   0.00000  Uiso   1.00
He4    H     0.03956   0.03089   0.37430   0.00000  Uiso   1.00
B32    C     0.02730   0.49516   0.08868   0.00000  Uiso   1.00
He5    H     0.99349   0.43857   0.03699   0.00000  Uiso   1.00
He6    H     0.49933   0.06849   0.36799   0.00000  Uiso   1.00
Li1    H     0.51252   0.01155   0.29440   0.00000  Uiso   1.00
He7    H     0.33743   0.11533   0.26534   0.00000  Uiso   1.00
He8    H     0.16613   0.10530   0.27052   0.00000  Uiso   1.00
Li2    H     0.27543   0.10202   0.34235   0.00000  Uiso   1.00
He9    H     0.83210   0.39912   0.14048   0.00000  Uiso   1.00
He10   H     0.66170   0.40760   0.13294   0.00000  Uiso   1.00
Li3    H     0.78426   0.40562   0.06259   0.00000  Uiso   1.00
He11   H     0.55490   0.08477   0.26426   0.00000  Uiso   1.00
He12   H     0.61234   0.15868   0.23209   0.00000  Uiso   1.00
Li4    H     0.49426   0.22127   0.29513   0.00000  Uiso   1.00
He13   H     0.05807   0.42127   0.14254   0.00000  Uiso   1.00
He14   H     0.11573   0.34389   0.17205   0.00000  Uiso   1.00
Li5    H     0.99581   0.28832   0.10807   0.00000  Uiso   1.00
He15   H     0.89386   0.08473   0.30792   0.00000  Uiso   1.00
He16   H     0.82653   0.15856   0.27811   0.00000  Uiso   1.00
Li6    H     0.07641   0.19046   0.29259   0.00000  Uiso   1.00
He17   H     0.39816   0.42413   0.09397   0.00000  Uiso   1.00
He18   H     0.32837   0.34998   0.12357   0.00000  Uiso   1.00
Li7    H     0.57832   0.31771   0.10874   0.00000  Uiso   1.00
He19   H     0.32970   0.19050   0.34420   0.00000  Uiso   1.00
He20   H     0.39301   0.25377   0.38021   0.00000  Uiso   1.00
Li8    H     0.58491   0.16548   0.35213   0.00000  Uiso   1.00
He21   H     0.83291   0.31473   0.06492   0.00000  Uiso   1.00
He22   H     0.89815   0.25202   0.02871   0.00000  Uiso   1.00
Li9    H     0.08382   0.34900   0.05244   0.00000  Uiso   1.00
He23   H     0.18287   0.11543   0.37950   0.00000  Uiso   1.00
He24   H     0.11484   0.18306   0.41297   0.00000  Uiso   1.00
Li10   H     0.96596   0.17408   0.34842   0.00000  Uiso   1.00
He25   H     0.70807   0.37666   0.02655   0.00000  Uiso   1.00
He26   H     0.63655   0.30988   0.99343   0.00000  Uiso   1.00
Li11   H     0.46875   0.34059   0.05222   0.00000  Uiso   1.00
He27   H     0.57388   0.34283   0.15854   0.00000  Uiso   1.00
He28   H     0.64217   0.34451   0.20651   0.00000  Uiso   1.00
Li12   H     0.47291   0.22824   0.20198   0.00000  Uiso   1.00
He29   H     0.06845   0.16165   0.24247   0.00000  Uiso   1.00
He30   H     0.13763   0.15808   0.19427   0.00000  Uiso   1.00
Li13   H     0.97588   0.27759   0.19891   0.00000  Uiso   1.00
He31   H     0.37369   0.15357   0.13671   0.00000  Uiso   1.00
He32   H     0.20292   0.14063   0.14047   0.00000  Uiso   1.00
Li14   H     0.25999   0.28907   0.14955   0.00000  Uiso   1.00
He33   H     0.87090   0.35307   0.26373   0.00000  Uiso   1.00
He34   H     0.70015   0.36450   0.26001   0.00000  Uiso   1.00
Li15   H     0.75998   0.21649   0.25118   0.00000  Uiso   1.00
He35   H     0.41585   0.32800   0.24201   0.00000  Uiso   1.00
He36   H     0.35859   0.39058   0.27958   0.00000  Uiso   1.00
Li16   H     0.58865   0.33307   0.30096   0.00000  Uiso   1.00
He37   H     0.90788   0.18540   0.15646   0.00000  Uiso   1.00
He38   H     0.84836   0.12564   0.11826   0.00000  Uiso   1.00
Li17   H     0.09110   0.16970   0.10027   0.00000  Uiso   1.00
He39   H     0.14139   0.27857   0.25354   0.00000  Uiso   1.00
He40   H     0.20867   0.34526   0.28741   0.00000  Uiso   1.00
Li18   H     0.95574   0.32585   0.30378   0.00000  Uiso   1.00
He41   H     0.64485   0.23466   0.14476   0.00000  Uiso   1.00
He42   H     0.71439   0.17107   0.10952   0.00000  Uiso   1.00
Li19   H     0.45867   0.18197   0.09688   0.00000  Uiso   1.00
He43   H     0.36206   0.28739   0.06208   0.00000  Uiso   1.00
He44   H     0.18998   0.28385   0.06423   0.00000  Uiso   1.00
Li20   H     0.26861   0.26556   0.98894   0.00000  Uiso   1.00
He45   H     0.85872   0.23322   0.34362   0.00000  Uiso   1.00
He46   H     0.68704   0.23854   0.34223   0.00000  Uiso   1.00
Li21   H     0.76549   0.24808   0.41766   0.00000  Uiso   1.00
He47   H     0.99879   0.34803   0.98595   0.00000  Uiso   1.00
Li22   H     0.02843   0.49877   0.10913   0.00000  Uiso   1.00
He48   H     0.38501   0.35652   0.97602   0.00000  Uiso   1.00
He49   H     0.48284   0.17435   0.42355   0.00000  Uiso   1.00
Li23   H     0.61720   0.29443   0.45071   0.00000  Uiso   1.00
He50   H     0.95332   0.15021   0.43203   0.00000  Uiso   1.00
Li24   H     0.77211   0.07547   0.08737   0.00000  Uiso   1.00
He51   H     0.57677   0.36606   0.41683   0.00000  Uiso   1.00
He52   H     0.52440   0.44104   0.38494   0.00000  Uiso   1.00
Li25   H     0.51345   0.30779   0.34616   0.00000  Uiso   1.00
He53   H     0.12654   0.14905   0.98986   0.00000  Uiso   1.00
He54   H     0.07264   0.06997   0.01929   0.00000  Uiso   1.00
Li26   H     0.01025   0.20067   0.05583   0.00000  Uiso   1.00
He55   H     0.06448   0.32903   0.42288   0.00000  Uiso   1.00
He56   H     0.13469   0.39882   0.39050   0.00000  Uiso   1.00
Li27   H     0.99024   0.30130   0.34836   0.00000  Uiso   1.00
He57   H     0.42725   0.15442   0.98799   0.00000  Uiso   1.00
He58   H     0.48943   0.08121   0.01944   0.00000  Uiso   1.00
Li28   H     0.54857   0.21854   0.04953   0.00000  Uiso   1.00
He59   H     0.59210   0.06547   0.12371   0.00000  Uiso   1.00
Li29   H     0.52363   0.01267   0.05239   0.00000  Uiso   1.00
He60   H     0.99292   0.43529   0.28365   0.00000  Uiso   1.00
Li30   H     0.03610   0.49399   0.35566   0.00000  Uiso   1.00
He61   H     0.93867   0.03219   0.12012   0.00000  Uiso   1.00
Li31   H     0.11467   0.22581   0.95386   0.00000  Uiso   1.00
He62   H     0.53247   0.47048   0.27964   0.00000  Uiso   1.00
He63   H     0.17914   0.49308   0.31640   0.00000  Uiso   1.00
Li32   H     0.28557   0.36101   0.34028   0.00000  Uiso   1.00
He64   H     0.35024   0.50235   0.31590   0.00000  Uiso   1.00
Li33   H     0.94183   0.29791   0.45281   0.00000  Uiso   1.00
H17    Zn    0.06811   0.10888   0.58366   0.00000  Uiso   1.00
H18    Zn    0.57469   0.40413   0.81908   0.00000  Uiso   1.00
H19    Zn    0.43656   0.11232   0.58308   0.00000  Uiso   1.00
H20    Zn    0.94388   0.40928   0.81996   0.00000  Uiso   1.00
H21    Zn    0.07724   0.24891   0.75989   0.00000  Uiso   1.00
H22    Zn    0.57409   0.26137   0.65085   0.00000  Uiso   1.00
H23    Zn    0.44306   0.24406   0.75748   0.00000  Uiso   1.00
H24    Zn    0.94217   0.25807   0.65374   0.00000  Uiso   1.00
H25    Zn    0.06622   0.27101   0.89884   0.00000  Uiso   1.00
H26    Zn    0.56285   0.25740   0.50763   0.00000  Uiso   1.00
H27    Zn    0.42838   0.26442   0.89244   0.00000  Uiso   1.00
H28    Zn    0.93153   0.25558   0.51187   0.00000  Uiso   1.00
H29    Zn    0.07404   0.40546   0.57794   0.00000  Uiso   1.00
H30    Zn    0.57351   0.10581   0.83443   0.00000  Uiso   1.00
H31    Zn    0.44897   0.41168   0.57605   0.00000  Uiso   1.00
H32    Zn    0.93906   0.11378   0.83818   0.00000  Uiso   1.00
C65    N     0.98340   0.47422   0.83079   0.00000  Uiso   1.00
C66    N     0.47901   0.04781   0.57278   0.00000  Uiso   1.00
C67    N     0.52706   0.46513   0.83261   0.00000  Uiso   1.00
C68    N     0.02267   0.04744   0.56992   0.00000  Uiso   1.00
C69    N     0.18318   0.11082   0.59643   0.00000  Uiso   1.00
C70    N     0.32163   0.11229   0.59643   0.00000  Uiso   1.00
C71    N     0.69087   0.40406   0.80710   0.00000  Uiso   1.00
C72    N     0.82921   0.40612   0.80730   0.00000  Uiso   1.00
C73    N     0.99252   0.13870   0.60871   0.00000  Uiso   1.00
C74    N     0.94244   0.19675   0.63409   0.00000  Uiso   1.00
C75    N     0.50771   0.37313   0.79243   0.00000  Uiso   1.00
C76    N     0.46374   0.31190   0.76816   0.00000  Uiso   1.00
C77    N     0.51520   0.14219   0.60690   0.00000  Uiso   1.00
C78    N     0.57032   0.20026   0.63113   0.00000  Uiso   1.00
C79    N     0.01488   0.37924   0.79364   0.00000  Uiso   1.00
C80    N     0.06082   0.31759   0.76988   0.00000  Uiso   1.00
C81    N     0.06348   0.15663   0.55572   0.00000  Uiso   1.00
C82    N     0.00708   0.20907   0.52841   0.00000  Uiso   1.00
C83    N     0.56944   0.35716   0.84747   0.00000  Uiso   1.00
C84    N     0.51130   0.30696   0.87588   0.00000  Uiso   1.00
C85    N     0.43716   0.16286   0.55634   0.00000  Uiso   1.00
C86    N     0.48634   0.21806   0.52885   0.00000  Uiso   1.00
C87    N     0.94394   0.36023   0.84758   0.00000  Uiso   1.00
C88    N     0.98997   0.30748   0.87657   0.00000  Uiso   1.00
C89    N     0.05859   0.23902   0.72336   0.00000  Uiso   1.00
C90    N     0.00266   0.23943   0.68474   0.00000  Uiso   1.00
C91    N     0.51002   0.24207   0.68137   0.00000  Uiso   1.00
C92    N     0.45630   0.23866   0.72047   0.00000  Uiso   1.00
C93    N     0.19040   0.22501   0.76622   0.00000  Uiso   1.00
C94    N     0.32862   0.22331   0.76523   0.00000  Uiso   1.00
C95    N     0.68878   0.28068   0.65951   0.00000  Uiso   1.00
C96    N     0.82718   0.27939   0.66080   0.00000  Uiso   1.00
C97    N     0.01241   0.30620   0.63542   0.00000  Uiso   1.00
C98    N     0.06294   0.35852   0.60648   0.00000  Uiso   1.00
C99    N     0.51851   0.19792   0.77441   0.00000  Uiso   1.00
C100   N     0.57005   0.14912   0.80437   0.00000  Uiso   1.00
C101   N     0.50816   0.31178   0.63320   0.00000  Uiso   1.00
C102   N     0.46010   0.36519   0.60472   0.00000  Uiso   1.00
C103   N     0.99719   0.20927   0.77957   0.00000  Uiso   1.00
C104   N     0.94436   0.16172   0.81014   0.00000  Uiso   1.00
C105   N     0.17727   0.27951   0.88373   0.00000  Uiso   1.00
C106   N     0.31501   0.27651   0.88051   0.00000  Uiso   1.00
C107   N     0.67638   0.24866   0.52085   0.00000  Uiso   1.00
C108   N     0.81469   0.24843   0.52295   0.00000  Uiso   1.00
C109   N     0.05394   0.28561   0.93543   0.00000  Uiso   1.00
C110   N     0.42363   0.28252   0.92846   0.00000  Uiso   1.00
C111   N     0.54897   0.24001   0.47147   0.00000  Uiso   1.00
C112   N     0.94216   0.23405   0.47641   0.00000  Uiso   1.00
C113   N     0.97864   0.31991   0.52069   0.00000  Uiso   1.00
C114   N     0.02970   0.37685   0.54647   0.00000  Uiso   1.00
C115   N     0.45265   0.19580   0.88429   0.00000  Uiso   1.00
C116   N     0.50089   0.13476   0.86057   0.00000  Uiso   1.00
C117   N     0.52789   0.32421   0.51701   0.00000  Uiso   1.00
C118   N     0.48963   0.38292   0.54392   0.00000  Uiso   1.00
C119   N     0.04222   0.20174   0.89161   0.00000  Uiso   1.00
C120   N     0.00212   0.14050   0.86678   0.00000  Uiso   1.00
C121   N     0.97219   0.05039   0.82391   0.00000  Uiso   1.00
C122   N     0.50426   0.47348   0.58538   0.00000  Uiso   1.00
C123   N     0.54367   0.03990   0.82262   0.00000  Uiso   1.00
C124   N     0.01493   0.46626   0.58666   0.00000  Uiso   1.00
C125   N     0.19140   0.42710   0.57733   0.00000  Uiso   1.00
C126   N     0.33006   0.42959   0.57655   0.00000  Uiso   1.00
C127   N     0.68553   0.11269   0.84821   0.00000  Uiso   1.00
C128   N     0.82336   0.11536   0.84980   0.00000  Uiso   1.00
Be65   C     0.98864   0.49150   0.85511   0.00000  Uiso   1.00
Be66   C     0.48997   0.03046   0.54864   0.00000  Uiso   1.00
B33    C     0.49961   0.01072   0.58819   0.00000  Uiso   1.00
Be67   C     0.51251   0.47478   0.85777   0.00000  Uiso   1.00
Be68   C     0.00677   0.03768   0.54491   0.00000  Uiso   1.00
B34    C     0.94331   0.25840   0.45429   0.00000  Uiso   1.00
Be69   C     0.29418   0.12634   0.61997   0.00000  Uiso   1.00
Be70   C     0.20882   0.12544   0.61997   0.00000  Uiso   1.00
B35    C     0.25297   0.10306   0.58307   0.00000  Uiso   1.00
Be71   C     0.80443   0.38413   0.78527   0.00000  Uiso   1.00
Be72   C     0.71916   0.38289   0.78514   0.00000  Uiso   1.00
B36    C     0.75905   0.41727   0.81979   0.00000  Uiso   1.00
Be73   C     0.89284   0.15610   0.63658   0.00000  Uiso   1.00
Be74   C     0.92297   0.12054   0.62060   0.00000  Uiso   1.00
B37    C     0.00203   0.18426   0.61752   0.00000  Uiso   1.00
Be75   C     0.43395   0.35482   0.75827   0.00000  Uiso   1.00
Be76   C     0.46243   0.39271   0.77297   0.00000  Uiso   1.00
B38    C     0.50733   0.32470   0.78861   0.00000  Uiso   1.00
Be77   C     0.61852   0.15914   0.63316   0.00000  Uiso   1.00
Be78   C     0.58539   0.12361   0.61783   0.00000  Uiso   1.00
B39    C     0.50846   0.18803   0.61554   0.00000  Uiso   1.00
Be79   C     0.09220   0.36031   0.75996   0.00000  Uiso   1.00
Be80   C     0.06266   0.39846   0.77438   0.00000  Uiso   1.00
B40    C     0.01506   0.33077   0.79001   0.00000  Uiso   1.00
Be81   C     0.08738   0.20046   0.52086   0.00000  Uiso   1.00
Be82   C     0.12163   0.16740   0.53741   0.00000  Uiso   1.00
B41    C     0.99571   0.18206   0.54939   0.00000  Uiso   1.00
Be83   C     0.59304   0.31318   0.88221   0.00000  Uiso   1.00
Be84   C     0.62851   0.34489   0.86494   0.00000  Uiso   1.00
B42    C     0.50015   0.33396   0.85496   0.00000  Uiso   1.00
Be85   C     0.40267   0.22566   0.53171   0.00000  Uiso   1.00
Be86   C     0.37258   0.19209   0.54896   0.00000  Uiso   1.00
B43    C     0.50388   0.17967   0.54371   0.00000  Uiso   1.00
Be87   C     0.90751   0.29790   0.87258   0.00000  Uiso   1.00
Be88   C     0.87954   0.32988   0.85440   0.00000  Uiso   1.00
B44    C     0.00867   0.34548   0.86141   0.00000  Uiso   1.00
Be89   C     0.06349   0.20442   0.68528   0.00000  Uiso   1.00
Be90   C     0.09662   0.20344   0.70920   0.00000  Uiso   1.00
B45    C     0.00251   0.25938   0.70794   0.00000  Uiso   1.00
Be91   C     0.41025   0.20868   0.70523   0.00000  Uiso   1.00
Be92   C     0.44225   0.21158   0.68105   0.00000  Uiso   1.00
B46    C     0.51549   0.25769   0.70536   0.00000  Uiso   1.00
Be93   C     0.30057   0.17694   0.77054   0.00000  Uiso   1.00
Be94   C     0.21529   0.17797   0.77112   0.00000  Uiso   1.00
B47    C     0.26038   0.25053   0.76226   0.00000  Uiso   1.00
Be95   C     0.79984   0.31637   0.67624   0.00000  Uiso   1.00
Be96   C     0.71451   0.31713   0.67547   0.00000  Uiso   1.00
B48    C     0.75847   0.25939   0.65107   0.00000  Uiso   1.00
Be97   C     0.12552   0.34674   0.62287   0.00000  Uiso   1.00
Be98   C     0.09480   0.31399   0.64043   0.00000  Uiso   1.00
B49    C     0.99641   0.33335   0.61479   0.00000  Uiso   1.00
Be99   C     0.62815   0.15364   0.78534   0.00000  Uiso   1.00
Be100  C     0.59712   0.18460   0.76715   0.00000  Uiso   1.00
B50    C     0.50534   0.17609   0.79689   0.00000  Uiso   1.00
Be101  C     0.40190   0.36009   0.62368   0.00000  Uiso   1.00
Be102  C     0.43085   0.32666   0.64097   0.00000  Uiso   1.00
B51    C     0.52300   0.33591   0.61142   0.00000  Uiso   1.00
Be103  C     0.88041   0.17734   0.79516   0.00000  Uiso   1.00
Be104  C     0.91281   0.20730   0.77655   0.00000  Uiso   1.00
B52    C     0.01303   0.18172   0.80003   0.00000  Uiso   1.00
Be105  C     0.28365   0.28254   0.85660   0.00000  Uiso   1.00
Be106  C     0.19857   0.28429   0.85858   0.00000  Uiso   1.00
B53    C     0.24891   0.27378   0.89601   0.00000  Uiso   1.00
Be107  C     0.78355   0.24304   0.54709   0.00000  Uiso   1.00
Be108  C     0.69835   0.24325   0.54580   0.00000  Uiso   1.00
B54    C     0.74817   0.25266   0.50799   0.00000  Uiso   1.00
Be109  C     0.01646   0.32620   0.94548   0.00000  Uiso   1.00
Be110  C     0.39553   0.32705   0.93673   0.00000  Uiso   1.00
B55    C     0.44622   0.25824   0.94941   0.00000  Uiso   1.00
Be111  C     0.50510   0.20028   0.46304   0.00000  Uiso   1.00
Be112  C     0.94477   0.18547   0.47003   0.00000  Uiso   1.00
Be113  C     0.01673   0.39799   0.52320   0.00000  Uiso   1.00
Be114  C     0.98404   0.36303   0.50740   0.00000  Uiso   1.00
B56    C     0.00592   0.33013   0.54403   0.00000  Uiso   1.00
Be115  C     0.45473   0.11492   0.88003   0.00000  Uiso   1.00
Be116  C     0.42314   0.15271   0.89429   0.00000  Uiso   1.00
B57    C     0.49835   0.18323   0.86405   0.00000  Uiso   1.00
Be117  C     0.50379   0.40396   0.52061   0.00000  Uiso   1.00
Be118  C     0.52893   0.36787   0.50413   0.00000  Uiso   1.00
B58    C     0.50467   0.33517   0.54078   0.00000  Uiso   1.00
Be119  C     0.03336   0.12073   0.88864   0.00000  Uiso   1.00
Be120  C     0.06037   0.15855   0.90367   0.00000  Uiso   1.00
B59    C     0.00825   0.18900   0.86951   0.00000  Uiso   1.00
Be121  C     0.96468   0.03640   0.79908   0.00000  Uiso   1.00
Be122  C     0.52651   0.48711   0.60939   0.00000  Uiso   1.00
Be123  C     0.55370   0.02255   0.79841   0.00000  Uiso   1.00
Li34   H     0.01243   0.01009   0.85637   0.00000  Uiso   1.00
Be124  C     0.98861   0.48039   0.61030   0.00000  Uiso   1.00
B60    C     0.00044   0.01093   0.83620   0.00000  Uiso   1.00
Be125  C     0.30155   0.47361   0.58540   0.00000  Uiso   1.00
Be126  C     0.21640   0.47210   0.58588   0.00000  Uiso   1.00
B61    C     0.26176   0.40281   0.57216   0.00000  Uiso   1.00
Be127  C     0.79264   0.14014   0.87037   0.00000  Uiso   1.00
Be128  C     0.70751   0.13839   0.86943   0.00000  Uiso   1.00
B62    C     0.75696   0.09999   0.83696   0.00000  Uiso   1.00
He65   H     0.97370   0.46845   0.87127   0.00000  Uiso   1.00
He66   H     0.47761   0.05313   0.53221   0.00000  Uiso   1.00
Li35   H     0.49693   0.01275   0.60870   0.00000  Uiso   1.00
He67   H     0.52474   0.44775   0.87234   0.00000  Uiso   1.00
He68   H     0.01798   0.06482   0.53025   0.00000  Uiso   1.00
He69   H     0.16459   0.13405   0.63485   0.00000  Uiso   1.00
He70   H     0.33730   0.13589   0.63481   0.00000  Uiso   1.00
Li36   H     0.25390   0.09042   0.56361   0.00000  Uiso   1.00
He71   H     0.67668   0.36866   0.77115   0.00000  Uiso   1.00
He72   H     0.84914   0.37118   0.77142   0.00000  Uiso   1.00
Li37   H     0.75764   0.43548   0.83801   0.00000  Uiso   1.00
He73   H     0.90063   0.08391   0.61683   0.00000  Uiso   1.00
He74   H     0.83994   0.15566   0.64935   0.00000  Uiso   1.00
Li38   H     0.05156   0.20873   0.61149   0.00000  Uiso   1.00
He75   H     0.45273   0.43177   0.77141   0.00000  Uiso   1.00
He76   H     0.39608   0.35511   0.74140   0.00000  Uiso   1.00
Li39   H     0.53885   0.29863   0.80071   0.00000  Uiso   1.00
He77   H     0.60614   0.08675   0.61392   0.00000  Uiso   1.00
He78   H     0.67278   0.15839   0.64511   0.00000  Uiso   1.00
Li40   H     0.45938   0.21291   0.61004   0.00000  Uiso   1.00
He79   H     0.07324   0.43745   0.77273   0.00000  Uiso   1.00
He80   H     0.13201   0.36023   0.74333   0.00000  Uiso   1.00
Li41   H     0.98218   0.30495   0.80215   0.00000  Uiso   1.00
He81   H     0.18296   0.15142   0.53769   0.00000  Uiso   1.00
He82   H     0.11357   0.21792   0.50414   0.00000  Uiso   1.00
Li42   H     0.93801   0.18088   0.56007   0.00000  Uiso   1.00
He83   H     0.69113   0.35908   0.86358   0.00000  Uiso   1.00
He84   H     0.61920   0.29522   0.89863   0.00000  Uiso   1.00
Li43   H     0.44149   0.33694   0.84517   0.00000  Uiso   1.00
He85   H     0.31057   0.18714   0.55660   0.00000  Uiso   1.00
He86   H     0.37135   0.25478   0.52164   0.00000  Uiso   1.00
Li44   H     0.56544   0.16421   0.54553   0.00000  Uiso   1.00
He87   H     0.81915   0.33293   0.84569   0.00000  Uiso   1.00
He88   H     0.87549   0.26869   0.88260   0.00000  Uiso   1.00
Li45   H     0.06957   0.36233   0.86031   0.00000  Uiso   1.00
He89   H     0.14524   0.18078   0.71702   0.00000  Uiso   1.00
He90   H     0.07731   0.18208   0.66889   0.00000  Uiso   1.00
Li46   H     0.96146   0.28874   0.71364   0.00000  Uiso   1.00
He91   H     0.42295   0.19346   0.66385   0.00000  Uiso   1.00
He92   H     0.35760   0.18827   0.71263   0.00000  Uiso   1.00
Li47   H     0.56279   0.28282   0.71188   0.00000  Uiso   1.00
He93   H     0.17082   0.14897   0.77475   0.00000  Uiso   1.00
He94   H     0.34315   0.14696   0.77363   0.00000  Uiso   1.00
Li48   H     0.26174   0.28936   0.75805   0.00000  Uiso   1.00
He95   H     0.67038   0.34079   0.68493   0.00000  Uiso   1.00
He96   H     0.84295   0.33920   0.68653   0.00000  Uiso   1.00
Li49   H     0.75921   0.22956   0.63760   0.00000  Uiso   1.00
He97   H     0.12511   0.29632   0.65627   0.00000  Uiso   1.00
He98   H     0.18716   0.36215   0.62073   0.00000  Uiso   1.00
Li50   H     0.93603   0.33514   0.60593   0.00000  Uiso   1.00
He99   H     0.62402   0.19729   0.74942   0.00000  Uiso   1.00
He100  H     0.68722   0.13504   0.78631   0.00000  Uiso   1.00
Li51   H     0.44850   0.17982   0.80784   0.00000  Uiso   1.00
He101  H     0.40254   0.31279   0.65827   0.00000  Uiso   1.00
He102  H     0.34405   0.38015   0.62333   0.00000  Uiso   1.00
Li52   H     0.57955   0.33201   0.60036   0.00000  Uiso   1.00
He103  H     0.88256   0.22668   0.76126   0.00000  Uiso   1.00
He104  H     0.81680   0.16712   0.79928   0.00000  Uiso   1.00
Li53   H     0.07451   0.17645   0.80776   0.00000  Uiso   1.00
He105  H     0.15199   0.28867   0.84406   0.00000  Uiso   1.00
He106  H     0.32373   0.28500   0.84007   0.00000  Uiso   1.00
Li54   H     0.25283   0.26925   0.91640   0.00000  Uiso   1.00
He107  H     0.65202   0.23960   0.56069   0.00000  Uiso   1.00
He108  H     0.82398   0.23933   0.56328   0.00000  Uiso   1.00
Li55   H     0.75200   0.25700   0.48758   0.00000  Uiso   1.00
He109  H     0.98822   0.35360   0.93345   0.00000  Uiso   1.00
He110  H     0.37333   0.35459   0.92362   0.00000  Uiso   1.00
Li56   H     0.47177   0.22162   0.94924   0.00000  Uiso   1.00
He111  H     0.47354   0.17577   0.47613   0.00000  Uiso   1.00
He112  H     0.94424   0.15692   0.48434   0.00000  Uiso   1.00
He113  H     0.96530   0.36536   0.48778   0.00000  Uiso   1.00
He114  H     0.03117   0.43612   0.51972   0.00000  Uiso   1.00
Li57   H     0.00964   0.30331   0.55918   0.00000  Uiso   1.00
He115  H     0.38312   0.15233   0.91087   0.00000  Uiso   1.00
He116  H     0.44640   0.07577   0.88185   0.00000  Uiso   1.00
Li58   H     0.53017   0.20948   0.85191   0.00000  Uiso   1.00
He117  H     0.54591   0.36966   0.48425   0.00000  Uiso   1.00
He118  H     0.49590   0.44285   0.51763   0.00000  Uiso   1.00
Li59   H     0.49809   0.30826   0.55583   0.00000  Uiso   1.00
He119  H     0.08917   0.15812   0.92213   0.00000  Uiso   1.00
He120  H     0.03544   0.08154   0.89152   0.00000  Uiso   1.00
Li60   H     0.98829   0.21507   0.85526   0.00000  Uiso   1.00
He121  H     0.94267   0.06157   0.78472   0.00000  Uiso   1.00
He122  H     0.52353   0.46149   0.62510   0.00000  Uiso   1.00
He123  H     0.57779   0.04561   0.78330   0.00000  Uiso   1.00
He124  H     0.17544   0.00391   0.81857   0.00000  Uiso   1.00
He125  H     0.99040   0.45542   0.62629   0.00000  Uiso   1.00
He126  H     0.34355   0.50281   0.59066   0.00000  Uiso   1.00
He127  H     0.17221   0.49978   0.59164   0.00000  Uiso   1.00
Li61   H     0.26327   0.36576   0.56494   0.00000  Uiso   1.00
He128  H     0.66122   0.15317   0.88226   0.00000  Uiso   1.00
He129  H     0.83351   0.15664   0.88415   0.00000  Uiso   1.00
Li62   H     0.76072   0.07852   0.81975   0.00000  Uiso   1.00
B63    C     0.00186   0.00658   0.58257   0.00000  Uiso   1.00
Li63   H     0.49929   0.00396   0.85622   0.00000  Uiso   1.00
H33    Zn    0.57863   0.91124   0.31956   0.00000  Uiso   1.00
H34    Zn    0.09314   0.59670   0.08061   0.00000  Uiso   1.00
H35    Zn    0.94587   0.89385   0.31389   0.00000  Uiso   1.00
H36    Zn    0.45907   0.61365   0.08550   0.00000  Uiso   1.00
H37    Zn    0.59371   0.76103   0.15484   0.00000  Uiso   1.00
H38    Zn    0.08329   0.73036   0.25605   0.00000  Uiso   1.00
H39    Zn    0.96092   0.74625   0.14944   0.00000  Uiso   1.00
H40    Zn    0.44758   0.74958   0.26056   0.00000  Uiso   1.00
H41    Zn    0.59587   0.75935   0.01280   0.00000  Uiso   1.00
H42    Zn    0.07532   0.75735   0.39131   0.00000  Uiso   1.00
H43    Zn    0.96424   0.74308   0.00772   0.00000  Uiso   1.00
H44    Zn    0.43987   0.77454   0.39698   0.00000  Uiso   1.00
H45    Zn    0.58688   0.61756   0.33824   0.00000  Uiso   1.00
H46    Zn    0.10008   0.89400   0.07561   0.00000  Uiso   1.00
H47    Zn    0.95039   0.59369   0.33496   0.00000  Uiso   1.00
H48    Zn    0.47276   0.91233   0.07970   0.00000  Uiso   1.00
C129   N     0.50542   0.55379   0.07038   0.00000  Uiso   1.00
C130   N     0.99228   0.95386   0.32887   0.00000  Uiso   1.00
C131   N     0.05089   0.53080   0.07262   0.00000  Uiso   1.00
C132   N     0.54089   0.97697   0.32974   0.00000  Uiso   1.00
C133   N     0.69158   0.90353   0.30541   0.00000  Uiso   1.00
C134   N     0.82938   0.89748   0.30304   0.00000  Uiso   1.00
C135   N     0.20522   0.60215   0.09544   0.00000  Uiso   1.00
C136   N     0.34312   0.60795   0.09764   0.00000  Uiso   1.00
C137   N     0.50362   0.87999   0.29503   0.00000  Uiso   1.00
C138   N     0.45619   0.81789   0.27200   0.00000  Uiso   1.00
C139   N     0.01370   0.62851   0.10383   0.00000  Uiso   1.00
C140   N     0.95934   0.68704   0.12809   0.00000  Uiso   1.00
C141   N     0.01191   0.86218   0.28695   0.00000  Uiso   1.00
C142   N     0.05785   0.79902   0.26427   0.00000  Uiso   1.00
C143   N     0.53490   0.64175   0.11069   0.00000  Uiso   1.00
C144   N     0.58750   0.69898   0.13594   0.00000  Uiso   1.00
C145   N     0.57428   0.86629   0.34897   0.00000  Uiso   1.00
C146   N     0.51931   0.81698   0.37846   0.00000  Uiso   1.00
C147   N     0.08806   0.63794   0.04988   0.00000  Uiso   1.00
C148   N     0.03376   0.69073   0.02228   0.00000  Uiso   1.00
C149   N     0.94575   0.84340   0.34062   0.00000  Uiso   1.00
C150   N     0.99603   0.79062   0.36883   0.00000  Uiso   1.00
C151   N     0.46166   0.66640   0.06008   0.00000  Uiso   1.00
C152   N     0.51634   0.72171   0.03369   0.00000  Uiso   1.00
C153   N     0.52902   0.74348   0.18555   0.00000  Uiso   1.00
C154   N     0.46973   0.74219   0.22398   0.00000  Uiso   1.00
C155   N     0.07161   0.72144   0.21922   0.00000  Uiso   1.00
C156   N     0.01999   0.72426   0.18010   0.00000  Uiso   1.00
C157   N     0.71156   0.77743   0.16087   0.00000  Uiso   1.00
C158   N     0.84958   0.77184   0.15831   0.00000  Uiso   1.00
C159   N     0.19869   0.71398   0.26451   0.00000  Uiso   1.00
C160   N     0.33632   0.72124   0.26624   0.00000  Uiso   1.00
C161   N     0.53008   0.71120   0.27946   0.00000  Uiso   1.00
C162   N     0.58419   0.66492   0.30999   0.00000  Uiso   1.00
C163   N     0.03478   0.79394   0.13222   0.00000  Uiso   1.00
C164   N     0.08757   0.84719   0.10415   0.00000  Uiso   1.00
C165   N     0.00865   0.68434   0.27401   0.00000  Uiso   1.00
C166   N     0.95637   0.63624   0.30450   0.00000  Uiso   1.00
C167   N     0.52951   0.81201   0.13696   0.00000  Uiso   1.00
C168   N     0.48292   0.86564   0.10833   0.00000  Uiso   1.00
C169   N     0.71154   0.74716   0.02335   0.00000  Uiso   1.00
C170   N     0.84975   0.74153   0.02177   0.00000  Uiso   1.00
C171   N     0.18973   0.77308   0.38090   0.00000  Uiso   1.00
C172   N     0.32740   0.77970   0.38289   0.00000  Uiso   1.00
C173   N     0.57261   0.73881   0.97779   0.00000  Uiso   1.00
C174   N     0.96458   0.72835   0.97096   0.00000  Uiso   1.00
C175   N     0.04861   0.77629   0.42645   0.00000  Uiso   1.00
C176   N     0.44737   0.79189   0.43320   0.00000  Uiso   1.00
C177   N     0.47092   0.70635   0.38972   0.00000  Uiso   1.00
C178   N     0.51931   0.64566   0.36578   0.00000  Uiso   1.00
C179   N     0.02203   0.80406   0.01748   0.00000  Uiso   1.00
C180   N     0.07734   0.85921   0.04355   0.00000  Uiso   1.00
C181   N     0.06151   0.68707   0.38427   0.00000  Uiso   1.00
C182   N     0.02086   0.62346   0.36114   0.00000  Uiso   1.00
C183   N     0.56249   0.82649   0.02171   0.00000  Uiso   1.00
C184   N     0.52035   0.88487   0.04822   0.00000  Uiso   1.00
C185   N     0.52448   0.97551   0.08819   0.00000  Uiso   1.00
C186   N     0.97901   0.52730   0.32341   0.00000  Uiso   1.00
C187   N     0.03380   0.95281   0.08350   0.00000  Uiso   1.00
C188   N     0.55397   0.55437   0.32362   0.00000  Uiso   1.00
C189   N     0.70146   0.61475   0.35015   0.00000  Uiso   1.00
C190   N     0.83851   0.60538   0.34868   0.00000  Uiso   1.00
C191   N     0.21468   0.92012   0.07730   0.00000  Uiso   1.00
C192   N     0.35279   0.92698   0.07862   0.00000  Uiso   1.00
Be129  C     0.52226   0.54543   0.04523   0.00000  Uiso   1.00
B64    C     0.52474   0.51214   0.08241   0.00000  Uiso   1.00
Be130  C     0.99616   0.96364   0.35434   0.00000  Uiso   1.00
He130  H     0.18649   0.99102   0.09255   0.00000  Uiso   1.00
Be131  C     0.04073   0.51181   0.04881   0.00000  Uiso   1.00
B65    C     0.01944   0.99462   0.31725   0.00000  Uiso   1.00
Be132  C     0.53815   0.99492   0.35399   0.00000  Uiso   1.00
Be133  C     0.79676   0.87766   0.28143   0.00000  Uiso   1.00
Be134  C     0.71182   0.88159   0.28283   0.00000  Uiso   1.00
B66    C     0.76405   0.91231   0.31685   0.00000  Uiso   1.00
Be135  C     0.31179   0.60802   0.12189   0.00000  Uiso   1.00
Be136  C     0.22674   0.60422   0.12054   0.00000  Uiso   1.00
B67    C     0.27712   0.60349   0.08252   0.00000  Uiso   1.00
Be137  C     0.41552   0.85950   0.26456   0.00000  Uiso   1.00
Be138  C     0.44534   0.89794   0.27864   0.00000  Uiso   1.00
B68    C     0.50836   0.83200   0.29022   0.00000  Uiso   1.00
Be139  C     0.90301   0.64943   0.12672   0.00000  Uiso   1.00
Be140  C     0.93566   0.61390   0.11120   0.00000  Uiso   1.00
B69    C     0.02495   0.67256   0.11431   0.00000  Uiso   1.00
Be141  C     0.08284   0.84130   0.25233   0.00000  Uiso   1.00
Be142  C     0.05304   0.88030   0.26606   0.00000  Uiso   1.00
B70    C     0.01593   0.81338   0.28494   0.00000  Uiso   1.00
Be143  C     0.63028   0.65633   0.13994   0.00000  Uiso   1.00
Be144  C     0.59840   0.62114   0.12415   0.00000  Uiso   1.00
B71    C     0.52998   0.68815   0.11864   0.00000  Uiso   1.00
Be145  C     0.60256   0.82165   0.38316   0.00000  Uiso   1.00
Be146  C     0.63624   0.85256   0.36518   0.00000  Uiso   1.00
B72    C     0.50535   0.84451   0.35786   0.00000  Uiso   1.00
Be147  C     0.10701   0.67358   0.01232   0.00000  Uiso   1.00
Be148  C     0.13954   0.64023   0.02908   0.00000  Uiso   1.00
B73    C     0.02552   0.66862   0.04487   0.00000  Uiso   1.00
Be149  C     0.91324   0.78059   0.36570   0.00000  Uiso   1.00
Be150  C     0.88256   0.81263   0.34796   0.00000  Uiso   1.00
B74    C     0.01239   0.82881   0.35361   0.00000  Uiso   1.00
Be151  C     0.43237   0.72963   0.03518   0.00000  Uiso   1.00
Be152  C     0.39878   0.69591   0.05174   0.00000  Uiso   1.00
B75    C     0.53077   0.68312   0.04870   0.00000  Uiso   1.00
Be153  C     0.42900   0.70920   0.20898   0.00000  Uiso   1.00
Be154  C     0.46431   0.71075   0.18521   0.00000  Uiso   1.00
B76    C     0.52925   0.76169   0.20913   0.00000  Uiso   1.00
Be155  C     0.08234   0.69017   0.18049   0.00000  Uiso   1.00
Be156  C     0.11284   0.68766   0.20473   0.00000  Uiso   1.00
B77    C     0.01632   0.74221   0.20370   0.00000  Uiso   1.00
Be157  C     0.83020   0.81018   0.17398   0.00000  Uiso   1.00
Be158  C     0.74512   0.81370   0.17551   0.00000  Uiso   1.00
B78    C     0.77649   0.75357   0.15087   0.00000  Uiso   1.00
Be159  C     0.31587   0.67344   0.27137   0.00000  Uiso   1.00
Be160  C     0.23096   0.66898   0.27033   0.00000  Uiso   1.00
B79    C     0.26423   0.74379   0.26170   0.00000  Uiso   1.00
Be161  C     0.64758   0.68016   0.29433   0.00000  Uiso   1.00
Be162  C     0.61439   0.70949   0.27577   0.00000  Uiso   1.00
B80    C     0.51511   0.68435   0.30030   0.00000  Uiso   1.00
Be163  C     0.15049   0.83172   0.11958   0.00000  Uiso   1.00
Be164  C     0.11818   0.79861   0.13669   0.00000  Uiso   1.00
B81    C     0.01962   0.82327   0.11236   0.00000  Uiso   1.00
Be165  C     0.89839   0.64047   0.28570   0.00000  Uiso   1.00
Be166  C     0.92992   0.67093   0.26717   0.00000  Uiso   1.00
B82    C     0.02144   0.66299   0.29656   0.00000  Uiso   1.00
Be167  C     0.42287   0.85945   0.12666   0.00000  Uiso   1.00
Be168  C     0.45091   0.82585   0.14400   0.00000  Uiso   1.00
B83    C     0.54588   0.83678   0.11547   0.00000  Uiso   1.00
Be169  C     0.82497   0.73781   0.04667   0.00000  Uiso   1.00
Be170  C     0.73988   0.74137   0.04764   0.00000  Uiso   1.00
B84    C     0.77972   0.74803   0.00860   0.00000  Uiso   1.00
Be171  C     0.30495   0.78214   0.35787   0.00000  Uiso   1.00
Be172  C     0.22003   0.77815   0.35664   0.00000  Uiso   1.00
B85    C     0.25647   0.77308   0.39588   0.00000  Uiso   1.00
Be173  C     0.54524   0.69291   0.97153   0.00000  Uiso   1.00
B86    C     0.58364   0.76228   0.95565   0.00000  Uiso   1.00
Be174  C     0.97223   0.68192   0.96144   0.00000  Uiso   1.00
Be175  C     0.00912   0.81857   0.43345   0.00000  Uiso   1.00
B87    C     0.06891   0.75405   0.44822   0.00000  Uiso   1.00
Be176  C     0.46379   0.83826   0.44167   0.00000  Uiso   1.00
Be177  C     0.48094   0.62543   0.38663   0.00000  Uiso   1.00
Be178  C     0.44907   0.66289   0.40107   0.00000  Uiso   1.00
B88    C     0.51235   0.69414   0.36859   0.00000  Uiso   1.00
Be179  C     0.10128   0.87076   0.01923   0.00000  Uiso   1.00
Be180  C     0.06836   0.83625   0.00320   0.00000  Uiso   1.00
B89    C     0.02927   0.81935   0.04149   0.00000  Uiso   1.00
Be181  C     0.06268   0.60584   0.38180   0.00000  Uiso   1.00
Be182  C     0.08967   0.64522   0.39574   0.00000  Uiso   1.00
B90    C     0.02133   0.67217   0.36356   0.00000  Uiso   1.00
Be183  C     0.54024   0.90636   0.02539   0.00000  Uiso   1.00
Be184  C     0.56786   0.87044   0.00919   0.00000  Uiso   1.00
B91    C     0.53439   0.83706   0.04503   0.00000  Uiso   1.00
Be185  C     0.54528   0.99205   0.11182   0.00000  Uiso   1.00
Be186  C     0.96244   0.50855   0.29988   0.00000  Uiso   1.00
Be187  C     0.99855   0.96343   0.10657   0.00000  Uiso   1.00
Be188  C     0.56160   0.54145   0.29860   0.00000  Uiso   1.00
B92    C     0.52722   0.51401   0.33565   0.00000  Uiso   1.00
Be189  C     0.81892   0.63137   0.37012   0.00000  Uiso   1.00
Be190  C     0.73430   0.63728   0.37098   0.00000  Uiso   1.00
B93    C     0.76617   0.59654   0.33726   0.00000  Uiso   1.00
Be191  C     0.31895   0.96943   0.08779   0.00000  Uiso   1.00
Be192  C     0.23408   0.96521   0.08698   0.00000  Uiso   1.00
B94    C     0.28789   0.89837   0.07285   0.00000  Uiso   1.00
He131  H     0.51209   0.57337   0.03098   0.00000  Uiso   1.00
Li64   H     0.51779   0.50681   0.10269   0.00000  Uiso   1.00
He132  H     0.97746   0.93675   0.36842   0.00000  Uiso   1.00
He133  H     0.05512   0.53310   0.03197   0.00000  Uiso   1.00
Li65   H     0.02361   0.99877   0.29684   0.00000  Uiso   1.00
He134  H     0.55492   0.97241   0.37009   0.00000  Uiso   1.00
He135  H     0.66450   0.87047   0.26955   0.00000  Uiso   1.00
He136  H     0.83637   0.86250   0.26677   0.00000  Uiso   1.00
Li66   H     0.76939   0.93004   0.33511   0.00000  Uiso   1.00
He137  H     0.18004   0.60338   0.13541   0.00000  Uiso   1.00
He138  H     0.35226   0.61111   0.13811   0.00000  Uiso   1.00
Li67   H     0.28158   0.60193   0.06204   0.00000  Uiso   1.00
He139  H     0.42880   0.93629   0.27855   0.00000  Uiso   1.00
He140  H     0.36917   0.85855   0.24982   0.00000  Uiso   1.00
Li68   H     0.54946   0.80721   0.30016   0.00000  Uiso   1.00
He141  H     0.90998   0.57925   0.10512   0.00000  Uiso   1.00
He142  H     0.84389   0.65089   0.13654   0.00000  Uiso   1.00
Li69   H     0.08080   0.69429   0.11166   0.00000  Uiso   1.00
He143  H     0.05909   0.91929   0.26288   0.00000  Uiso   1.00
He144  H     0.11852   0.84030   0.23485   0.00000  Uiso   1.00
Li70   H     0.98835   0.78809   0.29851   0.00000  Uiso   1.00
He145  H     0.61606   0.58334   0.12137   0.00000  Uiso   1.00
He146  H     0.67998   0.65432   0.15360   0.00000  Uiso   1.00
Li71   H     0.48577   0.71448   0.11138   0.00000  Uiso   1.00
He147  H     0.69949   0.86507   0.36252   0.00000  Uiso   1.00
He148  H     0.63122   0.80296   0.39897   0.00000  Uiso   1.00
Li72   H     0.44491   0.84890   0.34929   0.00000  Uiso   1.00
He149  H     0.19548   0.61855   0.02783   0.00000  Uiso   1.00
He150  H     0.12972   0.68589   0.99399   0.00000  Uiso   1.00
Li73   H     0.97350   0.67452   0.05761   0.00000  Uiso   1.00
He151  H     0.82094   0.81591   0.34008   0.00000  Uiso   1.00
He152  H     0.88283   0.75115   0.37600   0.00000  Uiso   1.00
Li74   H     0.07289   0.84602   0.35193   0.00000  Uiso   1.00
He153  H     0.33532   0.69086   0.05815   0.00000  Uiso   1.00
He154  H     0.40316   0.75891   0.02465   0.00000  Uiso   1.00
Li75   H     0.59179   0.66747   0.05150   0.00000  Uiso   1.00
He155  H     0.44919   0.69022   0.16833   0.00000  Uiso   1.00
He156  H     0.37726   0.68773   0.21616   0.00000  Uiso   1.00
Li76   H     0.57299   0.78907   0.21553   0.00000  Uiso   1.00
He157  H     0.16157   0.66518   0.21262   0.00000  Uiso   1.00
He158  H     0.09907   0.66957   0.16373   0.00000  Uiso   1.00
Li77   H     0.97322   0.77038   0.20963   0.00000  Uiso   1.00
He159  H     0.70609   0.83906   0.18583   0.00000  Uiso   1.00
He160  H     0.87817   0.83209   0.18270   0.00000  Uiso   1.00
Li78   H     0.77048   0.72327   0.13784   0.00000  Uiso   1.00
He161  H     0.19125   0.63747   0.27346   0.00000  Uiso   1.00
He162  H     0.36288   0.64636   0.27546   0.00000  Uiso   1.00
Li79   H     0.25918   0.78236   0.25717   0.00000  Uiso   1.00
He163  H     0.64397   0.72844   0.26005   0.00000  Uiso   1.00
He164  H     0.71132   0.67010   0.29800   0.00000  Uiso   1.00
Li80   H     0.45389   0.67911   0.30856   0.00000  Uiso   1.00
He165  H     0.14807   0.77868   0.15187   0.00000  Uiso   1.00
He166  H     0.21328   0.84531   0.11724   0.00000  Uiso   1.00
Li81   H     0.95867   0.82788   0.10415   0.00000  Uiso   1.00
He167  H     0.90321   0.68325   0.24949   0.00000  Uiso   1.00
He168  H     0.83893   0.62214   0.28703   0.00000  Uiso   1.00
Li82   H     0.07826   0.66693   0.30725   0.00000  Uiso   1.00
He169  H     0.42113   0.81127   0.16091   0.00000  Uiso   1.00
He170  H     0.36446   0.87890   0.12587   0.00000  Uiso   1.00
Li83   H     0.60371   0.83374   0.10497   0.00000  Uiso   1.00
He171  H     0.69756   0.73978   0.06368   0.00000  Uiso   1.00
He172  H     0.86921   0.73277   0.06179   0.00000  Uiso   1.00
Li84   H     0.77813   0.75181   0.98814   0.00000  Uiso   1.00
He173  H     0.17927   0.77861   0.34041   0.00000  Uiso   1.00
He174  H     0.35052   0.78639   0.34282   0.00000  Uiso   1.00
Li85   H     0.25314   0.77013   0.41636   0.00000  Uiso   1.00
He175  H     0.53123   0.66568   0.98592   0.00000  Uiso   1.00
Li86   H     0.60528   0.79971   0.95412   0.00000  Uiso   1.00
He176  H     0.98202   0.65066   0.97373   0.00000  Uiso   1.00
He177  H     0.98581   0.84404   0.41945   0.00000  Uiso   1.00
Li87   H     0.10084   0.71929   0.44914   0.00000  Uiso   1.00
He178  H     0.47786   0.86789   0.42861   0.00000  Uiso   1.00
He179  H     0.41394   0.66201   0.41863   0.00000  Uiso   1.00
He180  H     0.47781   0.58618   0.38925   0.00000  Uiso   1.00
Li88   H     0.53768   0.72068   0.35526   0.00000  Uiso   1.00
He181  H     0.07394   0.83226   0.98284   0.00000  Uiso   1.00
He182  H     0.14104   0.90191   0.01531   0.00000  Uiso   1.00
Li89   H     0.00028   0.80101   0.05752   0.00000  Uiso   1.00
He183  H     0.12538   0.64673   0.41301   0.00000  Uiso   1.00
He184  H     0.07133   0.56698   0.38465   0.00000  Uiso   1.00
Li90   H     0.99261   0.69683   0.35009   0.00000  Uiso   1.00
He185  H     0.58959   0.87261   0.98975   0.00000  Uiso   1.00
He186  H     0.53440   0.94540   0.02253   0.00000  Uiso   1.00
Li91   H     0.52366   0.80988   0.05974   0.00000  Uiso   1.00
He187  H     0.54165   0.96829   0.12828   0.00000  Uiso   1.00
He188  H     0.93237   0.53029   0.28542   0.00000  Uiso   1.00
He189  H     0.99592   0.93653   0.12169   0.00000  Uiso   1.00
He190  H     0.58248   0.56749   0.28437   0.00000  Uiso   1.00
Li92   H     0.51553   0.51223   0.35588   0.00000  Uiso   1.00
He191  H     0.69502   0.65538   0.38480   0.00000  Uiso   1.00
He192  H     0.86626   0.64331   0.38321   0.00000  Uiso   1.00
Li93   H     0.76031   0.57582   0.31989   0.00000  Uiso   1.00
Li94   H     0.29395   0.86193   0.06504   0.00000  Uiso   1.00
He193  H     0.35743   0.99953   0.09406   0.00000  Uiso   1.00
B95    C     0.02678   0.99383   0.06966   0.00000  Uiso   1.00
Li95   H     0.04951   0.99734   0.05035   0.00000  Uiso   1.00
H49    Zn    0.93231   0.90665   0.57824   0.00000  Uiso   1.00
H50    Zn    0.43589   0.60611   0.82633   0.00000  Uiso   1.00
H51    Zn    0.56570   0.90796   0.58872   0.00000  Uiso   1.00
H52    Zn    0.06954   0.61457   0.81573   0.00000  Uiso   1.00
H53    Zn    0.94930   0.77152   0.74952   0.00000  Uiso   1.00
H54    Zn    0.44807   0.74786   0.65357   0.00000  Uiso   1.00
H55    Zn    0.58239   0.75584   0.76006   0.00000  Uiso   1.00
H56    Zn    0.08227   0.75693   0.64229   0.00000  Uiso   1.00
H57    Zn    0.93625   0.75412   0.89347   0.00000  Uiso   1.00
H58    Zn    0.42356   0.77289   0.51149   0.00000  Uiso   1.00
H59    Zn    0.56742   0.74951   0.89902   0.00000  Uiso   1.00
H60    Zn    0.05851   0.76333   0.50490   0.00000  Uiso   1.00
H61    Zn    0.94282   0.60870   0.57076   0.00000  Uiso   1.00
H62    Zn    0.43998   0.90259   0.83178   0.00000  Uiso   1.00
H63    Zn    0.57450   0.61742   0.57164   0.00000  Uiso   1.00
H64    Zn    0.06783   0.91068   0.82919   0.00000  Uiso   1.00
C193   N     0.02554   0.55198   0.82896   0.00000  Uiso   1.00
C194   N     0.52332   0.97071   0.57548   0.00000  Uiso   1.00
C195   N     0.47749   0.54097   0.83575   0.00000  Uiso   1.00
C196   N     0.97376   0.97125   0.56729   0.00000  Uiso   1.00
C197   N     0.82184   0.90486   0.59467   0.00000  Uiso   1.00
C198   N     0.68385   0.90560   0.59829   0.00000  Uiso   1.00
C199   N     0.32582   0.61071   0.81026   0.00000  Uiso   1.00
C200   N     0.18821   0.61303   0.80621   0.00000  Uiso   1.00
C201   N     0.01868   0.87579   0.59897   0.00000  Uiso   1.00
C202   N     0.07940   0.81638   0.62104   0.00000  Uiso   1.00
C203   N     0.52056   0.63783   0.80474   0.00000  Uiso   1.00
C204   N     0.58001   0.69707   0.78181   0.00000  Uiso   1.00
C205   N     0.50200   0.87749   0.61683   0.00000  Uiso   1.00
C206   N     0.46324   0.81642   0.64251   0.00000  Uiso   1.00
C207   N     0.00880   0.64378   0.78705   0.00000  Uiso   1.00
C208   N     0.96992   0.70394   0.76109   0.00000  Uiso   1.00
C209   N     0.92761   0.85551   0.55218   0.00000  Uiso   1.00
C210   N     0.97708   0.79983   0.52538   0.00000  Uiso   1.00
C211   N     0.43582   0.65044   0.85569   0.00000  Uiso   1.00
C212   N     0.49015   0.70240   0.88352   0.00000  Uiso   1.00
C213   N     0.55729   0.86289   0.55972   0.00000  Uiso   1.00
C214   N     0.50032   0.81569   0.53012   0.00000  Uiso   1.00
C215   N     0.06258   0.66423   0.84270   0.00000  Uiso   1.00
C216   N     0.01118   0.71666   0.87103   0.00000  Uiso   1.00
C217   N     0.97189   0.78075   0.71302   0.00000  Uiso   1.00
C218   N     0.02792   0.77830   0.67415   0.00000  Uiso   1.00
C219   N     0.47215   0.73547   0.68963   0.00000  Uiso   1.00
C220   N     0.52893   0.73552   0.72815   0.00000  Uiso   1.00
C221   N     0.83297   0.78985   0.75621   0.00000  Uiso   1.00
C222   N     0.69519   0.78404   0.75931   0.00000  Uiso   1.00
C223   N     0.33343   0.72637   0.64687   0.00000  Uiso   1.00
C224   N     0.19577   0.73018   0.64339   0.00000  Uiso   1.00
C225   N     0.00783   0.70837   0.62665   0.00000  Uiso   1.00
C226   N     0.95377   0.65559   0.59907   0.00000  Uiso   1.00
C227   N     0.50581   0.80286   0.77603   0.00000  Uiso   1.00
C228   N     0.45105   0.85538   0.80373   0.00000  Uiso   1.00
C229   N     0.52389   0.70816   0.63265   0.00000  Uiso   1.00
C230   N     0.57208   0.66270   0.60076   0.00000  Uiso   1.00
C231   N     0.01747   0.81898   0.76831   0.00000  Uiso   1.00
C232   N     0.06294   0.86771   0.79914   0.00000  Uiso   1.00
C233   N     0.81966   0.74576   0.88297   0.00000  Uiso   1.00
C234   N     0.68123   0.74414   0.88494   0.00000  Uiso   1.00
C235   N     0.30670   0.78157   0.52156   0.00000  Uiso   1.00
C236   N     0.16893   0.77814   0.51859   0.00000  Uiso   1.00
C237   N     0.56226   0.73495   0.93566   0.00000  Uiso   1.00
C238   N     0.95467   0.73238   0.92875   0.00000  Uiso   1.00
C239   N     0.04254   0.77855   0.46871   0.00000  Uiso   1.00
C240   N     0.44147   0.79111   0.47555   0.00000  Uiso   1.00
C241   N     0.04133   0.69430   0.51453   0.00000  Uiso   1.00
C242   N     0.00601   0.63465   0.54147   0.00000  Uiso   1.00
C243   N     0.52339   0.81440   0.88982   0.00000  Uiso   1.00
C244   N     0.47816   0.87269   0.86372   0.00000  Uiso   1.00
C245   N     0.45346   0.70523   0.52060   0.00000  Uiso   1.00
C246   N     0.50423   0.64556   0.54483   0.00000  Uiso   1.00
C247   N     0.97430   0.82120   0.88567   0.00000  Uiso   1.00
C248   N     0.02026   0.88083   0.86020   0.00000  Uiso   1.00
C249   N     0.01297   0.97281   0.82076   0.00000  Uiso   1.00
C250   N     0.54324   0.55183   0.58415   0.00000  Uiso   1.00
C251   N     0.50141   0.96219   0.82201   0.00000  Uiso   1.00
C252   N     0.97317   0.54385   0.58422   0.00000  Uiso   1.00
C253   N     0.82766   0.61538   0.55897   0.00000  Uiso   1.00
C254   N     0.68954   0.61911   0.55916   0.00000  Uiso   1.00
C255   N     0.32423   0.92589   0.83138   0.00000  Uiso   1.00
C256   N     0.18593   0.92910   0.83075   0.00000  Uiso   1.00
Be193  C     0.01602   0.53916   0.85400   0.00000  Uiso   1.00
B96    C     0.00567   0.51183   0.81582   0.00000  Uiso   1.00
Be194  C     0.51840   0.98319   0.55030   0.00000  Uiso   1.00
Be195  C     0.48118   0.52135   0.85968   0.00000  Uiso   1.00
B97    C     0.51317   0.00223   0.83612   0.00000  Uiso   1.00
Be196  C     0.97587   0.99085   0.54332   0.00000  Uiso   1.00
Be197  C     0.71557   0.88415   0.61968   0.00000  Uiso   1.00
Be198  C     0.80063   0.88373   0.61745   0.00000  Uiso   1.00
B98    C     0.74987   0.91731   0.58387   0.00000  Uiso   1.00
Be199  C     0.22328   0.62620   0.78339   0.00000  Uiso   1.00
Be200  C     0.30813   0.62445   0.78584   0.00000  Uiso   1.00
B99    C     0.25203   0.60377   0.82163   0.00000  Uiso   1.00
Be201  C     0.13584   0.85358   0.61771   0.00000  Uiso   1.00
Be202  C     0.09901   0.88970   0.60351   0.00000  Uiso   1.00
B100   C     0.01000   0.83159   0.60969   0.00000  Uiso   1.00
Be203  C     0.63813   0.66141   0.78599   0.00000  Uiso   1.00
Be204  C     0.60202   0.62545   0.80071   0.00000  Uiso   1.00
B101   C     0.51050   0.68113   0.79325   0.00000  Uiso   1.00
Be205  C     0.43423   0.85933   0.65259   0.00000  Uiso   1.00
Be206  C     0.45959   0.89713   0.63701   0.00000  Uiso   1.00
B102   C     0.50313   0.82914   0.62109   0.00000  Uiso   1.00
Be207  C     0.94510   0.66036   0.75075   0.00000  Uiso   1.00
Be208  C     0.97064   0.62317   0.76651   0.00000  Uiso   1.00
B103   C     0.00747   0.69215   0.78283   0.00000  Uiso   1.00
Be209  C     0.89448   0.79007   0.52946   0.00000  Uiso   1.00
Be210  C     0.86433   0.82391   0.54639   0.00000  Uiso   1.00
B104   C     0.99373   0.83975   0.53908   0.00000  Uiso   1.00
Be211  C     0.40956   0.69301   0.89065   0.00000  Uiso   1.00
Be212  C     0.37650   0.66026   0.87373   0.00000  Uiso   1.00
B105   C     0.50291   0.67614   0.86249   0.00000  Uiso   1.00
Be213  C     0.58223   0.82286   0.52384   0.00000  Uiso   1.00
Be214  C     0.61682   0.85280   0.54178   0.00000  Uiso   1.00
B106   C     0.48847   0.84021   0.55180   0.00000  Uiso   1.00
Be215  C     0.09517   0.72441   0.86908   0.00000  Uiso   1.00
Be216  C     0.12664   0.69257   0.85138   0.00000  Uiso   1.00
B107   C     0.99475   0.67993   0.85506   0.00000  Uiso   1.00
Be217  C     0.97428   0.81716   0.67527   0.00000  Uiso   1.00
Be218  C     0.94122   0.81927   0.69931   0.00000  Uiso   1.00
B108   C     0.02400   0.75748   0.69721   0.00000  Uiso   1.00
Be219  C     0.47710   0.69578   0.72647   0.00000  Uiso   1.00
Be220  C     0.44365   0.69516   0.70260   0.00000  Uiso   1.00
B109   C     0.52357   0.75827   0.70564   0.00000  Uiso   1.00
Be221  C     0.71701   0.83210   0.76272   0.00000  Uiso   1.00
Be222  C     0.80192   0.83572   0.76065   0.00000  Uiso   1.00
B110   C     0.76661   0.76036   0.75501   0.00000  Uiso   1.00
Be223  C     0.21928   0.68230   0.64052   0.00000  Uiso   1.00
Be224  C     0.30413   0.67991   0.64283   0.00000  Uiso   1.00
B111   C     0.26611   0.75498   0.64760   0.00000  Uiso   1.00
Be225  C     0.89657   0.66332   0.61803   0.00000  Uiso   1.00
Be226  C     0.92920   0.69654   0.63474   0.00000  Uiso   1.00
B112   C     0.01970   0.68298   0.60523   0.00000  Uiso   1.00
Be227  C     0.39180   0.84438   0.78609   0.00000  Uiso   1.00
Be228  C     0.42511   0.81140   0.76926   0.00000  Uiso   1.00
B113   C     0.51825   0.82967   0.79689   0.00000  Uiso   1.00
Be229  C     0.63785   0.67613   0.61557   0.00000  Uiso   1.00
Be230  C     0.60837   0.70485   0.63497   0.00000  Uiso   1.00
B114   C     0.50515   0.68263   0.61180   0.00000  Uiso   1.00
Be231  C     0.12163   0.86697   0.78014   0.00000  Uiso   1.00
Be232  C     0.09443   0.83614   0.76141   0.00000  Uiso   1.00
B115   C     0.00157   0.83857   0.79111   0.00000  Uiso   1.00
Be233  C     0.70481   0.74129   0.85992   0.00000  Uiso   1.00
Be234  C     0.79007   0.74232   0.85871   0.00000  Uiso   1.00
B116   C     0.75214   0.74775   0.89794   0.00000  Uiso   1.00
Be235  C     0.18864   0.78568   0.54355   0.00000  Uiso   1.00
Be236  C     0.27360   0.78779   0.54537   0.00000  Uiso   1.00
B117   C     0.24168   0.77477   0.50628   0.00000  Uiso   1.00
Be237  C     0.53891   0.69052   0.94561   0.00000  Uiso   1.00
Be238  C     0.96629   0.68442   0.93550   0.00000  Uiso   1.00
B118   C     0.95213   0.75709   0.95068   0.00000  Uiso   1.00
Be239  C     0.00534   0.81995   0.45949   0.00000  Uiso   1.00
Be240  C     0.46009   0.83779   0.46770   0.00000  Uiso   1.00
B119   C     0.43247   0.76526   0.45418   0.00000  Uiso   1.00
Be241  C     0.03965   0.61362   0.52018   0.00000  Uiso   1.00
Be242  C     0.06378   0.65055   0.50387   0.00000  Uiso   1.00
B120   C     0.00794   0.68291   0.53712   0.00000  Uiso   1.00
Be243  C     0.48761   0.89280   0.88732   0.00000  Uiso   1.00
Be244  C     0.51656   0.85697   0.90335   0.00000  Uiso   1.00
B121   C     0.50039   0.82574   0.86617   0.00000  Uiso   1.00
Be245  C     0.46358   0.62448   0.52487   0.00000  Uiso   1.00
Be246  C     0.43055   0.66131   0.51025   0.00000  Uiso   1.00
B122   C     0.49716   0.69391   0.54130   0.00000  Uiso   1.00
Be247  C     0.00274   0.90073   0.88348   0.00000  Uiso   1.00
Be248  C     0.97290   0.86409   0.89906   0.00000  Uiso   1.00
B123   C     0.00230   0.83319   0.86246   0.00000  Uiso   1.00
Be249  C     0.99162   0.98890   0.79703   0.00000  Uiso   1.00
Li96   H     0.00731   0.51002   0.79530   0.00000  Uiso   1.00
Be250  C     0.55237   0.53506   0.60852   0.00000  Uiso   1.00
B124   C     0.51515   0.51349   0.57096   0.00000  Uiso   1.00
Be251  C     0.52583   0.97500   0.79791   0.00000  Uiso   1.00
Be252  C     0.96116   0.52786   0.60868   0.00000  Uiso   1.00
Be253  C     0.71811   0.64357   0.53809   0.00000  Uiso   1.00
Be254  C     0.80326   0.64124   0.53796   0.00000  Uiso   1.00
B125   C     0.75736   0.60328   0.57119   0.00000  Uiso   1.00
Be255  C     0.21626   0.97397   0.82347   0.00000  Uiso   1.00
Be256  C     0.30134   0.97203   0.82391   0.00000  Uiso   1.00
B126   C     0.25293   0.90145   0.83516   0.00000  Uiso   1.00
He194  H     0.02830   0.56500   0.86903   0.00000  Uiso   1.00
B127   C     0.00453   0.50548   0.57170   0.00000  Uiso   1.00
He195  H     0.53417   0.95735   0.53551   0.00000  Uiso   1.00
He196  H     0.46223   0.54214   0.87617   0.00000  Uiso   1.00
Li97   H     0.50982   0.51011   0.79978   0.00000  Uiso   1.00
He197  H     0.95615   0.96990   0.52704   0.00000  Uiso   1.00
Li98   H     0.02036   0.50621   0.55171   0.00000  Uiso   1.00
He198  H     0.84731   0.87021   0.63033   0.00000  Uiso   1.00
He199  H     0.67539   0.87094   0.63479   0.00000  Uiso   1.00
Li99   H     0.74557   0.93556   0.56565   0.00000  Uiso   1.00
He200  H     0.35692   0.63217   0.77217   0.00000  Uiso   1.00
He201  H     0.18529   0.63584   0.76728   0.00000  Uiso   1.00
Li100  H     0.24458   0.59193   0.84115   0.00000  Uiso   1.00
He202  H     0.12325   0.92429   0.59661   0.00000  Uiso   1.00
He203  H     0.19820   0.85110   0.62506   0.00000  Uiso   1.00
Li101  H     0.95349   0.81002   0.60881   0.00000  Uiso   1.00
He204  H     0.62746   0.59184   0.80828   0.00000  Uiso   1.00
He205  H     0.70094   0.66477   0.77877   0.00000  Uiso   1.00
Li102  H     0.45265   0.70134   0.79347   0.00000  Uiso   1.00
He206  H     0.44953   0.93615   0.63847   0.00000  Uiso   1.00
He207  H     0.39923   0.85969   0.67020   0.00000  Uiso   1.00
Li103  H     0.53303   0.80311   0.60853   0.00000  Uiso   1.00
He208  H     0.96326   0.58394   0.76496   0.00000  Uiso   1.00
He209  H     0.91264   0.65918   0.73286   0.00000  Uiso   1.00
Li104  H     0.03386   0.71891   0.79562   0.00000  Uiso   1.00
He210  H     0.80329   0.82764   0.55487   0.00000  Uiso   1.00
He211  H     0.86409   0.75939   0.52046   0.00000  Uiso   1.00
Li105  H     0.05419   0.85720   0.53971   0.00000  Uiso   1.00
He212  H     0.31529   0.64400   0.87296   0.00000  Uiso   1.00
He213  H     0.38238   0.70995   0.90727   0.00000  Uiso   1.00
Li106  H     0.56129   0.67561   0.85216   0.00000  Uiso   1.00
He214  H     0.67933   0.86694   0.54325   0.00000  Uiso   1.00
He215  H     0.60927   0.80682   0.50695   0.00000  Uiso   1.00
Li107  H     0.42965   0.84182   0.56183   0.00000  Uiso   1.00
He216  H     0.18950   0.68824   0.84435   0.00000  Uiso   1.00
He217  H     0.12603   0.75227   0.88014   0.00000  Uiso   1.00
Li108  H     0.93325   0.66478   0.85232   0.00000  Uiso   1.00
He218  H     0.89718   0.84472   0.70749   0.00000  Uiso   1.00
He219  H     0.96516   0.84129   0.65922   0.00000  Uiso   1.00
Li109  H     0.05910   0.72530   0.70249   0.00000  Uiso   1.00
He220  H     0.40054   0.66966   0.69412   0.00000  Uiso   1.00
He221  H     0.46941   0.67022   0.74204   0.00000  Uiso   1.00
Li110  H     0.55697   0.79159   0.70093   0.00000  Uiso   1.00
He222  H     0.84248   0.86718   0.76236   0.00000  Uiso   1.00
He223  H     0.67081   0.85993   0.76640   0.00000  Uiso   1.00
Li111  H     0.77062   0.72143   0.75149   0.00000  Uiso   1.00
He224  H     0.34573   0.64895   0.64159   0.00000  Uiso   1.00
He225  H     0.17413   0.65377   0.63697   0.00000  Uiso   1.00
Li112  H     0.26861   0.79409   0.65073   0.00000  Uiso   1.00
He226  H     0.90296   0.71221   0.65184   0.00000  Uiso   1.00
He227  H     0.83686   0.64518   0.61801   0.00000  Uiso   1.00
Li113  H     0.07624   0.68477   0.59397   0.00000  Uiso   1.00
He228  H     0.39799   0.79395   0.75287   0.00000  Uiso   1.00
He229  H     0.33047   0.86040   0.78699   0.00000  Uiso   1.00
Li114  H     0.57642   0.83064   0.80707   0.00000  Uiso   1.00
He230  H     0.64072   0.72247   0.65038   0.00000  Uiso   1.00
He231  H     0.70058   0.66542   0.61079   0.00000  Uiso   1.00
Li115  H     0.44275   0.67866   0.60454   0.00000  Uiso   1.00
He232  H     0.12304   0.82594   0.74355   0.00000  Uiso   1.00
He233  H     0.17853   0.88795   0.78149   0.00000  Uiso   1.00
Li116  H     0.94503   0.83180   0.80184   0.00000  Uiso   1.00
He234  H     0.83160   0.74064   0.84249   0.00000  Uiso   1.00
He235  H     0.65964   0.73867   0.84488   0.00000  Uiso   1.00
Li117  H     0.75470   0.75022   0.91843   0.00000  Uiso   1.00
He236  H     0.31240   0.79316   0.56179   0.00000  Uiso   1.00
He237  H     0.14118   0.78921   0.55810   0.00000  Uiso   1.00
Li118  H     0.24715   0.76922   0.48600   0.00000  Uiso   1.00
He238  H     0.51886   0.66075   0.93360   0.00000  Uiso   1.00
He239  H     0.97051   0.65581   0.92140   0.00000  Uiso   1.00
Li119  H     0.94369   0.79631   0.95187   0.00000  Uiso   1.00
He240  H     0.97821   0.84684   0.47208   0.00000  Uiso   1.00
He241  H     0.47032   0.86700   0.48115   0.00000  Uiso   1.00
B128   C     0.50525   0.50589   0.82018   0.00000  Uiso   1.00
He242  H     0.09316   0.64910   0.48537   0.00000  Uiso   1.00
He243  H     0.04537   0.57432   0.51855   0.00000  Uiso   1.00
Li120  H     0.98489   0.70982   0.55049   0.00000  Uiso   1.00
He244  H     0.53144   0.85828   0.92331   0.00000  Uiso   1.00
He245  H     0.47344   0.93086   0.89082   0.00000  Uiso   1.00
Li121  H     0.49868   0.79953   0.85080   0.00000  Uiso   1.00
He246  H     0.39356   0.65971   0.49324   0.00000  Uiso   1.00
He247  H     0.45983   0.58516   0.52292   0.00000  Uiso   1.00
Li122  H     0.52385   0.72097   0.55386   0.00000  Uiso   1.00
He248  H     0.95198   0.86510   0.91860   0.00000  Uiso   1.00
He249  H     0.01196   0.93930   0.88708   0.00000  Uiso   1.00
Li123  H     0.01027   0.80717   0.84717   0.00000  Uiso   1.00
He250  H     0.99616   0.96517   0.78068   0.00000  Uiso   1.00
He251  H     0.34681   0.00003   0.81935   0.00000  Uiso   1.00
He252  H     0.57468   0.55873   0.62343   0.00000  Uiso   1.00
Li124  H     0.50238   0.51470   0.55083   0.00000  Uiso   1.00
He253  H     0.52253   0.94919   0.78242   0.00000  Uiso   1.00
He254  H     0.93597   0.55173   0.62314   0.00000  Uiso   1.00
Li125  H     0.24979   0.86360   0.84128   0.00000  Uiso   1.00
He255  H     0.84789   0.65555   0.52437   0.00000  Uiso   1.00
He256  H     0.67586   0.66040   0.52480   0.00000  Uiso   1.00
Li126  H     0.75544   0.58185   0.58852   0.00000  Uiso   1.00
Li127  H     0.41800   0.72656   0.45394   0.00000  Uiso   1.00
Li128  H     0.00760   0.00249   0.60294   0.00000  Uiso   1.00
loop_
_geom_bond_atom_site_label_1
_geom_bond_atom_site_label_2
_geom_bond_distance
_geom_bond_site_symmetry_2
_ccdc_geom_bond_type
H1     C4      2.000   .     S
H1     C5      2.002   .     S
H1     C9      2.003   .     S
H1     C17     2.000   .     S
H2     C3      1.999   1_655 S
H2     C7      1.997   .     S
H2     C11     2.001   1_655 S
H2     C19     1.996   .     S
H3     C2      1.996   .     S
H3     C6      2.003   .     S
H3     C13     1.993   .     S
H3     C21     1.996   .     S
H4     C1      1.994   .     S
H4     C8      1.999   .     S
H4     C15     1.995   .     S
H4     C23     1.997   .     S
H5     C16     1.999   .     S
H5     C25     2.004   .     S
H5     C29     2.004   .     S
H5     C39     1.998   .     S
H6     C14     1.997   .     S
H6     C27     2.003   1_655 S
H6     C31     2.003   .     S
H6     C37     1.999   1_655 S
H7     C12     2.000   .     S
H7     C28     1.997   .     S
H7     C30     2.000   .     S
H7     C35     2.002   .     S
H8     C10     2.000   .     S
H8     C26     1.998   .     S
H8     C32     1.999   .     S
H8     C33     1.998   .     S
H9     C24     1.995   .     S
H9     C41     1.998   .     S
H9     C46     1.991   1_554 S
H9     C55     1.993   .     S
H10    C22     2.000   1_655 S
H10    C43     2.006   .     S
H10    C48     1.994   .     S
H10    C53     1.998   1_655 S
H11    C20     1.997   .     S
H11    C42     1.995   .     S
H11    C45     2.007   1_554 S
H11    C51     2.000   .     S
H12    C18     2.001   .     S
H12    C44     2.005   .     S
H12    C47     2.006   .     S
H12    C49     1.999   .     S
H13    C34     2.003   .     S
H13    C50     2.000   .     S
H13    C60     1.994   .     S
H13    C61     1.995   .     S
H14    C36     2.011   .     S
H14    C52     2.000   1_655 S
H14    C59     2.001   .     S
H14    C63     1.995   .     S
H15    C38     2.001   .     S
H15    C54     1.997   .     S
H15    C58     1.996   .     S
H15    C62     1.998   .     S
H16    C40     1.998   .     S
H16    C56     1.996   .     S
H16    C57     1.994   .     S
H16    C64     1.987   .     S
C1     Be1     1.389   .     S
C1     B64     1.357   .     S
C2     Be2     1.389   .     S
C2     B65     1.358   1_545 S
C3     H2      1.999   1_455 S
C3     Be3     1.390   .     S
C3     B32     1.358   .     S
C4     Be4     1.389   .     S
C4     B1      1.357   .     S
C5     Be6     1.389   .     S
C5     B2      1.357   .     D
C6     Be5     1.389   .     S
C6     B2      1.357   .     S
C7     Be8     1.388   .     S
C7     B3      1.357   .     S
C8     Be7     1.390   .     S
C8     B3      1.356   .     D
C9     Be10    1.389   .     S
C9     B4      1.358   .     D
C10    Be9     1.390   .     S
C10    B4      1.357   .     S
C11    H2      2.001   1_455 S
C11    Be12    1.389   .     S
C11    B5      1.358   .     D
C12    Be11    1.390   .     S
C12    B5      1.356   .     S
C13    Be14    1.389   1_455 S
C13    B6      1.356   .     D
C14    Be13    1.390   .     S
C14    B6      1.356   1_655 S
C15    Be16    1.389   .     S
C15    B7      1.356   .     S
C16    Be15    1.390   .     S
C16    B7      1.357   .     D
C17    Be18    1.389   .     S
C17    B8      1.358   .     D
C18    Be17    1.390   .     S
C18    B8      1.358   .     S
C19    Be20    1.389   .     S
C19    B9      1.356   1_655 S
C20    Be19    1.390   1_455 S
C20    B9      1.356   .     D
C21    Be22    1.388   .     S
C21    B10     1.357   .     D
C22    H10     2.000   1_455 S
C22    Be21    1.390   .     S
C22    B10     1.356   .     S
C23    Be24    1.389   .     S
C23    B11     1.356   .     D
C24    Be23    1.390   .     S
C24    B11     1.355   .     S
C25    Be26    1.390   .     S
C25    B12     1.359   .     D
C26    Be25    1.389   .     S
C26    B12     1.360   .     S
C27    H6      2.003   1_455 S
C27    Be28    1.390   .     S
C27    B13     1.359   .     S
C28    Be27    1.388   .     S
C28    B13     1.359   .     D
C29    Be30    1.390   .     S
C29    B14     1.358   .     S
C30    Be29    1.389   .     S
C30    B14     1.357   .     D
C31    Be32    1.390   .     S
C31    B15     1.358   .     D
C32    Be31    1.389   .     S
C32    B15     1.357   .     S
C33    Be34    1.388   .     S
C33    B16     1.359   .     D
C34    Be33    1.390   .     S
C34    B16     1.358   .     S
C35    Be36    1.388   1_455 S
C35    B17     1.359   .     D
C36    Be35    1.390   .     S
C36    B17     1.359   1_655 S
C37    H6      1.999   1_455 S
C37    Be38    1.389   .     S
C37    B18     1.357   .     S
C38    Be37    1.389   .     S
C38    B18     1.358   .     D
C39    Be40    1.390   .     S
C39    B19     1.357   .     D
C40    Be39    1.389   .     S
C40    B19     1.357   .     S
C41    Be42    1.390   .     S
C41    B20     1.357   .     S
C42    Be41    1.391   .     S
C42    B20     1.355   .     D
C43    Be44    1.390   .     S
C43    B21     1.359   .     D
C44    Be43    1.390   .     S
C44    B21     1.358   .     S
C45    H11     2.007   1_556 S
C45    Be45    1.390   .     S
C45    B22     1.359   .     S
C46    H9      1.991   1_556 S
C46    Be46    1.389   .     S
C46    B55     1.358   .     D
C47    Be47    1.389   .     S
C47    B23     1.360   .     S
C48    Be48    1.389   .     S
C48    B34     1.358   .     S
C49    Be50    1.389   .     S
C49    B24     1.358   .     S
C50    Be49    1.390   .     S
C50    B24     1.356   .     D
C51    Be52    1.390   .     S
C51    B25     1.356   .     D
C52    H14     2.000   1_455 S
C52    Be51    1.390   .     S
C52    B25     1.355   .     S
C53    H10     1.998   1_455 S
C53    Be54    1.389   .     S
C53    B26     1.357   .     D
C54    Be53    1.389   .     S
C54    B26     1.357   .     S
C55    Be56    1.389   .     S
C55    B27     1.356   .     S
C56    Be55    1.390   .     S
C56    B27     1.357   .     D
C57    Be57    1.390   .     S
C57    B28     1.356   .     S
C58    Be58    1.389   1_455 S
C58    B29     1.357   .     S
C59    Be59    1.390   .     S
C59    B95     1.358   1_645 S
C60    Be60    1.389   .     S
C60    B92     1.357   .     S
C61    Be62    1.389   .     S
C61    B30     1.358   .     S
C62    Be61    1.390   .     S
C62    B30     1.358   .     D
C63    Be64    1.390   .     S
C63    B31     1.357   .     D
C64    Be63    1.388   .     S
C64    B31     1.357   .     S
Be1    He3     1.097   .     S
Be1    Be129   1.393   .     D
Be2    He4     1.097   .     S
Be2    Be130   1.392   1_445 D
Be3    He5     1.097   1_455 S
Be3    Be131   1.392   .     D
Be4    He6     1.097   .     S
Be4    Be132   1.393   1_545 D
B1     Li1     1.097   .     S
B1     C132    1.358   1_545 D
Be5    Be6     1.394   .     D
Be5    He8     1.097   .     S
Be6    He7     1.097   .     S
B2     Li2     1.097   .     S
Be7    Be8     1.394   .     D
Be7    He10    1.096   .     S
Be8    He9     1.097   .     S
B3     Li3     1.097   .     S
Be9    Be10    1.394   .     D
Be9    He12    1.097   .     S
Be10   He11    1.096   .     S
B4     Li4     1.099   .     S
Be11   Be12    1.394   .     D
Be11   He14    1.096   .     S
Be12   He13    1.096   .     S
B5     Li5     1.098   1_455 S
Be13   Be14    1.393   .     D
Be13   He16    1.096   .     S
Be14   C13     1.389   1_655 S
Be14   He15    1.097   .     S
B6     C14     1.356   1_455 S
B6     Li6     1.099   .     S
Be15   Be16    1.394   .     D
Be15   He18    1.096   .     S
Be16   He17    1.097   .     S
B7     Li7     1.099   .     S
Be17   Be18    1.391   .     D
Be17   He20    1.097   .     S
Be18   He19    1.097   .     S
B8     Li8     1.098   .     S
Be19   C20     1.390   1_655 S
Be19   Be20    1.392   .     D
Be19   He22    1.097   .     S
Be20   He21    1.097   .     S
B9     C19     1.356   1_455 S
B9     Li9     1.098   .     S
Be21   Be22    1.393   .     D
Be21   He24    1.097   .     S
Be22   He23    1.096   .     S
B10    Li10    1.097   1_455 S
Be23   Be24    1.395   .     D
Be23   He26    1.096   1_554 S
Be24   He25    1.096   .     S
B11    Li11    1.097   .     S
Be25   Be26    1.390   .     D
Be25   He28    1.097   .     S
Be26   He27    1.096   .     S
B12    Li12    1.098   .     S
Be27   Be28    1.391   .     D
Be27   He30    1.097   .     S
Be28   He29    1.096   .     S
B13    Li13    1.098   1_455 S
Be29   Be30    1.393   .     D
Be29   He32    1.097   .     S
Be30   He31    1.097   .     S
B14    Li14    1.097   .     S
Be31   Be32    1.393   .     D
Be31   He34    1.097   .     S
Be32   He33    1.097   .     S
B15    Li15    1.097   .     S
Be33   Be34    1.391   .     D
Be33   He36    1.097   .     S
Be34   He35    1.097   .     S
B16    Li16    1.098   .     S
Be35   Be36    1.392   .     D
Be35   He38    1.095   .     S
Be36   C35     1.388   1_655 S
Be36   He37    1.097   .     S
B17    C36     1.359   1_455 S
B17    Li17    1.098   .     S
Be37   Be38    1.393   .     D
Be37   He40    1.097   .     S
Be38   He39    1.097   .     S
B18    Li18    1.098   1_455 S
Be39   Be40    1.392   .     D
Be39   He42    1.096   .     S
Be40   He41    1.097   .     S
B19    Li19    1.098   .     S
Be41   Be42    1.393   .     D
Be41   He44    1.096   .     S
Be42   He43    1.097   .     S
B20    Li20    1.098   1_554 S
Be43   Be44    1.393   .     D
Be43   He46    1.097   .     S
Be44   He45    1.097   .     S
B21    Li21    1.098   .     S
Be45   He47    1.097   1_455 S
Be45   Be109   1.393   .     D
B22    Li31    1.097   .     S
B22    C109    1.359   .     D
Be46   He48    1.097   .     S
Be46   Be110   1.390   .     D
Be47   He49    1.097   .     S
Be47   Be111   1.392   .     D
B23    Li23    1.097   .     S
B23    C111    1.359   .     D
Be48   He50    1.097   .     S
Be48   Be112   1.390   .     D
He1    Be63    1.097   .     S
Be49   Be50    1.394   .     D
Be49   He52    1.096   .     S
Be50   He51    1.095   .     S
B24    Li25    1.098   .     S
Be51   Be52    1.395   .     D
Be51   He54    1.096   .     S
Be52   He53    1.095   1_554 S
B25    Li26    1.098   .     S
Be53   Be54    1.394   .     D
Be53   He56    1.097   .     S
Be54   He55    1.096   .     S
B26    Li27    1.097   1_455 S
Be55   Be56    1.394   .     D
Be55   He58    1.096   .     S
Be56   He57    1.096   1_554 S
B27    Li28    1.099   .     S
Be57   He59    1.097   .     S
Be57   Be185   1.393   1_545 D
B28    Li29    1.097   .     S
B28    C185    1.357   1_545 D
Be58   C58     1.389   1_655 S
Be58   He60    1.097   .     S
Be58   Be186   1.392   .     D
B29    Li30    1.097   .     S
B29    C186    1.357   1_455 D
Be59   He61    1.096   .     S
Be59   Be187   1.392   1_545 D
He2    Be64    1.097   .     S
Be60   He62    1.097   .     S
Be60   Be188   1.392   .     D
Be61   Be62    1.391   .     D
Be61   He63    1.097   .     S
Be62   He64    1.097   .     S
B30    Li32    1.098   .     S
Be63   Be64    1.391   .     D
B31    Li24    1.097   .     S
B32    Li22    1.097   .     S
B32    C131    1.358   .     D
He5    Be3     1.097   1_655 S
Li5    B5      1.098   1_655 S
Li10   B10     1.097   1_655 S
He26   Be23    1.096   1_556 S
Li13   B13     1.098   1_655 S
Li18   B18     1.098   1_655 S
Li20   B20     1.098   1_556 S
He47   Be45    1.097   1_655 S
He53   Be52    1.095   1_556 S
Li27   B26     1.097   1_655 S
He57   Be56    1.096   1_556 S
Li33   B34     1.097   .     S
H17    C68     1.998   .     S
H17    C69     2.004   .     S
H17    C73     1.995   1_455 S
H17    C81     1.992   .     S
H18    C67     1.997   .     S
H18    C71     1.996   .     S
H18    C75     1.996   .     S
H18    C83     1.995   .     S
H19    C66     1.995   .     S
H19    C70     2.001   .     S
H19    C77     1.994   .     S
H19    C85     1.996   .     S
H20    C65     1.998   .     S
H20    C72     1.997   .     S
H20    C79     2.000   1_655 S
H20    C87     2.001   .     S
H21    C80     1.995   .     S
H21    C89     1.997   .     S
H21    C93     1.994   .     S
H21    C103    1.995   1_455 S
H22    C78     1.997   .     S
H22    C91     2.000   .     S
H22    C95     2.003   .     S
H22    C101    2.002   .     S
H23    C76     1.994   .     S
H23    C92     1.993   .     S
H23    C94     1.993   .     S
H23    C99     1.996   .     S
H24    C74     1.999   .     S
H24    C90     2.001   1_655 S
H24    C96     2.002   .     S
H24    C97     2.003   1_655 S
H25    C88     2.001   1_455 S
H25    C105    1.991   .     S
H25    C109    2.006   .     S
H25    C119    1.996   .     S
H26    C86     1.998   .     S
H26    C107    2.003   .     S
H26    C111    2.006   .     S
H26    C117    2.002   .     S
H27    C84     1.991   .     S
H27    C106    1.990   .     S
H27    C110    1.991   .     S
H27    C115    1.991   .     S
H28    C82     1.994   1_655 S
H28    C108    2.001   .     S
H28    C112    1.994   .     S
H28    C113    1.998   .     S
H29    C98     2.006   .     S
H29    C114    2.000   .     S
H29    C124    1.997   .     S
H29    C125    2.005   .     S
H30    C100    2.001   .     S
H30    C116    1.996   .     S
H30    C123    1.994   .     S
H30    C127    1.985   .     S
H31    C102    2.006   .     S
H31    C118    2.004   .     S
H31    C122    1.999   .     S
H31    C126    2.004   .     S
H32    C104    1.999   .     S
H32    C120    1.992   1_655 S
H32    C121    1.991   .     S
H32    C128    1.984   .     S
C65    Be65    1.389   .     S
C65    B96     1.358   1_655 S
C66    Be66    1.388   .     S
C66    B33     1.358   .     S
C67    Be67    1.390   .     S
C67    B128    1.357   .     S
C68    Be68    1.390   .     S
C68    B63     1.357   .     S
C69    Be70    1.389   .     S
C69    B35     1.357   .     D
C70    Be69    1.389   .     S
C70    B35     1.357   .     S
C71    Be72    1.389   .     S
C71    B36     1.357   .     D
C72    Be71    1.389   .     S
C72    B36     1.358   .     S
C73    H17     1.995   1_655 S
C73    Be74    1.388   .     S
C73    B37     1.357   1_655 D
C74    Be73    1.390   .     S
C74    B37     1.356   1_655 S
C75    Be76    1.389   .     S
C75    B38     1.357   .     D
C76    Be75    1.389   .     S
C76    B38     1.356   .     S
C77    Be78    1.389   .     S
C77    B39     1.357   .     D
C78    Be77    1.390   .     S
C78    B39     1.357   .     S
C79    H20     2.000   1_455 S
C79    Be80    1.389   .     S
C79    B40     1.357   .     D
C80    Be79    1.389   .     S
C80    B40     1.356   .     S
C81    Be82    1.388   .     S
C81    B41     1.357   1_455 D
C82    H28     1.994   1_455 S
C82    Be81    1.390   .     S
C82    B41     1.356   1_455 S
C83    Be84    1.389   .     S
C83    B42     1.356   .     S
C84    Be83    1.389   .     S
C84    B42     1.356   .     D
C85    Be86    1.389   .     S
C85    B43     1.357   .     D
C86    Be85    1.390   .     S
C86    B43     1.357   .     S
C87    Be88    1.389   .     S
C87    B44     1.357   1_655 D
C88    H25     2.001   1_655 S
C88    Be87    1.389   .     S
C88    B44     1.358   1_655 S
C89    Be90    1.389   .     S
C89    B45     1.358   .     D
C90    H24     2.001   1_455 S
C90    Be89    1.390   .     S
C90    B45     1.359   .     S
C91    Be92    1.390   .     S
C91    B46     1.357   .     D
C92    Be91    1.388   .     S
C92    B46     1.358   .     S
C93    Be94    1.390   .     S
C93    B47     1.356   .     D
C94    Be93    1.389   .     S
C94    B47     1.356   .     S
C95    Be96    1.390   .     S
C95    B48     1.357   .     D
C96    Be95    1.389   .     S
C96    B48     1.357   .     S
C97    H24     2.003   1_455 S
C97    Be98    1.389   .     S
C97    B49     1.359   1_455 S
C98    Be97    1.389   .     S
C98    B49     1.359   1_455 D
C99    Be100   1.389   .     S
C99    B50     1.357   .     S
C100   Be99    1.390   .     S
C100   B50     1.357   .     D
C101   Be102   1.389   .     S
C101   B51     1.359   .     S
C102   Be101   1.390   .     S
C102   B51     1.359   .     D
C103   H21     1.995   1_655 S
C103   Be104   1.389   .     S
C103   B52     1.357   1_655 S
C104   Be103   1.389   .     S
C104   B52     1.356   1_655 D
C105   Be106   1.391   .     S
C105   B53     1.354   .     D
C106   Be105   1.389   .     S
C106   B53     1.356   .     S
C107   Be108   1.390   .     S
C107   B54     1.358   .     S
C108   Be107   1.389   .     S
C108   B54     1.358   .     D
C109   Be109   1.389   .     S
C110   Be110   1.389   .     S
C110   B55     1.357   .     S
C111   Be111   1.389   .     S
C112   B34     1.358   .     D
C112   Be112   1.390   .     S
C113   Be114   1.389   .     S
C113   B56     1.357   1_655 S
C114   Be113   1.390   .     S
C114   B56     1.357   .     D
C115   Be116   1.389   .     S
C115   B57     1.356   .     D
C116   Be115   1.390   .     S
C116   B57     1.356   .     S
C117   Be118   1.389   .     S
C117   B58     1.358   .     S
C118   Be117   1.390   .     S
C118   B58     1.356   .     D
C119   Be120   1.390   .     S
C119   B59     1.355   .     S
C120   H32     1.992   1_455 S
C120   Be119   1.389   .     S
C120   B59     1.355   .     D
C121   Be121   1.389   .     S
C121   B60     1.356   1_655 S
C122   Be122   1.389   .     S
C122   B124    1.357   .     S
C123   Be123   1.390   .     S
C123   B97     1.357   .     S
C124   Be124   1.388   1_455 S
C124   B127    1.358   .     S
C125   Be126   1.390   .     S
C125   B61     1.359   .     D
C126   Be125   1.389   .     S
C126   B61     1.360   .     S
C127   Be128   1.389   .     S
C127   B62     1.355   .     D
C128   Be127   1.389   .     S
C128   B62     1.355   .     S
Be65   He65    1.097   .     S
Be65   Be193   1.393   1_655 D
Be66   He66    1.097   .     S
Be66   Be194   1.393   1_545 D
B33    Li35    1.098   .     S
B33    C194    1.357   1_545 D
Be67   He67    1.097   .     S
Be67   Be195   1.392   .     D
Be68   He68    1.097   .     S
Be68   Be196   1.393   1_445 D
Be69   Be70    1.393   .     D
Be69   He70    1.097   .     S
Be70   He69    1.097   .     S
B35    Li36    1.098   .     S
Be71   Be72    1.392   .     D
Be71   He72    1.097   .     S
Be72   He71    1.097   .     S
B36    Li37    1.098   .     S
Be73   Be74    1.394   .     D
Be73   He74    1.096   .     S
Be74   He73    1.097   .     S
B37    C73     1.357   1_455 D
B37    C74     1.356   1_455 S
B37    Li38    1.099   .     S
Be75   Be76    1.394   .     D
Be75   He76    1.097   .     S
Be76   He75    1.096   .     S
B38    Li39    1.099   .     S
Be77   Be78    1.393   .     D
Be77   He78    1.096   .     S
Be78   He77    1.096   .     S
B39    Li40    1.099   .     S
Be79   Be80    1.394   .     D
Be79   He80    1.096   .     S
Be80   He79    1.096   .     S
B40    Li41    1.099   1_455 S
Be81   Be82    1.391   .     D
Be81   He82    1.097   .     S
Be82   He81    1.096   .     S
B41    C81     1.357   1_655 D
B41    C82     1.356   1_655 S
B41    Li42    1.097   .     S
Be83   Be84    1.393   .     D
Be83   He84    1.096   .     S
Be84   He83    1.096   .     S
B42    Li43    1.098   .     S
Be85   Be86    1.392   .     D
Be85   He86    1.097   .     S
Be86   He85    1.096   .     S
B43    Li44    1.098   .     S
Be87   Be88    1.392   .     D
Be87   He88    1.097   .     S
Be88   He87    1.096   .     S
B44    C87     1.357   1_455 D
B44    C88     1.358   1_455 S
B44    Li45    1.098   .     S
Be89   Be90    1.391   .     D
Be89   He90    1.096   .     S
Be90   He89    1.097   .     S
B45    Li46    1.097   1_455 S
Be91   Be92    1.391   .     D
Be91   He92    1.097   .     S
Be92   He91    1.096   .     S
B46    Li47    1.097   .     S
Be93   Be94    1.392   .     D
Be93   He94    1.097   .     S
Be94   He93    1.097   .     S
B47    Li48    1.098   .     S
Be95   Be96    1.394   .     D
Be95   He96    1.097   .     S
Be96   He95    1.097   .     S
B48    Li49    1.097   .     S
Be97   Be98    1.392   .     D
Be97   He98    1.097   .     S
Be98   He97    1.097   .     S
B49    C98     1.359   1_655 D
B49    C97     1.359   1_655 S
B49    Li50    1.098   .     S
Be99   Be100   1.392   .     D
Be99   He100   1.096   .     S
Be100  He99    1.097   .     S
B50    Li51    1.098   .     S
Be101  Be102   1.391   .     D
Be101  He102   1.097   .     S
Be102  He101   1.097   .     S
B51    Li52    1.098   .     S
Be103  Be104   1.392   .     D
Be103  He104   1.096   .     S
Be104  He103   1.097   .     S
B52    C104    1.356   1_455 D
B52    C103    1.357   1_455 S
B52    Li53    1.098   .     S
Be105  Be106   1.393   .     D
Be105  He106   1.096   .     S
Be106  He105   1.097   .     S
B53    Li54    1.098   .     S
Be107  Be108   1.393   .     D
Be107  He108   1.096   .     S
Be108  He107   1.097   .     S
B54    Li55    1.097   .     S
Be109  He109   1.097   1_455 S
Be110  He110   1.097   .     S
B55    Li56    1.097   .     S
Be111  He111   1.097   .     S
Be112  He112   1.097   .     S
Be113  Be114   1.394   1_455 D
Be113  He114   1.096   .     S
Be114  Be113   1.394   1_655 D
Be114  He113   1.096   .     S
B56    C113    1.357   1_455 S
B56    Li57    1.098   .     S
Be115  Be116   1.394   .     D
Be115  He116   1.096   .     S
Be116  He115   1.096   .     S
B57    Li58    1.099   .     S
Be117  Be118   1.395   .     D
Be117  He118   1.096   .     S
Be118  He117   1.096   .     S
B58    Li59    1.098   .     S
Be119  Be120   1.395   .     D
Be119  He120   1.096   .     S
Be120  He119   1.096   .     S
B59    Li60    1.099   1_455 S
Be121  He121   1.097   .     S
Be121  Be249   1.392   1_545 D
Be122  He122   1.097   .     S
Be122  Be250   1.393   .     D
Be123  He123   1.097   .     S
Be123  Be251   1.392   1_545 D
Li34   B60     1.097   .     S
Be124  C124    1.388   1_655 S
Be124  He125   1.097   .     S
Be124  Be252   1.392   .     D
B60    C121    1.356   1_455 S
B60    C249    1.357   1_545 D
Be125  Be126   1.390   .     D
Be125  He126   1.097   .     S
Be126  He127   1.097   .     S
B61    Li61    1.098   .     S
Be127  Be128   1.391   .     D
Be127  He129   1.097   .     S
Be128  He128   1.097   .     S
B62    Li62    1.098   .     S
Li41   B40     1.099   1_655 S
Li46   B45     1.097   1_655 S
He109  Be109   1.097   1_655 S
Li60   B59     1.099   1_655 S
He124  Be255   1.097   1_545 S
B63    C196    1.357   1_445 D
B63    Li128   1.098   .     S
Li63   B97     1.097   .     S
H33    C132    1.999   .     S
H33    C133    1.999   .     S
H33    C137    1.998   .     S
H33    C145    2.001   .     S
H34    C131    1.998   .     S
H34    C135    2.004   .     S
H34    C139    1.996   .     S
H34    C147    1.998   .     S
H35    C130    1.997   .     S
H35    C134    1.994   .     S
H35    C141    1.998   1_655 S
H35    C149    1.993   .     S
H36    C129    1.995   .     S
H36    C136    2.001   .     S
H36    C143    1.994   .     S
H36    C151    1.990   .     S
H37    C144    1.999   .     S
H37    C153    2.001   .     S
H37    C157    2.004   .     S
H37    C167    2.004   .     S
H38    C142    1.997   .     S
H38    C155    1.994   .     S
H38    C159    1.993   .     S
H38    C165    1.998   .     S
H39    C140    2.001   .     S
H39    C156    2.000   1_655 S
H39    C158    2.006   .     S
H39    C163    2.002   1_655 S
H40    C138    1.995   .     S
H40    C154    1.995   .     S
H40    C160    1.997   .     S
H40    C161    1.995   .     S
H41    C152    1.994   .     S
H41    C169    2.003   .     S
H41    C173    1.995   1_554 S
H41    C183    1.997   .     S
H42    C150    1.997   1_455 S
H42    C171    1.991   .     S
H42    C175    1.996   .     S
H42    C181    1.996   .     S
H43    C148    2.002   1_655 S
H43    C170    2.008   .     S
H43    C174    2.007   1_554 S
H43    C179    2.004   1_655 S
H44    C146    2.001   .     S
H44    C172    1.994   .     S
H44    C176    2.000   .     S
H44    C177    1.995   .     S
H45    C162    1.996   .     S
H45    C178    1.993   .     S
H45    C188    1.993   .     S
H45    C189    1.981   .     S
H46    C164    2.006   .     S
H46    C180    2.004   .     S
H46    C187    2.002   .     S
H46    C191    2.006   .     S
H47    C166    2.007   .     S
H47    C182    1.996   1_655 S
H47    C186    1.997   .     S
H47    C190    1.990   .     S
H48    C168    2.007   .     S
H48    C184    2.000   .     S
H48    C185    1.996   .     S
H48    C192    2.002   .     S
C129   Be129   1.389   .     S
C129   B64     1.357   .     D
C130   Be130   1.390   .     S
C130   B65     1.358   1_655 D
C131   Be131   1.389   .     S
C132   B1      1.358   1_565 D
C132   Be132   1.389   .     S
C133   Be134   1.390   .     S
C133   B66     1.357   .     D
C134   Be133   1.389   .     S
C134   B66     1.357   .     S
C135   Be136   1.390   .     S
C135   B67     1.357   .     D
C136   Be135   1.389   .     S
C136   B67     1.357   .     S
C137   Be138   1.389   .     S
C137   B68     1.357   .     D
C138   Be137   1.389   .     S
C138   B68     1.356   .     S
C139   Be140   1.389   1_455 S
C139   B69     1.357   .     D
C140   Be139   1.390   .     S
C140   B69     1.357   1_655 S
C141   H35     1.998   1_455 S
C141   Be142   1.389   .     S
C141   B70     1.358   .     D
C142   Be141   1.390   .     S
C142   B70     1.356   .     S
C143   Be144   1.389   .     S
C143   B71     1.357   .     D
C144   Be143   1.390   .     S
C144   B71     1.356   .     S
C145   Be146   1.389   .     S
C145   B72     1.357   .     D
C146   Be145   1.389   .     S
C146   B72     1.357   .     S
C147   Be148   1.389   .     S
C147   B73     1.357   .     D
C148   H43     2.002   1_455 S
C148   Be147   1.390   .     S
C148   B73     1.356   .     S
C149   Be150   1.389   .     S
C149   B74     1.356   1_655 D
C150   H42     1.997   1_655 S
C150   Be149   1.390   .     S
C150   B74     1.356   1_655 S
C151   Be152   1.388   .     S
C151   B75     1.357   .     S
C152   Be151   1.390   .     S
C152   B75     1.356   .     D
C153   Be154   1.390   .     S
C153   B76     1.358   .     S
C154   Be153   1.389   .     S
C154   B76     1.359   .     D
C155   Be156   1.388   .     S
C155   B77     1.357   .     S
C156   H39     2.000   1_455 S
C156   Be155   1.390   .     S
C156   B77     1.358   .     D
C157   Be158   1.389   .     S
C157   B78     1.357   .     D
C158   Be157   1.390   .     S
C158   B78     1.357   .     S
C159   Be160   1.389   .     S
C159   B79     1.356   .     D
C160   Be159   1.390   .     S
C160   B79     1.356   .     S
C161   Be162   1.389   .     S
C161   B80     1.356   .     D
C162   Be161   1.389   .     S
C162   B80     1.356   .     S
C163   H39     2.002   1_455 S
C163   Be164   1.389   .     S
C163   B81     1.358   .     S
C164   Be163   1.389   .     S
C164   B81     1.359   .     D
C165   Be166   1.389   1_455 S
C165   B82     1.357   .     D
C166   Be165   1.390   .     S
C166   B82     1.357   1_655 S
C167   Be168   1.389   .     S
C167   B83     1.359   .     D
C168   Be167   1.390   .     S
C168   B83     1.359   .     S
C169   Be170   1.389   .     S
C169   B84     1.358   .     D
C170   Be169   1.390   .     S
C170   B84     1.359   .     S
C171   Be172   1.390   .     S
C171   B85     1.356   .     D
C172   Be171   1.390   .     S
C172   B85     1.357   .     S
C173   H41     1.995   1_556 S
C173   Be173   1.389   .     S
C173   B86     1.358   .     S
C174   H43     2.007   1_556 S
C174   Be174   1.390   .     S
C174   B118    1.358   .     D
C175   Be175   1.389   .     S
C175   B87     1.357   .     S
C176   Be176   1.389   .     S
C176   B119    1.359   .     D
C177   Be178   1.390   .     S
C177   B88     1.355   .     S
C178   Be177   1.389   .     S
C178   B88     1.356   .     D
C179   H43     2.004   1_455 S
C179   Be180   1.389   .     S
C179   B89     1.358   .     S
C180   Be179   1.389   .     S
C180   B89     1.358   .     D
C181   Be182   1.390   .     S
C181   B90     1.355   .     D
C182   H47     1.996   1_455 S
C182   Be181   1.389   .     S
C182   B90     1.355   .     S
C183   Be184   1.389   .     S
C183   B91     1.357   .     D
C184   Be183   1.390   .     S
C184   B91     1.355   .     S
C185   B28     1.357   1_565 D
C185   Be185   1.388   .     S
C186   B29     1.357   1_655 D
C186   Be186   1.390   .     S
C187   Be187   1.389   1_455 S
C187   B95     1.358   .     D
C188   Be188   1.389   .     S
C188   B92     1.356   .     D
C189   Be190   1.388   .     S
C189   B93     1.356   .     D
C190   Be189   1.390   .     S
C190   B93     1.355   .     S
C191   Be192   1.390   .     S
C191   B94     1.359   .     D
C192   Be191   1.389   .     S
C192   B94     1.359   .     S
Be129  He131   1.097   .     S
B64    Li64    1.098   .     S
Be130  Be2     1.392   1_665 D
Be130  He132   1.097   .     S
He130  Be192   1.097   .     S
Be131  He133   1.097   .     S
B65    C130    1.358   1_455 D
B65    C2      1.358   1_565 S
B65    Li65    1.097   .     S
Be132  Be4     1.393   1_565 D
Be132  He134   1.097   .     S
Be133  Be134   1.392   .     D
Be133  He136   1.097   .     S
Be134  He135   1.097   .     S
B66    Li66    1.097   .     S
Be135  Be136   1.394   .     D
Be135  He138   1.097   .     S
Be136  He137   1.097   .     S
B67    Li67    1.097   .     S
Be137  Be138   1.394   .     D
Be137  He140   1.096   .     S
Be138  He139   1.096   .     S
B68    Li68    1.099   .     S
Be139  Be140   1.393   .     D
Be139  He142   1.095   .     S
Be140  C139    1.389   1_655 S
Be140  He141   1.097   .     S
B69    C140    1.357   1_455 S
B69    Li69    1.099   .     S
Be141  Be142   1.394   .     D
Be141  He144   1.097   .     S
Be142  He143   1.096   .     S
B70    Li70    1.099   1_455 S
Be143  Be144   1.393   .     D
Be143  He146   1.097   .     S
Be144  He145   1.097   .     S
B71    Li71    1.099   .     S
Be145  Be146   1.393   .     D
Be145  He148   1.097   .     S
Be146  He147   1.096   .     S
B72    Li72    1.097   .     S
Be147  Be148   1.393   .     D
Be147  He150   1.097   1_554 S
Be148  He149   1.096   .     S
B73    Li73    1.097   1_455 S
Be149  Be150   1.392   .     D
Be149  He152   1.097   .     S
Be150  He151   1.097   .     S
B74    C149    1.356   1_455 D
B74    C150    1.356   1_455 S
B74    Li74    1.098   .     S
Be151  Be152   1.392   .     D
Be151  He154   1.097   .     S
Be152  He153   1.097   .     S
B75    Li75    1.098   .     S
Be153  Be154   1.391   .     D
Be153  He156   1.097   .     S
Be154  He155   1.097   .     S
B76    Li76    1.097   .     S
Be155  Be156   1.392   .     D
Be155  He158   1.096   .     S
Be156  He157   1.097   .     S
B77    Li77    1.098   1_455 S
Be157  Be158   1.394   .     D
Be157  He160   1.097   .     S
Be158  He159   1.097   .     S
B78    Li78    1.097   .     S
Be159  Be160   1.392   .     D
Be159  He162   1.097   .     S
Be160  He161   1.097   .     S
B79    Li79    1.098   .     S
Be161  Be162   1.393   .     D
Be161  He164   1.097   .     S
Be162  He163   1.096   .     S
B80    Li80    1.098   .     S
Be163  Be164   1.392   .     D
Be163  He166   1.097   .     S
Be164  He165   1.097   .     S
B81    Li81    1.098   1_455 S
Be165  Be166   1.392   .     D
Be165  He168   1.096   .     S
Be166  C165    1.389   1_655 S
Be166  He167   1.097   .     S
B82    C166    1.357   1_455 S
B82    Li82    1.098   .     S
Be167  Be168   1.391   .     D
Be167  He170   1.097   .     S
Be168  He169   1.097   .     S
B83    Li83    1.098   .     S
Be169  Be170   1.393   .     D
Be169  He172   1.096   .     S
Be170  He171   1.097   .     S
B84    Li84    1.098   1_554 S
Be171  Be172   1.392   .     D
Be171  He174   1.097   .     S
Be172  He173   1.097   .     S
B85    Li85    1.097   .     S
Be173  He175   1.097   .     S
Be173  Be237   1.391   .     D
B86    Li86    1.097   .     S
B86    C237    1.358   .     D
Be174  He176   1.097   .     S
Be174  Be238   1.391   .     D
Be175  He177   1.097   1_455 S
Be175  Be239   1.392   .     D
B87    Li87    1.097   .     S
B87    C239    1.357   .     D
Be176  He178   1.097   .     S
Be176  Be240   1.391   .     D
Be177  Be178   1.394   .     D
Be177  He180   1.096   .     S
Be178  He179   1.096   .     S
B88    Li88    1.099   .     S
Be179  Be180   1.395   .     D
Be179  He182   1.097   .     S
Be180  He181   1.096   1_554 S
B89    Li89    1.097   .     S
Be181  Be182   1.395   .     D
Be181  He184   1.096   .     S
Be182  He183   1.096   .     S
B90    Li90    1.098   1_455 S
Be183  Be184   1.394   .     D
Be183  He186   1.096   .     S
Be184  He185   1.096   1_554 S
B91    Li91    1.099   .     S
Be185  Be57    1.393   1_565 D
Be185  He187   1.097   .     S
Be186  He188   1.097   .     S
Be187  Be59    1.392   1_565 D
Be187  C187    1.389   1_655 S
Be187  He189   1.097   .     S
Be188  He190   1.097   .     S
B92    Li92    1.097   .     S
Be189  Be190   1.392   .     D
Be189  He192   1.097   .     S
Be190  He191   1.097   .     S
B93    Li93    1.097   .     S
Be191  Be192   1.391   .     D
Be191  He193   1.097   .     S
B94    Li94    1.098   .     S
Li70   B70     1.099   1_655 S
He150  Be147   1.097   1_556 S
Li73   B73     1.097   1_655 S
Li77   B77     1.098   1_655 S
Li81   B81     1.098   1_655 S
Li84   B84     1.098   1_556 S
He177  Be175   1.097   1_655 S
He181  Be180   1.096   1_556 S
Li90   B90     1.098   1_655 S
He185  Be184   1.096   1_556 S
B95    C59     1.358   1_465 S
B95    Li95    1.097   .     S
H49    C196    1.995   .     S
H49    C197    1.999   .     S
H49    C201    1.992   1_655 S
H49    C209    1.991   .     S
H50    C195    1.993   .     S
H50    C199    2.001   .     S
H50    C203    1.993   .     S
H50    C211    1.995   .     S
H51    C194    2.000   .     S
H51    C198    2.000   .     S
H51    C205    2.002   .     S
H51    C213    1.998   .     S
H52    C193    1.999   .     S
H52    C200    1.999   .     S
H52    C207    2.000   .     S
H52    C215    1.998   .     S
H53    C208    1.999   .     S
H53    C217    1.996   .     S
H53    C221    1.996   .     S
H53    C231    1.998   1_655 S
H54    C206    2.000   .     S
H54    C219    1.997   .     S
H54    C223    1.997   .     S
H54    C229    1.996   .     S
H55    C204    1.996   .     S
H55    C220    2.002   .     S
H55    C222    1.998   .     S
H55    C227    1.996   .     S
H56    C202    1.997   .     S
H56    C218    2.005   .     S
H56    C224    1.998   .     S
H56    C225    1.999   .     S
H57    C216    2.000   1_655 S
H57    C233    2.001   .     S
H57    C238    2.001   .     S
H57    C247    1.998   .     S
H58    C214    1.996   .     S
H58    C235    1.993   .     S
H58    C240    2.002   .     S
H58    C245    1.996   .     S
H59    C212    1.998   .     S
H59    C234    2.005   .     S
H59    C237    1.998   .     S
H59    C243    1.998   .     S
H60    C210    1.994   1_455 S
H60    C236    1.992   .     S
H60    C239    1.996   .     S
H60    C241    1.996   .     S
H61    C226    2.005   .     S
H61    C242    1.997   1_655 S
H61    C252    1.997   .     S
H61    C253    1.996   .     S
H62    C228    1.999   .     S
H62    C244    1.998   .     S
H62    C251    1.994   .     S
H62    C255    1.998   .     S
H63    C230    2.002   .     S
H63    C246    1.999   .     S
H63    C250    1.996   .     S
H63    C254    1.988   .     S
H64    C232    2.003   .     S
H64    C248    1.999   .     S
H64    C249    1.993   .     S
H64    C256    1.995   .     S
C193   Be193   1.390   .     S
C193   B96     1.357   .     D
C194   B33     1.357   1_565 D
C194   Be194   1.390   .     S
C195   Be195   1.389   .     S
C195   B128    1.357   .     D
C196   B63     1.357   1_665 D
C196   Be196   1.389   .     S
C197   Be198   1.389   .     S
C197   B98     1.357   .     D
C198   Be197   1.390   .     S
C198   B98     1.357   .     S
C199   Be200   1.390   .     S
C199   B99     1.357   .     D
C200   Be199   1.389   .     S
C200   B99     1.357   .     S
C201   H49     1.992   1_455 S
C201   Be202   1.389   .     S
C201   B100    1.356   .     D
C202   Be201   1.390   .     S
C202   B100    1.356   .     S
C203   Be204   1.389   .     S
C203   B101    1.356   .     D
C204   Be203   1.390   .     S
C204   B101    1.356   .     S
C205   Be206   1.390   .     S
C205   B102    1.357   .     D
C206   Be205   1.389   .     S
C206   B102    1.357   .     S
C207   Be208   1.389   1_455 S
C207   B103    1.358   .     D
C208   Be207   1.390   .     S
C208   B103    1.356   1_655 S
C209   Be210   1.389   .     S
C209   B104    1.356   .     D
C210   H60     1.994   1_655 S
C210   Be209   1.390   .     S
C210   B104    1.356   .     S
C211   Be212   1.389   .     S
C211   B105    1.357   .     D
C212   Be211   1.390   .     S
C212   B105    1.355   .     S
C213   Be214   1.389   .     S
C213   B106    1.357   .     S
C214   Be213   1.389   .     S
C214   B106    1.357   .     D
C215   Be216   1.389   .     S
C215   B107    1.358   1_455 D
C216   H57     2.000   1_455 S
C216   Be215   1.390   .     S
C216   B107    1.357   1_455 S
C217   Be218   1.388   .     S
C217   B108    1.359   1_655 D
C218   Be217   1.390   1_455 S
C218   B108    1.359   .     S
C219   Be220   1.389   .     S
C219   B109    1.359   .     D
C220   Be219   1.390   .     S
C220   B109    1.359   .     S
C221   Be222   1.389   .     S
C221   B110    1.357   .     D
C222   Be221   1.390   .     S
C222   B110    1.357   .     S
C223   Be224   1.389   .     S
C223   B111    1.357   .     D
C224   Be223   1.390   .     S
C224   B111    1.357   .     S
C225   Be226   1.389   1_455 S
C225   B112    1.358   .     S
C226   Be225   1.389   .     S
C226   B112    1.358   1_655 D
C227   Be228   1.389   .     S
C227   B113    1.357   .     S
C228   Be227   1.389   .     S
C228   B113    1.358   .     D
C229   Be230   1.388   .     S
C229   B114    1.358   .     S
C230   Be229   1.389   .     S
C230   B114    1.357   .     D
C231   H53     1.998   1_455 S
C231   Be232   1.388   .     S
C231   B115    1.358   .     S
C232   Be231   1.390   .     S
C232   B115    1.358   .     D
C233   Be234   1.390   .     S
C233   B116    1.358   .     D
C234   Be233   1.390   .     S
C234   B116    1.358   .     S
C235   Be236   1.389   .     S
C235   B117    1.357   .     S
C236   Be235   1.390   .     S
C236   B117    1.356   .     D
C237   Be237   1.389   .     S
C238   Be238   1.389   .     S
C238   B118    1.359   .     S
C239   Be239   1.389   .     S
C240   Be240   1.389   .     S
C240   B119    1.358   .     S
C241   Be242   1.389   .     S
C241   B120    1.356   .     S
C242   H61     1.997   1_455 S
C242   Be241   1.389   .     S
C242   B120    1.356   .     D
C243   Be244   1.389   .     S
C243   B121    1.356   .     S
C244   Be243   1.389   .     S
C244   B121    1.357   .     D
C245   Be246   1.389   .     S
C245   B122    1.356   .     S
C246   Be245   1.390   .     S
C246   B122    1.357   .     D
C247   Be248   1.389   .     S
C247   B123    1.358   1_655 S
C248   Be247   1.390   .     S
C248   B123    1.355   .     D
C249   B60     1.357   1_565 D
C249   Be249   1.389   1_455 S
C250   Be250   1.389   .     S
C250   B124    1.357   .     D
C251   B97     1.357   1_565 D
C251   Be251   1.389   .     S
C252   Be252   1.390   .     S
C252   B127    1.357   1_655 D
C253   Be254   1.390   .     S
C253   B125    1.356   .     D
C254   Be253   1.388   .     S
C254   B125    1.357   .     S
C255   Be256   1.390   .     S
C255   B126    1.358   .     D
C256   Be255   1.389   .     S
C256   B126    1.358   .     S
Be193  Be65    1.393   1_455 D
Be193  He194   1.097   .     S
B96    C65     1.358   1_455 S
B96    Li96    1.097   .     S
Be194  Be66    1.393   1_565 D
Be194  He195   1.097   .     S
Be195  He196   1.097   .     S
B97    C251    1.357   1_545 D
Be196  Be68    1.393   1_665 D
Be196  He197   1.097   .     S
Be197  Be198   1.392   .     D
Be197  He199   1.097   .     S
Be198  He198   1.096   .     S
B98    Li99    1.098   .     S
Be199  Be200   1.393   .     D
Be199  He201   1.097   .     S
Be200  He200   1.096   .     S
B99    Li100   1.097   .     S
Be201  Be202   1.393   .     D
Be201  He203   1.096   .     S
Be202  He202   1.097   .     S
B100   Li101   1.099   1_455 S
Be203  Be204   1.393   .     D
Be203  He205   1.096   .     S
Be204  He204   1.097   .     S
B101   Li102   1.099   .     S
Be205  Be206   1.395   .     D
Be205  He207   1.097   .     S
Be206  He206   1.096   .     S
B102   Li103   1.099   .     S
Be207  Be208   1.394   .     D
Be207  He209   1.097   .     S
Be208  C207    1.389   1_655 S
Be208  He208   1.096   .     S
B103   C208    1.356   1_455 S
B103   Li104   1.099   .     S
Be209  Be210   1.393   .     D
Be209  He211   1.097   .     S
Be210  He210   1.096   .     S
B104   Li105   1.098   1_655 S
Be211  Be212   1.393   .     D
Be211  He213   1.097   .     S
Be212  He212   1.096   .     S
B105   Li106   1.097   .     S
Be213  Be214   1.391   .     D
Be213  He215   1.097   .     S
Be214  He214   1.095   .     S
B106   Li107   1.097   .     S
Be215  Be216   1.391   .     D
Be215  He217   1.097   .     S
Be216  He216   1.097   .     S
B107   C215    1.358   1_655 D
B107   C216    1.357   1_655 S
B107   Li108   1.098   .     S
Be217  C218    1.390   1_655 S
Be217  Be218   1.390   .     D
Be217  He219   1.096   .     S
Be218  He218   1.097   .     S
B108   C217    1.359   1_455 D
B108   Li109   1.098   .     S
Be219  Be220   1.391   .     D
Be219  He221   1.096   .     S
Be220  He220   1.097   .     S
B109   Li110   1.098   .     S
Be221  Be222   1.393   .     D
Be221  He223   1.097   .     S
Be222  He222   1.097   .     S
B110   Li111   1.097   .     S
Be223  Be224   1.393   .     D
Be223  He225   1.097   .     S
Be224  He224   1.097   .     S
B111   Li112   1.097   .     S
Be225  Be226   1.392   .     D
Be225  He227   1.095   .     S
Be226  C225    1.389   1_655 S
Be226  He226   1.097   .     S
B112   C226    1.358   1_455 D
B112   Li113   1.098   .     S
Be227  Be228   1.392   .     D
Be227  He229   1.097   .     S
Be228  He228   1.097   .     S
B113   Li114   1.098   .     S
Be229  Be230   1.392   .     D
Be229  He231   1.095   .     S
Be230  He230   1.097   .     S
B114   Li115   1.098   .     S
Be231  Be232   1.392   .     D
Be231  He233   1.097   .     S
Be232  He232   1.097   .     S
B115   Li116   1.098   1_455 S
Be233  Be234   1.393   .     D
Be233  He235   1.097   .     S
Be234  He234   1.097   .     S
B116   Li117   1.098   .     S
Be235  Be236   1.392   .     D
Be235  He237   1.098   .     S
Be236  He236   1.096   .     S
B117   Li118   1.098   .     S
Be237  He238   1.097   .     S
Be238  He239   1.097   .     S
B118   Li119   1.097   .     S
Be239  He240   1.097   1_455 S
Be240  He241   1.097   .     S
B119   Li127   1.097   .     S
Be241  Be242   1.395   .     D
Be241  He243   1.096   .     S
Be242  He242   1.096   .     S
B120   Li120   1.099   1_455 S
Be243  Be244   1.394   .     D
Be243  He245   1.096   .     S
Be244  He244   1.096   .     S
B121   Li121   1.098   .     S
Be245  Be246   1.394   .     D
Be245  He247   1.096   .     S
Be246  He246   1.096   .     S
B122   Li122   1.099   .     S
Be247  Be248   1.394   1_455 D
Be247  He249   1.096   .     S
Be248  Be247   1.394   1_655 D
Be248  He248   1.096   .     S
B123   C247    1.358   1_455 S
B123   Li123   1.098   .     S
Be249  C249    1.389   1_655 S
Be249  Be121   1.392   1_565 D
Be249  He250   1.097   .     S
Be250  He252   1.097   .     S
B124   Li124   1.097   .     S
Be251  Be123   1.392   1_565 D
Be251  He253   1.097   .     S
Be252  He254   1.097   .     S
Be253  Be254   1.391   .     D
Be253  He256   1.097   .     S
Be254  He255   1.097   .     S
B125   Li126   1.098   .     S
Be255  He124   1.097   1_565 S
Be255  Be256   1.390   .     D
Be256  He251   1.097   1_565 S
B126   Li125   1.098   .     S
B127   C252    1.357   1_455 D
B127   Li98    1.097   .     S
Li97   B128    1.097   .     S
Li101  B100    1.099   1_655 S
Li105  B104    1.098   1_455 S
Li116  B115    1.098   1_655 S
He240  Be239   1.097   1_655 S
Li120  B120    1.099   1_655 S
He251  Be256   1.097   1_545 S
