# Supplementary material for: Data-Driven Search Algorithm for Discovery of Synthesizable Zeolitic Imidazolate Frameworks
Source: JACS Au. 2025 Mar 7;5(3):1460–70. doi: 10.1021/jacsau.5c00077 (PMC11938011; doi:10.1021/jacsau.5c00077)
Supplement: Supplementary file 5 — au5c00077_si_005.zip [file au5c00077_si_005.zip › Tier 2/T-221_69_3_73091.cif]

data_69_3_73091.lmp-nosymm
_audit_creation_date              2023-09-12
_audit_creation_method            'Materials Studio'
_symmetry_space_group_name_H-M    'P1'
_symmetry_Int_Tables_number       1
_symmetry_cell_setting            triclinic
loop_
_symmetry_equiv_pos_as_xyz
  x,y,z
_cell_length_a                    48.6830
_cell_length_b                    35.1022
_cell_length_c                    17.8576
_cell_angle_alpha                 90.2350
_cell_angle_beta                  90.0797
_cell_angle_gamma                 90.1098
loop_
_atom_site_label
_atom_site_type_symbol
_atom_site_fract_x
_atom_site_fract_y
_atom_site_fract_z
_atom_site_U_iso_or_equiv
_atom_site_adp_type
_atom_site_occupancy
H1     Zn    0.18226   0.17942   0.17558   0.00000  Uiso   1.00
H2     Zn    0.18749   0.32985   0.33709   0.00000  Uiso   1.00
H3     Zn    0.29374   0.17113   0.32554   0.00000  Uiso   1.00
H4     Zn    0.29634   0.32348   0.16963   0.00000  Uiso   1.00
H5     Zn    0.18381   0.18123   0.83496   0.00000  Uiso   1.00
H6     Zn    0.18763   0.33392   0.67890   0.00000  Uiso   1.00
H7     Zn    0.29259   0.17055   0.66973   0.00000  Uiso   1.00
H8     Zn    0.29900   0.32216   0.82941   0.00000  Uiso   1.00
H9     Zn    0.07274   0.09708   0.16720   0.00000  Uiso   1.00
H10    Zn    0.07910   0.41338   0.33655   0.00000  Uiso   1.00
H11    Zn    0.40376   0.09140   0.32589   0.00000  Uiso   1.00
H12    Zn    0.39940   0.41886   0.17393   0.00000  Uiso   1.00
H13    Zn    0.07542   0.09664   0.83258   0.00000  Uiso   1.00
H14    Zn    0.08154   0.42378   0.67160   0.00000  Uiso   1.00
H15    Zn    0.40372   0.09525   0.66297   0.00000  Uiso   1.00
H16    Zn    0.40335   0.41513   0.83789   0.00000  Uiso   1.00
H17    Zn    0.99052   0.18685   0.66776   0.00000  Uiso   1.00
H18    Zn    0.99323   0.33816   0.83237   0.00000  Uiso   1.00
Be1    C     0.25241   0.11941   0.24544   0.00000  Uiso   1.00
Be2    C     0.22676   0.12132   0.21111   0.00000  Uiso   1.00
C1     N     0.21688   0.15818   0.21933   0.00000  Uiso   1.00
B1     C     0.23701   0.17758   0.25592   0.00000  Uiso   1.00
C2     N     0.25902   0.15545   0.27262   0.00000  Uiso   1.00
He1    H     0.21479   0.09925   0.18211   0.00000  Uiso   1.00
He2    H     0.26626   0.09511   0.25257   0.00000  Uiso   1.00
Li1    H     0.23529   0.20766   0.27200   0.00000  Uiso   1.00
Be3    C     0.23817   0.35275   0.15324   0.00000  Uiso   1.00
Be4    C     0.21369   0.35536   0.19312   0.00000  Uiso   1.00
C3     N     0.21783   0.33978   0.26367   0.00000  Uiso   1.00
B2     C     0.24422   0.32727   0.26350   0.00000  Uiso   1.00
C4     N     0.25732   0.33425   0.19779   0.00000  Uiso   1.00
He3    H     0.19384   0.36761   0.17692   0.00000  Uiso   1.00
He4    H     0.24319   0.36190   0.09621   0.00000  Uiso   1.00
Li2    H     0.25397   0.31335   0.31157   0.00000  Uiso   1.00
Be5    C     0.25302   0.12096   0.75942   0.00000  Uiso   1.00
Be6    C     0.22823   0.12365   0.79773   0.00000  Uiso   1.00
C5     N     0.21803   0.16024   0.78826   0.00000  Uiso   1.00
B3     C     0.23717   0.17872   0.74665   0.00000  Uiso   1.00
C6     N     0.25882   0.15624   0.72805   0.00000  Uiso   1.00
He5    H     0.21707   0.10229   0.83053   0.00000  Uiso   1.00
He6    H     0.26666   0.09646   0.75177   0.00000  Uiso   1.00
Li3    H     0.23493   0.20833   0.72830   0.00000  Uiso   1.00
Be7    C     0.25574   0.38089   0.79258   0.00000  Uiso   1.00
Be8    C     0.23026   0.38405   0.75790   0.00000  Uiso   1.00
C7     N     0.22212   0.34801   0.73414   0.00000  Uiso   1.00
B4     C     0.24321   0.32459   0.75261   0.00000  Uiso   1.00
C8     N     0.26412   0.34317   0.78750   0.00000  Uiso   1.00
He7    H     0.21762   0.40933   0.74796   0.00000  Uiso   1.00
He8    H     0.26859   0.40270   0.81954   0.00000  Uiso   1.00
Li4    H     0.24360   0.29410   0.73921   0.00000  Uiso   1.00
Be9    C     0.14955   0.25991   0.32627   0.00000  Uiso   1.00
Be10   C     0.14866   0.22512   0.28849   0.00000  Uiso   1.00
C9     N     0.17103   0.22337   0.24038   0.00000  Uiso   1.00
B5     C     0.18476   0.25668   0.25066   0.00000  Uiso   1.00
C10    N     0.17247   0.27984   0.30159   0.00000  Uiso   1.00
He9    H     0.13386   0.20160   0.29203   0.00000  Uiso   1.00
He10   H     0.13578   0.27185   0.36880   0.00000  Uiso   1.00
Li5    H     0.20347   0.26437   0.21999   0.00000  Uiso   1.00
Be11   C     0.33509   0.26974   0.25359   0.00000  Uiso   1.00
Be12   C     0.33429   0.23389   0.28669   0.00000  Uiso   1.00
C11    N     0.30769   0.21975   0.28051   0.00000  Uiso   1.00
B6     C     0.29316   0.24770   0.24627   0.00000  Uiso   1.00
C12    N     0.30875   0.27858   0.22937   0.00000  Uiso   1.00
He11   H     0.35072   0.21714   0.31266   0.00000  Uiso   1.00
He12   H     0.35218   0.28982   0.24684   0.00000  Uiso   1.00
Li6    H     0.27122   0.24554   0.23289   0.00000  Uiso   1.00
Be13   C     0.15050   0.26455   0.69263   0.00000  Uiso   1.00
Be14   C     0.14963   0.22923   0.72783   0.00000  Uiso   1.00
C13    N     0.17244   0.22638   0.77427   0.00000  Uiso   1.00
B7     C     0.18633   0.25963   0.76569   0.00000  Uiso   1.00
C14    N     0.17384   0.28376   0.71717   0.00000  Uiso   1.00
He13   H     0.13458   0.20602   0.72338   0.00000  Uiso   1.00
He14   H     0.13632   0.27744   0.65229   0.00000  Uiso   1.00
Li7    H     0.20520   0.26664   0.79640   0.00000  Uiso   1.00
Be15   C     0.33515   0.26960   0.73502   0.00000  Uiso   1.00
Be16   C     0.33365   0.23409   0.70016   0.00000  Uiso   1.00
C15    N     0.30775   0.21884   0.71342   0.00000  Uiso   1.00
B8     C     0.29428   0.24568   0.75400   0.00000  Uiso   1.00
C16    N     0.30993   0.27692   0.76828   0.00000  Uiso   1.00
He15   H     0.34913   0.21839   0.66795   0.00000  Uiso   1.00
He16   H     0.35200   0.29034   0.73788   0.00000  Uiso   1.00
Li8    H     0.27324   0.24214   0.77463   0.00000  Uiso   1.00
Be17   C     0.20621   0.22594   0.96851   0.00000  Uiso   1.00
Be18   C     0.20575   0.22560   0.04648   0.00000  Uiso   1.00
C17    N     0.18922   0.19551   0.06938   0.00000  Uiso   1.00
B9     C     0.18061   0.17835   0.00511   0.00000  Uiso   1.00
C18    N     0.19000   0.19603   0.94255   0.00000  Uiso   1.00
He17   H     0.21585   0.24462   0.08691   0.00000  Uiso   1.00
He18   H     0.21681   0.24527   0.93005   0.00000  Uiso   1.00
Li9    H     0.16708   0.15330   0.00386   0.00000  Uiso   1.00
Be19   C     0.21383   0.29295   0.54867   0.00000  Uiso   1.00
Be20   C     0.21408   0.29192   0.47074   0.00000  Uiso   1.00
C19    N     0.19696   0.32058   0.44470   0.00000  Uiso   1.00
B10    C     0.18681   0.33779   0.50710   0.00000  Uiso   1.00
C20    N     0.19644   0.32213   0.57145   0.00000  Uiso   1.00
He19   H     0.22489   0.27274   0.43221   0.00000  Uiso   1.00
He20   H     0.22442   0.27481   0.58933   0.00000  Uiso   1.00
Li10   H     0.17253   0.36194   0.50566   0.00000  Uiso   1.00
Be21   C     0.28073   0.22017   0.53690   0.00000  Uiso   1.00
Be22   C     0.28112   0.22032   0.45900   0.00000  Uiso   1.00
C21    N     0.28982   0.18475   0.43432   0.00000  Uiso   1.00
B11    C     0.29376   0.16403   0.49759   0.00000  Uiso   1.00
C22    N     0.28914   0.18448   0.56117   0.00000  Uiso   1.00
He21   H     0.27642   0.24331   0.41964   0.00000  Uiso   1.00
He22   H     0.27562   0.24301   0.57656   0.00000  Uiso   1.00
Li11   H     0.30071   0.13432   0.49738   0.00000  Uiso   1.00
Be23   C     0.29180   0.26867   0.96075   0.00000  Uiso   1.00
Be24   C     0.29134   0.26905   0.03867   0.00000  Uiso   1.00
C23    N     0.29673   0.30598   0.06289   0.00000  Uiso   1.00
B12    C     0.29954   0.32685   0.99947   0.00000  Uiso   1.00
C24    N     0.29740   0.30539   0.93626   0.00000  Uiso   1.00
He23   H     0.28806   0.24572   0.07835   0.00000  Uiso   1.00
He24   H     0.28903   0.24491   0.92138   0.00000  Uiso   1.00
Li12   H     0.30408   0.35750   0.99939   0.00000  Uiso   1.00
Be25   C     0.12976   0.08887   0.23148   0.00000  Uiso   1.00
Be26   C     0.15482   0.10797   0.23391   0.00000  Uiso   1.00
C25    N     0.15323   0.13934   0.18686   0.00000  Uiso   1.00
B13    C     0.12729   0.13872   0.15880   0.00000  Uiso   1.00
C26    N     0.11250   0.10834   0.18303   0.00000  Uiso   1.00
He25   H     0.17354   0.10153   0.26562   0.00000  Uiso   1.00
He26   H     0.12303   0.06280   0.25982   0.00000  Uiso   1.00
Li13   H     0.11933   0.15994   0.11936   0.00000  Uiso   1.00
Be27   C     0.13996   0.42877   0.30927   0.00000  Uiso   1.00
Be28   C     0.16487   0.40931   0.30914   0.00000  Uiso   1.00
C27    N     0.15966   0.37133   0.32566   0.00000  Uiso   1.00
B14    C     0.13215   0.36914   0.33716   0.00000  Uiso   1.00
C28    N     0.11930   0.40300   0.32691   0.00000  Uiso   1.00
He27   H     0.18576   0.41947   0.29761   0.00000  Uiso   1.00
He28   H     0.13537   0.45876   0.29775   0.00000  Uiso   1.00
Li14   H     0.12136   0.34272   0.35174   0.00000  Uiso   1.00
Be29   C     0.34976   0.09009   0.24320   0.00000  Uiso   1.00
Be30   C     0.32465   0.10896   0.24200   0.00000  Uiso   1.00
C29    N     0.32329   0.13271   0.30439   0.00000  Uiso   1.00
B15    C     0.34775   0.12833   0.33995   0.00000  Uiso   1.00
C30    N     0.36417   0.10222   0.30604   0.00000  Uiso   1.00
He29   H     0.30794   0.10743   0.20090   0.00000  Uiso   1.00
He30   H     0.35837   0.06897   0.20442   0.00000  Uiso   1.00
Li15   H     0.35333   0.14333   0.39185   0.00000  Uiso   1.00
Be31   C     0.33874   0.42550   0.21815   0.00000  Uiso   1.00
Be32   C     0.31502   0.40318   0.21741   0.00000  Uiso   1.00
C31    N     0.32122   0.36856   0.18351   0.00000  Uiso   1.00
B16    C     0.34823   0.37088   0.16503   0.00000  Uiso   1.00
C32    N     0.35965   0.40490   0.18418   0.00000  Uiso   1.00
He31   H     0.29428   0.40926   0.23817   0.00000  Uiso   1.00
He32   H     0.34229   0.45438   0.23979   0.00000  Uiso   1.00
Li16   H     0.35952   0.34795   0.13660   0.00000  Uiso   1.00
Be33   C     0.13320   0.08913   0.77373   0.00000  Uiso   1.00
Be34   C     0.15799   0.10892   0.77342   0.00000  Uiso   1.00
C33    N     0.15546   0.14043   0.82032   0.00000  Uiso   1.00
B17    C     0.12929   0.13913   0.84638   0.00000  Uiso   1.00
C34    N     0.11521   0.10825   0.82087   0.00000  Uiso   1.00
He33   H     0.17706   0.10293   0.74300   0.00000  Uiso   1.00
He34   H     0.12711   0.06283   0.74472   0.00000  Uiso   1.00
Li17   H     0.12064   0.16026   0.88518   0.00000  Uiso   1.00
Be35   C     0.13595   0.42281   0.75110   0.00000  Uiso   1.00
Be36   C     0.15994   0.40142   0.75476   0.00000  Uiso   1.00
C35    N     0.15955   0.37483   0.69681   0.00000  Uiso   1.00
B18    C     0.13514   0.38019   0.66149   0.00000  Uiso   1.00
C36    N     0.12045   0.40939   0.69131   0.00000  Uiso   1.00
He35   H     0.17686   0.40299   0.79516   0.00000  Uiso   1.00
He36   H     0.12894   0.44672   0.78578   0.00000  Uiso   1.00
Li18   H     0.12829   0.36344   0.61288   0.00000  Uiso   1.00
Be37   C     0.35061   0.09139   0.74711   0.00000  Uiso   1.00
Be38   C     0.32510   0.10907   0.75040   0.00000  Uiso   1.00
C37    N     0.32261   0.13291   0.68880   0.00000  Uiso   1.00
B19    C     0.34681   0.12982   0.65163   0.00000  Uiso   1.00
C38    N     0.36414   0.10444   0.68383   0.00000  Uiso   1.00
He37   H     0.30888   0.10666   0.79258   0.00000  Uiso   1.00
He38   H     0.36009   0.07054   0.78473   0.00000  Uiso   1.00
Li19   H     0.35156   0.14520   0.59984   0.00000  Uiso   1.00
Be39   C     0.34776   0.41478   0.76382   0.00000  Uiso   1.00
Be40   C     0.32398   0.39280   0.76072   0.00000  Uiso   1.00
C39    N     0.32592   0.36445   0.81460   0.00000  Uiso   1.00
B20    C     0.35087   0.36950   0.84717   0.00000  Uiso   1.00
C40    N     0.36454   0.40012   0.81956   0.00000  Uiso   1.00
He39   H     0.30597   0.39525   0.72409   0.00000  Uiso   1.00
He40   H     0.35386   0.43989   0.73140   0.00000  Uiso   1.00
Li20   H     0.35877   0.35154   0.89254   0.00000  Uiso   1.00
Be41   C     0.04857   0.14240   0.95969   0.00000  Uiso   1.00
Be42   C     0.04797   0.14228   0.03768   0.00000  Uiso   1.00
C41    N     0.06321   0.11134   0.06236   0.00000  Uiso   1.00
B21    C     0.07271   0.09405   0.99951   0.00000  Uiso   1.00
C42    N     0.06414   0.11149   0.93601   0.00000  Uiso   1.00
He41   H     0.03787   0.16167   0.07725   0.00000  Uiso   1.00
He42   H     0.03914   0.16203   0.91960   0.00000  Uiso   1.00
Li21   H     0.08574   0.06858   0.00003   0.00000  Uiso   1.00
Be43   C     0.05208   0.37810   0.54885   0.00000  Uiso   1.00
Be44   C     0.05148   0.37583   0.47097   0.00000  Uiso   1.00
C43    N     0.06947   0.40302   0.44298   0.00000  Uiso   1.00
B22    C     0.08035   0.42070   0.50387   0.00000  Uiso   1.00
C44    N     0.07039   0.40676   0.56918   0.00000  Uiso   1.00
He43   H     0.03970   0.35706   0.43355   0.00000  Uiso   1.00
He44   H     0.04101   0.36140   0.59094   0.00000  Uiso   1.00
Li22   H     0.09564   0.44366   0.50062   0.00000  Uiso   1.00
Be45   C     0.43224   0.13325   0.53218   0.00000  Uiso   1.00
Be46   C     0.43224   0.13237   0.45425   0.00000  Uiso   1.00
C45    N     0.41289   0.10569   0.43091   0.00000  Uiso   1.00
B23    C     0.40193   0.09123   0.49454   0.00000  Uiso   1.00
C46    N     0.41288   0.10713   0.55719   0.00000  Uiso   1.00
He45   H     0.44437   0.14877   0.41391   0.00000  Uiso   1.00
He46   H     0.44439   0.15050   0.57149   0.00000  Uiso   1.00
Li23   H     0.38582   0.06932   0.49524   0.00000  Uiso   1.00
Be47   C     0.43342   0.38019   0.97095   0.00000  Uiso   1.00
Be48   C     0.43244   0.38095   0.04887   0.00000  Uiso   1.00
C47    N     0.41128   0.40514   0.07037   0.00000  Uiso   1.00
B24    C     0.40029   0.41835   0.00566   0.00000  Uiso   1.00
C48    N     0.41291   0.40396   0.94408   0.00000  Uiso   1.00
He47   H     0.44497   0.36588   0.09028   0.00000  Uiso   1.00
He48   H     0.44698   0.36449   0.93284   0.00000  Uiso   1.00
Li24   H     0.38285   0.43809   0.00339   0.00000  Uiso   1.00
Be49   C     0.05586   0.02886   0.25882   0.00000  Uiso   1.00
C49    N     0.06710   0.04217   0.19241   0.00000  Uiso   1.00
B25    C     0.07550   0.01058   0.15476   0.00000  Uiso   1.00
He49   H     0.04739   0.04844   0.30086   0.00000  Uiso   1.00
Li25   H     0.08539   0.01137   0.09964   0.00000  Uiso   1.00
Be50   C     0.06078   0.02940   0.73618   0.00000  Uiso   1.00
Be51   C     0.06161   0.98981   0.73557   0.00000  Uiso   1.00
B26    C     0.07589   0.01003   0.84482   0.00000  Uiso   1.00
C50    N     0.06959   0.04203   0.80603   0.00000  Uiso   1.00
He50   H     0.05432   0.04937   0.69249   0.00000  Uiso   1.00
Li26   H     0.08343   0.01023   0.90273   0.00000  Uiso   1.00
C51    N     0.07340   0.47833   0.69302   0.00000  Uiso   1.00
He51   H     0.05812   0.47211   0.80673   0.00000  Uiso   1.00
Be52   C     0.06055   0.47907   0.24048   0.00000  Uiso   1.00
C52    N     0.07275   0.46766   0.30702   0.00000  Uiso   1.00
He52   H     0.05205   0.45828   0.20061   0.00000  Uiso   1.00
Be53   C     0.43072   0.02890   0.74367   0.00000  Uiso   1.00
B27    C     0.40029   0.00940   0.66179   0.00000  Uiso   1.00
C53    N     0.41197   0.04144   0.69057   0.00000  Uiso   1.00
He53   H     0.44320   0.04899   0.77643   0.00000  Uiso   1.00
Li27   H     0.38433   0.00957   0.61830   0.00000  Uiso   1.00
Be54   C     0.43332   0.02437   0.25271   0.00000  Uiso   1.00
C54    N     0.41391   0.03715   0.30388   0.00000  Uiso   1.00
B28    C     0.40362   0.00519   0.33620   0.00000  Uiso   1.00
He54   H     0.44497   0.04431   0.21784   0.00000  Uiso   1.00
Li28   H     0.38758   0.00551   0.37932   0.00000  Uiso   1.00
Be55   C     0.42104   0.48732   0.25914   0.00000  Uiso   1.00
C55    N     0.40694   0.47394   0.19663   0.00000  Uiso   1.00
He55   H     0.42986   0.46774   0.30039   0.00000  Uiso   1.00
Be56   C     0.41638   0.48091   0.73625   0.00000  Uiso   1.00
C56    N     0.40844   0.46936   0.80731   0.00000  Uiso   1.00
He56   H     0.42239   0.46020   0.69313   0.00000  Uiso   1.00
Be57   C     0.04192   0.16428   0.34258   0.00000  Uiso   1.00
Be58   C     0.06317   0.14652   0.30388   0.00000  Uiso   1.00
C57    N     0.05210   0.12896   0.24083   0.00000  Uiso   1.00
B29    C     0.02469   0.13573   0.24413   0.00000  Uiso   1.00
C58    N     0.01749   0.15674   0.30497   0.00000  Uiso   1.00
He57   H     0.08528   0.14550   0.31571   0.00000  Uiso   1.00
He58   H     0.04231   0.18116   0.39442   0.00000  Uiso   1.00
Li29   H     0.00998   0.12518   0.20224   0.00000  Uiso   1.00
Be59   C     0.04867   0.33308   0.18201   0.00000  Uiso   1.00
Be60   C     0.06985   0.35146   0.22028   0.00000  Uiso   1.00
C59    N     0.05828   0.37805   0.26857   0.00000  Uiso   1.00
B30    C     0.03070   0.37506   0.25804   0.00000  Uiso   1.00
C60    N     0.02388   0.34862   0.20540   0.00000  Uiso   1.00
He59   H     0.09216   0.34758   0.21665   0.00000  Uiso   1.00
He60   H     0.04948   0.31062   0.13917   0.00000  Uiso   1.00
Li30   H     0.01562   0.39269   0.28779   0.00000  Uiso   1.00
Be61   C     0.43074   0.17872   0.18419   0.00000  Uiso   1.00
Be62   C     0.41043   0.15771   0.22011   0.00000  Uiso   1.00
C61    N     0.42308   0.12886   0.26045   0.00000  Uiso   1.00
B31    C     0.45041   0.13350   0.24865   0.00000  Uiso   1.00
C62    N     0.45604   0.16293   0.20199   0.00000  Uiso   1.00
He61   H     0.38801   0.16097   0.21942   0.00000  Uiso   1.00
He62   H     0.42901   0.20331   0.14676   0.00000  Uiso   1.00
Li31   H     0.46615   0.11487   0.27285   0.00000  Uiso   1.00
Be63   C     0.43110   0.34372   0.33494   0.00000  Uiso   1.00
Be64   C     0.40948   0.36176   0.29840   0.00000  Uiso   1.00
C63    N     0.42049   0.38559   0.24425   0.00000  Uiso   1.00
B32    C     0.44815   0.38169   0.25013   0.00000  Uiso   1.00
C64    N     0.45561   0.35702   0.30480   0.00000  Uiso   1.00
He63   H     0.38721   0.35930   0.30651   0.00000  Uiso   1.00
He64   H     0.43088   0.32301   0.38080   0.00000  Uiso   1.00
Li32   H     0.46287   0.39739   0.21544   0.00000  Uiso   1.00
Be65   C     0.04685   0.15207   0.64017   0.00000  Uiso   1.00
Be66   C     0.06698   0.13293   0.68060   0.00000  Uiso   1.00
C65    N     0.05677   0.12578   0.75182   0.00000  Uiso   1.00
B33    C     0.03071   0.13928   0.75156   0.00000  Uiso   1.00
C66    N     0.02373   0.15525   0.68521   0.00000  Uiso   1.00
He65   H     0.08798   0.12484   0.66500   0.00000  Uiso   1.00
He66   H     0.04701   0.16298   0.58270   0.00000  Uiso   1.00
Li33   H     0.01686   0.13756   0.79985   0.00000  Uiso   1.00
Be67   C     0.05056   0.36761   0.86032   0.00000  Uiso   1.00
Be68   C     0.07157   0.38547   0.82100   0.00000  Uiso   1.00
C67    N     0.06136   0.39601   0.75139   0.00000  Uiso   1.00
B34    C     0.03449   0.38588   0.75178   0.00000  Uiso   1.00
C68    N     0.02700   0.36869   0.81648   0.00000  Uiso   1.00
He67   H     0.09313   0.39023   0.83633   0.00000  Uiso   1.00
He68   H     0.05045   0.35484   0.91631   0.00000  Uiso   1.00
Li34   H     0.02039   0.39106   0.70495   0.00000  Uiso   1.00
Be69   C     0.43046   0.18133   0.80936   0.00000  Uiso   1.00
Be70   C     0.41023   0.16143   0.77028   0.00000  Uiso   1.00
C69    N     0.42281   0.13227   0.73032   0.00000  Uiso   1.00
B35    C     0.45004   0.13559   0.74552   0.00000  Uiso   1.00
C70    N     0.45562   0.16444   0.79406   0.00000  Uiso   1.00
He69   H     0.38791   0.16567   0.76843   0.00000  Uiso   1.00
He70   H     0.42875   0.20579   0.84751   0.00000  Uiso   1.00
Li35   H     0.46570   0.11642   0.72242   0.00000  Uiso   1.00
Be71   C     0.43266   0.34240   0.66958   0.00000  Uiso   1.00
Be72   C     0.41175   0.36010   0.70965   0.00000  Uiso   1.00
C71    N     0.42368   0.38191   0.76612   0.00000  Uiso   1.00
B36    C     0.45117   0.37736   0.75790   0.00000  Uiso   1.00
C72    N     0.45762   0.35409   0.69969   0.00000  Uiso   1.00
He71   H     0.38938   0.35848   0.70271   0.00000  Uiso   1.00
He72   H     0.43165   0.32306   0.62123   0.00000  Uiso   1.00
Li36   H     0.46646   0.39147   0.79372   0.00000  Uiso   1.00
Li37   H     0.99185   0.14857   0.50135   0.00000  Uiso   1.00
Be73   C     0.99480   0.27893   0.03533   0.00000  Uiso   1.00
Be74   C     0.99643   0.28085   0.95766   0.00000  Uiso   1.00
C73    N     0.99269   0.31856   0.93670   0.00000  Uiso   1.00
B37    C     0.98900   0.33819   0.00145   0.00000  Uiso   1.00
C74    N     0.98977   0.31538   0.06254   0.00000  Uiso   1.00
He73   H     0.00009   0.25838   0.91599   0.00000  Uiso   1.00
He74   H     0.99642   0.25443   0.07300   0.00000  Uiso   1.00
Be75   C     0.48446   0.23737   0.03933   0.00000  Uiso   1.00
Be76   C     0.48435   0.23716   0.96144   0.00000  Uiso   1.00
Li38   H     0.46487   0.25937   0.25530   0.00000  Uiso   1.00
B38    C     0.48734   0.26038   0.25072   0.00000  Uiso   1.00
He75   H     0.48115   0.26043   0.92156   0.00000  Uiso   1.00
He76   H     0.48137   0.26087   0.07910   0.00000  Uiso   1.00
Li39   H     0.01078   0.25525   0.26432   0.00000  Uiso   1.00
Be77   C     0.02971   0.28393   0.74919   0.00000  Uiso   1.00
Be78   C     0.02910   0.24854   0.71416   0.00000  Uiso   1.00
C75    N     0.00233   0.23488   0.71674   0.00000  Uiso   1.00
C76    N     0.00311   0.29298   0.77097   0.00000  Uiso   1.00
He77   H     0.04581   0.23188   0.68919   0.00000  Uiso   1.00
He78   H     0.04703   0.30338   0.75890   0.00000  Uiso   1.00
Li40   H     0.46610   0.25765   0.74300   0.00000  Uiso   1.00
B39    C     0.48855   0.25847   0.74864   0.00000  Uiso   1.00
H19    Zn    0.18624   0.83831   0.83246   0.00000  Uiso   1.00
H20    Zn    0.18096   0.68779   0.67010   0.00000  Uiso   1.00
H21    Zn    0.29519   0.83260   0.66382   0.00000  Uiso   1.00
H22    Zn    0.29318   0.67962   0.81956   0.00000  Uiso   1.00
H23    Zn    0.18748   0.83968   0.17427   0.00000  Uiso   1.00
H24    Zn    0.18360   0.68674   0.32822   0.00000  Uiso   1.00
H25    Zn    0.29947   0.83286   0.32258   0.00000  Uiso   1.00
H26    Zn    0.29392   0.68155   0.16290   0.00000  Uiso   1.00
H27    Zn    0.07866   0.92348   0.83024   0.00000  Uiso   1.00
H28    Zn    0.07515   0.59687   0.65731   0.00000  Uiso   1.00
H29    Zn    0.40067   0.92278   0.67180   0.00000  Uiso   1.00
H30    Zn    0.39965   0.58858   0.82739   0.00000  Uiso   1.00
H31    Zn    0.07912   0.92398   0.16552   0.00000  Uiso   1.00
H32    Zn    0.08181   0.58741   0.32221   0.00000  Uiso   1.00
H33    Zn    0.40708   0.91855   0.33670   0.00000  Uiso   1.00
H34    Zn    0.40061   0.59290   0.16420   0.00000  Uiso   1.00
H35    Zn    0.99572   0.82691   0.32550   0.00000  Uiso   1.00
H36    Zn    0.99132   0.83547   0.66245   0.00000  Uiso   1.00
H37    Zn    0.99314   0.67463   0.16336   0.00000  Uiso   1.00
H38    Zn    0.48708   0.83117   0.83007   0.00000  Uiso   1.00
Be79   C     0.23937   0.87042   0.65916   0.00000  Uiso   1.00
Be80   C     0.21489   0.87248   0.69920   0.00000  Uiso   1.00
C77    N     0.21755   0.85044   0.76327   0.00000  Uiso   1.00
B40    C     0.24308   0.83498   0.75898   0.00000  Uiso   1.00
C78    N     0.25705   0.84613   0.69693   0.00000  Uiso   1.00
He79   H     0.19602   0.88842   0.68742   0.00000  Uiso   1.00
He80   H     0.24533   0.88384   0.60624   0.00000  Uiso   1.00
Li41   H     0.25164   0.81594   0.80164   0.00000  Uiso   1.00
Be81   C     0.25075   0.62811   0.74335   0.00000  Uiso   1.00
Be82   C     0.22513   0.63015   0.70898   0.00000  Uiso   1.00
C79    N     0.21603   0.66756   0.71340   0.00000  Uiso   1.00
B41    C     0.23665   0.68706   0.74775   0.00000  Uiso   1.00
C80    N     0.25824   0.66454   0.76646   0.00000  Uiso   1.00
He81   H     0.21267   0.60777   0.68254   0.00000  Uiso   1.00
He82   H     0.26394   0.60338   0.75338   0.00000  Uiso   1.00
Li42   H     0.23559   0.71758   0.76067   0.00000  Uiso   1.00
Be83   C     0.25582   0.89093   0.28002   0.00000  Uiso   1.00
Be84   C     0.23013   0.89256   0.24595   0.00000  Uiso   1.00
C81    N     0.22243   0.85578   0.22567   0.00000  Uiso   1.00
B42    C     0.24396   0.83344   0.24561   0.00000  Uiso   1.00
C82    N     0.26475   0.85340   0.27808   0.00000  Uiso   1.00
He83   H     0.21698   0.91716   0.23446   0.00000  Uiso   1.00
He84   H     0.26843   0.91365   0.30478   0.00000  Uiso   1.00
Li43   H     0.24482   0.80269   0.23513   0.00000  Uiso   1.00
Be85   C     0.26660   0.65657   0.30511   0.00000  Uiso   1.00
Be86   C     0.24193   0.65884   0.34413   0.00000  Uiso   1.00
C83    N     0.22280   0.67691   0.29884   0.00000  Uiso   1.00
B43    C     0.23618   0.68400   0.23352   0.00000  Uiso   1.00
C84    N     0.26270   0.67196   0.23430   0.00000  Uiso   1.00
He85   H     0.23675   0.64972   0.40110   0.00000  Uiso   1.00
He86   H     0.28646   0.64468   0.32222   0.00000  Uiso   1.00
Li44   H     0.22652   0.69766   0.18501   0.00000  Uiso   1.00
Be87   C     0.14571   0.73603   0.77499   0.00000  Uiso   1.00
Be88   C     0.14653   0.77107   0.81187   0.00000  Uiso   1.00
C85    N     0.17076   0.78943   0.79219   0.00000  Uiso   1.00
B44    C     0.18400   0.76492   0.74571   0.00000  Uiso   1.00
C86    N     0.16966   0.73227   0.73343   0.00000  Uiso   1.00
He87   H     0.13178   0.78420   0.85040   0.00000  Uiso   1.00
He88   H     0.13010   0.71344   0.77557   0.00000  Uiso   1.00
Li45   H     0.20391   0.77118   0.71973   0.00000  Uiso   1.00
Be89   C     0.33208   0.74608   0.79262   0.00000  Uiso   1.00
Be90   C     0.33259   0.78182   0.75898   0.00000  Uiso   1.00
C87    N     0.30739   0.78768   0.72437   0.00000  Uiso   1.00
B45    C     0.29274   0.75538   0.73680   0.00000  Uiso   1.00
C88    N     0.30681   0.72921   0.77742   0.00000  Uiso   1.00
He89   H     0.34873   0.80365   0.75814   0.00000  Uiso   1.00
He90   H     0.34784   0.73127   0.82528   0.00000  Uiso   1.00
Li46   H     0.27192   0.75079   0.71506   0.00000  Uiso   1.00
Be91   C     0.14466   0.74296   0.25069   0.00000  Uiso   1.00
Be92   C     0.14580   0.77894   0.21818   0.00000  Uiso   1.00
C89    N     0.17284   0.79169   0.22084   0.00000  Uiso   1.00
B46    C     0.18722   0.76276   0.25235   0.00000  Uiso   1.00
C90    N     0.17116   0.73257   0.27086   0.00000  Uiso   1.00
He91   H     0.12937   0.79672   0.19505   0.00000  Uiso   1.00
He92   H     0.12719   0.72373   0.25947   0.00000  Uiso   1.00
Li47   H     0.20943   0.76365   0.26248   0.00000  Uiso   1.00
Be93   C     0.33385   0.74901   0.18165   0.00000  Uiso   1.00
Be94   C     0.33472   0.78413   0.21825   0.00000  Uiso   1.00
C91    N     0.31078   0.78807   0.25982   0.00000  Uiso   1.00
B47    C     0.29636   0.75547   0.24759   0.00000  Uiso   1.00
C92    N     0.30955   0.73082   0.20126   0.00000  Uiso   1.00
He93   H     0.35040   0.80661   0.21763   0.00000  Uiso   1.00
He94   H     0.34861   0.73569   0.14341   0.00000  Uiso   1.00
Li48   H     0.27641   0.74935   0.27349   0.00000  Uiso   1.00
Be95   C     0.20666   0.79263   0.04236   0.00000  Uiso   1.00
Be96   C     0.20668   0.79232   0.96440   0.00000  Uiso   1.00
C93    N     0.19362   0.82512   0.93973   0.00000  Uiso   1.00
B48    C     0.18634   0.84427   0.00293   0.00000  Uiso   1.00
C94    N     0.19343   0.82550   0.06649   0.00000  Uiso   1.00
He95   H     0.21456   0.77100   0.92490   0.00000  Uiso   1.00
He96   H     0.21456   0.77164   0.08220   0.00000  Uiso   1.00
Li49   H     0.17544   0.87161   0.00265   0.00000  Uiso   1.00
Be97   C     0.19241   0.73941   0.46020   0.00000  Uiso   1.00
Be98   C     0.19198   0.73990   0.53813   0.00000  Uiso   1.00
C95    N     0.18361   0.70422   0.56275   0.00000  Uiso   1.00
B49    C     0.17990   0.68315   0.49946   0.00000  Uiso   1.00
C96    N     0.18430   0.70344   0.43591   0.00000  Uiso   1.00
He97   H     0.19662   0.76313   0.57741   0.00000  Uiso   1.00
He98   H     0.19749   0.76213   0.42055   0.00000  Uiso   1.00
Li50   H     0.17308   0.65332   0.49955   0.00000  Uiso   1.00
Be99   C     0.28086   0.78341   0.45225   0.00000  Uiso   1.00
Be100  C     0.27992   0.78346   0.53016   0.00000  Uiso   1.00
C97    N     0.29248   0.81659   0.55598   0.00000  Uiso   1.00
B50    C     0.30010   0.83576   0.49335   0.00000  Uiso   1.00
C98    N     0.29405   0.81648   0.42920   0.00000  Uiso   1.00
He99   H     0.27143   0.76228   0.56875   0.00000  Uiso   1.00
He100  H     0.27335   0.76212   0.41201   0.00000  Uiso   1.00
Li51   H     0.31077   0.86334   0.49457   0.00000  Uiso   1.00
Be101  C     0.27297   0.72563   0.02972   0.00000  Uiso   1.00
Be102  C     0.27311   0.72520   0.95178   0.00000  Uiso   1.00
C99    N     0.28687   0.69270   0.92793   0.00000  Uiso   1.00
B51    C     0.29420   0.67429   0.99174   0.00000  Uiso   1.00
C100   N     0.28648   0.69327   0.05479   0.00000  Uiso   1.00
He101  H     0.26495   0.74593   0.91178   0.00000  Uiso   1.00
He102  H     0.26469   0.74680   0.06892   0.00000  Uiso   1.00
Li52   H     0.30548   0.64725   0.99232   0.00000  Uiso   1.00
Be103  C     0.14039   0.93985   0.82919   0.00000  Uiso   1.00
Be104  C     0.16509   0.91987   0.82990   0.00000  Uiso   1.00
C101   N     0.15913   0.88115   0.82648   0.00000  Uiso   1.00
B52    C     0.13130   0.87886   0.82534   0.00000  Uiso   1.00
C102   N     0.11907   0.91358   0.82541   0.00000  Uiso   1.00
He103  H     0.18635   0.93021   0.83184   0.00000  Uiso   1.00
He104  H     0.13638   0.97059   0.83014   0.00000  Uiso   1.00
Li53   H     0.11989   0.85192   0.82226   0.00000  Uiso   1.00
Be105  C     0.13102   0.59517   0.73057   0.00000  Uiso   1.00
Be106  C     0.15515   0.61642   0.73441   0.00000  Uiso   1.00
C103   N     0.15334   0.64595   0.68302   0.00000  Uiso   1.00
B53    C     0.12810   0.64229   0.65126   0.00000  Uiso   1.00
C104   N     0.11410   0.61151   0.67700   0.00000  Uiso   1.00
He105  H     0.17333   0.61269   0.76991   0.00000  Uiso   1.00
He106  H     0.12478   0.56950   0.76105   0.00000  Uiso   1.00
Li54   H     0.12021   0.66142   0.60777   0.00000  Uiso   1.00
Be107  C     0.33955   0.93354   0.70857   0.00000  Uiso   1.00
Be108  C     0.31532   0.91230   0.70698   0.00000  Uiso   1.00
C105   N     0.32125   0.87646   0.67797   0.00000  Uiso   1.00
B54    C     0.34857   0.87710   0.66268   0.00000  Uiso   1.00
C106   N     0.36050   0.91108   0.67975   0.00000  Uiso   1.00
He107  H     0.29443   0.91985   0.72442   0.00000  Uiso   1.00
He108  H     0.34344   0.96283   0.72745   0.00000  Uiso   1.00
Li55   H     0.35975   0.85289   0.63839   0.00000  Uiso   1.00
Be109  C     0.34541   0.59137   0.74674   0.00000  Uiso   1.00
Be110  C     0.32148   0.61287   0.74328   0.00000  Uiso   1.00
C107   N     0.32172   0.63895   0.80210   0.00000  Uiso   1.00
B55    C     0.34605   0.63320   0.83768   0.00000  Uiso   1.00
C108   N     0.36082   0.60418   0.80729   0.00000  Uiso   1.00
He109  H     0.30464   0.61170   0.70254   0.00000  Uiso   1.00
He110  H     0.35246   0.56772   0.71135   0.00000  Uiso   1.00
Li56   H     0.35273   0.64945   0.88709   0.00000  Uiso   1.00
Be111  C     0.13412   0.92754   0.24246   0.00000  Uiso   1.00
Be112  C     0.15873   0.90757   0.24628   0.00000  Uiso   1.00
C109   N     0.15882   0.88018   0.18980   0.00000  Uiso   1.00
B56    C     0.13411   0.88373   0.15511   0.00000  Uiso   1.00
C110   N     0.11871   0.91250   0.18391   0.00000  Uiso   1.00
He111  H     0.17588   0.91065   0.28570   0.00000  Uiso   1.00
He112  H     0.12654   0.95144   0.27631   0.00000  Uiso   1.00
Li57   H     0.12760   0.86607   0.10740   0.00000  Uiso   1.00
Be113  C     0.14243   0.58411   0.27559   0.00000  Uiso   1.00
Be114  C     0.16566   0.60739   0.27668   0.00000  Uiso   1.00
C111   N     0.15896   0.64124   0.31285   0.00000  Uiso   1.00
B57    C     0.13210   0.63749   0.33221   0.00000  Uiso   1.00
C112   N     0.12130   0.60322   0.31186   0.00000  Uiso   1.00
He113  H     0.18639   0.60245   0.25470   0.00000  Uiso   1.00
He114  H     0.13939   0.55538   0.25262   0.00000  Uiso   1.00
Li58   H     0.12051   0.65951   0.36242   0.00000  Uiso   1.00
Be115  C     0.35114   0.92396   0.26351   0.00000  Uiso   1.00
Be116  C     0.32658   0.90370   0.25943   0.00000  Uiso   1.00
C113   N     0.32767   0.87412   0.31088   0.00000  Uiso   1.00
B58    C     0.35288   0.87683   0.34308   0.00000  Uiso   1.00
C114   N     0.36757   0.90701   0.31745   0.00000  Uiso   1.00
He115  H     0.30857   0.90813   0.22358   0.00000  Uiso   1.00
He116  H     0.35805   0.94925   0.23287   0.00000  Uiso   1.00
Li59   H     0.36028   0.85743   0.38673   0.00000  Uiso   1.00
Be117  C     0.33923   0.58052   0.19171   0.00000  Uiso   1.00
Be118  C     0.31486   0.60125   0.19159   0.00000  Uiso   1.00
C115   N     0.32104   0.63891   0.17458   0.00000  Uiso   1.00
B59    C     0.34861   0.63963   0.16316   0.00000  Uiso   1.00
C116   N     0.36056   0.60514   0.17370   0.00000  Uiso   1.00
He117  H     0.29372   0.59217   0.20321   0.00000  Uiso   1.00
He118  H     0.34303   0.55034   0.20351   0.00000  Uiso   1.00
Li60   H     0.36010   0.66541   0.14820   0.00000  Uiso   1.00
Be119  C     0.05259   0.87874   0.03697   0.00000  Uiso   1.00
Be120  C     0.05229   0.87864   0.95895   0.00000  Uiso   1.00
C117   N     0.06823   0.90899   0.93447   0.00000  Uiso   1.00
B60    C     0.07782   0.92615   0.99757   0.00000  Uiso   1.00
C118   N     0.06877   0.90909   0.06098   0.00000  Uiso   1.00
He119  H     0.04198   0.85940   0.91930   0.00000  Uiso   1.00
He120  H     0.04268   0.85945   0.07687   0.00000  Uiso   1.00
Li61   H     0.09142   0.95112   0.99735   0.00000  Uiso   1.00
Be121  C     0.05582   0.63838   0.44269   0.00000  Uiso   1.00
Be122  C     0.05417   0.64048   0.52049   0.00000  Uiso   1.00
C119   N     0.06696   0.60852   0.54995   0.00000  Uiso   1.00
B61    C     0.07630   0.58859   0.48988   0.00000  Uiso   1.00
C120   N     0.06963   0.60509   0.42372   0.00000  Uiso   1.00
He121  H     0.04479   0.66206   0.55690   0.00000  Uiso   1.00
He122  H     0.04819   0.65796   0.39974   0.00000  Uiso   1.00
Li62   H     0.08758   0.56166   0.49425   0.00000  Uiso   1.00
Be123  C     0.42484   0.87039   0.46999   0.00000  Uiso   1.00
Be124  C     0.42334   0.87115   0.54788   0.00000  Uiso   1.00
C121   N     0.41215   0.90589   0.56947   0.00000  Uiso   1.00
B62    C     0.40678   0.92461   0.50476   0.00000  Uiso   1.00
C122   N     0.41455   0.90462   0.44316   0.00000  Uiso   1.00
He123  H     0.42948   0.84978   0.58929   0.00000  Uiso   1.00
He124  H     0.43257   0.84833   0.43183   0.00000  Uiso   1.00
Li63   H     0.39783   0.95325   0.50253   0.00000  Uiso   1.00
Be125  C     0.42592   0.63562   0.03274   0.00000  Uiso   1.00
Be126  C     0.42565   0.63478   0.95475   0.00000  Uiso   1.00
C123   N     0.40999   0.60370   0.93183   0.00000  Uiso   1.00
B63    C     0.40102   0.58714   0.99588   0.00000  Uiso   1.00
C124   N     0.41037   0.60513   0.05835   0.00000  Uiso   1.00
He125  H     0.43538   0.65387   0.91416   0.00000  Uiso   1.00
He126  H     0.43603   0.65539   0.07176   0.00000  Uiso   1.00
Li64   H     0.38782   0.56178   0.99710   0.00000  Uiso   1.00
Be127  C     0.05746   0.98927   0.25845   0.00000  Uiso   1.00
C125   N     0.06976   0.97785   0.19190   0.00000  Uiso   1.00
He127  H     0.05062   0.96847   0.30020   0.00000  Uiso   1.00
C126   N     0.07096   0.97770   0.80503   0.00000  Uiso   1.00
He128  H     0.05603   0.96948   0.69123   0.00000  Uiso   1.00
Be128  C     0.06351   0.49162   0.76118   0.00000  Uiso   1.00
Be129  C     0.06188   0.53112   0.75766   0.00000  Uiso   1.00
C127   N     0.07070   0.54250   0.68722   0.00000  Uiso   1.00
B64    C     0.07789   0.50990   0.65114   0.00000  Uiso   1.00
He129  H     0.05475   0.55174   0.79963   0.00000  Uiso   1.00
Li65   H     0.08573   0.50905   0.59363   0.00000  Uiso   1.00
Be130  C     0.06138   0.51867   0.23751   0.00000  Uiso   1.00
B65    C     0.08090   0.50039   0.34148   0.00000  Uiso   1.00
C128   N     0.07422   0.53208   0.30203   0.00000  Uiso   1.00
He130  H     0.05364   0.53816   0.19453   0.00000  Uiso   1.00
Li66   H     0.09139   0.50117   0.39588   0.00000  Uiso   1.00
Be131  C     0.42969   0.98928   0.74526   0.00000  Uiso   1.00
C129   N     0.41018   0.97712   0.69348   0.00000  Uiso   1.00
He131  H     0.44118   0.96896   0.77970   0.00000  Uiso   1.00
Be132  C     0.43403   0.98474   0.25571   0.00000  Uiso   1.00
C130   N     0.41507   0.97276   0.30878   0.00000  Uiso   1.00
He132  H     0.44646   0.96425   0.22399   0.00000  Uiso   1.00
Be133  C     0.42134   0.52696   0.25669   0.00000  Uiso   1.00
B66    C     0.39903   0.50563   0.15888   0.00000  Uiso   1.00
C131   N     0.40748   0.53842   0.19259   0.00000  Uiso   1.00
He133  H     0.43048   0.54775   0.29548   0.00000  Uiso   1.00
Li67   H     0.38733   0.50481   0.10633   0.00000  Uiso   1.00
Be134  C     0.41543   0.52051   0.73394   0.00000  Uiso   1.00
C132   N     0.40683   0.53373   0.80350   0.00000  Uiso   1.00
B67    C     0.40236   0.50197   0.84497   0.00000  Uiso   1.00
He134  H     0.42055   0.54016   0.68840   0.00000  Uiso   1.00
Li68   H     0.39547   0.50260   0.90341   0.00000  Uiso   1.00
Be135  C     0.04910   0.86562   0.64037   0.00000  Uiso   1.00
Be136  C     0.06970   0.88408   0.68082   0.00000  Uiso   1.00
C133   N     0.05920   0.89378   0.75062   0.00000  Uiso   1.00
B68    C     0.03251   0.88250   0.74922   0.00000  Uiso   1.00
C134   N     0.02542   0.86539   0.68367   0.00000  Uiso   1.00
He135  H     0.09114   0.89012   0.66608   0.00000  Uiso   1.00
He136  H     0.04939   0.85322   0.58389   0.00000  Uiso   1.00
Li69   H     0.01829   0.88659   0.79620   0.00000  Uiso   1.00
Be137  C     0.04316   0.65099   0.84707   0.00000  Uiso   1.00
Be138  C     0.06392   0.63331   0.80641   0.00000  Uiso   1.00
C135   N     0.05396   0.62535   0.73505   0.00000  Uiso   1.00
B69    C     0.02739   0.63699   0.73557   0.00000  Uiso   1.00
C136   N     0.01987   0.65257   0.80218   0.00000  Uiso   1.00
He137  H     0.08520   0.62687   0.82220   0.00000  Uiso   1.00
He138  H     0.04312   0.66200   0.90463   0.00000  Uiso   1.00
Li70   H     0.01361   0.63433   0.68715   0.00000  Uiso   1.00
Be139  C     0.43117   0.86622   0.86109   0.00000  Uiso   1.00
Be140  C     0.41066   0.88582   0.82294   0.00000  Uiso   1.00
C137   N     0.42000   0.89315   0.75094   0.00000  Uiso   1.00
B70    C     0.44599   0.87933   0.74854   0.00000  Uiso   1.00
C138   N     0.45369   0.86285   0.81385   0.00000  Uiso   1.00
He139  H     0.38997   0.89424   0.84073   0.00000  Uiso   1.00
He140  H     0.43163   0.85503   0.91834   0.00000  Uiso   1.00
Li71   H     0.45922   0.88108   0.69897   0.00000  Uiso   1.00
Be141  C     0.43193   0.64494   0.64051   0.00000  Uiso   1.00
Be142  C     0.41110   0.62608   0.67871   0.00000  Uiso   1.00
C139   N     0.42063   0.61738   0.75001   0.00000  Uiso   1.00
B71    C     0.44705   0.62976   0.75182   0.00000  Uiso   1.00
C140   N     0.45482   0.64654   0.68686   0.00000  Uiso   1.00
He141  H     0.39003   0.61934   0.66122   0.00000  Uiso   1.00
He142  H     0.43231   0.65673   0.58371   0.00000  Uiso   1.00
Li72   H     0.46059   0.62659   0.80056   0.00000  Uiso   1.00
Be143  C     0.05239   0.85997   0.34952   0.00000  Uiso   1.00
Be144  C     0.07209   0.88076   0.31070   0.00000  Uiso   1.00
C141   N     0.06086   0.89164   0.24247   0.00000  Uiso   1.00
B72    C     0.03467   0.87846   0.24314   0.00000  Uiso   1.00
C142   N     0.02853   0.85932   0.30684   0.00000  Uiso   1.00
He143  H     0.09341   0.88759   0.32557   0.00000  Uiso   1.00
He144  H     0.05341   0.84618   0.40446   0.00000  Uiso   1.00
Li73   H     0.02009   0.88290   0.19711   0.00000  Uiso   1.00
Be145  C     0.04936   0.64067   0.13137   0.00000  Uiso   1.00
Be146  C     0.07036   0.62229   0.16991   0.00000  Uiso   1.00
C143   N     0.06121   0.61481   0.24205   0.00000  Uiso   1.00
B73    C     0.03485   0.62727   0.24409   0.00000  Uiso   1.00
C144   N     0.02674   0.64308   0.17848   0.00000  Uiso   1.00
He145  H     0.09129   0.61497   0.15236   0.00000  Uiso   1.00
He146  H     0.04865   0.65167   0.07399   0.00000  Uiso   1.00
Li74   H     0.02160   0.62491   0.29352   0.00000  Uiso   1.00
Be147  C     0.43299   0.84522   0.16509   0.00000  Uiso   1.00
Be148  C     0.41312   0.86533   0.20474   0.00000  Uiso   1.00
C145   N     0.42586   0.88351   0.26474   0.00000  Uiso   1.00
B74    C     0.45287   0.87454   0.25890   0.00000  Uiso   1.00
C146   N     0.45825   0.85177   0.19906   0.00000  Uiso   1.00
He147  H     0.39092   0.86768   0.19522   0.00000  Uiso   1.00
He148  H     0.43111   0.82736   0.11476   0.00000  Uiso   1.00
Li75   H     0.46861   0.88485   0.29811   0.00000  Uiso   1.00
Be149  C     0.43168   0.66816   0.32733   0.00000  Uiso   1.00
Be150  C     0.41036   0.65025   0.28879   0.00000  Uiso   1.00
C147   N     0.42177   0.62688   0.23418   0.00000  Uiso   1.00
B75    C     0.44940   0.63097   0.24186   0.00000  Uiso   1.00
C148   N     0.45644   0.65525   0.29820   0.00000  Uiso   1.00
He149  H     0.38804   0.65261   0.29580   0.00000  Uiso   1.00
He150  H     0.43102   0.68856   0.37402   0.00000  Uiso   1.00
Li76   H     0.46441   0.61576   0.20706   0.00000  Uiso   1.00
C149   N     0.99400   0.81178   0.43239   0.00000  Uiso   1.00
B76    C     0.99384   0.83489   0.49343   0.00000  Uiso   1.00
C150   N     0.99219   0.81514   0.55837   0.00000  Uiso   1.00
Li77   H     0.99538   0.86605   0.49062   0.00000  Uiso   1.00
Li78   H     0.99342   0.64338   0.98994   0.00000  Uiso   1.00
Li79   H     0.46543   0.75083   0.24665   0.00000  Uiso   1.00
Be151  C     0.03216   0.73234   0.22567   0.00000  Uiso   1.00
Be152  C     0.03273   0.76800   0.25966   0.00000  Uiso   1.00
C151   N     0.00580   0.77965   0.27097   0.00000  Uiso   1.00
B77    C     0.98987   0.75046   0.24615   0.00000  Uiso   1.00
C152   N     0.00490   0.72105   0.21873   0.00000  Uiso   1.00
He151  H     0.05026   0.78615   0.27486   0.00000  Uiso   1.00
He152  H     0.04913   0.71402   0.20743   0.00000  Uiso   1.00
Be153  C     0.02467   0.74328   0.77571   0.00000  Uiso   1.00
Be154  C     0.02585   0.77870   0.74159   0.00000  Uiso   1.00
C153   N     0.99926   0.78946   0.72309   0.00000  Uiso   1.00
C154   N     0.99749   0.73115   0.77585   0.00000  Uiso   1.00
He153  H     0.04362   0.79708   0.73054   0.00000  Uiso   1.00
He154  H     0.04134   0.72574   0.79828   0.00000  Uiso   1.00
Be155  C     0.44975   0.73690   0.73099   0.00000  Uiso   1.00
Be156  C     0.44956   0.77266   0.76456   0.00000  Uiso   1.00
C155   N     0.47661   0.78439   0.77412   0.00000  Uiso   1.00
C156   N     0.47691   0.72561   0.72263   0.00000  Uiso   1.00
He155  H     0.43221   0.79080   0.78076   0.00000  Uiso   1.00
He156  H     0.43257   0.71846   0.71417   0.00000  Uiso   1.00
B78    C     0.48797   0.75136   0.24845   0.00000  Uiso   1.00
H39    Zn    0.48794   0.67844   0.66893   0.00000  Uiso   1.00
Be157  C     0.99059   0.77702   0.53754   0.00000  Uiso   1.00
Be158  C     0.99167   0.77495   0.45978   0.00000  Uiso   1.00
He157  H     0.99129   0.75019   0.42209   0.00000  Uiso   1.00
He158  H     0.98912   0.75433   0.57939   0.00000  Uiso   1.00
B79    C     0.99022   0.67433   0.99371   0.00000  Uiso   1.00
C157   N     0.98977   0.69402   0.05919   0.00000  Uiso   1.00
C158   N     0.48881   0.81272   0.93516   0.00000  Uiso   1.00
He159  H     0.48756   0.75614   0.57618   0.00000  Uiso   1.00
H40    Zn    0.79583   0.17425   0.82156   0.00000  Uiso   1.00
H41    Zn    0.79832   0.32730   0.66992   0.00000  Uiso   1.00
H42    Zn    0.68442   0.17787   0.66738   0.00000  Uiso   1.00
H43    Zn    0.68696   0.33145   0.82567   0.00000  Uiso   1.00
H44    Zn    0.79322   0.17641   0.16385   0.00000  Uiso   1.00
H45    Zn    0.79522   0.32676   0.32821   0.00000  Uiso   1.00
H46    Zn    0.68310   0.17894   0.32664   0.00000  Uiso   1.00
H47    Zn    0.68470   0.32779   0.16728   0.00000  Uiso   1.00
H48    Zn    0.90504   0.09434   0.83768   0.00000  Uiso   1.00
H49    Zn    0.90278   0.42015   0.66195   0.00000  Uiso   1.00
H50    Zn    0.57682   0.09093   0.66792   0.00000  Uiso   1.00
H51    Zn    0.58124   0.42416   0.83186   0.00000  Uiso   1.00
H52    Zn    0.89618   0.08444   0.17293   0.00000  Uiso   1.00
H53    Zn    0.89871   0.42029   0.32593   0.00000  Uiso   1.00
H54    Zn    0.57682   0.09192   0.33474   0.00000  Uiso   1.00
H55    Zn    0.58149   0.42292   0.16643   0.00000  Uiso   1.00
H56    Zn    0.98092   0.17837   0.33176   0.00000  Uiso   1.00
H57    Zn    0.98717   0.33010   0.16996   0.00000  Uiso   1.00
H58    Zn    0.49177   0.18307   0.83138   0.00000  Uiso   1.00
H59    Zn    0.49211   0.18387   0.16950   0.00000  Uiso   1.00
H60    Zn    0.49283   0.33705   0.33088   0.00000  Uiso   1.00
H61    Zn    0.49409   0.33422   0.66862   0.00000  Uiso   1.00
Be159  C     0.72964   0.12215   0.70811   0.00000  Uiso   1.00
Be160  C     0.75515   0.12129   0.74331   0.00000  Uiso   1.00
C159   N     0.76122   0.15779   0.76890   0.00000  Uiso   1.00
B80    C     0.73902   0.17918   0.75037   0.00000  Uiso   1.00
C160   N     0.71926   0.15885   0.71414   0.00000  Uiso   1.00
He160  H     0.76923   0.09738   0.75210   0.00000  Uiso   1.00
He161  H     0.71809   0.09941   0.67980   0.00000  Uiso   1.00
Li80   H     0.73687   0.20940   0.76495   0.00000  Uiso   1.00
Be161  C     0.72896   0.38436   0.75322   0.00000  Uiso   1.00
Be162  C     0.75430   0.38306   0.71742   0.00000  Uiso   1.00
C161   N     0.76320   0.34550   0.71644   0.00000  Uiso   1.00
B81    C     0.74267   0.32524   0.74903   0.00000  Uiso   1.00
C162   N     0.72135   0.34738   0.77158   0.00000  Uiso   1.00
He162  H     0.76666   0.40610   0.69334   0.00000  Uiso   1.00
He163  H     0.71604   0.40890   0.76725   0.00000  Uiso   1.00
Li81   H     0.74342   0.29438   0.75764   0.00000  Uiso   1.00
Be163  C     0.70956   0.15110   0.18565   0.00000  Uiso   1.00
Be164  C     0.73435   0.15165   0.14703   0.00000  Uiso   1.00
C163   N     0.75401   0.16850   0.19284   0.00000  Uiso   1.00
B82    C     0.74084   0.17656   0.25804   0.00000  Uiso   1.00
C164   N     0.71392   0.16633   0.25665   0.00000  Uiso   1.00
He164  H     0.73925   0.14222   0.08996   0.00000  Uiso   1.00
He165  H     0.68926   0.14082   0.16798   0.00000  Uiso   1.00
Li82   H     0.75089   0.18951   0.30696   0.00000  Uiso   1.00
Be165  C     0.71253   0.35843   0.30540   0.00000  Uiso   1.00
Be166  C     0.73742   0.35718   0.34376   0.00000  Uiso   1.00
C165   N     0.75605   0.33694   0.30036   0.00000  Uiso   1.00
B83    C     0.74221   0.32752   0.23675   0.00000  Uiso   1.00
C166   N     0.71586   0.34013   0.23687   0.00000  Uiso   1.00
He166  H     0.74307   0.36845   0.39907   0.00000  Uiso   1.00
He167  H     0.69290   0.37147   0.32121   0.00000  Uiso   1.00
Li83   H     0.75140   0.31190   0.18973   0.00000  Uiso   1.00
Be167  C     0.83703   0.27345   0.75306   0.00000  Uiso   1.00
Be168  C     0.83649   0.23741   0.78542   0.00000  Uiso   1.00
C167   N     0.81029   0.22232   0.77614   0.00000  Uiso   1.00
B84    C     0.79571   0.24982   0.74083   0.00000  Uiso   1.00
C168   N     0.81091   0.28134   0.72600   0.00000  Uiso   1.00
He168  H     0.85280   0.22122   0.81320   0.00000  Uiso   1.00
He169  H     0.85377   0.29428   0.74848   0.00000  Uiso   1.00
Li84   H     0.77413   0.24653   0.72440   0.00000  Uiso   1.00
Be169  C     0.65095   0.26119   0.81056   0.00000  Uiso   1.00
Be170  C     0.65033   0.22582   0.77493   0.00000  Uiso   1.00
C169   N     0.67283   0.22353   0.72738   0.00000  Uiso   1.00
B85    C     0.68633   0.25717   0.73592   0.00000  Uiso   1.00
C170   N     0.67387   0.28100   0.78541   0.00000  Uiso   1.00
He170  H     0.63562   0.20224   0.77973   0.00000  Uiso   1.00
He171  H     0.63689   0.27366   0.85181   0.00000  Uiso   1.00
Li85   H     0.70486   0.26467   0.70439   0.00000  Uiso   1.00
Be171  C     0.83522   0.26958   0.25986   0.00000  Uiso   1.00
Be172  C     0.83485   0.23402   0.22495   0.00000  Uiso   1.00
C171   N     0.80766   0.22247   0.21765   0.00000  Uiso   1.00
B86    C     0.79252   0.25160   0.24590   0.00000  Uiso   1.00
C172   N     0.80823   0.28089   0.27156   0.00000  Uiso   1.00
He172  H     0.85184   0.21586   0.20634   0.00000  Uiso   1.00
He173  H     0.85255   0.28796   0.27561   0.00000  Uiso   1.00
Li86   H     0.76999   0.25149   0.24777   0.00000  Uiso   1.00
Be173  C     0.64267   0.26389   0.20105   0.00000  Uiso   1.00
Be174  C     0.64240   0.22901   0.23806   0.00000  Uiso   1.00
C173   N     0.66799   0.22374   0.27096   0.00000  Uiso   1.00
B87    C     0.68280   0.25524   0.25330   0.00000  Uiso   1.00
C174   N     0.66831   0.28055   0.21177   0.00000  Uiso   1.00
He174  H     0.62614   0.20751   0.24278   0.00000  Uiso   1.00
He175  H     0.62666   0.27797   0.16810   0.00000  Uiso   1.00
Li87   H     0.70406   0.25997   0.27168   0.00000  Uiso   1.00
Be175  C     0.78616   0.22740   0.03033   0.00000  Uiso   1.00
Be176  C     0.78647   0.22674   0.95245   0.00000  Uiso   1.00
C175   N     0.79306   0.19006   0.92914   0.00000  Uiso   1.00
B88    C     0.79597   0.16963   0.99312   0.00000  Uiso   1.00
C176   N     0.79270   0.19120   0.05582   0.00000  Uiso   1.00
He176  H     0.78293   0.24977   0.91226   0.00000  Uiso   1.00
He177  H     0.78230   0.25105   0.06923   0.00000  Uiso   1.00
Li88   H     0.80137   0.13929   0.99412   0.00000  Uiso   1.00
Be177  C     0.79192   0.27359   0.46000   0.00000  Uiso   1.00
Be178  C     0.79245   0.27362   0.53791   0.00000  Uiso   1.00
C177   N     0.79686   0.31077   0.56239   0.00000  Uiso   1.00
B89    C     0.79826   0.33202   0.49907   0.00000  Uiso   1.00
C178   N     0.79608   0.31069   0.43566   0.00000  Uiso   1.00
He178  H     0.79052   0.24987   0.57726   0.00000  Uiso   1.00
He179  H     0.78942   0.24990   0.42031   0.00000  Uiso   1.00
Li89   H     0.80181   0.36291   0.49904   0.00000  Uiso   1.00
Be179  C     0.71205   0.21811   0.45826   0.00000  Uiso   1.00
Be180  C     0.71205   0.21792   0.53627   0.00000  Uiso   1.00
C179   N     0.69297   0.19110   0.56025   0.00000  Uiso   1.00
B90    C     0.68223   0.17584   0.49651   0.00000  Uiso   1.00
C180   N     0.69318   0.19112   0.43336   0.00000  Uiso   1.00
He180  H     0.72414   0.23490   0.57610   0.00000  Uiso   1.00
He181  H     0.72401   0.23540   0.41898   0.00000  Uiso   1.00
Li90   H     0.66648   0.15341   0.49607   0.00000  Uiso   1.00
Be181  C     0.71179   0.28815   0.03451   0.00000  Uiso   1.00
Be182  C     0.71209   0.28936   0.95657   0.00000  Uiso   1.00
C181   N     0.69506   0.31883   0.93342   0.00000  Uiso   1.00
B91    C     0.68512   0.33449   0.99760   0.00000  Uiso   1.00
C182   N     0.69466   0.31697   0.06020   0.00000  Uiso   1.00
He182  H     0.72290   0.27120   0.91616   0.00000  Uiso   1.00
He183  H     0.72218   0.26873   0.07324   0.00000  Uiso   1.00
Li91   H     0.67098   0.35881   0.99880   0.00000  Uiso   1.00
Be183  C     0.85237   0.09158   0.74982   0.00000  Uiso   1.00
Be184  C     0.82735   0.11047   0.74458   0.00000  Uiso   1.00
C183   N     0.82510   0.13513   0.80535   0.00000  Uiso   1.00
B92    C     0.84893   0.13121   0.84410   0.00000  Uiso   1.00
C184   N     0.86578   0.10459   0.81364   0.00000  Uiso   1.00
He184  H     0.81127   0.10834   0.70174   0.00000  Uiso   1.00
He185  H     0.86154   0.06979   0.71346   0.00000  Uiso   1.00
Li92   H     0.85371   0.14691   0.89581   0.00000  Uiso   1.00
Be185  C     0.84740   0.41978   0.73841   0.00000  Uiso   1.00
Be186  C     0.82359   0.39783   0.74130   0.00000  Uiso   1.00
C185   N     0.82521   0.36984   0.68618   0.00000  Uiso   1.00
B93    C     0.85002   0.37508   0.65311   0.00000  Uiso   1.00
C186   N     0.86389   0.40547   0.68159   0.00000  Uiso   1.00
He186  H     0.80580   0.40002   0.77865   0.00000  Uiso   1.00
He187  H     0.85372   0.44463   0.77173   0.00000  Uiso   1.00
Li93   H     0.85763   0.35745   0.60664   0.00000  Uiso   1.00
Be187  C     0.63449   0.08561   0.73202   0.00000  Uiso   1.00
Be188  C     0.65900   0.10613   0.73239   0.00000  Uiso   1.00
C187   N     0.65642   0.13641   0.68291   0.00000  Uiso   1.00
B94    C     0.63046   0.13369   0.65537   0.00000  Uiso   1.00
C188   N     0.61661   0.10301   0.68224   0.00000  Uiso   1.00
He188  H     0.67791   0.10145   0.76446   0.00000  Uiso   1.00
He189  H     0.62855   0.05986   0.76264   0.00000  Uiso   1.00
Li94   H     0.62184   0.15359   0.61430   0.00000  Uiso   1.00
Be189  C     0.63576   0.42073   0.75326   0.00000  Uiso   1.00
Be190  C     0.65944   0.39869   0.75010   0.00000  Uiso   1.00
C189   N     0.65873   0.37254   0.80839   0.00000  Uiso   1.00
B95    C     0.63438   0.37884   0.84341   0.00000  Uiso   1.00
C190   N     0.62005   0.40822   0.81314   0.00000  Uiso   1.00
He190  H     0.67637   0.39948   0.70976   0.00000  Uiso   1.00
He191  H     0.62907   0.44451   0.71803   0.00000  Uiso   1.00
Li95   H     0.62737   0.36270   0.89231   0.00000  Uiso   1.00
Be191  C     0.83527   0.07500   0.21671   0.00000  Uiso   1.00
Be192  C     0.81144   0.09694   0.21507   0.00000  Uiso   1.00
C191   N     0.81753   0.13123   0.18009   0.00000  Uiso   1.00
B96    C     0.84451   0.12906   0.16163   0.00000  Uiso   1.00
C192   N     0.85604   0.09546   0.18182   0.00000  Uiso   1.00
He192  H     0.79072   0.09091   0.23607   0.00000  Uiso   1.00
He193  H     0.83901   0.04643   0.23915   0.00000  Uiso   1.00
Li96   H     0.85566   0.15170   0.13223   0.00000  Uiso   1.00
Be193  C     0.83907   0.42620   0.27105   0.00000  Uiso   1.00
Be194  C     0.81519   0.40422   0.27136   0.00000  Uiso   1.00
C193   N     0.82028   0.37141   0.31232   0.00000  Uiso   1.00
B97    C     0.84686   0.37431   0.33485   0.00000  Uiso   1.00
C194   N     0.85895   0.40723   0.31236   0.00000  Uiso   1.00
He194  H     0.79501   0.40942   0.24596   0.00000  Uiso   1.00
He195  H     0.84336   0.45391   0.24539   0.00000  Uiso   1.00
Li97   H     0.85724   0.35280   0.36922   0.00000  Uiso   1.00
Be195  C     0.63758   0.07778   0.29855   0.00000  Uiso   1.00
Be196  C     0.66202   0.09844   0.29656   0.00000  Uiso   1.00
C195   N     0.65646   0.13562   0.31878   0.00000  Uiso   1.00
B98    C     0.62925   0.13616   0.33516   0.00000  Uiso   1.00
C196   N     0.61695   0.10190   0.32362   0.00000  Uiso   1.00
He196  H     0.68280   0.08965   0.28039   0.00000  Uiso   1.00
He197  H     0.63335   0.04793   0.28426   0.00000  Uiso   1.00
Li98   H     0.61838   0.16155   0.35549   0.00000  Uiso   1.00
Be197  C     0.64365   0.43285   0.16957   0.00000  Uiso   1.00
Be198  C     0.66728   0.41056   0.16983   0.00000  Uiso   1.00
C197   N     0.65940   0.37252   0.17229   0.00000  Uiso   1.00
B99    C     0.63152   0.37286   0.17178   0.00000  Uiso   1.00
C198   N     0.62107   0.40866   0.17165   0.00000  Uiso   1.00
He198  H     0.68902   0.41885   0.16933   0.00000  Uiso   1.00
He199  H     0.64117   0.46391   0.16896   0.00000  Uiso   1.00
Li99   H     0.61877   0.34708   0.17365   0.00000  Uiso   1.00
Be199  C     0.92482   0.13296   0.05405   0.00000  Uiso   1.00
Be200  C     0.92684   0.13489   0.97638   0.00000  Uiso   1.00
C199   N     0.91149   0.10521   0.94597   0.00000  Uiso   1.00
B100   C     0.90065   0.08648   0.00533   0.00000  Uiso   1.00
C200   N     0.90825   0.10202   0.07192   0.00000  Uiso   1.00
He200  H     0.93802   0.15495   0.94060   0.00000  Uiso   1.00
He201  H     0.93382   0.15129   0.09751   0.00000  Uiso   1.00
Li100  H     0.88721   0.06147   0.00002   0.00000  Uiso   1.00
Be201  C     0.92061   0.37058   0.45310   0.00000  Uiso   1.00
Be202  C     0.92159   0.37086   0.53107   0.00000  Uiso   1.00
C201   N     0.91089   0.40529   0.55613   0.00000  Uiso   1.00
B101   C     0.90332   0.42430   0.49342   0.00000  Uiso   1.00
C202   N     0.90929   0.40484   0.42968   0.00000  Uiso   1.00
He202  H     0.92928   0.34946   0.57043   0.00000  Uiso   1.00
He203  H     0.92720   0.34880   0.41277   0.00000  Uiso   1.00
Li101  H     0.89412   0.45281   0.49414   0.00000  Uiso   1.00
Be203  C     0.55699   0.14326   0.46330   0.00000  Uiso   1.00
Be204  C     0.55701   0.14295   0.54133   0.00000  Uiso   1.00
C203   N     0.56707   0.10794   0.56475   0.00000  Uiso   1.00
B102   C     0.57329   0.08859   0.50112   0.00000  Uiso   1.00
C204   N     0.56705   0.10844   0.43836   0.00000  Uiso   1.00
He204  H     0.55052   0.16476   0.58172   0.00000  Uiso   1.00
He205  H     0.55047   0.16536   0.42388   0.00000  Uiso   1.00
Li102  H     0.58166   0.05958   0.50046   0.00000  Uiso   1.00
Be205  C     0.55430   0.37879   0.03719   0.00000  Uiso   1.00
Be206  C     0.55446   0.37899   0.95917   0.00000  Uiso   1.00
C205   N     0.57040   0.40958   0.93576   0.00000  Uiso   1.00
B103   C     0.57953   0.42659   0.99947   0.00000  Uiso   1.00
C206   N     0.57005   0.40935   0.06223   0.00000  Uiso   1.00
He206  H     0.54455   0.35972   0.91883   0.00000  Uiso   1.00
He207  H     0.54416   0.35940   0.07647   0.00000  Uiso   1.00
Li103  H     0.59296   0.45174   0.00016   0.00000  Uiso   1.00
Be207  C     0.92102   0.01913   0.25915   0.00000  Uiso   1.00
B104   C     0.90357   0.99919   0.15312   0.00000  Uiso   1.00
C207   N     0.90792   0.03120   0.19426   0.00000  Uiso   1.00
He208  H     0.92703   0.03933   0.30330   0.00000  Uiso   1.00
Li104  H     0.89359   0.99905   0.09801   0.00000  Uiso   1.00
C208   N     0.49010   0.20065   0.06355   0.00000  Uiso   1.00
Be208  C     0.92806   0.02921   0.74372   0.00000  Uiso   1.00
C209   N     0.91294   0.04075   0.80566   0.00000  Uiso   1.00
B105   C     0.90294   0.00816   0.83616   0.00000  Uiso   1.00
He209  H     0.93852   0.04992   0.70776   0.00000  Uiso   1.00
Li105  H     0.88991   0.00749   0.88621   0.00000  Uiso   1.00
Be209  C     0.92425   0.48824   0.74856   0.00000  Uiso   1.00
C210   N     0.90867   0.47518   0.68842   0.00000  Uiso   1.00
He210  H     0.93525   0.46848   0.78535   0.00000  Uiso   1.00
Be210  C     0.92562   0.48658   0.24845   0.00000  Uiso   1.00
C211   N     0.90774   0.47466   0.30429   0.00000  Uiso   1.00
He211  H     0.93625   0.46612   0.21208   0.00000  Uiso   1.00
Be211  C     0.54721   0.02423   0.73692   0.00000  Uiso   1.00
C212   N     0.56774   0.03643   0.68858   0.00000  Uiso   1.00
B106   C     0.57881   0.00414   0.65953   0.00000  Uiso   1.00
He212  H     0.53466   0.04454   0.76875   0.00000  Uiso   1.00
Li106  H     0.59579   0.00399   0.61920   0.00000  Uiso   1.00
Be212  C     0.54586   0.02488   0.27048   0.00000  Uiso   1.00
B107   C     0.58103   0.00558   0.33637   0.00000  Uiso   1.00
C213   N     0.56810   0.03756   0.31260   0.00000  Uiso   1.00
He213  H     0.53159   0.04489   0.24394   0.00000  Uiso   1.00
Li107  H     0.59962   0.00583   0.37121   0.00000  Uiso   1.00
Be213  C     0.57807   0.48955   0.26991   0.00000  Uiso   1.00
C214   N     0.57910   0.47760   0.19574   0.00000  Uiso   1.00
He214  H     0.57624   0.46923   0.31614   0.00000  Uiso   1.00
C215   N     0.57345   0.47880   0.80873   0.00000  Uiso   1.00
He215  H     0.55165   0.47103   0.70336   0.00000  Uiso   1.00
Be214  C     0.93024   0.18515   0.70240   0.00000  Uiso   1.00
Be215  C     0.91073   0.16404   0.74115   0.00000  Uiso   1.00
C216   N     0.92380   0.13301   0.77356   0.00000  Uiso   1.00
B108   C     0.95068   0.13661   0.75468   0.00000  Uiso   1.00
C217   N     0.95552   0.16741   0.71080   0.00000  Uiso   1.00
He216  H     0.88854   0.16854   0.74691   0.00000  Uiso   1.00
He217  H     0.92794   0.21113   0.66903   0.00000  Uiso   1.00
Li108  H     0.96659   0.11627   0.77162   0.00000  Uiso   1.00
Be216  C     0.93208   0.34987   0.83368   0.00000  Uiso   1.00
Be217  C     0.91131   0.36780   0.79359   0.00000  Uiso   1.00
C218   N     0.92325   0.38758   0.73471   0.00000  Uiso   1.00
B109   C     0.95067   0.38163   0.74160   0.00000  Uiso   1.00
C219   N     0.95706   0.35937   0.80115   0.00000  Uiso   1.00
He218  H     0.88899   0.36756   0.80211   0.00000  Uiso   1.00
He219  H     0.93098   0.33170   0.88343   0.00000  Uiso   1.00
Li109  H     0.96597   0.39382   0.70348   0.00000  Uiso   1.00
Be218  C     0.54697   0.14561   0.86026   0.00000  Uiso   1.00
Be219  C     0.56708   0.12591   0.82067   0.00000  Uiso   1.00
C220   N     0.55760   0.12008   0.74808   0.00000  Uiso   1.00
B110   C     0.53190   0.13487   0.74664   0.00000  Uiso   1.00
C221   N     0.52452   0.15052   0.81321   0.00000  Uiso   1.00
He220  H     0.58762   0.11656   0.83791   0.00000  Uiso   1.00
He221  H     0.54678   0.15597   0.91827   0.00000  Uiso   1.00
Li110  H     0.51869   0.13453   0.69678   0.00000  Uiso   1.00
Be220  C     0.55062   0.36645   0.64350   0.00000  Uiso   1.00
Be221  C     0.57121   0.38536   0.68298   0.00000  Uiso   1.00
C222   N     0.56100   0.39497   0.75320   0.00000  Uiso   1.00
B111   C     0.53448   0.38312   0.75307   0.00000  Uiso   1.00
C223   N     0.52723   0.36583   0.68789   0.00000  Uiso   1.00
He222  H     0.59251   0.39151   0.66717   0.00000  Uiso   1.00
He223  H     0.55072   0.35395   0.58710   0.00000  Uiso   1.00
Li111  H     0.52049   0.38704   0.80057   0.00000  Uiso   1.00
Be222  C     0.92298   0.14951   0.35673   0.00000  Uiso   1.00
Be223  C     0.90279   0.12930   0.31807   0.00000  Uiso   1.00
C224   N     0.91416   0.11609   0.25158   0.00000  Uiso   1.00
B112   C     0.94083   0.12726   0.25314   0.00000  Uiso   1.00
C225   N     0.94718   0.14738   0.31577   0.00000  Uiso   1.00
He224  H     0.88112   0.12416   0.33167   0.00000  Uiso   1.00
He225  H     0.92214   0.16457   0.41064   0.00000  Uiso   1.00
Li112  H     0.95566   0.12045   0.20887   0.00000  Uiso   1.00
Be224  C     0.93163   0.36531   0.13765   0.00000  Uiso   1.00
Be225  C     0.91068   0.38433   0.17525   0.00000  Uiso   1.00
C226   N     0.91935   0.39115   0.24824   0.00000  Uiso   1.00
B113   C     0.94540   0.37761   0.25184   0.00000  Uiso   1.00
C227   N     0.95378   0.36183   0.18627   0.00000  Uiso   1.00
He226  H     0.89008   0.39258   0.15636   0.00000  Uiso   1.00
He227  H     0.93260   0.35464   0.07990   0.00000  Uiso   1.00
Li113  H     0.95820   0.37910   0.30240   0.00000  Uiso   1.00
Be226  C     0.54822   0.14833   0.14349   0.00000  Uiso   1.00
Be227  C     0.56820   0.12864   0.18346   0.00000  Uiso   1.00
C228   N     0.55812   0.12178   0.25490   0.00000  Uiso   1.00
B114   C     0.53224   0.13602   0.25523   0.00000  Uiso   1.00
C229   N     0.52528   0.15221   0.18902   0.00000  Uiso   1.00
He228  H     0.58899   0.11984   0.16727   0.00000  Uiso   1.00
He229  H     0.54843   0.15930   0.08608   0.00000  Uiso   1.00
Li114  H     0.51859   0.13481   0.30400   0.00000  Uiso   1.00
Be228  C     0.55015   0.36782   0.35610   0.00000  Uiso   1.00
Be229  C     0.57110   0.38565   0.31640   0.00000  Uiso   1.00
C230   N     0.56106   0.39485   0.24588   0.00000  Uiso   1.00
B115   C     0.53432   0.38386   0.24602   0.00000  Uiso   1.00
C231   N     0.52674   0.36744   0.31151   0.00000  Uiso   1.00
He230  H     0.59249   0.39153   0.33213   0.00000  Uiso   1.00
He231  H     0.54999   0.35599   0.41287   0.00000  Uiso   1.00
Li115  H     0.52041   0.38770   0.19827   0.00000  Uiso   1.00
Be230  C     0.97910   0.23774   0.53545   0.00000  Uiso   1.00
Be231  C     0.97660   0.23576   0.45791   0.00000  Uiso   1.00
C232   N     0.98175   0.19847   0.43582   0.00000  Uiso   1.00
B116   C     0.98697   0.17908   0.49976   0.00000  Uiso   1.00
C233   N     0.98603   0.20174   0.56134   0.00000  Uiso   1.00
He232  H     0.97156   0.25792   0.41700   0.00000  Uiso   1.00
He233  H     0.97693   0.26202   0.57385   0.00000  Uiso   1.00
Li116  H     0.98545   0.36904   0.00405   0.00000  Uiso   1.00
B117   C     0.49263   0.17932   0.00047   0.00000  Uiso   1.00
Li117  H     0.49704   0.14867   0.00052   0.00000  Uiso   1.00
Be232  C     0.49488   0.28015   0.53653   0.00000  Uiso   1.00
Be233  C     0.49460   0.28085   0.45863   0.00000  Uiso   1.00
C234   N     0.49329   0.31862   0.43600   0.00000  Uiso   1.00
B118   C     0.49263   0.33949   0.50008   0.00000  Uiso   1.00
C235   N     0.49381   0.31750   0.56229   0.00000  Uiso   1.00
He234  H     0.49546   0.25742   0.41785   0.00000  Uiso   1.00
He235  H     0.49607   0.25607   0.57538   0.00000  Uiso   1.00
Li118  H     0.49154   0.37074   0.50144   0.00000  Uiso   1.00
Be234  C     0.94772   0.26887   0.21163   0.00000  Uiso   1.00
Be235  C     0.94627   0.23344   0.24580   0.00000  Uiso   1.00
C236   N     0.97245   0.22381   0.27009   0.00000  Uiso   1.00
B119   C     0.98871   0.25381   0.25189   0.00000  Uiso   1.00
C237   N     0.97461   0.28197   0.21713   0.00000  Uiso   1.00
He236  H     0.92868   0.21425   0.25332   0.00000  Uiso   1.00
He237  H     0.93153   0.28588   0.18523   0.00000  Uiso   1.00
B120   C     0.98745   0.26267   0.75054   0.00000  Uiso   1.00
Li119  H     0.96527   0.26072   0.76084   0.00000  Uiso   1.00
Be236  C     0.53124   0.27765   0.74184   0.00000  Uiso   1.00
Be237  C     0.53072   0.24223   0.77620   0.00000  Uiso   1.00
C238   N     0.50361   0.22991   0.77883   0.00000  Uiso   1.00
He238  H     0.54720   0.29896   0.27228   0.00000  Uiso   1.00
C239   N     0.50435   0.28808   0.72590   0.00000  Uiso   1.00
He239  H     0.54763   0.22470   0.79743   0.00000  Uiso   1.00
He240  H     0.54869   0.29637   0.72921   0.00000  Uiso   1.00
Be238  C     0.52987   0.28004   0.25920   0.00000  Uiso   1.00
Be239  C     0.52972   0.24429   0.22564   0.00000  Uiso   1.00
C240   N     0.50271   0.23163   0.22199   0.00000  Uiso   1.00
C241   N     0.50284   0.29043   0.27353   0.00000  Uiso   1.00
He241  H     0.54688   0.22677   0.20569   0.00000  Uiso   1.00
C242   N     0.48992   0.20031   0.93732   0.00000  Uiso   1.00
H62    Zn    0.79988   0.83346   0.17051   0.00000  Uiso   1.00
H63    Zn    0.79759   0.68236   0.31922   0.00000  Uiso   1.00
H64    Zn    0.69000   0.84213   0.32840   0.00000  Uiso   1.00
H65    Zn    0.68786   0.69343   0.15668   0.00000  Uiso   1.00
H66    Zn    0.79545   0.83454   0.83062   0.00000  Uiso   1.00
H67    Zn    0.79369   0.68685   0.65871   0.00000  Uiso   1.00
H68    Zn    0.68464   0.83887   0.66973   0.00000  Uiso   1.00
H69    Zn    0.68298   0.68856   0.81802   0.00000  Uiso   1.00
H70    Zn    0.90856   0.91362   0.15440   0.00000  Uiso   1.00
H71    Zn    0.90212   0.59336   0.33212   0.00000  Uiso   1.00
H72    Zn    0.57916   0.91927   0.32946   0.00000  Uiso   1.00
H73    Zn    0.58548   0.59672   0.17224   0.00000  Uiso   1.00
H74    Zn    0.90124   0.92212   0.81957   0.00000  Uiso   1.00
H75    Zn    0.89672   0.59373   0.66706   0.00000  Uiso   1.00
H76    Zn    0.57583   0.91781   0.66335   0.00000  Uiso   1.00
H77    Zn    0.57882   0.59771   0.83840   0.00000  Uiso   1.00
H78    Zn    0.98636   0.68293   0.82551   0.00000  Uiso   1.00
H79    Zn    0.49342   0.82766   0.16769   0.00000  Uiso   1.00
H80    Zn    0.49312   0.67542   0.33067   0.00000  Uiso   1.00
He242  H     0.54790   0.71702   0.28697   0.00000  Uiso   1.00
Be240  C     0.73168   0.89416   0.25089   0.00000  Uiso   1.00
Be241  C     0.75689   0.89179   0.21456   0.00000  Uiso   1.00
C243   N     0.76588   0.85431   0.21817   0.00000  Uiso   1.00
B121   C     0.74563   0.83511   0.25416   0.00000  Uiso   1.00
C244   N     0.72437   0.85787   0.27454   0.00000  Uiso   1.00
He243  H     0.76913   0.91397   0.18715   0.00000  Uiso   1.00
He244  H     0.71864   0.91897   0.26190   0.00000  Uiso   1.00
Li120  H     0.74670   0.80466   0.26716   0.00000  Uiso   1.00
Be242  C     0.74463   0.66074   0.13975   0.00000  Uiso   1.00
Be243  C     0.76931   0.65707   0.17839   0.00000  Uiso   1.00
C245   N     0.76621   0.67351   0.24881   0.00000  Uiso   1.00
B122   C     0.74024   0.68756   0.24979   0.00000  Uiso   1.00
C246   N     0.72645   0.68074   0.18493   0.00000  Uiso   1.00
He245  H     0.78865   0.64365   0.16122   0.00000  Uiso   1.00
He246  H     0.73888   0.65144   0.08312   0.00000  Uiso   1.00
Li121  H     0.73129   0.70251   0.29799   0.00000  Uiso   1.00
Be244  C     0.71118   0.85767   0.81684   0.00000  Uiso   1.00
Be245  C     0.73616   0.85562   0.85455   0.00000  Uiso   1.00
C247   N     0.75590   0.84270   0.80454   0.00000  Uiso   1.00
B123   C     0.74255   0.83833   0.73815   0.00000  Uiso   1.00
C248   N     0.71546   0.84724   0.74261   0.00000  Uiso   1.00
He247  H     0.74118   0.86152   0.91340   0.00000  Uiso   1.00
He248  H     0.69079   0.86592   0.83731   0.00000  Uiso   1.00
Li122  H     0.75258   0.82888   0.68634   0.00000  Uiso   1.00
Be246  C     0.71034   0.65994   0.67911   0.00000  Uiso   1.00
Be247  C     0.73532   0.66056   0.64146   0.00000  Uiso   1.00
C249   N     0.75454   0.67839   0.68724   0.00000  Uiso   1.00
B124   C     0.74093   0.68703   0.75145   0.00000  Uiso   1.00
C250   N     0.71415   0.67621   0.74943   0.00000  Uiso   1.00
He249  H     0.74065   0.65048   0.58510   0.00000  Uiso   1.00
He250  H     0.69027   0.64890   0.66121   0.00000  Uiso   1.00
Li123  H     0.75053   0.70087   0.80012   0.00000  Uiso   1.00
Be248  C     0.84075   0.74403   0.28025   0.00000  Uiso   1.00
Be249  C     0.84064   0.78001   0.24760   0.00000  Uiso   1.00
C251   N     0.81391   0.78814   0.22553   0.00000  Uiso   1.00
B125   C     0.79897   0.75684   0.24322   0.00000  Uiso   1.00
C252   N     0.81431   0.72925   0.27573   0.00000  Uiso   1.00
He251  H     0.85733   0.80062   0.23971   0.00000  Uiso   1.00
He252  H     0.85765   0.72771   0.30487   0.00000  Uiso   1.00
Li124  H     0.77696   0.75386   0.23118   0.00000  Uiso   1.00
Be250  C     0.65109   0.74077   0.26007   0.00000  Uiso   1.00
Be251  C     0.65171   0.77553   0.29795   0.00000  Uiso   1.00
C253   N     0.67658   0.79331   0.28251   0.00000  Uiso   1.00
B126   C     0.69030   0.76874   0.23714   0.00000  Uiso   1.00
C254   N     0.67580   0.73654   0.22223   0.00000  Uiso   1.00
He253  H     0.63628   0.78903   0.33396   0.00000  Uiso   1.00
He254  H     0.63516   0.71865   0.25804   0.00000  Uiso   1.00
Li125  H     0.71069   0.77441   0.21370   0.00000  Uiso   1.00
Be252  C     0.83536   0.74340   0.72279   0.00000  Uiso   1.00
Be253  C     0.83579   0.77836   0.75991   0.00000  Uiso   1.00
C255   N     0.80882   0.78971   0.77177   0.00000  Uiso   1.00
B127   C     0.79304   0.76106   0.74386   0.00000  Uiso   1.00
C256   N     0.80813   0.73227   0.71416   0.00000  Uiso   1.00
He255  H     0.85317   0.79625   0.77725   0.00000  Uiso   1.00
He256  H     0.85231   0.72539   0.70334   0.00000  Uiso   1.00
Li126  H     0.77050   0.76127   0.74498   0.00000  Uiso   1.00
Be254  C     0.63993   0.74523   0.75549   0.00000  Uiso   1.00
Be255  C     0.64034   0.78102   0.72200   0.00000  Uiso   1.00
C257   N     0.66757   0.79232   0.71454   0.00000  Uiso   1.00
B128   C     0.68269   0.76299   0.74152   0.00000  Uiso   1.00
C258   N     0.66693   0.73379   0.76657   0.00000  Uiso   1.00
He257  H     0.62337   0.79944   0.70451   0.00000  Uiso   1.00
He258  H     0.62261   0.72693   0.77107   0.00000  Uiso   1.00
Li127  H     0.70523   0.76289   0.74294   0.00000  Uiso   1.00
Be256  C     0.78707   0.78144   0.96119   0.00000  Uiso   1.00
Be257  C     0.78782   0.78106   0.03909   0.00000  Uiso   1.00
C259   N     0.79634   0.81677   0.06378   0.00000  Uiso   1.00
B129   C     0.79987   0.83774   0.00075   0.00000  Uiso   1.00
C260   N     0.79519   0.81734   0.93721   0.00000  Uiso   1.00
He259  H     0.78330   0.75793   0.07834   0.00000  Uiso   1.00
He260  H     0.78177   0.75875   0.92127   0.00000  Uiso   1.00
Li128  H     0.80675   0.86754   0.00100   0.00000  Uiso   1.00
Be258  C     0.78145   0.73605   0.52452   0.00000  Uiso   1.00
Be259  C     0.78181   0.73476   0.44664   0.00000  Uiso   1.00
C261   N     0.79175   0.69936   0.42471   0.00000  Uiso   1.00
B130   C     0.79685   0.68033   0.48924   0.00000  Uiso   1.00
C262   N     0.79147   0.70162   0.55112   0.00000  Uiso   1.00
He261  H     0.77611   0.75650   0.40554   0.00000  Uiso   1.00
He262  H     0.77533   0.75904   0.56274   0.00000  Uiso   1.00
Li129  H     0.80515   0.65129   0.49120   0.00000  Uiso   1.00
Be260  C     0.70920   0.79556   0.53864   0.00000  Uiso   1.00
Be261  C     0.71027   0.79643   0.46075   0.00000  Uiso   1.00
C263   N     0.69569   0.82806   0.43630   0.00000  Uiso   1.00
B131   C     0.68660   0.84547   0.49967   0.00000  Uiso   1.00
C264   N     0.69407   0.82675   0.56298   0.00000  Uiso   1.00
He263  H     0.71992   0.77663   0.42114   0.00000  Uiso   1.00
He264  H     0.71774   0.77485   0.57816   0.00000  Uiso   1.00
Li130  H     0.67432   0.87166   0.49969   0.00000  Uiso   1.00
Be262  C     0.70325   0.73990   0.94420   0.00000  Uiso   1.00
Be263  C     0.70385   0.74133   0.02212   0.00000  Uiso   1.00
C265   N     0.69104   0.70878   0.04923   0.00000  Uiso   1.00
B132   C     0.68374   0.68835   0.98757   0.00000  Uiso   1.00
C266   N     0.69036   0.70621   0.92272   0.00000  Uiso   1.00
He265  H     0.71209   0.76326   0.05993   0.00000  Uiso   1.00
He266  H     0.71080   0.76041   0.90282   0.00000  Uiso   1.00
Li131  H     0.67297   0.66072   0.98993   0.00000  Uiso   1.00
Be264  C     0.85328   0.92278   0.22725   0.00000  Uiso   1.00
Be265  C     0.82814   0.90407   0.23221   0.00000  Uiso   1.00
C267   N     0.82827   0.87390   0.18160   0.00000  Uiso   1.00
B133   C     0.85339   0.87471   0.14891   0.00000  Uiso   1.00
C268   N     0.86902   0.90420   0.17366   0.00000  Uiso   1.00
He267  H     0.81035   0.90992   0.26804   0.00000  Uiso   1.00
He268  H     0.86104   0.94797   0.25717   0.00000  Uiso   1.00
Li132  H     0.86008   0.85439   0.10573   0.00000  Uiso   1.00
Be266  C     0.84160   0.58022   0.29129   0.00000  Uiso   1.00
Be267  C     0.81741   0.60128   0.28801   0.00000  Uiso   1.00
C269   N     0.82320   0.63818   0.31186   0.00000  Uiso   1.00
B134   C     0.85022   0.63817   0.33039   0.00000  Uiso   1.00
C270   N     0.86225   0.60386   0.31853   0.00000  Uiso   1.00
He269  H     0.79670   0.59296   0.26996   0.00000  Uiso   1.00
He270  H     0.84572   0.55042   0.27643   0.00000  Uiso   1.00
Li133  H     0.86119   0.66312   0.35256   0.00000  Uiso   1.00
Be268  C     0.63436   0.92573   0.25444   0.00000  Uiso   1.00
Be269  C     0.65971   0.90751   0.25272   0.00000  Uiso   1.00
C271   N     0.66030   0.88061   0.30967   0.00000  Uiso   1.00
B135   C     0.63521   0.88267   0.34254   0.00000  Uiso   1.00
C272   N     0.61903   0.91004   0.31210   0.00000  Uiso   1.00
He271  H     0.67704   0.91148   0.21448   0.00000  Uiso   1.00
He272  H     0.62616   0.94867   0.21943   0.00000  Uiso   1.00
Li134  H     0.62893   0.86495   0.39006   0.00000  Uiso   1.00
Be270  C     0.64683   0.59102   0.20624   0.00000  Uiso   1.00
Be271  C     0.67037   0.61359   0.20274   0.00000  Uiso   1.00
C273   N     0.66315   0.64859   0.17255   0.00000  Uiso   1.00
B136   C     0.63576   0.64622   0.15872   0.00000  Uiso   1.00
C274   N     0.62501   0.61186   0.17761   0.00000  Uiso   1.00
He273  H     0.69161   0.60747   0.21932   0.00000  Uiso   1.00
He274  H     0.64396   0.56180   0.22634   0.00000  Uiso   1.00
Li135  H     0.62368   0.66941   0.13407   0.00000  Uiso   1.00
Be272  C     0.84062   0.93340   0.77713   0.00000  Uiso   1.00
Be273  C     0.81610   0.91286   0.77944   0.00000  Uiso   1.00
C275   N     0.82113   0.87849   0.81520   0.00000  Uiso   1.00
B137   C     0.84824   0.87918   0.83313   0.00000  Uiso   1.00
C276   N     0.86085   0.91195   0.81198   0.00000  Uiso   1.00
He275  H     0.79554   0.92003   0.75865   0.00000  Uiso   1.00
He276  H     0.84518   0.96161   0.75397   0.00000  Uiso   1.00
Li136  H     0.85876   0.85608   0.86290   0.00000  Uiso   1.00
Be274  C     0.83608   0.58603   0.71245   0.00000  Uiso   1.00
Be275  C     0.81229   0.60805   0.71078   0.00000  Uiso   1.00
C277   N     0.81823   0.64181   0.67374   0.00000  Uiso   1.00
B138   C     0.84510   0.63928   0.65423   0.00000  Uiso   1.00
C278   N     0.85671   0.60594   0.67577   0.00000  Uiso   1.00
He277  H     0.79169   0.60237   0.73296   0.00000  Uiso   1.00
He278  H     0.83986   0.55777   0.73630   0.00000  Uiso   1.00
Li137  H     0.85613   0.66148   0.62323   0.00000  Uiso   1.00
Be276  C     0.63450   0.93350   0.71713   0.00000  Uiso   1.00
Be277  C     0.65974   0.91488   0.71897   0.00000  Uiso   1.00
C279   N     0.65686   0.88024   0.68182   0.00000  Uiso   1.00
B139   C     0.63042   0.87915   0.65779   0.00000  Uiso   1.00
C280   N     0.61614   0.91076   0.67747   0.00000  Uiso   1.00
He279  H     0.67937   0.92351   0.74407   0.00000  Uiso   1.00
He280  H     0.62827   0.96112   0.74041   0.00000  Uiso   1.00
Li138  H     0.62163   0.85558   0.62499   0.00000  Uiso   1.00
Be278  C     0.63919   0.58564   0.79758   0.00000  Uiso   1.00
Be279  C     0.66322   0.60707   0.79257   0.00000  Uiso   1.00
C281   N     0.65730   0.64421   0.81434   0.00000  Uiso   1.00
B140   C     0.63034   0.64402   0.83338   0.00000  Uiso   1.00
C282   N     0.61848   0.60933   0.82373   0.00000  Uiso   1.00
He281  H     0.68392   0.59882   0.77463   0.00000  Uiso   1.00
He282  H     0.63524   0.55555   0.78466   0.00000  Uiso   1.00
Li139  H     0.61930   0.66914   0.85429   0.00000  Uiso   1.00
Be280  C     0.93398   0.87978   0.93936   0.00000  Uiso   1.00
Be281  C     0.93579   0.87787   0.01708   0.00000  Uiso   1.00
C283   N     0.91663   0.90287   0.04710   0.00000  Uiso   1.00
B141   C     0.90397   0.91911   0.98753   0.00000  Uiso   1.00
C284   N     0.91366   0.90595   0.92116   0.00000  Uiso   1.00
He283  H     0.94909   0.86061   0.05305   0.00000  Uiso   1.00
He284  H     0.94538   0.86429   0.89602   0.00000  Uiso   1.00
Li140  H     0.88754   0.94027   0.99244   0.00000  Uiso   1.00
Be282  C     0.93128   0.62916   0.54257   0.00000  Uiso   1.00
Be283  C     0.93264   0.62901   0.46469   0.00000  Uiso   1.00
C285   N     0.91130   0.60650   0.43769   0.00000  Uiso   1.00
B142   C     0.89795   0.59350   0.49914   0.00000  Uiso   1.00
C286   N     0.90908   0.60676   0.56387   0.00000  Uiso   1.00
He285  H     0.94694   0.64336   0.42665   0.00000  Uiso   1.00
He286  H     0.94416   0.64381   0.58408   0.00000  Uiso   1.00
Li141  H     0.87976   0.57499   0.49673   0.00000  Uiso   1.00
Be284  C     0.55579   0.86852   0.53273   0.00000  Uiso   1.00
Be285  C     0.55663   0.86866   0.45475   0.00000  Uiso   1.00
C287   N     0.56887   0.90249   0.43211   0.00000  Uiso   1.00
B143   C     0.57543   0.92135   0.49614   0.00000  Uiso   1.00
C288   N     0.56755   0.90223   0.55838   0.00000  Uiso   1.00
He287  H     0.54935   0.84749   0.41392   0.00000  Uiso   1.00
He288  H     0.54758   0.84731   0.57173   0.00000  Uiso   1.00
Li142  H     0.58545   0.94938   0.49742   0.00000  Uiso   1.00
Be286  C     0.55285   0.63983   0.97094   0.00000  Uiso   1.00
Be287  C     0.55430   0.63975   0.04885   0.00000  Uiso   1.00
C289   N     0.57208   0.61084   0.07035   0.00000  Uiso   1.00
B144   C     0.58106   0.59480   0.00566   0.00000  Uiso   1.00
C290   N     0.56988   0.61118   0.94410   0.00000  Uiso   1.00
He289  H     0.54412   0.65805   0.09023   0.00000  Uiso   1.00
He290  H     0.54112   0.65803   0.93273   0.00000  Uiso   1.00
Li143  H     0.59579   0.57120   0.00330   0.00000  Uiso   1.00
Be288  C     0.92430   0.97981   0.25478   0.00000  Uiso   1.00
C291   N     0.91346   0.96748   0.18689   0.00000  Uiso   1.00
He291  H     0.93369   0.95979   0.29424   0.00000  Uiso   1.00
C292   N     0.91095   0.97646   0.79829   0.00000  Uiso   1.00
He292  H     0.93624   0.96989   0.69893   0.00000  Uiso   1.00
Be289  C     0.92279   0.52785   0.75027   0.00000  Uiso   1.00
B145   C     0.89815   0.50700   0.65621   0.00000  Uiso   1.00
C293   N     0.90618   0.53957   0.69143   0.00000  Uiso   1.00
He293  H     0.93223   0.54844   0.78890   0.00000  Uiso   1.00
Li144  H     0.88466   0.50647   0.60695   0.00000  Uiso   1.00
Be290  C     0.92658   0.52620   0.24954   0.00000  Uiso   1.00
C294   N     0.90937   0.53899   0.30622   0.00000  Uiso   1.00
B146   C     0.89856   0.50710   0.33740   0.00000  Uiso   1.00
He294  H     0.93810   0.54610   0.21426   0.00000  Uiso   1.00
Li145  H     0.88394   0.50751   0.38409   0.00000  Uiso   1.00
Be291  C     0.54678   0.98459   0.73612   0.00000  Uiso   1.00
C295   N     0.56700   0.97205   0.68714   0.00000  Uiso   1.00
He295  H     0.53383   0.96449   0.76709   0.00000  Uiso   1.00
Be292  C     0.54638   0.98525   0.26908   0.00000  Uiso   1.00
C296   N     0.56896   0.97326   0.31031   0.00000  Uiso   1.00
He296  H     0.53266   0.96484   0.24112   0.00000  Uiso   1.00
Be293  C     0.57913   0.52911   0.27126   0.00000  Uiso   1.00
C297   N     0.58089   0.54193   0.19794   0.00000  Uiso   1.00
B147   C     0.58149   0.50998   0.15489   0.00000  Uiso   1.00
He297  H     0.57841   0.54891   0.31890   0.00000  Uiso   1.00
Li146  H     0.58250   0.51035   0.09354   0.00000  Uiso   1.00
Be294  C     0.55921   0.53083   0.74623   0.00000  Uiso   1.00
Be295  C     0.55991   0.49120   0.74480   0.00000  Uiso   1.00
B148   C     0.58070   0.51102   0.84627   0.00000  Uiso   1.00
C298   N     0.57223   0.54320   0.81119   0.00000  Uiso   1.00
He298  H     0.55031   0.55103   0.70628   0.00000  Uiso   1.00
Li147  H     0.59186   0.51104   0.89967   0.00000  Uiso   1.00
Be296  C     0.93466   0.84038   0.32469   0.00000  Uiso   1.00
Be297  C     0.91454   0.85951   0.28424   0.00000  Uiso   1.00
C299   N     0.92729   0.87894   0.22620   0.00000  Uiso   1.00
B149   C     0.95449   0.87169   0.23394   0.00000  Uiso   1.00
C300   N     0.96001   0.84888   0.29324   0.00000  Uiso   1.00
He299  H     0.89220   0.86045   0.29200   0.00000  Uiso   1.00
He300  H     0.93289   0.82212   0.37418   0.00000  Uiso   1.00
Li148  H     0.97025   0.88343   0.19672   0.00000  Uiso   1.00
Be298  C     0.93162   0.66988   0.17109   0.00000  Uiso   1.00
Be299  C     0.91058   0.65198   0.21025   0.00000  Uiso   1.00
C301   N     0.92238   0.62733   0.26167   0.00000  Uiso   1.00
B150   C     0.94992   0.63084   0.25199   0.00000  Uiso   1.00
C302   N     0.95653   0.65579   0.19697   0.00000  Uiso   1.00
He301  H     0.88822   0.65497   0.20533   0.00000  Uiso   1.00
He302  H     0.93068   0.69097   0.12597   0.00000  Uiso   1.00
Li149  H     0.96515   0.61461   0.28405   0.00000  Uiso   1.00
Be300  C     0.54974   0.86162   0.13948   0.00000  Uiso   1.00
Be301  C     0.57011   0.88121   0.17864   0.00000  Uiso   1.00
C303   N     0.56023   0.88929   0.24990   0.00000  Uiso   1.00
B151   C     0.53411   0.87587   0.25090   0.00000  Uiso   1.00
C304   N     0.52681   0.85902   0.18533   0.00000  Uiso   1.00
He303  H     0.59107   0.88895   0.16202   0.00000  Uiso   1.00
He304  H     0.54966   0.84994   0.08240   0.00000  Uiso   1.00
Li150  H     0.52051   0.87819   0.29966   0.00000  Uiso   1.00
Be302  C     0.55098   0.64798   0.36298   0.00000  Uiso   1.00
Be303  C     0.57301   0.63196   0.32451   0.00000  Uiso   1.00
C305   N     0.56418   0.62276   0.25266   0.00000  Uiso   1.00
B152   C     0.53710   0.63178   0.25075   0.00000  Uiso   1.00
C306   N     0.52817   0.64706   0.31615   0.00000  Uiso   1.00
He305  H     0.59438   0.62746   0.34185   0.00000  Uiso   1.00
He306  H     0.54966   0.65923   0.42027   0.00000  Uiso   1.00
Li151  H     0.52387   0.62721   0.20173   0.00000  Uiso   1.00
Be304  C     0.92954   0.84432   0.65763   0.00000  Uiso   1.00
Be305  C     0.90851   0.86361   0.69445   0.00000  Uiso   1.00
C307   N     0.92036   0.88766   0.74737   0.00000  Uiso   1.00
B153   C     0.94787   0.88257   0.74071   0.00000  Uiso   1.00
C308   N     0.95447   0.85699   0.68654   0.00000  Uiso   1.00
He307  H     0.88614   0.86197   0.68735   0.00000  Uiso   1.00
He308  H     0.92865   0.82311   0.61237   0.00000  Uiso   1.00
Li152  H     0.96313   0.89810   0.77437   0.00000  Uiso   1.00
Be306  C     0.92453   0.67723   0.81867   0.00000  Uiso   1.00
Be307  C     0.90378   0.65711   0.78207   0.00000  Uiso   1.00
C309   N     0.91598   0.63021   0.73561   0.00000  Uiso   1.00
B154   C     0.94346   0.63478   0.74535   0.00000  Uiso   1.00
C310   N     0.94965   0.66256   0.79572   0.00000  Uiso   1.00
He309  H     0.88137   0.65981   0.78575   0.00000  Uiso   1.00
He310  H     0.92328   0.70040   0.85992   0.00000  Uiso   1.00
Li153  H     0.95895   0.61727   0.71685   0.00000  Uiso   1.00
Be308  C     0.54862   0.84164   0.82824   0.00000  Uiso   1.00
Be309  C     0.56915   0.86086   0.78939   0.00000  Uiso   1.00
C311   N     0.55672   0.88300   0.73472   0.00000  Uiso   1.00
B155   C     0.52933   0.87682   0.74234   0.00000  Uiso   1.00
C312   N     0.52337   0.85246   0.79894   0.00000  Uiso   1.00
He311  H     0.59155   0.86036   0.79631   0.00000  Uiso   1.00
He312  H     0.55009   0.82168   0.87519   0.00000  Uiso   1.00
Li154  H     0.51372   0.89055   0.70727   0.00000  Uiso   1.00
Be310  C     0.54956   0.67133   0.67179   0.00000  Uiso   1.00
Be311  C     0.57056   0.65356   0.71135   0.00000  Uiso   1.00
C313   N     0.55871   0.63113   0.76653   0.00000  Uiso   1.00
B156   C     0.53118   0.63555   0.75827   0.00000  Uiso   1.00
C314   N     0.52462   0.65917   0.70099   0.00000  Uiso   1.00
He313  H     0.59292   0.65532   0.70454   0.00000  Uiso   1.00
He314  H     0.55051   0.69108   0.62438   0.00000  Uiso   1.00
Li155  H     0.51594   0.62102   0.79327   0.00000  Uiso   1.00
He315  H     0.54781   0.78853   0.21924   0.00000  Uiso   1.00
C315   N     0.50348   0.72252   0.27595   0.00000  Uiso   1.00
C316   N     0.50341   0.78088   0.22334   0.00000  Uiso   1.00
Be312  C     0.53053   0.77007   0.23468   0.00000  Uiso   1.00
Be313  C     0.98504   0.73172   0.03960   0.00000  Uiso   1.00
Be314  C     0.98334   0.73367   0.96195   0.00000  Uiso   1.00
C317   N     0.98697   0.69719   0.93330   0.00000  Uiso   1.00
Be315  C     0.53054   0.73461   0.26882   0.00000  Uiso   1.00
Li156  H     0.51480   0.75532   0.74920   0.00000  Uiso   1.00
He316  H     0.98018   0.75820   0.92506   0.00000  Uiso   1.00
He317  H     0.98366   0.75431   0.08202   0.00000  Uiso   1.00
Be316  C     0.49209   0.77401   0.03500   0.00000  Uiso   1.00
Be317  C     0.49037   0.77487   0.95726   0.00000  Uiso   1.00
B157   C     0.49225   0.75514   0.74869   0.00000  Uiso   1.00
B158   C     0.48995   0.83348   0.99929   0.00000  Uiso   1.00
C318   N     0.49192   0.81133   0.06110   0.00000  Uiso   1.00
He318  H     0.48980   0.75150   0.91631   0.00000  Uiso   1.00
He319  H     0.49366   0.74983   0.07349   0.00000  Uiso   1.00
Li157  H     0.48929   0.86473   0.00100   0.00000  Uiso   1.00
Be318  C     0.48885   0.73199   0.53716   0.00000  Uiso   1.00
Be319  C     0.49026   0.73128   0.45937   0.00000  Uiso   1.00
C319   N     0.49147   0.69347   0.43632   0.00000  Uiso   1.00
B159   C     0.49051   0.67258   0.49999   0.00000  Uiso   1.00
C320   N     0.48886   0.69461   0.56239   0.00000  Uiso   1.00
Li158  H     0.96063   0.75942   0.73673   0.00000  Uiso   1.00
Li159  H     0.49101   0.64132   0.50091   0.00000  Uiso   1.00
Li160  H     0.96733   0.75060   0.24803   0.00000  Uiso   1.00
B160   C     0.98300   0.75996   0.74437   0.00000  Uiso   1.00
He320  H     0.49079   0.75473   0.41896   0.00000  Uiso   1.00
Be320  C     0.92699   0.98960   0.73940   0.00000  Uiso   1.00
loop_
_geom_bond_atom_site_label_1
_geom_bond_atom_site_label_2
_geom_bond_distance
_geom_bond_site_symmetry_2
_ccdc_geom_bond_type
H1     C1      2.003   .     S
H1     C9      2.002   .     S
H1     C17     2.010   .     S
H1     C25     2.003   .     S
H2     C3      2.007   .     S
H2     C10     2.001   .     S
H2     C19     2.004   .     S
H2     C27     2.002   .     S
H3     C2      2.010   .     S
H3     C11     2.007   .     S
H3     C21     2.008   .     S
H3     C29     2.009   .     S
H4     C4      2.002   .     S
H4     C12     2.001   .     S
H4     C23     2.000   .     S
H4     C31     2.005   .     S
H5     C5      2.004   .     S
H5     C13     2.002   .     S
H5     C18     2.010   .     S
H5     C33     2.003   .     S
H6     C7      2.006   .     S
H6     C14     2.006   .     S
H6     C20     2.008   .     S
H6     C35     2.010   .     S
H7     C6      2.011   .     S
H7     C15     2.002   .     S
H7     C22     2.008   .     S
H7     C37     2.002   .     S
H8     C8      1.998   .     S
H8     C16     1.997   .     S
H8     C24     2.001   .     S
H8     C39     1.997   .     S
H9     C26     1.994   .     S
H9     C41     1.994   .     S
H9     C49     2.000   .     S
H9     C57     1.997   .     S
H10    C28     1.999   .     S
H10    C43     1.993   .     S
H10    C52     2.004   .     S
H10    C59     2.005   .     S
H11    C30     1.997   .     S
H11    C45     1.989   .     S
H11    C54     2.006   .     S
H11    C61     1.998   .     S
H12    C32     2.004   .     S
H12    C47     1.996   .     S
H12    C55     2.007   .     S
H12    C63     2.002   .     S
H13    C34     1.990   .     S
H13    C42     1.995   .     S
H13    C50     1.992   .     S
H13    C65     1.991   .     S
H14    C36     1.993   .     S
H14    C44     1.996   .     S
H14    C51     1.992   .     S
H14    C67     1.989   .     S
H15    C38     1.990   .     S
H15    C46     1.987   .     S
H15    C53     1.995   .     S
H15    C69     1.995   .     S
H16    C40     1.987   .     S
H16    C48     1.993   .     S
H16    C56     1.998   .     S
H16    C71     1.994   .     S
H17    C66     1.987   1_655 S
H17    C75     1.980   1_655 S
H17    C217    1.991   .     S
H17    C233    1.985   .     S
H18    C68     1.982   1_655 S
H18    C73     1.989   .     S
H18    C76     1.985   1_655 S
H18    C219    1.993   .     S
Be1    Be2     1.392   .     D
Be1    C2      1.390   .     S
Be1    He2     1.096   .     S
Be2    C1      1.389   .     S
Be2    He1     1.096   .     S
C1     B1      1.358   .     D
B1     C2      1.358   .     S
B1     Li1     1.096   .     S
Be3    Be4     1.392   .     D
Be3    C4      1.389   .     S
Be3    He4     1.097   .     S
Be4    C3      1.390   .     S
Be4    He3     1.097   .     S
C3     B2      1.359   .     S
B2     C4      1.359   .     D
B2     Li2     1.097   .     S
Be5    Be6     1.391   .     D
Be5    C6      1.390   .     S
Be5    He6     1.096   .     S
Be6    C5      1.389   .     S
Be6    He5     1.097   .     S
C5     B3      1.358   .     D
B3     C6      1.359   .     S
B3     Li3     1.097   .     S
Be7    Be8     1.391   .     D
Be7    C8      1.389   .     S
Be7    He8     1.097   .     S
Be8    C7      1.389   .     S
Be8    He7     1.096   .     S
C7     B4      1.358   .     D
B4     C8      1.357   .     S
B4     Li4     1.096   .     S
Be9    Be10    1.393   .     D
Be9    C10     1.389   .     S
Be9    He10    1.096   .     S
Be10   C9      1.389   .     S
Be10   He9     1.097   .     S
C9     B5      1.357   .     S
B5     C10     1.358   .     D
B5     Li5     1.097   .     S
Be11   Be12    1.393   .     D
Be11   C12     1.389   .     S
Be11   He12    1.096   .     S
Be12   C11     1.390   .     S
Be12   He11    1.097   .     S
C11    B6      1.358   .     D
B6     C12     1.357   .     S
B6     Li6     1.097   .     S
Be13   Be14    1.393   .     D
Be13   C14     1.390   .     S
Be13   He14    1.097   .     S
Be14   C13     1.389   .     S
Be14   He13    1.097   .     S
C13    B7      1.357   .     S
B7     C14     1.358   .     D
B7     Li7     1.096   .     S
Be15   Be16    1.393   .     D
Be15   C16     1.389   .     S
Be15   He16    1.097   .     S
Be16   C15     1.390   .     S
Be16   He15    1.097   .     S
C15    B8      1.357   .     D
B8     C16     1.357   .     S
B8     Li8     1.096   .     S
Be17   Be18    1.393   1_556 D
Be17   C18     1.390   .     S
Be17   He18    1.096   .     S
Be18   Be17    1.393   1_554 D
Be18   C17     1.390   .     S
Be18   He17    1.097   .     S
C17    B9      1.359   .     D
B9     C18     1.359   1_554 S
B9     Li9     1.098   .     S
C18    B9      1.359   1_556 S
Be19   Be20    1.392   .     D
Be19   C20     1.390   .     S
Be19   He20    1.097   .     S
Be20   C19     1.389   .     S
Be20   He19    1.096   .     S
C19    B10     1.359   .     S
B10    C20     1.359   .     D
B10    Li10    1.098   .     S
Be21   Be22    1.391   .     D
Be21   C22     1.390   .     S
Be21   He22    1.097   .     S
Be22   C21     1.389   .     S
Be22   He21    1.097   .     S
C21    B11     1.360   .     S
B11    C22     1.360   .     D
B11    Li11    1.097   .     S
Be23   Be24    1.392   1_556 D
Be23   C24     1.389   .     S
Be23   He24    1.097   .     S
Be24   Be23    1.392   1_554 D
Be24   C23     1.389   .     S
Be24   He23    1.097   .     S
C23    B12     1.358   1_554 S
B12    C23     1.358   1_556 S
B12    C24     1.358   .     D
B12    Li12    1.098   .     S
Be25   Be26    1.391   .     D
Be25   C26     1.388   .     S
Be25   He26    1.097   .     S
Be26   C25     1.390   .     S
Be26   He25    1.097   .     S
C25    B13     1.358   .     D
B13    C26     1.358   .     S
B13    Li13    1.098   .     S
Be27   Be28    1.393   .     D
Be27   C28     1.389   .     S
Be27   He28    1.097   .     S
Be28   C27     1.390   .     S
Be28   He27    1.097   .     S
C27    B14     1.357   .     S
B14    C28     1.357   .     D
B14    Li14    1.097   .     S
Be29   Be30    1.392   .     D
Be29   C30     1.388   .     S
Be29   He30    1.097   .     S
Be30   C29     1.391   .     S
Be30   He29    1.096   .     S
C29    B15     1.358   .     D
B15    C30     1.358   .     S
B15    Li15    1.098   .     S
Be31   Be32    1.394   .     D
Be31   C32     1.389   .     S
Be31   He32    1.097   .     S
Be32   C31     1.389   .     S
Be32   He31    1.097   .     S
C31    B16     1.359   .     D
B16    C32     1.359   .     S
B16    Li16    1.099   .     S
Be33   Be34    1.391   .     D
Be33   C34     1.388   .     S
Be33   He34    1.097   .     S
Be34   C33     1.390   .     S
Be34   He33    1.097   .     S
C33    B17     1.358   .     S
B17    C34     1.358   .     D
B17    Li17    1.098   .     S
Be35   Be36    1.391   .     D
Be35   C36     1.387   .     S
Be35   He36    1.096   .     S
Be36   C35     1.391   .     S
Be36   He35    1.095   .     S
C35    B18     1.358   .     D
B18    C36     1.358   .     S
B18    Li18    1.098   .     S
Be37   Be38    1.391   .     D
Be37   C38     1.388   .     S
Be37   He38    1.097   .     S
Be38   C37     1.390   .     S
Be38   He37    1.095   .     S
C37    B19     1.357   .     D
B19    C38     1.357   .     S
B19    Li19    1.097   .     S
Be39   Be40    1.391   .     D
Be39   C40     1.388   .     S
Be39   He40    1.097   .     S
Be40   C39     1.390   .     S
Be40   He39    1.097   .     S
C39    B20     1.357   .     S
B20    C40     1.358   .     D
B20    Li20    1.098   .     S
Be41   Be42    1.393   1_556 D
Be41   C42     1.390   .     S
Be41   He42    1.097   .     S
Be42   Be41    1.393   1_554 D
Be42   C41     1.389   .     S
Be42   He41    1.097   .     S
C41    B21     1.356   1_554 S
B21    C41     1.356   1_556 S
B21    C42     1.356   .     D
B21    Li21    1.097   1_556 S
Li21   B21     1.097   1_554 S
Be43   Be44    1.393   .     D
Be43   C44     1.390   .     S
Be43   He44    1.097   .     S
Be44   C43     1.389   .     S
Be44   He43    1.097   .     S
C43    B22     1.356   .     S
B22    C44     1.357   .     D
B22    Li22    1.098   .     S
Be45   Be46    1.392   .     D
Be45   C46     1.389   .     S
Be45   He46    1.097   .     S
Be46   C45     1.389   .     S
Be46   He45    1.097   .     S
C45    B23     1.356   .     D
B23    C46     1.356   .     S
B23    Li23    1.098   .     S
Be47   Be48    1.392   1_556 D
Be47   C48     1.389   .     S
Be47   He48    1.096   .     S
Be48   Be47    1.392   1_554 D
Be48   C47     1.390   .     S
Be48   He47    1.096   .     S
C47    B24     1.357   .     S
B24    C48     1.357   1_554 D
B24    Li24    1.098   .     S
C48    B24     1.357   1_556 D
Be49   C49     1.389   .     S
Be49   He49    1.097   .     S
Be49   Be127   1.392   1_545 D
C49    B25     1.358   .     D
B25    Li25    1.097   .     S
B25    C125    1.358   1_545 S
Be50   Be51    1.390   1_545 D
Be50   C50     1.389   .     S
Be50   He50    1.097   .     S
Be51   Be50    1.390   1_565 D
Be51   C126    1.389   .     S
Be51   He128   1.097   .     S
B26    C50     1.357   .     S
B26    Li26    1.097   .     S
B26    C126    1.357   1_545 D
C51    Be128   1.389   .     S
C51    B64     1.357   .     D
He51   Be128   1.097   .     S
Be52   C52     1.389   .     S
Be52   He52    1.097   .     S
Be52   Be130   1.392   .     D
C52    B65     1.359   .     D
Be53   C53     1.389   .     S
Be53   He53    1.097   .     S
Be53   Be131   1.392   1_545 D
B27    C53     1.358   .     S
B27    Li27    1.098   .     S
B27    C129    1.357   1_545 D
Be54   C54     1.389   .     S
Be54   He54    1.097   .     S
Be54   Be132   1.393   1_545 D
C54    B28     1.359   .     D
B28    Li28    1.097   .     S
B28    C130    1.358   1_545 S
Be55   C55     1.389   .     S
Be55   He55    1.097   .     S
Be55   Be133   1.392   .     D
C55    B66     1.359   .     D
Be56   C56     1.389   .     S
Be56   He56    1.097   .     S
Be56   Be134   1.392   .     D
C56    B67     1.359   .     S
Be57   Be58    1.392   .     D
Be57   C58     1.390   .     S
Be57   He58    1.097   .     S
Be58   C57     1.389   .     S
Be58   He57    1.097   .     S
C57    B29     1.357   .     S
B29    C58     1.357   .     D
B29    Li29    1.098   .     S
C58    H56     1.995   1_455 S
Be59   Be60    1.392   .     D
Be59   C60     1.389   .     S
Be59   He60    1.097   .     S
Be60   C59     1.389   .     S
Be60   He59    1.097   .     S
C59    B30     1.359   .     D
B30    C60     1.359   .     S
B30    Li30    1.097   .     S
C60    H57     2.002   1_455 S
Be61   Be62    1.391   .     D
Be61   C62     1.389   .     S
Be61   He62    1.097   .     S
Be62   C61     1.390   .     S
Be62   He61    1.098   .     S
C61    B31     1.357   .     D
B31    C62     1.358   .     S
B31    Li31    1.098   .     S
C62    H59     1.990   .     S
Be63   Be64    1.392   .     D
Be63   C64     1.390   .     S
Be63   He64    1.097   .     S
Be64   C63     1.389   .     S
Be64   He63    1.097   .     S
C63    B32     1.358   .     S
B32    C64     1.357   .     D
B32    Li32    1.097   .     S
C64    H60     1.999   .     S
Be65   Be66    1.392   .     D
Be65   C66     1.389   .     S
Be65   He66    1.097   .     S
Be66   C65     1.390   .     S
Be66   He65    1.098   .     S
C65    B33     1.355   .     D
B33    C66     1.356   .     S
B33    Li33    1.097   .     S
C66    H17     1.987   1_455 S
Be67   Be68    1.391   .     D
Be67   C68     1.388   .     S
Be67   He68    1.097   .     S
Be68   C67     1.390   .     S
Be68   He67    1.097   .     S
C67    B34     1.355   .     D
B34    C68     1.356   .     S
B34    Li34    1.097   .     S
C68    H18     1.982   1_455 S
Be69   Be70    1.392   .     D
Be69   C70     1.389   .     S
Be69   He70    1.097   .     S
Be70   C69     1.389   .     S
Be70   He69    1.098   .     S
C69    B35     1.357   .     D
B35    C70     1.357   .     S
B35    Li35    1.098   .     S
C70    H58     1.989   .     S
Be71   Be72    1.391   .     D
Be71   C72     1.389   .     S
Be71   He72    1.097   .     S
Be72   C71     1.389   .     S
Be72   He71    1.097   .     S
C71    B36     1.356   .     D
B36    C72     1.357   .     S
B36    Li36    1.097   .     S
C72    H61     1.988   .     S
Li37   B116    1.098   .     S
Be73   Be74    1.391   1_554 D
Be73   C74     1.389   .     S
Be73   He74    1.097   .     S
Be74   Be73    1.391   1_556 D
Be74   C73     1.389   .     S
Be74   He73    1.097   1_655 S
C73    B37     1.356   1_556 D
B37    C73     1.356   1_554 D
B37    C74     1.356   .     S
B37    Li116   1.098   .     S
C74    H57     1.989   .     S
He73   Be74    1.097   1_455 S
Be75   Be76    1.391   1_554 D
Be75   He76    1.097   .     S
Be75   C208    1.389   .     S
Be76   Be75    1.391   1_556 D
Be76   He75    1.097   .     S
Be76   C242    1.389   .     S
Li38   B38     1.098   .     S
B38    C240    1.357   .     S
B38    C241    1.357   .     D
Li39   B119    1.098   1_455 S
Be77   Be78    1.389   .     D
Be77   C76     1.390   .     S
Be77   He78    1.097   .     S
Be78   C75     1.389   .     S
Be78   He77    1.097   .     S
C75    H17     1.980   1_455 S
C75    B120    1.356   1_455 S
C76    H18     1.985   1_455 S
C76    B120    1.356   1_455 D
Li40   B39     1.098   .     S
B39    C238    1.356   .     S
B39    C239    1.356   .     D
H19    C77     2.010   .     S
H19    C85     2.003   .     S
H19    C93     2.005   .     S
H19    C101    2.006   .     S
H20    C79     2.006   .     S
H20    C86     2.002   .     S
H20    C95     2.008   .     S
H20    C103    2.004   .     S
H21    C78     2.007   .     S
H21    C87     2.006   .     S
H21    C97     2.008   .     S
H21    C105    2.008   .     S
H22    C80     2.015   .     S
H22    C88     2.011   .     S
H22    C99     2.011   .     S
H22    C107    2.018   .     S
H23    C81     2.011   .     S
H23    C89     2.011   .     S
H23    C94     2.008   .     S
H23    C109    2.012   .     S
H24    C83     2.010   .     S
H24    C90     2.005   .     S
H24    C96     2.008   .     S
H24    C111    2.013   .     S
H25    C82     2.003   .     S
H25    C91     2.005   .     S
H25    C98     2.009   .     S
H25    C113    2.005   .     S
H26    C84     2.014   .     S
H26    C92     2.006   .     S
H26    C100    2.008   .     S
H26    C115    2.009   .     S
H27    C102    2.000   .     S
H27    C117    1.998   .     S
H27    C126    1.994   .     S
H27    C133    1.997   .     S
H28    C104    1.994   .     S
H28    C119    2.002   .     S
H28    C127    1.995   .     S
H28    C135    1.997   .     S
H29    C106    2.003   .     S
H29    C121    2.000   .     S
H29    C129    1.998   .     S
H29    C137    1.994   .     S
H30    C108    2.001   .     S
H30    C123    2.000   .     S
H30    C132    2.002   .     S
H30    C139    1.997   .     S
H31    C110    1.997   .     S
H31    C118    2.000   .     S
H31    C125    2.000   .     S
H31    C141    1.995   .     S
H32    C112    2.009   .     S
H32    C120    2.004   .     S
H32    C128    2.007   .     S
H32    C143    1.998   .     S
H33    C114    1.994   .     S
H33    C122    1.998   .     S
H33    C130    2.007   .     S
H33    C145    1.999   .     S
H34    C116    2.005   .     S
H34    C124    1.998   .     S
H34    C131    2.009   .     S
H34    C147    2.006   .     S
H35    C142    1.989   1_655 S
H35    C149    1.985   .     S
H35    C151    1.983   1_655 S
H35    C300    1.989   .     S
H36    C134    1.998   1_655 S
H36    C150    1.989   .     S
H36    C153    1.986   .     S
H36    C308    1.995   .     S
H37    C144    1.996   1_655 S
H37    C152    1.985   1_655 S
H37    C157    1.990   .     S
H37    C302    1.994   .     S
H38    C138    1.993   .     S
H38    C155    1.984   .     S
H38    C158    1.989   .     S
H38    C312    1.997   .     S
Be79   Be80    1.392   .     D
Be79   C78     1.389   .     S
Be79   He80    1.097   .     S
Be80   C77     1.390   .     S
Be80   He79    1.097   .     S
C77    B40     1.359   .     D
B40    C78     1.359   .     S
B40    Li41    1.098   .     S
Be81   Be82    1.391   .     D
Be81   C80     1.390   .     S
Be81   He82    1.096   .     S
Be82   C79     1.389   .     S
Be82   He81    1.097   .     S
C79    B41     1.358   .     S
B41    C80     1.359   .     D
B41    Li42    1.096   .     S
Be83   Be84    1.391   .     D
Be83   C82     1.388   .     S
Be83   He84    1.097   .     S
Be84   C81     1.390   .     S
Be84   He83    1.096   .     S
C81    B42     1.358   .     S
B42    C82     1.358   .     D
B42    Li43    1.096   .     S
Be85   Be86    1.392   .     D
Be85   C84     1.390   .     S
Be85   He86    1.097   .     S
Be86   C83     1.389   .     S
Be86   He85    1.097   .     S
C83    B43     1.360   .     D
B43    C84     1.359   .     S
B43    Li44    1.098   .     S
Be87   Be88    1.393   .     D
Be87   C86     1.389   .     S
Be87   He88    1.097   .     S
Be88   C85     1.389   .     S
Be88   He87    1.096   .     S
C85    B44     1.357   .     D
B44    C86     1.358   .     S
B44    Li45    1.097   .     S
Be89   Be90    1.393   .     D
Be89   C88     1.390   .     S
Be89   He90    1.096   .     S
Be90   C87     1.389   .     S
Be90   He89    1.097   .     S
C87    B45     1.358   .     S
B45    C88     1.359   .     D
B45    Li46    1.096   .     S
Be91   Be92    1.393   .     D
Be91   C90     1.389   .     S
Be91   He92    1.097   .     S
Be92   C89     1.390   .     S
Be92   He91    1.097   .     S
C89    B46     1.358   .     D
B46    C90     1.358   .     S
B46    Li47    1.096   .     S
Be93   Be94    1.394   .     D
Be93   C92     1.389   .     S
Be93   He94    1.096   .     S
Be94   C91     1.389   .     S
Be94   He93    1.097   .     S
C91    B47     1.358   .     D
B47    C92     1.358   .     S
B47    Li48    1.098   .     S
Be95   Be96    1.392   1_554 D
Be95   C94     1.390   .     S
Be95   He96    1.096   .     S
Be96   Be95    1.392   1_556 D
Be96   C93     1.389   .     S
Be96   He95    1.097   .     S
C93    B48     1.359   1_556 D
B48    C93     1.359   1_554 D
B48    C94     1.359   .     S
B48    Li49    1.098   .     S
Be97   Be98    1.392   .     D
Be97   C96     1.390   .     S
Be97   He98    1.097   .     S
Be98   C95     1.390   .     S
Be98   He97    1.096   .     S
C95    B49     1.360   .     D
B49    C96     1.359   .     S
B49    Li50    1.098   .     S
Be99   Be100   1.392   .     D
Be99   C98     1.390   .     S
Be99   He100   1.097   .     S
Be100  C97     1.390   .     S
Be100  He99    1.096   .     S
C97    B50     1.359   .     D
B50    C98     1.360   .     S
B50    Li51    1.098   .     S
Be101  Be102   1.392   1_554 D
Be101  C100    1.389   .     S
Be101  He102   1.097   .     S
Be102  Be101   1.392   1_556 D
Be102  C99     1.390   .     S
Be102  He101   1.096   .     S
C99    B51     1.360   .     D
B51    C100    1.360   1_556 S
B51    Li52    1.098   .     S
C100   B51     1.360   1_554 S
Be103  Be104   1.393   .     D
Be103  C102    1.388   .     S
Be103  He104   1.097   .     S
Be104  C101    1.390   .     S
Be104  He103   1.097   .     S
C101   B52     1.357   .     D
B52    C102    1.357   .     S
B52    Li53    1.097   .     S
Be105  Be106   1.392   .     D
Be105  C104    1.388   .     S
Be105  He106   1.097   .     S
Be106  C103    1.390   .     S
Be106  He105   1.096   .     S
C103   B53     1.358   .     D
B53    C104    1.358   .     S
B53    Li54    1.098   .     S
Be107  Be108   1.394   .     D
Be107  C106    1.388   .     S
Be107  He108   1.097   .     S
Be108  C105    1.390   .     S
Be108  He107   1.097   .     S
C105   B54     1.358   .     S
B54    C106    1.359   .     D
B54    Li55    1.098   .     S
Be109  Be110   1.391   .     D
Be109  C108    1.388   .     S
Be109  He110   1.097   .     S
Be110  C107    1.391   .     S
Be110  He109   1.096   .     S
C107   B55     1.359   .     S
B55    C108    1.360   .     D
B55    Li56    1.097   .     S
Be111  Be112   1.391   .     D
Be111  C110    1.388   .     S
Be111  He112   1.097   .     S
Be112  C109    1.391   .     S
Be112  He111   1.096   .     S
C109   B56     1.359   .     D
B56    C110    1.359   .     S
B56    Li57    1.098   .     S
Be113  Be114   1.394   .     D
Be113  C112    1.389   .     S
Be113  He114   1.097   .     S
Be114  C111    1.390   .     S
Be114  He113   1.097   .     S
C111   B57     1.359   .     D
B57    C112    1.360   .     S
B57    Li58    1.098   .     S
Be115  Be116   1.392   .     D
Be115  C114    1.388   .     S
Be115  He116   1.097   .     S
Be116  C113    1.390   .     S
Be116  He115   1.097   .     S
C113   B58     1.358   .     D
B58    C114    1.358   .     S
B58    Li59    1.098   .     S
Be117  Be118   1.393   .     D
Be117  C116    1.389   .     S
Be117  He118   1.097   .     S
Be118  C115    1.390   .     S
Be118  He117   1.097   .     S
C115   B59     1.358   .     D
B59    C116    1.358   .     S
B59    Li60    1.097   .     S
Be119  Be120   1.393   1_554 D
Be119  C118    1.390   .     S
Be119  He120   1.097   .     S
Be120  Be119   1.393   1_556 D
Be120  C117    1.389   .     S
Be120  He119   1.097   .     S
C117   B60     1.357   .     D
B60    C118    1.357   1_556 S
B60    Li61    1.097   .     S
C118   B60     1.357   1_554 S
Be121  Be122   1.393   .     D
Be121  C120    1.390   .     S
Be121  He122   1.097   .     S
Be122  C119    1.389   .     S
Be122  He121   1.097   .     S
C119   B61     1.358   .     D
B61    C120    1.357   .     S
B61    Li62    1.097   .     S
Be123  Be124   1.393   .     D
Be123  C122    1.389   .     S
Be123  He124   1.097   .     S
Be124  C121    1.390   .     S
Be124  He123   1.097   .     S
C121   B62     1.357   .     D
B62    C122    1.357   .     S
B62    Li63    1.097   .     S
Be125  Be126   1.393   1_554 D
Be125  C124    1.389   .     S
Be125  He126   1.097   .     S
Be126  Be125   1.393   1_556 D
Be126  C123    1.390   .     S
Be126  He125   1.097   .     S
C123   B63     1.357   .     D
B63    C124    1.357   1_556 S
B63    Li64    1.097   .     S
C124   B63     1.357   1_554 S
Be127  Be49    1.392   1_565 D
Be127  C125    1.389   .     S
Be127  He127   1.097   .     S
C125   B25     1.358   1_565 S
C126   B26     1.357   1_565 D
Be128  Be129   1.391   .     D
Be129  C127    1.390   .     S
Be129  He129   1.097   .     S
C127   B64     1.358   .     S
B64    Li65    1.096   .     S
Be130  C128    1.390   .     S
Be130  He130   1.097   .     S
B65    C128    1.359   .     S
B65    Li66    1.097   .     S
Be131  Be53    1.392   1_565 D
Be131  C129    1.390   .     S
Be131  He131   1.097   .     S
C129   B27     1.357   1_565 D
Be132  Be54    1.393   1_565 D
Be132  C130    1.390   .     S
Be132  He132   1.097   .     S
C130   B28     1.358   1_565 S
Be133  C131    1.389   .     S
Be133  He133   1.097   .     S
B66    C131    1.359   .     S
B66    Li67    1.097   .     S
Be134  C132    1.390   .     S
Be134  He134   1.097   .     S
C132   B67     1.358   .     D
B67    Li68    1.097   .     S
Be135  Be136   1.393   .     D
Be135  C134    1.389   .     S
Be135  He136   1.097   .     S
Be136  C133    1.389   .     S
Be136  He135   1.097   .     S
C133   B68     1.358   .     D
B68    C134    1.357   .     S
B68    Li69    1.098   .     S
C134   H36     1.998   1_455 S
Be137  Be138   1.391   .     D
Be137  C136    1.389   .     S
Be137  He138   1.097   .     S
Be138  C135    1.390   .     S
Be138  He137   1.097   .     S
C135   B69     1.357   .     D
B69    C136    1.358   .     S
B69    Li70    1.097   .     S
C136   H78     1.994   1_455 S
Be139  Be140   1.392   .     D
Be139  C138    1.389   .     S
Be139  He140   1.097   .     S
Be140  C137    1.389   .     S
Be140  He139   1.097   .     S
C137   B70     1.357   .     D
B70    C138    1.357   .     S
B70    Li71    1.097   .     S
Be141  Be142   1.391   .     D
Be141  C140    1.388   .     S
Be141  He142   1.097   .     S
Be142  C139    1.390   .     S
Be142  He141   1.097   .     S
C139   B71     1.357   .     D
B71    C140    1.357   .     S
B71    Li72    1.097   .     S
C140   H39     1.988   .     S
Be143  Be144   1.391   .     D
Be143  C142    1.389   .     S
Be143  He144   1.097   .     S
Be144  C141    1.390   .     S
Be144  He143   1.097   .     S
C141   B72     1.356   .     S
B72    C142    1.357   .     D
B72    Li73    1.097   .     S
C142   H35     1.989   1_455 S
Be145  Be146   1.393   .     D
Be145  C144    1.389   .     S
Be145  He146   1.097   .     S
Be146  C143    1.390   .     S
Be146  He145   1.097   .     S
C143   B73     1.357   .     S
B73    C144    1.357   .     D
B73    Li74    1.097   .     S
C144   H37     1.996   1_455 S
Be147  Be148   1.391   .     D
Be147  C146    1.389   .     S
Be147  He148   1.097   .     S
Be148  C145    1.390   .     S
Be148  He147   1.097   .     S
C145   B74     1.357   .     D
B74    C146    1.358   .     S
B74    Li75    1.097   .     S
C146   H79     1.991   .     S
Be149  Be150   1.392   .     D
Be149  C148    1.390   .     S
Be149  He150   1.097   .     S
Be150  C147    1.389   .     S
Be150  He149   1.097   .     S
C147   B75     1.359   .     S
B75    C148    1.359   .     D
B75    Li76    1.098   .     S
C148   H80     2.004   .     S
C149   B76     1.356   .     S
C149   Be158   1.389   .     S
B76    C150    1.356   .     D
B76    Li77    1.098   .     S
C150   Be157   1.389   .     S
Li78   B79     1.100   .     S
Li79   B78     1.098   .     S
Be151  Be152   1.389   .     D
Be151  C152    1.390   .     S
Be151  He152   1.097   .     S
Be152  C151    1.389   .     S
Be152  He151   1.097   .     S
C151   H35     1.983   1_455 S
C151   B77     1.356   1_455 D
B77    C151    1.356   1_655 D
B77    C152    1.357   1_655 S
B77    Li160   1.098   .     S
C152   B77     1.357   1_455 S
C152   H37     1.985   1_455 S
Be153  Be154   1.388   .     D
Be153  C154    1.389   1_455 S
Be153  He154   1.097   .     S
Be154  C153    1.389   1_455 S
Be154  He153   1.097   .     S
C153   Be154   1.389   1_655 S
C153   B160    1.358   .     D
C154   Be153   1.389   1_655 S
C154   H78     1.989   .     S
C154   B160    1.357   .     S
Be155  Be156   1.389   .     D
Be155  C156    1.389   .     S
Be155  He156   1.097   .     S
Be156  C155    1.389   .     S
Be156  He155   1.097   .     S
C155   B157    1.357   .     D
C156   H39     1.985   .     S
C156   B157    1.357   .     S
B78    C315    1.357   .     D
B78    C316    1.357   .     S
H39    C314    1.995   .     S
H39    C320    1.988   .     S
Be157  Be158   1.391   .     D
Be157  He158   1.097   .     S
Be158  He157   1.097   .     S
B79    C157    1.356   1_556 D
B79    C317    1.356   .     S
C157   B79     1.356   1_554 D
C157   Be313   1.390   .     S
C158   Be317   1.390   .     S
C158   B158    1.356   .     D
He159  Be318   1.097   .     S
H40    C159    2.011   .     S
H40    C167    2.002   .     S
H40    C175    2.002   .     S
H40    C183    2.001   .     S
H41    C161    2.006   .     S
H41    C168    1.999   .     S
H41    C177    2.005   .     S
H41    C185    2.004   .     S
H42    C160    2.006   .     S
H42    C169    2.007   .     S
H42    C179    2.014   .     S
H42    C187    2.012   .     S
H43    C162    2.013   .     S
H43    C170    2.011   .     S
H43    C181    2.015   .     S
H43    C189    2.019   .     S
H44    C163    1.998   .     S
H44    C171    2.003   .     S
H44    C176    2.000   .     S
H44    C191    2.002   .     S
H45    C165    2.003   .     S
H45    C172    2.002   .     S
H45    C178    2.003   .     S
H45    C193    2.006   .     S
H46    C164    2.003   .     S
H46    C173    2.004   .     S
H46    C180    2.011   .     S
H46    C195    2.001   .     S
H47    C166    2.005   .     S
H47    C174    2.006   .     S
H47    C182    2.008   .     S
H47    C197    1.999   .     S
H48    C184    1.992   .     S
H48    C199    1.994   .     S
H48    C209    2.002   .     S
H48    C216    2.000   .     S
H49    C186    1.993   .     S
H49    C201    1.998   .     S
H49    C210    2.007   .     S
H49    C218    2.000   .     S
H50    C188    1.998   .     S
H50    C203    1.996   .     S
H50    C212    1.999   .     S
H50    C220    1.992   .     S
H51    C190    2.000   .     S
H51    C205    1.998   .     S
H51    C215    2.000   .     S
H51    C222    1.994   .     S
H52    C192    1.999   .     S
H52    C200    1.998   .     S
H52    C207    1.993   .     S
H52    C224    1.988   .     S
H53    C194    2.002   .     S
H53    C202    2.000   .     S
H53    C211    1.997   .     S
H53    C226    1.994   .     S
H54    C196    1.994   .     S
H54    C204    1.995   .     S
H54    C213    1.992   .     S
H54    C228    1.993   .     S
H55    C198    1.994   .     S
H55    C206    1.997   .     S
H55    C214    1.991   .     S
H55    C230    1.996   .     S
H56    C58     1.995   1_655 S
H56    C225    1.988   .     S
H56    C232    1.985   .     S
H56    C236    1.986   .     S
H57    C60     2.002   1_655 S
H57    C227    1.993   .     S
H57    C237    1.987   .     S
H58    C221    1.990   .     S
H58    C238    1.982   .     S
H58    C242    1.986   .     S
H59    C208    1.986   .     S
H59    C229    1.993   .     S
H59    C240    1.984   .     S
H60    C231    1.995   .     S
H60    C234    1.988   .     S
H60    C241    1.989   .     S
H61    C223    1.985   .     S
H61    C235    1.985   .     S
H61    C239    1.983   .     S
Be159  Be160   1.392   .     D
Be159  C160    1.389   .     S
Be159  He161   1.097   .     S
Be160  C159    1.390   .     S
Be160  He160   1.096   .     S
C159   B80     1.358   .     D
B80    C160    1.358   .     S
B80    Li80    1.096   .     S
Be161  Be162   1.391   .     D
Be161  C162    1.390   .     S
Be161  He163   1.096   .     S
Be162  C161    1.389   .     S
Be162  He162   1.097   .     S
C161   B81     1.359   .     D
B81    C162    1.358   .     S
B81    Li81    1.095   .     S
Be163  Be164   1.391   .     D
Be163  C164    1.390   .     S
Be163  He165   1.097   .     S
Be164  C163    1.388   .     S
Be164  He164   1.097   .     S
C163   B82     1.359   .     S
B82    C164    1.358   .     D
B82    Li82    1.097   .     S
Be165  Be166   1.392   .     D
Be165  C166    1.390   .     S
Be165  He167   1.097   .     S
Be166  C165    1.388   .     S
Be166  He166   1.097   .     S
C165   B83     1.359   .     D
B83    C166    1.358   .     S
B83    Li83    1.097   .     S
Be167  Be168   1.393   .     D
Be167  C168    1.388   .     S
Be167  He169   1.097   .     S
Be168  C167    1.390   .     S
Be168  He168   1.097   .     S
C167   B84     1.356   .     D
B84    C168    1.357   .     S
B84    Li84    1.096   .     S
Be169  Be170   1.393   .     D
Be169  C170    1.390   .     S
Be169  He171   1.097   .     S
Be170  C169    1.389   .     S
Be170  He170   1.097   .     S
C169   B85     1.358   .     D
B85    C170    1.359   .     S
B85    Li85    1.096   .     S
Be171  Be172   1.393   .     D
Be171  C172    1.389   .     S
Be171  He173   1.097   .     S
Be172  C171    1.389   .     S
Be172  He172   1.096   .     S
C171   B86     1.358   .     D
B86    C172    1.358   .     S
B86    Li86    1.097   .     S
Be173  Be174   1.394   .     D
Be173  C174    1.390   .     S
Be173  He175   1.096   .     S
Be174  C173    1.390   .     S
Be174  He174   1.096   .     S
C173   B87     1.357   .     D
B87    C174    1.358   .     S
B87    Li87    1.097   .     S
Be175  Be176   1.391   1_554 D
Be175  C176    1.389   .     S
Be175  He177   1.097   .     S
Be176  Be175   1.391   1_556 D
Be176  C175    1.390   .     S
Be176  He176   1.097   .     S
C175   B88     1.359   .     D
B88    C176    1.359   1_556 S
B88    Li88    1.098   .     S
C176   B88     1.359   1_554 S
Be177  Be178   1.391   .     D
Be177  C178    1.389   .     S
Be177  He179   1.097   .     S
Be178  C177    1.390   .     S
Be178  He178   1.097   .     S
C177   B89     1.359   .     D
B89    C178    1.359   .     S
B89    Li89    1.098   .     S
Be179  Be180   1.393   .     D
Be179  C180    1.390   .     S
Be179  He181   1.097   .     S
Be180  C179    1.391   .     S
Be180  He180   1.096   .     S
C179   B90     1.359   .     D
B90    C180    1.360   .     S
B90    Li90    1.098   .     S
Be181  Be182   1.393   1_554 D
Be181  C182    1.389   .     S
Be181  He183   1.097   .     S
Be182  Be181   1.393   1_556 D
Be182  C181    1.391   .     S
Be182  He182   1.097   .     S
C181   B91     1.359   .     D
B91    C182    1.360   1_556 S
B91    Li91    1.098   .     S
C182   B91     1.360   1_554 S
Be183  Be184   1.391   .     D
Be183  C184    1.388   .     S
Be183  He185   1.097   .     S
Be184  C183    1.390   .     S
Be184  He184   1.096   .     S
C183   B92     1.357   .     S
B92    C184    1.357   .     D
B92    Li92    1.098   .     S
Be185  Be186   1.392   .     D
Be185  C186    1.388   .     S
Be185  He187   1.097   .     S
Be186  C185    1.390   .     S
Be186  He186   1.096   .     S
C185   B93     1.358   .     D
B93    C186    1.358   .     S
B93    Li93    1.098   .     S
Be187  Be188   1.393   .     D
Be187  C188    1.388   .     S
Be187  He189   1.097   .     S
Be188  C187    1.391   .     S
Be188  He188   1.097   .     S
C187   B94     1.359   .     D
B94    C188    1.359   .     S
B94    Li94    1.098   .     S
Be189  Be190   1.391   .     D
Be189  C190    1.388   .     S
Be189  He191   1.097   .     S
Be190  C189    1.391   .     S
Be190  He190   1.096   .     S
C189   B95     1.359   .     S
B95    C190    1.360   .     D
B95    Li95    1.097   .     S
Be191  Be192   1.394   .     D
Be191  C192    1.389   .     S
Be191  He193   1.097   .     S
Be192  C191    1.390   .     S
Be192  He192   1.097   .     S
C191   B96     1.357   .     S
B96    C192    1.357   .     D
B96    Li96    1.097   .     S
Be193  Be194   1.394   .     D
Be193  C194    1.389   .     S
Be193  He195   1.097   .     S
Be194  C193    1.389   .     S
Be194  He194   1.097   .     S
C193   B97     1.358   .     D
B97    C194    1.358   .     S
B97    Li97    1.098   .     S
Be195  Be196   1.393   .     D
Be195  C196    1.388   .     S
Be195  He197   1.096   .     S
Be196  C195    1.390   .     S
Be196  He196   1.097   .     S
C195   B98     1.357   .     S
B98    C196    1.357   .     D
B98    Li98    1.098   .     S
Be197  Be198   1.392   .     D
Be197  C198    1.388   .     S
Be197  He199   1.097   .     S
Be198  C197    1.389   .     S
Be198  He198   1.097   .     S
C197   B99     1.357   .     D
B99    C198    1.357   .     S
B99    Li99    1.097   .     S
Be199  Be200   1.393   1_554 D
Be199  C200    1.390   .     S
Be199  He201   1.096   .     S
Be200  Be199   1.393   1_556 D
Be200  C199    1.389   .     S
Be200  He200   1.097   .     S
C199   B100    1.357   1_556 S
B100   C199    1.357   1_554 S
B100   C200    1.357   .     D
B100   Li100   1.098   .     S
Be201  Be202   1.393   .     D
Be201  C202    1.390   .     S
Be201  He203   1.097   .     S
Be202  C201    1.390   .     S
Be202  He202   1.097   .     S
C201   B101    1.357   .     D
B101   C202    1.357   .     S
B101   Li101   1.097   .     S
Be203  Be204   1.394   .     D
Be203  C204    1.389   .     S
Be203  He205   1.097   .     S
Be204  C203    1.390   .     S
Be204  He204   1.097   .     S
C203   B102    1.356   .     D
B102   C204    1.357   .     S
B102   Li102   1.098   .     S
Be205  Be206   1.393   1_554 D
Be205  C206    1.389   .     S
Be205  He207   1.097   .     S
Be206  Be205   1.393   1_556 D
Be206  C205    1.390   .     S
Be206  He206   1.097   .     S
C205   B103    1.357   .     D
B103   C206    1.357   1_556 S
B103   Li103   1.098   1_556 S
C206   B103    1.357   1_554 S
Li103  B103    1.098   1_554 S
Be207  C207    1.390   .     S
Be207  He208   1.097   .     S
Be207  Be288   1.392   1_545 D
B104   C207    1.356   1_565 D
B104   Li104   1.097   .     S
B104   C291    1.357   .     S
C207   B104    1.356   1_545 D
C208   B117    1.356   .     D
Be208  C209    1.389   .     S
Be208  He209   1.097   .     S
Be208  Be320   1.393   1_545 D
C209   B105    1.359   .     S
B105   Li105   1.097   .     S
B105   C292    1.358   1_545 D
Be209  C210    1.390   .     S
Be209  He210   1.097   .     S
Be209  Be289   1.393   .     D
C210   B145    1.359   .     S
Be210  C211    1.390   .     S
Be210  He211   1.097   .     S
Be210  Be290   1.392   .     D
C211   B146    1.358   .     S
Be211  C212    1.390   .     S
Be211  He212   1.097   .     S
Be211  Be291   1.392   1_545 D
C212   B106    1.357   .     D
B106   Li106   1.097   .     S
B106   C295    1.358   1_545 S
Be212  C213    1.389   .     S
Be212  He213   1.097   .     S
Be212  Be292   1.392   1_545 D
B107   C213    1.357   .     D
B107   Li107   1.098   .     S
B107   C296    1.357   1_545 S
Be213  C214    1.389   .     S
Be213  He214   1.097   .     S
Be213  Be293   1.390   .     D
C214   B147    1.358   .     D
C215   Be295   1.389   .     S
C215   B148    1.358   .     S
He215  Be295   1.097   .     S
Be214  Be215   1.390   .     D
Be214  C217    1.389   .     S
Be214  He217   1.097   .     S
Be215  C216    1.390   .     S
Be215  He216   1.097   .     S
C216   B108    1.358   .     D
B108   C217    1.358   .     S
B108   Li108   1.097   .     S
Be216  Be217   1.391   .     D
Be216  C219    1.389   .     S
Be216  He219   1.097   .     S
Be217  C218    1.390   .     S
Be217  He218   1.097   .     S
C218   B109    1.357   .     D
B109   C219    1.358   .     S
B109   Li109   1.097   .     S
Be218  Be219   1.392   .     D
Be218  C221    1.389   .     S
Be218  He221   1.097   .     S
Be219  C220    1.390   .     S
Be219  He220   1.097   .     S
C220   B110    1.356   .     D
B110   C221    1.357   .     S
B110   Li110   1.098   .     S
Be220  Be221   1.391   .     D
Be220  C223    1.389   .     S
Be220  He223   1.097   .     S
Be221  C222    1.390   .     S
Be221  He222   1.096   .     S
C222   B111    1.356   .     D
B111   C223    1.356   .     S
B111   Li111   1.097   .     S
Be222  Be223   1.392   .     D
Be222  C225    1.390   .     S
Be222  He225   1.097   .     S
Be223  C224    1.389   .     S
Be223  He224   1.098   .     S
C224   B112    1.356   .     S
B112   C225    1.355   .     D
B112   Li112   1.097   .     S
Be224  Be225   1.392   .     D
Be224  C227    1.389   .     S
Be224  He227   1.097   .     S
Be225  C226    1.389   .     S
Be225  He226   1.097   .     S
C226   B113    1.357   .     S
B113   C227    1.357   .     D
B113   Li113   1.097   .     S
Be226  Be227   1.392   .     D
Be226  C229    1.389   .     S
Be226  He229   1.097   .     S
Be227  C228    1.389   .     S
Be227  He228   1.098   .     S
C228   B114    1.356   .     S
B114   C229    1.357   .     D
B114   Li114   1.097   .     S
Be228  Be229   1.392   .     D
Be228  C231    1.389   .     S
Be228  He231   1.097   .     S
Be229  C230    1.390   .     S
Be229  He230   1.097   .     S
C230   B115    1.357   .     S
B115   C231    1.357   .     D
B115   Li115   1.097   .     S
Be230  Be231   1.391   .     D
Be230  C233    1.389   .     S
Be230  He233   1.097   .     S
Be231  C232    1.389   .     S
Be231  He232   1.097   .     S
C232   B116    1.356   .     D
B116   C233    1.355   .     S
B117   Li117   1.098   .     S
B117   C242    1.356   1_554 S
Be232  Be233   1.391   .     D
Be232  C235    1.389   .     S
Be232  He235   1.097   .     S
Be233  C234    1.389   .     S
Be233  He234   1.097   .     S
C234   B118    1.357   .     D
B118   C235    1.357   .     S
B118   Li118   1.098   .     S
Be234  Be235   1.389   .     D
Be234  C237    1.390   .     S
Be234  He237   1.097   .     S
Be235  C236    1.389   .     S
Be235  He236   1.097   .     S
C236   B119    1.357   .     S
B119   Li39    1.098   1_655 S
B119   C237    1.356   .     D
B120   C76     1.356   1_655 D
B120   C75     1.356   1_655 S
B120   Li119   1.098   .     S
Be236  Be237   1.389   .     D
Be236  C239    1.389   .     S
Be236  He240   1.097   .     S
Be237  C238    1.389   .     S
Be237  He239   1.097   .     S
He238  Be238   1.097   .     S
Be238  Be239   1.388   .     D
Be238  C241    1.390   .     S
Be239  C240    1.389   .     S
Be239  He241   1.097   .     S
C242   B117    1.356   1_556 S
H62    C243    2.001   .     S
H62    C251    1.994   .     S
H62    C259    1.999   .     S
H62    C267    1.988   .     S
H63    C245    2.000   .     S
H63    C252    1.995   .     S
H63    C261    1.995   .     S
H63    C269    1.996   .     S
H64    C244    2.009   .     S
H64    C253    2.004   .     S
H64    C263    2.010   .     S
H64    C271    2.009   .     S
H65    C246    1.996   .     S
H65    C254    1.999   .     S
H65    C265    2.001   .     S
H65    C273    2.001   .     S
H66    C247    2.002   .     S
H66    C255    1.999   .     S
H66    C260    1.999   .     S
H66    C275    2.004   .     S
H67    C249    1.996   .     S
H67    C256    1.999   .     S
H67    C262    1.995   .     S
H67    C277    2.002   .     S
H68    C248    2.005   .     S
H68    C257    2.002   .     S
H68    C264    2.006   .     S
H68    C279    1.998   .     S
H69    C250    1.999   .     S
H69    C258    1.998   .     S
H69    C266    1.999   .     S
H69    C281    1.996   .     S
H70    C268    1.983   .     S
H70    C283    1.991   .     S
H70    C291    1.989   .     S
H70    C299    1.993   .     S
H71    C270    1.991   .     S
H71    C285    1.989   .     S
H71    C294    1.994   .     S
H71    C301    1.997   .     S
H72    C272    1.993   .     S
H72    C287    1.992   .     S
H72    C296    1.991   .     S
H72    C303    1.989   .     S
H73    C274    1.998   .     S
H73    C289    1.997   .     S
H73    C297    1.991   .     S
H73    C305    1.993   .     S
H74    C276    2.002   .     S
H74    C284    1.996   .     S
H74    C292    2.002   .     S
H74    C307    1.997   .     S
H75    C278    2.001   .     S
H75    C286    1.994   .     S
H75    C293    2.006   .     S
H75    C309    1.999   .     S
H76    C280    1.994   .     S
H76    C288    1.991   .     S
H76    C295    1.997   .     S
H76    C311    1.999   .     S
H77    C282    1.991   .     S
H77    C290    1.993   .     S
H77    C298    1.997   .     S
H77    C313    1.999   .     S
H78    C136    1.994   1_655 S
H78    C310    1.994   .     S
H78    C317    1.987   .     S
H79    C304    1.985   .     S
H79    C316    1.984   .     S
H79    C318    1.987   .     S
H80    C306    1.994   .     S
H80    C315    1.988   .     S
H80    C319    1.990   .     S
He242  Be315   1.097   .     S
Be240  Be241   1.391   .     D
Be240  C244    1.390   .     S
Be240  He244   1.096   .     S
Be241  C243    1.389   .     S
Be241  He243   1.097   .     S
C243   B121    1.357   .     S
B121   C244    1.358   .     D
B121   Li120   1.096   .     S
Be242  Be243   1.391   .     D
Be242  C246    1.388   .     S
Be242  He246   1.097   .     S
Be243  C245    1.390   .     S
Be243  He245   1.097   .     S
C245   B122    1.358   .     S
B122   C246    1.358   .     D
B122   Li121   1.097   .     S
Be244  Be245   1.391   .     D
Be244  C248    1.390   .     S
Be244  He248   1.097   .     S
Be245  C247    1.388   .     S
Be245  He247   1.097   .     S
C247   B123    1.359   .     S
B123   C248    1.358   .     D
B123   Li122   1.097   .     S
Be246  Be247   1.391   .     D
Be246  C250    1.389   .     S
Be246  He250   1.097   .     S
Be247  C249    1.388   .     S
Be247  He249   1.097   .     S
C249   B124    1.359   .     D
B124   C250    1.358   .     S
B124   Li123   1.097   .     S
Be248  Be249   1.393   .     D
Be248  C252    1.389   .     S
Be248  He252   1.096   .     S
Be249  C251    1.390   .     S
Be249  He251   1.097   .     S
C251   B125    1.355   .     D
B125   C252    1.356   .     S
B125   Li124   1.097   .     S
Be250  Be251   1.393   .     D
Be250  C254    1.388   .     S
Be250  He254   1.097   .     S
Be251  C253    1.390   .     S
Be251  He253   1.097   .     S
C253   B126    1.358   .     D
B126   C254    1.357   .     S
B126   Li125   1.096   .     S
Be252  Be253   1.392   .     D
Be252  C256    1.389   .     S
Be252  He256   1.096   .     S
Be253  C255    1.389   .     S
Be253  He255   1.096   .     S
C255   B127    1.357   .     D
B127   C256    1.357   .     S
B127   Li126   1.098   .     S
Be254  Be255   1.394   .     D
Be254  C258    1.389   .     S
Be254  He258   1.096   .     S
Be255  C257    1.390   .     S
Be255  He257   1.096   .     S
C257   B128    1.356   .     D
B128   C258    1.357   .     S
B128   Li127   1.098   .     S
Be256  Be257   1.392   1_556 D
Be256  C260    1.389   .     S
Be256  He260   1.097   .     S
Be257  Be256   1.392   1_554 D
Be257  C259    1.389   .     S
Be257  He259   1.097   .     S
C259   B129    1.358   .     S
B129   C260    1.358   1_554 D
B129   Li128   1.098   .     S
C260   B129    1.358   1_556 D
Be258  Be259   1.391   .     D
Be258  C262    1.389   .     S
Be258  He262   1.097   .     S
Be259  C261    1.389   .     S
Be259  He261   1.097   .     S
C261   B130    1.357   .     S
B130   C262    1.358   .     D
B130   Li129   1.098   .     S
Be260  Be261   1.392   .     D
Be260  C264    1.389   .     S
Be260  He264   1.097   .     S
Be261  C263    1.390   .     S
Be261  He263   1.096   .     S
C263   B131    1.359   .     D
B131   C264    1.359   .     S
B131   Li130   1.098   .     S
Be262  Be263   1.392   1_556 D
Be262  C266    1.390   .     S
Be262  He266   1.097   .     S
Be263  Be262   1.392   1_554 D
Be263  C265    1.390   .     S
Be263  He265   1.097   .     S
C265   B132    1.358   1_554 D
B132   C265    1.358   1_556 D
B132   C266    1.358   .     S
B132   Li131   1.103   .     S
Be264  Be265   1.391   .     D
Be264  C268    1.388   .     S
Be264  He268   1.097   .     S
Be265  C267    1.389   .     S
Be265  He267   1.097   .     S
C267   B133    1.356   .     D
B133   C268    1.356   .     S
B133   Li132   1.098   .     S
Be266  Be267   1.393   .     D
Be266  C270    1.389   .     S
Be266  He270   1.097   .     S
Be267  C269    1.390   .     S
Be267  He269   1.097   .     S
C269   B134    1.356   .     D
B134   C270    1.356   .     S
B134   Li133   1.097   .     S
Be268  Be269   1.391   .     D
Be268  C272    1.388   .     S
Be268  He272   1.097   .     S
Be269  C271    1.391   .     S
Be269  He271   1.095   .     S
C271   B135    1.358   .     D
B135   C272    1.358   .     S
B135   Li134   1.098   .     S
Be270  Be271   1.394   .     D
Be270  C274    1.389   .     S
Be270  He274   1.097   .     S
Be271  C273    1.389   .     S
Be271  He273   1.097   .     S
C273   B136    1.358   .     D
B136   C274    1.358   .     S
B136   Li135   1.098   .     S
Be272  Be273   1.394   .     D
Be272  C276    1.389   .     S
Be272  He276   1.097   .     S
Be273  C275    1.389   .     S
Be273  He275   1.097   .     S
C275   B137    1.358   .     S
B137   C276    1.358   .     D
B137   Li136   1.099   .     S
Be274  Be275   1.394   .     D
Be274  C278    1.389   .     S
Be274  He278   1.097   .     S
Be275  C277    1.390   .     S
Be275  He277   1.097   .     S
C277   B138    1.357   .     D
B138   C278    1.357   .     S
B138   Li137   1.098   .     S
Be276  Be277   1.393   .     D
Be276  C280    1.389   .     S
Be276  He280   1.097   .     S
Be277  C279    1.390   .     S
Be277  He279   1.097   .     S
C279   B139    1.357   .     D
B139   C280    1.356   .     S
B139   Li138   1.098   .     S
Be278  Be279   1.393   .     D
Be278  C282    1.388   .     S
Be278  He282   1.097   .     S
Be279  C281    1.390   .     S
Be279  He281   1.097   .     S
C281   B140    1.356   .     D
B140   C282    1.357   .     S
B140   Li139   1.098   .     S
Be280  Be281   1.392   1_556 D
Be280  C284    1.390   .     S
Be280  He284   1.096   .     S
Be281  Be280   1.392   1_554 D
Be281  C283    1.389   .     S
Be281  He283   1.097   .     S
C283   B141    1.357   1_554 D
B141   C283    1.357   1_556 D
B141   C284    1.356   .     S
B141   Li140   1.096   .     S
Be282  Be283   1.392   .     D
Be282  C286    1.390   .     S
Be282  He286   1.096   .     S
Be283  C285    1.389   .     S
Be283  He285   1.097   .     S
C285   B142    1.356   .     S
B142   C286    1.356   .     D
B142   Li141   1.098   .     S
Be284  Be285   1.393   .     D
Be284  C288    1.389   .     S
Be284  He288   1.097   .     S
Be285  C287    1.389   .     S
Be285  He287   1.097   .     S
C287   B143    1.356   .     S
B143   C288    1.356   .     D
B143   Li142   1.098   .     S
Be286  Be287   1.393   1_556 D
Be286  C290    1.389   .     S
Be286  He290   1.097   .     S
Be287  Be286   1.393   1_554 D
Be287  C289    1.390   .     S
Be287  He289   1.097   .     S
C289   B144    1.356   .     S
B144   C290    1.356   1_554 D
B144   Li143   1.097   .     S
C290   B144    1.356   1_556 D
Be288  Be207   1.392   1_565 D
Be288  C291    1.389   .     S
Be288  He291   1.097   .     S
C292   B105    1.358   1_565 D
C292   Be320   1.390   .     S
He292  Be320   1.096   .     S
Be289  C293    1.389   .     S
Be289  He293   1.097   .     S
B145   C293    1.359   .     D
B145   Li144   1.097   .     S
Be290  C294    1.389   .     S
Be290  He294   1.097   .     S
C294   B146    1.358   .     D
B146   Li145   1.097   .     S
Be291  Be211   1.392   1_565 D
Be291  C295    1.389   .     S
Be291  He295   1.097   .     S
C295   B106    1.358   1_565 S
Be292  Be212   1.392   1_565 D
Be292  C296    1.389   .     S
Be292  He296   1.097   .     S
C296   B107    1.357   1_565 S
Be293  C297    1.389   .     S
Be293  He297   1.097   .     S
C297   B147    1.357   .     S
B147   Li146   1.097   .     S
Be294  Be295   1.392   .     D
Be294  C298    1.389   .     S
Be294  He298   1.097   .     S
B148   C298    1.358   .     D
B148   Li147   1.097   .     S
Be296  Be297   1.392   .     D
Be296  C300    1.389   .     S
Be296  He300   1.097   .     S
Be297  C299    1.389   .     S
Be297  He299   1.097   .     S
C299   B149    1.356   .     S
B149   C300    1.357   .     D
B149   Li148   1.097   .     S
Be298  Be299   1.391   .     D
Be298  C302    1.390   .     S
Be298  He302   1.097   .     S
Be299  C301    1.389   .     S
Be299  He301   1.097   .     S
C301   B150    1.357   .     D
B150   C302    1.357   .     S
B150   Li149   1.098   .     S
Be300  Be301   1.392   .     D
Be300  C304    1.388   .     S
Be300  He304   1.097   .     S
Be301  C303    1.389   .     S
Be301  He303   1.097   .     S
C303   B151    1.355   .     S
B151   C304    1.356   .     D
B151   Li150   1.097   .     S
Be302  Be303   1.393   .     D
Be302  C306    1.389   .     S
Be302  He306   1.097   .     S
Be303  C305    1.389   .     S
Be303  He305   1.097   .     S
C305   B152    1.357   .     S
B152   C306    1.356   .     D
B152   Li151   1.097   .     S
Be304  Be305   1.393   .     D
Be304  C308    1.390   .     S
Be304  He308   1.097   .     S
Be305  C307    1.389   .     S
Be305  He307   1.098   .     S
C307   B153    1.357   .     D
B153   C308    1.357   .     S
B153   Li152   1.098   .     S
Be306  Be307   1.392   .     D
Be306  C310    1.390   .     S
Be306  He310   1.097   .     S
Be307  C309    1.389   .     S
Be307  He309   1.097   .     S
C309   B154    1.358   .     D
B154   C310    1.357   .     S
B154   Li153   1.098   .     S
Be308  Be309   1.392   .     D
Be308  C312    1.389   .     S
Be308  He312   1.097   .     S
Be309  C311    1.389   .     S
Be309  He311   1.097   .     S
C311   B155    1.358   .     D
B155   C312    1.358   .     S
B155   Li154   1.098   .     S
Be310  Be311   1.392   .     D
Be310  C314    1.389   .     S
Be310  He314   1.097   .     S
Be311  C313    1.389   .     S
Be311  He313   1.097   .     S
C313   B156    1.357   .     D
B156   C314    1.357   .     S
B156   Li155   1.097   .     S
He315  Be312   1.097   .     S
C315   Be315   1.389   .     S
C316   Be312   1.389   .     S
Be312  Be315   1.388   .     D
Be313  Be314   1.391   1_554 D
Be313  He317   1.097   .     S
Be314  Be313   1.391   1_556 D
Be314  C317    1.389   .     S
Be314  He316   1.097   .     S
Li156  B157    1.098   .     S
Be316  Be317   1.391   1_554 D
Be316  C318    1.389   .     S
Be316  He319   1.097   .     S
Be317  Be316   1.391   1_556 D
Be317  He318   1.097   .     S
B158   C318    1.356   1_556 S
B158   Li157   1.098   1_556 S
C318   B158    1.356   1_554 S
Li157  B158    1.098   1_554 S
Be318  Be319   1.391   .     D
Be318  C320    1.389   .     S
Be319  C319    1.389   .     S
Be319  He320   1.097   .     S
C319   B159    1.356   .     S
B159   C320    1.356   .     D
B159   Li159   1.098   .     S
Li158  B160    1.097   .     S
Be320  Be208   1.393   1_565 D
