# Supplementary material for: Data-Driven Search Algorithm for Discovery of Synthesizable Zeolitic Imidazolate Frameworks
Source: JACS Au. 2025 Mar 7;5(3):1460–70. doi: 10.1021/jacsau.5c00077 (PMC11938011; doi:10.1021/jacsau.5c00077)
Supplement: Supplementary file 5 — au5c00077_si_005.zip [file au5c00077_si_005.zip › Tier 2/T-222_191_3_310.cif]

data_191_3_310.lmp-nosymm
_audit_creation_date              2023-09-12
_audit_creation_method            'Materials Studio'
_symmetry_space_group_name_H-M    'P6MM'
_symmetry_Int_Tables_number       183
_symmetry_cell_setting            hexagonal
loop_
_symmetry_equiv_pos_as_xyz
  x,y,z
  -y,x-y,z
  -x+y,-x,z
  -x,-y,z
  y,-x+y,z
  x-y,x,z
  -y,-x,z
  -x+y,y,z
  x,x-y,z
  y,x,z
  x-y,-y,z
  -x,-x+y,z
_cell_length_a                    36.3101
_cell_length_b                    36.3101
_cell_length_c                    25.1145
_cell_angle_alpha                 90.0000
_cell_angle_beta                  90.0000
_cell_angle_gamma                 120.0000
loop_
_atom_site_label
_atom_site_type_symbol
_atom_site_fract_x
_atom_site_fract_y
_atom_site_fract_z
_atom_site_U_iso_or_equiv
_atom_site_adp_type
_atom_site_occupancy
H1     Zn    0.35432   0.09528   0.10871   0.00000  Uiso   1.00
H5     Zn    0.09534   0.35462   0.86680   0.00000  Uiso   1.00
H9     Zn    0.49964   0.16743   0.26753   0.00000  Uiso   1.00
H13    Zn    0.16758   0.49962   0.70789   0.00000  Uiso   1.00
H17    Zn    0.46217   0.09546   0.48922   0.00000  Uiso   1.00
Be1    C     0.41458   0.13201   0.96015   0.00000  Uiso   1.00
Be5    C     0.41450   0.13201   0.01556   0.00000  Uiso   1.00
C1     N     0.37324   0.10464   0.03277   0.00000  Uiso   1.00
B1     C     0.34961   0.08981   0.98773   0.00000  Uiso   1.00
C5     N     0.37337   0.10464   0.94278   0.00000  Uiso   1.00
He1    H     0.44068   0.14895   0.04390   0.00000  Uiso   1.00
He5    H     0.44084   0.14892   0.93190   0.00000  Uiso   1.00
Li1    H     0.31529   0.06709   0.98766   0.00000  Uiso   1.00
Be9    C     0.31288   0.17563   0.17240   0.00000  Uiso   1.00
C9     N     0.33721   0.13755   0.12953   0.00000  Uiso   1.00
He9    H     0.29722   0.10971   0.19907   0.00000  Uiso   1.00
Be13   C     0.17603   0.31367   0.80284   0.00000  Uiso   1.00
C13    N     0.13781   0.33775   0.84592   0.00000  Uiso   1.00
He13   H     0.11019   0.29816   0.77604   0.00000  Uiso   1.00
Be17   C     0.02215   0.26296   0.11921   0.00000  Uiso   1.00
C17    N     0.30616   0.03590   0.11695   0.00000  Uiso   1.00
He17   H     0.25139   0.04483   0.12102   0.00000  Uiso   1.00
Be21   C     0.26325   0.02215   0.85568   0.00000  Uiso   1.00
C21    N     0.03591   0.30644   0.85849   0.00000  Uiso   1.00
He21   H     0.04483   0.25170   0.85353   0.00000  Uiso   1.00
Be25   C     0.46456   0.10487   0.17571   0.00000  Uiso   1.00
Be29   C     0.43113   0.08821   0.13941   0.00000  Uiso   1.00
C25    N     0.40623   0.10661   0.14920   0.00000  Uiso   1.00
B5     C     0.42489   0.13331   0.19099   0.00000  Uiso   1.00
C29    N     0.46043   0.13355   0.20828   0.00000  Uiso   1.00
He25   H     0.42343   0.06507   0.10722   0.00000  Uiso   1.00
He29   H     0.49101   0.09868   0.18036   0.00000  Uiso   1.00
Li5    H     0.41280   0.15295   0.20840   0.00000  Uiso   1.00
Be33   C     0.10369   0.46400   0.79841   0.00000  Uiso   1.00
Be37   C     0.08693   0.43057   0.83472   0.00000  Uiso   1.00
C33    N     0.10627   0.40637   0.82616   0.00000  Uiso   1.00
B9     C     0.13375   0.42552   0.78519   0.00000  Uiso   1.00
C37    N     0.13352   0.46067   0.76722   0.00000  Uiso   1.00
He33   H     0.06305   0.42238   0.86608   0.00000  Uiso   1.00
He37   H     0.09689   0.48997   0.79283   0.00000  Uiso   1.00
Li9    H     0.15427   0.41409   0.76887   0.00000  Uiso   1.00
Be41   C     0.42875   0.13551   0.41001   0.00000  Uiso   1.00
Be45   C     0.43654   0.15163   0.35834   0.00000  Uiso   1.00
C41    N     0.47130   0.14976   0.33862   0.00000  Uiso   1.00
B13    C     0.48340   0.13279   0.37846   0.00000  Uiso   1.00
C45    N     0.45892   0.12402   0.42264   0.00000  Uiso   1.00
He41   H     0.41986   0.16383   0.33413   0.00000  Uiso   1.00
He45   H     0.40435   0.13169   0.43871   0.00000  Uiso   1.00
Be49   C     0.13231   0.42391   0.56896   0.00000  Uiso   1.00
Be53   C     0.14866   0.43233   0.62055   0.00000  Uiso   1.00
C49    N     0.14939   0.46893   0.63830   0.00000  Uiso   1.00
B17    C     0.13397   0.48161   0.59737   0.00000  Uiso   1.00
C53    N     0.12324   0.45548   0.55453   0.00000  Uiso   1.00
He49   H     0.15933   0.41498   0.64605   0.00000  Uiso   1.00
He53   H     0.12662   0.39813   0.54152   0.00000  Uiso   1.00
Be57   C     0.02216   0.36997   0.49794   0.00000  Uiso   1.00
C57    N     0.41291   0.03593   0.49123   0.00000  Uiso   1.00
He57   H     0.35858   0.04480   0.50261   0.00000  Uiso   1.00
He61   H     0.48492   0.04687   0.57223   0.00000  Uiso   1.00
Be81   C     0.42654   0.89138   0.27600   0.00000  Uiso   1.00
C81    N     0.45597   0.84973   0.26947   0.00000  Uiso   1.00
He85   H     0.49759   0.91779   0.28014   0.00000  Uiso   1.00
Be87   C     0.10908   0.57369   0.69566   0.00000  Uiso   1.00
C87    N     0.15048   0.54411   0.70431   0.00000  Uiso   1.00
He91   H     0.08286   0.50273   0.68997   0.00000  Uiso   1.00
Be93   C     0.44693   0.70427   0.22070   0.00000  Uiso   1.00
C93    N     0.47896   0.77062   0.25468   0.00000  Uiso   1.00
He97   H     0.42658   0.75210   0.19944   0.00000  Uiso   1.00
Be99   C     0.29590   0.55341   0.75427   0.00000  Uiso   1.00
C99    N     0.22943   0.52111   0.72069   0.00000  Uiso   1.00
He103  H     0.24816   0.57393   0.77526   0.00000  Uiso   1.00
Li34   H     0.48959   0.87272   0.37562   0.00000  Uiso   1.00
Li40   H     0.13110   0.51031   0.59846   0.00000  Uiso   1.00
Be115  C     0.44950   0.93726   0.54524   0.00000  Uiso   1.00
C115   N     0.48754   0.91258   0.50279   0.00000  Uiso   1.00
B21    C     0.35189   0.17594   0.10584   0.00000  Uiso   1.00
Li13   H     0.37212   0.18606   0.07017   0.00000  Uiso   1.00
Li16   H     0.47580   0.23790   0.30159   0.00000  Uiso   1.00
Li15   H     0.44527   0.44527   0.48015   0.00000  Uiso   1.00
Li21   H     0.33903   0.33903   0.11275   0.00000  Uiso   1.00
Li24   H     0.33927   0.33927   0.86347   0.00000  Uiso   1.00
B26    C     0.30884   0.30884   0.11469   0.00000  Uiso   1.00
B27    C     0.30909   0.30909   0.86105   0.00000  Uiso   1.00
B23    C     1.00000   0.41536   0.48657   0.00000  Uiso   1.00
B24    C     0.17615   0.35229   0.86974   0.00000  Uiso   1.00
Li18   H     0.18615   0.37231   0.90560   0.00000  Uiso   1.00
Li22   H     0.23774   0.47548   0.67431   0.00000  Uiso   1.00
B49    C     0.41297   0.82594   0.26608   0.00000  Uiso   1.00
Li51   H     0.39563   0.79126   0.26119   0.00000  Uiso   1.00
B52    C     0.44909   0.89818   0.47891   0.00000  Uiso   1.00
Li54   H     0.43870   0.87740   0.44385   0.00000  Uiso   1.00
B43    C     0.25110   0.74890   0.27304   0.00000  Uiso   1.00
B45    C     0.25105   0.74894   0.70255   0.00000  Uiso   1.00
B55    C     0.17410   0.58705   0.70917   0.00000  Uiso   1.00
Li57   H     0.20858   0.60429   0.71578   0.00000  Uiso   1.00
loop_
_geom_bond_atom_site_label_1
_geom_bond_atom_site_label_2
_geom_bond_distance
_geom_bond_site_symmetry_2
_ccdc_geom_bond_type
H1     C1      1.998   .     S
H1     C9      1.992   .     S
H1     C17     1.995   .     S
H1     C25     1.995   .     S
H5     C13     1.993   .     S
H5     C21     1.996   .     S
H5     C33     1.996   .     S
H5     C5      1.997   10    S
H9     C29     2.001   .     S
H9     C41     2.000   .     S
H9     C81     1.998   4_665 S
H9     C93     2.005   4_665 S
H13    C37     2.000   .     S
H13    C49     1.999   .     S
H13    C87     2.002   .     S
H13    C99     2.001   .     S
H17    C45     2.002   .     S
H17    C57     2.002   .     S
H17    C115    2.017   4_665 S
H17    C53     2.003   10    S
Be1    Be5     1.392   1_556 D
Be1    C5      1.389   .     S
Be1    He5     1.097   .     S
Be5    Be1     1.392   1_554 D
Be5    C1      1.389   .     S
Be5    He1     1.097   .     S
C1     B1      1.358   1_554 D
B1     C1      1.358   1_556 D
B1     C5      1.358   .     S
B1     Li1     1.098   .     S
C5     H5      1.997   10    S
Be9    C9      1.389   9     A
Be9    He9     1.097   9     S
Be9    Be9     1.394   9     A
C9     B21     1.356   .     A
C9     Be9     1.389   9     A
He9    Be9     1.097   9     S
Be13   He13    1.097   8     S
Be13   Be13    1.394   8     A
Be13   C13     1.389   8     A
C13    B24     1.356   .     A
C13    Be13    1.389   8     A
He13   Be13    1.097   8     S
Be17   C17     1.389   10    A
Be17   Be17    1.393   12    A
Be17   He17    1.097   10    S
C17    Be17    1.389   10    A
C17    B26     1.356   5     A
He17   Be17    1.097   10    S
Be21   He21    1.097   10    S
Be21   Be21    1.393   11    A
Be21   C21     1.389   10    A
C21    Be21    1.389   10    A
C21    B27     1.356   6     A
He21   Be21    1.097   10    S
Be25   Be29    1.392   .     D
Be25   C29     1.390   .     S
Be25   He29    1.096   .     S
Be29   C25     1.389   .     S
Be29   He25    1.097   .     S
C25    B5      1.358   .     D
B5     C29     1.358   .     S
B5     Li5     1.098   .     S
Be33   Be37    1.392   .     D
Be33   C37     1.390   .     S
Be33   He37    1.096   .     S
Be37   C33     1.389   .     S
Be37   He33    1.097   .     S
C33    B9      1.358   .     D
B9     C37     1.358   .     S
B9     Li9     1.098   .     S
Be41   Be45    1.393   .     D
Be41   C45     1.390   .     S
Be41   He45    1.096   .     S
Be45   C41     1.389   .     S
Be45   He41    1.096   .     S
C41    B13     1.358   .     S
B13    C45     1.356   .     D
B13    Li34    1.097   4_665 S
Be49   Be53    1.394   .     D
Be49   C53     1.390   .     S
Be49   He53    1.096   .     S
Be53   C49     1.389   .     S
Be53   He49    1.096   .     S
C49    B17     1.357   .     S
B17    C53     1.356   .     D
B17    Li40    1.098   .     S
C53    H17     2.003   10    S
Be57   He57    1.096   10    S
Be57   Be57    1.393   12    A
Be57   C57     1.389   10    A
C57    Be57    1.389   10    A
C57    B23     1.357   3_665 A
He57   Be57    1.096   10    S
He61   Be115   1.097   11_665 S
Be81   C81     1.390   8     A
Be81   Be81    1.390   8     A
Be81   He85    1.097   8     S
C81    B49     1.357   .     A
C81    H9      1.998   4_665 S
C81    Be81    1.390   8     A
He85   Be81    1.097   8     S
Be87   Be87    1.391   9_565 A
Be87   C87     1.390   9_565 A
Be87   He91    1.097   9_565 S
C87    B55     1.358   .     A
C87    Be87    1.390   9_565 A
He91   Be87    1.097   9_565 S
Be93   Be93    1.394   9_565 A
Be93   He97    1.096   9_565 S
Be93   C93     1.390   9_565 A
C93    H9      2.005   4_665 S
C93    Be93    1.390   9_565 A
C93    B43     1.357   3_565 A
He97   Be93    1.096   9_565 S
Be99   He103   1.096   8     S
Be99   Be99    1.394   8     A
Be99   C99     1.389   8     A
C99    Be99    1.389   8     A
C99    B45     1.357   2_665 A
He103  Be99    1.096   8     S
Li34   B13     1.097   4_665 S
Be115  He61    1.097   11_565 S
Be115  C115    1.390   8     A
Be115  Be115   1.389   8     A
C115   B52     1.361   .     A
C115   H17     2.017   4_665 S
C115   Be115   1.390   8     A
B21    C9      1.356   9     A
B21    Li13    1.099   .     S
Li16   B43     1.097   6_655 S
Li15   B23     1.098   5_565 S
Li21   B26     1.097   .     S
Li24   B27     1.097   .     S
B26    C17     1.356   6     A
B26    C17     1.356   9     A
B27    C21     1.356   5     A
B27    C21     1.356   8     A
B23    C57     1.357   2_655 A
B23    C57     1.357   10_655 A
B23    Li15    1.098   6_655 S
B24    C13     1.356   8     A
B24    Li18    1.099   .     S
Li22   B45     1.097   2_665 S
B49    C81     1.357   8     A
B49    Li51    1.097   .     S
B52    C115    1.361   8     A
B52    Li54    1.097   .     S
B43    C93     1.357   2_665 A
B43    C93     1.357   8     A
B43    Li16    1.097   5_565 S
B45    C99     1.357   3_565 A
B45    C99     1.357   9_565 A
B45    Li22    1.097   3_565 S
B55    C87     1.358   9_565 A
B55    Li57    1.097   .     S
