# Supplementary material for: Data-Driven Search Algorithm for Discovery of Synthesizable Zeolitic Imidazolate Frameworks
Source: JACS Au. 2025 Mar 7;5(3):1460–70. doi: 10.1021/jacsau.5c00077 (PMC11938011; doi:10.1021/jacsau.5c00077)
Supplement: Supplementary file 5 — au5c00077_si_005.zip [file au5c00077_si_005.zip › Tier 2/T-223_AWO.cif]

data_AWO.lmp-nosymm
_audit_creation_date              2023-09-12
_audit_creation_method            'Materials Studio'
_symmetry_space_group_name_H-M    'CMCA'
_symmetry_Int_Tables_number       64
_symmetry_cell_setting            orthorhombic
loop_
_symmetry_equiv_pos_as_xyz
  x,y,z
  -x,-y+1/2,z+1/2
  -x,y+1/2,-z+1/2
  x,-y,-z
  -x,-y,-z
  x,y+1/2,-z+1/2
  x,-y+1/2,z+1/2
  -x,y,z
  x+1/2,y+1/2,z
  -x+1/2,-y,z+1/2
  -x+1/2,y,-z+1/2
  x+1/2,-y+1/2,-z
  -x+1/2,-y+1/2,-z
  x+1/2,y,-z+1/2
  x+1/2,-y,z+1/2
  -x+1/2,y+1/2,z
_cell_length_a                    16.7724
_cell_length_b                    28.1330
_cell_length_c                    39.5024
_cell_angle_alpha                 90.0000
_cell_angle_beta                  90.0000
_cell_angle_gamma                 90.0000
loop_
_atom_site_label
_atom_site_type_symbol
_atom_site_fract_x
_atom_site_fract_y
_atom_site_fract_z
_atom_site_U_iso_or_equiv
_atom_site_adp_type
_atom_site_occupancy
H1     Zn   -0.18151   0.35443   0.18192   0.00000  Uiso   1.00
H5     Zn   -0.18101   0.48640   0.42366   0.00000  Uiso   1.00
H9     Zn    0.31802   0.14356   0.31862   0.00000  Uiso   1.00
Be1    C    -0.30733   0.22429   0.17923   0.00000  Uiso   1.00
Be5    C    -0.30727   0.27386   0.17944   0.00000  Uiso   1.00
C1     N    -0.22850   0.28914   0.18023   0.00000  Uiso   1.00
B1     C    -0.18371   0.24900   0.18014   0.00000  Uiso   1.00
C5     N    -0.22859   0.20893   0.17982   0.00000  Uiso   1.00
He1    H    -0.35670   0.29938   0.17924   0.00000  Uiso   1.00
He5    H    -0.35682   0.19882   0.17884   0.00000  Uiso   1.00
Li1    H    -0.11824   0.24887   0.18037   0.00000  Uiso   1.00
Be9    C    -0.19679   0.40646   0.08262   0.00000  Uiso   1.00
Be13   C    -0.16473   0.37654   0.10717   0.00000  Uiso   1.00
C9     N    -0.19849   0.38836   0.13816   0.00000  Uiso   1.00
B5     C    -0.25020   0.42427   0.13147   0.00000  Uiso   1.00
C13    N    -0.25064   0.43686   0.09829   0.00000  Uiso   1.00
He9    H    -0.12059   0.34794   0.10496   0.00000  Uiso   1.00
He13   H    -0.18564   0.40816   0.05529   0.00000  Uiso   1.00
Li5    H    -0.28685   0.44169   0.15086   0.00000  Uiso   1.00
Be17   C     0.24449   0.12223   0.11113   0.00000  Uiso   1.00
Be21   C     0.24373   0.08633   0.08687   0.00000  Uiso   1.00
C17    N     0.19760   0.04908   0.09910   0.00000  Uiso   1.00
B9     C     0.17321   0.06303   0.13034   0.00000  Uiso   1.00
C21    N     0.19946   0.10718   0.13862   0.00000  Uiso   1.00
He17   H     0.27164   0.08475   0.06178   0.00000  Uiso   1.00
He21   H     0.27342   0.15721   0.11087   0.00000  Uiso   1.00
Li9    H     0.13525   0.04130   0.14685   0.00000  Uiso   1.00
Be25   C    -0.26512   0.43165   0.26645   0.00000  Uiso   1.00
C25    N    -0.22753   0.38473   0.22309   0.00000  Uiso   1.00
He25   H    -0.21897   0.46103   0.21663   0.00000  Uiso   1.00
Be29   C     0.23535   0.06758   0.23348   0.00000  Uiso   1.00
C29    N     0.27176   0.11449   0.27702   0.00000  Uiso   1.00
He29   H     0.27961   0.03820   0.28358   0.00000  Uiso   1.00
Be33   C     0.04145   0.31859   0.22205   0.00000  Uiso   1.00
C33    N    -0.06732   0.34365   0.19379   0.00000  Uiso   1.00
He33   H    -0.08372   0.30274   0.23998   0.00000  Uiso   1.00
Be37   C     0.04151   0.41976   0.41250   0.00000  Uiso   1.00
C37    N    -0.06741   0.46586   0.41868   0.00000  Uiso   1.00
He37   H    -0.08394   0.39067   0.40829   0.00000  Uiso   1.00
Be41   C    -0.29495   0.49629   0.48259   0.00000  Uiso   1.00
C41    N    -0.21627   0.49310   0.47181   0.00000  Uiso   1.00
He41   H    -0.34481   0.49256   0.46481   0.00000  Uiso   1.00
Be45   C    -0.45854   0.17271   0.27649   0.00000  Uiso   1.00
C45    N     0.43264   0.15181   0.30640   0.00000  Uiso   1.00
He45   H     0.41636   0.18573   0.25741   0.00000  Uiso   1.00
B13    C    -0.25000   0.35800   0.25000   0.00000  Uiso   1.00
Li13   H    -0.25000   0.31894   0.25000   0.00000  Uiso   1.00
B15    C     0.25000   0.14121   0.25000   0.00000  Uiso   1.00
Li15   H     0.25000   0.18027   0.25000   0.00000  Uiso   1.00
B17    C    -0.00000   0.35805   0.17772   0.00000  Uiso   1.00
Li17   H    -0.00000   0.37918   0.15436   0.00000  Uiso   1.00
B19    C    -0.00000   0.49198   0.42282   0.00000  Uiso   1.00
Li19   H     0.00000   0.03031   0.07197   0.00000  Uiso   1.00
Li21   H    -0.00000   0.12309   0.15145   0.00000  Uiso   1.00
Li23   H    -0.10598   0.50000   0.50000   0.00000  Uiso   1.00
B21    C    -0.32857   0.50000   1.00000   0.00000  Uiso   1.00
B22    C     0.50000   0.14027   0.32360   0.00000  Uiso   1.00
loop_
_geom_bond_atom_site_label_1
_geom_bond_atom_site_label_2
_geom_bond_distance
_geom_bond_site_symmetry_2
_ccdc_geom_bond_type
H1     C1      2.000   .     S
H1     C9      1.995   .     S
H1     C25     1.992   .     S
H1     C33     1.995   .     S
H5     C37     2.001   .     S
H5     C41     2.001   .     S
H5     C13     2.002   11_455 S
H5     C17     1.999   3     S
H9     C29     1.993   .     S
H9     C45     1.996   .     S
H9     C21     1.997   11    S
H9     C5      1.999   14    S
Be1    Be5     1.395   .     D
Be1    C5      1.390   .     S
Be1    He5     1.097   .     S
Be5    C1      1.390   .     S
Be5    He1     1.097   .     S
C1     B1      1.356   .     D
B1     C5      1.356   .     S
B1     Li1     1.098   .     S
C5     H9      1.999   14_455 S
Be9    Be13    1.392   .     D
Be9    C13     1.390   .     S
Be9    He13    1.097   .     S
Be13   C9      1.389   .     S
Be13   He9     1.097   .     S
C9     B5      1.358   .     D
B5     C13     1.357   .     S
B5     Li5     1.098   .     S
C13    H5      2.002   11_455 S
Be17   Be21    1.392   .     D
Be17   C21     1.389   .     S
Be17   He21    1.097   .     S
Be21   C17     1.389   .     S
Be21   He17    1.097   .     S
C17    B9      1.358   .     D
C17    H5      1.999   3_545 S
B9     C21     1.358   .     S
B9     Li9     1.097   .     S
C21    H9      1.997   11    S
Be25   Be25    1.395   11_455 A
Be25   He25    1.096   11_455 S
Be25   C25     1.389   11_455 A
C25    B13     1.355   .     A
C25    Be25    1.389   11_455 A
He25   Be25    1.096   11_455 S
Be29   Be29    1.395   11    A
Be29   C29     1.389   11    A
Be29   He29    1.096   11    S
C29    B15     1.356   .     A
C29    Be29    1.389   11    A
He29   Be29    1.096   11    S
Be33   He33    1.097   8     S
Be33   Be33    1.391   8     A
Be33   C33     1.390   8     A
C33    B17     1.357   .     A
C33    Be33    1.390   8     A
He33   Be33    1.097   8     S
Be37   C37     1.389   8     A
Be37   Be37    1.392   8     A
Be37   He37    1.097   8     S
C37    B19     1.358   .     A
C37    Be37    1.389   8     A
He37   Be37    1.097   8     S
Be41   C41     1.390   .     A
Be41   He41    1.097   .     S
Be41   Be41    1.392   4_566 A
C41    B21     1.358   10_464 A
Be45   He45    1.097   8     S
Be45   Be45    1.391   8_455 A
Be45   C45     1.389   8     A
C45    B22     1.358   .     A
C45    Be45    1.389   8     A
He45   Be45    1.097   8     S
B13    C25     1.355   11_455 A
B13    Li13    1.099   .     S
B15    C29     1.356   11    A
B15    Li15    1.099   .     S
B17    C33     1.357   8     A
B17    Li17    1.098   .     S
B19    C37     1.358   8     A
B19    Li19    1.098   3     S
Li19   B19     1.098   3_545 S
Li21   B22     1.098   11    S
Li23   B21     1.098   10_464 S
B21    C41     1.358   10_465 A
B21    C41     1.358   11_456 A
B21    Li23    1.098   10_465 S
B22    C45     1.358   8_655 A
B22    Li21    1.098   11    S
