# Supplementary material for: Data-Driven Search Algorithm for Discovery of Synthesizable Zeolitic Imidazolate Frameworks
Source: JACS Au. 2025 Mar 7;5(3):1460–70. doi: 10.1021/jacsau.5c00077 (PMC11938011; doi:10.1021/jacsau.5c00077)
Supplement: Supplementary file 5 — au5c00077_si_005.zip [file au5c00077_si_005.zip › Tier 2/T-224_225_4_173.cif]

data_225_4_173.lmp-nosymm
_audit_creation_date              2023-09-12
_audit_creation_method            'Materials Studio'
_symmetry_space_group_name_H-M    'CM'
_symmetry_Int_Tables_number       8
_symmetry_cell_setting            monoclinic
loop_
_symmetry_equiv_pos_as_xyz
  x,y,z
  x,-y,z
  x+1/2,y+1/2,z
  x+1/2,-y+1/2,z
_cell_length_a                    47.7578
_cell_length_b                    48.0425
_cell_length_c                    58.9200
_cell_angle_alpha                 90.0000
_cell_angle_beta                  144.8787
_cell_angle_gamma                 90.0000
loop_
_atom_site_label
_atom_site_type_symbol
_atom_site_fract_x
_atom_site_fract_y
_atom_site_fract_z
_atom_site_U_iso_or_equiv
_atom_site_adp_type
_atom_site_occupancy
H1     Zn   -0.39868  -0.28981   0.21285   0.00000  Uiso   1.00
Be1    C    -0.01241  -0.15412   0.15085   0.00000  Uiso   1.00
C1     N    -0.44681  -0.31801   0.19146   0.00000  Uiso   1.00
He1    H    -0.49590  -0.32085   0.13013   0.00000  Uiso   1.00
Be3    C    -0.24913  -0.29868   0.32302   0.00000  Uiso   1.00
C3     N    -0.33017  -0.30146   0.26398   0.00000  Uiso   1.00
He3    H    -0.29826  -0.26098   0.29227   0.00000  Uiso   1.00
Be5    C    -0.39362  -0.27610   0.14567   0.00000  Uiso   1.00
C5     N    -0.40433  -0.27931   0.17639   0.00000  Uiso   1.00
He5    H    -0.35178  -0.30673   0.19517   0.00000  Uiso   1.00
Be7    C    -0.40056  -0.20961   0.23931   0.00000  Uiso   1.00
Be9    C    -0.39782  -0.22816   0.22307   0.00000  Uiso   1.00
C7     N    -0.40502  -0.25485   0.22668   0.00000  Uiso   1.00
B1     C    -0.41033  -0.25178   0.24594   0.00000  Uiso   1.00
C9     N    -0.40821  -0.22477   0.25400   0.00000  Uiso   1.00
He7    H    -0.39134  -0.22437   0.20928   0.00000  Uiso   1.00
He9    H    -0.39759  -0.18685   0.24147   0.00000  Uiso   1.00
Li1    H    -0.41640  -0.26918   0.25364   0.00000  Uiso   1.00
Be11   C    -0.13200  -0.17002   0.41285   0.00000  Uiso   1.00
C11    N    -0.18786  -0.14591   0.39577   0.00000  Uiso   1.00
He11   H    -0.19919  -0.15141   0.35205   0.00000  Uiso   1.00
H3     Zn   -0.16663  -0.29360   0.19682   0.00000  Uiso   1.00
Be13   C    -0.66208  -0.14184   0.15199   0.00000  Uiso   1.00
C13    N    -0.15258  -0.32372   0.18384   0.00000  Uiso   1.00
He13   H    -0.22547  -0.33294   0.12335   0.00000  Uiso   1.00
Be15   C    -0.17367  -0.31118   0.26147   0.00000  Uiso   1.00
C15    N    -0.16143  -0.30779   0.23189   0.00000  Uiso   1.00
He15   H    -0.21578  -0.28109   0.21159   0.00000  Uiso   1.00
Be17   C    -0.31845  -0.28556   0.10112   0.00000  Uiso   1.00
C17    N    -0.23731  -0.28414   0.14960   0.00000  Uiso   1.00
He17   H    -0.26996  -0.32313   0.13868   0.00000  Uiso   1.00
Be19   C    -0.09973  -0.21570   0.24719   0.00000  Uiso   1.00
Be21   C    -0.13686  -0.23475   0.22656   0.00000  Uiso   1.00
C19    N    -0.12641  -0.25895   0.22154   0.00000  Uiso   1.00
B3     C    -0.08297  -0.25409   0.24003   0.00000  Uiso   1.00
C21    N    -0.06513  -0.22829   0.25633   0.00000  Uiso   1.00
He19   H    -0.16978  -0.23287   0.21514   0.00000  Uiso   1.00
He21   H    -0.09508  -0.19441   0.25652   0.00000  Uiso   1.00
Li3    H    -0.06420  -0.26936   0.24173   0.00000  Uiso   1.00
Be23   C    -0.02569  -0.17017   0.41136   0.00000  Uiso   1.00
C23    N     0.00142  -0.14737   0.39831   0.00000  Uiso   1.00
He23   H    -0.07663  -0.15122   0.35166   0.00000  Uiso   1.00
H5     Zn   -0.21369  -0.35786   0.33956   0.00000  Uiso   1.00
Be25   C     0.23232  -0.06252   0.31918   0.00000  Uiso   1.00
C25    N    -0.24567  -0.39262   0.32939   0.00000  Uiso   1.00
He25   H    -0.22251  -0.42263   0.31936   0.00000  Uiso   1.00
Be27   C    -0.29202  -0.28331   0.29381   0.00000  Uiso   1.00
C27    N    -0.26059  -0.32641   0.31140   0.00000  Uiso   1.00
He27   H    -0.21158  -0.29197   0.35110   0.00000  Uiso   1.00
Be29   C    -0.19944  -0.37402   0.27934   0.00000  Uiso   1.00
C29    N    -0.19582  -0.36366   0.31897   0.00000  Uiso   1.00
He29   H    -0.26134  -0.38329   0.26249   0.00000  Uiso   1.00
Be31   C     0.91907  -0.34333   0.46132   0.00000  Uiso   1.00
Be33   C    -0.10726  -0.35430   0.42576   0.00000  Uiso   1.00
C31    N    -0.15587  -0.34722   0.39649   0.00000  Uiso   1.00
B5     C    -0.15774  -0.33299   0.41514   0.00000  Uiso   1.00
C33    N     0.88667  -0.32998   0.45431   0.00000  Uiso   1.00
He31   H    -0.09509  -0.36644   0.41913   0.00000  Uiso   1.00
He33   H     0.95813  -0.34425   0.49099   0.00000  Uiso   1.00
Li5    H    -0.19143  -0.32469   0.40021   0.00000  Uiso   1.00
Be35   C    -0.17589  -0.15564   0.38222   0.00000  Uiso   1.00
C35    N     0.88347  -0.16924   0.44555   0.00000  Uiso   1.00
He35   H    -0.11083  -0.18067   0.41372   0.00000  Uiso   1.00
H7     Zn   -0.10276  -0.35416   0.32469   0.00000  Uiso   1.00
Be37   C     0.41929  -0.06506   0.31434   0.00000  Uiso   1.00
C37    N    -0.08300  -0.38992   0.32340   0.00000  Uiso   1.00
He37   H    -0.13452  -0.41868   0.30451   0.00000  Uiso   1.00
Be39   C    -0.18812  -0.29730   0.23231   0.00000  Uiso   1.00
C39    N    -0.13797  -0.33032   0.27922   0.00000  Uiso   1.00
He39   H    -0.18660  -0.30914   0.27043   0.00000  Uiso   1.00
Be41   C    -0.22497  -0.37512   0.28280   0.00000  Uiso   1.00
C41    N    -0.15465  -0.36159   0.31317   0.00000  Uiso   1.00
He41   H    -0.20982  -0.38083   0.25536   0.00000  Uiso   1.00
Be43   C    -0.00914  -0.29676   0.41726   0.00000  Uiso   1.00
Be45   C    -0.05466  -0.30711   0.38118   0.00000  Uiso   1.00
C43    N    -0.04801  -0.33205   0.37411   0.00000  Uiso   1.00
B7     C     0.00096  -0.33586   0.40567   0.00000  Uiso   1.00
C45    N     0.02617  -0.31484   0.43238   0.00000  Uiso   1.00
He43   H    -0.09108  -0.29861   0.36019   0.00000  Uiso   1.00
He45   H     0.00038  -0.27755   0.43255   0.00000  Uiso   1.00
Li7    H     0.01830  -0.35383   0.40899   0.00000  Uiso   1.00
Be47   C    -0.04007  -0.15598   0.38232   0.00000  Uiso   1.00
C47    N     0.02484  -0.17037   0.44561   0.00000  Uiso   1.00
He47   H    -0.04753  -0.17999   0.41023   0.00000  Uiso   1.00
H9     Zn   -0.46227  -0.22894   0.08654   0.00000  Uiso   1.00
C49    N    -0.52663  -0.24046   0.03165   0.00000  Uiso   1.00
He49   H    -0.54042  -0.27990   0.03929   0.00000  Uiso   1.00
Be49   C    -0.35426  -0.19934   0.11475   0.00000  Uiso   1.00
C51    N    -0.41781  -0.21886   0.09068   0.00000  Uiso   1.00
He51   H    -0.37400  -0.18833   0.13777   0.00000  Uiso   1.00
Be51   C    -0.37887  -0.29020   0.17493   0.00000  Uiso   1.00
C53    N    -0.42824  -0.25645   0.12896   0.00000  Uiso   1.00
He53   H    -0.38162  -0.27819   0.13595   0.00000  Uiso   1.00
Be53   C    -0.45080  -0.15784   0.13495   0.00000  Uiso   1.00
Be55   C    -0.43969  -0.18526   0.13680   0.00000  Uiso   1.00
C55    N    -0.46821  -0.19301   0.09950   0.00000  Uiso   1.00
B9     C    -0.49438  -0.16996   0.07667   0.00000  Uiso   1.00
C57    N    -0.48527  -0.14816   0.09674   0.00000  Uiso   1.00
He55   H    -0.41389  -0.19978   0.16170   0.00000  Uiso   1.00
He57   H    -0.43664  -0.14460   0.15797   0.00000  Uiso   1.00
Li9    H    -0.52051  -0.16910   0.04529   0.00000  Uiso   1.00
Be57   C    -0.19600  -0.09035   0.27785   0.00000  Uiso   1.00
C59    N    -0.26021  -0.06960   0.25201   0.00000  Uiso   1.00
He59   H    -0.22429  -0.10360   0.29349   0.00000  Uiso   1.00
H11    Zn   -0.35083  -0.22600   0.07103   0.00000  Uiso   1.00
C61    N    -0.40488  -0.23596   0.01405   0.00000  Uiso   1.00
He61   H    -0.37199  -0.27027   0.01737   0.00000  Uiso   1.00
Be59   C    -0.37978  -0.20004   0.11818   0.00000  Uiso   1.00
C63    N    -0.37631  -0.21774   0.08511   0.00000  Uiso   1.00
He63   H    -0.32254  -0.18683   0.13092   0.00000  Uiso   1.00
Be61   C    -0.27589  -0.30127   0.13012   0.00000  Uiso   1.00
C65    N    -0.30629  -0.25870   0.10255   0.00000  Uiso   1.00
He65   H    -0.35621  -0.29139   0.07978   0.00000  Uiso   1.00
Be63   C    -0.25903  -0.15639   0.12887   0.00000  Uiso   1.00
Be65   C    -0.26774  -0.18440   0.12737   0.00000  Uiso   1.00
C67    N    -0.31460  -0.19066   0.08903   0.00000  Uiso   1.00
B11    C    -0.33333  -0.16621   0.06905   0.00000  Uiso   1.00
C69    N    -0.30108  -0.14488   0.09186   0.00000  Uiso   1.00
He67   H    -0.24390  -0.20012   0.15076   0.00000  Uiso   1.00
He69   H    -0.22635  -0.14381   0.15355   0.00000  Uiso   1.00
Li11   H    -0.37038  -0.16396   0.03778   0.00000  Uiso   1.00
Be67   C    -0.22545  -0.09038   0.27755   0.00000  Uiso   1.00
C71    N    -0.21235  -0.06956   0.25249   0.00000  Uiso   1.00
He71   H    -0.16482  -0.10355   0.29412   0.00000  Uiso   1.00
Be69   C    -0.72564  -0.08062   0.02237   0.00000  Uiso   1.00
Be71   C    -0.21611  -0.06853   0.01056   0.00000  Uiso   1.00
H13    Zn    0.17754  -0.06255   0.32778   0.00000  Uiso   1.00
Be73   C    -0.24237  -0.41903   0.32208   0.00000  Uiso   1.00
C73    N     0.21332  -0.07745   0.32472   0.00000  Uiso   1.00
He73   H     0.22602  -0.04007   0.31328   0.00000  Uiso   1.00
Be75   C     0.06314  -0.10508   0.28327   0.00000  Uiso   1.00
C75    N     0.12186  -0.08629   0.30036   0.00000  Uiso   1.00
He75   H     0.12589  -0.08052   0.33958   0.00000  Uiso   1.00
Be77   C     0.10632  -0.01450   0.27317   0.00000  Uiso   1.00
C77    N     0.15361  -0.02350   0.30847   0.00000  Uiso   1.00
He77   H     0.07632  -0.02935   0.25116   0.00000  Uiso   1.00
Be79   C     0.25193  -0.05120   0.43837   0.00000  Uiso   1.00
Be81   C     0.22195  -0.04219   0.40097   0.00000  Uiso   1.00
C79    N     0.21953  -0.06313   0.38318   0.00000  Uiso   1.00
B13    C     0.24664  -0.08437   0.40958   0.00000  Uiso   1.00
C81    N     0.26714  -0.07810   0.44349   0.00000  Uiso   1.00
He79   H     0.20212  -0.02262   0.38567   0.00000  Uiso   1.00
He81   H     0.26372  -0.04039   0.46161   0.00000  Uiso   1.00
Li13   H     0.25199  -0.10429   0.40435   0.00000  Uiso   1.00
Be83   C     0.04146  -0.07208   0.38098   0.00000  Uiso   1.00
C83    N     0.12024  -0.07334   0.44388   0.00000  Uiso   1.00
He83   H     0.09316  -0.03625   0.40900   0.00000  Uiso   1.00
H15    Zn    0.50363  -0.06227   0.33725   0.00000  Uiso   1.00
Be85   C    -0.10453  -0.41578   0.31234   0.00000  Uiso   1.00
C85    N     0.45487  -0.07915   0.32574   0.00000  Uiso   1.00
He85   H     0.41333  -0.04265   0.30813   0.00000  Uiso   1.00
Be87   C     0.53384  -0.09824   0.29386   0.00000  Uiso   1.00
C87    N     0.50890  -0.08279   0.31148   0.00000  Uiso   1.00
He87   H     0.58424  -0.07596   0.35162   0.00000  Uiso   1.00
Be89   C     0.43907  -0.01450   0.27814   0.00000  Uiso   1.00
C89    N     0.48188  -0.02347   0.31672   0.00000  Uiso   1.00
He89   H     0.41220  -0.02937   0.25382   0.00000  Uiso   1.00
Be91   C     0.62480  -0.05655   0.46081   0.00000  Uiso   1.00
Be93   C     0.57947  -0.04735   0.42333   0.00000  Uiso   1.00
C91    N     0.56620  -0.06315   0.39578   0.00000  Uiso   1.00
B15    C     0.60284  -0.08171   0.41706   0.00000  Uiso   1.00
C93    N     0.63949  -0.07821   0.45650   0.00000  Uiso   1.00
He91   H     0.55585  -0.03082   0.41425   0.00000  Uiso   1.00
He93   H     0.64777  -0.04931   0.49008   0.00000  Uiso   1.00
Li15   H     0.60344  -0.09741   0.40392   0.00000  Uiso   1.00
Be95   C     0.72932  -0.07117   0.37066   0.00000  Uiso   1.00
C95    N     0.77455  -0.07179   0.43252   0.00000  Uiso   1.00
He95   H     0.72929  -0.03564   0.39590   0.00000  Uiso   1.00
H17    Zn   -0.18747  -0.06213   0.07927   0.00000  Uiso   1.00
C97    N    -0.23029  -0.06465   0.02356   0.00000  Uiso   1.00
He97   H    -0.17778  -0.07143   0.03137   0.00000  Uiso   1.00
Be97   C    -0.17500  -0.01450   0.12148   0.00000  Uiso   1.00
C99    N    -0.18627  -0.02347   0.09222   0.00000  Uiso   1.00
He99   H    -0.16813  -0.02934   0.13981   0.00000  Uiso   1.00
Be99   C    -0.04764  -0.08291   0.14801   0.00000  Uiso   1.00
C101   N    -0.12091  -0.07567   0.11552   0.00000  Uiso   1.00
He101  H    -0.09944  -0.04939   0.10150   0.00000  Uiso   1.00
Be101  C    -0.24110  -0.12616   0.08508   0.00000  Uiso   1.00
Be103  C    -0.21362  -0.11647   0.08511   0.00000  Uiso   1.00
C103   N    -0.21552  -0.08758   0.08395   0.00000  Uiso   1.00
B17    C    -0.24474  -0.08071   0.08228   0.00000  Uiso   1.00
C105   N    -0.26049  -0.10331   0.08351   0.00000  Uiso   1.00
He103  H    -0.19314  -0.12791   0.08573   0.00000  Uiso   1.00
He105  H    -0.24816  -0.14752   0.08612   0.00000  Uiso   1.00
Li17   H    -0.25402  -0.05922   0.08075   0.00000  Uiso   1.00
Be105  C    -0.12253  -0.01451   0.26427   0.00000  Uiso   1.00
C107   N    -0.16307  -0.02354   0.24942   0.00000  Uiso   1.00
He107  H    -0.09676  -0.02932   0.27388   0.00000  Uiso   1.00
H19    Zn   -0.62108  -0.06199   0.08643   0.00000  Uiso   1.00
C109   N    -0.69105  -0.06703   0.03216   0.00000  Uiso   1.00
He109  H    -0.71696  -0.08840   0.04515   0.00000  Uiso   1.00
Be107  C    -0.55170  -0.01449   0.12055   0.00000  Uiso   1.00
C111   N    -0.59823  -0.02347   0.09533   0.00000  Uiso   1.00
He111  H    -0.52233  -0.02931   0.13642   0.00000  Uiso   1.00
Be109  C    -0.62223  -0.07105   0.15675   0.00000  Uiso   1.00
C113   N    -0.61432  -0.07000   0.12395   0.00000  Uiso   1.00
He113  H    -0.66105  -0.03935   0.10902   0.00000  Uiso   1.00
Be111  C    -0.55458  -0.12867   0.09635   0.00000  Uiso   1.00
Be113  C    -0.57981  -0.11777   0.09808   0.00000  Uiso   1.00
C115   N    -0.58396  -0.08919   0.09227   0.00000  Uiso   1.00
B19    C    -0.56266  -0.08379   0.08610   0.00000  Uiso   1.00
C117   N    -0.54385  -0.10693   0.08876   0.00000  Uiso   1.00
He115  H    -0.59509  -0.12818   0.10288   0.00000  Uiso   1.00
He117  H    -0.54368  -0.15014   0.09977   0.00000  Uiso   1.00
Li19   H    -0.56028  -0.06294   0.08012   0.00000  Uiso   1.00
Be115  C    -0.33014  -0.01450   0.26040   0.00000  Uiso   1.00
C119   N    -0.31724  -0.02354   0.24737   0.00000  Uiso   1.00
He119  H    -0.33797  -0.02931   0.26889   0.00000  Uiso   1.00
Be117  C     1.59630  -0.25661   0.99833   0.00000  Uiso   1.00
Be119  C    -0.55398  -0.26395   0.01858   0.00000  Uiso   1.00
H21    Zn   -0.55938  -0.12153   0.21127   0.00000  Uiso   1.00
Be121  C    -0.18663  -0.33819   0.14844   0.00000  Uiso   1.00
C121   N    -0.61291  -0.14347   0.18990   0.00000  Uiso   1.00
He121  H    -0.67587  -0.12652   0.13063   0.00000  Uiso   1.00
Be123  C     0.54863  -0.08451   0.32330   0.00000  Uiso   1.00
C123   N     0.48494  -0.10502   0.26377   0.00000  Uiso   1.00
He123  H     0.55435  -0.10370   0.29212   0.00000  Uiso   1.00
Be125  C    -0.63673  -0.05721   0.12748   0.00000  Uiso   1.00
C125   N    -0.59077  -0.09237   0.17137   0.00000  Uiso   1.00
He125  H    -0.63161  -0.06738   0.16837   0.00000  Uiso   1.00
Be127  C    -0.50315  -0.18037   0.20280   0.00000  Uiso   1.00
Be129  C    -0.53742  -0.16039   0.18618   0.00000  Uiso   1.00
C127   N    -0.52304  -0.14866   0.21620   0.00000  Uiso   1.00
B21    C    -0.48171  -0.16227   0.24957   0.00000  Uiso   1.00
C129   N    -0.46793  -0.18137   0.24304   0.00000  Uiso   1.00
He127  H    -0.57084  -0.15380   0.15542   0.00000  Uiso   1.00
He129  H    -0.50125  -0.19394   0.18911   0.00000  Uiso   1.00
Li21   H     0.53874  -0.15807   0.27876   0.00000  Uiso   1.00
Be131  C     0.74140  -0.05619   0.39810   0.00000  Uiso   1.00
C131   N     0.75495  -0.09610   0.38801   0.00000  Uiso   1.00
He131  H    -0.29548  -0.06595   0.34028   0.00000  Uiso   1.00
H23    Zn   -0.00571  -0.13112   0.20330   0.00000  Uiso   1.00
Be133  C    -0.48773  -0.32760   0.15292   0.00000  Uiso   1.00
C133   N     0.01326  -0.15231   0.18813   0.00000  Uiso   1.00
He133  H    -0.04591  -0.14217   0.12589   0.00000  Uiso   1.00
Be135  C     0.10572  -0.08940   0.31186   0.00000  Uiso   1.00
C135   N     0.05293  -0.11177   0.25407   0.00000  Uiso   1.00
He135  H     0.03963  -0.11195   0.28164   0.00000  Uiso   1.00
Be137  C    -0.08959  -0.06665   0.11930   0.00000  Uiso   1.00
C137   N    -0.05291  -0.10199   0.16206   0.00000  Uiso   1.00
He137  H    -0.01464  -0.08241   0.15942   0.00000  Uiso   1.00
Be139  C    -0.07641  -0.18454   0.20264   0.00000  Uiso   1.00
Be141  C    -0.07712  -0.16636   0.18376   0.00000  Uiso   1.00
C139   N    -0.03028  -0.15622   0.21164   0.00000  Uiso   1.00
B23    C    -0.00262  -0.16904   0.24598   0.00000  Uiso   1.00
C141   N    -0.02895  -0.18612   0.24215   0.00000  Uiso   1.00
He139  H    -0.10736  -0.15979   0.15282   0.00000  Uiso   1.00
He141  H    -0.10594  -0.19647   0.19097   0.00000  Uiso   1.00
Li23   H     0.03667  -0.16568   0.27400   0.00000  Uiso   1.00
Be143  C     0.08490  -0.05715   0.40995   0.00000  Uiso   1.00
C143   N     0.04954  -0.09755   0.39684   0.00000  Uiso   1.00
He143  H     0.00569  -0.06643   0.35045   0.00000  Uiso   1.00
H25    Zn   -0.41162  -0.20721   0.28241   0.00000  Uiso   1.00
H27    Zn   -0.25106  -0.12807   0.36254   0.00000  Uiso   1.00
Be145  C     0.07124  -0.25559   0.33504   0.00000  Uiso   1.00
C145   N     0.57577  -0.23084   0.30147   0.00000  Uiso   1.00
He145  H     0.61939  -0.20893   0.35543   0.00000  Uiso   1.00
Be147  C     0.73228  -0.17837   0.38205   0.00000  Uiso   1.00
Be149  C     0.69497  -0.19611   0.36416   0.00000  Uiso   1.00
C147   N    -0.34804  -0.18695   0.32579   0.00000  Uiso   1.00
B25    C    -0.33544  -0.16464   0.32126   0.00000  Uiso   1.00
C149   N    -0.28713  -0.15882   0.35432   0.00000  Uiso   1.00
He147  H     0.69570  -0.21427   0.37591   0.00000  Uiso   1.00
He149  H     0.77118  -0.17874   0.41192   0.00000  Uiso   1.00
Li25   H    -0.36150  -0.15248   0.29393   0.00000  Uiso   1.00
Be151  C    -0.32766  -0.11937   0.25042   0.00000  Uiso   1.00
C151   N    -0.28609  -0.11673   0.31088   0.00000  Uiso   1.00
He151  H    -0.31940  -0.15616   0.27957   0.00000  Uiso   1.00
H29    Zn   -0.00552  -0.20948   0.28361   0.00000  Uiso   1.00
H31    Zn    0.00208  -0.12914   0.36794   0.00000  Uiso   1.00
Be153  C     0.59291  -0.22553   0.33459   0.00000  Uiso   1.00
C153   N     0.04051  -0.23848   0.30218   0.00000  Uiso   1.00
He153  H     0.07525  -0.25319   0.35610   0.00000  Uiso   1.00
Be155  C     0.06384  -0.17445   0.38687   0.00000  Uiso   1.00
Be157  C     0.06307  -0.19261   0.36793   0.00000  Uiso   1.00
C155   N     0.02121  -0.18740   0.32764   0.00000  Uiso   1.00
B27    C    -0.00200  -0.16657   0.32348   0.00000  Uiso   1.00
C157   N     0.02209  -0.15818   0.35840   0.00000  Uiso   1.00
He155  H     0.08947  -0.20842   0.38016   0.00000  Uiso   1.00
He157  H     0.09057  -0.17210   0.41826   0.00000  Uiso   1.00
Li27   H    -0.03605  -0.15710   0.29499   0.00000  Uiso   1.00
Be159  C    -0.14647  -0.11951   0.25392   0.00000  Uiso   1.00
C159   N    -0.06655  -0.11715   0.31545   0.00000  Uiso   1.00
He159  H    -0.09668  -0.15685   0.28473   0.00000  Uiso   1.00
H33    Zn    0.79891  -0.06315   0.47975   0.00000  Uiso   1.00
Be161  C     0.73529  -0.11227   0.45348   0.00000  Uiso   1.00
Be163  C     0.71359  -0.12150   0.45911   0.00000  Uiso   1.00
C161   N     0.72602  -0.10312   0.48461   0.00000  Uiso   1.00
C163   N     0.75978  -0.08761   0.47438   0.00000  Uiso   1.00
He161  H     0.69106  -0.13989   0.44754   0.00000  Uiso   1.00
He163  H     0.73412  -0.12092   0.43549   0.00000  Uiso   1.00
Be165  C     0.74109  -0.01449   0.46056   0.00000  Uiso   1.00
C165   N     0.78169  -0.02354   0.47550   0.00000  Uiso   1.00
He165  H     0.71537  -0.02924   0.45114   0.00000  Uiso   1.00
Be167  C     0.29215  -0.16194   0.46524   0.00000  Uiso   1.00
C167   N     0.85784  -0.32848   0.48723   0.00000  Uiso   1.00
He167  H     0.80185  -0.29684   0.45363   0.00000  Uiso   1.00
B31    C     0.91546  -0.25045   0.48807   0.00000  Uiso   1.00
Li29   H     0.92565  -0.25623   0.47744   0.00000  Uiso   1.00
H35    Zn    0.09757  -0.31017   0.48590   0.00000  Uiso   1.00
Be169  C     0.12242  -0.25086   0.48716   0.00000  Uiso   1.00
He169  H     0.13857  -0.25896   0.48220   0.00000  Uiso   1.00
He171  H     0.12314  -0.20385   0.48610   0.00000  Uiso   1.00
H37    Zn    0.30859  -0.10174   0.49097   0.00000  Uiso   1.00
Be171  C     0.81399  -0.31789   0.46613   0.00000  Uiso   1.00
C169   N     0.32234  -0.13875   0.48575   0.00000  Uiso   1.00
He173  H     0.25759  -0.16236   0.45162   0.00000  Uiso   1.00
Be173  C     0.19398  -0.01449   0.46216   0.00000  Uiso   1.00
C171   N     0.19628  -0.02357   0.48606   0.00000  Uiso   1.00
He175  H     0.19234  -0.02922   0.44687   0.00000  Uiso   1.00
H39    Zn   -0.51146  -0.10929   0.08011   0.00000  Uiso   1.00
H41    Zn   -0.31583  -0.06262   0.23640   0.00000  Uiso   1.00
C173   N    -0.56179  -0.09596   0.02456   0.00000  Uiso   1.00
He177  H    -0.53892  -0.05295   0.03554   0.00000  Uiso   1.00
Be175  C    -0.38526  -0.06296   0.14978   0.00000  Uiso   1.00
Be177  C    -0.43100  -0.07305   0.11346   0.00000  Uiso   1.00
C175   N    -0.45125  -0.08583   0.11895   0.00000  Uiso   1.00
B33    C    -0.41697  -0.08379   0.15820   0.00000  Uiso   1.00
C177   N    -0.37613  -0.07042   0.17822   0.00000  Uiso   1.00
He179  H    -0.45075  -0.07190   0.08422   0.00000  Uiso   1.00
He181  H    -0.35838  -0.05159   0.15751   0.00000  Uiso   1.00
Li31   H    -0.42196  -0.09185   0.17217   0.00000  Uiso   1.00
Be179  C    -0.31286  -0.13438   0.27923   0.00000  Uiso   1.00
C179   N    -0.31034  -0.09230   0.26395   0.00000  Uiso   1.00
He183  H    -0.34903  -0.12594   0.22147   0.00000  Uiso   1.00
H43    Zn   -0.30653  -0.10506   0.07904   0.00000  Uiso   1.00
H45    Zn   -0.18700  -0.06260   0.23788   0.00000  Uiso   1.00
C181   N    -0.37158  -0.09376   0.02361   0.00000  Uiso   1.00
He185  H    -0.37980  -0.05217   0.03212   0.00000  Uiso   1.00
Be181  C    -0.29157  -0.06400   0.15145   0.00000  Uiso   1.00
Be183  C    -0.31876  -0.07294   0.11487   0.00000  Uiso   1.00
C183   N    -0.28702  -0.08405   0.11996   0.00000  Uiso   1.00
B35    C    -0.24214  -0.08224   0.15931   0.00000  Uiso   1.00
C185   N    -0.24304  -0.07054   0.17971   0.00000  Uiso   1.00
He187  H    -0.35809  -0.07200   0.08571   0.00000  Uiso   1.00
He189  H    -0.30339  -0.05411   0.15942   0.00000  Uiso   1.00
Li33   H    -0.20869  -0.08940   0.17313   0.00000  Uiso   1.00
Be185  C    -0.10351  -0.13479   0.28371   0.00000  Uiso   1.00
C187   N    -0.13644  -0.09228   0.26698   0.00000  Uiso   1.00
He191  H    -0.18322  -0.12594   0.22450   0.00000  Uiso   1.00
Be187  C    -0.56639  -0.06886   0.01353   0.00000  Uiso   1.00
Be189  C    -0.39460  -0.06822   0.01102   0.00000  Uiso   1.00
B37    C    -0.44810  -0.33036   0.21131   0.00000  Uiso   1.00
Li35   H    -0.42042  -0.32716   0.24284   0.00000  Uiso   1.00
B39    C     0.39101  -0.16445   0.20780   0.00000  Uiso   1.00
Li37   H     0.42566  -0.17116   0.23825   0.00000  Uiso   1.00
B41    C    -0.27192  -0.39588   0.33131   0.00000  Uiso   1.00
Li39   H    -0.28109  -0.37869   0.33675   0.00000  Uiso   1.00
B43    C     0.45224  -0.10601   0.33099   0.00000  Uiso   1.00
Li41   H     0.47607  -0.12259   0.34037   0.00000  Uiso   1.00
B45    C     1.44611  -0.22544   0.99880   0.00000  Uiso   1.00
Li43   H     1.45774  -0.20559   0.99906   0.00000  Uiso   1.00
B47    C     1.28608  -0.06056   0.99728   0.00000  Uiso   1.00
Li45   H     1.30384  -0.04975   0.99489   0.00000  Uiso   1.00
B49    C    -0.30937  -0.32691   0.27546   0.00000  Uiso   1.00
Li47   H    -0.33002  -0.34596   0.25814   0.00000  Uiso   1.00
B51    C     0.84843  -0.15493   0.43364   0.00000  Uiso   1.00
Li49   H     0.84987  -0.15059   0.45285   0.00000  Uiso   1.00
B53    C    -0.13107  -0.32703   0.26115   0.00000  Uiso   1.00
Li51   H    -0.10511  -0.33934   0.26838   0.00000  Uiso   1.00
B55    C     0.03932  -0.15681   0.43611   0.00000  Uiso   1.00
Li53   H     0.07758  -0.15324   0.45705   0.00000  Uiso   1.00
B57    C    -0.41352  -0.22941   0.07224   0.00000  Uiso   1.00
Li55   H    -0.43849  -0.24493   0.04853   0.00000  Uiso   1.00
B59    C    -0.25069  -0.05766   0.23791   0.00000  Uiso   1.00
Li57   H    -0.27149  -0.04014   0.21721   0.00000  Uiso   1.00
B61    C     0.08849  -0.09953   0.26517   0.00000  Uiso   1.00
Li59   H     0.09091  -0.10093   0.24821   0.00000  Uiso   1.00
B63    C     0.09739  -0.09745   0.43438   0.00000  Uiso   1.00
Li61   H     0.11552  -0.11480   0.45503   0.00000  Uiso   1.00
B65    C     0.47138  -0.09478   0.27528   0.00000  Uiso   1.00
Li63   H     0.43448  -0.09681   0.25779   0.00000  Uiso   1.00
B67    C     0.78101  -0.09565   0.42485   0.00000  Uiso   1.00
Li65   H     0.80537  -0.11249   0.44639   0.00000  Uiso   1.00
B69    C    -0.43433  -0.25969   0.14762   0.00000  Uiso   1.00
Li67   H    -0.45991  -0.24731   0.14081   0.00000  Uiso   1.00
B71    C    -0.25737  -0.25894   0.13191   0.00000  Uiso   1.00
Li69   H    -0.23624  -0.24104   0.13990   0.00000  Uiso   1.00
B73    C    -0.15436  -0.35555   0.33584   0.00000  Uiso   1.00
Li71   H    -0.12376  -0.34535   0.36473   0.00000  Uiso   1.00
B75    C    -0.09710  -0.09664   0.14202   0.00000  Uiso   1.00
Li73   H    -0.11168  -0.10787   0.14707   0.00000  Uiso   1.00
B77    C    -0.58712  -0.09083   0.15089   0.00000  Uiso   1.00
Li75   H    -0.56358  -0.10443   0.15634   0.00000  Uiso   1.00
B79    C     0.54364  -0.25214   0.28254   0.00000  Uiso   1.00
Li77   H    -0.47661  -0.26132   0.25490   0.00000  Uiso   1.00
B81    C     0.64390  -0.14510   0.48770   0.00000  Uiso   1.00
Li79   H     0.61469  -0.13033   0.47241   0.00000  Uiso   1.00
B83    C    -0.28460  -0.09200   0.30070   0.00000  Uiso   1.00
Li81   H    -0.26561  -0.07351   0.31972   0.00000  Uiso   1.00
B85    C    -0.08841  -0.09212   0.30435   0.00000  Uiso   1.00
Li83   H    -0.06920  -0.07354   0.32318   0.00000  Uiso   1.00
B87    C    -0.00137  -0.18876   0.49097   0.00000  Uiso   1.00
Li85   H    -0.02051  -0.17042   0.47168   0.00000  Uiso   1.00
Be191  C     0.61476  -0.27648   0.48911   0.00000  Uiso   1.00
He193  H     0.53975  -0.15587   0.48723   0.00000  Uiso   1.00
H47    Zn    1.00947  -0.13481   0.78938   0.00000  Uiso   1.00
Be193  C     1.48100  -0.32193   0.83103   0.00000  Uiso   1.00
C189   N     0.98604  -0.15669   0.80042   0.00000  Uiso   1.00
He195  H     1.04161  -0.14798   0.86251   0.00000  Uiso   1.00
Be195  C     0.90823  -0.08838   0.68472   0.00000  Uiso   1.00
C191   N     0.95457  -0.11321   0.73960   0.00000  Uiso   1.00
He197  H     0.97607  -0.11107   0.71836   0.00000  Uiso   1.00
Be197  C     1.09934  -0.07353   0.87772   0.00000  Uiso   1.00
C193   N     1.05998  -0.10803   0.83341   0.00000  Uiso   1.00
He199  H     1.02738  -0.09085   0.84231   0.00000  Uiso   1.00
Be199  C     1.08010  -0.18686   0.78901   0.00000  Uiso   1.00
Be201  C     1.08052  -0.17058   0.80885   0.00000  Uiso   1.00
C195   N     1.03458  -0.15894   0.78102   0.00000  Uiso   1.00
B94    C     1.00766  -0.16896   0.74566   0.00000  Uiso   1.00
C197   N     1.03378  -0.18554   0.74889   0.00000  Uiso   1.00
He201  H     1.10991  -0.16629   0.84043   0.00000  Uiso   1.00
He203  H     1.10913  -0.19914   0.80030   0.00000  Uiso   1.00
Li93   H     0.96918  -0.16386   0.71738   0.00000  Uiso   1.00
Be203  C     0.90556  -0.05117   0.56126   0.00000  Uiso   1.00
C199   N     0.94211  -0.09291   0.58174   0.00000  Uiso   1.00
He205  H     0.98618  -0.05742   0.62090   0.00000  Uiso   1.00
H49    Zn    0.56972  -0.12522   0.77721   0.00000  Uiso   1.00
Be205  C     1.19185  -0.33315   0.83207   0.00000  Uiso   1.00
C201   N     0.62015  -0.14803   0.79491   0.00000  Uiso   1.00
He207  H     1.68646  -0.13147   0.85374   0.00000  Uiso   1.00
Be207  C     0.46296  -0.08414   0.66799   0.00000  Uiso   1.00
C203   N     0.52573  -0.10686   0.72575   0.00000  Uiso   1.00
He209  H     0.45762  -0.10399   0.69919   0.00000  Uiso   1.00
Be209  C     1.65025  -0.06113   0.86169   0.00000  Uiso   1.00
C205   N     1.60323  -0.09644   0.81818   0.00000  Uiso   1.00
He211  H     0.64553  -0.07331   0.82147   0.00000  Uiso   1.00
Be211  C     1.50705  -0.18187   0.78150   0.00000  Uiso   1.00
Be213  C     1.54303  -0.16279   0.79945   0.00000  Uiso   1.00
C207   N     1.53069  -0.15121   0.77045   0.00000  Uiso   1.00
B96    C     0.48882  -0.16401   0.73636   0.00000  Uiso   1.00
C209   N     1.47273  -0.18242   0.74144   0.00000  Uiso   1.00
He213  H     1.57624  -0.15666   0.83048   0.00000  Uiso   1.00
He215  H     1.50338  -0.19506   0.79417   0.00000  Uiso   1.00
Li95   H     0.46955  -0.15966   0.70765   0.00000  Uiso   1.00
Be215  C     0.25817  -0.05457   0.57829   0.00000  Uiso   1.00
C211   N     0.24723  -0.09359   0.59164   0.00000  Uiso   1.00
He217  H     0.30116  -0.06361   0.63874   0.00000  Uiso   1.00
H51    Zn    0.83020  -0.06271   0.66204   0.00000  Uiso   1.00
Be217  C     1.24505  -0.41717   0.66250   0.00000  Uiso   1.00
C213   N     0.79113  -0.07827   0.66167   0.00000  Uiso   1.00
He219  H     0.78015  -0.04198   0.67574   0.00000  Uiso   1.00
Be219  C     0.94981  -0.10477   0.71400   0.00000  Uiso   1.00
C215   N     0.88721  -0.08651   0.69217   0.00000  Uiso   1.00
He221  H     0.89181  -0.07819   0.65903   0.00000  Uiso   1.00
Be221  C     0.89981  -0.01450   0.71785   0.00000  Uiso   1.00
C217   N     0.85329  -0.02351   0.68142   0.00000  Uiso   1.00
He223  H     0.92937  -0.02935   0.74064   0.00000  Uiso   1.00
Be223  C     0.75963  -0.05147   0.55287   0.00000  Uiso   1.00
Be225  C     0.78933  -0.04259   0.59024   0.00000  Uiso   1.00
C219   N     0.79033  -0.06331   0.60731   0.00000  Uiso   1.00
B98    C     0.76275  -0.08433   0.58056   0.00000  Uiso   1.00
C221   N     0.74341  -0.07816   0.54715   0.00000  Uiso   1.00
He225  H     0.80970  -0.02318   0.60589   0.00000  Uiso   1.00
He227  H     0.74868  -0.04068   0.53003   0.00000  Uiso   1.00
Li97   H     0.75633  -0.10406   0.58521   0.00000  Uiso   1.00
Be227  C     0.94986  -0.06512   0.59229   0.00000  Uiso   1.00
C223   N     0.87010  -0.07030   0.53147   0.00000  Uiso   1.00
He229  H     0.89671  -0.02924   0.55841   0.00000  Uiso   1.00
H53    Zn    0.50655  -0.06246   0.65270   0.00000  Uiso   1.00
Be229  C     1.11302  -0.41331   0.67622   0.00000  Uiso   1.00
C225   N     0.55318  -0.08015   0.66210   0.00000  Uiso   1.00
He231  H     0.60057  -0.04534   0.68545   0.00000  Uiso   1.00
Be231  C     0.47767  -0.09873   0.69697   0.00000  Uiso   1.00
C227   N     0.50192  -0.08322   0.67880   0.00000  Uiso   1.00
He233  H     0.42790  -0.07447   0.64062   0.00000  Uiso   1.00
Be233  C     0.57197  -0.01450   0.71135   0.00000  Uiso   1.00
C229   N     0.52855  -0.02349   0.67297   0.00000  Uiso   1.00
He235  H     0.59926  -0.02936   0.73559   0.00000  Uiso   1.00
Be235  C     0.38251  -0.05701   0.52918   0.00000  Uiso   1.00
Be237  C     0.42800  -0.04763   0.56637   0.00000  Uiso   1.00
C231   N     0.44251  -0.06365   0.59440   0.00000  Uiso   1.00
B100   C     0.40640  -0.08253   0.57364   0.00000  Uiso   1.00
C233   N     0.36893  -0.07904   0.53409   0.00000  Uiso   1.00
He237  H     0.45091  -0.03082   0.57489   0.00000  Uiso   1.00
He239  H     0.35890  -0.04965   0.49976   0.00000  Uiso   1.00
Li99   H     0.40684  -0.09849   0.58726   0.00000  Uiso   1.00
Be239  C     0.27363  -0.06899   0.60775   0.00000  Uiso   1.00
C235   N     0.22204  -0.07016   0.54381   0.00000  Uiso   1.00
He241  H     0.26994  -0.03446   0.57922   0.00000  Uiso   1.00
Be241  C     1.40256  -0.26235   0.97766   0.00000  Uiso   1.00
Be243  C     1.55236  -0.25596   0.95742   0.00000  Uiso   1.00
H55    Zn    1.18929  -0.06331   0.90856   0.00000  Uiso   1.00
C237   N     1.23885  -0.06885   0.96573   0.00000  Uiso   1.00
He243  H     1.19545  -0.09025   0.96238   0.00000  Uiso   1.00
Be245  C     1.12584  -0.01447   0.85529   0.00000  Uiso   1.00
C239   N     1.17019  -0.02350   0.89330   0.00000  Uiso   1.00
He245  H     1.09746  -0.02923   0.83130   0.00000  Uiso   1.00
Be247  C     1.05788  -0.09021   0.85055   0.00000  Uiso   1.00
C241   N     1.12682  -0.08073   0.87703   0.00000  Uiso   1.00
He247  H     1.11112  -0.05694   0.89708   0.00000  Uiso   1.00
Be249  C     1.20087  -0.09090   0.84911   0.00000  Uiso   1.00
Be251  C     1.17495  -0.08229   0.85093   0.00000  Uiso   1.00
C243   N     1.20774  -0.07800   0.89026   0.00000  Uiso   1.00
B102   C     1.25232  -0.08332   0.91079   0.00000  Uiso   1.00
C245   N     1.25008  -0.09101   0.88715   0.00000  Uiso   1.00
He249  H     1.13575  -0.07903   0.82720   0.00000  Uiso   1.00
He251  H     1.18775  -0.09669   0.82352   0.00000  Uiso   1.00
Li101  H     1.28647  -0.08165   0.94300   0.00000  Uiso   1.00
Be253  C     1.12032  -0.01449   0.70009   0.00000  Uiso   1.00
C247   N     1.16834  -0.02357   0.73188   0.00000  Uiso   1.00
He253  H     1.08984  -0.02923   0.68021   0.00000  Uiso   1.00
H57    Zn    1.63250  -0.06203   0.90134   0.00000  Uiso   1.00
C249   N     1.70220  -0.06457   0.95692   0.00000  Uiso   1.00
He255  H     1.73818  -0.07134   0.94840   0.00000  Uiso   1.00
Be255  C     1.56019  -0.01449   0.86049   0.00000  Uiso   1.00
C251   N     1.60787  -0.02346   0.88925   0.00000  Uiso   1.00
He257  H     1.53014  -0.02934   0.84246   0.00000  Uiso   1.00
Be257  C     1.63563  -0.07588   0.83281   0.00000  Uiso   1.00
C253   N     1.62703  -0.07260   0.86504   0.00000  Uiso   1.00
He259  H     1.67504  -0.04338   0.87988   0.00000  Uiso   1.00
Be259  C     1.56255  -0.12581   0.89122   0.00000  Uiso   1.00
Be261  C     1.58998  -0.11631   0.89113   0.00000  Uiso   1.00
C255   N     1.59346  -0.08754   0.89502   0.00000  Uiso   1.00
B104   C     1.56933  -0.08059   0.89832   0.00000  Uiso   1.00
C257   N     1.54939  -0.10297   0.89561   0.00000  Uiso   1.00
He261  H     1.60729  -0.12783   0.88871   0.00000  Uiso   1.00
He263  H     1.55150  -0.14701   0.88852   0.00000  Uiso   1.00
Li103  H     1.56567  -0.05917   0.90216   0.00000  Uiso   1.00
Be263  C     1.32534  -0.01450   0.71741   0.00000  Uiso   1.00
C259   N     1.31418  -0.02355   0.73180   0.00000  Uiso   1.00
He265  H     1.33222  -0.02928   0.70816   0.00000  Uiso   1.00
H59    Zn    1.21199  -0.35685   0.63950   0.00000  Uiso   1.00
Be265  C     0.77238  -0.06411   0.66783   0.00000  Uiso   1.00
C261   N     1.24695  -0.39136   0.65314   0.00000  Uiso   1.00
He267  H     1.22480  -0.42019   0.66492   0.00000  Uiso   1.00
Be267  C     1.28603  -0.28069   0.68333   0.00000  Uiso   1.00
C263   N     1.25702  -0.32439   0.66695   0.00000  Uiso   1.00
He269  H     1.20690  -0.29113   0.62474   0.00000  Uiso   1.00
Be269  C     1.20395  -0.36714   0.70487   0.00000  Uiso   1.00
C265   N     1.19697  -0.36117   0.66246   0.00000  Uiso   1.00
He271  H     1.26700  -0.37385   0.72252   0.00000  Uiso   1.00
Be271  C     0.07877  -0.34325   0.51700   0.00000  Uiso   1.00
Be273  C     1.10497  -0.35416   0.55256   0.00000  Uiso   1.00
C267   N     1.15362  -0.34701   0.58200   0.00000  Uiso   1.00
B106   C     0.15559  -0.33282   0.56340   0.00000  Uiso   1.00
C269   N     0.11128  -0.32988   0.52416   0.00000  Uiso   1.00
He273  H     1.09265  -0.36632   0.55905   0.00000  Uiso   1.00
Li106  H     0.18933  -0.32449   0.57842   0.00000  Uiso   1.00
Be275  C     1.16971  -0.13575   0.59243   0.00000  Uiso   1.00
C271   N     0.12301  -0.16624   0.54223   0.00000  Uiso   1.00
He275  H     1.09824  -0.15197   0.55883   0.00000  Uiso   1.00
H61    Zn    1.10266  -0.35288   0.65537   0.00000  Uiso   1.00
Be277  C     0.59148  -0.06724   0.67628   0.00000  Uiso   1.00
C273   N     1.08759  -0.38844   0.66136   0.00000  Uiso   1.00
He277  H     1.14397  -0.41538   0.68510   0.00000  Uiso   1.00
Be279  C     1.16259  -0.28422   0.72824   0.00000  Uiso   1.00
C275   N     1.12907  -0.32426   0.69383   0.00000  Uiso   1.00
He279  H     1.15181  -0.29366   0.68387   0.00000  Uiso   1.00
Be281  C     1.22903  -0.36836   0.70098   0.00000  Uiso   1.00
C277   N     1.15648  -0.35892   0.66888   0.00000  Uiso   1.00
He281  H     1.21625  -0.37114   0.73043   0.00000  Uiso   1.00
Be283  C     1.00793  -0.30307   0.55477   0.00000  Uiso   1.00
Be285  C     1.05366  -0.31305   0.59101   0.00000  Uiso   1.00
C279   N     1.04760  -0.33410   0.60291   0.00000  Uiso   1.00
B109   C     0.99889  -0.33560   0.57432   0.00000  Uiso   1.00
C281   N     0.97332  -0.31714   0.54462   0.00000  Uiso   1.00
He283  H     1.08979  -0.30680   0.60890   0.00000  Uiso   1.00
He285  H     0.99772  -0.28680   0.53587   0.00000  Uiso   1.00
Li108  H     0.98198  -0.35020   0.57507   0.00000  Uiso   1.00
Be287  C     1.03950  -0.15412   0.60850   0.00000  Uiso   1.00
C283   N     0.97729  -0.16799   0.54498   0.00000  Uiso   1.00
He287  H     1.05093  -0.17959   0.58423   0.00000  Uiso   1.00
Be289  C     1.74229  -0.06850   0.96949   0.00000  Uiso   1.00
Be291  C     1.23097  -0.08142   0.98142   0.00000  Uiso   1.00
H63    Zn    1.45902  -0.22183   0.89394   0.00000  Uiso   1.00
C285   N     1.52378  -0.23499   0.94772   0.00000  Uiso   1.00
He289  H     1.53907  -0.26898   0.93463   0.00000  Uiso   1.00
Be293  C     1.35541  -0.19017   0.87029   0.00000  Uiso   1.00
C287   N     1.41665  -0.21051   0.89166   0.00000  Uiso   1.00
He291  H     1.37680  -0.17686   0.84902   0.00000  Uiso   1.00
Be295  C     1.36541  -0.27879   0.79948   0.00000  Uiso   1.00
C289   N     1.42138  -0.24838   0.84952   0.00000  Uiso   1.00
He293  H     1.36653  -0.26361   0.83662   0.00000  Uiso   1.00
Be297  C     1.45542  -0.15352   0.84743   0.00000  Uiso   1.00
Be299  C     1.44262  -0.18041   0.84528   0.00000  Uiso   1.00
C291   N     1.46722  -0.18692   0.88147   0.00000  Uiso   1.00
B111   C     1.49306  -0.16374   0.90398   0.00000  Uiso   1.00
C293   N     1.48739  -0.14303   0.88478   0.00000  Uiso   1.00
He295  H     1.41787  -0.19529   0.82081   0.00000  Uiso   1.00
He297  H     1.44427  -0.14119   0.82527   0.00000  Uiso   1.00
Li110  H     1.51643  -0.16203   0.93451   0.00000  Uiso   1.00
Be301  C     1.20422  -0.09757   0.71109   0.00000  Uiso   1.00
C295   N     1.26009  -0.07248   0.72893   0.00000  Uiso   1.00
He299  H     1.23658  -0.11206   0.69925   0.00000  Uiso   1.00
H65    Zn    1.35013  -0.22285   0.91081   0.00000  Uiso   1.00
C297   N     1.40318  -0.23796   0.96539   0.00000  Uiso   1.00
He301  H     1.37159  -0.27673   0.95640   0.00000  Uiso   1.00
Be303  C     1.38099  -0.19007   0.86687   0.00000  Uiso   1.00
C299   N     1.37535  -0.21056   0.89741   0.00000  Uiso   1.00
He303  H     1.32472  -0.17726   0.85550   0.00000  Uiso   1.00
Be305  C     1.27245  -0.29418   0.83969   0.00000  Uiso   1.00
C301   N     1.30519  -0.25429   0.87442   0.00000  Uiso   1.00
He305  H     1.35252  -0.28401   0.88892   0.00000  Uiso   1.00
Be307  C     1.26993  -0.16153   0.89269   0.00000  Uiso   1.00
Be309  C     1.28031  -0.18927   0.89469   0.00000  Uiso   1.00
C303   N     1.31643  -0.18991   0.90216   0.00000  Uiso   1.00
B113   C     1.32766  -0.16285   0.90547   0.00000  Uiso   1.00
C305   N     1.30007  -0.14491   0.89944   0.00000  Uiso   1.00
He307  H     1.26464  -0.20844   0.89127   0.00000  Uiso   1.00
He309  H     1.24352  -0.15238   0.88699   0.00000  Uiso   1.00
Li112  H     1.35558  -0.15609   0.91185   0.00000  Uiso   1.00
Be311  C     1.23322  -0.09700   0.71093   0.00000  Uiso   1.00
C307   N     1.21289  -0.07339   0.72911   0.00000  Uiso   1.00
He311  H     1.17814  -0.11326   0.69969   0.00000  Uiso   1.00
H67    Zn    1.16499  -0.28828   0.78043   0.00000  Uiso   1.00
Be313  C     0.67015  -0.14667   0.83130   0.00000  Uiso   1.00
C309   N     1.15527  -0.31894   0.79639   0.00000  Uiso   1.00
He313  H     1.23031  -0.32767   0.85533   0.00000  Uiso   1.00
Be315  C     1.14874  -0.29906   0.69986   0.00000  Uiso   1.00
C311   N     1.15139  -0.30015   0.73978   0.00000  Uiso   1.00
He315  H     1.17964  -0.26367   0.74110   0.00000  Uiso   1.00
Be317  C     1.31554  -0.27909   0.87015   0.00000  Uiso   1.00
C313   N     1.23537  -0.27863   0.82489   0.00000  Uiso   1.00
He317  H     1.26510  -0.31447   0.82699   0.00000  Uiso   1.00
Be319  C     1.10712  -0.20768   0.74584   0.00000  Uiso   1.00
Be321  C     1.14296  -0.22675   0.76364   0.00000  Uiso   1.00
C315   N     1.12883  -0.25284   0.76205   0.00000  Uiso   1.00
B115   C     1.08438  -0.24899   0.74214   0.00000  Uiso   1.00
C317   N     1.06958  -0.22204   0.73153   0.00000  Uiso   1.00
He319  H     1.17740  -0.22355   0.77743   0.00000  Uiso   1.00
He321  H     1.10575  -0.18509   0.74240   0.00000  Uiso   1.00
Li114  H     1.06280  -0.26577   0.73549   0.00000  Uiso   1.00
Be323  C     1.02751  -0.16886   0.58098   0.00000  Uiso   1.00
C319   N     0.99682  -0.14404   0.58979   0.00000  Uiso   1.00
He323  H     1.07514  -0.15009   0.63984   0.00000  Uiso   1.00
H69    Zn    1.39162  -0.28487   0.76660   0.00000  Uiso   1.00
Be325  C     1.00832  -0.15948   0.83624   0.00000  Uiso   1.00
C321   N     1.44187  -0.31310   0.79202   0.00000  Uiso   1.00
He325  H     1.48618  -0.31445   0.85189   0.00000  Uiso   1.00
Be327  C     1.24434  -0.29699   0.65388   0.00000  Uiso   1.00
C323   N     1.32464  -0.29791   0.71480   0.00000  Uiso   1.00
He327  H     1.29121  -0.25827   0.68410   0.00000  Uiso   1.00
Be329  C     1.38118  -0.26422   0.82902   0.00000  Uiso   1.00
C325   N     1.39573  -0.27196   0.80156   0.00000  Uiso   1.00
He329  H     1.33462  -0.29309   0.77686   0.00000  Uiso   1.00
Be331  C     1.40241  -0.20653   0.74308   0.00000  Uiso   1.00
Be333  C     1.39701  -0.22400   0.75813   0.00000  Uiso   1.00
C327   N     1.40082  -0.25131   0.75319   0.00000  Uiso   1.00
B117   C     1.40703  -0.24960   0.73447   0.00000  Uiso   1.00
C329   N     1.40857  -0.22292   0.72794   0.00000  Uiso   1.00
He331  H     1.39062  -0.21909   0.77180   0.00000  Uiso   1.00
He333  H     1.40260  -0.18374   0.74231   0.00000  Uiso   1.00
Li116  H     1.41107  -0.26778   0.72603   0.00000  Uiso   1.00
Be335  C     1.12639  -0.15078   0.56433   0.00000  Uiso   1.00
C331   N     0.19332  -0.14178   0.58781   0.00000  Uiso   1.00
He335  H     1.18573  -0.12158   0.61560   0.00000  Uiso   1.00
H71    Zn    1.00976  -0.20519   0.70528   0.00000  Uiso   1.00
H73    Zn    0.99170  -0.12339   0.61598   0.00000  Uiso   1.00
Be337  C     0.40737  -0.23110   0.64798   0.00000  Uiso   1.00
C333   N     0.96267  -0.23429   0.68446   0.00000  Uiso   1.00
He337  H     0.92322  -0.24304   0.62720   0.00000  Uiso   1.00
Be339  C     0.92836  -0.14849   0.61199   0.00000  Uiso   1.00
Be341  C     0.93271  -0.16783   0.63239   0.00000  Uiso   1.00
C335   N     0.97934  -0.17900   0.66257   0.00000  Uiso   1.00
B119   C     1.00187  -0.16577   0.66004   0.00000  Uiso   1.00
C337   N     0.97266  -0.14708   0.63004   0.00000  Uiso   1.00
He339  H     0.90610  -0.17475   0.62742   0.00000  Uiso   1.00
He341  H     0.89753  -0.13533   0.58658   0.00000  Uiso   1.00
Li118  H     1.03942  -0.16994   0.67962   0.00000  Uiso   1.00
Be343  C     1.11541  -0.08803   0.72830   0.00000  Uiso   1.00
C339   N     1.05648  -0.10686   0.66748   0.00000  Uiso   1.00
He343  H     1.04814  -0.10803   0.69863   0.00000  Uiso   1.00
H75    Zn    0.41463  -0.20706   0.70070   0.00000  Uiso   1.00
H77    Zn    0.25650  -0.12541   0.61922   0.00000  Uiso   1.00
Be345  C     0.92916  -0.24857   0.64899   0.00000  Uiso   1.00
C341   N     0.42713  -0.23276   0.68276   0.00000  Uiso   1.00
He345  H     0.37947  -0.21567   0.62520   0.00000  Uiso   1.00
Be347  C     0.27480  -0.17330   0.59808   0.00000  Uiso   1.00
Be349  C     0.31146  -0.19202   0.61664   0.00000  Uiso   1.00
C343   N     0.35254  -0.18550   0.65653   0.00000  Uiso   1.00
B121   C     0.33926  -0.16372   0.66105   0.00000  Uiso   1.00
C345   N     0.29240  -0.15577   0.62663   0.00000  Uiso   1.00
He347  H     0.31138  -0.20932   0.60446   0.00000  Uiso   1.00
He349  H     0.23770  -0.17135   0.56690   0.00000  Uiso   1.00
Li120  H     1.36397  -0.15334   0.68936   0.00000  Uiso   1.00
Be351  C     1.33021  -0.11810   0.73033   0.00000  Uiso   1.00
C347   N     1.29080  -0.11465   0.67076   0.00000  Uiso   1.00
He351  H     1.32474  -0.15406   0.70207   0.00000  Uiso   1.00
H79    Zn    0.69956  -0.10117   0.49866   0.00000  Uiso   1.00
Be353  C     0.18734  -0.31685   0.51502   0.00000  Uiso   1.00
C349   N     0.68267  -0.13863   0.50010   0.00000  Uiso   1.00
He353  H     0.74487  -0.16335   0.53085   0.00000  Uiso   1.00
B123   C     0.75344  -0.08313   0.49270   0.00000  Uiso   1.00
Li122  H     0.76952  -0.06543   0.51241   0.00000  Uiso   1.00
H81    Zn    0.90192  -0.31070   0.49355   0.00000  Uiso   1.00
H83    Zn    0.94043  -0.18940   0.49677   0.00000  Uiso   1.00
Be355  C     0.90061  -0.22556   0.50847   0.00000  Uiso   1.00
Be357  C     0.89002  -0.25329   0.50625   0.00000  Uiso   1.00
C351   N     0.91782  -0.22401   0.49775   0.00000  Uiso   1.00
He355  H     0.87655  -0.26295   0.51296   0.00000  Uiso   1.00
He357  H     0.89853  -0.20706   0.51794   0.00000  Uiso   1.00
Be359  C     1.04958  -0.22346   0.52760   0.00000  Uiso   1.00
C353   N     0.98767  -0.20110   0.50383   0.00000  Uiso   1.00
He359  H     1.02064  -0.23647   0.54276   0.00000  Uiso   1.00
H85    Zn    0.06767  -0.19070   0.49621   0.00000  Uiso   1.00
Be361  C     0.71072  -0.16265   0.51785   0.00000  Uiso   1.00
C355   N     0.14452  -0.32803   0.49529   0.00000  Uiso   1.00
He361  H     0.19797  -0.29527   0.52553   0.00000  Uiso   1.00
C357   N     0.10547  -0.26856   0.49281   0.00000  Uiso   1.00
B127   C     0.08713  -0.25154   0.49696   0.00000  Uiso   1.00
C359   N     0.09196  -0.22410   0.49504   0.00000  Uiso   1.00
Li124  H     0.07050  -0.25925   0.50165   0.00000  Uiso   1.00
Be363  C     1.02047  -0.22297   0.52763   0.00000  Uiso   1.00
C361   N     0.03489  -0.20200   0.50361   0.00000  Uiso   1.00
He363  H     1.07955  -0.23745   0.54291   0.00000  Uiso   1.00
H87    Zn    0.19096  -0.06333   0.49299   0.00000  Uiso   1.00
Be365  C     0.22566  -0.11804   0.49486   0.00000  Uiso   1.00
Be367  C     0.25328  -0.12731   0.49484   0.00000  Uiso   1.00
C363   N     0.27073  -0.10415   0.49488   0.00000  Uiso   1.00
B129   C     0.25343  -0.08182   0.49500   0.00000  Uiso   1.00
C365   N     0.22564  -0.08911   0.49465   0.00000  Uiso   1.00
He365  H     0.26211  -0.14848   0.49512   0.00000  Uiso   1.00
He367  H     0.20592  -0.12977   0.49480   0.00000  Uiso   1.00
Li126  H     0.26168  -0.06018   0.49598   0.00000  Uiso   1.00
Be369  C     1.39096  -0.06711   0.97256   0.00000  Uiso   1.00
Be371  C     1.56386  -0.06807   0.96994   0.00000  Uiso   1.00
H89    Zn    1.30358  -0.10336   0.90185   0.00000  Uiso   1.00
H91    Zn    1.18877  -0.06362   0.74420   0.00000  Uiso   1.00
C367   N     1.36879  -0.09310   0.95797   0.00000  Uiso   1.00
He369  H     1.37475  -0.04942   0.95281   0.00000  Uiso   1.00
Be373  C     1.28968  -0.05623   0.83238   0.00000  Uiso   1.00
Be375  C     1.31656  -0.06550   0.86878   0.00000  Uiso   1.00
C369   N     1.28874  -0.08491   0.86206   0.00000  Uiso   1.00
B131   C     1.24632  -0.08677   0.82218   0.00000  Uiso   1.00
C371   N     1.24493  -0.06969   0.80289   0.00000  Uiso   1.00
He371  H     1.35335  -0.05999   0.89877   0.00000  Uiso   1.00
He373  H     1.29900  -0.04112   0.82533   0.00000  Uiso   1.00
Li128  H     1.21684  -0.10113   0.80710   0.00000  Uiso   1.00
Be377  C     1.07069  -0.10162   0.69912   0.00000  Uiso   1.00
C373   N     1.12955  -0.08495   0.71517   0.00000  Uiso   1.00
He375  H     1.13788  -0.08023   0.75719   0.00000  Uiso   1.00
H93    Zn    1.51341  -0.10427   0.90113   0.00000  Uiso   1.00
H95    Zn    1.31399  -0.06287   0.74307   0.00000  Uiso   1.00
C375   N     1.56097  -0.09350   0.95688   0.00000  Uiso   1.00
He377  H     1.53625  -0.05187   0.94912   0.00000  Uiso   1.00
Be379  C     1.38208  -0.06373   0.82910   0.00000  Uiso   1.00
Be381  C     1.42887  -0.07230   0.86594   0.00000  Uiso   1.00
C377   N     1.45132  -0.08256   0.86143   0.00000  Uiso   1.00
B133   C     1.41732  -0.08071   0.82223   0.00000  Uiso   1.00
C379   N     1.37463  -0.06975   0.80135   0.00000  Uiso   1.00
He379  H     1.44792  -0.07160   0.89491   0.00000  Uiso   1.00
He381  H     1.35328  -0.05463   0.82050   0.00000  Uiso   1.00
Li130  H     1.42372  -0.08722   0.80887   0.00000  Uiso   1.00
Be383  C     1.31726  -0.13251   0.70215   0.00000  Uiso   1.00
C381   N     1.31173  -0.09124   0.71654   0.00000  Uiso   1.00
He383  H     1.35107  -0.12496   0.75902   0.00000  Uiso   1.00
B135   C     0.94672  -0.17374   0.77498   0.00000  Uiso   1.00
Li132  H     0.92117  -0.17622   0.74386   0.00000  Uiso   1.00
B137   C     1.11301  -0.33104   0.77507   0.00000  Uiso   1.00
Li134  H     1.07696  -0.32456   0.74511   0.00000  Uiso   1.00
B139   C     0.77442  -0.10476   0.65249   0.00000  Uiso   1.00
Li136  H     0.78298  -0.12140   0.64603   0.00000  Uiso   1.00
B141   C     1.05225  -0.39335   0.65352   0.00000  Uiso   1.00
Li138  H     1.02573  -0.37767   0.64146   0.00000  Uiso   1.00
B143   C     1.55128  -0.22329   0.98255   0.00000  Uiso   1.00
Li140  H     1.53892  -0.20599   0.98508   0.00000  Uiso   1.00
B145   C     1.72054  -0.06205   0.99037   0.00000  Uiso   1.00
Li142  H     1.69793  -0.05891   0.99054   0.00000  Uiso   1.00
B147   C     0.91688  -0.10118   0.72583   0.00000  Uiso   1.00
Li144  H     0.91018  -0.10379   0.73963   0.00000  Uiso   1.00
B149   C     0.89379  -0.09499   0.54514   0.00000  Uiso   1.00
Li146  H     0.87578  -0.11453   0.52848   0.00000  Uiso   1.00
B151   C     0.53897  -0.09654   0.71401   0.00000  Uiso   1.00
Li148  H     0.57519  -0.09948   0.73053   0.00000  Uiso   1.00
B153   C     0.21742  -0.09353   0.55351   0.00000  Uiso   1.00
Li150  H     0.19143  -0.11025   0.53253   0.00000  Uiso   1.00
B155   C     1.30524  -0.32377   0.70393   0.00000  Uiso   1.00
Li152  H     1.32658  -0.34230   0.72254   0.00000  Uiso   1.00
B157   C     0.16337  -0.15968   0.55685   0.00000  Uiso   1.00
Li154  H     0.17156  -0.16872   0.54564   0.00000  Uiso   1.00
B159   C     1.13108  -0.32386   0.71817   0.00000  Uiso   1.00
Li156  H     1.11835  -0.34099   0.72054   0.00000  Uiso   1.00
B161   C     0.96054  -0.15331   0.55199   0.00000  Uiso   1.00
Li158  H     0.92192  -0.14880   0.52930   0.00000  Uiso   1.00
B163   C     1.41112  -0.22261   0.90864   0.00000  Uiso   1.00
Li160  H     1.43415  -0.23966   0.93011   0.00000  Uiso   1.00
B165   C     1.24699  -0.05922   0.73967   0.00000  Uiso   1.00
Li162  H     1.26153  -0.03892   0.75445   0.00000  Uiso   1.00
B167   C     1.10164  -0.10138   0.84993   0.00000  Uiso   1.00
Li164  H     1.11398  -0.11189   0.84261   0.00000  Uiso   1.00
B169   C     1.59908  -0.09352   0.83823   0.00000  Uiso   1.00
Li166  H     1.57498  -0.10633   0.83279   0.00000  Uiso   1.00
B171   C     1.15410  -0.35559   0.64448   0.00000  Uiso   1.00
Li168  H     1.12101  -0.34929   0.61349   0.00000  Uiso   1.00
B173   C     1.42929  -0.25417   0.83252   0.00000  Uiso   1.00
Li170  H     1.45898  -0.24500   0.84221   0.00000  Uiso   1.00
B175   C     1.25687  -0.25510   0.84692   0.00000  Uiso   1.00
Li172  H     1.23729  -0.23849   0.84288   0.00000  Uiso   1.00
B177   C     0.96082  -0.24659   0.70398   0.00000  Uiso   1.00
Li174  H     0.98329  -0.24006   0.73334   0.00000  Uiso   1.00
B179   C     0.86060  -0.35474   0.49753   0.00000  Uiso   1.00
Li176  H     0.89109  -0.36894   0.51445   0.00000  Uiso   1.00
B181   C     1.39791  -0.10948   0.99029   0.00000  Uiso   1.00
Li178  H     1.39036  -0.13150   0.98881   0.00000  Uiso   1.00
B183   C     1.60091  -0.10795   0.99010   0.00000  Uiso   1.00
Li180  H     1.60963  -0.12898   0.98986   0.00000  Uiso   1.00
B185   C     1.09237  -0.09587   0.67815   0.00000  Uiso   1.00
Li182  H     1.09195  -0.09639   0.65925   0.00000  Uiso   1.00
B187   C     1.28740  -0.09044   0.68034   0.00000  Uiso   1.00
Li184  H     1.26812  -0.07196   0.66130   0.00000  Uiso   1.00
C383   N     0.89873  -0.26893   0.49261   0.00000  Uiso   1.00
B29    C     0.50628  -1.00000   0.33869   0.00000  Uiso   1.00
B30    C    -0.18658  -1.00000   0.24034   0.00000  Uiso   1.00
Li87   H     0.54227  -1.00000   0.37063   0.00000  Uiso   1.00
Li88   H    -0.30012  -1.00000   0.22839   0.00000  Uiso   1.00
B89    C    -0.31078  -1.00000   0.23927   0.00000  Uiso   1.00
B90    C    -0.19161  -1.00000   0.07614   0.00000  Uiso   1.00
Li89   H    -0.20101  -1.00000   0.05179   0.00000  Uiso   1.00
B92    C     0.80426  -1.00000   0.48325   0.00000  Uiso   1.00
Li92   H     0.22022  -1.00000   0.35735   0.00000  Uiso   1.00
B93    C     0.18076  -1.00000   0.32821   0.00000  Uiso   1.00
B108   C     1.19568  -1.00000   0.74960   0.00000  Uiso   1.00
Li105  H     1.29965  -1.00000   0.75279   0.00000  Uiso   1.00
B125   C     1.30864  -1.00000   0.74061   0.00000  Uiso   1.00
B126   C     1.63490  -1.00000   0.90502   0.00000  Uiso   1.00
Li187  H     0.46728  -1.00000   0.61937   0.00000  Uiso   1.00
Li188  H     0.83751  -1.00000   0.49497   0.00000  Uiso   1.00
Li189  H     1.67455  -1.00000   0.92894   0.00000  Uiso   1.00
Li191  H     1.23278  -1.00000   0.94639   0.00000  Uiso   1.00
Li192  H     1.23556  -1.00000   0.77613   0.00000  Uiso   1.00
Li90   H    -0.16312  -0.50000   0.06075   0.00000  Uiso   1.00
Li91   H     0.27966  -0.50000   0.22790   0.00000  Uiso   1.00
B91    C    -0.12448  -0.50000   0.08163   0.00000  Uiso   1.00
Li186  H     0.69743  -0.50000   0.51819   0.00000  Uiso   1.00
B189   C     0.69630  -0.50000   0.49882   0.00000  Uiso   1.00
B190   C     0.32651  -0.50000   0.66099   0.00000  Uiso   1.00
B191   C     1.69591  -0.50000   0.91478   0.00000  Uiso   1.00
Li190  H     0.28764  -0.50000   0.63089   0.00000  Uiso   1.00
B192   C     1.00379  -0.50000   0.65112   0.00000  Uiso   1.00
loop_
_geom_bond_atom_site_label_1
_geom_bond_atom_site_label_2
_geom_bond_distance
_geom_bond_site_symmetry_2
_ccdc_geom_bond_type
H1     C1      1.992   .     S
H1     C3      1.992   .     S
H1     C5      1.998   .     S
H1     C7      1.995   .     S
Be1    C133    1.389   .     S
Be1    He133   1.097   .     S
Be1    Be133   1.393   4_545 D
C1     Be133   1.389   .     S
C1     B37     1.357   .     D
He1    Be133   1.097   .     S
Be3    Be27    1.391   .     D
Be3    C27     1.389   .     S
Be3    He27    1.097   .     S
C3     Be27    1.389   .     S
C3     B49     1.356   .     D
He3    Be27    1.097   .     S
Be5    Be51    1.393   .     D
Be5    C53     1.390   .     S
Be5    He53    1.097   .     S
C5     Be51    1.389   .     S
C5     B69     1.357   .     D
He5    Be51    1.097   .     S
Be7    Be9     1.390   .     D
Be7    C9      1.389   .     S
Be7    He9     1.097   .     S
Be9    C7      1.388   .     S
Be9    He7     1.096   .     S
C7     B1      1.358   .     S
B1     C9      1.357   .     D
B1     Li1     1.097   .     S
C9     H25     1.997   .     S
Be11   Be35    1.393   .     D
Be11   C35     1.390   1_455 S
Be11   He35    1.096   .     S
C11    Be35    1.389   .     S
C11    H27     2.003   .     S
C11    B51     1.358   1_455 D
He11   Be35    1.097   .     S
H3     C13     1.992   .     S
H3     C15     1.989   .     S
H3     C17     1.995   .     S
H3     C19     2.002   .     S
Be13   C121    1.389   .     S
Be13   He121   1.097   .     S
Be13   Be121   1.392   4_445 D
C13    Be121   1.389   .     S
C13    B39     1.357   4_445 S
He13   Be121   1.097   .     S
Be15   Be39    1.390   .     D
Be15   C39     1.389   .     S
Be15   He39    1.097   .     S
C15    Be39    1.390   .     S
C15    B53     1.356   .     S
He15   Be39    1.097   .     S
Be17   Be61    1.393   .     D
Be17   C65     1.389   .     S
Be17   He65    1.096   .     S
C17    Be61    1.389   .     S
C17    B71     1.355   .     D
He17   Be61    1.097   .     S
Be19   Be21    1.391   .     D
Be19   C21     1.389   .     S
Be19   He21    1.095   .     S
Be21   C19     1.389   .     S
Be21   He19    1.096   .     S
C19    B3      1.359   .     S
B3     C21     1.359   .     D
B3     Li3     1.098   .     S
C21    H29     2.005   .     S
Be23   Be47    1.394   .     D
Be23   C47     1.389   .     S
Be23   He47    1.096   .     S
C23    Be47    1.390   .     S
C23    H31     2.015   .     S
C23    B55     1.359   .     S
He23   Be47    1.097   .     S
H5     C25     1.996   .     S
H5     C27     1.993   .     S
H5     C29     1.993   .     S
H5     C31     1.996   .     S
Be25   C73     1.389   .     S
Be25   He73    1.097   .     S
Be25   Be73    1.392   4_545 D
C25    Be73    1.390   .     S
C25    B41     1.357   .     D
He25   Be73    1.097   .     S
C27    B49     1.357   .     S
Be29   Be41    1.392   .     D
Be29   C41     1.389   .     S
Be29   He41    1.097   .     S
C29    Be41    1.389   .     S
C29    B73     1.357   .     S
He29   Be41    1.097   .     S
Be31   Be33    1.392   1_655 D
Be31   C33     1.390   .     S
Be31   He33    1.097   .     S
Be33   Be31    1.392   1_455 D
Be33   C31     1.389   .     S
Be33   He31    1.096   .     S
C31    B5      1.358   .     D
B5     C33     1.356   1_455 S
B5     Li5     1.098   .     S
C33    B5      1.356   1_655 S
C33    H81     1.995   .     S
C35    Be11    1.390   1_655 S
C35    B51     1.358   .     S
C35    H83     2.004   .     S
H7     C37     1.991   .     S
H7     C39     1.987   .     S
H7     C41     1.994   .     S
H7     C43     1.997   .     S
Be37   C85     1.389   .     S
Be37   He85    1.097   .     S
Be37   Be85    1.391   4_545 D
C37    Be85    1.389   .     S
C37    B43     1.356   4_445 S
He37   Be85    1.097   .     S
C39    B53     1.357   .     D
C41    B73     1.356   .     D
Be43   Be45    1.390   .     D
Be43   C45     1.391   .     S
Be43   He45    1.095   .     S
Be45   C43     1.388   .     S
Be45   He43    1.097   .     S
C43    B7      1.359   .     S
B7     C45     1.359   .     D
B7     Li7     1.098   .     S
C45    H35     2.008   .     S
C47    B55     1.360   .     D
C47    H85     2.013   .     S
H9     C49     1.988   .     S
H9     C51     1.989   .     S
H9     C53     1.998   .     S
H9     C55     1.999   .     S
C49    Be119   1.388   .     S
C49    B45     1.357   1_354 D
He49   Be119   1.097   .     S
Be49   Be59    1.389   .     D
Be49   C63     1.390   .     S
Be49   He63    1.097   .     S
C51    Be59    1.388   .     S
C51    B57     1.358   .     D
He51   Be59    1.097   .     S
C53    B69     1.357   .     S
Be53   Be55    1.391   .     D
Be53   C57     1.390   .     S
Be53   He57    1.096   .     S
Be55   C55     1.388   .     S
Be55   He55    1.095   .     S
C55    B9      1.359   .     S
B9     C57     1.358   .     D
B9     Li9     1.097   .     S
C57    H39     2.001   .     S
Be57   Be67    1.392   .     D
Be57   C71     1.390   .     S
Be57   He71    1.097   .     S
C59    Be67    1.389   .     S
C59    H41     2.004   .     S
C59    B59     1.358   .     D
He59   Be67    1.097   .     S
H11    C61     1.997   .     S
H11    C63     1.995   .     S
H11    C65     1.995   .     S
H11    C67     2.000   .     S
C61    Be117   1.389   1_354 S
C61    B143    1.357   1_354 S
He61   Be117   1.097   1_354 S
C63    B57     1.358   .     S
C65    B71     1.356   .     S
Be63   Be65    1.390   .     D
Be63   C69     1.389   .     S
Be63   He69    1.097   .     S
Be65   C67     1.390   .     S
Be65   He67    1.095   .     S
C67    B11     1.358   .     D
B11    C69     1.357   .     S
B11    Li11    1.097   .     S
C69    H43     1.994   .     S
C71    H45     2.006   .     S
C71    B59     1.358   .     S
Be69   C109    1.389   .     S
Be69   He109   1.097   .     S
Be69   Be291   1.392   1_354 D
Be71   C97     1.389   .     S
Be71   He97    1.096   .     S
Be71   Be289   1.392   1_354 D
H13    C73     1.992   .     S
H13    C75     1.988   .     S
H13    C77     1.998   .     S
H13    C79     1.992   .     S
Be73   Be25    1.392   4_445 D
C73    B41     1.357   4_545 S
Be75   Be135   1.392   .     D
Be75   C135    1.389   .     S
Be75   He135   1.097   .     S
C75    Be135   1.389   .     S
C75    B61     1.356   .     D
He75   Be135   1.097   .     S
Be77   C77     1.389   .     A
Be77   He77    1.097   .     S
Be77   Be77    1.393   2     A
C77    B93     1.357   1_565 A
Be79   Be81    1.390   .     D
Be79   C81     1.389   .     S
Be79   He81    1.096   .     S
Be81   C79     1.388   .     S
Be81   He79    1.094   .     S
C79    B13     1.357   .     D
B13    C81     1.357   .     S
B13    Li13    1.098   .     S
C81    H37     1.994   .     S
Be83   Be143   1.392   .     D
Be83   C143    1.389   .     S
Be83   He143   1.096   .     S
C83    Be143   1.389   .     S
C83    B63     1.359   .     D
C83    H87     2.006   .     S
He83   Be143   1.097   .     S
H15    C85     1.989   .     S
H15    C87     1.991   .     S
H15    C89     1.990   .     S
H15    C91     1.992   .     S
Be85   Be37    1.391   4_445 D
C85    B43     1.357   .     D
Be87   Be123   1.392   .     D
Be87   C123    1.389   .     S
Be87   He123   1.097   .     S
C87    Be123   1.389   .     S
C87    B65     1.356   .     S
He87   Be123   1.097   .     S
Be89   C89     1.389   .     A
Be89   He89    1.097   .     S
Be89   Be89    1.393   2     A
C89    B29     1.355   1_565 A
Be91   Be93    1.392   .     D
Be91   C93     1.390   .     S
Be91   He93    1.097   .     S
Be93   C91     1.389   .     S
Be93   He91    1.096   .     S
C91    B15     1.356   .     D
B15    C93     1.356   .     S
B15    Li15    1.098   .     S
C93    H79     1.990   .     S
Be95   Be131   1.392   .     D
Be95   C131    1.390   .     S
Be95   He131   1.096   1_655 S
C95    Be131   1.389   .     S
C95    H33     1.993   .     S
C95    B67     1.357   .     S
He95   Be131   1.097   .     S
H17    C97     1.998   .     S
H17    C99     1.991   .     S
H17    C101    1.996   .     S
H17    C103    1.992   .     S
C97    B145    1.357   1_354 D
Be97   C99     1.389   .     A
Be97   He99    1.097   .     S
Be97   Be97    1.393   2     A
C99    B90     1.356   1_565 A
Be99   Be137   1.393   .     D
Be99   C137    1.389   .     S
Be99   He137   1.097   .     S
C101   Be137   1.389   .     S
C101   B75     1.357   .     D
He101  Be137   1.096   .     S
Be101  Be103   1.391   .     D
Be101  C105    1.390   .     S
Be101  He105   1.097   .     S
Be103  C103    1.389   .     S
Be103  He103   1.096   .     S
C103   B17     1.357   .     D
B17    C105    1.356   .     S
B17    Li17    1.098   .     S
C105   H43     1.991   .     S
Be105  C107    1.390   .     A
Be105  He107   1.096   .     S
Be105  Be105   1.394   2     A
C107   H45     2.005   .     S
C107   B30     1.358   1_565 A
H19    C109    1.993   .     S
H19    C111    1.989   .     S
H19    C113    1.993   .     S
H19    C115    1.993   .     S
C109   B47     1.357   1_354 S
Be107  C111    1.389   .     A
Be107  He111   1.097   .     S
Be107  Be107   1.392   2     A
C111   B91     1.356   3_455 A
Be109  Be125   1.394   .     D
Be109  C125    1.390   .     S
Be109  He125   1.096   .     S
C113   Be125   1.389   .     S
C113   B77     1.355   .     S
He113  Be125   1.096   .     S
Be111  Be113   1.392   .     D
Be111  C117    1.389   .     S
Be111  He117   1.097   .     S
Be113  C115    1.389   .     S
Be113  He115   1.096   .     S
C115   B19     1.356   .     D
B19    C117    1.355   .     S
B19    Li19    1.098   .     S
C117   H39     1.989   .     S
Be115  C119    1.390   .     A
Be115  He119   1.097   .     S
Be115  Be115   1.394   2     A
C119   H41     2.005   .     S
C119   B89     1.357   1_565 A
Be117  He61    1.097   1_756 S
Be117  C61     1.389   1_756 S
Be117  Be243   1.393   .     D
Be119  Be241   1.393   1_354 D
H21    C121    1.992   .     S
H21    C123    1.992   1_455 S
H21    C125    1.993   .     S
H21    C127    1.993   .     S
Be121  Be13    1.392   4_545 D
C121   B39     1.357   1_455 D
C123   H21     1.992   1_655 S
C123   B65     1.356   .     D
C125   B77     1.355   .     D
Be127  Be129   1.392   .     D
Be127  C129    1.389   .     S
Be127  He129   1.097   .     S
Be129  C127    1.389   .     S
Be129  He127   1.096   .     S
C127   B21     1.357   .     D
B21    C129    1.355   .     S
B21    Li21    1.098   1_455 S
C129   H25     1.987   .     S
Li21   B21     1.098   1_655 S
C131   H27     1.997   1_655 S
C131   B67     1.357   .     D
He131  Be95    1.096   1_455 S
H23    C133    1.995   .     S
H23    C135    1.988   .     S
H23    C137    1.996   .     S
H23    C139    2.004   .     S
Be133  Be1     1.393   4_445 D
C133   B37     1.357   4_545 S
C135   B61     1.357   .     S
C137   B75     1.356   .     S
Be139  Be141   1.393   .     D
Be139  C141    1.390   .     S
Be139  He141   1.097   .     S
Be141  C139    1.389   .     S
Be141  He139   1.096   .     S
C139   B23     1.359   .     D
B23    C141    1.357   .     S
B23    Li23    1.098   .     S
C141   H29     2.002   .     S
C143   H31     2.007   .     S
C143   B63     1.359   .     S
H25    C145    2.005   1_455 S
H25    C147    2.001   .     S
H27    C131    1.997   1_455 S
H27    C149    2.005   .     S
H27    C151    2.007   .     S
Be145  C153    1.389   .     S
Be145  He153   1.096   .     S
Be145  Be153   1.393   4_445 D
C145   H25     2.005   1_655 S
C145   Be153   1.389   .     S
C145   B79     1.359   .     D
He145  Be153   1.097   .     S
Be147  Be149   1.393   .     D
Be147  C149    1.390   1_655 S
Be147  He149   1.096   .     S
Be149  C147    1.388   1_655 S
Be149  He147   1.096   .     S
C147   Be149   1.388   1_455 S
C147   B25     1.358   .     S
B25    C149    1.358   .     D
B25    Li25    1.098   .     S
C149   Be147   1.390   1_455 S
Be151  Be179   1.392   .     D
Be151  C179    1.390   .     S
Be151  He183   1.097   .     S
C151   Be179   1.389   .     S
C151   B83     1.359   .     S
He151  Be179   1.097   .     S
H29    C153    2.009   .     S
H29    C155    2.017   .     S
H31    C157    2.013   .     S
H31    C159    2.014   .     S
Be153  Be145   1.393   4_545 D
C153   B79     1.359   4_445 S
Be155  Be157   1.393   .     D
Be155  C157    1.389   .     S
Be155  He157   1.096   .     S
Be157  C155    1.390   .     S
Be157  He155   1.095   .     S
C155   B27     1.359   .     S
B27    C157    1.359   .     D
B27    Li27    1.097   .     S
Be159  Be185   1.392   .     D
Be159  C187    1.389   .     S
Be159  He191   1.097   .     S
C159   Be185   1.390   .     S
C159   B85     1.359   .     D
He159  Be185   1.096   .     S
H33    C163    2.002   .     S
H33    C165    2.006   .     S
H33    C223    2.004   .     S
Be161  Be163   1.394   .     D
Be161  C163    1.390   .     S
Be161  He163   1.097   .     S
Be163  C161    1.389   .     S
Be163  He161   1.097   .     S
C161   H79     2.001   .     S
C161   B123    1.358   .     S
C163   B123    1.356   .     D
Be165  C165    1.390   .     A
Be165  He165   1.097   .     S
Be165  Be165   1.392   2     A
C165   B92     1.358   1_565 A
Be167  C169    1.389   .     S
Be167  He173   1.096   .     S
Be167  Be171   1.393   4_445 D
C167   Be171   1.390   .     S
C167   H81     2.004   .     S
C167   B179    1.359   .     D
He167  Be171   1.097   .     S
B31    Li29    1.098   .     S
B31    C351    1.359   .     S
B31    C383    1.359   .     D
H35    C269    1.998   .     S
H35    C355    2.010   .     S
H35    C357    2.013   .     S
Be169  He169   1.096   .     S
Be169  C357    1.389   .     S
Be169  Be191   1.393   4_445 D
He171  Be191   1.096   4_445 S
H37    C169    2.004   .     S
H37    C233    1.993   .     S
H37    C363    2.004   .     S
Be171  Be167   1.393   4_545 D
C169   B179    1.358   4_445 S
Be173  C171    1.390   .     A
Be173  He175   1.097   .     S
Be173  Be173   1.392   2     A
C171   H87     2.012   .     S
C171   B189    1.359   3_455 A
H39    C173    2.008   .     S
H39    C175    2.003   .     S
H41    C177    2.009   .     S
H41    C179    2.010   .     S
C173   Be187   1.390   .     S
C173   B181    1.359   1_354 S
He177  Be187   1.097   .     S
Be175  Be177   1.393   .     D
Be175  C177    1.390   .     S
Be175  He181   1.094   .     S
Be177  C175    1.389   .     S
Be177  He179   1.097   .     S
C175   B33     1.358   .     D
B33    C177    1.358   .     S
B33    Li31    1.098   .     S
C179   B83     1.359   .     D
H43    C181    2.004   .     S
H43    C183    2.006   .     S
H45    C185    2.012   .     S
H45    C187    2.008   .     S
C181   Be189   1.389   .     S
C181   B183    1.359   1_354 S
He185  Be189   1.096   .     S
Be181  Be183   1.392   .     D
Be181  C185    1.389   .     S
Be181  He189   1.095   .     S
Be183  C183    1.389   .     S
Be183  He187   1.097   .     S
C183   B35     1.359   .     S
B35    C185    1.359   .     D
B35    Li33    1.098   .     S
C187   B85     1.359   .     S
Be187  Be369   1.393   1_354 D
Be189  Be371   1.393   1_354 D
B37    Li35    1.098   .     S
B37    C133    1.357   4_445 S
B39    C121    1.357   1_655 D
B39    Li37    1.097   .     S
B39    C13     1.357   4_545 S
B41    Li39    1.098   .     S
B41    C73     1.357   4_445 S
B43    Li41    1.098   .     S
B43    C37     1.356   4_545 S
B45    C49     1.357   1_756 D
B45    Li43    1.097   .     S
B45    C297    1.356   .     S
B47    C109    1.357   1_756 S
B47    Li45    1.097   .     S
B47    C237    1.357   .     D
B49    Li47    1.098   .     S
B51    C11     1.358   1_655 D
B51    Li49    1.096   .     S
B53    Li51    1.097   .     S
B55    Li53    1.097   .     S
B57    Li55    1.097   .     S
B59    Li57    1.096   .     S
B61    Li59    1.098   .     S
B63    Li61    1.096   .     S
B65    Li63    1.098   .     S
B67    Li65    1.097   .     S
B69    Li67    1.098   .     S
B71    Li69    1.097   .     S
B73    Li71    1.097   .     S
B75    Li73    1.097   .     S
B77    Li75    1.097   .     S
B79    Li77    1.098   1_655 S
B79    C153    1.359   4_545 S
Li77   B79     1.098   1_455 S
B81    Li79    1.098   .     S
B81    C349    1.359   .     D
B81    C355    1.359   4_545 S
B83    Li81    1.098   .     S
B85    Li83    1.097   .     S
B87    Li85    1.097   .     S
B87    C353    1.360   1_455 S
B87    C361    1.360   .     D
Be191  Be169   1.393   4_545 D
Be191  He171   1.096   4_545 S
Be191  C359    1.390   4_545 S
He193  Be271   1.097   4_545 S
H47    C189    1.993   .     S
H47    C191    1.993   .     S
H47    C193    1.992   .     S
H47    C195    1.998   .     S
Be193  C321    1.389   .     S
Be193  He325   1.097   .     S
Be193  Be325   1.393   4_545 D
C189   Be325   1.390   .     S
C189   B135    1.356   .     D
He195  Be325   1.097   .     S
Be195  Be219   1.391   .     D
Be195  C215    1.389   .     S
Be195  He221   1.097   .     S
C191   Be219   1.389   .     S
C191   B147    1.358   .     S
He197  Be219   1.097   .     S
Be197  Be247   1.393   .     D
Be197  C241    1.390   .     S
Be197  He247   1.097   .     S
C193   Be247   1.389   .     S
C193   B167    1.356   .     D
He199  Be247   1.096   .     S
Be199  Be201   1.393   .     D
Be199  C197    1.390   .     S
Be199  He203   1.097   .     S
Be201  C195    1.389   .     S
Be201  He201   1.097   .     S
C195   B94     1.358   .     D
B94    C197    1.356   .     S
B94    Li93    1.097   .     S
C197   H71     1.997   .     S
Be203  Be227   1.393   .     D
Be203  C223    1.390   .     S
Be203  He229   1.096   .     S
C199   Be227   1.389   .     S
C199   H73     2.002   .     S
C199   B149    1.358   .     S
He205  Be227   1.097   .     S
H49    C201    1.995   .     S
H49    C203    1.991   .     S
H49    C205    1.995   1_455 S
H49    C207    1.994   1_455 S
Be205  C309    1.389   .     S
Be205  He313   1.097   .     S
Be205  Be313   1.393   4_545 D
C201   Be313   1.389   .     S
C201   B137    1.357   4_445 S
He207  Be313   1.097   1_655 S
Be207  Be231   1.392   .     D
Be207  C227    1.390   .     S
Be207  He233   1.097   .     S
C203   Be231   1.389   .     S
C203   B151    1.356   .     S
He209  Be231   1.097   .     S
Be209  Be257   1.393   .     D
Be209  C253    1.389   .     S
Be209  He259   1.096   .     S
C205   H49     1.995   1_655 S
C205   Be257   1.390   .     S
C205   B169    1.356   .     D
He211  Be257   1.096   1_455 S
Be211  Be213   1.392   .     D
Be211  C209    1.389   .     S
Be211  He215   1.097   .     S
Be213  C207    1.389   .     S
Be213  He213   1.096   .     S
C207   H49     1.994   1_655 S
C207   B96     1.357   1_655 D
B96    C207    1.357   1_455 D
B96    C209    1.356   1_455 S
B96    Li95    1.098   .     S
C209   B96     1.356   1_655 S
C209   H75     1.992   1_655 S
Be215  Be239   1.393   .     D
Be215  C235    1.390   .     S
Be215  He241   1.096   .     S
C211   Be239   1.389   .     S
C211   H77     1.999   .     S
C211   B153    1.357   .     D
He217  Be239   1.096   .     S
H51    C213    1.994   .     S
H51    C215    1.991   .     S
H51    C217    2.002   .     S
H51    C219    1.995   .     S
Be217  C261    1.390   .     S
Be217  He267   1.096   .     S
Be217  Be265   1.393   4_545 D
C213   Be265   1.389   .     S
C213   B139    1.358   .     D
He219  Be265   1.097   .     S
C215   B147    1.357   .     D
Be221  C217    1.389   .     A
Be221  He223   1.097   .     S
Be221  Be221   1.393   2     A
C217   B190    1.357   3     A
Be223  Be225   1.390   .     D
Be223  C221    1.390   .     S
Be223  He227   1.096   .     S
Be225  C219    1.388   .     S
Be225  He225   1.095   .     S
C219   B98     1.357   .     D
B98    C221    1.357   .     S
B98    Li97    1.098   .     S
C221   H79     1.996   .     S
C223   B149    1.358   .     D
H53    C225    1.993   .     S
H53    C227    1.991   .     S
H53    C229    1.996   .     S
H53    C231    1.993   .     S
Be229  C273    1.389   .     S
Be229  He277   1.097   .     S
Be229  Be277   1.392   4_545 D
C225   Be277   1.389   .     S
C225   B141    1.357   4_445 S
He231  Be277   1.097   .     S
C227   B151    1.356   .     D
Be233  C229    1.389   .     A
Be233  He235   1.097   .     S
Be233  Be233   1.393   2     A
C229   B192    1.356   3_455 A
Be235  Be237   1.392   .     D
Be235  C233    1.390   .     S
Be235  He239   1.097   .     S
Be237  C231    1.389   .     S
Be237  He237   1.097   .     S
C231   B100    1.357   .     D
B100   C233    1.356   .     S
B100   Li99    1.098   .     S
C235   H87     2.001   .     S
C235   B153    1.357   .     S
Be241  Be119   1.393   1_756 D
Be241  C297    1.390   .     S
Be241  He301   1.097   .     S
Be243  C285    1.389   .     S
Be243  He289   1.097   .     S
H55    C237    1.994   .     S
H55    C239    1.989   .     S
H55    C241    1.996   .     S
H55    C243    1.998   .     S
C237   Be291   1.389   .     S
He243  Be291   1.097   .     S
Be245  C239    1.389   .     A
Be245  He245   1.097   .     S
Be245  Be245   1.390   2     A
C239   B191    1.357   3_455 A
C241   B167    1.356   .     S
Be249  Be251   1.390   .     D
Be249  C245    1.389   .     S
Be249  He251   1.094   .     S
Be251  C243    1.389   .     S
Be251  He249   1.096   .     S
C243   B102    1.360   .     S
B102   C245    1.358   .     D
B102   Li101   1.098   .     S
C245   H89     2.003   .     S
Be253  C247    1.390   .     A
Be253  He253   1.097   .     S
Be253  Be253   1.392   2     A
C247   H91     2.006   .     S
C247   B108    1.359   1_565 A
H57    C249    1.997   .     S
H57    C251    1.988   .     S
H57    C253    1.997   .     S
H57    C255    1.995   .     S
C249   Be289   1.389   .     S
C249   B145    1.357   .     S
He255  Be289   1.096   .     S
Be255  C251    1.389   .     A
Be255  He257   1.097   .     S
Be255  Be255   1.392   2     A
C251   B126    1.356   1_565 A
Be257  He211   1.096   1_655 S
C253   B169    1.356   .     S
Be259  Be261   1.391   .     D
Be259  C257    1.390   .     S
Be259  He263   1.097   .     S
Be261  C255    1.389   .     S
Be261  He261   1.097   .     S
C255   B104    1.358   .     D
B104   C257    1.356   .     S
B104   Li103   1.098   .     S
C257   H93     1.994   .     S
Be263  C259    1.390   .     A
Be263  He265   1.096   .     S
Be263  Be263   1.393   2     A
C259   H95     2.005   .     S
C259   B125    1.358   1_565 A
H59    C261    1.997   .     S
H59    C263    1.995   .     S
H59    C265    1.994   .     S
H59    C267    2.006   .     S
Be265  Be217   1.393   4_445 D
C261   B139    1.356   4_545 S
Be267  Be327   1.392   .     D
Be267  C323    1.389   .     S
Be267  He327   1.098   .     S
C263   Be327   1.389   .     S
C263   B155    1.358   .     S
He269  Be327   1.096   .     S
Be269  Be281   1.393   .     D
Be269  C277    1.388   .     S
Be269  He281   1.097   .     S
C265   Be281   1.389   .     S
C265   B171    1.356   .     S
He271  Be281   1.097   .     S
Be271  Be273   1.393   1_455 D
Be271  C269    1.389   .     S
Be271  He193   1.097   4_445 S
Be273  Be271   1.393   1_655 D
Be273  C267    1.390   .     S
Be273  He273   1.096   .     S
C267   B106    1.358   1_655 D
B106   C267    1.358   1_455 D
B106   C269    1.356   .     S
B106   Li106   1.099   .     S
Be275  Be335   1.393   .     D
Be275  C331    1.390   1_655 S
Be275  He335   1.097   .     S
C271   Be335   1.389   1_455 S
C271   H85     1.999   .     S
C271   B157    1.357   .     S
He275  Be335   1.097   .     S
H61    C273    1.994   .     S
H61    C275    1.985   .     S
H61    C277    1.994   .     S
H61    C279    1.997   .     S
Be277  Be229   1.392   4_445 D
C273   B141    1.357   .     D
Be279  Be315   1.390   .     D
Be279  C311    1.389   .     S
Be279  He315   1.097   .     S
C275   Be315   1.389   .     S
C275   B159    1.357   .     D
He279  Be315   1.097   .     S
C277   B171    1.356   .     D
Be283  Be285   1.389   .     D
Be283  C281    1.389   .     S
Be283  He285   1.096   .     S
Be285  C279    1.389   .     S
Be285  He283   1.097   .     S
C279   B109    1.358   .     S
B109   C281    1.358   .     D
B109   Li108   1.097   .     S
C281   H81     1.998   .     S
Be287  Be323   1.393   .     D
Be287  C319    1.389   .     S
Be287  He323   1.097   .     S
C283   Be323   1.390   .     S
C283   H83     2.011   .     S
C283   B161    1.359   .     D
He287  Be323   1.097   .     S
Be289  Be71    1.392   1_756 D
Be291  Be69    1.392   1_756 D
H63    C285    1.993   .     S
H63    C287    1.991   .     S
H63    C289    2.003   .     S
H63    C291    1.994   .     S
C285   B143    1.358   .     D
Be293  Be303   1.391   .     D
Be293  C299    1.389   .     S
Be293  He303   1.097   .     S
C287   Be303   1.389   .     S
C287   B163    1.357   .     D
He291  Be303   1.098   .     S
Be295  Be329   1.394   .     D
Be295  C325    1.389   .     S
Be295  He329   1.098   .     S
C289   Be329   1.390   .     S
C289   B173    1.357   .     S
He293  Be329   1.097   .     S
Be297  Be299   1.390   .     D
Be297  C293    1.390   .     S
Be297  He297   1.096   .     S
Be299  C291    1.388   .     S
Be299  He295   1.095   .     S
C291   B111    1.358   .     D
B111   C293    1.357   .     S
B111   Li110   1.097   .     S
C293   H93     1.995   .     S
Be301  Be311   1.393   .     D
Be301  C307    1.389   .     S
Be301  He311   1.096   .     S
C295   Be311   1.390   .     S
C295   H95     2.006   .     S
C295   B165    1.358   .     D
He299  Be311   1.097   .     S
H65    C297    1.990   .     S
H65    C299    1.995   .     S
H65    C301    1.989   .     S
H65    C303    2.003   .     S
C299   B163    1.357   .     S
Be305  Be317   1.393   .     D
Be305  C313    1.389   .     S
Be305  He317   1.097   .     S
C301   Be317   1.389   .     S
C301   B175    1.355   .     S
He305  Be317   1.097   .     S
Be307  Be309   1.393   .     D
Be307  C305    1.390   .     S
Be307  He309   1.097   .     S
Be309  C303    1.389   .     S
Be309  He307   1.096   .     S
C303   B113    1.358   .     D
B113   C305    1.356   .     S
B113   Li112   1.098   .     S
C305   H89     1.999   .     S
C307   H91     2.003   .     S
C307   B165    1.358   .     S
H67    C309    1.996   .     S
H67    C311    1.985   .     S
H67    C313    1.993   .     S
H67    C315    1.999   .     S
Be313  He207   1.097   1_455 S
Be313  Be205   1.393   4_445 D
C309   B137    1.357   .     D
C311   B159    1.356   .     S
C313   B175    1.355   .     D
Be319  Be321   1.390   .     D
Be319  C317    1.389   .     S
Be319  He321   1.096   .     S
Be321  C315    1.390   .     S
Be321  He319   1.097   .     S
C315   B115    1.358   .     S
B115   C317    1.358   .     D
B115   Li114   1.098   .     S
C317   H71     1.995   .     S
C319   H73     2.011   .     S
C319   B161    1.359   .     S
H69    C321    1.990   .     S
H69    C323    1.992   .     S
H69    C325    2.001   .     S
H69    C327    1.996   .     S
Be325  Be193   1.393   4_445 D
C321   B135    1.357   4_545 S
C323   B155    1.357   .     D
C325   B173    1.358   .     D
Be331  Be333   1.390   .     D
Be331  C329    1.390   .     S
Be331  He333   1.096   .     S
Be333  C327    1.388   .     S
Be333  He331   1.095   .     S
C327   B117    1.359   .     D
B117   C329    1.357   .     S
B117   Li116   1.097   .     S
C329   H75     2.000   1_655 S
Be335  C271    1.389   1_655 S
C331   Be275   1.390   1_455 S
C331   H77     2.003   .     S
C331   B157    1.358   .     D
H71    C333    2.001   .     S
H71    C335    2.011   .     S
H73    C337    2.010   .     S
H73    C339    2.013   .     S
Be337  C341    1.390   .     S
Be337  He345   1.096   .     S
Be337  Be345   1.393   4_445 D
C333   Be345   1.388   .     S
C333   B177    1.359   .     D
He337  Be345   1.097   .     S
Be339  Be341   1.394   .     D
Be339  C337    1.390   .     S
Be339  He341   1.097   .     S
Be341  C335    1.390   .     S
Be341  He339   1.097   .     S
C335   B119    1.359   .     S
B119   C337    1.357   .     D
B119   Li118   1.097   .     S
Be343  Be377   1.392   .     D
Be343  C373    1.390   .     S
Be343  He375   1.096   .     S
C339   Be377   1.389   .     S
C339   B185    1.360   .     D
He343  Be377   1.098   .     S
H75    C329    2.000   1_455 S
H75    C209    1.992   1_455 S
H75    C341    2.008   .     S
H75    C343    2.004   .     S
H77    C345    2.008   .     S
H77    C347    2.009   1_455 S
Be345  Be337   1.393   4_545 D
C341   B177    1.358   4_445 S
Be347  Be349   1.392   .     D
Be347  C345    1.390   .     S
Be347  He349   1.095   .     S
Be349  C343    1.389   .     S
Be349  He347   1.096   .     S
C343   B121    1.358   .     D
B121   C345    1.357   .     S
B121   Li120   1.097   1_455 S
Li120  B121    1.097   1_655 S
Be351  Be383   1.392   .     D
Be351  C381    1.390   .     S
Be351  He383   1.097   .     S
C347   H77     2.009   1_655 S
C347   Be383   1.390   .     S
C347   B187    1.359   .     D
He351  Be383   1.096   .     S
H79    C349    2.002   .     S
Be353  C355    1.390   .     S
Be353  He361   1.096   .     S
Be353  Be361   1.393   4_445 D
C349   Be361   1.389   .     S
He353  Be361   1.097   .     S
B123   Li122   1.097   .     S
H81    C383    2.010   .     S
H83    C351    2.009   .     S
H83    C353    2.011   .     S
Be355  Be357   1.392   .     D
Be355  C351    1.389   .     S
Be355  He357   1.096   .     S
Be357  He355   1.096   .     S
Be357  C383    1.390   .     S
Be359  Be363   1.392   .     D
Be359  C361    1.390   1_655 S
Be359  He363   1.096   .     S
C353   B87     1.360   1_655 S
C353   Be363   1.390   .     S
He359  Be363   1.097   .     S
H85    C359    2.014   .     S
H85    C361    2.013   .     S
Be361  Be353   1.393   4_545 D
C355   B81     1.359   4_445 S
C357   B127    1.359   .     S
B127   C359    1.359   .     D
B127   Li124   1.097   .     S
C359   Be191   1.390   4_445 S
C361   Be359   1.390   1_455 S
H87    C365    2.005   .     S
Be365  Be367   1.393   .     D
Be365  C365    1.390   .     S
Be365  He367   1.096   .     S
Be367  C363    1.389   .     S
Be367  He365   1.096   .     S
C363   B129    1.358   .     D
B129   C365    1.356   .     S
B129   Li126   1.096   .     S
Be369  Be187   1.393   1_756 D
Be369  C367    1.389   .     S
Be369  He369   1.096   .     S
Be371  Be189   1.393   1_756 D
Be371  C375    1.389   .     S
Be371  He377   1.097   .     S
H89    C367    2.007   .     S
H89    C369    2.017   .     S
H91    C371    2.016   .     S
H91    C373    2.015   .     S
C367   B181    1.359   .     D
Be373  Be375   1.394   .     D
Be373  C371    1.389   .     S
Be373  He373   1.095   .     S
Be375  C369    1.390   .     S
Be375  He371   1.096   .     S
C369   B131    1.359   .     S
B131   C371    1.359   .     D
B131   Li128   1.096   .     S
C373   B185    1.360   .     S
H93    C375    2.003   .     S
H93    C377    2.001   .     S
H95    C379    2.005   .     S
H95    C381    2.009   .     S
C375   B183    1.358   .     D
Be379  Be381   1.393   .     D
Be379  C379    1.390   .     S
Be379  He381   1.095   .     S
Be381  C377    1.389   .     S
Be381  He379   1.096   .     S
C377   B133    1.358   .     D
B133   C379    1.358   .     S
B133   Li130   1.097   .     S
C381   B187    1.359   .     S
B135   Li132   1.098   .     S
B135   C321    1.357   4_445 S
B137   Li134   1.098   .     S
B137   C201    1.357   4_545 S
B139   Li136   1.098   .     S
B139   C261    1.356   4_445 S
B141   Li138   1.097   .     S
B141   C225    1.357   4_545 S
B143   C61     1.357   1_756 S
B143   Li140   1.098   .     S
B145   C97     1.357   1_756 D
B145   Li142   1.098   .     S
B147   Li144   1.098   .     S
B149   Li146   1.097   .     S
B151   Li148   1.098   .     S
B153   Li150   1.097   .     S
B155   Li152   1.098   .     S
B157   Li154   1.096   .     S
B159   Li156   1.098   .     S
B161   Li158   1.097   .     S
B163   Li160   1.098   .     S
B165   Li162   1.097   .     S
B167   Li164   1.097   .     S
B169   Li166   1.097   .     S
B171   Li168   1.097   .     S
B173   Li170   1.098   .     S
B175   Li172   1.097   .     S
B177   Li174   1.098   .     S
B177   C341    1.358   4_545 S
B179   Li176   1.098   .     S
B179   C169    1.358   4_545 S
B181   C173    1.359   1_756 S
B181   Li178   1.098   .     S
B183   C181    1.359   1_756 S
B183   Li180   1.097   .     S
B185   Li182   1.098   .     S
B187   Li184   1.098   .     S
B29    C89     1.355   1_545 A
B29    C89     1.355   2_545 A
B29    Li87    1.097   .     S
B30    C107    1.358   1_545 A
B30    C107    1.358   2_545 A
B30    Li91    1.097   3_445 S
Li88   B89     1.097   .     S
B89    C119    1.357   1_545 A
B89    C119    1.357   2_545 A
B90    C99     1.356   1_545 A
B90    C99     1.356   2_545 A
B90    Li89    1.098   .     S
B92    C165    1.358   1_545 A
B92    C165    1.358   2_545 A
B92    Li188   1.098   .     S
Li92   B93     1.098   .     S
B93    C77     1.357   1_545 A
B93    C77     1.357   2_545 A
B108   C247    1.359   1_545 A
B108   C247    1.359   2_545 A
B108   Li192   1.096   .     S
Li105  B125    1.097   .     S
B125   C259    1.358   1_545 A
B125   C259    1.358   2_545 A
B126   C251    1.356   1_545 A
B126   C251    1.356   2_545 A
B126   Li189   1.098   .     S
Li187  B192    1.097   3_445 S
Li191  B191    1.097   3_445 S
Li90   B91     1.098   .     S
Li91   B30     1.097   3     S
B91    C111    1.356   3_545 A
B91    C111    1.356   4_545 A
Li186  B189    1.098   .     S
B189   C171    1.359   3_545 A
B189   C171    1.359   4_545 A
B190   Li190   1.098   .     S
B190   C217    1.357   3_445 A
B190   C217    1.357   4_445 A
B191   C239    1.357   3_545 A
B191   C239    1.357   4_545 A
B191   Li191   1.097   3     S
B192   C229    1.356   3_545 A
B192   C229    1.356   4_545 A
B192   Li187   1.097   3     S
