# Supplementary material for: Data-Driven Search Algorithm for Discovery of Synthesizable Zeolitic Imidazolate Frameworks
Source: JACS Au. 2025 Mar 7;5(3):1460–70. doi: 10.1021/jacsau.5c00077 (PMC11938011; doi:10.1021/jacsau.5c00077)
Supplement: Supplementary file 5 — au5c00077_si_005.zip [file au5c00077_si_005.zip › Tier 2/T-225_63_4_19761177.cif]

data_63_4_19761177.lmp-nosymm
_audit_creation_date              2023-09-12
_audit_creation_method            'Materials Studio'
_symmetry_space_group_name_H-M    'CMCM'
_symmetry_Int_Tables_number       63
_symmetry_cell_setting            orthorhombic
loop_
_symmetry_equiv_pos_as_xyz
  x,y,z
  -x,-y,z+1/2
  -x,y,-z+1/2
  x,-y,-z
  -x,-y,-z
  x,y,-z+1/2
  x,-y,z+1/2
  -x,y,z
  x+1/2,y+1/2,z
  -x+1/2,-y+1/2,z+1/2
  -x+1/2,y+1/2,-z+1/2
  x+1/2,-y+1/2,-z
  -x+1/2,-y+1/2,-z
  x+1/2,y+1/2,-z+1/2
  x+1/2,-y+1/2,z+1/2
  -x+1/2,y+1/2,z
_cell_length_a                    17.3635
_cell_length_b                    28.1822
_cell_length_c                    56.8425
_cell_angle_alpha                 90.0000
_cell_angle_beta                  90.0000
_cell_angle_gamma                 90.0000
loop_
_atom_site_label
_atom_site_type_symbol
_atom_site_fract_x
_atom_site_fract_y
_atom_site_fract_z
_atom_site_U_iso_or_equiv
_atom_site_adp_type
_atom_site_occupancy
H1     Zn    0.17401   0.01231   0.05318   0.00000  Uiso   1.00
H5     Zn    0.32349   0.13970   0.12628   0.00000  Uiso   1.00
H9     Zn    0.32476   0.35265   0.12441   0.00000  Uiso   1.00
H13    Zn    0.17773   1.00406   0.19644   0.00000  Uiso   1.00
Be1    C     0.21664   0.50336   0.01212   0.00000  Uiso   1.00
C1     N     0.29263   0.50646   0.01962   0.00000  Uiso   1.00
He1    H     0.16844   0.50661   0.02449   0.00000  Uiso   1.00
Be5    C     0.95989   0.08095   0.05893   0.00000  Uiso   1.00
C5     N     0.06508   0.03441   0.05635   0.00000  Uiso   1.00
He5    H     0.08120   0.11028   0.06082   0.00000  Uiso   1.00
Be9    C     0.32796   0.11952   0.07415   0.00000  Uiso   1.00
Be13   C     0.29367   0.09067   0.05726   0.00000  Uiso   1.00
C9     N     0.24311   0.06003   0.06859   0.00000  Uiso   1.00
B1     C     0.24746   0.07161   0.09174   0.00000  Uiso   1.00
C13    N     0.29844   0.10713   0.09601   0.00000  Uiso   1.00
He9    H     0.30140   0.08984   0.03812   0.00000  Uiso   1.00
He13   H     0.37068   0.14793   0.07224   0.00000  Uiso   1.00
Li1    H     0.21375   0.05396   0.10552   0.00000  Uiso   1.00
Be17   C     0.30009   0.36914   0.07212   0.00000  Uiso   1.00
Be21   C     0.30089   0.40596   0.05579   0.00000  Uiso   1.00
C17    N     0.31542   0.44805   0.06773   0.00000  Uiso   1.00
B5     C     0.32346   0.43556   0.09066   0.00000  Uiso   1.00
C21    N     0.31346   0.38833   0.09425   0.00000  Uiso   1.00
He17   H     0.29184   0.40547   0.03670   0.00000  Uiso   1.00
He21   H     0.29012   0.33100   0.06974   0.00000  Uiso   1.00
Li5    H     0.33530   0.46098   0.10484   0.00000  Uiso   1.00
Be25   C     0.54005   0.14312   0.15842   0.00000  Uiso   1.00
C25    N     0.43483   0.13815   0.13535   0.00000  Uiso   1.00
He25   H     0.41928   0.14553   0.17314   0.00000  Uiso   1.00
Be29   C     0.21192   0.27057   0.11611   0.00000  Uiso   1.00
Be33   C     0.21246   0.22114   0.11656   0.00000  Uiso   1.00
C29    N     0.28627   0.20629   0.12248   0.00000  Uiso   1.00
B9     C     0.32773   0.24660   0.12554   0.00000  Uiso   1.00
C33    N     0.28536   0.28637   0.12179   0.00000  Uiso   1.00
He29   H     0.16634   0.19548   0.11309   0.00000  Uiso   1.00
He33   H     0.16530   0.29559   0.11217   0.00000  Uiso   1.00
Li9    H     0.38899   0.24689   0.13037   0.00000  Uiso   1.00
Be37   C     0.21694   0.10742   0.19037   0.00000  Uiso   1.00
Be41   C     0.24672   0.13876   0.17378   0.00000  Uiso   1.00
C37    N     0.26861   0.11280   0.15412   0.00000  Uiso   1.00
B13    C     0.25391   0.06679   0.15962   0.00000  Uiso   1.00
C41    N     0.22289   0.06173   0.18140   0.00000  Uiso   1.00
He37   H     0.25224   0.17753   0.17427   0.00000  Uiso   1.00
He41   H     0.19329   0.11404   0.20796   0.00000  Uiso   1.00
Li13   H     0.26620   0.03685   0.14786   0.00000  Uiso   1.00
Be45   C     0.54004   0.33435   0.15589   0.00000  Uiso   1.00
C45    N     0.43503   0.34793   0.13367   0.00000  Uiso   1.00
He45   H     0.41906   0.32619   0.17004   0.00000  Uiso   1.00
Be49   C     0.21547   0.42202   0.18122   0.00000  Uiso   1.00
Be53   C     0.21505   0.38653   0.16413   0.00000  Uiso   1.00
C49    N     0.28384   0.38922   0.15175   0.00000  Uiso   1.00
B17    C     0.32287   0.42627   0.16126   0.00000  Uiso   1.00
C53    N     0.28469   0.44653   0.17948   0.00000  Uiso   1.00
He49   H     0.17185   0.35941   0.15996   0.00000  Uiso   1.00
He53   H     0.17265   0.43128   0.19463   0.00000  Uiso   1.00
Li17   H     0.38038   0.43756   0.15545   0.00000  Uiso   1.00
Be57   C     0.71458   0.01387   0.23776   0.00000  Uiso   1.00
C57    N     0.21013   1.00747   0.23012   0.00000  Uiso   1.00
He57   H     0.33297   0.01847   0.22526   0.00000  Uiso   1.00
Be61   C     0.95999   0.04493   0.17277   0.00000  Uiso   1.00
C61    N     0.06524   0.01514   0.19066   0.00000  Uiso   1.00
He61   H     0.08033   0.06463   0.16156   0.00000  Uiso   1.00
B21    C     0.33602   0.50000   1.00000   0.00000  Uiso   1.00
Li23   H     0.60081   0.50000   1.00000   0.00000  Uiso   1.00
Li21   H     0.39529   0.49803   0.25000   0.00000  Uiso   1.00
B23    C     0.33266   0.50317   0.25000   0.00000  Uiso   1.00
B25    C     1.00000   0.00799   0.05438   0.00000  Uiso   1.00
Li25   H     1.00000   0.96927   0.05223   0.00000  Uiso   1.00
B27    C     1.00000   0.99731   0.20051   0.00000  Uiso   1.00
Li27   H     1.00000   0.97210   0.21520   0.00000  Uiso   1.00
B29    C     0.50000   0.13653   0.12213   0.00000  Uiso   1.00
Li29   H     0.50000   0.13230   0.10295   0.00000  Uiso   1.00
B31    C     0.50000   0.35491   0.12086   0.00000  Uiso   1.00
Li31   H     0.50000   0.36608   0.10236   0.00000  Uiso   1.00
loop_
_geom_bond_atom_site_label_1
_geom_bond_atom_site_label_2
_geom_bond_distance
_geom_bond_site_symmetry_2
_ccdc_geom_bond_type
H1     C5      1.999   .     S
H1     C9      2.004   .     S
H1     C1      2.000   16_545 S
H1     C17     1.999   16_545 S
H5     C13     1.998   .     S
H5     C25     2.001   .     S
H5     C29     1.996   .     S
H5     C37     1.997   .     S
H9     C21     1.997   .     S
H9     C33     1.995   .     S
H9     C45     1.990   .     S
H9     C49     1.996   .     S
H13    C41     1.997   1_565 S
H13    C57     1.998   .     S
H13    C61     2.005   1_565 S
H13    C53     1.996   16    S
Be1    C1      1.389   .     A
Be1    He1     1.097   .     S
Be1    Be1     1.391   4_565 A
C1     B21     1.358   1_554 A
C1     H1      2.000   16    S
Be5    C5      1.389   8_655 A
Be5    Be5     1.393   8_755 A
Be5    He5     1.097   8_655 S
C5     B25     1.358   1_455 A
C5     Be5     1.389   8_655 A
He5    Be5     1.097   8_655 S
Be9    Be13    1.392   .     D
Be9    C13     1.389   .     S
Be9    He13    1.097   .     S
Be13   C9      1.390   .     S
Be13   He9     1.097   .     S
C9     B1      1.358   .     D
B1     C13     1.358   .     S
B1     Li1     1.097   .     S
Be17   Be21    1.392   .     D
Be17   C21     1.389   .     S
Be17   He21    1.097   .     S
Be21   C17     1.390   .     S
Be21   He17    1.097   .     S
C17    B5      1.358   .     D
C17    H1      1.999   16    S
B5     C21     1.358   .     S
B5     Li5     1.098   .     S
Be25   He25    1.097   8_655 S
Be25   Be25    1.391   8_655 A
Be25   C25     1.389   8_655 A
C25    B29     1.359   .     A
C25    Be25    1.389   8_655 A
He25   Be25    1.097   8_655 S
Be29   Be33    1.393   .     D
Be29   C33     1.389   .     S
Be29   He33    1.097   .     S
Be33   C29     1.390   .     S
Be33   He29    1.097   .     S
C29    B9      1.356   .     D
B9     C33     1.358   .     S
B9     Li9     1.098   .     S
Be37   Be41    1.392   .     D
Be37   C41     1.389   .     S
Be37   He41    1.097   .     S
Be41   C37     1.389   .     S
Be41   He37    1.097   .     S
C37    B13     1.358   .     S
B13    C41     1.358   .     D
B13    Li13    1.098   .     S
C41    H13     1.997   1_545 S
Be45   C45     1.389   8_655 A
Be45   Be45    1.390   8_655 A
Be45   He45    1.097   8_655 S
C45    B31     1.357   .     A
C45    Be45    1.389   8_655 A
He45   Be45    1.097   8_655 S
Be49   Be53    1.394   .     D
Be49   C53     1.390   .     S
Be49   He53    1.096   .     S
Be53   C49     1.389   .     S
Be53   He49    1.097   .     S
C49    B17     1.357   .     D
B17    C53     1.356   .     S
B17    Li17    1.099   .     S
C53    H13     1.996   16_545 S
Be57   He57    1.097   8_655 S
Be57   C57     1.389   8_645 A
Be57   Be57    1.392   6     A
C57    Be57    1.389   8_665 A
C57    B23     1.358   11    A
He57   Be57    1.097   8_655 S
Be61   C61     1.390   8_655 A
Be61   He61    1.097   8_655 S
Be61   Be61    1.389   8_755 A
C61    H13     2.005   1_545 S
C61    B27     1.360   1_445 A
C61    Be61    1.390   8_655 A
He61   Be61    1.097   8_655 S
B21    C1      1.358   1_556 A
B21    C1      1.358   4_566 A
B21    Li23    1.097   5_667 S
Li23   B21     1.097   5_667 S
Li21   B23     1.097   .     S
B23    C57     1.358   11_545 A
B23    C57     1.358   16_545 A
B25    C5      1.358   1_655 A
B25    C5      1.358   8_655 A
B25    Li25    1.098   1_545 S
Li25   B25     1.098   1_565 S
B27    C61     1.360   1_665 A
B27    C61     1.360   8_665 A
B27    Li27    1.097   .     S
B29    C25     1.359   8_655 A
B29    Li29    1.097   .     S
B31    C45     1.357   8_655 A
B31    Li31    1.098   .     S
