# Supplementary material for: Data-Driven Search Algorithm for Discovery of Synthesizable Zeolitic Imidazolate Frameworks
Source: JACS Au. 2025 Mar 7;5(3):1460–70. doi: 10.1021/jacsau.5c00077 (PMC11938011; doi:10.1021/jacsau.5c00077)
Supplement: Supplementary file 5 — au5c00077_si_005.zip [file au5c00077_si_005.zip › Tier 2/T-226_59_5_15284480.cif]

data_59_5_15284480.lmp-nosymm
_audit_creation_date              2023-09-12
_audit_creation_method            'Materials Studio'
_symmetry_space_group_name_H-M    'P1'
_symmetry_Int_Tables_number       1
_symmetry_cell_setting            triclinic
loop_
_symmetry_equiv_pos_as_xyz
  x,y,z
_cell_length_a                    17.5124
_cell_length_b                    17.8313
_cell_length_c                    48.2770
_cell_angle_alpha                 89.9859
_cell_angle_beta                  89.4468
_cell_angle_gamma                 90.3268
loop_
_atom_site_label
_atom_site_type_symbol
_atom_site_fract_x
_atom_site_fract_y
_atom_site_fract_z
_atom_site_U_iso_or_equiv
_atom_site_adp_type
_atom_site_occupancy
H1     Zn    0.16317   0.18188   0.05364   0.00000  Uiso   1.00
H2     Zn    0.82753   0.83592   0.03384   0.00000  Uiso   1.00
H3     Zn    0.17338   0.84512   0.03649   0.00000  Uiso   1.00
H4     Zn    0.81907   0.17520   0.03675   0.00000  Uiso   1.00
H5     Zn    0.31720   0.13777   0.16243   0.00000  Uiso   1.00
H6     Zn    0.66919   0.82046   0.14413   0.00000  Uiso   1.00
H7     Zn    0.32107   0.80514   0.14695   0.00000  Uiso   1.00
H8     Zn    0.66278   0.15638   0.14770   0.00000  Uiso   1.00
H9     Zn    0.82372   0.65220   0.23601   0.00000  Uiso   1.00
H10    Zn    0.16722   0.63634   0.23842   0.00000  Uiso   1.00
Be1    C     0.31541   0.34305   0.02172   0.00000  Uiso   1.00
Be2    C     0.27866   0.30605   0.04349   0.00000  Uiso   1.00
C1     N     0.23072   0.25190   0.03233   0.00000  Uiso   1.00
B1     C     0.23922   0.25804   0.00443   0.00000  Uiso   1.00
C2     N     0.28979   0.31252   0.99698   0.00000  Uiso   1.00
He1    H     0.28336   0.31378   0.06595   0.00000  Uiso   1.00
He2    H     0.35735   0.38898   0.02198   0.00000  Uiso   1.00
C3     N     0.81512   0.78380   0.99770   0.00000  Uiso   1.00
Li1    H     0.69571   0.75154   0.99912   0.00000  Uiso   1.00
C4     N     0.20115   0.80659   0.99889   0.00000  Uiso   1.00
Li2    H     0.30110   0.73840   0.00621   0.00000  Uiso   1.00
C5     N     0.80026   0.22688   0.00097   0.00000  Uiso   1.00
Li3    H     0.68237   0.26275   0.00263   0.00000  Uiso   1.00
Be3    C     0.26003   0.98589   0.02160   0.00000  Uiso   1.00
Be4    C     0.25761   0.06308   0.02565   0.00000  Uiso   1.00
C6     N     0.19211   0.07959   0.04088   0.00000  Uiso   1.00
B2     C     0.15797   0.01246   0.04606   0.00000  Uiso   1.00
C7     N     0.19611   0.95433   0.03434   0.00000  Uiso   1.00
He3    H     0.29729   0.10725   0.01874   0.00000  Uiso   1.00
He4    H     0.30164   0.95126   0.01039   0.00000  Uiso   1.00
Li4    H     0.10449   0.00595   0.05788   0.00000  Uiso   1.00
Be5    C     0.73541   0.04371   0.01252   0.00000  Uiso   1.00
Be6    C     0.73668   0.96575   0.01176   0.00000  Uiso   1.00
C8     N     0.79916   0.94182   0.02681   0.00000  Uiso   1.00
B3     C     0.83253   0.00509   0.03669   0.00000  Uiso   1.00
C9     N     0.79718   0.06825   0.02801   0.00000  Uiso   1.00
He5    H     0.69862   0.92580   0.00141   0.00000  Uiso   1.00
He6    H     0.69603   0.08337   0.00290   0.00000  Uiso   1.00
Li5    H     0.88385   0.00512   0.04955   0.00000  Uiso   1.00
He7    H     0.70871   0.43056   0.99652   0.00000  Uiso   1.00
He8    H     0.71298   0.58821   0.99531   0.00000  Uiso   1.00
Be7    C     0.94883   0.28093   0.04625   0.00000  Uiso   1.00
Be8    C     0.02767   0.28339   0.04933   0.00000  Uiso   1.00
C10    N     0.05491   0.21051   0.04786   0.00000  Uiso   1.00
B4     C     0.99226   0.16635   0.04458   0.00000  Uiso   1.00
C11    N     0.92675   0.20642   0.04329   0.00000  Uiso   1.00
He9    H     0.06631   0.33144   0.05196   0.00000  Uiso   1.00
He10   H     0.90700   0.32647   0.04604   0.00000  Uiso   1.00
Li6    H     0.99445   0.10511   0.04266   0.00000  Uiso   1.00
Be9    C     0.03831   0.78742   0.06922   0.00000  Uiso   1.00
Be10   C     0.95893   0.78572   0.06876   0.00000  Uiso   1.00
C12    N     0.93525   0.82597   0.04579   0.00000  Uiso   1.00
B5     C     0.00020   0.85013   0.03302   0.00000  Uiso   1.00
C13    N     0.06405   0.82822   0.04641   0.00000  Uiso   1.00
He11   H     0.91777   0.75918   0.08302   0.00000  Uiso   1.00
He12   H     0.07807   0.76241   0.08397   0.00000  Uiso   1.00
Li7    H     0.00096   0.88410   0.01406   0.00000  Uiso   1.00
Be11   C     0.20526   0.24620   0.13566   0.00000  Uiso   1.00
Be12   C     0.16827   0.25550   0.11050   0.00000  Uiso   1.00
C14    N     0.18715   0.19537   0.09352   0.00000  Uiso   1.00
B6     C     0.23537   0.15255   0.10849   0.00000  Uiso   1.00
C15    N     0.24745   0.18055   0.13421   0.00000  Uiso   1.00
He13   H     0.12946   0.29956   0.10353   0.00000  Uiso   1.00
He14   H     0.20518   0.28128   0.15432   0.00000  Uiso   1.00
Li8    H     0.26009   0.09988   0.10089   0.00000  Uiso   1.00
Be13   C     0.70809   0.71755   0.09583   0.00000  Uiso   1.00
Be14   C     0.74164   0.72122   0.06959   0.00000  Uiso   1.00
C16    N     0.76539   0.79465   0.06504   0.00000  Uiso   1.00
B7     C     0.74819   0.83232   0.08868   0.00000  Uiso   1.00
C17    N     0.71392   0.78796   0.10799   0.00000  Uiso   1.00
He15   H     0.74894   0.67791   0.05368   0.00000  Uiso   1.00
He16   H     0.68171   0.67021   0.10692   0.00000  Uiso   1.00
Li9    H     0.76041   0.89217   0.09185   0.00000  Uiso   1.00
Be15   C     0.27382   0.71087   0.09742   0.00000  Uiso   1.00
Be16   C     0.24355   0.72050   0.07110   0.00000  Uiso   1.00
C18    N     0.22788   0.79617   0.06760   0.00000  Uiso   1.00
B8     C     0.24607   0.82931   0.09197   0.00000  Uiso   1.00
C19    N     0.27353   0.77993   0.11074   0.00000  Uiso   1.00
He17   H     0.23349   0.67976   0.05449   0.00000  Uiso   1.00
He18   H     0.29388   0.66016   0.10788   0.00000  Uiso   1.00
Li10   H     0.23927   0.88949   0.09610   0.00000  Uiso   1.00
Be17   C     0.69589   0.27160   0.10265   0.00000  Uiso   1.00
Be18   C     0.72930   0.27613   0.07641   0.00000  Uiso   1.00
C20    N     0.75665   0.20558   0.06949   0.00000  Uiso   1.00
B9     C     0.74132   0.16143   0.09179   0.00000  Uiso   1.00
C21    N     0.70493   0.19890   0.11244   0.00000  Uiso   1.00
He19   H     0.73441   0.32347   0.06200   0.00000  Uiso   1.00
He20   H     0.66755   0.31461   0.11524   0.00000  Uiso   1.00
Li11   H     0.75624   0.10180   0.09299   0.00000  Uiso   1.00
Be19   C     0.21500   0.92512   0.17187   0.00000  Uiso   1.00
Be20   C     0.21486   0.00260   0.17553   0.00000  Uiso   1.00
C22    N     0.28417   0.03086   0.16580   0.00000  Uiso   1.00
B10    C     0.32345   0.97057   0.15633   0.00000  Uiso   1.00
C23    N     0.28456   0.90519   0.16000   0.00000  Uiso   1.00
He21   H     0.17101   0.03956   0.18428   0.00000  Uiso   1.00
He22   H     0.17103   0.88308   0.17679   0.00000  Uiso   1.00
Li12   H     0.38120   0.97419   0.14732   0.00000  Uiso   1.00
Be21   C     0.77164   0.02866   0.16338   0.00000  Uiso   1.00
Be22   C     0.77314   0.95056   0.16259   0.00000  Uiso   1.00
C24    N     0.70322   0.92529   0.15281   0.00000  Uiso   1.00
B11    C     0.66245   0.98817   0.14752   0.00000  Uiso   1.00
C25    N     0.70076   0.05202   0.15412   0.00000  Uiso   1.00
He23   H     0.81827   0.91130   0.16833   0.00000  Uiso   1.00
He24   H     0.81527   0.06908   0.16992   0.00000  Uiso   1.00
Li13   H     0.60390   0.98743   0.13955   0.00000  Uiso   1.00
Be23   C     0.51797   0.15441   0.11468   0.00000  Uiso   1.00
Be24   C     0.43907   0.15048   0.11800   0.00000  Uiso   1.00
C26    N     0.42234   0.14763   0.14618   0.00000  Uiso   1.00
B12    C     0.49112   0.14821   0.15894   0.00000  Uiso   1.00
C27    N     0.55059   0.15397   0.14079   0.00000  Uiso   1.00
He25   H     0.39407   0.15083   0.10237   0.00000  Uiso   1.00
He26   H     0.55304   0.15838   0.09578   0.00000  Uiso   1.00
Li14   H     0.49796   0.14631   0.18150   0.00000  Uiso   1.00
Be25   C     0.45298   0.84337   0.10969   0.00000  Uiso   1.00
Be26   C     0.53227   0.84710   0.10908   0.00000  Uiso   1.00
C28    N     0.55894   0.82239   0.13448   0.00000  Uiso   1.00
B13    C     0.49555   0.80623   0.14980   0.00000  Uiso   1.00
C29    N     0.43010   0.81611   0.13544   0.00000  Uiso   1.00
He27   H     0.57143   0.86446   0.09237   0.00000  Uiso   1.00
He28   H     0.41156   0.85694   0.09356   0.00000  Uiso   1.00
Li15   H     0.49712   0.78499   0.17113   0.00000  Uiso   1.00
Be27   C     0.31225   0.29552   0.22715   0.00000  Uiso   1.00
Be28   C     0.35087   0.25666   0.20634   0.00000  Uiso   1.00
C30    N     0.30113   0.20370   0.19540   0.00000  Uiso   1.00
B14    C     0.23431   0.21267   0.20944   0.00000  Uiso   1.00
C31    N     0.23775   0.26843   0.22852   0.00000  Uiso   1.00
He29   H     0.40984   0.26209   0.19873   0.00000  Uiso   1.00
He30   H     0.33150   0.34125   0.24063   0.00000  Uiso   1.00
Li16   H     0.18292   0.17885   0.20564   0.00000  Uiso   1.00
Be29   C     0.69206   0.63121   0.19535   0.00000  Uiso   1.00
Be30   C     0.65570   0.67142   0.17459   0.00000  Uiso   1.00
C32    N     0.69081   0.74129   0.17235   0.00000  Uiso   1.00
B15    C     0.74815   0.74052   0.19107   0.00000  Uiso   1.00
C33    N     0.75088   0.67542   0.20561   0.00000  Uiso   1.00
He31   H     0.60703   0.65615   0.16158   0.00000  Uiso   1.00
He32   H     0.68102   0.57471   0.20350   0.00000  Uiso   1.00
Li17   H     0.78702   0.78800   0.19456   0.00000  Uiso   1.00
Be31   C     0.29914   0.61116   0.19642   0.00000  Uiso   1.00
Be32   C     0.33558   0.65193   0.17544   0.00000  Uiso   1.00
C34    N     0.30242   0.72248   0.17424   0.00000  Uiso   1.00
B16    C     0.24634   0.72173   0.19382   0.00000  Uiso   1.00
C35    N     0.24246   0.65595   0.20789   0.00000  Uiso   1.00
He33   H     0.38299   0.63670   0.16158   0.00000  Uiso   1.00
He34   H     0.30869   0.55402   0.20401   0.00000  Uiso   1.00
Li18   H     0.20932   0.76972   0.19835   0.00000  Uiso   1.00
Be33   C     0.68324   0.33646   0.20326   0.00000  Uiso   1.00
Be34   C     0.64744   0.29835   0.18176   0.00000  Uiso   1.00
C36    N     0.68446   0.23038   0.17784   0.00000  Uiso   1.00
B17    C     0.74233   0.23035   0.19636   0.00000  Uiso   1.00
C37    N     0.74403   0.29330   0.21217   0.00000  Uiso   1.00
He35   H     0.59786   0.31375   0.16931   0.00000  Uiso   1.00
He36   H     0.67090   0.39118   0.21260   0.00000  Uiso   1.00
Li19   H     0.78269   0.18397   0.19865   0.00000  Uiso   1.00
Li20   H     0.11925   0.46238   0.22763   0.00000  Uiso   1.00
B18    C     0.82016   0.48330   0.23889   0.00000  Uiso   1.00
Li21   H     0.84443   0.47905   0.21790   0.00000  Uiso   1.00
Be35   C     0.95498   0.28200   0.20796   0.00000  Uiso   1.00
Be36   C     0.03399   0.27819   0.21067   0.00000  Uiso   1.00
C38    N     0.05196   0.29244   0.23817   0.00000  Uiso   1.00
C39    N     0.92369   0.29932   0.23369   0.00000  Uiso   1.00
He37   H     0.07837   0.26641   0.19513   0.00000  Uiso   1.00
He38   H     0.91886   0.27407   0.18974   0.00000  Uiso   1.00
Be37   C     0.03963   0.66557   0.19698   0.00000  Uiso   1.00
Be38   C     0.96023   0.66966   0.19638   0.00000  Uiso   1.00
C40    N     0.93244   0.65570   0.22294   0.00000  Uiso   1.00
B19    C     0.99505   0.64359   0.23866   0.00000  Uiso   1.00
C41    N     0.06123   0.64884   0.22389   0.00000  Uiso   1.00
He39   H     0.92153   0.68107   0.17917   0.00000  Uiso   1.00
He40   H     0.08216   0.67267   0.18034   0.00000  Uiso   1.00
H11    Zn    0.15616   0.30059   0.25508   0.00000  Uiso   1.00
H12    Zn    0.81370   0.31539   0.24377   0.00000  Uiso   1.00
H13    Zn    0.30937   0.14804   0.35203   0.00000  Uiso   1.00
H14    Zn    0.66667   0.82372   0.32656   0.00000  Uiso   1.00
H15    Zn    0.32535   0.81349   0.32675   0.00000  Uiso   1.00
H16    Zn    0.65509   0.15945   0.34100   0.00000  Uiso   1.00
H17    Zn    0.34324   0.31842   0.46057   0.00000  Uiso   1.00
H18    Zn    0.67697   0.66256   0.43659   0.00000  Uiso   1.00
H19    Zn    0.33376   0.65103   0.43672   0.00000  Uiso   1.00
H20    Zn    0.69087   0.32778   0.45000   0.00000  Uiso   1.00
Be39   C     0.22065   0.51810   0.27970   0.00000  Uiso   1.00
Be40   C     0.21773   0.44075   0.28364   0.00000  Uiso   1.00
C42    N     0.17460   0.40964   0.26252   0.00000  Uiso   1.00
B20    C     0.15436   0.46827   0.24623   0.00000  Uiso   1.00
C43    N     0.17945   0.53527   0.25609   0.00000  Uiso   1.00
He41   H     0.24176   0.40575   0.30005   0.00000  Uiso   1.00
He42   H     0.24811   0.56196   0.29206   0.00000  Uiso   1.00
Be41   C     0.77417   0.45239   0.27961   0.00000  Uiso   1.00
Be42   C     0.77653   0.53032   0.27769   0.00000  Uiso   1.00
C44    N     0.80621   0.54949   0.25184   0.00000  Uiso   1.00
C45    N     0.80215   0.42298   0.25490   0.00000  Uiso   1.00
He43   H     0.76010   0.57331   0.29278   0.00000  Uiso   1.00
He44   H     0.75547   0.41596   0.29669   0.00000  Uiso   1.00
B21    C     0.98401   0.30553   0.25104   0.00000  Uiso   1.00
Li22   H     0.97834   0.31956   0.27310   0.00000  Uiso   1.00
Li23   H     0.99245   0.63055   0.26089   0.00000  Uiso   1.00
Be43   C     0.15070   0.18817   0.33179   0.00000  Uiso   1.00
Be44   C     0.11454   0.22167   0.30944   0.00000  Uiso   1.00
C46    N     0.16999   0.24163   0.29002   0.00000  Uiso   1.00
B22    C     0.23755   0.22160   0.30141   0.00000  Uiso   1.00
C47    N     0.22897   0.18913   0.32673   0.00000  Uiso   1.00
He45   H     0.05376   0.23144   0.30571   0.00000  Uiso   1.00
He46   H     0.12650   0.16434   0.35089   0.00000  Uiso   1.00
Li24   H     0.29296   0.22945   0.29097   0.00000  Uiso   1.00
Be45   C     0.81570   0.83143   0.29286   0.00000  Uiso   1.00
Be46   C     0.85308   0.79012   0.27238   0.00000  Uiso   1.00
C48    N     0.80534   0.73154   0.26453   0.00000  Uiso   1.00
B23    C     0.74052   0.74002   0.27981   0.00000  Uiso   1.00
C49    N     0.74379   0.79995   0.29709   0.00000  Uiso   1.00
He47   H     0.91005   0.79724   0.26309   0.00000  Uiso   1.00
He48   H     0.83401   0.88127   0.30440   0.00000  Uiso   1.00
Li25   H     0.69050   0.70293   0.27814   0.00000  Uiso   1.00
Be47   C     0.17603   0.81720   0.29449   0.00000  Uiso   1.00
Be48   C     0.13861   0.77499   0.27442   0.00000  Uiso   1.00
C50    N     0.18691   0.71760   0.26602   0.00000  Uiso   1.00
B24    C     0.25188   0.72736   0.28072   0.00000  Uiso   1.00
C51    N     0.24828   0.78717   0.29806   0.00000  Uiso   1.00
He49   H     0.08143   0.78101   0.26566   0.00000  Uiso   1.00
He50   H     0.15746   0.86671   0.30618   0.00000  Uiso   1.00
Li26   H     0.30236   0.69154   0.27853   0.00000  Uiso   1.00
Be49   C     0.78542   0.13860   0.30038   0.00000  Uiso   1.00
Be50   C     0.82341   0.17530   0.27880   0.00000  Uiso   1.00
C52    N     0.78682   0.24293   0.27404   0.00000  Uiso   1.00
B25    C     0.72688   0.24398   0.29210   0.00000  Uiso   1.00
C53    N     0.72338   0.18198   0.30843   0.00000  Uiso   1.00
He51   H     0.87425   0.15898   0.26684   0.00000  Uiso   1.00
He52   H     0.79701   0.08442   0.31021   0.00000  Uiso   1.00
Li27   H     0.68564   0.28995   0.29334   0.00000  Uiso   1.00
Be51   C     0.25897   0.92147   0.36855   0.00000  Uiso   1.00
Be52   C     0.25572   0.99774   0.37451   0.00000  Uiso   1.00
C54    N     0.29987   0.03601   0.35498   0.00000  Uiso   1.00
B26    C     0.32706   0.98222   0.33762   0.00000  Uiso   1.00
C55    N     0.30536   0.91191   0.34534   0.00000  Uiso   1.00
He53   H     0.22630   0.02709   0.39141   0.00000  Uiso   1.00
He54   H     0.23203   0.87353   0.37910   0.00000  Uiso   1.00
Li28   H     0.36455   0.99404   0.31977   0.00000  Uiso   1.00
Be53   C     0.71856   0.02180   0.37021   0.00000  Uiso   1.00
Be54   C     0.72173   0.94431   0.36677   0.00000  Uiso   1.00
C56    N     0.67862   0.92532   0.34377   0.00000  Uiso   1.00
B27    C     0.65208   0.99129   0.33376   0.00000  Uiso   1.00
C57    N     0.67369   0.05111   0.34930   0.00000  Uiso   1.00
He55   H     0.75105   0.90144   0.37893   0.00000  Uiso   1.00
He56   H     0.74424   0.05816   0.38596   0.00000  Uiso   1.00
Li29   H     0.61574   0.99560   0.31543   0.00000  Uiso   1.00
Be55   C     0.51486   0.24732   0.32401   0.00000  Uiso   1.00
Be56   C     0.43564   0.24504   0.32666   0.00000  Uiso   1.00
C58    N     0.41521   0.17857   0.33987   0.00000  Uiso   1.00
B28    C     0.48228   0.14394   0.34546   0.00000  Uiso   1.00
C59    N     0.54410   0.18245   0.33569   0.00000  Uiso   1.00
He57   H     0.39259   0.28552   0.32004   0.00000  Uiso   1.00
He58   H     0.55230   0.28989   0.31458   0.00000  Uiso   1.00
Li30   H     0.48599   0.08938   0.35589   0.00000  Uiso   1.00
Be57   C     0.45719   0.81544   0.28460   0.00000  Uiso   1.00
Be58   C     0.53673   0.81769   0.28456   0.00000  Uiso   1.00
C60    N     0.56087   0.81541   0.31188   0.00000  Uiso   1.00
B29    C     0.49610   0.81306   0.32751   0.00000  Uiso   1.00
C61    N     0.43200   0.81189   0.31195   0.00000  Uiso   1.00
He59   H     0.57778   0.82015   0.26727   0.00000  Uiso   1.00
He60   H     0.41678   0.81563   0.26738   0.00000  Uiso   1.00
Li31   H     0.49567   0.81080   0.35023   0.00000  Uiso   1.00
Be59   C     0.23118   0.22037   0.43036   0.00000  Uiso   1.00
Be60   C     0.22187   0.18261   0.40538   0.00000  Uiso   1.00
C62    N     0.28887   0.19022   0.38996   0.00000  Uiso   1.00
B30    C     0.33640   0.23176   0.40599   0.00000  Uiso   1.00
C63    N     0.30453   0.25039   0.43081   0.00000  Uiso   1.00
He61   H     0.17242   0.15176   0.39745   0.00000  Uiso   1.00
He62   H     0.19152   0.22737   0.44788   0.00000  Uiso   1.00
Li32   H     0.39468   0.24759   0.39969   0.00000  Uiso   1.00
Be61   C     0.71970   0.63815   0.37630   0.00000  Uiso   1.00
Be62   C     0.71845   0.67608   0.35111   0.00000  Uiso   1.00
C64    N     0.68526   0.74575   0.35544   0.00000  Uiso   1.00
B31    C     0.66559   0.74712   0.38268   0.00000  Uiso   1.00
C65    N     0.68590   0.68363   0.39620   0.00000  Uiso   1.00
He63   H     0.74020   0.65941   0.33069   0.00000  Uiso   1.00
He64   H     0.74162   0.58247   0.38156   0.00000  Uiso   1.00
Li33   H     0.63716   0.79474   0.39275   0.00000  Uiso   1.00
Be63   C     0.28234   0.62629   0.37770   0.00000  Uiso   1.00
Be64   C     0.27887   0.66414   0.35253   0.00000  Uiso   1.00
C66    N     0.31279   0.73416   0.35579   0.00000  Uiso   1.00
B32    C     0.33736   0.73587   0.38236   0.00000  Uiso   1.00
C67    N     0.31978   0.67215   0.39650   0.00000  Uiso   1.00
He65   H     0.25335   0.64720   0.33284   0.00000  Uiso   1.00
He66   H     0.26163   0.57027   0.38359   0.00000  Uiso   1.00
Li34   H     0.36768   0.78380   0.39146   0.00000  Uiso   1.00
Be65   C     0.76514   0.31198   0.39372   0.00000  Uiso   1.00
Be66   C     0.75794   0.27265   0.36897   0.00000  Uiso   1.00
C68    N     0.69289   0.22788   0.37081   0.00000  Uiso   1.00
B33    C     0.66346   0.24065   0.39650   0.00000  Uiso   1.00
C69    N     0.70433   0.29217   0.41096   0.00000  Uiso   1.00
He67   H     0.79418   0.27308   0.35031   0.00000  Uiso   1.00
He68   H     0.80817   0.35320   0.40016   0.00000  Uiso   1.00
Li35   H     0.61131   0.21346   0.40444   0.00000  Uiso   1.00
Be67   C     0.79376   0.84683   0.46954   0.00000  Uiso   1.00
Be68   C     0.75901   0.80873   0.44789   0.00000  Uiso   1.00
C70    N     0.73758   0.73816   0.45739   0.00000  Uiso   1.00
B34    C     0.75831   0.73614   0.48441   0.00000  Uiso   1.00
He69   H     0.93954   0.93297   0.49245   0.00000  Uiso   1.00
He70   H     0.74938   0.82600   0.42642   0.00000  Uiso   1.00
He71   H     0.81795   0.90365   0.47023   0.00000  Uiso   1.00
Be69   C     0.26910   0.80288   0.45052   0.00000  Uiso   1.00
Be70   C     0.23937   0.84245   0.47292   0.00000  Uiso   1.00
B35    C     0.25640   0.72614   0.48560   0.00000  Uiso   1.00
C71    N     0.27845   0.72876   0.45857   0.00000  Uiso   1.00
He72   H     0.22441   0.90188   0.47474   0.00000  Uiso   1.00
He73   H     0.28243   0.82173   0.42941   0.00000  Uiso   1.00
Be71   C     0.84583   0.27996   0.46875   0.00000  Uiso   1.00
Be72   C     0.88239   0.24415   0.49044   0.00000  Uiso   1.00
C72    N     0.76779   0.27851   0.47412   0.00000  Uiso   1.00
He74   H     0.86955   0.30527   0.44982   0.00000  Uiso   1.00
Be73   C     0.22628   0.51969   0.44747   0.00000  Uiso   1.00
Be74   C     0.22933   0.44286   0.45245   0.00000  Uiso   1.00
C73    N     0.30561   0.42205   0.45350   0.00000  Uiso   1.00
B36    C     0.34611   0.48612   0.44912   0.00000  Uiso   1.00
C74    N     0.30065   0.54680   0.44578   0.00000  Uiso   1.00
He75   H     0.18324   0.40160   0.45530   0.00000  Uiso   1.00
He76   H     0.17718   0.55711   0.44534   0.00000  Uiso   1.00
Li36   H     0.40877   0.48878   0.44896   0.00000  Uiso   1.00
Be75   C     0.79072   0.46628   0.45897   0.00000  Uiso   1.00
Be76   C     0.78724   0.54368   0.45567   0.00000  Uiso   1.00
C75    N     0.71469   0.56144   0.44649   0.00000  Uiso   1.00
B37    C     0.67729   0.49503   0.44389   0.00000  Uiso   1.00
C76    N     0.72041   0.43590   0.45173   0.00000  Uiso   1.00
He77   H     0.83037   0.58730   0.45938   0.00000  Uiso   1.00
He78   H     0.83737   0.43120   0.46646   0.00000  Uiso   1.00
Li37   H     0.61781   0.48998   0.43712   0.00000  Uiso   1.00
Li38   H     0.50667   0.65112   0.41134   0.00000  Uiso   1.00
C77    N     0.45523   0.31591   0.46838   0.00000  Uiso   1.00
B38    C     0.51683   0.31634   0.45106   0.00000  Uiso   1.00
C78    N     0.58415   0.31898   0.46481   0.00000  Uiso   1.00
Li39   H     0.51270   0.31284   0.42843   0.00000  Uiso   1.00
Be77   C     0.46403   0.67717   0.47621   0.00000  Uiso   1.00
Be78   C     0.54344   0.68012   0.47628   0.00000  Uiso   1.00
C79    N     0.56924   0.67041   0.44924   0.00000  Uiso   1.00
B39    C     0.50569   0.66011   0.43384   0.00000  Uiso   1.00
C80    N     0.44062   0.66549   0.44912   0.00000  Uiso   1.00
H21    Zn    0.33508   0.80434   0.73706   0.00000  Uiso   1.00
H22    Zn    0.66653   0.15083   0.74209   0.00000  Uiso   1.00
H23    Zn    0.67891   0.81473   0.73474   0.00000  Uiso   1.00
H24    Zn    0.18223   0.64844   0.63988   0.00000  Uiso   1.00
H25    Zn    0.82618   0.32352   0.65316   0.00000  Uiso   1.00
H26    Zn    0.16738   0.31375   0.66440   0.00000  Uiso   1.00
H27    Zn    0.83605   0.66093   0.63808   0.00000  Uiso   1.00
H28    Zn    0.18893   0.82276   0.53194   0.00000  Uiso   1.00
H29    Zn    0.84918   0.15940   0.54315   0.00000  Uiso   1.00
H30    Zn    0.19583   0.14828   0.55575   0.00000  Uiso   1.00
H31    Zn    0.83724   0.82950   0.52906   0.00000  Uiso   1.00
Be79   C     0.26696   0.02066   0.71278   0.00000  Uiso   1.00
Be80   C     0.27025   0.94336   0.70886   0.00000  Uiso   1.00
C81    N     0.31476   0.91307   0.72967   0.00000  Uiso   1.00
C82    N     0.30916   0.03867   0.73612   0.00000  Uiso   1.00
He79   H     0.24559   0.90797   0.69263   0.00000  Uiso   1.00
He80   H     0.23848   0.06385   0.70056   0.00000  Uiso   1.00
Be81   C     0.71387   0.95164   0.69820   0.00000  Uiso   1.00
Be82   C     0.71086   0.02958   0.69989   0.00000  Uiso   1.00
C83    N     0.68273   0.04864   0.72595   0.00000  Uiso   1.00
B40    C     0.67056   0.98248   0.73924   0.00000  Uiso   1.00
C84    N     0.68781   0.92223   0.72322   0.00000  Uiso   1.00
He81   H     0.72565   0.07257   0.68447   0.00000  Uiso   1.00
He82   H     0.73165   0.91507   0.68108   0.00000  Uiso   1.00
B41    C     0.50695   0.80785   0.73453   0.00000  Uiso   1.00
Li40   H     0.50598   0.82212   0.71240   0.00000  Uiso   1.00
Li41   H     0.48932   0.13328   0.72405   0.00000  Uiso   1.00
Be83   C     0.33565   0.66162   0.66763   0.00000  Uiso   1.00
Be84   C     0.37178   0.69748   0.68956   0.00000  Uiso   1.00
C85    N     0.31782   0.74004   0.70365   0.00000  Uiso   1.00
B42    C     0.25134   0.72896   0.68991   0.00000  Uiso   1.00
C86    N     0.25901   0.68152   0.66806   0.00000  Uiso   1.00
He83   H     0.43141   0.69567   0.69621   0.00000  Uiso   1.00
He84   H     0.35854   0.62293   0.65203   0.00000  Uiso   1.00
Li42   H     0.19694   0.75424   0.69624   0.00000  Uiso   1.00
Be85   C     0.67455   0.33189   0.68586   0.00000  Uiso   1.00
Be86   C     0.63621   0.29025   0.70616   0.00000  Uiso   1.00
C87    N     0.68246   0.23064   0.71358   0.00000  Uiso   1.00
B43    C     0.74719   0.23854   0.69818   0.00000  Uiso   1.00
C88    N     0.74547   0.29939   0.68133   0.00000  Uiso   1.00
He85   H     0.57959   0.29779   0.71562   0.00000  Uiso   1.00
He86   H     0.65761   0.38256   0.67465   0.00000  Uiso   1.00
Li43   H     0.79596   0.20027   0.69942   0.00000  Uiso   1.00
Be87   C     0.30699   0.32826   0.70163   0.00000  Uiso   1.00
Be88   C     0.34406   0.28637   0.72176   0.00000  Uiso   1.00
C89    N     0.30049   0.22256   0.72718   0.00000  Uiso   1.00
B44    C     0.23780   0.22889   0.71107   0.00000  Uiso   1.00
C90    N     0.23917   0.29176   0.69523   0.00000  Uiso   1.00
He87   H     0.39844   0.29637   0.73226   0.00000  Uiso   1.00
He88   H     0.32289   0.38150   0.69169   0.00000  Uiso   1.00
Li44   H     0.19079   0.18790   0.71095   0.00000  Uiso   1.00
Be89   C     0.68850   0.65390   0.67105   0.00000  Uiso   1.00
Be90   C     0.65081   0.68977   0.69281   0.00000  Uiso   1.00
C91    N     0.69884   0.74528   0.70301   0.00000  Uiso   1.00
B45    C     0.76371   0.74099   0.68748   0.00000  Uiso   1.00
C92    N     0.76070   0.68587   0.66811   0.00000  Uiso   1.00
He89   H     0.59369   0.68033   0.70168   0.00000  Uiso   1.00
He90   H     0.67003   0.60733   0.65782   0.00000  Uiso   1.00
Li45   H     0.81377   0.77710   0.69070   0.00000  Uiso   1.00
Be91   C     0.23201   0.42302   0.62235   0.00000  Uiso   1.00
Be92   C     0.23459   0.49938   0.61646   0.00000  Uiso   1.00
C93    N     0.19139   0.53674   0.63636   0.00000  Uiso   1.00
B46    C     0.16513   0.48237   0.65379   0.00000  Uiso   1.00
C94    N     0.18699   0.41253   0.64589   0.00000  Uiso   1.00
He91   H     0.26283   0.52939   0.59936   0.00000  Uiso   1.00
He92   H     0.25890   0.37567   0.61162   0.00000  Uiso   1.00
Li46   H     0.12865   0.49346   0.67193   0.00000  Uiso   1.00
Be93   C     0.79120   0.51974   0.60720   0.00000  Uiso   1.00
Be94   C     0.78867   0.44230   0.61074   0.00000  Uiso   1.00
C95    N     0.81910   0.42562   0.63647   0.00000  Uiso   1.00
B47    C     0.83787   0.49280   0.64783   0.00000  Uiso   1.00
C96    N     0.82276   0.55136   0.63080   0.00000  Uiso   1.00
He93   H     0.76791   0.39806   0.59689   0.00000  Uiso   1.00
He94   H     0.77341   0.55442   0.58967   0.00000  Uiso   1.00
Li47   H     0.86347   0.49897   0.66838   0.00000  Uiso   1.00
Be95   C     0.97249   0.75405   0.65715   0.00000  Uiso   1.00
Be96   C     0.05191   0.75097   0.65763   0.00000  Uiso   1.00
C97    N     0.07443   0.68170   0.64732   0.00000  Uiso   1.00
B48    C     0.00858   0.64611   0.64027   0.00000  Uiso   1.00
C98    N     0.94528   0.68686   0.64641   0.00000  Uiso   1.00
He95   H     0.09375   0.79260   0.66467   0.00000  Uiso   1.00
He96   H     0.93361   0.79878   0.66370   0.00000  Uiso   1.00
Li48   H     0.00661   0.58942   0.63142   0.00000  Uiso   1.00
Be97   C     0.02450   0.30357   0.70121   0.00000  Uiso   1.00
Be98   C     0.94542   0.30583   0.69850   0.00000  Uiso   1.00
C99    N     0.92874   0.31237   0.67052   0.00000  Uiso   1.00
B49    C     0.99742   0.31468   0.65727   0.00000  Uiso   1.00
C100   N     0.05698   0.30897   0.67492   0.00000  Uiso   1.00
He97   H     0.90011   0.30305   0.71432   0.00000  Uiso   1.00
He98   H     0.05994   0.29845   0.71972   0.00000  Uiso   1.00
Li49   H     0.00404   0.32005   0.63473   0.00000  Uiso   1.00
Be99   C     0.28841   0.72195   0.56611   0.00000  Uiso   1.00
Be100  C     0.28820   0.68339   0.59118   0.00000  Uiso   1.00
C101   N     0.21695   0.69213   0.60363   0.00000  Uiso   1.00
B50    C     0.17647   0.73514   0.58588   0.00000  Uiso   1.00
C102   N     0.21689   0.75373   0.56270   0.00000  Uiso   1.00
He99   H     0.33361   0.65146   0.60117   0.00000  Uiso   1.00
He100  H     0.33365   0.72860   0.55042   0.00000  Uiso   1.00
Li50   H     0.11725   0.75235   0.58976   0.00000  Uiso   1.00
Be101  C     0.75534   0.16137   0.59581   0.00000  Uiso   1.00
Be102  C     0.74966   0.19898   0.62099   0.00000  Uiso   1.00
C103   N     0.80810   0.25186   0.62208   0.00000  Uiso   1.00
B51    C     0.84691   0.24496   0.59774   0.00000  Uiso   1.00
C104   N     0.81760   0.19047   0.58126   0.00000  Uiso   1.00
He101  H     0.70841   0.19226   0.63807   0.00000  Uiso   1.00
He102  H     0.72041   0.11567   0.58736   0.00000  Uiso   1.00
Li51   H     0.89681   0.27937   0.59208   0.00000  Uiso   1.00
Be103  C     0.24244   0.13227   0.61572   0.00000  Uiso   1.00
Be104  C     0.23694   0.17096   0.64069   0.00000  Uiso   1.00
C105   N     0.19397   0.23515   0.63639   0.00000  Uiso   1.00
B52    C     0.17375   0.23275   0.60934   0.00000  Uiso   1.00
C106   N     0.20208   0.17186   0.59596   0.00000  Uiso   1.00
He103  H     0.26173   0.15828   0.66090   0.00000  Uiso   1.00
He104  H     0.27151   0.07968   0.61055   0.00000  Uiso   1.00
Li52   H     0.13885   0.27574   0.59935   0.00000  Uiso   1.00
Be105  C     0.72817   0.74854   0.56795   0.00000  Uiso   1.00
Be106  C     0.72739   0.71194   0.59342   0.00000  Uiso   1.00
C107   N     0.80141   0.71178   0.60354   0.00000  Uiso   1.00
B53    C     0.84459   0.74668   0.58387   0.00000  Uiso   1.00
C108   N     0.80294   0.76964   0.56188   0.00000  Uiso   1.00
He105  H     0.67982   0.68719   0.60528   0.00000  Uiso   1.00
He106  H     0.68152   0.76057   0.55364   0.00000  Uiso   1.00
Li53   H     0.90635   0.75570   0.58573   0.00000  Uiso   1.00
Be107  C     0.24760   0.30604   0.54034   0.00000  Uiso   1.00
Be108  C     0.27875   0.34479   0.51787   0.00000  Uiso   1.00
C109   N     0.29205   0.29377   0.49664   0.00000  Uiso   1.00
B54    C     0.27104   0.22598   0.50709   0.00000  Uiso   1.00
C110   N     0.24423   0.23044   0.53352   0.00000  Uiso   1.00
He107  H     0.29087   0.40480   0.51516   0.00000  Uiso   1.00
He108  H     0.22923   0.32640   0.56075   0.00000  Uiso   1.00
Li54   H     0.27539   0.17331   0.49542   0.00000  Uiso   1.00
Li55   H     0.74893   0.68753   0.49801   0.00000  Uiso   1.00
C111   N     0.23266   0.79365   0.49526   0.00000  Uiso   1.00
Li56   H     0.25717   0.67493   0.49821   0.00000  Uiso   1.00
C112   N     0.82725   0.22044   0.50945   0.00000  Uiso   1.00
B55    C     0.75955   0.24242   0.49876   0.00000  Uiso   1.00
He109  H     0.94346   0.23494   0.49380   0.00000  Uiso   1.00
Li57   H     0.70420   0.23126   0.50881   0.00000  Uiso   1.00
Be109  C     0.31295   0.02525   0.53966   0.00000  Uiso   1.00
Be110  C     0.31053   0.94846   0.53429   0.00000  Uiso   1.00
C113   N     0.23544   0.92411   0.53750   0.00000  Uiso   1.00
B56    C     0.19530   0.98563   0.54507   0.00000  Uiso   1.00
C114   N     0.23926   0.04844   0.54601   0.00000  Uiso   1.00
He110  H     0.35590   0.90948   0.52820   0.00000  Uiso   1.00
He111  H     0.36077   0.06522   0.53912   0.00000  Uiso   1.00
Li58   H     0.13364   0.98468   0.54948   0.00000  Uiso   1.00
Be111  C     0.72559   0.96152   0.52586   0.00000  Uiso   1.00
Be112  C     0.72785   0.03922   0.52883   0.00000  Uiso   1.00
C115   N     0.80166   0.05965   0.53609   0.00000  Uiso   1.00
B57    C     0.84101   0.99465   0.53791   0.00000  Uiso   1.00
C116   N     0.79792   0.93397   0.53137   0.00000  Uiso   1.00
He112  H     0.68328   0.08137   0.52598   0.00000  Uiso   1.00
He113  H     0.67877   0.92387   0.51994   0.00000  Uiso   1.00
Li59   H     0.90131   0.99145   0.54372   0.00000  Uiso   1.00
Be113  C     0.48504   0.32135   0.49488   0.00000  Uiso   1.00
He114  H     0.44795   0.32257   0.51331   0.00000  Uiso   1.00
He115  H     0.60757   0.32809   0.50884   0.00000  Uiso   1.00
He116  H     0.58331   0.68909   0.49335   0.00000  Uiso   1.00
He117  H     0.42265   0.68323   0.49323   0.00000  Uiso   1.00
Be114  C     0.97760   0.89807   0.50484   0.00000  Uiso   1.00
Be115  C     0.05682   0.89679   0.50556   0.00000  Uiso   1.00
C117   N     0.07877   0.84305   0.52468   0.00000  Uiso   1.00
B58    C     0.01249   0.81321   0.53471   0.00000  Uiso   1.00
C118   N     0.94960   0.84529   0.52357   0.00000  Uiso   1.00
He118  H     0.09871   0.93045   0.49392   0.00000  Uiso   1.00
Li60   H     0.01012   0.76833   0.55023   0.00000  Uiso   1.00
Be116  C     0.06991   0.10322   0.51777   0.00000  Uiso   1.00
Be117  C     0.99101   0.10508   0.51518   0.00000  Uiso   1.00
C119   N     0.96062   0.13971   0.53856   0.00000  Uiso   1.00
B59    C     0.02156   0.15810   0.55439   0.00000  Uiso   1.00
C120   N     0.08881   0.13604   0.54290   0.00000  Uiso   1.00
He119  H     0.95436   0.08420   0.49853   0.00000  Uiso   1.00
He120  H     0.11369   0.08058   0.50375   0.00000  Uiso   1.00
Li61   H     0.01681   0.18585   0.57461   0.00000  Uiso   1.00
C121   N     0.79240   0.80068   0.49275   0.00000  Uiso   1.00
Be118  C     0.56427   0.32355   0.49267   0.00000  Uiso   1.00
H32    Zn    0.33771   0.68576   0.94274   0.00000  Uiso   1.00
H33    Zn    0.67016   0.33802   0.94165   0.00000  Uiso   1.00
H34    Zn    0.32834   0.34538   0.95980   0.00000  Uiso   1.00
H35    Zn    0.67988   0.67606   0.93891   0.00000  Uiso   1.00
H36    Zn    0.18240   0.64032   0.83335   0.00000  Uiso   1.00
H37    Zn    0.83216   0.31914   0.83096   0.00000  Uiso   1.00
H38    Zn    0.17398   0.30308   0.84904   0.00000  Uiso   1.00
H39    Zn    0.83950   0.65449   0.82723   0.00000  Uiso   1.00
H40    Zn    0.32347   0.13991   0.75378   0.00000  Uiso   1.00
Li62   H     0.20828   0.22308   0.98951   0.00000  Uiso   1.00
Be119  C     0.83348   0.74537   0.95371   0.00000  Uiso   1.00
Be120  C     0.86849   0.77921   0.97629   0.00000  Uiso   1.00
B60    C     0.74941   0.75543   0.98727   0.00000  Uiso   1.00
C122   N     0.75749   0.73203   0.96067   0.00000  Uiso   1.00
He121  H     0.92754   0.79843   0.97894   0.00000  Uiso   1.00
He122  H     0.85630   0.73147   0.93313   0.00000  Uiso   1.00
Be121  C     0.16555   0.82549   0.97427   0.00000  Uiso   1.00
Be122  C     0.20439   0.79056   0.95259   0.00000  Uiso   1.00
C123   N     0.26516   0.75123   0.96364   0.00000  Uiso   1.00
B61    C     0.26090   0.76259   0.99141   0.00000  Uiso   1.00
He123  H     0.19415   0.79141   0.93020   0.00000  Uiso   1.00
He124  H     0.11526   0.86181   0.97403   0.00000  Uiso   1.00
Be123  C     0.85328   0.22947   0.97938   0.00000  Uiso   1.00
Be124  C     0.81930   0.26383   0.95680   0.00000  Uiso   1.00
C124   N     0.74416   0.27981   0.96394   0.00000  Uiso   1.00
B62    C     0.73563   0.25716   0.99064   0.00000  Uiso   1.00
He125  H     0.84250   0.27650   0.93615   0.00000  Uiso   1.00
He126  H     0.91153   0.20834   0.98188   0.00000  Uiso   1.00
Be125  C     0.24775   0.48628   0.97508   0.00000  Uiso   1.00
Be126  C     0.24911   0.56353   0.97118   0.00000  Uiso   1.00
C125   N     0.31254   0.58150   0.95496   0.00000  Uiso   1.00
B63    C     0.34674   0.51502   0.94924   0.00000  Uiso   1.00
C126   N     0.31056   0.45588   0.96144   0.00000  Uiso   1.00
He127  H     0.20978   0.60667   0.97882   0.00000  Uiso   1.00
He128  H     0.20740   0.45108   0.98686   0.00000  Uiso   1.00
Li63   H     0.39889   0.50987   0.93664   0.00000  Uiso   1.00
Be127  C     0.70246   0.54765   0.97869   0.00000  Uiso   1.00
Be128  C     0.70035   0.46966   0.97929   0.00000  Uiso   1.00
C127   N     0.68628   0.44424   0.95262   0.00000  Uiso   1.00
B64    C     0.67849   0.50680   0.93694   0.00000  Uiso   1.00
C128   N     0.68965   0.57066   0.95165   0.00000  Uiso   1.00
Li64   H     0.66749   0.50577   0.91459   0.00000  Uiso   1.00
Be129  C     0.55298   0.78040   0.95939   0.00000  Uiso   1.00
Be130  C     0.47348   0.78216   0.96036   0.00000  Uiso   1.00
C129   N     0.44610   0.71516   0.94951   0.00000  Uiso   1.00
B65    C     0.50899   0.67573   0.94197   0.00000  Uiso   1.00
C130   N     0.57495   0.71229   0.94795   0.00000  Uiso   1.00
He129  H     0.43445   0.82536   0.96815   0.00000  Uiso   1.00
He130  H     0.59538   0.82200   0.96602   0.00000  Uiso   1.00
Li65   H     0.50688   0.61970   0.93259   0.00000  Uiso   1.00
Be131  C     0.46150   0.24003   0.96554   0.00000  Uiso   1.00
Be132  C     0.54021   0.23736   0.96141   0.00000  Uiso   1.00
C131   N     0.56470   0.30782   0.95276   0.00000  Uiso   1.00
B66    C     0.50070   0.35008   0.95121   0.00000  Uiso   1.00
C132   N     0.43697   0.31201   0.95926   0.00000  Uiso   1.00
He131  H     0.58057   0.19121   0.96418   0.00000  Uiso   1.00
He132  H     0.42142   0.19654   0.97270   0.00000  Uiso   1.00
Li66   H     0.50099   0.40931   0.94506   0.00000  Uiso   1.00
Be133  C     0.30348   0.74115   0.85930   0.00000  Uiso   1.00
Be134  C     0.34084   0.75060   0.88440   0.00000  Uiso   1.00
C133   N     0.31423   0.69591   0.90262   0.00000  Uiso   1.00
B67    C     0.26071   0.65661   0.88846   0.00000  Uiso   1.00
C134   N     0.25272   0.68134   0.86207   0.00000  Uiso   1.00
He133  H     0.38497   0.79103   0.89056   0.00000  Uiso   1.00
He134  H     0.30861   0.77273   0.83987   0.00000  Uiso   1.00
Li67   H     0.22863   0.60896   0.89720   0.00000  Uiso   1.00
Be135  C     0.67974   0.27751   0.85777   0.00000  Uiso   1.00
Be136  C     0.64193   0.28324   0.88318   0.00000  Uiso   1.00
C135   N     0.69011   0.31973   0.90152   0.00000  Uiso   1.00
B68    C     0.75516   0.33436   0.88695   0.00000  Uiso   1.00
C136   N     0.75209   0.30883   0.86050   0.00000  Uiso   1.00
He135  H     0.58457   0.26465   0.88955   0.00000  Uiso   1.00
He136  H     0.66126   0.25237   0.83823   0.00000  Uiso   1.00
Li68   H     0.80505   0.36312   0.89565   0.00000  Uiso   1.00
Be137  C     0.23046   0.21163   0.89783   0.00000  Uiso   1.00
Be138  C     0.26354   0.22155   0.92369   0.00000  Uiso   1.00
C137   N     0.27563   0.29782   0.92768   0.00000  Uiso   1.00
B69    C     0.25122   0.33135   0.90412   0.00000  Uiso   1.00
C138   N     0.22399   0.28150   0.88533   0.00000  Uiso   1.00
He137  H     0.27868   0.18034   0.93954   0.00000  Uiso   1.00
He138  H     0.21263   0.16017   0.88722   0.00000  Uiso   1.00
Li69   H     0.25360   0.39215   0.90058   0.00000  Uiso   1.00
Be139  C     0.69578   0.71754   0.85357   0.00000  Uiso   1.00
Be140  C     0.65832   0.72139   0.87908   0.00000  Uiso   1.00
C139   N     0.70209   0.68377   0.89841   0.00000  Uiso   1.00
B70    C     0.76445   0.65913   0.88426   0.00000  Uiso   1.00
C140   N     0.76370   0.67894   0.85711   0.00000  Uiso   1.00
He139  H     0.60387   0.74744   0.88489   0.00000  Uiso   1.00
He140  H     0.67994   0.74060   0.83339   0.00000  Uiso   1.00
Li70   H     0.81071   0.62713   0.89378   0.00000  Uiso   1.00
Be141  C     0.27316   0.42468   0.82209   0.00000  Uiso   1.00
Be142  C     0.27448   0.50211   0.81837   0.00000  Uiso   1.00
C141   N     0.20759   0.53130   0.82954   0.00000  Uiso   1.00
B71    C     0.16879   0.47135   0.84005   0.00000  Uiso   1.00
C142   N     0.20521   0.40535   0.83545   0.00000  Uiso   1.00
He141  H     0.31766   0.53835   0.80853   0.00000  Uiso   1.00
He142  H     0.31544   0.38230   0.81625   0.00000  Uiso   1.00
Li71   H     0.11282   0.47557   0.85037   0.00000  Uiso   1.00
Be143  C     0.82351   0.52278   0.78684   0.00000  Uiso   1.00
Be144  C     0.82222   0.44466   0.78766   0.00000  Uiso   1.00
C143   N     0.82744   0.42246   0.81516   0.00000  Uiso   1.00
B72    C     0.83210   0.48689   0.83001   0.00000  Uiso   1.00
C144   N     0.82921   0.54903   0.81384   0.00000  Uiso   1.00
He143  H     0.81782   0.40342   0.77088   0.00000  Uiso   1.00
He144  H     0.82039   0.56147   0.76922   0.00000  Uiso   1.00
Li72   H     0.83685   0.48857   0.85266   0.00000  Uiso   1.00
Be145  C     0.96848   0.70479   0.86539   0.00000  Uiso   1.00
Be146  C     0.04779   0.70102   0.86676   0.00000  Uiso   1.00
C145   N     0.07377   0.65870   0.84446   0.00000  Uiso   1.00
B73    C     0.01023   0.63874   0.83029   0.00000  Uiso   1.00
C146   N     0.94508   0.66445   0.84233   0.00000  Uiso   1.00
He145  H     0.08757   0.72489   0.88185   0.00000  Uiso   1.00
He146  H     0.92712   0.73274   0.87905   0.00000  Uiso   1.00
Li73   H     0.01130   0.60447   0.81140   0.00000  Uiso   1.00
Be147  C     0.02479   0.25841   0.87689   0.00000  Uiso   1.00
Be148  C     0.94633   0.26151   0.87268   0.00000  Uiso   1.00
C147   N     0.93355   0.30222   0.84864   0.00000  Uiso   1.00
B74    C     0.00403   0.32090   0.83877   0.00000  Uiso   1.00
C148   N     0.06101   0.29700   0.85544   0.00000  Uiso   1.00
He147  H     0.89891   0.23803   0.88496   0.00000  Uiso   1.00
He148  H     0.05737   0.23264   0.89365   0.00000  Uiso   1.00
Li74   H     0.01377   0.35360   0.81978   0.00000  Uiso   1.00
Be149  C     0.18417   0.79471   0.76769   0.00000  Uiso   1.00
Be150  C     0.14838   0.75563   0.78918   0.00000  Uiso   1.00
C149   N     0.20035   0.70513   0.80001   0.00000  Uiso   1.00
B75    C     0.26565   0.71563   0.78508   0.00000  Uiso   1.00
C150   N     0.25916   0.77020   0.76563   0.00000  Uiso   1.00
He149  H     0.08985   0.75944   0.79734   0.00000  Uiso   1.00
He150  H     0.16243   0.83892   0.75412   0.00000  Uiso   1.00
Li75   H     0.31816   0.68385   0.78856   0.00000  Uiso   1.00
Be151  C     0.80654   0.13129   0.77909   0.00000  Uiso   1.00
Be152  C     0.84560   0.17142   0.79932   0.00000  Uiso   1.00
C151   N     0.80958   0.24003   0.80285   0.00000  Uiso   1.00
B76    C     0.74952   0.23886   0.78530   0.00000  Uiso   1.00
C152   N     0.74532   0.17434   0.77048   0.00000  Uiso   1.00
He151  H     0.89658   0.15701   0.81119   0.00000  Uiso   1.00
He152  H     0.81717   0.07554   0.77032   0.00000  Uiso   1.00
Li76   H     0.70922   0.28538   0.78312   0.00000  Uiso   1.00
Be153  C     0.21717   0.10632   0.80327   0.00000  Uiso   1.00
Be154  C     0.18286   0.14517   0.82507   0.00000  Uiso   1.00
C153   N     0.20207   0.22065   0.82255   0.00000  Uiso   1.00
B77    C     0.24727   0.22508   0.79959   0.00000  Uiso   1.00
C154   N     0.25717   0.15769   0.78702   0.00000  Uiso   1.00
He153  H     0.14575   0.12501   0.84195   0.00000  Uiso   1.00
He154  H     0.21567   0.04656   0.79791   0.00000  Uiso   1.00
Li77   H     0.27129   0.27772   0.79147   0.00000  Uiso   1.00
Be155  C     0.82126   0.83204   0.77025   0.00000  Uiso   1.00
Be156  C     0.85964   0.79396   0.79108   0.00000  Uiso   1.00
C155   N     0.81960   0.72827   0.79691   0.00000  Uiso   1.00
B78    C     0.75788   0.72936   0.78011   0.00000  Uiso   1.00
C156   N     0.75598   0.79129   0.76378   0.00000  Uiso   1.00
He155  H     0.91270   0.80785   0.80188   0.00000  Uiso   1.00
He156  H     0.83460   0.88538   0.75991   0.00000  Uiso   1.00
Li78   H     0.71434   0.68483   0.77971   0.00000  Uiso   1.00
B79    C     0.33549   0.97215   0.74576   0.00000  Uiso   1.00
Li79   H     0.37168   0.96696   0.76411   0.00000  Uiso   1.00
Li80   H     0.64787   0.97816   0.76047   0.00000  Uiso   1.00
Be157  C     0.54868   0.78332   0.77606   0.00000  Uiso   1.00
Be158  C     0.46916   0.78079   0.77665   0.00000  Uiso   1.00
C157   N     0.44312   0.79577   0.75013   0.00000  Uiso   1.00
C158   N     0.57220   0.80028   0.74921   0.00000  Uiso   1.00
He157  H     0.42950   0.76951   0.79388   0.00000  Uiso   1.00
He158  H     0.59006   0.77457   0.79262   0.00000  Uiso   1.00
Be159  C     0.46429   0.16527   0.78971   0.00000  Uiso   1.00
Be160  C     0.54352   0.16788   0.78689   0.00000  Uiso   1.00
C159   N     0.56211   0.15513   0.75926   0.00000  Uiso   1.00
B80    C     0.49438   0.14499   0.74629   0.00000  Uiso   1.00
C160   N     0.43360   0.15051   0.76384   0.00000  Uiso   1.00
He159  H     0.58788   0.17739   0.80239   0.00000  Uiso   1.00
He160  H     0.42756   0.17238   0.80804   0.00000  Uiso   1.00
loop_
_geom_bond_atom_site_label_1
_geom_bond_atom_site_label_2
_geom_bond_distance
_geom_bond_site_symmetry_2
_ccdc_geom_bond_type
H1     C1      1.994   .     S
H1     C6      1.992   .     S
H1     C10     1.988   .     S
H1     C14     1.989   .     S
H2     C3      1.990   1_554 S
H2     C8      1.985   .     S
H2     C12     1.987   .     S
H2     C16     1.988   .     S
H3     C4      1.998   1_554 S
H3     C7      1.988   .     S
H3     C13     1.990   .     S
H3     C18     1.991   .     S
H4     C5      1.989   .     S
H4     C9      1.989   .     S
H4     C11     1.991   .     S
H4     C20     1.990   .     S
H5     C15     1.993   .     S
H5     C22     1.995   .     S
H5     C26     2.001   .     S
H5     C30     1.998   .     S
H6     C17     1.993   .     S
H6     C24     2.004   .     S
H6     C28     1.991   .     S
H6     C32     2.002   .     S
H7     C19     1.994   .     S
H7     C23     1.999   .     S
H7     C29     1.992   .     S
H7     C34     2.000   .     S
H8     C21     1.997   .     S
H8     C25     2.005   .     S
H8     C27     1.996   .     S
H8     C36     2.002   .     S
H9     C33     1.999   .     S
H9     C40     2.001   .     S
H9     C44     2.005   .     S
H9     C48     2.000   .     S
H10    C35     1.997   .     S
H10    C41     2.004   .     S
H10    C43     2.007   .     S
H10    C50     1.999   .     S
Be1    Be2     1.391   .     D
Be1    C2      1.390   1_554 S
Be1    He2     1.097   .     S
Be2    C1      1.388   .     S
Be2    He1     1.097   .     S
C1     B1      1.358   .     S
B1     C2      1.357   1_554 D
B1     Li62    1.098   1_554 S
C2     B1      1.357   1_556 D
C2     Be1     1.390   1_556 S
C2     H34     1.998   .     S
C3     H2      1.990   1_556 S
C3     Be120   1.390   .     S
C3     B60     1.356   .     D
Li1    B60     1.098   .     S
C4     H3      1.998   1_556 S
C4     Be121   1.390   .     S
C4     B61     1.358   .     D
Li2    B61     1.098   1_554 S
C5     Be123   1.390   1_554 S
C5     B62     1.356   1_554 D
Li3    B62     1.098   1_554 S
Be3    Be4     1.391   1_565 D
Be3    C7      1.388   .     S
Be3    He4     1.097   .     S
Be4    Be3     1.391   1_545 D
Be4    C6      1.389   .     S
Be4    He3     1.097   .     S
C6     B2      1.357   .     D
B2     C7      1.357   1_545 S
B2     Li4     1.098   .     S
C7     B2      1.357   1_565 S
Be5    Be6     1.391   1_545 D
Be5    C9      1.390   .     S
Be5    He6     1.097   .     S
Be6    Be5     1.391   1_565 D
Be6    C8      1.388   .     S
Be6    He5     1.097   .     S
C8     B3      1.356   1_565 S
B3     C8      1.356   1_545 S
B3     C9      1.356   .     D
B3     Li5     1.097   .     S
He7    Be128   1.097   .     S
He8    Be127   1.097   .     S
Be7    Be8     1.391   1_655 D
Be7    C11     1.389   .     S
Be7    He10    1.097   .     S
Be8    Be7     1.391   1_455 D
Be8    C10     1.388   .     S
Be8    He9     1.097   .     S
C10    B4      1.357   1_455 D
B4     C10     1.357   1_655 D
B4     C11     1.357   .     S
B4     Li6     1.097   .     S
Be9    Be10    1.391   1_455 D
Be9    C13     1.390   .     S
Be9    He12    1.097   .     S
Be10   Be9     1.391   1_655 D
Be10   C12     1.389   .     S
Be10   He11    1.097   .     S
C12    B5      1.357   1_655 S
B5     C12     1.357   1_455 S
B5     C13     1.356   .     D
B5     Li7     1.097   .     S
Be11   Be12    1.392   .     D
Be11   C15     1.389   .     S
Be11   He14    1.097   .     S
Be12   C14     1.389   .     S
Be12   He13    1.097   .     S
C14    B6      1.355   .     D
B6     C15     1.356   .     S
B6     Li8     1.098   .     S
Be13   Be14    1.393   .     D
Be13   C17     1.390   .     S
Be13   He16    1.097   .     S
Be14   C16     1.388   .     S
Be14   He15    1.096   .     S
C16    B7      1.357   .     S
B7     C17     1.356   .     D
B7     Li9     1.098   .     S
Be15   Be16    1.392   .     D
Be15   C19     1.389   .     S
Be15   He18    1.097   .     S
Be16   C18     1.389   .     S
Be16   He17    1.097   .     S
C18    B8      1.357   .     D
B8     C19     1.357   .     S
B8     Li10    1.098   .     S
Be17   Be18    1.392   .     D
Be17   C21     1.390   .     S
Be17   He20    1.097   .     S
Be18   C20     1.388   .     S
Be18   He19    1.096   .     S
C20    B9      1.357   .     D
B9     C21     1.356   .     S
B9     Li11    1.098   .     S
Be19   Be20    1.393   1_565 D
Be19   C23     1.389   .     S
Be19   He22    1.096   .     S
Be20   Be19    1.393   1_545 D
Be20   C22     1.389   .     S
Be20   He21    1.096   .     S
C22    B10     1.357   1_545 D
B10    C22     1.357   1_565 D
B10    C23     1.358   .     S
B10    Li12    1.099   .     S
Be21   Be22    1.394   1_545 D
Be21   C25     1.389   .     S
Be21   He24    1.096   .     S
Be22   Be21    1.394   1_565 D
Be22   C24     1.389   .     S
Be22   He23    1.096   .     S
C24    B11     1.358   .     D
B11    C25     1.358   1_565 S
B11    Li13    1.099   .     S
C25    B11     1.358   1_545 S
Be23   Be24    1.391   .     D
Be23   C27     1.389   .     S
Be23   He26    1.097   .     S
Be24   C26     1.390   .     S
Be24   He25    1.096   .     S
C26    B12     1.358   .     D
B12    C27     1.358   .     S
B12    Li14    1.097   .     S
Be25   Be26    1.390   .     D
Be25   C29     1.389   .     S
Be25   He28    1.097   .     S
Be26   C28     1.389   .     S
Be26   He27    1.097   .     S
C28    B13     1.357   .     S
B13    C29     1.358   .     D
B13    Li15    1.098   .     S
Be27   Be28    1.393   .     D
Be27   C31     1.390   .     S
Be27   He30    1.097   .     S
Be28   C30     1.389   .     S
Be28   He29    1.097   .     S
C30    B14     1.357   .     D
B14    C31     1.357   .     S
B14    Li16    1.097   .     S
C31    H11     1.997   .     S
Be29   Be30    1.393   .     D
Be29   C33     1.389   .     S
Be29   He32    1.097   .     S
Be30   C32     1.390   .     S
Be30   He31    1.097   .     S
C32    B15     1.358   .     D
B15    C33     1.358   .     S
B15    Li17    1.097   .     S
Be31   Be32    1.394   .     D
Be31   C35     1.389   .     S
Be31   He34    1.097   .     S
Be32   C34     1.390   .     S
Be32   He33    1.097   .     S
C34    B16     1.357   .     S
B16    C35     1.356   .     D
B16    Li18    1.097   .     S
Be33   Be34    1.393   .     D
Be33   C37     1.389   .     S
Be33   He36    1.097   .     S
Be34   C36     1.390   .     S
Be34   He35    1.097   .     S
C36    B17     1.358   .     S
B17    C37     1.358   .     D
B17    Li19    1.097   .     S
C37    H12     2.000   .     S
Li20   B20     1.098   .     S
B18    Li21    1.098   .     S
B18    C44     1.358   .     D
B18    C45     1.358   .     S
Be35   Be36    1.393   1_655 D
Be35   C39     1.388   .     S
Be35   He38    1.097   .     S
Be36   Be35    1.393   1_455 D
Be36   C38     1.390   .     S
Be36   He37    1.096   .     S
C38    H11     2.011   .     S
C38    B21     1.358   1_455 D
C39    H12     2.004   .     S
C39    B21     1.358   .     S
Be37   Be38    1.393   1_455 D
Be37   C41     1.389   .     S
Be37   He40    1.097   .     S
Be38   Be37    1.393   1_655 D
Be38   C40     1.389   .     S
Be38   He39    1.097   .     S
C40    B19     1.358   .     D
B19    C41     1.358   1_655 S
B19    Li23    1.099   .     S
C41    B19     1.358   1_455 S
H11    C42     2.002   .     S
H11    C46     2.005   .     S
H12    C45     2.003   .     S
H12    C52     2.001   .     S
H13    C47     2.014   .     S
H13    C54     2.009   .     S
H13    C58     2.011   .     S
H13    C62     2.010   .     S
H14    C49     1.999   .     S
H14    C56     2.004   .     S
H14    C60     1.995   .     S
H14    C64     1.999   .     S
H15    C51     1.997   .     S
H15    C55     2.002   .     S
H15    C61     1.994   .     S
H15    C66     2.001   .     S
H16    C53     2.005   .     S
H16    C57     2.002   .     S
H16    C59     2.008   .     S
H16    C68     2.002   .     S
H17    C63     2.001   .     S
H17    C73     1.996   .     S
H17    C77     2.001   .     S
H17    C109    1.999   .     S
H18    C65     1.990   .     S
H18    C70     1.989   .     S
H18    C75     1.984   .     S
H18    C79     1.983   .     S
H19    C67     1.995   .     S
H19    C71     1.992   .     S
H19    C74     1.991   .     S
H19    C80     1.986   .     S
H20    C69     2.001   .     S
H20    C72     1.996   .     S
H20    C76     1.995   .     S
H20    C78     2.000   .     S
Be39   Be40    1.393   .     D
Be39   C43     1.390   .     S
Be39   He42    1.096   .     S
Be40   C42     1.389   .     S
Be40   He41    1.097   .     S
C42    B20     1.359   .     D
B20    C43     1.358   .     S
Be41   Be42    1.393   .     D
Be41   C45     1.389   .     S
Be41   He44    1.096   .     S
Be42   C44     1.389   .     S
Be42   He43    1.095   .     S
B21    C38     1.358   1_655 D
B21    Li22    1.098   .     S
Be43   Be44    1.393   .     D
Be43   C47     1.390   .     S
Be43   He46    1.096   .     S
Be44   C46     1.388   .     S
Be44   He45    1.096   .     S
C46    B22     1.359   .     S
B22    C47     1.359   .     D
B22    Li24    1.097   .     S
Be45   Be46    1.394   .     D
Be45   C49     1.389   .     S
Be45   He48    1.097   .     S
Be46   C48     1.389   .     S
Be46   He47    1.097   .     S
C48    B23     1.357   .     D
B23    C49     1.357   .     S
B23    Li25    1.098   .     S
Be47   Be48    1.393   .     D
Be47   C51     1.389   .     S
Be47   He50    1.097   .     S
Be48   C50     1.389   .     S
Be48   He49    1.097   .     S
C50    B24     1.357   .     D
B24    C51     1.357   .     S
B24    Li26    1.098   .     S
Be49   Be50    1.392   .     D
Be49   C53     1.390   .     S
Be49   He52    1.097   .     S
Be50   C52     1.389   .     S
Be50   He51    1.097   .     S
C52    B25     1.358   .     S
B25    C53     1.358   .     D
B25    Li27    1.097   .     S
Be51   Be52    1.392   .     D
Be51   C55     1.389   .     S
Be51   He54    1.097   .     S
Be52   C54     1.390   1_565 S
Be52   He53    1.096   1_565 S
C54    Be52    1.390   1_545 S
C54    B26     1.359   1_545 D
B26    C54     1.359   1_565 D
B26    C55     1.359   .     S
B26    Li28    1.098   .     S
He53   Be52    1.096   1_545 S
Be53   Be54    1.393   1_545 D
Be53   C57     1.389   .     S
Be53   He56    1.097   .     S
Be54   Be53    1.393   1_565 D
Be54   C56     1.390   .     S
Be54   He55    1.097   .     S
C56    B27     1.358   .     D
B27    C57     1.358   1_565 S
B27    Li29    1.098   .     S
C57    B27     1.358   1_545 S
Be55   Be56    1.392   .     D
Be55   C59     1.389   .     S
Be55   He58    1.096   .     S
Be56   C58     1.389   .     S
Be56   He57    1.096   .     S
C58    B28     1.359   .     D
B28    C59     1.359   .     S
B28    Li30    1.098   .     S
Be57   Be58    1.393   .     D
Be57   C61     1.389   .     S
Be57   He60    1.097   .     S
Be58   C60     1.390   .     S
Be58   He59    1.097   .     S
C60    B29     1.357   .     S
B29    C61     1.357   .     D
B29    Li31    1.098   .     S
Be59   Be60    1.392   .     D
Be59   C63     1.389   .     S
Be59   He62    1.097   .     S
Be60   C62     1.389   .     S
Be60   He61    1.096   .     S
C62    B30     1.359   .     D
B30    C63     1.359   .     S
B30    Li32    1.098   .     S
Be61   Be62    1.392   .     D
Be61   C65     1.388   .     S
Be61   He64    1.097   .     S
Be62   C64     1.390   .     S
Be62   He63    1.095   .     S
C64    B31     1.356   .     D
B31    C65     1.358   .     S
B31    Li33    1.098   .     S
Be63   Be64    1.392   .     D
Be63   C67     1.389   .     S
Be63   He66    1.097   .     S
Be64   C66     1.389   .     S
Be64   He65    1.096   .     S
C66    B32     1.357   .     S
B32    C67     1.358   .     D
B32    Li34    1.098   .     S
Be65   Be66    1.392   .     D
Be65   C69     1.389   .     S
Be65   He68    1.097   .     S
Be66   C68     1.389   .     S
Be66   He67    1.097   .     S
C68    B33     1.358   .     D
B33    C69     1.359   .     S
B33    Li35    1.097   .     S
Be67   Be68    1.390   .     D
Be67   He71    1.097   .     S
Be67   C121    1.390   .     S
Be68   C70     1.388   .     S
Be68   He70    1.096   .     S
C70    B34     1.358   .     D
B34    Li55    1.098   .     S
B34    C121    1.356   .     S
He69   Be114   1.096   .     S
Be69   Be70    1.390   .     D
Be69   C71     1.389   .     S
Be69   He73    1.096   .     S
Be70   He72    1.096   .     S
Be70   C111    1.389   .     S
B35    C71     1.358   .     D
B35    C111    1.357   .     S
B35    Li56    1.098   .     S
Be71   Be72    1.390   .     D
Be71   C72     1.389   .     S
Be71   He74    1.096   .     S
Be72   C112    1.390   .     S
Be72   He109   1.097   .     S
C72    B55     1.358   .     D
Be73   Be74    1.392   .     D
Be73   C74     1.388   .     S
Be73   He76    1.097   .     S
Be74   C73     1.390   .     S
Be74   He75    1.097   .     S
C73    B36     1.357   .     D
B36    C74     1.357   .     S
B36    Li36    1.098   .     S
Be75   Be76    1.391   .     D
Be75   C76     1.390   .     S
Be75   He78    1.096   .     S
Be76   C75     1.388   .     S
Be76   He77    1.097   .     S
C75    B37     1.356   .     S
B37    C76     1.356   .     D
B37    Li37    1.098   .     S
Li38   B39     1.098   .     S
C77    B38     1.358   .     S
C77    Be113   1.390   .     S
B38    C78     1.359   .     D
B38    Li39    1.097   .     S
C78    Be118   1.389   .     S
Be77   Be78    1.391   .     D
Be77   C80     1.390   .     S
Be77   He117   1.096   .     S
Be78   C79     1.388   .     S
Be78   He116   1.096   .     S
C79    B39     1.356   .     S
B39    C80     1.355   .     D
H21    C81     2.006   .     S
H21    C85     2.003   .     S
H21    C150    1.999   .     S
H21    C157    2.007   .     S
H22    C83     2.003   .     S
H22    C87     1.996   .     S
H22    C152    1.997   .     S
H22    C159    2.002   .     S
H23    C84     2.001   .     S
H23    C91     1.999   .     S
H23    C156    2.001   .     S
H23    C158    2.004   .     S
H24    C86     2.008   .     S
H24    C93     2.006   .     S
H24    C97     2.011   .     S
H24    C101    2.003   .     S
H25    C88     1.997   .     S
H25    C95     1.996   .     S
H25    C99     2.000   .     S
H25    C103    1.997   .     S
H26    C90     1.998   .     S
H26    C94     2.001   .     S
H26    C100    1.996   .     S
H26    C105    2.001   .     S
H27    C92     2.003   .     S
H27    C96     1.998   .     S
H27    C98     2.010   .     S
H27    C107    1.999   .     S
H28    C102    1.995   .     S
H28    C111    1.993   .     S
H28    C113    1.997   .     S
H28    C117    1.999   .     S
H29    C104    1.996   .     S
H29    C112    1.999   .     S
H29    C115    1.990   .     S
H29    C119    1.995   .     S
H30    C106    1.990   .     S
H30    C110    1.996   .     S
H30    C114    1.994   .     S
H30    C120    1.991   .     S
H31    C108    1.996   .     S
H31    C116    1.992   .     S
H31    C118    2.001   .     S
H31    C121    1.994   .     S
Be79   Be80    1.393   1_545 D
Be79   C82     1.390   .     S
Be79   He80    1.095   .     S
Be80   Be79    1.393   1_565 D
Be80   C81     1.389   .     S
Be80   He79    1.097   .     S
C81    B79     1.359   .     S
C82    H40     2.012   .     S
C82    B79     1.359   1_545 D
Be81   Be82    1.393   1_565 D
Be81   C84     1.389   .     S
Be81   He82    1.097   .     S
Be82   Be81    1.393   1_545 D
Be82   C83     1.390   .     S
Be82   He81    1.097   .     S
C83    B40     1.358   1_545 D
B40    C83     1.358   1_565 D
B40    C84     1.358   .     S
B40    Li80    1.098   .     S
B41    Li40    1.099   .     S
B41    C157    1.358   .     D
B41    C158    1.358   .     S
Li41   B80     1.098   .     S
Be83   Be84    1.392   .     D
Be83   C86     1.390   .     S
Be83   He84    1.096   .     S
Be84   C85     1.388   .     S
Be84   He83    1.096   .     S
C85    B42     1.359   .     S
B42    C86     1.358   .     D
B42    Li42    1.097   .     S
Be85   Be86    1.394   .     D
Be85   C88     1.389   .     S
Be85   He86    1.097   .     S
Be86   C87     1.389   .     S
Be86   He85    1.097   .     S
C87    B43     1.356   .     D
B43    C88     1.357   .     S
B43    Li43    1.098   .     S
Be87   Be88    1.393   .     D
Be87   C90     1.389   .     S
Be87   He88    1.097   .     S
Be88   C89     1.390   .     S
Be88   He87    1.097   .     S
C89    B44     1.357   .     S
C89    H40     2.000   .     S
B44    C90     1.357   .     D
B44    Li44    1.098   .     S
Be89   Be90    1.393   .     D
Be89   C92     1.390   .     S
Be89   He90    1.097   .     S
Be90   C91     1.389   .     S
Be90   He89    1.096   .     S
C91    B45     1.358   .     D
B45    C92     1.358   .     S
B45    Li45    1.097   .     S
Be91   Be92    1.391   .     D
Be91   C94     1.389   .     S
Be91   He92    1.097   .     S
Be92   C93     1.390   .     S
Be92   He91    1.096   .     S
C93    B46     1.359   .     S
B46    C94     1.359   .     D
B46    Li46    1.098   .     S
Be93   Be94    1.392   .     D
Be93   C96     1.389   .     S
Be93   He94    1.097   .     S
Be94   C95     1.389   .     S
Be94   He93    1.097   .     S
C95    B47     1.358   .     D
B47    C96     1.358   .     S
B47    Li47    1.098   .     S
Be95   Be96    1.393   1_655 D
Be95   C98     1.389   .     S
Be95   He96    1.096   .     S
Be96   Be95    1.393   1_455 D
Be96   C97     1.390   .     S
Be96   He95    1.096   .     S
C97    B48     1.359   .     D
B48    C98     1.359   1_455 S
B48    Li48    1.098   .     S
C98    B48     1.359   1_655 S
Be97   Be98    1.393   1_455 D
Be97   C100    1.389   .     S
Be97   He98    1.097   .     S
Be98   Be97    1.393   1_655 D
Be98   C99     1.390   .     S
Be98   He97    1.097   .     S
C99    B49     1.357   .     S
B49    C100    1.357   1_655 D
B49    Li49    1.097   1_655 S
C100   B49     1.357   1_455 D
Li49   B49     1.097   1_455 S
Be99   Be100   1.392   .     D
Be99   C102    1.389   .     S
Be99   He100   1.097   .     S
Be100  C101    1.389   .     S
Be100  He99    1.096   .     S
C101   B50     1.357   .     D
B50    C102    1.358   .     S
B50    Li50    1.098   .     S
Be101  Be102   1.391   .     D
Be101  C104    1.389   .     S
Be101  He102   1.097   .     S
Be102  C103    1.389   .     S
Be102  He101   1.097   .     S
C103   B51     1.358   .     S
B51    C104    1.358   .     D
B51    Li51    1.097   .     S
Be103  Be104   1.392   .     D
Be103  C106    1.388   .     S
Be103  He104   1.097   .     S
Be104  C105    1.390   .     S
Be104  He103   1.096   .     S
C105   B52     1.357   .     S
B52    C106    1.357   .     D
B52    Li52    1.098   .     S
Be105  Be106   1.392   .     D
Be105  C108    1.389   .     S
Be105  He106   1.097   .     S
Be106  C107    1.390   .     S
Be106  He105   1.097   .     S
C107   B53     1.357   .     D
B53    C108    1.358   .     S
B53    Li53    1.097   .     S
Be107  Be108   1.391   .     D
Be107  C110    1.389   .     S
Be107  He108   1.096   .     S
Be108  C109    1.389   .     S
Be108  He107   1.097   .     S
C109   B54     1.357   .     D
B54    C110    1.358   .     S
B54    Li54    1.098   .     S
C112   B55     1.357   .     S
B55    Li57    1.097   .     S
Be109  Be110   1.394   1_545 D
Be109  C114    1.389   .     S
Be109  He111   1.097   .     S
Be110  Be109   1.394   1_565 D
Be110  C113    1.390   .     S
Be110  He110   1.097   .     S
C113   B56     1.355   .     D
B56    C114    1.356   1_565 S
B56    Li58    1.099   .     S
C114   B56     1.356   1_545 S
Be111  Be112   1.393   1_565 D
Be111  C116    1.389   .     S
Be111  He113   1.097   .     S
Be112  Be111   1.393   1_545 D
Be112  C115    1.389   .     S
Be112  He112   1.096   .     S
C115   B57     1.355   1_545 S
B57    C115    1.355   1_565 S
B57    C116    1.355   .     D
B57    Li59    1.097   .     S
Be113  He114   1.097   .     S
Be113  Be118   1.391   .     D
He115  Be118   1.096   .     S
Be114  Be115   1.388   1_655 D
Be114  C118    1.389   .     S
Be115  Be114   1.388   1_455 D
Be115  C117    1.389   .     S
Be115  He118   1.096   .     S
C117   B58     1.359   .     S
B58    C118    1.359   1_455 D
B58    Li60    1.096   .     S
C118   B58     1.359   1_655 D
Be116  Be117   1.389   1_455 D
Be116  C120    1.389   .     S
Be116  He120   1.097   .     S
Be117  Be116   1.389   1_655 D
Be117  C119    1.390   .     S
Be117  He119   1.097   .     S
C119   B59     1.357   1_655 S
B59    C119    1.357   1_455 S
B59    C120    1.357   .     D
B59    Li61    1.097   .     S
H32    C123    1.997   .     S
H32    C125    1.996   .     S
H32    C129    1.996   .     S
H32    C133    1.992   .     S
H33    C124    1.989   .     S
H33    C127    1.986   .     S
H33    C131    1.989   .     S
H33    C135    1.993   .     S
H34    C126    1.998   .     S
H34    C132    1.996   .     S
H34    C137    1.999   .     S
H35    C122    1.990   .     S
H35    C128    1.986   .     S
H35    C130    1.996   .     S
H35    C139    1.994   .     S
H36    C134    1.999   .     S
H36    C141    2.004   .     S
H36    C145    2.000   .     S
H36    C149    2.003   .     S
H37    C136    1.998   .     S
H37    C143    1.996   .     S
H37    C147    2.002   .     S
H37    C151    1.998   .     S
H38    C138    2.004   .     S
H38    C142    2.009   .     S
H38    C148    2.002   .     S
H38    C153    2.009   .     S
H39    C140    2.001   .     S
H39    C144    1.996   .     S
H39    C146    2.001   .     S
H39    C155    2.002   .     S
H40    C154    1.998   .     S
H40    C160    2.001   .     S
Li62   B1      1.098   1_556 S
Be119  Be120   1.392   .     D
Be119  C122    1.389   .     S
Be119  He122   1.096   .     S
Be120  He121   1.096   .     S
B60    C122    1.357   .     S
Be121  Be122   1.392   .     D
Be121  He124   1.096   .     S
Be122  C123    1.389   .     S
Be122  He123   1.098   .     S
C123   B61     1.357   .     S
B61    Li2     1.098   1_556 S
Be123  C5      1.390   1_556 S
Be123  Be124   1.391   .     D
Be123  He126   1.097   .     S
Be124  C124    1.388   .     S
Be124  He125   1.096   .     S
C124   B62     1.357   .     S
B62    Li3     1.098   1_556 S
B62    C5      1.356   1_556 D
Be125  Be126   1.390   .     D
Be125  C126    1.389   .     S
Be125  He128   1.097   .     S
Be126  C125    1.389   .     S
Be126  He127   1.097   .     S
C125   B63     1.358   .     D
B63    C126    1.358   .     S
B63    Li63    1.097   .     S
Be127  Be128   1.391   .     D
Be127  C128    1.389   .     S
Be128  C127    1.389   .     S
C127   B64     1.356   .     S
B64    C128    1.356   .     D
B64    Li64    1.098   .     S
Be129  Be130   1.393   .     D
Be129  C130    1.389   .     S
Be129  He130   1.097   .     S
Be130  C129    1.389   .     S
Be130  He129   1.097   .     S
C129   B65     1.357   .     D
B65    C130    1.357   .     S
B65    Li65    1.098   .     S
Be131  Be132   1.392   .     D
Be131  C132    1.390   .     S
Be131  He132   1.097   .     S
Be132  C131    1.388   .     S
Be132  He131   1.097   .     S
C131   B66     1.357   .     D
B66    C132    1.357   .     S
B66    Li66    1.097   .     S
Be133  Be134   1.392   .     D
Be133  C134    1.390   .     S
Be133  He134   1.097   .     S
Be134  C133    1.389   .     S
Be134  He133   1.097   .     S
C133   B67     1.357   .     D
B67    C134    1.357   .     S
B67    Li67    1.098   .     S
Be135  Be136   1.392   .     D
Be135  C136    1.389   .     S
Be135  He136   1.095   .     S
Be136  C135    1.388   .     S
Be136  He135   1.097   .     S
C135   B68     1.357   .     D
B68    C136    1.357   .     S
B68    Li68    1.098   .     S
Be137  Be138   1.392   .     D
Be137  C138    1.390   .     S
Be137  He138   1.096   .     S
Be138  C137    1.389   .     S
Be138  He137   1.096   .     S
C137   B69     1.359   .     D
B69    C138    1.358   .     S
B69    Li69    1.098   .     S
Be139  Be140   1.392   .     D
Be139  C140    1.390   .     S
Be139  He140   1.096   .     S
Be140  C139    1.388   .     S
Be140  He139   1.097   .     S
C139   B70     1.358   .     D
B70    C140    1.358   .     S
B70    Li70    1.098   .     S
Be141  Be142   1.392   .     D
Be141  C142    1.390   .     S
Be141  He142   1.096   .     S
Be142  C141    1.389   .     S
Be142  He141   1.097   .     S
C141   B71     1.359   .     D
B71    C142    1.359   .     S
B71    Li71    1.098   .     S
Be143  Be144   1.394   .     D
Be143  C144    1.389   .     S
Be143  He144   1.097   .     S
Be144  C143    1.389   .     S
Be144  He143   1.097   .     S
C143   B72     1.357   .     S
B72    C144    1.357   .     D
B72    Li72    1.098   .     S
Be145  Be146   1.393   1_655 D
Be145  C146    1.389   .     S
Be145  He146   1.097   .     S
Be146  Be145   1.393   1_455 D
Be146  C145    1.389   .     S
Be146  He145   1.097   .     S
C145   B73     1.358   .     S
B73    C146    1.358   1_455 D
B73    Li73    1.098   .     S
C146   B73     1.358   1_655 D
Be147  Be148   1.392   1_455 D
Be147  C148    1.389   .     S
Be147  He148   1.097   .     S
Be148  Be147   1.392   1_655 D
Be148  C147    1.389   .     S
Be148  He147   1.097   .     S
C147   B74     1.358   1_655 S
B74    C147    1.358   1_455 S
B74    C148    1.358   .     D
B74    Li74    1.098   .     S
Be149  Be150   1.392   .     D
Be149  C150    1.389   .     S
Be149  He150   1.097   .     S
Be150  C149    1.390   .     S
Be150  He149   1.097   .     S
C149   B75     1.358   .     S
B75    C150    1.358   .     D
B75    Li75    1.097   .     S
Be151  Be152   1.393   .     D
Be151  C152    1.389   .     S
Be151  He152   1.097   .     S
Be152  C151    1.389   .     S
Be152  He151   1.097   .     S
C151   B76     1.357   .     S
B76    C152    1.357   .     D
B76    Li76    1.098   .     S
Be153  Be154   1.393   .     D
Be153  C154    1.388   .     S
Be153  He154   1.097   .     S
Be154  C153    1.390   .     S
Be154  He153   1.097   .     S
C153   B77     1.358   .     S
B77    C154    1.358   .     D
B77    Li77    1.097   .     S
Be155  Be156   1.394   .     D
Be155  C156    1.389   .     S
Be155  He156   1.097   .     S
Be156  C155    1.389   .     S
Be156  He155   1.097   .     S
C155   B78     1.358   .     D
B78    C156    1.357   .     S
B78    Li78    1.098   .     S
B79    C82     1.359   1_565 D
B79    Li79    1.098   .     S
Be157  Be158   1.393   .     D
Be157  C158    1.389   .     S
Be157  He158   1.096   .     S
Be158  C157    1.390   .     S
Be158  He157   1.096   .     S
Be159  Be160   1.393   .     D
Be159  C160    1.389   .     S
Be159  He160   1.097   .     S
Be160  C159    1.389   .     S
Be160  He159   1.096   .     S
C159   B80     1.358   .     D
B80    C160    1.358   .     S
