# Supplementary material for: Data-Driven Search Algorithm for Discovery of Synthesizable Zeolitic Imidazolate Frameworks
Source: JACS Au. 2025 Mar 7;5(3):1460–70. doi: 10.1021/jacsau.5c00077 (PMC11938011; doi:10.1021/jacsau.5c00077)
Supplement: Supplementary file 5 — au5c00077_si_005.zip [file au5c00077_si_005.zip › Tier 2/T-227_65_3_2470.cif]

data_65_3_2470.lmp-nosymm
_audit_creation_date              2023-09-12
_audit_creation_method            'Materials Studio'
_symmetry_space_group_name_H-M    'PM'
_symmetry_Int_Tables_number       6
_symmetry_cell_setting            monoclinic
loop_
_symmetry_equiv_pos_as_xyz
  x,y,z
  x,-y,z
_cell_length_a                    56.3842
_cell_length_b                    19.4559
_cell_length_c                    13.9203
_cell_angle_alpha                 90.0000
_cell_angle_beta                  90.7906
_cell_angle_gamma                 90.0000
loop_
_atom_site_label
_atom_site_type_symbol
_atom_site_fract_x
_atom_site_fract_y
_atom_site_fract_z
_atom_site_U_iso_or_equiv
_atom_site_adp_type
_atom_site_occupancy
H1     Zn    0.19961   0.15105   0.21874   0.00000  Uiso   1.00
H3     Zn    0.09378   0.15264   0.22061   0.00000  Uiso   1.00
C1     N     0.22706   0.20306   0.27303   0.00000  Uiso   1.00
He1    H     0.23084   0.16981   0.42123   0.00000  Uiso   1.00
Be1    C     0.22780   0.10422   0.94969   0.00000  Uiso   1.00
C3     N     0.20774   0.13709   0.08072   0.00000  Uiso   1.00
Be3    C     0.19569   0.96418   0.37125   0.00000  Uiso   1.00
C5     N     0.19857   0.05789   0.27726   0.00000  Uiso   1.00
He3    H     0.19373   0.07260   0.43024   0.00000  Uiso   1.00
Be5    C     0.13446   0.25521   0.23791   0.00000  Uiso   1.00
Be7    C     0.15917   0.25602   0.23764   0.00000  Uiso   1.00
C7     N     0.16700   0.18857   0.23122   0.00000  Uiso   1.00
B1     C     0.14711   0.14943   0.22548   0.00000  Uiso   1.00
C9     N     0.12700   0.18726   0.23145   0.00000  Uiso   1.00
He5    H     0.17172   0.29896   0.24290   0.00000  Uiso   1.00
He7    H     0.12168   0.29748   0.24357   0.00000  Uiso   1.00
Li1    H     0.14723   0.09308   0.22032   0.00000  Uiso   1.00
Be9    C     0.06213   0.11275   0.95247   0.00000  Uiso   1.00
C11    N     0.08400   0.14096   0.08317   0.00000  Uiso   1.00
He9    H     0.04936   0.09467   0.10367   0.00000  Uiso   1.00
Be11   C     0.09066   0.96417   0.37142   0.00000  Uiso   1.00
C13    N     0.09124   0.05811   0.27671   0.00000  Uiso   1.00
He11   H     0.09026   0.07257   0.43102   0.00000  Uiso   1.00
Be13   C     0.05768   0.33305   0.28924   0.00000  Uiso   1.00
Be15   C     0.06814   0.28755   0.22543   0.00000  Uiso   1.00
C15    N     0.07434   0.22836   0.27557   0.00000  Uiso   1.00
B3     C     0.06807   0.24042   0.36788   0.00000  Uiso   1.00
C17    N     0.05782   0.30297   0.37977   0.00000  Uiso   1.00
He13   H     0.07117   0.29229   0.14802   0.00000  Uiso   1.00
He15   H     0.05050   0.38471   0.27705   0.00000  Uiso   1.00
Li3    H     0.07056   0.20293   0.42598   0.00000  Uiso   1.00
Be17   C     0.23729   0.20368   0.36437   0.00000  Uiso   1.00
He17   H     0.23772   0.41981   0.09807   0.00000  Uiso   1.00
Be19   C     0.22493   0.75805   0.63408   0.00000  Uiso   1.00
He19   H     0.23782   0.58245   0.89621   0.00000  Uiso   1.00
H5     Zn    0.19867   0.84868   0.77981   0.00000  Uiso   1.00
H7     Zn    0.09142   0.84710   0.78262   0.00000  Uiso   1.00
C19    N     0.22213   0.78202   0.72723   0.00000  Uiso   1.00
He21   H     0.21322   0.77529   0.57535   0.00000  Uiso   1.00
Be21   C     0.22817   0.89549   0.04962   0.00000  Uiso   1.00
C21    N     0.20712   0.86354   0.91831   0.00000  Uiso   1.00
He23   H     0.24055   0.91701   0.89880   0.00000  Uiso   1.00
Be23   C     0.21291   0.03583   0.63796   0.00000  Uiso   1.00
C23    N     0.20427   0.94204   0.72564   0.00000  Uiso   1.00
He25   H     0.21879   0.92736   0.58367   0.00000  Uiso   1.00
Be25   C     0.13274   0.74963   0.75157   0.00000  Uiso   1.00
Be27   C     0.15744   0.75004   0.75083   0.00000  Uiso   1.00
C25    N     0.16507   0.81723   0.76472   0.00000  Uiso   1.00
B5     C     0.14500   0.85491   0.77527   0.00000  Uiso   1.00
C27    N     0.12498   0.81658   0.76586   0.00000  Uiso   1.00
He27   H     0.17010   0.70797   0.74048   0.00000  Uiso   1.00
He29   H     0.12016   0.70706   0.74218   0.00000  Uiso   1.00
Li5    H     0.14495   0.91071   0.78701   0.00000  Uiso   1.00
Be29   C     0.06258   0.88723   0.05240   0.00000  Uiso   1.00
C29    N     0.08324   0.85884   0.92083   0.00000  Uiso   1.00
He31   H     0.04850   0.90577   0.90177   0.00000  Uiso   1.00
Be31   C     0.07727   0.03583   0.64278   0.00000  Uiso   1.00
C31    N     0.08579   0.94193   0.73155   0.00000  Uiso   1.00
He33   H     0.07143   0.92735   0.58775   0.00000  Uiso   1.00
Be33   C     0.03646   0.71365   0.69607   0.00000  Uiso   1.00
Be35   C     0.04755   0.75694   0.76248   0.00000  Uiso   1.00
C33    N     0.06881   0.77917   0.72387   0.00000  Uiso   1.00
B7     C     0.06970   0.75015   0.63530   0.00000  Uiso   1.00
C35    N     0.05041   0.71067   0.61470   0.00000  Uiso   1.00
He35   H     0.04214   0.77248   0.83469   0.00000  Uiso   1.00
He37   H     0.01966   0.68553   0.70026   0.00000  Uiso   1.00
Li7    H     0.08452   0.75759   0.58605   0.00000  Uiso   1.00
H9     Zn    0.04449   0.34672   0.49742   0.00000  Uiso   1.00
C37    N     0.01008   0.36292   0.46612   0.00000  Uiso   1.00
He39   H     0.01587   0.43530   0.34968   0.00000  Uiso   1.00
Be37   C     0.08158   0.53585   0.49467   0.00000  Uiso   1.00
C39    N     0.05825   0.44188   0.50131   0.00000  Uiso   1.00
He41   H     0.09624   0.42737   0.48955   0.00000  Uiso   1.00
Be39   C     0.00300   0.59281   0.39293   0.00000  Uiso   1.00
B9     C     0.23924   0.25017   0.22160   0.00000  Uiso   1.00
Li9    H     0.23551   0.26180   0.14564   0.00000  Uiso   1.00
B11    C     0.23919   0.75012   0.78055   0.00000  Uiso   1.00
B13    C     0.19580   0.15581   0.99945   0.00000  Uiso   1.00
Li11   H     0.17881   0.18291   0.99937   0.00000  Uiso   1.00
B15    C     0.09568   0.15772   0.00178   0.00000  Uiso   1.00
Li13   H     0.11326   0.18140   0.00146   0.00000  Uiso   1.00
Be41   C     0.25593   0.25075   0.36442   0.00000  Uiso   1.00
He43   H     0.24137   0.08404   0.10070   0.00000  Uiso   1.00
H11    Zn    0.27886   0.35015   0.22067   0.00000  Uiso   1.00
H13    Zn    0.38626   0.34777   0.23116   0.00000  Uiso   1.00
C41    N     0.25705   0.27969   0.27338   0.00000  Uiso   1.00
He45   H     0.26858   0.26530   0.42138   0.00000  Uiso   1.00
Be43   C     0.25067   0.39675   0.94848   0.00000  Uiso   1.00
C43    N     0.27097   0.36484   0.08166   0.00000  Uiso   1.00
Be45   C     0.26314   0.53583   0.36331   0.00000  Uiso   1.00
C45    N     0.27242   0.44212   0.27670   0.00000  Uiso   1.00
He47   H     0.25687   0.42726   0.41679   0.00000  Uiso   1.00
Be47   C     0.34455   0.25173   0.24798   0.00000  Uiso   1.00
Be49   C     0.31987   0.25215   0.24559   0.00000  Uiso   1.00
C47    N     0.31237   0.31988   0.23709   0.00000  Uiso   1.00
B22    C     0.33249   0.35795   0.23234   0.00000  Uiso   1.00
C49    N     0.35242   0.31920   0.24081   0.00000  Uiso   1.00
He49   H     0.30715   0.20966   0.25046   0.00000  Uiso   1.00
He51   H     0.35701   0.20870   0.25560   0.00000  Uiso   1.00
Li20   H     0.33264   0.41418   0.22594   0.00000  Uiso   1.00
Be51   C     0.41577   0.38912   0.96320   0.00000  Uiso   1.00
C51    N     0.39489   0.35979   0.09369   0.00000  Uiso   1.00
He53   H     0.42908   0.40967   0.11444   0.00000  Uiso   1.00
Be53   C     0.39885   0.53582   0.37597   0.00000  Uiso   1.00
C53    N     0.39201   0.44190   0.28502   0.00000  Uiso   1.00
He55   H     0.40348   0.42741   0.43272   0.00000  Uiso   1.00
Be55   C     0.41939   0.16174   0.30406   0.00000  Uiso   1.00
Be57   C     0.40910   0.20734   0.23863   0.00000  Uiso   1.00
C55    N     0.40444   0.26851   0.28632   0.00000  Uiso   1.00
B24    C     0.41127   0.25746   0.37890   0.00000  Uiso   1.00
C57    N     0.42030   0.19353   0.39336   0.00000  Uiso   1.00
He57   H     0.40532   0.20153   0.16154   0.00000  Uiso   1.00
He59   H     0.42573   0.10892   0.29435   0.00000  Uiso   1.00
Li22   H     0.40982   0.29622   0.43574   0.00000  Uiso   1.00
H15    Zn    0.27968   0.65196   0.78189   0.00000  Uiso   1.00
H17    Zn    0.38602   0.65402   0.79300   0.00000  Uiso   1.00
C59    N     0.25256   0.70651   0.72784   0.00000  Uiso   1.00
He61   H     0.25147   0.68176   0.57585   0.00000  Uiso   1.00
Be59   C     0.25058   0.60234   0.04839   0.00000  Uiso   1.00
C61    N     0.27108   0.63685   0.91927   0.00000  Uiso   1.00
Be61   C     0.28098   0.46417   0.62982   0.00000  Uiso   1.00
C63    N     0.27973   0.55800   0.72444   0.00000  Uiso   1.00
He63   H     0.28183   0.57253   0.57026   0.00000  Uiso   1.00
Be63   C     0.34517   0.75549   0.76547   0.00000  Uiso   1.00
Be65   C     0.32045   0.75579   0.76285   0.00000  Uiso   1.00
C65    N     0.31267   0.68838   0.77141   0.00000  Uiso   1.00
B26    C     0.33264   0.64982   0.78094   0.00000  Uiso   1.00
C67    N     0.35275   0.68788   0.77558   0.00000  Uiso   1.00
He65   H     0.30785   0.79837   0.75437   0.00000  Uiso   1.00
He67   H     0.35789   0.79790   0.75987   0.00000  Uiso   1.00
Li24   H     0.33257   0.59363   0.78861   0.00000  Uiso   1.00
Be67   C     0.41584   0.61029   0.06311   0.00000  Uiso   1.00
C69    N     0.39485   0.64163   0.93139   0.00000  Uiso   1.00
He69   H     0.42890   0.59127   0.91263   0.00000  Uiso   1.00
Be69   C     0.39826   0.46416   0.65490   0.00000  Uiso   1.00
C71    N     0.39066   0.55811   0.74405   0.00000  Uiso   1.00
He71   H     0.40347   0.57274   0.59966   0.00000  Uiso   1.00
Be71   C     0.44275   0.77881   0.70742   0.00000  Uiso   1.00
Be73   C     0.43112   0.73721   0.77310   0.00000  Uiso   1.00
C73    N     0.40918   0.71928   0.73401   0.00000  Uiso   1.00
B28    C     0.40841   0.74920   0.64584   0.00000  Uiso   1.00
C75    N     0.42840   0.78522   0.62599   0.00000  Uiso   1.00
He73   H     0.43664   0.72029   0.84517   0.00000  Uiso   1.00
He75   H     0.46026   0.80320   0.71197   0.00000  Uiso   1.00
Li26   H     0.39320   0.74479   0.59615   0.00000  Uiso   1.00
Be75   C     0.24384   0.71189   0.63432   0.00000  Uiso   1.00
Be77   C     0.47865   0.78979   0.40957   0.00000  Uiso   1.00
H19    Zn    0.43612   0.15650   0.51182   0.00000  Uiso   1.00
C77    N     0.47054   0.16803   0.48266   0.00000  Uiso   1.00
He77   H     0.46640   0.23663   0.36003   0.00000  Uiso   1.00
Be79   C     0.40674   0.96421   0.57829   0.00000  Uiso   1.00
C79    N     0.42756   0.05817   0.53621   0.00000  Uiso   1.00
He79   H     0.39365   0.07229   0.60569   0.00000  Uiso   1.00
Li28   H     0.24160   0.75770   0.85829   0.00000  Uiso   1.00
B30    C     0.28253   0.34434   0.00163   0.00000  Uiso   1.00
Li30   H     0.29948   0.31656   0.00332   0.00000  Uiso   1.00
B32    C     0.38304   0.34108   0.01224   0.00000  Uiso   1.00
Li32   H     0.36564   0.31575   0.01177   0.00000  Uiso   1.00
B34    C     0.49038   0.85521   0.52860   0.00000  Uiso   1.00
Li34   H     0.49008   0.89030   0.59029   0.00000  Uiso   1.00
H21    Zn    0.70466   0.65044   0.22764   0.00000  Uiso   1.00
H23    Zn    0.59806   0.65322   0.25774   0.00000  Uiso   1.00
C81    N     0.73105   0.71048   0.27358   0.00000  Uiso   1.00
He81   H     0.73292   0.69653   0.42815   0.00000  Uiso   1.00
Be81   C     0.72899   0.60301   0.95246   0.00000  Uiso   1.00
C83    N     0.71066   0.63527   0.08801   0.00000  Uiso   1.00
Be83   C     0.71648   0.46419   0.37578   0.00000  Uiso   1.00
C85    N     0.70950   0.55788   0.28482   0.00000  Uiso   1.00
He83   H     0.72131   0.57245   0.43251   0.00000  Uiso   1.00
Be85   C     0.63976   0.75179   0.26444   0.00000  Uiso   1.00
Be87   C     0.66437   0.75161   0.25756   0.00000  Uiso   1.00
C87    N     0.67179   0.68387   0.24915   0.00000  Uiso   1.00
B41    C     0.65166   0.64555   0.24880   0.00000  Uiso   1.00
C89    N     0.63186   0.68418   0.26009   0.00000  Uiso   1.00
He85   H     0.67712   0.79418   0.25933   0.00000  Uiso   1.00
He87   H     0.62738   0.79473   0.27355   0.00000  Uiso   1.00
Li41   H     0.65147   0.58924   0.24363   0.00000  Uiso   1.00
Be89   C     0.56255   0.61824   0.99595   0.00000  Uiso   1.00
C91    N     0.58647   0.64286   0.12222   0.00000  Uiso   1.00
He89   H     0.55137   0.60178   0.14964   0.00000  Uiso   1.00
Be91   C     0.59470   0.46415   0.40790   0.00000  Uiso   1.00
C93    N     0.59519   0.55818   0.31317   0.00000  Uiso   1.00
He91   H     0.59434   0.57249   0.46764   0.00000  Uiso   1.00
Be93   C     0.56491   0.83903   0.32772   0.00000  Uiso   1.00
Be95   C     0.57604   0.79391   0.26517   0.00000  Uiso   1.00
C95    N     0.57984   0.73204   0.31291   0.00000  Uiso   1.00
B43    C     0.57150   0.74213   0.40287   0.00000  Uiso   1.00
C97    N     0.56245   0.80618   0.41557   0.00000  Uiso   1.00
He93   H     0.58103   0.80068   0.18985   0.00000  Uiso   1.00
He95   H     0.55894   0.89216   0.31690   0.00000  Uiso   1.00
Li43   H     0.57189   0.70250   0.45894   0.00000  Uiso   1.00
Be97   C     0.74008   0.72283   0.36530   0.00000  Uiso   1.00
He97   H     0.73987   0.91695   0.08640   0.00000  Uiso   1.00
Be99   C     0.72213   0.26748   0.63276   0.00000  Uiso   1.00
He99   H     0.73749   0.08337   0.88451   0.00000  Uiso   1.00
H25    Zn    0.69694   0.34870   0.79062   0.00000  Uiso   1.00
H27    Zn    0.59083   0.34659   0.82051   0.00000  Uiso   1.00
C99    N     0.72034   0.28659   0.72848   0.00000  Uiso   1.00
He101  H     0.70989   0.28801   0.57802   0.00000  Uiso   1.00
Be101  C     0.73061   0.39736   0.05227   0.00000  Uiso   1.00
C101   N     0.70805   0.36403   0.92589   0.00000  Uiso   1.00
He103  H     0.74104   0.41788   0.89861   0.00000  Uiso   1.00
Be103  C     0.69567   0.53583   0.63676   0.00000  Uiso   1.00
C103   N     0.69716   0.44203   0.73150   0.00000  Uiso   1.00
He105  H     0.69476   0.42741   0.57717   0.00000  Uiso   1.00
Be105  C     0.63137   0.24575   0.78960   0.00000  Uiso   1.00
Be107  C     0.65600   0.24585   0.78254   0.00000  Uiso   1.00
C105   N     0.66374   0.31352   0.78749   0.00000  Uiso   1.00
B45    C     0.64389   0.35189   0.79939   0.00000  Uiso   1.00
C107   N     0.62382   0.31339   0.79883   0.00000  Uiso   1.00
He107  H     0.66853   0.20335   0.77312   0.00000  Uiso   1.00
He109  H     0.61869   0.20301   0.78770   0.00000  Uiso   1.00
Li45   H     0.64397   0.40819   0.80515   0.00000  Uiso   1.00
Be109  C     0.56423   0.38200   0.09576   0.00000  Uiso   1.00
C109   N     0.58366   0.35619   0.96009   0.00000  Uiso   1.00
He111  H     0.54801   0.39815   0.94803   0.00000  Uiso   1.00
Be111  C     0.57785   0.53583   0.68069   0.00000  Uiso   1.00
C111   N     0.58564   0.44193   0.77052   0.00000  Uiso   1.00
He113  H     0.57245   0.42739   0.62487   0.00000  Uiso   1.00
Be113  C     0.53474   0.22276   0.71958   0.00000  Uiso   1.00
Be115  C     0.54547   0.26457   0.78871   0.00000  Uiso   1.00
C113   N     0.56803   0.28135   0.75752   0.00000  Uiso   1.00
B47    C     0.57005   0.25089   0.67023   0.00000  Uiso   1.00
C115   N     0.55029   0.21532   0.64374   0.00000  Uiso   1.00
He115  H     0.53895   0.28229   0.85830   0.00000  Uiso   1.00
He117  H     0.51711   0.19897   0.71791   0.00000  Uiso   1.00
Li47   H     0.58599   0.25443   0.62610   0.00000  Uiso   1.00
H29    Zn    0.54465   0.84338   0.52765   0.00000  Uiso   1.00
C117   N     0.51066   0.83197   0.48814   0.00000  Uiso   1.00
He119  H     0.51606   0.76340   0.36692   0.00000  Uiso   1.00
Be117  C     0.57046   0.03579   0.61767   0.00000  Uiso   1.00
C119   N     0.55194   0.94181   0.55874   0.00000  Uiso   1.00
He121  H     0.58201   0.92770   0.65589   0.00000  Uiso   1.00
Be119  C     0.50331   0.21022   0.41297   0.00000  Uiso   1.00
Li49   H     0.74097   0.75316   0.13591   0.00000  Uiso   1.00
B49    C     0.73769   0.25138   0.77572   0.00000  Uiso   1.00
Li51   H     0.74088   0.25493   0.85361   0.00000  Uiso   1.00
B51    C     0.69781   0.65497   0.00953   0.00000  Uiso   1.00
Li53   H     0.68083   0.68239   0.01334   0.00000  Uiso   1.00
B53    C     0.59740   0.65800   0.03850   0.00000  Uiso   1.00
Li55   H     0.61542   0.67908   0.03462   0.00000  Uiso   1.00
Be121  C     0.74090   0.22128   0.62518   0.00000  Uiso   1.00
Be123  C     0.75856   0.76999   0.35783   0.00000  Uiso   1.00
He123  H     0.74430   0.58128   0.10039   0.00000  Uiso   1.00
H31    Zn    0.78366   0.84945   0.19816   0.00000  Uiso   1.00
H33    Zn    0.88966   0.84804   0.18685   0.00000  Uiso   1.00
C121   N     0.76062   0.78780   0.26175   0.00000  Uiso   1.00
He125  H     0.77039   0.79209   0.41278   0.00000  Uiso   1.00
Be125  C     0.75104   0.89583   0.93379   0.00000  Uiso   1.00
C123   N     0.77313   0.86368   0.06204   0.00000  Uiso   1.00
Be127  C     0.78519   0.03581   0.35271   0.00000  Uiso   1.00
C125   N     0.78346   0.94212   0.25800   0.00000  Uiso   1.00
He127  H     0.78629   0.92737   0.41218   0.00000  Uiso   1.00
Be129  C     0.84914   0.74714   0.21079   0.00000  Uiso   1.00
Be131  C     0.82446   0.74667   0.21343   0.00000  Uiso   1.00
C127   N     0.81664   0.81418   0.20663   0.00000  Uiso   1.00
B60    C     0.83647   0.85302   0.19800   0.00000  Uiso   1.00
C129   N     0.85659   0.81494   0.20235   0.00000  Uiso   1.00
He129  H     0.81193   0.70395   0.22092   0.00000  Uiso   1.00
He131  H     0.86193   0.70474   0.21557   0.00000  Uiso   1.00
Li62   H     0.83632   0.90930   0.19185   0.00000  Uiso   1.00
Be133  C     0.91593   0.89128   0.91386   0.00000  Uiso   1.00
C131   N     0.89689   0.86063   0.04827   0.00000  Uiso   1.00
He133  H     0.93099   0.91194   0.06249   0.00000  Uiso   1.00
Be135  C     0.90093   0.03582   0.33284   0.00000  Uiso   1.00
C133   N     0.89469   0.94198   0.24118   0.00000  Uiso   1.00
He135  H     0.90526   0.92731   0.38984   0.00000  Uiso   1.00
Be137  C     0.92892   0.67298   0.25994   0.00000  Uiso   1.00
Be139  C     0.91906   0.71851   0.19347   0.00000  Uiso   1.00
C135   N     0.90947   0.77333   0.24351   0.00000  Uiso   1.00
B62    C     0.91322   0.75873   0.33783   0.00000  Uiso   1.00
C137   N     0.92511   0.69878   0.35154   0.00000  Uiso   1.00
He137  H     0.91852   0.71670   0.11470   0.00000  Uiso   1.00
He139  H     0.93816   0.62418   0.24860   0.00000  Uiso   1.00
Li64   H     0.90769   0.79258   0.39636   0.00000  Uiso   1.00
H35    Zn    0.77763   0.15190   0.76050   0.00000  Uiso   1.00
H37    Zn    0.88458   0.15377   0.74963   0.00000  Uiso   1.00
C139   N     0.75049   0.21076   0.71645   0.00000  Uiso   1.00
He141  H     0.74790   0.19446   0.56245   0.00000  Uiso   1.00
Be141  C     0.75223   0.10395   0.03367   0.00000  Uiso   1.00
C141   N     0.77122   0.13660   0.89980   0.00000  Uiso   1.00
Be143  C     0.76615   0.96419   0.61492   0.00000  Uiso   1.00
C143   N     0.77312   0.05799   0.70582   0.00000  Uiso   1.00
He143  H     0.76131   0.07239   0.55813   0.00000  Uiso   1.00
Be145  C     0.84301   0.25251   0.72330   0.00000  Uiso   1.00
Be147  C     0.81831   0.25240   0.72565   0.00000  Uiso   1.00
C145   N     0.81079   0.18537   0.74104   0.00000  Uiso   1.00
B64    C     0.83095   0.14748   0.74935   0.00000  Uiso   1.00
C147   N     0.85088   0.18552   0.73721   0.00000  Uiso   1.00
He145  H     0.80555   0.29454   0.71650   0.00000  Uiso   1.00
He147  H     0.85551   0.29483   0.71192   0.00000  Uiso   1.00
Li66   H     0.83112   0.09172   0.76153   0.00000  Uiso   1.00
Be149  C     0.91724   0.10837   0.01370   0.00000  Uiso   1.00
C149   N     0.89477   0.14009   0.88617   0.00000  Uiso   1.00
He149  H     0.92832   0.08853   0.86073   0.00000  Uiso   1.00
Be151  C     0.89465   0.96416   0.60764   0.00000  Uiso   1.00
C151   N     0.88875   0.05813   0.69893   0.00000  Uiso   1.00
He151  H     0.89871   0.07278   0.55085   0.00000  Uiso   1.00
Be153  C     0.93966   0.28899   0.67630   0.00000  Uiso   1.00
Be155  C     0.92787   0.24588   0.73961   0.00000  Uiso   1.00
C153   N     0.90747   0.22160   0.69391   0.00000  Uiso   1.00
B66    C     0.90771   0.24979   0.60465   0.00000  Uiso   1.00
C155   N     0.92700   0.29021   0.59002   0.00000  Uiso   1.00
He153  H     0.93230   0.23158   0.81393   0.00000  Uiso   1.00
He155  H     0.95615   0.31819   0.68602   0.00000  Uiso   1.00
Li68   H     0.89372   0.24090   0.55052   0.00000  Uiso   1.00
Be157  C     0.97838   0.40753   0.38810   0.00000  Uiso   1.00
H39    Zn    0.93503   0.65312   0.47448   0.00000  Uiso   1.00
C157   N     0.96991   0.63649   0.45825   0.00000  Uiso   1.00
He157  H     0.96639   0.56373   0.34027   0.00000  Uiso   1.00
Be159  C     0.89819   0.46414   0.44940   0.00000  Uiso   1.00
C159   N     0.92114   0.55811   0.46964   0.00000  Uiso   1.00
He159  H     0.88381   0.57264   0.43562   0.00000  Uiso   1.00
B69    C     0.74381   0.75089   0.21411   0.00000  Uiso   1.00
B71    C     0.78379   0.84447   0.97937   0.00000  Uiso   1.00
Li71   H     0.80085   0.81737   0.97708   0.00000  Uiso   1.00
B73    C     0.88411   0.84174   0.96922   0.00000  Uiso   1.00
Li73   H     0.86686   0.81566   0.97216   0.00000  Uiso   1.00
B75    C     0.98961   0.33723   0.50211   0.00000  Uiso   1.00
Li75   H     0.98905   0.29955   0.56064   0.00000  Uiso   1.00
B17    C     0.19994   1.00000   0.22360   0.00000  Uiso   1.00
Li15   H     0.20204   1.00000   0.14527   0.00000  Uiso   1.00
B18    C     0.09207   1.00000   0.22288   0.00000  Uiso   1.00
Li16   H     0.09269   1.00000   0.14401   0.00000  Uiso   1.00
B19    C     0.19885   1.00000   0.77477   0.00000  Uiso   1.00
Li17   H     0.19168   1.00000   0.84785   0.00000  Uiso   1.00
B20    C     0.09113   1.00000   0.78137   0.00000  Uiso   1.00
Li18   H     0.09804   1.00000   0.85550   0.00000  Uiso   1.00
B36    C     0.43917   1.00000   0.51029   0.00000  Uiso   1.00
Li36   H     0.45645   1.00000   0.47489   0.00000  Uiso   1.00
B55    C     0.54171   1.00000   0.52333   0.00000  Uiso   1.00
Li57   H     0.52639   1.00000   0.47400   0.00000  Uiso   1.00
B77    C     0.78289   1.00000   0.20395   0.00000  Uiso   1.00
Li77   H     0.78177   1.00000   0.12511   0.00000  Uiso   1.00
B78    C     0.89053   1.00000   0.18955   0.00000  Uiso   1.00
Li78   H     0.88538   1.00000   0.11317   0.00000  Uiso   1.00
B79    C     0.77763   1.00000   0.75697   0.00000  Uiso   1.00
Li79   H     0.78344   1.00000   0.83259   0.00000  Uiso   1.00
B80    C     0.88484   1.00000   0.75037   0.00000  Uiso   1.00
Li80   H     0.87992   1.00000   0.82650   0.00000  Uiso   1.00
B21    C     0.04502   0.50000   0.50664   0.00000  Uiso   1.00
Li19   H     0.02568   0.50000   0.51481   0.00000  Uiso   1.00
B37    C     0.27820   0.50000   0.22824   0.00000  Uiso   1.00
Li37   H     0.28589   0.50000   0.15612   0.00000  Uiso   1.00
B38    C     0.38759   0.50000   0.23382   0.00000  Uiso   1.00
Li38   H     0.38193   0.50000   0.15797   0.00000  Uiso   1.00
B39    C     0.27937   0.50000   0.77840   0.00000  Uiso   1.00
Li39   H     0.27866   0.50000   0.85720   0.00000  Uiso   1.00
B40    C     0.38582   0.50000   0.79413   0.00000  Uiso   1.00
Li40   H     0.37958   0.50000   0.86855   0.00000  Uiso   1.00
B56    C     0.70498   0.50000   0.23365   0.00000  Uiso   1.00
Li58   H     0.69909   0.50000   0.15806   0.00000  Uiso   1.00
B57    C     0.59602   0.50000   0.25936   0.00000  Uiso   1.00
Li59   H     0.59645   0.50000   0.18046   0.00000  Uiso   1.00
B58    C     0.69753   0.50000   0.78552   0.00000  Uiso   1.00
Li60   H     0.69849   0.50000   0.86440   0.00000  Uiso   1.00
B59    C     0.59060   0.50000   0.82098   0.00000  Uiso   1.00
Li61   H     0.59697   0.50000   0.89591   0.00000  Uiso   1.00
Li70   H     0.95305   0.50000   0.50211   0.00000  Uiso   1.00
B68    C     0.93410   0.50000   0.48283   0.00000  Uiso   1.00
loop_
_geom_bond_atom_site_label_1
_geom_bond_atom_site_label_2
_geom_bond_distance
_geom_bond_site_symmetry_2
_ccdc_geom_bond_type
H1     C1      1.990   .     S
H1     C3      2.000   .     S
H1     C5      1.988   .     S
H1     C7      1.988   .     S
H3     C9      1.994   .     S
H3     C11     1.997   .     S
H3     C13     2.004   .     S
H3     C15     1.995   .     S
C1     Be17    1.389   .     S
C1     B9      1.356   .     D
He1    Be17    1.096   .     S
Be1    C21     1.389   2_565 S
Be1    He23    1.097   2_565 S
Be1    Be21    1.391   2_566 D
C3     B13     1.358   1_554 D
C3     Be21    1.389   2_565 S
Be3    C5      1.389   2_565 A
Be3    Be3     1.394   2_575 A
Be3    He3     1.096   2_565 S
C5     B17     1.354   1_545 A
C5     Be3     1.389   2_565 A
He3    Be3     1.096   2_565 S
Be5    Be7     1.393   .     D
Be5    C9      1.390   .     S
Be5    He7     1.097   .     S
Be7    C7      1.388   .     S
Be7    He5     1.097   .     S
C7     B1      1.357   .     D
B1     C9      1.356   .     S
B1     Li1     1.099   .     S
Be9    C29     1.390   2_565 S
Be9    He31    1.097   2_565 S
Be9    Be29    1.391   2_566 D
C11    B15     1.358   .     D
C11    Be29    1.389   2_565 S
He9    Be29    1.097   2_565 S
Be11   C13     1.389   2_565 A
Be11   Be11    1.394   2_575 A
Be11   He11    1.096   2_565 S
C13    B18     1.358   1_545 A
C13    Be11    1.389   2_565 A
He11   Be11    1.096   2_565 S
Be13   Be15    1.391   .     D
Be13   C17     1.389   .     S
Be13   He15    1.096   .     S
Be15   C15     1.389   .     S
Be15   He13    1.097   .     S
C15    B3      1.358   .     D
B3     C17     1.358   .     S
B3     Li3     1.097   .     S
C17    H9      2.001   .     S
Be17   Be41    1.394   .     D
He17   Be59    1.097   2_565 S
Be19   C19     1.389   .     S
Be19   He21    1.096   .     S
Be19   Be75    1.394   .     D
He19   Be43    1.097   2_565 S
H5     C19     1.998   .     S
H5     C21     2.001   .     S
H5     C23     1.994   .     S
H5     C25     1.999   .     S
H7     C27     2.000   .     S
H7     C29     1.998   .     S
H7     C31     2.001   .     S
H7     C33     2.003   .     S
C19    B11     1.357   .     S
Be21   Be1     1.391   2_564 D
Be21   C3      1.389   2_565 S
Be21   He43    1.097   2_565 S
C21    Be1     1.389   2_565 S
C21    B13     1.358   2_565 S
He23   Be1     1.097   2_565 S
Be23   C23     1.389   2_565 A
Be23   Be23    1.394   2     A
Be23   He25    1.096   2_565 S
C23    B19     1.356   .     A
C23    Be23    1.389   2_565 A
He25   Be23    1.096   2_565 S
Be25   Be27    1.393   .     D
Be25   C27     1.389   .     S
Be25   He29    1.097   .     S
Be27   C25     1.389   .     S
Be27   He27    1.097   .     S
C25    B5      1.358   .     D
B5     C27     1.358   .     S
B5     Li5     1.098   .     S
Be29   Be9     1.391   2_564 D
Be29   C11     1.389   2_565 S
Be29   He9     1.097   2_565 S
C29    Be9     1.390   2_565 S
C29    B15     1.358   2_566 S
He31   Be9     1.097   2_565 S
Be31   C31     1.389   2_565 A
Be31   Be31    1.394   2     A
Be31   He33    1.096   2_565 S
C31    B20     1.357   .     A
C31    Be31    1.389   2_565 A
He33   Be31    1.096   2_565 S
Be33   Be35    1.393   .     D
Be33   C35     1.389   .     S
Be33   He37    1.096   .     S
Be35   C33     1.389   .     S
Be35   He35    1.097   .     S
C33    B7      1.358   .     D
B7     C35     1.359   .     S
B7     Li7     1.098   .     S
C35    H9      2.002   2_565 S
H9     C37     2.008   .     S
H9     C39     2.008   .     S
H9     C35     2.002   2_565 S
C37    B75     1.360   1_455 D
C37    Be39    1.388   2_565 S
He39   Be39    1.096   2_565 S
Be37   Be37    1.395   2_565 A
Be37   C39     1.389   2_565 A
Be37   He41    1.096   2_565 S
C39    B21     1.357   .     A
C39    Be37    1.389   2_565 A
He41   Be37    1.096   2_565 S
Be39   C37     1.388   2_565 S
Be39   He39    1.096   2_565 S
Be39   Be157   1.389   2_465 D
B9     Li9     1.099   .     S
B9     C41     1.356   .     S
B11    C59     1.357   .     D
B11    Li28    1.099   .     S
B13    C3      1.358   1_556 D
B13    Li11    1.093   .     S
B13    C21     1.358   2_565 S
B15    Li13    1.093   .     S
B15    C29     1.358   2_564 S
Be41   C41     1.389   .     S
Be41   He45    1.096   .     S
He43   Be21    1.097   2_565 S
H11    C41     1.989   .     S
H11    C43     2.000   .     S
H11    C45     1.987   .     S
H11    C47     1.989   .     S
H13    C49     1.994   .     S
H13    C51     1.995   .     S
H13    C53     2.004   .     S
H13    C55     1.999   .     S
Be43   He19    1.097   2_565 S
Be43   C61     1.389   2_565 S
Be43   Be59    1.391   2_566 D
C43    B30     1.358   .     D
C43    Be59    1.389   2_565 S
Be45   Be45    1.394   2_565 A
Be45   C45     1.389   2_565 A
Be45   He47    1.096   2_565 S
C45    B37     1.355   .     A
C45    Be45    1.389   2_565 A
He47   Be45    1.096   2_565 S
Be47   Be49    1.392   .     D
Be47   C49     1.390   .     S
Be47   He51    1.097   .     S
Be49   C47     1.388   .     S
Be49   He49    1.097   .     S
C47    B22     1.357   .     S
B22    C49     1.357   .     D
B22    Li20    1.098   .     S
Be51   He69    1.097   2_565 S
Be51   C69     1.390   2_565 S
Be51   Be67    1.391   2_566 D
C51    B32     1.358   .     D
C51    Be67    1.389   2_565 S
He53   Be67    1.097   2_565 S
Be53   Be53    1.394   2_565 A
Be53   C53     1.388   2_565 A
Be53   He55    1.095   2_565 S
C53    B38     1.358   .     A
C53    Be53    1.388   2_565 A
He55   Be53    1.095   2_565 S
Be55   Be57    1.392   .     D
Be55   C57     1.389   .     S
Be55   He59    1.097   .     S
Be57   C55     1.390   .     S
Be57   He57    1.097   .     S
C55    B24     1.357   .     D
B24    C57     1.358   .     S
B24    Li22    1.097   .     S
C57    H19     1.998   .     S
H15    C59     2.000   .     S
H15    C61     2.001   .     S
H15    C63     1.996   .     S
H15    C65     1.998   .     S
H17    C67     2.000   .     S
H17    C69     1.998   .     S
H17    C71     2.005   .     S
H17    C73     2.005   .     S
C59    Be75    1.389   .     S
He61   Be75    1.096   .     S
Be59   He17    1.097   2_565 S
Be59   Be43    1.391   2_564 D
Be59   C43     1.389   2_565 S
C61    Be43    1.389   2_565 S
C61    B30     1.358   2_566 S
Be61   Be61    1.394   2_565 A
Be61   C63     1.389   2_565 A
Be61   He63    1.096   2_565 S
C63    B39     1.356   .     A
C63    Be61    1.389   2_565 A
He63   Be61    1.096   2_565 S
Be63   Be65    1.394   .     D
Be63   C67     1.390   .     S
Be63   He67    1.097   .     S
Be65   C65     1.388   .     S
Be65   He65    1.097   .     S
C65    B26     1.358   .     S
B26    C67     1.357   .     D
B26    Li24    1.098   .     S
Be67   Be51    1.391   2_564 D
Be67   C51     1.389   2_565 S
Be67   He53    1.097   2_565 S
C69    Be51    1.390   2_565 S
C69    B32     1.358   2_566 S
He69   Be51    1.097   2_565 S
Be69   Be69    1.394   2_565 A
Be69   C71     1.388   2_565 A
Be69   He71    1.095   2_565 S
C71    B40     1.358   .     A
C71    Be69    1.388   2_565 A
He71   Be69    1.095   2_565 S
Be71   Be73    1.392   .     D
Be71   C75     1.389   .     S
Be71   He75    1.096   .     S
Be73   C73     1.389   .     S
Be73   He73    1.097   .     S
C73    B28     1.359   .     D
B28    C75     1.359   .     S
B28    Li26    1.098   .     S
C75    H19     2.005   2_565 S
Be77   He77    1.097   2_565 S
Be77   Be119   1.391   2_565 D
Be77   C77     1.389   2_565 S
H19    C77     2.001   .     S
H19    C79     2.003   .     S
H19    C75     2.005   2_565 S
C77    Be77    1.389   2_565 S
C77    B34     1.358   2_565 S
He77   Be77    1.097   2_565 S
Be79   C79     1.389   2_565 A
Be79   He79    1.097   2_565 S
Be79   Be79    1.392   2_575 A
C79    B36     1.359   1_545 A
C79    Be79    1.389   2_565 A
He79   Be79    1.097   2_565 S
B30    Li30    1.098   .     S
B30    C61     1.358   2_564 S
B32    Li32    1.098   .     S
B32    C69     1.358   2_564 S
B34    Li34    1.097   .     S
B34    C117    1.359   .     D
B34    C77     1.358   2_565 S
H21    C81     1.990   .     S
H21    C83     1.999   .     S
H21    C85     1.986   .     S
H21    C87     1.991   .     S
H23    C89     1.999   .     S
H23    C91     1.998   .     S
H23    C93     2.011   .     S
H23    C95     2.005   .     S
C81    Be97    1.389   .     S
C81    B69     1.356   .     S
He81   Be97    1.095   .     S
Be81   C101    1.389   2_565 S
Be81   He103   1.097   2_565 S
Be81   Be101   1.391   2_566 D
C83    B51     1.358   .     D
C83    Be101   1.390   2_565 S
Be83   Be83    1.393   2_565 A
Be83   C85     1.389   2_565 A
Be83   He83    1.096   2_565 S
C85    B56     1.355   .     A
C85    Be83    1.389   2_565 A
He83   Be83    1.096   2_565 S
Be85   Be87    1.392   .     D
Be85   C89     1.390   .     S
Be85   He87    1.097   .     S
Be87   C87     1.388   .     S
Be87   He85    1.097   .     S
C87    B41     1.358   .     S
B41    C89     1.357   .     D
B41    Li41    1.098   .     S
Be89   C109    1.389   2_565 S
Be89   He111   1.097   2_565 S
Be89   Be109   1.391   2_566 D
C91    B53     1.358   .     D
C91    Be109   1.389   2_565 S
He89   Be109   1.097   2_565 S
Be91   Be91    1.395   2_565 A
Be91   C93     1.389   2_565 A
Be91   He91    1.096   2_565 S
C93    B57     1.359   .     A
C93    Be91    1.389   2_565 A
He91   Be91    1.096   2_565 S
Be93   Be95    1.392   .     D
Be93   C97     1.388   .     S
Be93   He95    1.097   .     S
Be95   C95     1.390   .     S
Be95   He93    1.097   .     S
C95    B43     1.358   .     D
B43    C97     1.359   .     S
B43    Li43    1.097   .     S
C97    H29     2.002   .     S
Be97   Be123   1.393   .     D
He97   Be141   1.097   2_565 S
Be99   C99     1.388   .     S
Be99   He101   1.096   .     S
Be99   Be121   1.394   .     D
He99   Be125   1.097   2_565 S
H25    C99     1.995   .     S
H25    C101    1.999   .     S
H25    C103    1.994   .     S
H25    C105    1.993   .     S
H27    C107    1.996   .     S
H27    C109    1.999   .     S
H27    C111    2.001   .     S
H27    C113    2.001   .     S
C99    B49     1.357   .     S
Be101  Be81    1.391   2_564 D
Be101  C83     1.390   2_565 S
Be101  He123   1.097   2_565 S
C101   Be81    1.389   2_565 S
C101   B51     1.358   2_566 S
He103  Be81    1.097   2_565 S
Be103  Be103   1.394   2_565 A
Be103  He105   1.096   2_565 S
Be103  C103    1.389   2_565 A
C103   B58     1.356   .     A
C103   Be103   1.389   2_565 A
He105  Be103   1.096   2_565 S
Be105  Be107   1.394   .     D
Be105  C107    1.390   .     S
Be105  He109   1.097   .     S
Be107  C105    1.389   .     S
Be107  He107   1.097   .     S
C105   B45     1.357   .     S
B45    C107    1.357   .     D
B45    Li45    1.098   .     S
Be109  Be89    1.391   2_564 D
Be109  C91     1.389   2_565 S
Be109  He89    1.097   2_565 S
C109   Be89    1.389   2_565 S
C109   B53     1.358   2_566 S
He111  Be89    1.097   2_565 S
Be111  Be111   1.394   2_565 A
Be111  C111    1.389   2_565 A
Be111  He113   1.096   2_565 S
C111   B59     1.357   .     A
C111   Be111   1.389   2_565 A
He113  Be111   1.096   2_565 S
Be113  Be115   1.392   .     D
Be113  C115    1.389   .     S
Be113  He117   1.096   .     S
Be115  C113    1.389   .     S
Be115  He115   1.096   .     S
C113   B47     1.358   .     S
B47    C115    1.358   .     D
B47    Li47    1.098   .     S
C115   H29     2.001   2_565 S
H29    C117    1.999   .     S
H29    C119    2.005   .     S
H29    C115    2.001   2_565 S
C117   Be119   1.389   2_565 S
He119  Be119   1.097   2_565 S
Be117  C119    1.389   2_565 A
Be117  Be117   1.393   2     A
Be117  He121   1.097   2_565 S
C119   B55     1.360   .     A
C119   Be117   1.389   2_565 A
He121  Be117   1.097   2_565 S
Be119  Be77    1.391   2_565 D
Be119  C117    1.389   2_565 S
Be119  He119   1.097   2_565 S
Li49   B69     1.099   .     S
B49    Li51    1.099   .     S
B49    C139    1.357   .     D
B51    Li53    1.098   .     S
B51    C101    1.358   2_564 S
B53    Li55    1.098   .     S
B53    C109    1.358   2_564 S
Be121  C139    1.389   .     S
Be121  He141   1.095   .     S
Be123  C121    1.388   .     S
Be123  He125   1.096   .     S
He123  Be101   1.097   2_565 S
H31    C121    1.985   .     S
H31    C123    1.997   .     S
H31    C125    1.986   .     S
H31    C127    1.984   .     S
H33    C129    1.988   .     S
H33    C131    1.992   .     S
H33    C133    1.997   .     S
H33    C135    1.989   .     S
C121   B69     1.355   .     D
Be125  He99    1.097   2_565 S
Be125  Be141   1.391   2_566 D
Be125  C141    1.390   2_565 S
C123   B71     1.358   1_554 D
C123   Be141   1.389   2_565 S
Be127  C125    1.389   2_565 A
Be127  He127   1.096   2_565 S
Be127  Be127   1.394   2     A
C125   B77     1.355   .     A
C125   Be127   1.389   2_565 A
He127  Be127   1.096   2_565 S
Be129  Be131   1.393   .     D
Be129  C129    1.390   .     S
Be129  He131   1.097   .     S
Be131  C127    1.388   .     S
Be131  He129   1.097   .     S
C127   B60     1.356   .     D
B60    C129    1.355   .     S
B60    Li62    1.098   .     S
Be133  Be149   1.391   2_566 D
Be133  He149   1.097   2_565 S
Be133  C149    1.390   2_565 S
C131   B73     1.358   1_554 D
C131   Be149   1.388   2_565 S
He133  Be149   1.097   2_565 S
Be135  He135   1.095   2_565 S
Be135  Be135   1.394   2     A
Be135  C133    1.388   2_565 A
C133   B78     1.357   .     A
C133   Be135   1.388   2_565 A
He135  Be135   1.095   2_565 S
Be137  Be139   1.391   .     D
Be137  C137    1.390   .     S
Be137  He139   1.096   .     S
Be139  C135    1.388   .     S
Be139  He137   1.097   .     S
C135   B62     1.357   .     D
B62    C137    1.357   .     S
B62    Li64    1.096   .     S
C137   H39     2.001   .     S
H35    C139    2.001   .     S
H35    C141    2.000   .     S
H35    C143    1.994   .     S
H35    C145    2.002   .     S
H37    C147    2.003   .     S
H37    C149    1.996   .     S
H37    C151    2.005   .     S
H37    C153    2.009   .     S
Be141  He97    1.097   2_565 S
Be141  Be125   1.391   2_564 D
Be141  C123    1.389   2_565 S
C141   Be125   1.390   2_565 S
C141   B71     1.358   2_565 S
Be143  He143   1.096   2_565 S
Be143  Be143   1.393   2_575 A
Be143  C143    1.389   2_565 A
C143   B79     1.356   1_545 A
C143   Be143   1.389   2_565 A
He143  Be143   1.096   2_565 S
Be145  Be147   1.394   .     D
Be145  C147    1.389   .     S
Be145  He147   1.097   .     S
Be147  C145    1.389   .     S
Be147  He145   1.097   .     S
C145   B64     1.358   .     D
B64    C147    1.358   .     S
B64    Li66    1.098   .     S
Be149  Be133   1.391   2_564 D
Be149  C131    1.388   2_565 S
Be149  He133   1.097   2_565 S
C149   Be133   1.390   2_565 S
C149   B73     1.357   2_565 S
He149  Be133   1.097   2_565 S
Be151  He151   1.095   2_565 S
Be151  Be151   1.394   2_575 A
Be151  C151    1.388   2_565 A
C151   B80     1.358   1_545 A
C151   Be151   1.388   2_565 A
He151  Be151   1.095   2_565 S
Be153  Be155   1.392   .     D
Be153  C155    1.389   .     S
Be153  He155   1.096   .     S
Be155  C153    1.389   .     S
Be155  He153   1.097   .     S
C153   B66     1.358   .     S
B66    C155    1.360   .     D
B66    Li68    1.097   .     S
C155   H39     2.007   2_565 S
Be157  Be39    1.389   2_665 D
Be157  He157   1.095   2_565 S
Be157  C157    1.389   2_565 S
H39    C157    2.009   .     S
H39    C159    2.008   .     S
H39    C155    2.007   2_565 S
C157   Be157   1.389   2_565 S
C157   B75     1.360   2_565 S
He157  Be157   1.095   2_565 S
Be159  Be159   1.395   2_565 A
Be159  He159   1.096   2_565 S
Be159  C159    1.390   2_565 A
C159   B68     1.357   .     A
C159   Be159   1.390   2_565 A
He159  Be159   1.096   2_565 S
B71    C123    1.358   1_556 D
B71    Li71    1.098   .     S
B71    C141    1.358   2_565 S
B73    C131    1.358   1_556 D
B73    Li73    1.098   .     S
B73    C149    1.357   2_565 S
B75    C37     1.360   1_655 D
B75    Li75    1.097   .     S
B75    C157    1.360   2_565 S
B17    C5      1.354   1_565 A
B17    C5      1.354   2_565 A
B17    Li15    1.098   .     S
B18    C13     1.358   1_565 A
B18    C13     1.358   2_565 A
B18    Li16    1.099   .     S
B19    C23     1.356   2_575 A
B19    Li17    1.100   .     S
B20    C31     1.357   2_575 A
B20    Li18    1.098   .     S
B36    C79     1.359   1_565 A
B36    C79     1.359   2_565 A
B36    Li36    1.098   .     S
B55    C119    1.360   2_575 A
B55    Li57    1.096   .     S
B77    C125    1.355   2_575 A
B77    Li77    1.098   .     S
B78    C133    1.357   2_575 A
B78    Li78    1.098   .     S
B79    C143    1.356   1_565 A
B79    C143    1.356   2_565 A
B79    Li79    1.098   .     S
B80    C151    1.358   1_565 A
B80    C151    1.358   2_565 A
B80    Li80    1.099   .     S
B21    C39     1.357   2_565 A
B21    Li19    1.098   .     S
B37    C45     1.355   2_565 A
B37    Li37    1.099   .     S
B38    C53     1.358   2_565 A
B38    Li38    1.099   .     S
B39    C63     1.356   2_565 A
B39    Li39    1.098   .     S
B40    C71     1.358   2_565 A
B40    Li40    1.099   .     S
B56    C85     1.355   2_565 A
B56    Li58    1.099   .     S
B57    C93     1.359   2_565 A
B57    Li59    1.099   .     S
B58    C103    1.356   2_565 A
B58    Li60    1.099   .     S
B59    C111    1.357   2_565 A
B59    Li61    1.098   .     S
Li70   B68     1.098   .     S
B68    C159    1.357   2_565 A
