# Supplementary material for: Data-Driven Search Algorithm for Discovery of Synthesizable Zeolitic Imidazolate Frameworks
Source: JACS Au. 2025 Mar 7;5(3):1460–70. doi: 10.1021/jacsau.5c00077 (PMC11938011; doi:10.1021/jacsau.5c00077)
Supplement: Supplementary file 5 — au5c00077_si_005.zip [file au5c00077_si_005.zip › Tier 2/T-228_131_3_2192.cif]

data_131_3_2192.lmp-nosymm
_audit_creation_date              2023-09-12
_audit_creation_method            'Materials Studio'
_symmetry_space_group_name_H-M    'P42/MMC'
_symmetry_Int_Tables_number       131
_symmetry_cell_setting            tetragonal
loop_
_symmetry_equiv_pos_as_xyz
  x,y,z
  -x,-y,z
  -y,x,z+1/2
  y,-x,z+1/2
  -x,y,-z
  x,-y,-z
  y,x,-z+1/2
  -y,-x,-z+1/2
  -x,-y,-z
  x,y,-z
  y,-x,-z+1/2
  -y,x,-z+1/2
  x,-y,z
  -x,y,z
  -y,-x,z+1/2
  y,x,z+1/2
_cell_length_a                    19.4442
_cell_length_b                    19.4442
_cell_length_c                    60.5035
_cell_angle_alpha                 90.0000
_cell_angle_beta                  90.0000
_cell_angle_gamma                 90.0000
loop_
_atom_site_label
_atom_site_type_symbol
_atom_site_fract_x
_atom_site_fract_y
_atom_site_fract_z
_atom_site_U_iso_or_equiv
_atom_site_adp_type
_atom_site_occupancy
H1     Zn    0.34075   0.15134   0.22389   0.00000  Uiso   1.00
H5     Zn    0.34893   0.15751   0.12370   0.00000  Uiso   1.00
H9     Zn    0.15220   0.15636   0.04882   0.00000  Uiso   1.00
Be1    C     0.33727   0.29282   0.24449   0.00000  Uiso   1.00
C1     N     0.30371   0.23047   0.24145   0.00000  Uiso   1.00
He1    H     0.39054   0.30037   0.23904   0.00000  Uiso   1.00
C5     N     0.30475   0.05812   0.23222   0.00000  Uiso   1.00
He5    H     0.92745   0.77610   0.24347   0.00000  Uiso   1.00
Be5    C     0.53573   0.09754   0.24697   0.00000  Uiso   1.00
C9     N     0.44169   0.13712   0.22929   0.00000  Uiso   1.00
He9    H     0.92848   0.57183   0.24188   0.00000  Uiso   1.00
Be9    C     0.26423   0.21120   0.16203   0.00000  Uiso   1.00
Be13   C     0.26363   0.21077   0.18504   0.00000  Uiso   1.00
C13    N     0.31974   0.17273   0.19231   0.00000  Uiso   1.00
B3     C     0.35130   0.14996   0.17369   0.00000  Uiso   1.00
C17    N     0.31983   0.17216   0.15496   0.00000  Uiso   1.00
He13   H     0.22844   0.23576   0.19672   0.00000  Uiso   1.00
He17   H     0.22908   0.23563   0.15022   0.00000  Uiso   1.00
Li3    H     0.39776   0.11790   0.17375   0.00000  Uiso   1.00
Be17   C     0.40018   0.96424   0.09811   0.00000  Uiso   1.00
C21    N     0.36435   0.05815   0.11663   0.00000  Uiso   1.00
He21   H     0.42350   0.07220   0.08647   0.00000  Uiso   1.00
Be21   C     0.53586   0.26228   0.11201   0.00000  Uiso   1.00
C25    N     0.44200   0.19760   0.11868   0.00000  Uiso   1.00
He25   H     0.42730   0.30261   0.10752   0.00000  Uiso   1.00
Be25   C     0.21225   0.26306   0.08146   0.00000  Uiso   1.00
Be29   C     0.25887   0.26317   0.09896   0.00000  Uiso   1.00
C29    N     0.28230   0.19631   0.10195   0.00000  Uiso   1.00
B7     C     0.24971   0.15811   0.08640   0.00000  Uiso   1.00
C33    N     0.20612   0.19598   0.07382   0.00000  Uiso   1.00
He29   H     0.27713   0.30535   0.10946   0.00000  Uiso   1.00
He33   H     0.18238   0.30501   0.07408   0.00000  Uiso   1.00
Li7    H     0.25695   0.10240   0.08447   0.00000  Uiso   1.00
Be33   C     0.26088   0.16416   0.01153   0.00000  Uiso   1.00
C37    N     0.19297   0.16336   0.01865   0.00000  Uiso   1.00
He37   H     0.30355   0.16564   0.02337   0.00000  Uiso   1.00
Be37   C     0.11189   0.96422   0.07739   0.00000  Uiso   1.00
C41    N     0.13952   0.05807   0.05747   0.00000  Uiso   1.00
He41   H     0.09460   0.07234   0.09004   0.00000  Uiso   1.00
Be41   C     0.96416   0.26364   0.04359   0.00000  Uiso   1.00
C45    N     0.05800   0.19669   0.04726   0.00000  Uiso   1.00
He45   H     0.07266   0.30573   0.04126   0.00000  Uiso   1.00
Be45   C     0.25488   0.96413   0.24704   0.00000  Uiso   1.00
Li1    H     1.00000   0.89731   0.05210   0.00000  Uiso   1.00
B1     C     1.00000   0.84155   0.04918   0.00000  Uiso   1.00
B11    C     0.15432   0.16126   1.00000   0.00000  Uiso   1.00
Li11   H     0.09782   0.16064   1.00000   0.00000  Uiso   1.00
B15    C     0.33270   1.00000   0.22364   0.00000  Uiso   1.00
Li15   H     0.37422   1.00000   0.21134   0.00000  Uiso   1.00
B17    C     0.34283   1.00000   0.12698   0.00000  Uiso   1.00
Li17   H     0.31260   1.00000   0.14230   0.00000  Uiso   1.00
B19    C     0.15508   1.00000   0.04606   0.00000  Uiso   1.00
Li19   H     0.17802   1.00000   0.02948   0.00000  Uiso   1.00
B21    C     0.50000   0.16107   0.21952   0.00000  Uiso   1.00
Li21   H     0.50000   0.19446   0.20490   0.00000  Uiso   1.00
B23    C     0.50000   0.16133   0.12300   0.00000  Uiso   1.00
Li23   H     0.50000   0.10763   0.12865   0.00000  Uiso   1.00
B25    C     0.23977   0.23977   0.25000   0.00000  Uiso   1.00
Li25   H     0.19989   0.19989   0.25000   0.00000  Uiso   1.00
loop_
_geom_bond_atom_site_label_1
_geom_bond_atom_site_label_2
_geom_bond_distance
_geom_bond_site_symmetry_2
_ccdc_geom_bond_type
H1     C1      2.004   .     S
H1     C5      2.007   .     S
H1     C9      2.009   .     S
H1     C13     1.998   .     S
H5     C17     1.995   .     S
H5     C21     2.001   .     S
H5     C25     1.994   .     S
H5     C29     1.995   .     S
H9     C33     1.995   .     S
H9     C37     1.995   .     S
H9     C41     1.997   .     S
H9     C45     1.994   .     S
Be1    C1      1.389   .     A
Be1    He1     1.097   .     S
Be1    Be1     1.392   7     A
C1     B25     1.359   .     A
C5     B15     1.357   1_545 A
C5     Be45    1.390   13_565 A
He5    Be45    1.096   11_565 S
Be5    He9     1.097   11_565 S
Be5    Be5     1.389   14_655 A
Be5    C9      1.389   14_655 A
C9     B21     1.361   .     A
C9     Be5     1.389   14_655 A
He9    Be5     1.097   12_655 S
Be9    Be13    1.392   .     D
Be9    C17     1.389   .     S
Be9    He17    1.097   .     S
Be13   C13     1.390   .     S
Be13   He13    1.097   .     S
C13    B3      1.358   .     D
B3     C17     1.358   .     S
B3     Li3     1.097   .     S
Be17   C21     1.389   13_565 A
Be17   Be17    1.390   13_575 A
Be17   He21    1.097   13_565 S
C21    B17     1.359   1_545 A
C21    Be17    1.389   13_565 A
He21   Be17    1.097   13_565 S
Be21   Be21    1.395   14_655 A
Be21   C25     1.389   14_655 A
Be21   He25    1.096   14_655 S
C25    B23     1.355   .     A
C25    Be21    1.389   14_655 A
He25   Be21    1.096   14_655 S
Be25   Be29    1.394   .     D
Be25   C33     1.389   .     S
Be25   He33    1.096   .     S
Be29   C29     1.389   .     S
Be29   He29    1.096   .     S
C29    B7      1.356   .     D
B7     C33     1.356   .     S
B7     Li7     1.099   .     S
Be33   C37     1.389   .     A
Be33   He37    1.097   .     S
Be33   Be33    1.395   10    A
C37    B11     1.356   1_554 A
Be37   C41     1.389   13_565 A
Be37   He41    1.097   13_565 S
Be37   Be37    1.391   13_575 A
C41    B19     1.357   1_545 A
C41    Be37    1.389   13_565 A
He41   Be37    1.097   13_565 S
Be41   He45    1.096   14_655 S
Be41   Be41    1.394   14_755 A
Be41   C45     1.389   14_655 A
C45    Be41    1.389   14_655 A
C45    B1      1.356   2_665 A
He45   Be41    1.096   14_655 S
Be45   C5      1.390   13_565 A
Be45   He5     1.096   12_655 S
Be45   Be45    1.395   13_575 A
Li1    B1      1.099   .     S
B1     C45     1.356   2_665 A
B1     C45     1.356   13_665 A
B11    C37     1.356   1_556 A
B11    C37     1.356   10_556 A
B11    Li11    1.099   .     S
B15    C5      1.357   1_565 A
B15    C5      1.357   13_565 A
B15    Li15    1.098   .     S
B17    C21     1.359   1_565 A
B17    C21     1.359   13_565 A
B17    Li17    1.098   .     S
B19    C41     1.357   1_565 A
B19    C41     1.357   13_565 A
B19    Li19    1.098   .     S
B21    C9      1.361   14_655 A
B21    Li21    1.098   .     S
B23    C25     1.355   14_655 A
B23    Li23    1.099   .     S
B25    C1      1.359   7     A
B25    Li25    1.097   .     S
