# Supplementary material for: Data-Driven Search Algorithm for Discovery of Synthesizable Zeolitic Imidazolate Frameworks
Source: JACS Au. 2025 Mar 7;5(3):1460–70. doi: 10.1021/jacsau.5c00077 (PMC11938011; doi:10.1021/jacsau.5c00077)
Supplement: Supplementary file 5 — au5c00077_si_005.zip [file au5c00077_si_005.zip › Tier 2/T-229_63_3_134225.cif]

data_63_3_134225.lmp-nosymm
_audit_creation_date              2023-09-12
_audit_creation_method            'Materials Studio'
_symmetry_space_group_name_H-M    'P1'
_symmetry_Int_Tables_number       1
_symmetry_cell_setting            triclinic
loop_
_symmetry_equiv_pos_as_xyz
  x,y,z
_cell_length_a                    16.8735
_cell_length_b                    21.0497
_cell_length_c                    22.4571
_cell_angle_alpha                 106.9430
_cell_angle_beta                  89.8878
_cell_angle_gamma                 90.9847
loop_
_atom_site_label
_atom_site_type_symbol
_atom_site_fract_x
_atom_site_fract_y
_atom_site_fract_z
_atom_site_U_iso_or_equiv
_atom_site_adp_type
_atom_site_occupancy
H1     Zn    0.42668   0.01660   0.46080   0.00000  Uiso   1.00
H2     Zn    0.07418   0.34068   0.15859   0.00000  Uiso   1.00
H3     Zn    0.07398   0.03878   0.45157   0.00000  Uiso   1.00
H4     Zn    0.42778   0.33067   0.16549   0.00000  Uiso   1.00
H5     Zn    0.91991   0.25591   0.36589   0.00000  Uiso   1.00
H6     Zn    0.57089   0.23173   0.36523   0.00000  Uiso   1.00
C1     N     0.56016   0.48498   0.13032   0.00000  Uiso   1.00
Be1    C     0.03427   0.19656   0.08966   0.00000  Uiso   1.00
Be2    C     0.03089   0.15423   0.02908   0.00000  Uiso   1.00
B1     C     0.06936   0.25282   0.02570   0.00000  Uiso   1.00
C2     N     0.05939   0.25889   0.08707   0.00000  Uiso   1.00
He1    H     0.02176   0.18697   0.13425   0.00000  Uiso   1.00
Li1    H     0.45159   0.43461   0.08976   0.00000  Uiso   1.00
Be3    C     0.61967   0.34794   0.47840   0.00000  Uiso   1.00
Be4    C     0.49500   0.19928   0.09157   0.00000  Uiso   1.00
Be5    C     0.49680   0.15654   0.03121   0.00000  Uiso   1.00
B2     C     0.42198   0.24064   0.03218   0.00000  Uiso   1.00
C3     N     0.44633   0.25201   0.09199   0.00000  Uiso   1.00
He2    H     0.52331   0.19541   0.13426   0.00000  Uiso   1.00
Li2    H     0.38270   0.27384   0.01678   0.00000  Uiso   1.00
Be6    C     0.57386   0.42567   0.19843   0.00000  Uiso   1.00
C4     N     0.50508   0.40340   0.16426   0.00000  Uiso   1.00
He3    H     0.59327   0.40453   0.23503   0.00000  Uiso   1.00
Be7    C     0.91081   0.40038   0.15874   0.00000  Uiso   1.00
C5     N     0.99194   0.40422   0.14915   0.00000  Uiso   1.00
He4    H     0.88451   0.36216   0.17728   0.00000  Uiso   1.00
Be8    C     0.60699   0.47687   0.17831   0.00000  Uiso   1.00
Be9    C     0.87494   0.45131   0.14132   0.00000  Uiso   1.00
C6     N     0.32075   0.05793   0.46118   0.00000  Uiso   1.00
B3     C     0.24978   0.02564   0.44796   0.00000  Uiso   1.00
C7     N     0.18780   0.06772   0.45868   0.00000  Uiso   1.00
He5    H     0.17773   0.48082   0.19549   0.00000  Uiso   1.00
He6    H     0.01452   0.10141   0.01176   0.00000  Uiso   1.00
He7    H     0.68157   0.34530   0.46341   0.00000  Uiso   1.00
Li3    H     0.43429   0.30343   0.45725   0.00000  Uiso   1.00
C8     N     0.18636   0.37334   0.16123   0.00000  Uiso   1.00
B4     C     0.25032   0.33339   0.15166   0.00000  Uiso   1.00
C9     N     0.31983   0.36808   0.16433   0.00000  Uiso   1.00
Li4    H     0.24643   0.27900   0.13373   0.00000  Uiso   1.00
Be10   C     0.89040   0.11549   0.37011   0.00000  Uiso   1.00
Be11   C     0.92671   0.06639   0.38997   0.00000  Uiso   1.00
C10    N     0.00030   0.09061   0.41509   0.00000  Uiso   1.00
B5     C     0.00548   0.15363   0.41114   0.00000  Uiso   1.00
C11    N     0.94081   0.17068   0.38376   0.00000  Uiso   1.00
He8    H     0.90609   0.01593   0.38736   0.00000  Uiso   1.00
He9    H     0.83297   0.11513   0.34719   0.00000  Uiso   1.00
Li5    H     0.05675   0.18680   0.42760   0.00000  Uiso   1.00
Be12   C     0.40916   0.22852   0.30036   0.00000  Uiso   1.00
Be13   C     0.37659   0.25483   0.25591   0.00000  Uiso   1.00
C12    N     0.43525   0.29147   0.23653   0.00000  Uiso   1.00
B6     C     0.50158   0.28428   0.26782   0.00000  Uiso   1.00
C13    N     0.48908   0.24609   0.30645   0.00000  Uiso   1.00
He10   H     0.31607   0.25124   0.23748   0.00000  Uiso   1.00
He11   H     0.38201   0.19748   0.32671   0.00000  Uiso   1.00
Li6    H     0.55900   0.30729   0.26266   0.00000  Uiso   1.00
Be14   C     0.62244   0.12601   0.42429   0.00000  Uiso   1.00
Be15   C     0.58932   0.07844   0.44935   0.00000  Uiso   1.00
C14    N     0.50770   0.07812   0.44145   0.00000  Uiso   1.00
B7     C     0.49422   0.12344   0.41041   0.00000  Uiso   1.00
C15    N     0.56179   0.15336   0.39843   0.00000  Uiso   1.00
He12   H     0.61740   0.04586   0.47302   0.00000  Uiso   1.00
He13   H     0.68457   0.14103   0.42168   0.00000  Uiso   1.00
Li7    H     0.43506   0.13432   0.39613   0.00000  Uiso   1.00
Be16   C     0.08474   0.26745   0.31325   0.00000  Uiso   1.00
Be17   C     0.11991   0.28970   0.26670   0.00000  Uiso   1.00
C16    N     0.06070   0.31279   0.23584   0.00000  Uiso   1.00
B8     C     0.99199   0.30236   0.26328   0.00000  Uiso   1.00
C17    N     0.00334   0.27467   0.31002   0.00000  Uiso   1.00
He14   H     0.18247   0.29262   0.25440   0.00000  Uiso   1.00
He15   H     0.11134   0.24608   0.34739   0.00000  Uiso   1.00
Li8    H     0.93364   0.31577   0.24979   0.00000  Uiso   1.00
Be18   C     0.70251   0.22947   0.26790   0.00000  Uiso   1.00
Be19   C     0.78487   0.23582   0.26807   0.00000  Uiso   1.00
C18    N     0.81136   0.24660   0.32881   0.00000  Uiso   1.00
B9     C     0.74544   0.24482   0.36287   0.00000  Uiso   1.00
C19    N     0.67809   0.23580   0.32846   0.00000  Uiso   1.00
He16   H     0.82627   0.23357   0.22986   0.00000  Uiso   1.00
He17   H     0.65983   0.22057   0.22947   0.00000  Uiso   1.00
Li9    H     0.74642   0.24949   0.41277   0.00000  Uiso   1.00
C20    N     0.92690   0.32318   0.44925   0.00000  Uiso   1.00
B10    C     0.99573   0.35289   0.47488   0.00000  Uiso   1.00
He18   H     0.80919   0.32403   0.48916   0.00000  Uiso   1.00
Li10   H     0.05207   0.34855   0.44958   0.00000  Uiso   1.00
B11    C     0.49240   0.32570   0.47389   0.00000  Uiso   1.00
C21    N     0.56094   0.30788   0.44221   0.00000  Uiso   1.00
He19   H     0.52800   0.10975   0.01213   0.00000  Uiso   1.00
Be20   C     0.29896   0.43452   0.18482   0.00000  Uiso   1.00
Be21   C     0.21664   0.43775   0.18314   0.00000  Uiso   1.00
C22    N     0.45065   0.18336   0.99375   0.00000  Uiso   1.00
B12    C     0.49966   0.44021   0.12389   0.00000  Uiso   1.00
He20   H     0.34393   0.47440   0.19874   0.00000  Uiso   1.00
B13    C     0.00244   0.45574   0.12489   0.00000  Uiso   1.00
He21   H     0.81254   0.46540   0.14266   0.00000  Uiso   1.00
Li11   H     0.06047   0.47202   0.11198   0.00000  Uiso   1.00
Li12   H     0.08843   0.29398   0.00790   0.00000  Uiso   1.00
C23    N     0.93366   0.48646   0.12034   0.00000  Uiso   1.00
Be22   C     0.22095   0.13094   0.48237   0.00000  Uiso   1.00
Be23   C     0.30293   0.12487   0.48412   0.00000  Uiso   1.00
H7     Zn    0.06875   0.15837   0.89679   0.00000  Uiso   1.00
H8     Zn    0.42681   0.14485   0.90323   0.00000  Uiso   1.00
H9     Zn    0.57144   0.37346   0.82081   0.00000  Uiso   1.00
H10    Zn    0.93139   0.38690   0.81692   0.00000  Uiso   1.00
H11    Zn    0.42287   0.42208   0.58917   0.00000  Uiso   1.00
H12    Zn    0.06988   0.44721   0.58814   0.00000  Uiso   1.00
Li13   H     0.49282   0.08376   0.76806   0.00000  Uiso   1.00
Be24   C     0.77392   0.04732   0.64817   0.00000  Uiso   1.00
He22   H     0.81242   0.08475   0.63698   0.00000  Uiso   1.00
He23   H     0.64585   0.07660   0.64442   0.00000  Uiso   1.00
C24    N     0.17903   0.12394   0.88314   0.00000  Uiso   1.00
B14    C     0.24771   0.15689   0.90518   0.00000  Uiso   1.00
C25    N     0.31256   0.11891   0.88671   0.00000  Uiso   1.00
Li14   H     0.25044   0.20843   0.93511   0.00000  Uiso   1.00
He24   H     0.49758   0.00555   0.92216   0.00000  Uiso   1.00
Be25   C     0.69164   0.04319   0.65161   0.00000  Uiso   1.00
B15    C     0.56855   0.45726   0.95861   0.00000  Uiso   1.00
C26    N     0.56103   0.45184   0.89708   0.00000  Uiso   1.00
Li15   H     0.95691   0.42828   0.97035   0.00000  Uiso   1.00
He25   H     0.18390   0.17507   0.49605   0.00000  Uiso   1.00
C27    N     0.43767   0.00321   0.54498   0.00000  Uiso   1.00
He26   H     0.31777   0.02394   0.58009   0.00000  Uiso   1.00
Be26   C     0.50555   0.00777   0.87435   0.00000  Uiso   1.00
He27   H     0.32349   0.01692   0.82873   0.00000  Uiso   1.00
B16    C     0.93349   0.46872   0.95418   0.00000  Uiso   1.00
C28    N     0.92121   0.46398   0.89333   0.00000  Uiso   1.00
He28   H     0.92946   0.04989   0.91597   0.00000  Uiso   1.00
Li16   H     0.03440   0.08665   0.75721   0.00000  Uiso   1.00
Be27   C     0.02793   0.10329   0.58452   0.00000  Uiso   1.00
Be28   C     0.99338   0.08892   0.63550   0.00000  Uiso   1.00
C29    N     0.03224   0.04461   0.53622   0.00000  Uiso   1.00
He29   H     0.97901   0.12210   0.68161   0.00000  Uiso   1.00
He30   H     0.04913   0.15079   0.57902   0.00000  Uiso   1.00
Be29   C     0.08021   0.30467   0.80295   0.00000  Uiso   1.00
Be30   C     0.11221   0.25303   0.82175   0.00000  Uiso   1.00
C30    N     0.05688   0.23315   0.85891   0.00000  Uiso   1.00
B17    C     0.99321   0.27237   0.86074   0.00000  Uiso   1.00
C31    N     0.00428   0.31628   0.82738   0.00000  Uiso   1.00
He31   H     0.17014   0.22938   0.81190   0.00000  Uiso   1.00
He32   H     0.10548   0.33358   0.77376   0.00000  Uiso   1.00
Li17   H     0.93853   0.26874   0.88621   0.00000  Uiso   1.00
Be31   C     0.44562   0.26571   0.78569   0.00000  Uiso   1.00
Be32   C     0.41151   0.21453   0.80508   0.00000  Uiso   1.00
C32    N     0.44871   0.21336   0.85982   0.00000  Uiso   1.00
B18    C     0.50513   0.26226   0.87095   0.00000  Uiso   1.00
C33    N     0.50478   0.29616   0.82794   0.00000  Uiso   1.00
He33   H     0.36295   0.17971   0.78462   0.00000  Uiso   1.00
He34   H     0.43183   0.28247   0.74504   0.00000  Uiso   1.00
Li18   H     0.54542   0.27399   0.91114   0.00000  Uiso   1.00
Be33   C     0.79407   0.29104   0.75844   0.00000  Uiso   1.00
Be34   C     0.71148   0.28841   0.75969   0.00000  Uiso   1.00
C34    N     0.68505   0.34731   0.80055   0.00000  Uiso   1.00
B19    C     0.75181   0.38393   0.82170   0.00000  Uiso   1.00
C35    N     0.81935   0.35157   0.79855   0.00000  Uiso   1.00
He35   H     0.66973   0.24888   0.73537   0.00000  Uiso   1.00
He36   H     0.83656   0.25421   0.73285   0.00000  Uiso   1.00
Li19   H     0.75115   0.43358   0.85546   0.00000  Uiso   1.00
He37   H     0.61009   0.42839   0.57021   0.00000  Uiso   1.00
C36    N     0.94311   0.01445   0.76180   0.00000  Uiso   1.00
Be35   C     0.02872   0.49128   0.78011   0.00000  Uiso   1.00
C37    N     0.98510   0.43219   0.75988   0.00000  Uiso   1.00
B20    C     0.99350   0.41223   0.69706   0.00000  Uiso   1.00
C38    N     0.03693   0.45598   0.67566   0.00000  Uiso   1.00
Li20   H     0.57975   0.41492   0.97645   0.00000  Uiso   1.00
B21    C     0.99576   0.06486   0.78570   0.00000  Uiso   1.00
Li21   H     0.96647   0.36636   0.66688   0.00000  Uiso   1.00
Be36   C     0.39132   0.43304   0.72297   0.00000  Uiso   1.00
Be37   C     0.42736   0.42449   0.77564   0.00000  Uiso   1.00
C39    N     0.50341   0.40100   0.75979   0.00000  Uiso   1.00
B22    C     0.51031   0.39476   0.69809   0.00000  Uiso   1.00
C40    N     0.44385   0.41306   0.67365   0.00000  Uiso   1.00
He38   H     0.40468   0.43393   0.82321   0.00000  Uiso   1.00
He39   H     0.33178   0.45028   0.71675   0.00000  Uiso   1.00
Li22   H     0.56371   0.37652   0.67095   0.00000  Uiso   1.00
Be38   C     0.19409   0.33984   0.54059   0.00000  Uiso   1.00
Be39   C     0.27621   0.33381   0.54004   0.00000  Uiso   1.00
C41    N     0.30953   0.39636   0.56735   0.00000  Uiso   1.00
B23    C     0.24732   0.43759   0.58496   0.00000  Uiso   1.00
C42    N     0.17636   0.40604   0.56866   0.00000  Uiso   1.00
He40   H     0.31330   0.29019   0.52197   0.00000  Uiso   1.00
He41   H     0.14704   0.30249   0.52320   0.00000  Uiso   1.00
Li23   H     0.25378   0.49106   0.60824   0.00000  Uiso   1.00
Be40   C     0.90736   0.38425   0.54851   0.00000  Uiso   1.00
Be41   C     0.87082   0.34154   0.49626   0.00000  Uiso   1.00
C43    N     0.98710   0.38967   0.53501   0.00000  Uiso   1.00
He42   H     0.88299   0.41013   0.59431   0.00000  Uiso   1.00
He43   H     0.34982   0.16279   0.49980   0.00000  Uiso   1.00
Be42   C     0.58411   0.38976   0.53088   0.00000  Uiso   1.00
C44    N     0.50328   0.37534   0.52757   0.00000  Uiso   1.00
Be43   C     0.37774   0.00924   0.58874   0.00000  Uiso   1.00
C45    N     0.97794   0.02094   0.61959   0.00000  Uiso   1.00
C46    N     0.99627   0.08516   0.84883   0.00000  Uiso   1.00
He44   H     0.15713   0.02307   0.82461   0.00000  Uiso   1.00
B24    C     0.50209   0.04925   0.79575   0.00000  Uiso   1.00
C47    N     0.48592   0.06396   0.85744   0.00000  Uiso   1.00
Be44   C     0.28358   0.05787   0.85005   0.00000  Uiso   1.00
Be45   C     0.20130   0.06089   0.84805   0.00000  Uiso   1.00
Be46   C     0.94136   0.04440   0.86674   0.00000  Uiso   1.00
C48    N     0.05168   0.19061   0.98870   0.00000  Uiso   1.00
H13    Zn    0.41754   0.72334   0.31592   0.00000  Uiso   1.00
H14    Zn    0.56982   0.55615   0.08823   0.00000  Uiso   1.00
H15    Zn    0.06661   0.74454   0.30810   0.00000  Uiso   1.00
H16    Zn    0.91965   0.56205   0.08515   0.00000  Uiso   1.00
Be47   C     0.04452   0.67776   0.11219   0.00000  Uiso   1.00
Be48   C     0.07773   0.72135   0.16574   0.00000  Uiso   1.00
C49    N     0.04626   0.70560   0.21705   0.00000  Uiso   1.00
B25    C     0.99764   0.65232   0.19343   0.00000  Uiso   1.00
C50    N     0.99460   0.63374   0.13036   0.00000  Uiso   1.00
He45   H     0.12059   0.76241   0.17125   0.00000  Uiso   1.00
He46   H     0.05310   0.67399   0.06287   0.00000  Uiso   1.00
Li24   H     0.96468   0.62680   0.22222   0.00000  Uiso   1.00
Be49   C     0.42722   0.65302   0.11965   0.00000  Uiso   1.00
Be50   C     0.39227   0.69153   0.17430   0.00000  Uiso   1.00
C51    N     0.43510   0.68381   0.22449   0.00000  Uiso   1.00
B26    C     0.49476   0.64238   0.19913   0.00000  Uiso   1.00
C52    N     0.49213   0.62199   0.13603   0.00000  Uiso   1.00
He47   H     0.33992   0.72300   0.18140   0.00000  Uiso   1.00
He48   H     0.41109   0.64517   0.07073   0.00000  Uiso   1.00
Li25   H     0.54027   0.62698   0.22668   0.00000  Uiso   1.00
Be51   C     0.18888   0.65759   0.34554   0.00000  Uiso   1.00
Be52   C     0.27101   0.65300   0.34751   0.00000  Uiso   1.00
C53    N     0.30420   0.70634   0.33107   0.00000  Uiso   1.00
B27    C     0.24220   0.74055   0.31855   0.00000  Uiso   1.00
C54    N     0.17129   0.71386   0.32800   0.00000  Uiso   1.00
He49   H     0.30827   0.61646   0.35978   0.00000  Uiso   1.00
He50   H     0.14194   0.62542   0.35540   0.00000  Uiso   1.00
Li26   H     0.24874   0.78607   0.30437   0.00000  Uiso   1.00
Be53   C     0.78642   0.65426   0.15193   0.00000  Uiso   1.00
Be54   C     0.70385   0.65287   0.15234   0.00000  Uiso   1.00
C55    N     0.67815   0.59480   0.10859   0.00000  Uiso   1.00
B28    C     0.74476   0.56265   0.08384   0.00000  Uiso   1.00
C56    N     0.81163   0.59694   0.10810   0.00000  Uiso   1.00
He51   H     0.66163   0.68887   0.17958   0.00000  Uiso   1.00
He52   H     0.82900   0.69163   0.17868   0.00000  Uiso   1.00
Li27   H     0.74457   0.51494   0.04707   0.00000  Uiso   1.00
Be55   C     0.47672   0.92337   0.33733   0.00000  Uiso   1.00
Be56   C     0.47390   0.85640   0.30362   0.00000  Uiso   1.00
C57    N     0.43579   0.82170   0.33967   0.00000  Uiso   1.00
B29    C     0.41765   0.86811   0.39388   0.00000  Uiso   1.00
C58    N     0.44191   0.93029   0.39494   0.00000  Uiso   1.00
He53   H     0.49540   0.83104   0.25672   0.00000  Uiso   1.00
Li28   H     0.38716   0.85661   0.43281   0.00000  Uiso   1.00
Be57   C     0.05713   0.94717   0.32301   0.00000  Uiso   1.00
C59    N     0.93259   0.69228   0.44357   0.00000  Uiso   1.00
C60    N     0.55792   0.52025   0.99575   0.00000  Uiso   1.00
Be58   C     0.05578   0.88039   0.28909   0.00000  Uiso   1.00
C61    N     0.06482   0.84320   0.33042   0.00000  Uiso   1.00
B30    C     0.07139   0.88809   0.38760   0.00000  Uiso   1.00
C62    N     0.06545   0.95169   0.38569   0.00000  Uiso   1.00
He54   H     0.04828   0.85694   0.23896   0.00000  Uiso   1.00
Li29   H     0.07884   0.87436   0.43077   0.00000  Uiso   1.00
Li30   H     0.05669   0.71923   0.44063   0.00000  Uiso   1.00
He55   H     0.50192   0.96627   0.32504   0.00000  Uiso   1.00
Be59   C     0.53790   0.59702   0.39847   0.00000  Uiso   1.00
Be60   C     0.50290   0.61069   0.34760   0.00000  Uiso   1.00
C63    N     0.47977   0.67660   0.36589   0.00000  Uiso   1.00
B31    C     0.49885   0.69991   0.42723   0.00000  Uiso   1.00
C64    N     0.53540   0.65401   0.44884   0.00000  Uiso   1.00
He56   H     0.49318   0.57840   0.30005   0.00000  Uiso   1.00
He57   H     0.56453   0.55124   0.40238   0.00000  Uiso   1.00
Li31   H     0.48793   0.75093   0.45578   0.00000  Uiso   1.00
He58   H     0.81180   0.67249   0.40884   0.00000  Uiso   1.00
B32    C     0.99854   0.71052   0.41761   0.00000  Uiso   1.00
Li32   H     0.24350   0.97152   0.42846   0.00000  Uiso   1.00
He59   H     0.66060   0.50744   0.19377   0.00000  Uiso   1.00
He60   H     0.87700   0.70296   0.30471   0.00000  Uiso   1.00
Be61   C     0.87252   0.68687   0.40002   0.00000  Uiso   1.00
Be62   C     0.90482   0.70173   0.34843   0.00000  Uiso   1.00
C65    N     0.98517   0.71536   0.35956   0.00000  Uiso   1.00
He61   H     0.05145   0.99150   0.30712   0.00000  Uiso   1.00
C66    N     0.91435   0.52926   0.99274   0.00000  Uiso   1.00
H17    Zn    0.91878   0.97293   0.67132   0.00000  Uiso   1.00
H18    Zn    0.56571   0.95168   0.68339   0.00000  Uiso   1.00
H19    Zn    0.92406   0.67824   0.52754   0.00000  Uiso   1.00
H20    Zn    0.57185   0.65936   0.53491   0.00000  Uiso   1.00
He62   H     0.53919   0.52699   0.85029   0.00000  Uiso   1.00
Be63   C     0.53571   0.96124   0.82205   0.00000  Uiso   1.00
C67    N     0.53182   0.98756   0.77212   0.00000  Uiso   1.00
C68    N     0.00757   0.61498   0.53645   0.00000  Uiso   1.00
Be64   C     0.08745   0.61430   0.52106   0.00000  Uiso   1.00
He63   H     0.55757   0.91113   0.81640   0.00000  Uiso   1.00
Be65   C     0.54726   0.51600   0.89473   0.00000  Uiso   1.00
Be66   C     0.06038   0.50599   0.72831   0.00000  Uiso   1.00
Be67   C     0.90815   0.00109   0.81304   0.00000  Uiso   1.00
He64   H     0.67385   0.51939   0.49787   0.00000  Uiso   1.00
He65   H     0.86753   0.61656   0.97327   0.00000  Uiso   1.00
Be68   C     0.88767   0.56535   0.95426   0.00000  Uiso   1.00
He66   H     0.86250   0.96204   0.80733   0.00000  Uiso   1.00
He67   H     0.09690   0.54840   0.72494   0.00000  Uiso   1.00
He68   H     0.18328   0.54363   0.52995   0.00000  Uiso   1.00
He69   H     0.53589   0.61170   0.97263   0.00000  Uiso   1.00
C69    N     0.80519   0.99192   0.66074   0.00000  Uiso   1.00
B33    C     0.74191   0.95711   0.67278   0.00000  Uiso   1.00
C70    N     0.67191   0.98531   0.66645   0.00000  Uiso   1.00
Li33   H     0.74691   0.91001   0.68411   0.00000  Uiso   1.00
Be69   C     0.12218   0.56130   0.53597   0.00000  Uiso   1.00
Be70   C     0.54557   0.55806   0.95535   0.00000  Uiso   1.00
He70   H     0.03389   0.51869   0.82966   0.00000  Uiso   1.00
He71   H     0.87486   0.53529   0.84957   0.00000  Uiso   1.00
Be71   C     0.98015   0.77448   0.64922   0.00000  Uiso   1.00
Be72   C     0.97794   0.84157   0.68243   0.00000  Uiso   1.00
C71    N     0.93661   0.87454   0.64727   0.00000  Uiso   1.00
B34    C     0.91613   0.82694   0.59393   0.00000  Uiso   1.00
C72    N     0.94180   0.76570   0.59264   0.00000  Uiso   1.00
He72   H     0.00197   0.86809   0.72850   0.00000  Uiso   1.00
He73   H     0.00704   0.73265   0.66111   0.00000  Uiso   1.00
Li34   H     0.88283   0.83693   0.55577   0.00000  Uiso   1.00
He74   H     0.11335   0.65071   0.50001   0.00000  Uiso   1.00
Be73   C     0.61905   0.75199   0.65742   0.00000  Uiso   1.00
Be74   C     0.61668   0.81809   0.69312   0.00000  Uiso   1.00
C73    N     0.57753   0.85347   0.65904   0.00000  Uiso   1.00
B35    C     0.55954   0.80856   0.60356   0.00000  Uiso   1.00
C74    N     0.58338   0.74641   0.60035   0.00000  Uiso   1.00
He75   H     0.63937   0.84213   0.74014   0.00000  Uiso   1.00
He76   H     0.64413   0.70880   0.66814   0.00000  Uiso   1.00
Li35   H     0.52840   0.82110   0.56576   0.00000  Uiso   1.00
Li36   H     0.93994   0.55168   0.57945   0.00000  Uiso   1.00
C75    N     0.44609   0.51725   0.59642   0.00000  Uiso   1.00
B36    C     0.00094   0.99682   0.55932   0.00000  Uiso   1.00
Li37   H     0.99593   0.94421   0.53252   0.00000  Uiso   1.00
B37    C     0.49414   0.53901   0.55767   0.00000  Uiso   1.00
Be75   C     0.40902   0.99457   0.64045   0.00000  Uiso   1.00
C76    N     0.48859   0.98003   0.62912   0.00000  Uiso   1.00
B38    C     0.50256   0.98467   0.57096   0.00000  Uiso   1.00
He77   H     0.38122   0.57108   0.67876   0.00000  Uiso   1.00
He78   H     0.38110   0.99417   0.68450   0.00000  Uiso   1.00
C77    N     0.06430   0.52994   0.56193   0.00000  Uiso   1.00
Li38   H     0.56049   0.97576   0.54797   0.00000  Uiso   1.00
Be76   C     0.71317   0.56329   0.50894   0.00000  Uiso   1.00
Be77   C     0.79557   0.56845   0.50768   0.00000  Uiso   1.00
C78    N     0.81692   0.63547   0.52702   0.00000  Uiso   1.00
B39    C     0.74760   0.66852   0.53744   0.00000  Uiso   1.00
C79    N     0.68330   0.62710   0.52847   0.00000  Uiso   1.00
He79   H     0.45175   0.68209   0.65209   0.00000  Uiso   1.00
B40    C     0.99696   0.56419   0.56169   0.00000  Uiso   1.00
Li39   H     0.74419   0.72292   0.55348   0.00000  Uiso   1.00
Be78   C     0.42097   0.57406   0.64095   0.00000  Uiso   1.00
Be79   C     0.45599   0.62887   0.62786   0.00000  Uiso   1.00
C80    N     0.50288   0.60603   0.57524   0.00000  Uiso   1.00
Be80   C     0.89102   0.52496   0.89309   0.00000  Uiso   1.00
Li40   H     0.52300   0.50615   0.51660   0.00000  Uiso   1.00
He80   H     0.84033   0.52965   0.49478   0.00000  Uiso   1.00
loop_
_geom_bond_atom_site_label_1
_geom_bond_atom_site_label_2
_geom_bond_distance
_geom_bond_site_symmetry_2
_ccdc_geom_bond_type
H1     C6      2.000   .     S
H1     C14     2.000   .     S
H1     C27     2.000   .     S
H1     C58     2.001   1_545 S
H2     C2      1.995   .     S
H2     C5      1.997   1_455 S
H2     C8      1.998   .     S
H2     C16     1.998   .     S
H3     C7      1.997   .     S
H3     C10     1.995   .     S
H3     C29     1.997   .     S
H3     C62     1.995   1_545 S
H4     C3      1.997   .     S
H4     C4      2.000   .     S
H4     C9      2.000   .     S
H4     C12     2.003   .     S
H5     C11     1.986   .     S
H5     C17     1.994   1_655 S
H5     C18     1.996   .     S
H5     C20     1.993   .     S
H6     C13     1.998   .     S
H6     C15     2.002   .     S
H6     C19     1.998   .     S
H6     C21     1.995   .     S
C1     Be8     1.389   .     S
C1     B12     1.356   .     S
C1     H14     1.995   .     S
Be1    Be2     1.393   .     D
Be1    C2      1.389   .     S
Be1    He1     1.097   .     S
Be2    He6     1.096   .     S
Be2    C48     1.388   1_554 S
B1     C2      1.357   .     D
B1     Li12    1.098   .     S
B1     C48     1.359   1_554 S
Li1    B12     1.098   .     S
Be3    He7     1.094   .     S
Be3    C21     1.389   .     S
Be3    Be42    1.391   .     D
Be4    Be5     1.392   .     D
Be4    C3      1.390   .     S
Be4    He2     1.097   .     S
Be5    He19    1.096   .     S
Be5    C22     1.388   1_554 S
B2     C3      1.357   .     S
B2     Li2     1.098   .     S
B2     C22     1.358   1_554 D
Be6    C4      1.389   .     S
Be6    He3     1.095   .     S
Be6    Be8     1.393   .     D
C4     B12     1.358   .     D
Be7    C5      1.390   .     S
Be7    He4     1.095   .     S
Be7    Be9     1.392   .     D
C5     H2      1.997   1_655 S
C5     B13     1.357   1_655 D
Be8    He59    1.097   .     S
Be9    He21    1.097   .     S
Be9    C23     1.388   .     S
C6     B3      1.356   .     S
C6     Be23    1.390   .     S
B3     C7      1.358   .     D
B3     Li32    1.098   1_545 S
C7     Be22    1.389   .     S
He5    Be21    1.097   .     S
Li3    B11     1.097   .     S
C8     B4      1.358   .     D
C8     Be21    1.389   .     S
B4     C9      1.357   .     S
B4     Li4     1.098   .     S
C9     Be20    1.390   .     S
Be10   Be11    1.391   .     D
Be10   C11     1.388   .     S
Be10   He9     1.097   .     S
Be11   C10     1.390   1_655 S
Be11   He8     1.097   .     S
C10    Be11    1.390   1_455 S
C10    B5      1.356   .     S
B5     C11     1.357   1_455 D
B5     Li5     1.097   .     S
C11    B5      1.357   1_655 D
Be12   Be13    1.393   .     D
Be12   C13     1.389   .     S
Be12   He11    1.096   .     S
Be13   C12     1.390   .     S
Be13   He10    1.096   .     S
C12    B6      1.357   .     D
B6     C13     1.358   .     S
B6     Li6     1.097   .     S
Be14   Be15    1.393   .     D
Be14   C15     1.390   .     S
Be14   He13    1.096   .     S
Be15   C14     1.389   .     S
Be15   He12    1.096   .     S
C14    B7      1.358   .     D
B7     C15     1.357   .     S
B7     Li7     1.097   .     S
Be16   Be17    1.392   .     D
Be16   C17     1.389   .     S
Be16   He15    1.096   .     S
Be17   C16     1.389   .     S
Be17   He14    1.096   .     S
C16    B8      1.356   1_455 D
B8     C16     1.356   1_655 D
B8     C17     1.356   1_655 S
B8     Li8     1.096   .     S
C17    B8      1.356   1_455 S
C17    H5      1.994   1_455 S
Be18   Be19    1.394   .     D
Be18   C19     1.390   .     S
Be18   He17    1.096   .     S
Be19   C18     1.389   .     S
Be19   He16    1.096   .     S
C18    B9      1.355   .     S
B9     C19     1.355   .     D
B9     Li9     1.096   .     S
C20    B10     1.356   .     D
C20    Be41    1.389   .     S
B10    Li10    1.098   1_655 S
B10    C43     1.356   .     S
He18   Be41    1.094   .     S
Li10   B10     1.098   1_455 S
B11    C21     1.357   .     D
B11    C44     1.356   .     S
Be20   Be21    1.393   .     D
Be20   He20    1.097   .     S
C22    B2      1.358   1_556 D
C22    Be5     1.388   1_556 S
C22    H8      1.996   .     S
B13    C5      1.357   1_455 D
B13    Li11    1.098   .     S
B13    C23     1.357   1_455 S
C23    B13     1.357   1_655 S
C23    H16     1.990   .     S
Be22   Be23    1.393   .     D
Be22   He25    1.096   .     S
Be23   He43    1.097   .     S
H7     C24     1.999   .     S
H7     C30     2.008   .     S
H7     C46     2.001   1_455 S
H7     C48     1.998   .     S
H8     C25     2.000   .     S
H8     C32     1.992   .     S
H8     C47     1.996   .     S
H9     C26     2.012   .     S
H9     C33     2.007   .     S
H9     C34     2.018   .     S
H9     C39     2.006   .     S
H10    C28     1.998   .     S
H10    C31     2.011   1_655 S
H10    C35     2.018   .     S
H10    C37     2.012   .     S
H11    C40     1.994   .     S
H11    C41     2.001   .     S
H11    C44     1.992   .     S
H11    C75     1.994   .     S
H12    C38     1.998   .     S
H12    C42     2.000   .     S
H12    C43     1.987   1_455 S
H12    C77     1.998   .     S
Li13   B24     1.098   .     S
Be24   He22    1.097   .     S
Be24   Be25    1.393   .     D
Be24   C69     1.390   1_545 S
He23   Be25    1.097   .     S
C24    B14     1.358   .     S
C24    Be45    1.389   .     S
B14    C25     1.358   .     D
B14    Li14    1.097   .     S
C25    Be44    1.390   .     S
He24   Be26    1.096   .     S
Be25   C70     1.389   1_545 S
B15    C26     1.359   .     S
B15    Li20    1.098   .     S
B15    C60     1.360   .     D
C26    Be65    1.390   .     S
Li15   B16     1.098   .     S
C27    Be43    1.390   .     S
C27    B38     1.357   1_545 D
He26   Be43    1.097   .     S
Be26   C47     1.389   .     S
Be26   Be63    1.394   1_545 D
He27   Be44    1.097   .     S
B16    C28     1.357   .     S
B16    C66     1.359   .     D
C28    Be80    1.391   .     S
He28   Be46    1.096   .     S
Li16   B21     1.097   1_455 S
Be27   Be28    1.391   1_455 D
Be27   C29     1.389   .     S
Be27   He30    1.097   .     S
Be28   Be27    1.391   1_655 D
Be28   He29    1.096   .     S
Be28   C45     1.390   .     S
C29    B36     1.358   1_545 D
Be29   Be30    1.393   .     D
Be29   C31     1.390   .     S
Be29   He32    1.097   .     S
Be30   C30     1.389   .     S
Be30   He31    1.097   .     S
C30    B17     1.359   1_455 D
B17    C30     1.359   1_655 D
B17    C31     1.359   1_655 S
B17    Li17    1.098   .     S
C31    H10     2.011   1_455 S
C31    B17     1.359   1_455 S
Be31   Be32    1.390   .     D
Be31   C33     1.391   .     S
Be31   He34    1.097   .     S
Be32   C32     1.388   .     S
Be32   He33    1.097   .     S
C32    B18     1.359   .     S
B18    C33     1.358   .     D
B18    Li18    1.097   .     S
Be33   Be34    1.394   .     D
Be33   C35     1.389   .     S
Be33   He36    1.097   .     S
Be34   C34     1.390   .     S
Be34   He35    1.097   .     S
C34    B19     1.359   .     D
B19    C35     1.361   .     S
B19    Li19    1.098   .     S
He37   Be42    1.097   .     S
C36    B21     1.357   .     S
C36    H17     2.004   1_545 S
C36    Be67    1.390   .     S
Be35   C37     1.391   1_455 S
Be35   Be66    1.392   .     D
Be35   He70    1.097   .     S
C37    Be35    1.391   1_655 S
C37    B20     1.357   .     S
B20    C38     1.360   1_655 D
B20    Li21    1.097   .     S
C38    B20     1.360   1_455 D
C38    Be66    1.387   .     S
B21    Li16    1.097   1_655 S
B21    C46     1.356   .     D
Be36   Be37    1.390   .     D
Be36   C40     1.388   .     S
Be36   He39    1.097   .     S
Be37   C39     1.391   .     S
Be37   He38    1.097   .     S
C39    B22     1.358   .     S
B22    C40     1.359   .     D
B22    Li22    1.097   .     S
Be38   Be39    1.393   .     D
Be38   C42     1.389   .     S
Be38   He41    1.096   .     S
Be39   C41     1.390   .     S
Be39   He40    1.096   .     S
C41    B23     1.357   .     D
B23    C42     1.357   .     S
B23    Li23    1.098   .     S
Be40   Be41    1.391   .     D
Be40   C43     1.389   .     S
Be40   He42    1.097   .     S
C43    H12     1.987   1_655 S
Be42   C44     1.390   .     S
Be43   Be75    1.393   1_545 D
C45    H17     2.003   1_545 S
C45    B36     1.358   1_645 S
C46    H7      2.001   1_655 S
C46    Be46    1.389   .     S
He44   Be45    1.097   .     S
B24    C47     1.357   .     S
B24    C67     1.356   1_545 D
Be44   Be45    1.392   .     D
Be46   Be67    1.394   .     D
C48    Be2     1.388   1_556 S
C48    B1      1.359   1_556 S
H13    C51     2.002   .     S
H13    C53     1.986   .     S
H13    C57     2.000   .     S
H13    C63     2.003   .     S
H14    C52     1.995   .     S
H14    C55     1.987   .     S
H14    C60     2.002   1_554 S
H15    C49     1.997   .     S
H15    C54     1.987   .     S
H15    C61     1.990   .     S
H15    C65     1.995   1_455 S
H16    C50     1.988   .     S
H16    C56     1.987   .     S
H16    C66     1.989   1_554 S
Be47   Be48    1.394   .     D
Be47   C50     1.388   1_455 S
Be47   He46    1.097   .     S
Be48   C49     1.391   .     S
Be48   He45    1.096   .     S
C49    B25     1.355   1_455 D
B25    C49     1.355   1_655 D
B25    C50     1.356   .     S
B25    Li24    1.098   .     S
C50    Be47    1.388   1_655 S
Be49   Be50    1.395   .     D
Be49   C52     1.388   .     S
Be49   He48    1.096   .     S
Be50   C51     1.390   .     S
Be50   He47    1.097   .     S
C51    B26     1.355   .     D
B26    C52     1.356   .     S
B26    Li25    1.098   .     S
Be51   Be52    1.393   .     D
Be51   C54     1.389   .     S
Be51   He50    1.097   .     S
Be52   C53     1.389   .     S
Be52   He49    1.097   .     S
C53    B27     1.355   .     D
B27    C54     1.356   .     S
B27    Li26    1.098   .     S
Be53   Be54    1.393   .     D
Be53   C56     1.389   .     S
Be53   He52    1.097   .     S
Be54   C55     1.390   .     S
Be54   He51    1.097   .     S
C55    B28     1.354   .     D
B28    C56     1.355   .     S
B28    Li27    1.099   .     S
Be55   Be56    1.392   .     D
Be55   C58     1.389   .     S
Be55   He55    1.097   .     S
Be56   C57     1.389   .     S
Be56   He53    1.097   .     S
C57    B29     1.359   .     S
B29    C58     1.358   .     D
B29    Li28    1.098   .     S
C58    H1      2.001   1_565 S
Be57   Be58    1.390   .     D
Be57   C62     1.390   .     S
Be57   He61    1.098   .     S
C59    B32     1.356   .     S
C59    Be61    1.390   .     S
C59    H19     1.997   .     S
C60    H14     2.002   1_556 S
C60    Be70    1.388   .     S
Be58   C61     1.388   .     S
Be58   He54    1.096   .     S
C61    B30     1.358   .     S
B30    C62     1.357   .     D
B30    Li29    1.097   .     S
C62    H3      1.995   1_565 S
Li30   B32     1.097   1_455 S
Be59   Be60    1.392   .     D
Be59   C64     1.390   .     S
Be59   He57    1.097   .     S
Be60   C63     1.390   .     S
Be60   He56    1.097   .     S
C63    B31     1.358   .     S
B31    C64     1.358   .     D
B31    Li31    1.097   .     S
C64    H20     2.001   .     S
He58   Be61    1.097   .     S
B32    Li30    1.097   1_655 S
B32    C65     1.356   .     D
Li32   B3      1.098   1_565 S
He60   Be62    1.096   .     S
Be61   Be62    1.393   .     D
Be62   C65     1.389   .     S
C65    H15     1.995   1_655 S
C66    H16     1.989   1_556 S
C66    Be68    1.387   .     S
H17    C36     2.004   1_565 S
H17    C45     2.003   1_565 S
H17    C69     1.993   .     S
H17    C71     2.010   .     S
H18    C67     2.000   .     S
H18    C70     1.992   .     S
H18    C73     1.992   .     S
H18    C76     1.998   .     S
H19    C68     2.005   1_655 S
H19    C72     2.008   .     S
H19    C78     2.004   .     S
H20    C74     1.994   .     S
H20    C79     2.001   .     S
H20    C80     1.995   .     S
He62   Be65    1.097   .     S
Be63   Be26    1.394   1_565 D
Be63   C67     1.390   .     S
Be63   He63    1.095   .     S
C67    B24     1.356   1_565 D
C68    H19     2.005   1_455 S
C68    Be64    1.390   .     S
C68    B40     1.357   1_455 S
Be64   Be69    1.393   .     D
Be64   He74    1.096   .     S
Be65   Be70    1.391   .     D
Be66   He67    1.097   .     S
Be67   He66    1.097   1_545 S
He64   Be76    1.096   .     S
He65   Be68    1.097   .     S
Be68   Be80    1.391   .     D
He66   Be67    1.097   1_565 S
He68   Be69    1.097   .     S
He69   Be70    1.097   .     S
C69    Be24    1.390   1_565 S
C69    B33     1.356   .     S
B33    C70     1.357   .     D
B33    Li33    1.098   .     S
C70    Be25    1.389   1_565 S
Be69   C77     1.389   .     S
He71   Be80    1.097   .     S
Be71   Be72    1.393   .     D
Be71   C72     1.389   .     S
Be71   He73    1.097   1_655 S
Be72   C71     1.389   .     S
Be72   He72    1.097   1_655 S
C71    B34     1.360   .     D
B34    C72     1.359   .     S
B34    Li34    1.098   .     S
He72   Be72    1.097   1_455 S
He73   Be71    1.097   1_455 S
Be73   Be74    1.390   .     D
Be73   C74     1.390   .     S
Be73   He76    1.098   .     S
Be74   C73     1.388   .     S
Be74   He75    1.096   .     S
C73    B35     1.358   .     D
B35    C74     1.357   .     S
B35    Li35    1.097   .     S
Li36   B40     1.098   .     S
C75    B37     1.357   .     D
C75    Be78    1.389   .     S
B36    C29     1.358   1_565 D
B36    C45     1.358   1_465 S
B36    Li37    1.097   1_455 S
Li37   B36     1.097   1_655 S
B37    C80     1.355   .     S
B37    Li40    1.097   .     S
Be75   Be43    1.393   1_565 D
Be75   C76     1.389   .     S
Be75   He78    1.097   .     S
C76    B38     1.358   .     S
B38    C27     1.357   1_565 D
B38    Li38    1.098   .     S
He77   Be78    1.096   .     S
C77    B40     1.357   1_455 D
Be76   Be77    1.394   .     D
Be76   C79     1.389   .     S
Be77   C78     1.391   .     S
Be77   He80    1.097   .     S
C78    B39     1.356   .     D
B39    C79     1.358   .     S
B39    Li39    1.098   .     S
He79   Be79    1.097   .     S
B40    C77     1.357   1_655 D
B40    C68     1.357   1_655 S
Be78   Be79    1.393   .     D
Be79   C80     1.390   .     S
