# Supplementary material for: Data-Driven Search Algorithm for Discovery of Synthesizable Zeolitic Imidazolate Frameworks
Source: JACS Au. 2025 Mar 7;5(3):1460–70. doi: 10.1021/jacsau.5c00077 (PMC11938011; doi:10.1021/jacsau.5c00077)
Supplement: Supplementary file 5 — au5c00077_si_005.zip [file au5c00077_si_005.zip › Tier 2/T-230_166_4_779823.cif]

data_166_4_779823.lmp-nosymm
_audit_creation_date              2023-09-12
_audit_creation_method            'Materials Studio'
_symmetry_space_group_name_H-M    'R-3M'
_symmetry_Int_Tables_number       166
_symmetry_cell_setting            trigonal
loop_
_symmetry_equiv_pos_as_xyz
  x,y,z
  -y,x-y,z
  -x+y,-x,z
  y,x,-z
  x-y,-y,-z
  -x,-x+y,-z
  -x,-y,-z
  y,-x+y,-z
  x-y,x,-z
  -y,-x,z
  -x+y,y,z
  x,x-y,z
  x+2/3,y+1/3,z+1/3
  -y+2/3,x-y+1/3,z+1/3
  -x+y+2/3,-x+1/3,z+1/3
  y+2/3,x+1/3,-z+1/3
  x-y+2/3,-y+1/3,-z+1/3
  -x+2/3,-x+y+1/3,-z+1/3
  -x+2/3,-y+1/3,-z+1/3
  y+2/3,-x+y+1/3,-z+1/3
  x-y+2/3,x+1/3,-z+1/3
  -y+2/3,-x+1/3,z+1/3
  -x+y+2/3,y+1/3,z+1/3
  x+2/3,x-y+1/3,z+1/3
  x+1/3,y+2/3,z+2/3
  -y+1/3,x-y+2/3,z+2/3
  -x+y+1/3,-x+2/3,z+2/3
  y+1/3,x+2/3,-z+2/3
  x-y+1/3,-y+2/3,-z+2/3
  -x+1/3,-x+y+2/3,-z+2/3
  -x+1/3,-y+2/3,-z+2/3
  y+1/3,-x+y+2/3,-z+2/3
  x-y+1/3,x+2/3,-z+2/3
  -y+1/3,-x+2/3,z+2/3
  -x+y+1/3,y+2/3,z+2/3
  x+1/3,x-y+2/3,z+2/3
_cell_length_a                    53.7025
_cell_length_b                    53.7025
_cell_length_c                    12.1776
_cell_angle_alpha                 90.0000
_cell_angle_beta                  90.0000
_cell_angle_gamma                 120.0000
loop_
_atom_site_label
_atom_site_type_symbol
_atom_site_fract_x
_atom_site_fract_y
_atom_site_fract_z
_atom_site_U_iso_or_equiv
_atom_site_adp_type
_atom_site_occupancy
H1     Zn    0.05885   0.22994   0.10919   0.00000  Uiso   1.00
Be1    C     0.17177   0.01367   0.97677   0.00000  Uiso   1.00
C1     N     0.02241   0.20069   0.03622   0.00000  Uiso   1.00
He1    H     0.02770   0.16319   0.04572   0.00000  Uiso   1.00
Be9    C     0.10862   0.19130   0.17909   0.00000  Uiso   1.00
C13    N     0.08682   0.21573   0.12394   0.00000  Uiso   1.00
He5    H     0.06175   0.17597   0.21463   0.00000  Uiso   1.00
Be17   C     0.31427   0.11174   1.00609   0.00000  Uiso   1.00
Be29   C     0.29065   0.10616   0.94151   0.00000  Uiso   1.00
C21    N     0.26839   0.07867   0.96589   0.00000  Uiso   1.00
B1     C     0.27933   0.06833   0.04229   0.00000  Uiso   1.00
C33    N     0.30678   0.08775   0.07098   0.00000  Uiso   1.00
He13   H     0.28817   0.11954   0.87941   0.00000  Uiso   1.00
He25   H     0.33565   0.13095   1.01134   0.00000  Uiso   1.00
Li1    H     0.26704   0.04692   0.07951   0.00000  Uiso   1.00
Be41   C     0.05146   0.23900   0.44914   0.00000  Uiso   1.00
Be53   C     0.06466   0.23477   0.35823   0.00000  Uiso   1.00
C45    N     0.04943   0.23409   0.26488   0.00000  Uiso   1.00
B13    C     0.02804   0.23845   0.30144   0.00000  Uiso   1.00
C57    N     0.02844   0.24166   0.41218   0.00000  Uiso   1.00
He37   H     0.08345   0.23187   0.35306   0.00000  Uiso   1.00
He45   H     0.05678   0.24046   0.53667   0.00000  Uiso   1.00
Li13   H     1.01219   0.23935   0.24716   0.00000  Uiso   1.00
Be65   C     0.36837   0.04368   0.96344   0.00000  Uiso   1.00
Be77   C     0.34849   0.04222   0.03991   0.00000  Uiso   1.00
C69    N     0.35535   0.07010   0.06629   0.00000  Uiso   1.00
B25    C     0.37825   0.08742   1.00224   0.00000  Uiso   1.00
C81    N     0.38671   0.07242   0.93754   0.00000  Uiso   1.00
He57   H     0.33003   0.02340   0.07657   0.00000  Uiso   1.00
He69   H     0.37061   0.02640   0.92527   0.00000  Uiso   1.00
Li25   H     0.38865   0.11096   1.00219   0.00000  Uiso   1.00
H13    Zn    0.33333   0.08132   0.16667   0.00000  Uiso   1.00
H19    Zn    0.08633   0.41966   0.16667   0.00000  Uiso   1.00
Li37   H     0.20863   0.41726   0.62319   0.00000  Uiso   1.00
B42    C     0.11482   0.22964   0.09257   0.00000  Uiso   1.00
B37    C     0.20350   0.20350   1.00000   0.00000  Uiso   1.00
Li39   H     0.22392   0.22392   1.00000   0.00000  Uiso   1.00
loop_
_geom_bond_atom_site_label_1
_geom_bond_atom_site_label_2
_geom_bond_distance
_geom_bond_site_symmetry_2
_ccdc_geom_bond_type
H1     C1      2.003   .     S
H1     C13     2.004   .     S
H1     C45     2.003   .     S
H1     C21     2.008   4_556 S
Be1    He1     1.097   4_556 S
Be1    Be1     1.392   5_557 A
Be1    C1      1.389   4_556 A
C1     Be1     1.389   4_556 A
C1     B37     1.359   9_556 A
He1    Be1     1.097   4_556 S
Be9    Be9     1.393   11    A
Be9    C13     1.389   11    A
Be9    He5     1.097   11    S
C13    B42     1.357   .     A
C13    Be9     1.389   11    A
He5    Be9     1.097   11    S
Be17   Be29    1.392   .     D
Be17   C33     1.388   1_556 S
Be17   He25    1.097   .     S
Be29   C21     1.390   .     S
Be29   He13    1.096   .     S
C21    B1      1.358   1_556 S
C21    H1      2.008   4_556 S
B1     C21     1.358   1_554 S
B1     C33     1.359   .     D
B1     Li1     1.097   .     S
C33    Be17    1.388   1_554 S
C33    H13     2.000   .     S
Be41   Be53    1.393   .     D
Be41   C57     1.389   .     S
Be41   He45    1.096   .     S
Be53   C45     1.390   .     S
Be53   He37    1.097   .     S
C45    B13     1.357   .     D
B13    C57     1.358   .     S
B13    Li13    1.098   1_455 S
C57    H19     1.999   15_455 S
Li13   B13     1.098   1_655 S
Be65   Be77    1.389   1_556 D
Be65   C81     1.389   .     S
Be65   He69    1.097   .     S
Be77   Be65    1.389   1_554 D
Be77   C69     1.389   .     S
Be77   He57    1.096   .     S
C69    B25     1.357   1_554 S
C69    H13     1.992   .     S
B25    C69     1.357   1_556 S
B25    C81     1.357   .     D
B25    Li25    1.097   .     S
C81    H19     1.995   4_556 S
H13    C33     2.000   18    S
H13    C69     1.992   18    S
H19    C57     1.999   26_554 S
H19    C57     1.999   29    S
H19    C81     1.995   4_556 S
H19    C81     1.995   13_454 S
Li37   B42     1.097   29    S
B42    C13     1.357   11    A
B42    Li37    1.097   29    S
B37    Li39    1.097   .     S
B37    C1      1.359   8_556 A
B37    C1      1.359   11_556 A
