# Supplementary material for: Data-Driven Search Algorithm for Discovery of Synthesizable Zeolitic Imidazolate Frameworks
Source: JACS Au. 2025 Mar 7;5(3):1460–70. doi: 10.1021/jacsau.5c00077 (PMC11938011; doi:10.1021/jacsau.5c00077)
Supplement: Supplementary file 5 — au5c00077_si_005.zip [file au5c00077_si_005.zip › Tier 2/T-231_123_5_122213.cif]

data_123_5_122213.lmp-nosymm
_audit_creation_date              2023-09-12
_audit_creation_method            'Materials Studio'
_symmetry_space_group_name_H-M    'PM'
_symmetry_Int_Tables_number       6
_symmetry_cell_setting            monoclinic
loop_
_symmetry_equiv_pos_as_xyz
  x,y,z
  x,-y,z
_cell_length_a                    39.5405
_cell_length_b                    26.3428
_cell_length_c                    26.3515
_cell_angle_alpha                 90.0000
_cell_angle_beta                  90.0488
_cell_angle_gamma                 90.0000
loop_
_atom_site_label
_atom_site_type_symbol
_atom_site_fract_x
_atom_site_fract_y
_atom_site_fract_z
_atom_site_U_iso_or_equiv
_atom_site_adp_type
_atom_site_occupancy
H1     Zn    0.11863   0.22256   0.36755   0.00000  Uiso   1.00
C1     N     0.26700   0.12531   0.44429   0.00000  Uiso   1.00
He1    H     0.31183   0.17219   0.43526   0.00000  Uiso   1.00
Be1    C     0.17739   0.19598   0.29863   0.00000  Uiso   1.00
Be3    C     0.20854   0.17150   0.30015   0.00000  Uiso   1.00
C3     N     0.21527   0.15831   0.35019   0.00000  Uiso   1.00
B1     C     0.18796   0.17418   0.37705   0.00000  Uiso   1.00
C5     N     0.16476   0.19843   0.34775   0.00000  Uiso   1.00
He3    H     0.22649   0.16294   0.26959   0.00000  Uiso   1.00
He5    H     0.16337   0.21138   0.26623   0.00000  Uiso   1.00
Li1    H     0.18560   0.16980   0.41832   0.00000  Uiso   1.00
C7     N     0.11658   0.24360   0.44038   0.00000  Uiso   1.00
He7    H     0.12441   0.32465   0.43003   0.00000  Uiso   1.00
Be5    C     0.07414   0.34943   0.29716   0.00000  Uiso   1.00
C9     N     0.10436   0.28427   0.32901   0.00000  Uiso   1.00
He9    H     0.05655   0.30330   0.36475   0.00000  Uiso   1.00
Be7    C     0.06688   0.09057   0.32242   0.00000  Uiso   1.00
Be9    C     0.09358   0.11506   0.34673   0.00000  Uiso   1.00
C11    N     0.08889   0.16705   0.34153   0.00000  Uiso   1.00
B3     C     0.05966   0.17245   0.31499   0.00000  Uiso   1.00
C13    N     0.04577   0.12729   0.30161   0.00000  Uiso   1.00
He11   H     0.11562   0.09959   0.36671   0.00000  Uiso   1.00
He13   H     0.06171   0.04999   0.31746   0.00000  Uiso   1.00
Li3    H     0.04887   0.20932   0.30433   0.00000  Uiso   1.00
Be11   C     0.29400   0.84575   0.46164   0.00000  Uiso   1.00
Be13   C     0.12136   0.70682   0.45691   0.00000  Uiso   1.00
H3     Zn    0.11660   0.61614   0.20650   0.00000  Uiso   1.00
Be15   C     0.29273   0.47358   0.14183   0.00000  Uiso   1.00
C15    N     0.26612   0.54288   0.11154   0.00000  Uiso   1.00
He15   H     0.30979   0.55337   0.16061   0.00000  Uiso   1.00
Be17   C     0.17417   0.68680   0.17902   0.00000  Uiso   1.00
Be19   C     0.20556   0.68602   0.15526   0.00000  Uiso   1.00
C17    N     0.21331   0.63600   0.14342   0.00000  Uiso   1.00
B5     C     0.18636   0.60833   0.15935   0.00000  Uiso   1.00
C19    N     0.16242   0.63720   0.18236   0.00000  Uiso   1.00
He17   H     0.22305   0.71710   0.14636   0.00000  Uiso   1.00
He19   H     0.15934   0.71896   0.19317   0.00000  Uiso   1.00
Li5    H     0.18477   0.56687   0.15588   0.00000  Uiso   1.00
Be21   C     0.11947   0.47361   0.27583   0.00000  Uiso   1.00
C21    N     0.11466   0.54295   0.22629   0.00000  Uiso   1.00
He21   H     0.12218   0.55322   0.30744   0.00000  Uiso   1.00
Be23   C     0.07469   0.68800   0.33450   0.00000  Uiso   1.00
C23    N     0.10346   0.65510   0.26849   0.00000  Uiso   1.00
He23   H     0.05542   0.62092   0.28910   0.00000  Uiso   1.00
Be25   C     0.06426   0.66106   0.07524   0.00000  Uiso   1.00
Be27   C     0.09083   0.63630   0.09955   0.00000  Uiso   1.00
C25    N     0.08654   0.64203   0.15151   0.00000  Uiso   1.00
B7     C     0.05767   0.66934   0.15713   0.00000  Uiso   1.00
C27    N     0.04362   0.68267   0.11206   0.00000  Uiso   1.00
He25   H     0.11252   0.61562   0.08393   0.00000  Uiso   1.00
He27   H     0.05903   0.66582   0.03465   0.00000  Uiso   1.00
Li7    H     0.04727   0.68056   0.19406   0.00000  Uiso   1.00
Be29   C     0.21105   0.34486   0.01319   0.00000  Uiso   1.00
Be31   C     0.38265   0.20976   0.01333   0.00000  Uiso   1.00
H5     Zn    0.38861   0.71980   0.10236   0.00000  Uiso   1.00
C29    N     0.23821   0.62561   0.02897   0.00000  Uiso   1.00
He29   H     0.19410   0.67348   0.04058   0.00000  Uiso   1.00
Be33   C     0.33091   0.69281   0.17381   0.00000  Uiso   1.00
Be35   C     0.29942   0.66925   0.17274   0.00000  Uiso   1.00
C31    N     0.29199   0.65695   0.12269   0.00000  Uiso   1.00
B9     C     0.31922   0.67231   0.09537   0.00000  Uiso   1.00
C33    N     0.34305   0.69543   0.12442   0.00000  Uiso   1.00
He31   H     0.28164   0.66085   0.20358   0.00000  Uiso   1.00
He33   H     0.34548   0.70753   0.20599   0.00000  Uiso   1.00
Li9    H     0.32109   0.66834   0.05400   0.00000  Uiso   1.00
C35    N     0.38864   0.74085   0.02946   0.00000  Uiso   1.00
He35   H     0.37962   0.82150   0.04046   0.00000  Uiso   1.00
Be37   C     0.43311   0.84542   0.17507   0.00000  Uiso   1.00
C37    N     0.40287   0.78077   0.14228   0.00000  Uiso   1.00
He37   H     0.45215   0.79715   0.10991   0.00000  Uiso   1.00
Be39   C     0.45229   0.59320   0.12286   0.00000  Uiso   1.00
Be41   C     0.42561   0.61738   0.09819   0.00000  Uiso   1.00
C39    N     0.42211   0.66554   0.11892   0.00000  Uiso   1.00
B11    C     0.44601   0.66870   0.15582   0.00000  Uiso   1.00
C41    N     0.46461   0.62564   0.16016   0.00000  Uiso   1.00
He39   H     0.40915   0.60429   0.06734   0.00000  Uiso   1.00
He41   H     0.46312   0.55537   0.11703   0.00000  Uiso   1.00
Li11   H     0.44960   0.70221   0.17997   0.00000  Uiso   1.00
H7     Zn    0.38882   0.11584   0.26166   0.00000  Uiso   1.00
Be43   C     0.21396   0.97357   0.32986   0.00000  Uiso   1.00
C43    N     0.24032   0.04289   0.36063   0.00000  Uiso   1.00
He43   H     0.19713   0.05348   0.31073   0.00000  Uiso   1.00
Be45   C     0.33199   0.18694   0.29208   0.00000  Uiso   1.00
Be47   C     0.30102   0.18619   0.31710   0.00000  Uiso   1.00
C45    N     0.29334   0.13612   0.32895   0.00000  Uiso   1.00
B13    C     0.31994   0.10844   0.31174   0.00000  Uiso   1.00
C47    N     0.34355   0.13731   0.28794   0.00000  Uiso   1.00
He45   H     0.28379   0.21734   0.32691   0.00000  Uiso   1.00
He47   H     0.34658   0.21907   0.27730   0.00000  Uiso   1.00
Li13   H     0.32148   0.06696   0.31489   0.00000  Uiso   1.00
Be49   C     0.38446   0.97358   0.19114   0.00000  Uiso   1.00
C49    N     0.38985   0.04295   0.24056   0.00000  Uiso   1.00
He49   H     0.38142   0.05336   0.15968   0.00000  Uiso   1.00
Be51   C     0.43313   0.19270   0.13844   0.00000  Uiso   1.00
C51    N     0.40282   0.15736   0.20161   0.00000  Uiso   1.00
He51   H     0.45211   0.12559   0.18406   0.00000  Uiso   1.00
Be53   C     0.44729   0.14503   0.39186   0.00000  Uiso   1.00
Be55   C     0.42130   0.11939   0.36701   0.00000  Uiso   1.00
C53    N     0.42082   0.13546   0.31684   0.00000  Uiso   1.00
B15    C     0.44605   0.17021   0.31292   0.00000  Uiso   1.00
C55    N     0.46245   0.17794   0.35748   0.00000  Uiso   1.00
He53   H     0.40322   0.09115   0.38106   0.00000  Uiso   1.00
He55   H     0.45560   0.14319   0.43152   0.00000  Uiso   1.00
Li15   H     0.45214   0.19059   0.27779   0.00000  Uiso   1.00
H9     Zn    0.25412   0.11495   0.37175   0.00000  Uiso   1.00
H11    Zn    0.25256   0.61499   0.10086   0.00000  Uiso   1.00
Be57   C     0.00802   0.97357   0.19288   0.00000  Uiso   1.00
He57   H     0.01187   0.05344   0.16172   0.00000  Uiso   1.00
Be59   C     0.47891   0.28147   0.46032   0.00000  Uiso   1.00
C57    N     0.49854   0.75898   0.44368   0.00000  Uiso   1.00
He59   H     0.46678   0.69237   0.43351   0.00000  Uiso   1.00
B19    C     0.11410   0.21534   0.48330   0.00000  Uiso   1.00
Li19   H     0.11000   0.17416   0.48318   0.00000  Uiso   1.00
B21    C     0.39079   0.28721   0.98632   0.00000  Uiso   1.00
Li21   H     0.39574   0.32819   0.98595   0.00000  Uiso   1.00
B23    C     0.12052   0.30513   0.28875   0.00000  Uiso   1.00
Li23   H     0.14552   0.29286   0.27573   0.00000  Uiso   1.00
B25    C     0.38564   0.80332   0.18063   0.00000  Uiso   1.00
Li25   H     0.36005   0.79221   0.19214   0.00000  Uiso   1.00
B27    C     0.00703   0.20087   0.18616   0.00000  Uiso   1.00
Li27   H     0.03055   0.21680   0.20153   0.00000  Uiso   1.00
B29    C     0.50120   0.29622   0.28095   0.00000  Uiso   1.00
Li29   H     0.49141   0.26855   0.25351   0.00000  Uiso   1.00
B34    C     0.25350   0.39055   0.98569   0.00000  Uiso   1.00
Be61   C     0.29322   0.15430   0.51446   0.00000  Uiso   1.00
Be63   C     0.12079   0.29334   0.50971   0.00000  Uiso   1.00
H13    Zn    0.11556   0.77763   0.59891   0.00000  Uiso   1.00
C59    N     0.26573   0.87460   0.53004   0.00000  Uiso   1.00
He61   H     0.31028   0.82771   0.54198   0.00000  Uiso   1.00
Be65   C     0.17194   0.80622   0.67207   0.00000  Uiso   1.00
Be67   C     0.20324   0.83036   0.67212   0.00000  Uiso   1.00
C61    N     0.21136   0.84266   0.62234   0.00000  Uiso   1.00
B36    C     0.18469   0.82671   0.59404   0.00000  Uiso   1.00
C63    N     0.16059   0.80322   0.62224   0.00000  Uiso   1.00
He63   H     0.22046   0.83917   0.70359   0.00000  Uiso   1.00
He65   H     0.15697   0.79124   0.70370   0.00000  Uiso   1.00
Li34   H     0.18342   0.83052   0.55261   0.00000  Uiso   1.00
C65    N     0.11573   0.75615   0.52620   0.00000  Uiso   1.00
He67   H     0.12321   0.67511   0.53664   0.00000  Uiso   1.00
Be69   C     0.06942   0.65768   0.67850   0.00000  Uiso   1.00
C67    N     0.10083   0.71881   0.64171   0.00000  Uiso   1.00
He69   H     0.04968   0.70659   0.61426   0.00000  Uiso   1.00
Be71   C     0.04907   0.90214   0.61151   0.00000  Uiso   1.00
Be73   C     0.07475   0.87651   0.58597   0.00000  Uiso   1.00
C69    N     0.08107   0.83144   0.61163   0.00000  Uiso   1.00
B38    C     0.05995   0.83170   0.65220   0.00000  Uiso   1.00
C71    N     0.04024   0.87379   0.65395   0.00000  Uiso   1.00
He71   H     0.08863   0.88657   0.55143   0.00000  Uiso   1.00
He73   H     0.03675   0.93840   0.60297   0.00000  Uiso   1.00
Li36   H     0.05899   0.80130   0.68070   0.00000  Uiso   1.00
H15    Zn    0.11547   0.38484   0.76104   0.00000  Uiso   1.00
Be75   C     0.29030   0.52642   0.82989   0.00000  Uiso   1.00
C73    N     0.26365   0.45710   0.85999   0.00000  Uiso   1.00
He75   H     0.30739   0.44663   0.81119   0.00000  Uiso   1.00
Be77   C     0.17217   0.31271   0.79085   0.00000  Uiso   1.00
Be79   C     0.20323   0.31329   0.81571   0.00000  Uiso   1.00
C75    N     0.21087   0.36326   0.82807   0.00000  Uiso   1.00
B40    C     0.18416   0.39104   0.81138   0.00000  Uiso   1.00
C77    N     0.16050   0.36234   0.78741   0.00000  Uiso   1.00
He77   H     0.22058   0.28214   0.82504   0.00000  Uiso   1.00
He79   H     0.15760   0.28078   0.77558   0.00000  Uiso   1.00
Li38   H     0.18256   0.43247   0.81504   0.00000  Uiso   1.00
Be81   C     0.12232   0.52643   0.68893   0.00000  Uiso   1.00
C79    N     0.11586   0.45709   0.73804   0.00000  Uiso   1.00
He81   H     0.12596   0.44659   0.65770   0.00000  Uiso   1.00
Be83   C     0.06946   0.30494   0.64111   0.00000  Uiso   1.00
C81    N     0.10076   0.34180   0.70240   0.00000  Uiso   1.00
He83   H     0.04960   0.36911   0.68995   0.00000  Uiso   1.00
Be85   C     0.05098   0.37163   0.88797   0.00000  Uiso   1.00
Be87   C     0.07651   0.39697   0.86177   0.00000  Uiso   1.00
C83    N     0.08157   0.37218   0.81586   0.00000  Uiso   1.00
B42    C     0.05980   0.33234   0.81612   0.00000  Uiso   1.00
C85    N     0.04095   0.33018   0.85905   0.00000  Uiso   1.00
He85   H     0.09116   0.43075   0.87203   0.00000  Uiso   1.00
He87   H     0.03959   0.37948   0.92505   0.00000  Uiso   1.00
Li40   H     0.05782   0.30458   0.78515   0.00000  Uiso   1.00
H17    Zn    0.38615   0.27871   0.87048   0.00000  Uiso   1.00
C87    N     0.23719   0.37434   0.94322   0.00000  Uiso   1.00
He89   H     0.19286   0.32650   0.93385   0.00000  Uiso   1.00
Be89   C     0.32855   0.30602   0.79944   0.00000  Uiso   1.00
Be91   C     0.29720   0.32996   0.80001   0.00000  Uiso   1.00
C89    N     0.28954   0.34237   0.84992   0.00000  Uiso   1.00
B44    C     0.31651   0.32658   0.87768   0.00000  Uiso   1.00
C91    N     0.34039   0.30312   0.84903   0.00000  Uiso   1.00
He91   H     0.27969   0.33863   0.76887   0.00000  Uiso   1.00
He93   H     0.34326   0.29130   0.76743   0.00000  Uiso   1.00
Li42   H     0.31817   0.33047   0.91907   0.00000  Uiso   1.00
C93    N     0.38782   0.25867   0.94361   0.00000  Uiso   1.00
He95   H     0.37855   0.17788   0.93392   0.00000  Uiso   1.00
Be93   C     0.42964   0.15139   0.79937   0.00000  Uiso   1.00
C95    N     0.39997   0.21688   0.83163   0.00000  Uiso   1.00
He97   H     0.44827   0.19798   0.86608   0.00000  Uiso   1.00
Be95   C     0.44182   0.40929   0.83239   0.00000  Uiso   1.00
Be97   C     0.41519   0.38537   0.85735   0.00000  Uiso   1.00
C97    N     0.41720   0.33373   0.84729   0.00000  Uiso   1.00
B46    C     0.44471   0.32793   0.81704   0.00000  Uiso   1.00
C99    N     0.46009   0.37265   0.80614   0.00000  Uiso   1.00
He99   H     0.39495   0.40105   0.88106   0.00000  Uiso   1.00
He101  H     0.44871   0.44954   0.83045   0.00000  Uiso   1.00
Li44   H     0.45319   0.29121   0.80209   0.00000  Uiso   1.00
Be99   C     0.21044   0.65518   0.96037   0.00000  Uiso   1.00
Be101  C     0.38213   0.79054   0.96054   0.00000  Uiso   1.00
H19    Zn    0.38599   0.88406   0.71033   0.00000  Uiso   1.00
Be103  C     0.21033   0.02644   0.64152   0.00000  Uiso   1.00
C101   N     0.23734   0.95712   0.61213   0.00000  Uiso   1.00
He103  H     0.19311   0.94641   0.65967   0.00000  Uiso   1.00
Be105  C     0.32853   0.81304   0.68213   0.00000  Uiso   1.00
Be107  C     0.29735   0.81383   0.65762   0.00000  Uiso   1.00
C103   N     0.28987   0.86382   0.64521   0.00000  Uiso   1.00
B48    C     0.31675   0.89142   0.66157   0.00000  Uiso   1.00
C105   N     0.34039   0.86259   0.68539   0.00000  Uiso   1.00
He105  H     0.27986   0.78278   0.64853   0.00000  Uiso   1.00
He107  H     0.34307   0.78089   0.69699   0.00000  Uiso   1.00
Li46   H     0.31851   0.93284   0.65783   0.00000  Uiso   1.00
Be109  C     0.38185   0.02639   0.78022   0.00000  Uiso   1.00
C107   N     0.38729   0.95706   0.73084   0.00000  Uiso   1.00
He109  H     0.37878   0.94684   0.81176   0.00000  Uiso   1.00
Be111  C     0.42967   0.81092   0.83646   0.00000  Uiso   1.00
C109   N     0.39993   0.84422   0.77150   0.00000  Uiso   1.00
He111  H     0.44822   0.87836   0.79094   0.00000  Uiso   1.00
Be113  C     0.44193   0.84977   0.57909   0.00000  Uiso   1.00
Be115  C     0.41553   0.87465   0.60365   0.00000  Uiso   1.00
C111   N     0.41715   0.86253   0.65485   0.00000  Uiso   1.00
B50    C     0.44417   0.83110   0.65978   0.00000  Uiso   1.00
C113   N     0.45961   0.82145   0.61486   0.00000  Uiso   1.00
He113  H     0.39575   0.89968   0.58869   0.00000  Uiso   1.00
He115  H     0.44899   0.84918   0.53886   0.00000  Uiso   1.00
Li48   H     0.45223   0.81443   0.69598   0.00000  Uiso   1.00
H21    Zn    0.25098   0.88495   0.60179   0.00000  Uiso   1.00
H23    Zn    0.25010   0.38483   0.87077   0.00000  Uiso   1.00
Be117  C     0.48428   0.47359   0.70136   0.00000  Uiso   1.00
C115   N     0.50040   0.54296   0.74520   0.00000  Uiso   1.00
He117  H     0.47428   0.55330   0.67332   0.00000  Uiso   1.00
Be119  C     0.04181   0.81113   0.83340   0.00000  Uiso   1.00
C117   N     0.01352   0.84098   0.76533   0.00000  Uiso   1.00
He119  H     0.05947   0.87960   0.78906   0.00000  Uiso   1.00
H25    Zn    0.50189   0.21808   0.60200   0.00000  Uiso   1.00
C119   N     0.49800   0.24020   0.52955   0.00000  Uiso   1.00
He121  H     0.46639   0.30681   0.54015   0.00000  Uiso   1.00
Be121  C     0.04171   0.15164   0.79596   0.00000  Uiso   1.00
C121   N     0.01366   0.21964   0.82638   0.00000  Uiso   1.00
He123  H     0.05971   0.19556   0.86453   0.00000  Uiso   1.00
Be123  C     0.47864   0.71898   0.51313   0.00000  Uiso   1.00
B53    C     0.25053   0.10950   0.48664   0.00000  Uiso   1.00
Li51   H     0.22790   0.08537   0.48589   0.00000  Uiso   1.00
He125  H     0.00365   0.82591   0.93247   0.00000  Uiso   1.00
Li53   H     0.27578   0.41517   0.98511   0.00000  Uiso   1.00
B55    C     0.11873   0.69514   0.67875   0.00000  Uiso   1.00
Li55   H     0.14512   0.70415   0.68789   0.00000  Uiso   1.00
B57    C     0.38318   0.19569   0.79208   0.00000  Uiso   1.00
Li57   H     0.35801   0.20793   0.77967   0.00000  Uiso   1.00
B59    C     0.49753   0.70399   0.68999   0.00000  Uiso   1.00
Li59   H     0.48206   0.72820   0.71461   0.00000  Uiso   1.00
H27    Zn    0.00356   0.88503   0.70479   0.00000  Uiso   1.00
C123   N     0.00369   0.95707   0.72894   0.00000  Uiso   1.00
H29    Zn    0.00385   0.27997   0.87080   0.00000  Uiso   1.00
C125   N     0.00356   0.25592   0.94280   0.00000  Uiso   1.00
Be125  C     0.00291   0.79414   0.95936   0.00000  Uiso   1.00
H31    Zn    0.50281   0.38435   0.76731   0.00000  Uiso   1.00
Be127  C     0.79242   0.65565   0.01132   0.00000  Uiso   1.00
Be129  C     0.62446   0.79964   0.00924   0.00000  Uiso   1.00
H33    Zn    0.61933   0.27131   0.09921   0.00000  Uiso   1.00
C127   N     0.76579   0.37424   0.02827   0.00000  Uiso   1.00
He127  H     0.80980   0.32581   0.03799   0.00000  Uiso   1.00
Be131  C     0.67503   0.30371   0.17186   0.00000  Uiso   1.00
Be133  C     0.70576   0.32946   0.17165   0.00000  Uiso   1.00
C129   N     0.71372   0.34136   0.12171   0.00000  Uiso   1.00
B65    C     0.68752   0.32348   0.09356   0.00000  Uiso   1.00
C131   N     0.66391   0.29919   0.12202   0.00000  Uiso   1.00
He129  H     0.72266   0.33973   0.20306   0.00000  Uiso   1.00
He131  H     0.66033   0.28859   0.20369   0.00000  Uiso   1.00
Li65   H     0.68628   0.32652   0.05206   0.00000  Uiso   1.00
C133   N     0.61880   0.24934   0.02679   0.00000  Uiso   1.00
He133  H     0.62806   0.16853   0.03555   0.00000  Uiso   1.00
Be135  C     0.57341   0.15140   0.17860   0.00000  Uiso   1.00
C135   N     0.60451   0.21271   0.14163   0.00000  Uiso   1.00
He135  H     0.55463   0.19665   0.11107   0.00000  Uiso   1.00
Be137  C     0.55474   0.39688   0.11614   0.00000  Uiso   1.00
Be139  C     0.58043   0.37133   0.09063   0.00000  Uiso   1.00
C137   N     0.58497   0.32458   0.11398   0.00000  Uiso   1.00
B67    C     0.56261   0.32358   0.15307   0.00000  Uiso   1.00
C139   N     0.54394   0.36663   0.15620   0.00000  Uiso   1.00
He137  H     0.59558   0.38270   0.05773   0.00000  Uiso   1.00
He139  H     0.54383   0.43456   0.10945   0.00000  Uiso   1.00
Li67   H     0.56002   0.29171   0.17961   0.00000  Uiso   1.00
H35    Zn    0.61839   0.88464   0.26549   0.00000  Uiso   1.00
Be141  C     0.79495   0.02643   0.32943   0.00000  Uiso   1.00
C141   N     0.76789   0.95710   0.35871   0.00000  Uiso   1.00
He141  H     0.81223   0.94646   0.31135   0.00000  Uiso   1.00
Be143  C     0.67585   0.81215   0.29167   0.00000  Uiso   1.00
Be145  C     0.70748   0.81286   0.31486   0.00000  Uiso   1.00
C143   N     0.71512   0.86280   0.32732   0.00000  Uiso   1.00
B69    C     0.68787   0.89042   0.31246   0.00000  Uiso   1.00
C145   N     0.66382   0.86166   0.28951   0.00000  Uiso   1.00
He143  H     0.72524   0.78186   0.32287   0.00000  Uiso   1.00
He145  H     0.66108   0.78017   0.27693   0.00000  Uiso   1.00
Li69   H     0.68612   0.93179   0.31668   0.00000  Uiso   1.00
Be147  C     0.62563   0.02640   0.19463   0.00000  Uiso   1.00
C147   N     0.61883   0.95711   0.24364   0.00000  Uiso   1.00
He147  H     0.62948   0.94670   0.16338   0.00000  Uiso   1.00
Be149  C     0.57374   0.81269   0.13981   0.00000  Uiso   1.00
C149   N     0.60394   0.84537   0.20453   0.00000  Uiso   1.00
He149  H     0.55395   0.87613   0.18970   0.00000  Uiso   1.00
Be151  C     0.55174   0.86868   0.38908   0.00000  Uiso   1.00
Be153  C     0.57781   0.89411   0.36428   0.00000  Uiso   1.00
C151   N     0.58370   0.86969   0.31845   0.00000  Uiso   1.00
B71    C     0.56194   0.82982   0.31747   0.00000  Uiso   1.00
C153   N     0.54228   0.82729   0.35957   0.00000  Uiso   1.00
He151  H     0.59222   0.92784   0.37540   0.00000  Uiso   1.00
He153  H     0.53950   0.87678   0.42546   0.00000  Uiso   1.00
Li71   H     0.56051   0.80235   0.28619   0.00000  Uiso   1.00
H37    Zn    0.88991   0.77725   0.37191   0.00000  Uiso   1.00
C155   N     0.74045   0.87395   0.44100   0.00000  Uiso   1.00
He155  H     0.69696   0.82483   0.42939   0.00000  Uiso   1.00
Be155  C     0.83394   0.80690   0.29849   0.00000  Uiso   1.00
Be157  C     0.80263   0.83102   0.29839   0.00000  Uiso   1.00
C157   N     0.79428   0.84276   0.34822   0.00000  Uiso   1.00
B73    C     0.82082   0.82649   0.37661   0.00000  Uiso   1.00
C159   N     0.84505   0.80333   0.34840   0.00000  Uiso   1.00
He157  H     0.78553   0.84019   0.26687   0.00000  Uiso   1.00
He159  H     0.84906   0.79232   0.26685   0.00000  Uiso   1.00
Li73   H     0.82191   0.82984   0.41810   0.00000  Uiso   1.00
C161   N     0.88964   0.75542   0.44454   0.00000  Uiso   1.00
He161  H     0.88166   0.67452   0.43387   0.00000  Uiso   1.00
Be159  C     0.93464   0.65669   0.29137   0.00000  Uiso   1.00
C163   N     0.90402   0.71837   0.32872   0.00000  Uiso   1.00
He163  H     0.95523   0.70510   0.35539   0.00000  Uiso   1.00
Be161  C     0.95708   0.90107   0.36021   0.00000  Uiso   1.00
Be163  C     0.93143   0.87536   0.38573   0.00000  Uiso   1.00
C165   N     0.92471   0.83073   0.35953   0.00000  Uiso   1.00
B75    C     0.94558   0.83134   0.31867   0.00000  Uiso   1.00
C167   N     0.96551   0.87322   0.31727   0.00000  Uiso   1.00
He165  H     0.91781   0.88510   0.42060   0.00000  Uiso   1.00
He167  H     0.96965   0.93706   0.36908   0.00000  Uiso   1.00
Li75   H     0.94623   0.80132   0.28976   0.00000  Uiso   1.00
Be165  C     0.71369   0.15634   0.45677   0.00000  Uiso   1.00
Be167  C     0.88431   0.29405   0.46089   0.00000  Uiso   1.00
H39    Zn    0.88785   0.38474   0.20927   0.00000  Uiso   1.00
Be169  C     0.71165   0.52642   0.13989   0.00000  Uiso   1.00
C169   N     0.73895   0.45710   0.11112   0.00000  Uiso   1.00
He169  H     0.69415   0.44662   0.15771   0.00000  Uiso   1.00
Be171  C     0.83059   0.31300   0.18093   0.00000  Uiso   1.00
Be173  C     0.79943   0.31368   0.15633   0.00000  Uiso   1.00
C171   N     0.79201   0.36358   0.14343   0.00000  Uiso   1.00
B77    C     0.81895   0.39122   0.15952   0.00000  Uiso   1.00
C173   N     0.84255   0.36252   0.18364   0.00000  Uiso   1.00
He171  H     0.78188   0.28262   0.14757   0.00000  Uiso   1.00
He173  H     0.84502   0.28107   0.19648   0.00000  Uiso   1.00
Li77   H     0.82077   0.43257   0.15533   0.00000  Uiso   1.00
Be175  C     0.88176   0.52642   0.28122   0.00000  Uiso   1.00
C175   N     0.88778   0.45709   0.23198   0.00000  Uiso   1.00
He175  H     0.87840   0.44660   0.31253   0.00000  Uiso   1.00
Be177  C     0.93518   0.30600   0.32882   0.00000  Uiso   1.00
C177   N     0.90314   0.34217   0.26797   0.00000  Uiso   1.00
He177  H     0.95414   0.37048   0.27960   0.00000  Uiso   1.00
Be179  C     0.95171   0.37039   0.08173   0.00000  Uiso   1.00
Be181  C     0.92601   0.39558   0.10770   0.00000  Uiso   1.00
C179   N     0.92147   0.37161   0.15416   0.00000  Uiso   1.00
B79    C     0.94374   0.33240   0.15450   0.00000  Uiso   1.00
C181   N     0.96240   0.32982   0.11139   0.00000  Uiso   1.00
He179  H     0.91089   0.42874   0.09692   0.00000  Uiso   1.00
He181  H     0.96279   0.37775   0.04435   0.00000  Uiso   1.00
Li79   H     0.94621   0.30534   0.18600   0.00000  Uiso   1.00
H41    Zn    0.75459   0.88470   0.36909   0.00000  Uiso   1.00
H43    Zn    0.75268   0.38485   0.10070   0.00000  Uiso   1.00
H45    Zn    0.00185   0.11501   0.26601   0.00000  Uiso   1.00
Be183  C     0.96271   0.18900   0.13806   0.00000  Uiso   1.00
C183   N     0.99152   0.15909   0.20561   0.00000  Uiso   1.00
He183  H     0.94559   0.12015   0.18231   0.00000  Uiso   1.00
H47    Zn    0.50595   0.38383   0.20302   0.00000  Uiso   1.00
Be185  C     0.54838   0.52639   0.23164   0.00000  Uiso   1.00
C185   N     0.51700   0.45708   0.21460   0.00000  Uiso   1.00
He185  H     0.56845   0.44673   0.24189   0.00000  Uiso   1.00
Be187  C     0.51925   0.33000   0.35160   0.00000  Uiso   1.00
C187   N     0.50800   0.34547   0.26913   0.00000  Uiso   1.00
He187  H     0.52723   0.40702   0.31599   0.00000  Uiso   1.00
H49    Zn    0.00011   0.71953   0.10037   0.00000  Uiso   1.00
C189   N     0.00073   0.74387   0.02847   0.00000  Uiso   1.00
He189  H     0.00100   0.82564   0.03921   0.00000  Uiso   1.00
Be189  C     0.96318   0.84840   0.17533   0.00000  Uiso   1.00
C191   N     0.99075   0.77996   0.14489   0.00000  Uiso   1.00
He191  H     0.94459   0.80435   0.10721   0.00000  Uiso   1.00
Be191  C     0.00160   0.20600   0.01216   0.00000  Uiso   1.00
Be193  C     0.51975   0.63302   0.31392   0.00000  Uiso   1.00
C193   N     0.50692   0.71476   0.33070   0.00000  Uiso   1.00
He193  H     0.52653   0.66749   0.39171   0.00000  Uiso   1.00
B81    C     0.74982   0.60937   0.98567   0.00000  Uiso   1.00
Li81   H     0.72758   0.58443   0.98607   0.00000  Uiso   1.00
B83    C     0.75543   0.89062   0.48428   0.00000  Uiso   1.00
Li83   H     0.77747   0.91594   0.48487   0.00000  Uiso   1.00
B85    C     0.62171   0.19172   0.18088   0.00000  Uiso   1.00
Li85   H     0.64758   0.20245   0.19135   0.00000  Uiso   1.00
B87    C     0.88566   0.69510   0.29192   0.00000  Uiso   1.00
Li87   H     0.85929   0.70463   0.28320   0.00000  Uiso   1.00
B89    C     0.00208   0.71545   0.98555   0.00000  Uiso   1.00
Li89   H     0.00198   0.67381   0.98543   0.00000  Uiso   1.00
C195   N     0.00143   0.04293   0.24196   0.00000  Uiso   1.00
H51    Zn    0.50350   0.77978   0.37086   0.00000  Uiso   1.00
Li96   H     0.61090   0.68057   0.98550   0.00000  Uiso   1.00
H53    Zn    0.61666   0.72445   0.86949   0.00000  Uiso   1.00
C197   N     0.76507   0.62569   0.94250   0.00000  Uiso   1.00
He195  H     0.80892   0.67416   0.93123   0.00000  Uiso   1.00
Be195  C     0.67325   0.69417   0.79737   0.00000  Uiso   1.00
Be197  C     0.70434   0.66944   0.79828   0.00000  Uiso   1.00
C199   N     0.71193   0.65755   0.84838   0.00000  Uiso   1.00
B96    C     0.68517   0.67431   0.87591   0.00000  Uiso   1.00
C201   N     0.66153   0.69792   0.84692   0.00000  Uiso   1.00
He197  H     0.72175   0.65995   0.76729   0.00000  Uiso   1.00
He199  H     0.65870   0.70911   0.76527   0.00000  Uiso   1.00
Li98   H     0.68353   0.67096   0.91735   0.00000  Uiso   1.00
C203   N     0.61774   0.74899   0.94109   0.00000  Uiso   1.00
He201  H     0.62674   0.82939   0.92874   0.00000  Uiso   1.00
Be199  C     0.57075   0.84393   0.78935   0.00000  Uiso   1.00
C205   N     0.60191   0.78264   0.82633   0.00000  Uiso   1.00
He203  H     0.55090   0.79564   0.85393   0.00000  Uiso   1.00
Be201  C     0.54903   0.60107   0.85956   0.00000  Uiso   1.00
Be203  C     0.57498   0.62679   0.88442   0.00000  Uiso   1.00
C207   N     0.58167   0.67108   0.85765   0.00000  Uiso   1.00
B98    C     0.56049   0.67021   0.81708   0.00000  Uiso   1.00
C209   N     0.54039   0.62849   0.81639   0.00000  Uiso   1.00
He205  H     0.58881   0.61733   0.91921   0.00000  Uiso   1.00
He207  H     0.53631   0.56538   0.86914   0.00000  Uiso   1.00
Li100  H     0.55975   0.69985   0.78780   0.00000  Uiso   1.00
Be205  C     0.79199   0.34440   0.95849   0.00000  Uiso   1.00
Be207  C     0.62381   0.20139   0.95643   0.00000  Uiso   1.00
H55    Zn    0.61693   0.11490   0.70666   0.00000  Uiso   1.00
Be209  C     0.79240   0.97357   0.64028   0.00000  Uiso   1.00
C211   N     0.76572   0.04290   0.61013   0.00000  Uiso   1.00
He209  H     0.80945   0.05345   0.65900   0.00000  Uiso   1.00
Be211  C     0.67352   0.18737   0.67731   0.00000  Uiso   1.00
Be213  C     0.70476   0.18677   0.65304   0.00000  Uiso   1.00
C213   N     0.71254   0.13677   0.64101   0.00000  Uiso   1.00
B100   C     0.68574   0.10899   0.65726   0.00000  Uiso   1.00
C215   N     0.66188   0.13772   0.68065   0.00000  Uiso   1.00
He211  H     0.72216   0.21793   0.64396   0.00000  Uiso   1.00
He213  H     0.65881   0.21931   0.69222   0.00000  Uiso   1.00
Li102  H     0.68421   0.06754   0.65371   0.00000  Uiso   1.00
Be215  C     0.62360   0.97357   0.77915   0.00000  Uiso   1.00
C217   N     0.61746   0.04288   0.72991   0.00000  Uiso   1.00
He215  H     0.62704   0.05343   0.81045   0.00000  Uiso   1.00
Be217  C     0.57067   0.19323   0.82693   0.00000  Uiso   1.00
C219   N     0.60204   0.15714   0.76544   0.00000  Uiso   1.00
He217  H     0.55108   0.12908   0.77779   0.00000  Uiso   1.00
Be219  C     0.54853   0.12686   0.58432   0.00000  Uiso   1.00
Be221  C     0.57483   0.10177   0.60903   0.00000  Uiso   1.00
C221   N     0.58175   0.12765   0.65377   0.00000  Uiso   1.00
B102   C     0.56035   0.16796   0.65417   0.00000  Uiso   1.00
C223   N     0.53993   0.16934   0.61282   0.00000  Uiso   1.00
He219  H     0.58878   0.06739   0.59854   0.00000  Uiso   1.00
He221  H     0.53552   0.11785   0.54871   0.00000  Uiso   1.00
Li104  H     0.55971   0.19660   0.68443   0.00000  Uiso   1.00
Be223  C     0.71307   0.84372   0.50959   0.00000  Uiso   1.00
Be225  C     0.88382   0.70595   0.51370   0.00000  Uiso   1.00
H57    Zn    0.88716   0.22350   0.60321   0.00000  Uiso   1.00
C225   N     0.73941   0.12591   0.52674   0.00000  Uiso   1.00
He223  H     0.69570   0.17503   0.53607   0.00000  Uiso   1.00
Be227  C     0.82899   0.19544   0.67261   0.00000  Uiso   1.00
Be229  C     0.79789   0.17081   0.67116   0.00000  Uiso   1.00
C227   N     0.79089   0.15831   0.62103   0.00000  Uiso   1.00
B104   C     0.81797   0.17477   0.59401   0.00000  Uiso   1.00
C229   N     0.84129   0.19871   0.62333   0.00000  Uiso   1.00
He225  H     0.78014   0.16168   0.70182   0.00000  Uiso   1.00
He227  H     0.84320   0.21039   0.70503   0.00000  Uiso   1.00
Li106  H     0.82008   0.17103   0.55264   0.00000  Uiso   1.00
C231   N     0.88893   0.24460   0.53037   0.00000  Uiso   1.00
He229  H     0.88063   0.32555   0.54051   0.00000  Uiso   1.00
Be231  C     0.93038   0.35061   0.67499   0.00000  Uiso   1.00
C233   N     0.90089   0.28512   0.64233   0.00000  Uiso   1.00
He231  H     0.94878   0.30519   0.60740   0.00000  Uiso   1.00
Be233  C     0.93919   0.09119   0.64653   0.00000  Uiso   1.00
Be235  C     0.91263   0.11594   0.62215   0.00000  Uiso   1.00
C235   N     0.91705   0.16784   0.62849   0.00000  Uiso   1.00
B106   C     0.94598   0.17297   0.65581   0.00000  Uiso   1.00
C237   N     0.95992   0.12766   0.66858   0.00000  Uiso   1.00
He233  H     0.89085   0.10068   0.60135   0.00000  Uiso   1.00
He235  H     0.94448   0.05056   0.65075   0.00000  Uiso   1.00
Li108  H     0.95651   0.20972   0.66744   0.00000  Uiso   1.00
H59    Zn    0.88726   0.61627   0.76539   0.00000  Uiso   1.00
Be237  C     0.71032   0.47359   0.83037   0.00000  Uiso   1.00
C239   N     0.73728   0.54287   0.85995   0.00000  Uiso   1.00
He237  H     0.69305   0.55338   0.81204   0.00000  Uiso   1.00
Be239  C     0.82917   0.68647   0.79152   0.00000  Uiso   1.00
Be241  C     0.79776   0.68563   0.81522   0.00000  Uiso   1.00
C241   N     0.79030   0.63567   0.82780   0.00000  Uiso   1.00
B108   C     0.81743   0.60814   0.81235   0.00000  Uiso   1.00
C243   N     0.84122   0.63699   0.78895   0.00000  Uiso   1.00
He239  H     0.78009   0.71661   0.82361   0.00000  Uiso   1.00
He241  H     0.84380   0.71861   0.77688   0.00000  Uiso   1.00
Li110  H     0.81925   0.56677   0.81643   0.00000  Uiso   1.00
Be243  C     0.88515   0.47361   0.69636   0.00000  Uiso   1.00
C245   N     0.88949   0.54296   0.74599   0.00000  Uiso   1.00
He243  H     0.88271   0.55319   0.66468   0.00000  Uiso   1.00
Be245  C     0.93036   0.68659   0.63742   0.00000  Uiso   1.00
C247   N     0.90090   0.65457   0.70319   0.00000  Uiso   1.00
He245  H     0.94882   0.61946   0.68349   0.00000  Uiso   1.00
Be247  C     0.93859   0.66449   0.89641   0.00000  Uiso   1.00
Be249  C     0.91196   0.63971   0.87227   0.00000  Uiso   1.00
C249   N     0.91692   0.64344   0.82027   0.00000  Uiso   1.00
B110   C     0.94628   0.66953   0.81447   0.00000  Uiso   1.00
C251   N     0.96001   0.68400   0.85940   0.00000  Uiso   1.00
He247  H     0.88978   0.62035   0.88802   0.00000  Uiso   1.00
He249  H     0.94342   0.67057   0.93693   0.00000  Uiso   1.00
Li112  H     0.95728   0.67905   0.77745   0.00000  Uiso   1.00
H61    Zn    0.75208   0.11511   0.59922   0.00000  Uiso   1.00
H63    Zn    0.75100   0.61493   0.87046   0.00000  Uiso   1.00
Be251  C     0.52609   0.67667   0.62458   0.00000  Uiso   1.00
C253   N     0.50771   0.65638   0.70300   0.00000  Uiso   1.00
He251  H     0.53817   0.60151   0.66164   0.00000  Uiso   1.00
Be253  C     0.99701   0.02644   0.77799   0.00000  Uiso   1.00
He253  H     0.99310   0.94655   0.80914   0.00000  Uiso   1.00
Be255  C     0.52639   0.36078   0.66180   0.00000  Uiso   1.00
C255   N     0.50726   0.28251   0.64234   0.00000  Uiso   1.00
He255  H     0.53750   0.32308   0.58664   0.00000  Uiso   1.00
Li119  H     0.97421   0.21633   0.76921   0.00000  Uiso   1.00
B117   C     0.61568   0.72154   0.98456   0.00000  Uiso   1.00
B119   C     0.99771   0.20054   0.78479   0.00000  Uiso   1.00
B121   C     0.89151   0.78377   0.48753   0.00000  Uiso   1.00
Li121  H     0.89586   0.82489   0.48777   0.00000  Uiso   1.00
B123   C     0.61988   0.80587   0.78919   0.00000  Uiso   1.00
Li123  H     0.64620   0.79645   0.78003   0.00000  Uiso   1.00
B125   C     0.88430   0.30547   0.68246   0.00000  Uiso   1.00
Li125  H     0.85931   0.29270   0.69506   0.00000  Uiso   1.00
B127   C     0.50872   0.21682   0.48656   0.00000  Uiso   1.00
Li127  H     0.52521   0.18340   0.48658   0.00000  Uiso   1.00
Li17   H     0.39675   1.00000   0.30995   0.00000  Uiso   1.00
B17    C     0.39218   1.00000   0.26889   0.00000  Uiso   1.00
Li18   H     0.27751   1.00000   0.40312   0.00000  Uiso   1.00
B18    C     0.25569   1.00000   0.37748   0.00000  Uiso   1.00
Li50   H     0.01230   1.00000   0.66006   0.00000  Uiso   1.00
B52    C     0.00677   1.00000   0.70084   0.00000  Uiso   1.00
B63    C     0.25299   1.00000   0.59609   0.00000  Uiso   1.00
Li63   H     0.27559   1.00000   0.57165   0.00000  Uiso   1.00
B64    C     0.38963   1.00000   0.70248   0.00000  Uiso   1.00
Li64   H     0.39426   1.00000   0.66141   0.00000  Uiso   1.00
B93    C     0.75223   1.00000   0.37473   0.00000  Uiso   1.00
Li93   H     0.72969   1.00000   0.39911   0.00000  Uiso   1.00
B94    C     0.61581   1.00000   0.27181   0.00000  Uiso   1.00
Li94   H     0.60997   1.00000   0.31255   0.00000  Uiso   1.00
B95    C     0.99841   1.00000   0.27008   0.00000  Uiso   1.00
Li95   H     0.99290   1.00000   0.31088   0.00000  Uiso   1.00
Li114  H     0.60966   1.00000   0.66076   0.00000  Uiso   1.00
B112   C     0.61473   1.00000   0.70166   0.00000  Uiso   1.00
Li115  H     0.72812   1.00000   0.56845   0.00000  Uiso   1.00
B113   C     0.75027   1.00000   0.59360   0.00000  Uiso   1.00
B31    C     0.25060   0.50000   0.09497   0.00000  Uiso   1.00
Li31   H     0.22851   0.50000   0.06972   0.00000  Uiso   1.00
B32    C     0.11266   0.50000   0.19789   0.00000  Uiso   1.00
Li32   H     0.10860   0.50000   0.15668   0.00000  Uiso   1.00
B33    C     0.49903   0.50000   0.20519   0.00000  Uiso   1.00
Li33   H     0.47270   0.50000   0.19204   0.00000  Uiso   1.00
B61    C     0.24811   0.50000   0.87647   0.00000  Uiso   1.00
Li61   H     0.22598   0.50000   0.90158   0.00000  Uiso   1.00
B62    C     0.11295   0.50000   0.76625   0.00000  Uiso   1.00
Li62   H     0.10756   0.50000   0.80706   0.00000  Uiso   1.00
B91    C     0.75482   0.50000   0.09535   0.00000  Uiso   1.00
Li91   H     0.77748   0.50000   0.07132   0.00000  Uiso   1.00
B92    C     0.89044   0.50000   0.20372   0.00000  Uiso   1.00
Li92   H     0.89549   0.50000   0.16280   0.00000  Uiso   1.00
Li116  H     0.77536   0.50000   0.90082   0.00000  Uiso   1.00
B114   C     0.75298   0.50000   0.87614   0.00000  Uiso   1.00
Li117  H     0.52243   0.50000   0.80703   0.00000  Uiso   1.00
B115   C     0.50886   0.50000   0.77074   0.00000  Uiso   1.00
Li118  H     0.89490   0.50000   0.81572   0.00000  Uiso   1.00
B116   C     0.89124   0.50000   0.77443   0.00000  Uiso   1.00
loop_
_geom_bond_atom_site_label_1
_geom_bond_atom_site_label_2
_geom_bond_distance
_geom_bond_site_symmetry_2
_ccdc_geom_bond_type
H1     C5      2.001   .     S
H1     C7      1.999   .     S
H1     C9      1.998   .     S
H1     C11     1.998   .     S
C1     H9      1.996   .     S
C1     B53     1.358   .     D
C1     Be11    1.389   2_565 S
He1    Be11    1.098   2_565 S
Be1    Be3     1.391   .     D
Be1    C5      1.389   .     S
Be1    He5     1.095   .     S
Be3    C3      1.389   .     S
Be3    He3     1.097   .     S
C3     B1      1.358   .     S
C3     H9      1.996   .     S
B1     C5      1.358   .     D
B1     Li1     1.098   .     S
C7     B19     1.358   .     S
C7     Be13    1.390   2_565 S
He7    Be13    1.097   2_565 S
Be5    C23     1.389   2_565 S
Be5    He23    1.097   2_565 S
Be5    Be23    1.393   2_565 D
C9     B23     1.355   .     D
C9     Be23    1.390   2_565 S
He9    Be23    1.097   2_565 S
Be7    Be9     1.393   .     D
Be7    C13     1.390   .     S
Be7    He13    1.096   .     S
Be9    C11     1.389   .     S
Be9    He11    1.096   .     S
C11    B3      1.358   .     S
B3     C13     1.357   .     D
B3     Li3     1.097   .     S
C13    H45     2.000   .     S
Be11   C1      1.389   2_565 S
Be11   He1     1.098   2_565 S
Be11   Be61    1.392   2_565 D
Be13   C7      1.390   2_565 S
Be13   He7     1.097   2_565 S
Be13   Be63    1.392   2_565 D
H3     C19     1.999   .     S
H3     C21     1.999   .     S
H3     C23     1.998   .     S
H3     C25     1.994   .     S
Be15   Be15    1.392   2_565 A
Be15   He15    1.097   2_565 S
Be15   C15     1.389   2_565 A
C15    H11     1.994   .     S
C15    B31     1.357   .     A
C15    Be15    1.389   2_565 A
He15   Be15    1.097   2_565 S
Be17   Be19    1.391   .     D
Be17   C19     1.390   .     S
Be17   He19    1.096   .     S
Be19   C17     1.389   .     S
Be19   He17    1.097   .     S
C17    B5      1.358   .     S
C17    H11     1.994   .     S
B5     C19     1.358   .     D
B5     Li5     1.098   .     S
Be21   Be21    1.391   2_565 A
Be21   C21     1.389   2_565 A
Be21   He21    1.097   2_565 S
C21    B32     1.359   .     A
C21    Be21    1.389   2_565 A
He21   Be21    1.097   2_565 S
Be23   Be5     1.393   2_565 D
Be23   C9      1.390   2_565 S
Be23   He9     1.097   2_565 S
C23    Be5     1.389   2_565 S
C23    B23     1.355   2_565 S
He23   Be5     1.097   2_565 S
Be25   Be27    1.392   .     D
Be25   C27     1.390   .     S
Be25   He27    1.096   .     S
Be27   C25     1.388   .     S
Be27   He25    1.097   .     S
C25    B7      1.358   .     S
B7     C27     1.357   .     D
B7     Li7     1.097   .     S
C27    H49     1.999   .     S
Be29   C29     1.389   2_565 S
Be29   He29    1.097   2_565 S
Be29   Be99    1.392   2_564 D
Be31   He35    1.097   2_565 S
Be31   C35     1.389   2_565 S
Be31   Be101   1.391   2_564 D
H5     C33     1.999   .     S
H5     C35     1.999   .     S
H5     C37     2.001   .     S
H5     C39     1.997   .     S
C29    H11     1.997   .     S
C29    Be29    1.389   2_565 S
C29    B34     1.360   2_564 S
He29   Be29    1.097   2_565 S
Be33   Be35    1.392   .     D
Be33   C33     1.389   .     S
Be33   He33    1.096   .     S
Be35   C31     1.389   .     S
Be35   He31    1.097   .     S
C31    B9      1.357   .     D
C31    H11     1.995   .     S
B9     C33     1.358   .     S
B9     Li9     1.098   .     S
C35    Be31    1.389   2_565 S
C35    B21     1.359   2_564 S
He35   Be31    1.097   2_565 S
Be37   Be51    1.393   2_565 D
Be37   C51     1.389   2_565 S
Be37   He51    1.097   2_565 S
C37    B25     1.356   .     D
C37    Be51    1.389   2_565 S
He37   Be51    1.097   2_565 S
Be39   Be41    1.393   .     D
Be39   C41     1.391   .     S
Be39   He41    1.096   .     S
Be41   C39     1.388   .     S
Be41   He39    1.096   .     S
C39    B11     1.358   .     D
B11    C41     1.357   .     S
B11    Li11    1.098   .     S
C41    H47     2.002   2_565 S
H7     C47     2.001   .     S
H7     C49     1.999   .     S
H7     C51     2.002   .     S
H7     C53     1.995   .     S
Be43   Be43    1.393   2_575 A
Be43   C43     1.389   2_565 A
Be43   He43    1.097   2_565 S
C43    H9      1.997   .     S
C43    B18     1.357   1_545 A
C43    Be43    1.389   2_565 A
He43   Be43    1.097   2_565 S
Be45   Be47    1.391   .     D
Be45   C47     1.389   .     S
Be45   He47    1.096   .     S
Be47   C45     1.389   .     S
Be47   He45    1.097   .     S
C45    B13     1.358   .     D
C45    H9      1.998   .     S
B13    C47     1.358   .     S
B13    Li13    1.097   .     S
Be49   Be49    1.392   2_575 A
Be49   He49    1.098   2_565 S
Be49   C49     1.389   2_565 A
C49    B17     1.359   1_545 A
C49    Be49    1.389   2_565 A
He49   Be49    1.098   2_565 S
Be51   Be37    1.393   2_565 D
Be51   C37     1.389   2_565 S
Be51   He37    1.097   2_565 S
C51    Be37    1.389   2_565 S
C51    B25     1.356   2_565 S
He51   Be37    1.097   2_565 S
Be53   Be55    1.393   .     D
Be53   C55     1.390   .     S
Be53   He55    1.096   .     S
Be55   C53     1.388   .     S
Be55   He53    1.096   .     S
C53    B15     1.358   .     D
B15    C55     1.356   .     S
B15    Li15    1.097   .     S
C55    H51     2.000   2_565 S
Be57   Be57    1.393   2_575 A
Be57   He57    1.097   2_565 S
Be57   C195    1.389   2_565 A
He57   Be57    1.097   2_565 S
Be59   He59    1.097   2_565 S
Be59   Be123   1.392   2_565 D
Be59   C57     1.389   2_565 S
C57    H51     2.005   .     S
C57    Be59    1.389   2_565 S
C57    B127    1.358   2_565 S
He59   Be59    1.097   2_565 S
B19    Li19    1.097   .     S
B19    C65     1.359   2_565 D
B21    Li21    1.097   .     S
B21    C93     1.358   .     D
B21    C35     1.359   2_566 S
B23    Li23    1.095   .     S
B23    C23     1.355   2_565 S
B25    Li25    1.096   .     S
B25    C51     1.356   2_565 S
B27    Li27    1.097   .     S
B27    C183    1.360   1_455 S
B27    C191    1.360   2_465 D
B29    Li29    1.097   .     S
B29    C187    1.361   .     S
B29    C193    1.361   2_565 D
B34    C87     1.360   .     D
B34    Li53    1.094   .     S
B34    C29     1.360   2_566 S
Be61   Be11    1.392   2_565 D
Be61   He61    1.098   2_565 S
Be61   C59     1.389   2_565 S
Be63   Be13    1.392   2_565 D
Be63   C65     1.389   2_565 S
Be63   He67    1.097   2_565 S
H13    C63     2.000   .     S
H13    C65     1.998   .     S
H13    C67     2.003   .     S
H13    C69     1.995   .     S
C59    H21     1.998   .     S
C59    Be61    1.389   2_565 S
C59    B53     1.358   2_565 S
He61   Be61    1.098   2_565 S
Be65   Be67    1.391   .     D
Be65   C63     1.390   .     S
Be65   He65    1.096   .     S
Be67   C61     1.389   .     S
Be67   He63    1.097   .     S
C61    B36     1.358   .     S
C61    H21     1.997   .     S
B36    C63     1.358   .     D
B36    Li34    1.098   .     S
C65    B19     1.359   2_565 D
C65    Be63    1.389   2_565 S
He67   Be63    1.097   2_565 S
Be69   Be83    1.393   2_565 D
Be69   C81     1.390   2_565 S
Be69   He83    1.097   2_565 S
C67    B55     1.357   .     D
C67    Be83    1.389   2_565 S
He69   Be83    1.097   2_565 S
Be71   Be73    1.393   .     D
Be71   C71     1.390   .     S
Be71   He73    1.095   .     S
Be73   C69     1.389   .     S
Be73   He71    1.096   .     S
C69    B38     1.357   .     S
B38    C71     1.356   .     D
B38    Li36    1.098   .     S
C71    H27     1.997   .     S
H15    C77     2.001   .     S
H15    C79     1.997   .     S
H15    C81     2.003   .     S
H15    C83     2.000   .     S
Be75   Be75    1.392   2_565 A
Be75   He75    1.097   2_565 S
Be75   C73     1.389   2_565 A
C73    H23     1.998   .     S
C73    B61     1.358   .     A
C73    Be75    1.389   2_565 A
He75   Be75    1.097   2_565 S
Be77   Be79    1.392   .     D
Be77   C77     1.389   .     S
Be77   He79    1.096   .     S
Be79   C75     1.389   .     S
Be79   He77    1.097   .     S
C75    B40     1.358   .     S
C75    H23     1.998   .     S
B40    C77     1.358   .     D
B40    Li38    1.097   .     S
Be81   Be81    1.392   2_565 A
Be81   C79     1.389   2_565 A
Be81   He81    1.097   2_565 S
C79    B62     1.358   .     A
C79    Be81    1.389   2_565 A
He81   Be81    1.097   2_565 S
Be83   Be69    1.393   2_565 D
Be83   C67     1.389   2_565 S
Be83   He69    1.097   2_565 S
C81    Be69    1.390   2_565 S
C81    B55     1.357   2_565 S
He83   Be69    1.097   2_565 S
Be85   Be87    1.394   .     D
Be85   C85     1.389   .     S
Be85   He87    1.096   .     S
Be87   C83     1.389   .     S
Be87   He85    1.096   .     S
C83    B42     1.357   .     D
B42    C85     1.357   .     S
B42    Li40    1.099   .     S
C85    H29     1.999   .     S
H17    C91     2.001   .     S
H17    C93     1.999   .     S
H17    C95     2.000   .     S
H17    C97     1.996   .     S
C87    H23     1.996   .     S
C87    Be99    1.389   2_565 S
He89   Be99    1.097   2_565 S
Be89   Be91    1.391   .     D
Be89   C91     1.390   .     S
Be89   He93    1.096   .     S
Be91   C89     1.389   .     S
Be91   He91    1.097   .     S
C89    B44     1.358   .     S
C89    H23     1.997   .     S
B44    C91     1.358   .     D
B44    Li42    1.097   .     S
C93    Be101   1.389   2_565 S
He95   Be101   1.097   2_565 S
Be93   Be111   1.393   2_565 D
Be93   He111   1.097   2_565 S
Be93   C109    1.389   2_565 S
C95    B57     1.356   .     D
C95    Be111   1.389   2_565 S
He97   Be111   1.097   2_565 S
Be95   Be97    1.393   .     D
Be95   C99     1.390   .     S
Be95   He101   1.096   .     S
Be97   C97     1.388   .     S
Be97   He99    1.097   .     S
C97    B46     1.358   .     D
B46    C99     1.357   .     S
B46    Li44    1.097   .     S
C99    H31     2.000   .     S
Be99   Be29    1.392   2_566 D
Be99   C87     1.389   2_565 S
Be99   He89    1.097   2_565 S
Be101  Be31    1.391   2_566 D
Be101  C93     1.389   2_565 S
Be101  He95    1.097   2_565 S
H19    C105    2.000   .     S
H19    C107    1.998   .     S
H19    C109    2.001   .     S
H19    C111    1.995   .     S
Be103  He103   1.097   2_565 S
Be103  Be103   1.393   2     A
Be103  C101    1.389   2_565 A
C101   H21     1.995   .     S
C101   B63     1.356   .     A
C101   Be103   1.389   2_565 A
He103  Be103   1.097   2_565 S
Be105  Be107   1.391   .     D
Be105  C105    1.390   .     S
Be105  He107   1.096   .     S
Be107  C103    1.389   .     S
Be107  He105   1.097   .     S
C103   B48     1.358   .     S
C103   H21     1.995   .     S
B48    C105    1.358   .     D
B48    Li46    1.098   .     S
Be109  He109   1.097   2_565 S
Be109  Be109   1.390   2     A
Be109  C107    1.389   2_565 A
C107   B64     1.359   .     A
C107   Be109   1.389   2_565 A
He109  Be109   1.097   2_565 S
Be111  Be93    1.393   2_565 D
Be111  C95     1.389   2_565 S
Be111  He97    1.097   2_565 S
C109   Be93    1.389   2_565 S
C109   B57     1.356   2_565 S
He111  Be93    1.097   2_565 S
Be113  Be115   1.393   .     D
Be113  C113    1.390   .     S
Be113  He115   1.097   .     S
Be115  C111    1.388   .     S
Be115  He113   1.096   .     S
C111   B50     1.358   .     D
B50    C113    1.357   .     S
B50    Li48    1.097   .     S
C113   H25     1.998   2_565 S
Be117  Be117   1.391   2_565 A
Be117  He117   1.097   2_565 S
Be117  C115    1.389   2_565 A
C115   B115    1.358   .     A
C115   Be117   1.389   2_565 A
C115   H31     2.004   2_565 S
He117  Be117   1.097   2_565 S
Be119  Be121   1.391   2_565 D
Be119  C121    1.389   2_565 S
Be119  He123   1.097   2_565 S
C117   H27     2.011   .     S
C117   Be121   1.389   2_565 S
C117   B119    1.360   2_465 S
He119  Be121   1.097   2_565 S
H25    C119    2.002   .     S
H25    C223    1.998   .     S
H25    C255    2.014   .     S
H25    C113    1.998   2_565 S
C119   B127    1.358   .     D
C119   Be123   1.389   2_565 S
He121  Be123   1.097   2_565 S
Be121  Be119   1.391   2_565 D
Be121  C117    1.389   2_565 S
Be121  He119   1.097   2_565 S
C121   H29     2.012   .     S
C121   B119    1.360   1_455 D
C121   Be119   1.389   2_565 S
He123  Be119   1.097   2_565 S
Be123  Be59    1.392   2_565 D
Be123  C119    1.389   2_565 S
Be123  He121   1.097   2_565 S
B53    Li51    1.098   .     S
B53    C59     1.358   2_565 S
He125  Be125   1.097   .     S
B55    Li55    1.097   .     S
B55    C81     1.357   2_565 S
B57    Li57    1.096   .     S
B57    C109    1.356   2_565 S
B59    Li59    1.097   .     S
B59    C253    1.361   .     S
B59    C255    1.361   2_565 D
H27    C123    2.002   .     S
H27    C237    1.999   2_465 S
C123   B52     1.357   .     A
C123   Be253   1.389   2_465 A
H29    C125    2.000   .     S
H29    C251    1.999   2_465 S
C125   B89     1.357   2_565 S
C125   Be125   1.389   2_565 S
Be125  C125    1.389   2_565 S
Be125  Be191   1.393   2_566 D
H31    C115    2.004   2_565 S
H31    C209    1.998   2_565 S
H31    C253    2.015   2_565 S
Be127  He127   1.097   2_565 S
Be127  C127    1.389   2_565 S
Be127  Be205   1.392   2_564 D
Be129  He133   1.097   2_565 S
Be129  C133    1.389   2_565 S
Be129  Be207   1.392   2_564 D
H33    C131    2.002   .     S
H33    C133    1.994   .     S
H33    C135    1.994   .     S
H33    C137    1.992   .     S
C127   H43     1.998   .     S
C127   Be127   1.389   2_565 S
C127   B81     1.358   2_564 S
He127  Be127   1.097   2_565 S
Be131  Be133   1.392   .     D
Be131  C131    1.390   .     S
Be131  He131   1.096   .     S
Be133  C129    1.389   .     S
Be133  He129   1.097   .     S
C129   B65     1.358   .     D
C129   H43     1.998   .     S
B65    C131    1.358   .     S
B65    Li65    1.098   .     S
C133   Be129   1.389   2_565 S
C133   B117    1.357   2_564 S
He133  Be129   1.097   2_565 S
Be135  Be149   1.393   2_565 D
Be135  C149    1.389   2_565 S
Be135  He149   1.097   2_565 S
C135   B85     1.355   .     D
C135   Be149   1.389   2_565 S
He135  Be149   1.097   2_565 S
Be137  Be139   1.392   .     D
Be137  C139    1.390   .     S
Be137  He139   1.097   .     S
Be139  C137    1.388   .     S
Be139  He137   1.096   .     S
C137   B67     1.358   .     D
B67    C139    1.356   .     S
B67    Li67    1.098   .     S
C139   H47     1.997   .     S
H35    C145    1.998   .     S
H35    C147    1.994   .     S
H35    C149    1.994   .     S
H35    C151    1.997   .     S
Be141  C141    1.389   2_565 A
Be141  Be141   1.393   2     A
Be141  He141   1.097   2_565 S
C141   H41     1.997   .     S
C141   B93     1.356   .     A
C141   Be141   1.389   2_565 A
He141  Be141   1.097   2_565 S
Be143  Be145   1.392   .     D
Be143  C145    1.389   .     S
Be143  He145   1.096   .     S
Be145  C143    1.389   .     S
Be145  He143   1.098   .     S
C143   B69     1.357   .     S
C143   H41     1.994   .     S
B69    C145    1.358   .     D
B69    Li69    1.098   .     S
Be147  He147   1.097   2_565 S
Be147  Be147   1.391   2     A
Be147  C147    1.389   2_565 A
C147   B94     1.357   .     A
C147   Be147   1.389   2_565 A
He147  Be147   1.097   2_565 S
Be149  Be135   1.393   2_565 D
Be149  C135    1.389   2_565 S
Be149  He135   1.097   2_565 S
C149   Be135   1.389   2_565 S
C149   B85     1.355   2_565 S
He149  Be135   1.097   2_565 S
Be151  Be153   1.393   .     D
Be151  C153    1.390   .     S
Be151  He153   1.095   .     S
Be153  C151    1.388   .     S
Be153  He151   1.095   .     S
C151   B71     1.358   .     D
B71    C153    1.357   .     S
B71    Li71    1.098   .     S
C153   H51     2.002   .     S
H37    C159    2.000   .     S
H37    C161    1.998   .     S
H37    C163    2.003   .     S
H37    C165    1.996   .     S
C155   H41     1.996   .     S
C155   B83     1.358   .     S
C155   Be165   1.389   2_565 S
He155  Be165   1.097   2_565 S
Be155  Be157   1.392   .     D
Be155  C159    1.390   .     S
Be155  He159   1.096   .     S
Be157  C157    1.389   .     S
Be157  He157   1.097   .     S
C157   B73     1.358   .     S
C157   H41     1.997   .     S
B73    C159    1.358   .     D
B73    Li73    1.098   .     S
C161   B121    1.359   .     D
C161   Be167   1.389   2_565 S
He161  Be167   1.097   2_565 S
Be159  C177    1.390   2_565 S
Be159  He177   1.097   2_565 S
Be159  Be177   1.393   2_565 D
C163   B87     1.357   .     D
C163   Be177   1.389   2_565 S
He163  Be177   1.097   2_565 S
Be161  Be163   1.393   .     D
Be161  C167    1.389   .     S
Be161  He167   1.096   .     S
Be163  C165    1.389   .     S
Be163  He165   1.096   .     S
C165   B75     1.357   .     D
B75    C167    1.356   .     S
B75    Li75    1.098   .     S
C167   H45     1.997   2_665 S
Be165  C155    1.389   2_565 S
Be165  He155   1.097   2_565 S
Be165  Be223   1.392   2_565 D
Be167  C161    1.389   2_565 S
Be167  He161   1.097   2_565 S
Be167  Be225   1.392   2_565 D
H39    C173    2.001   .     S
H39    C175    1.998   .     S
H39    C177    2.003   .     S
H39    C179    2.000   .     S
Be169  Be169   1.392   2_565 A
Be169  C169    1.389   2_565 A
Be169  He169   1.097   2_565 S
C169   H43     1.998   .     S
C169   B91     1.358   .     A
C169   Be169   1.389   2_565 A
He169  Be169   1.097   2_565 S
Be171  Be173   1.392   .     D
Be171  C173    1.389   .     S
Be171  He173   1.096   .     S
Be173  C171    1.389   .     S
Be173  He171   1.097   .     S
C171   B77     1.358   .     S
C171   H43     1.999   .     S
B77    C173    1.358   .     D
B77    Li77    1.097   .     S
Be175  Be175   1.392   2_565 A
Be175  C175    1.389   2_565 A
Be175  He175   1.097   2_565 S
C175   B92     1.358   .     A
C175   Be175   1.389   2_565 A
He175  Be175   1.097   2_565 S
Be177  Be159   1.393   2_565 D
Be177  C163    1.389   2_565 S
Be177  He163   1.097   2_565 S
C177   Be159   1.390   2_565 S
C177   B87     1.357   2_565 S
He177  Be159   1.097   2_565 S
Be179  Be181   1.394   .     D
Be179  C181    1.390   .     S
Be179  He181   1.096   .     S
Be181  C179    1.389   .     S
Be181  He179   1.096   .     S
C179   B79     1.357   .     S
B79    C181    1.357   .     D
B79    Li79    1.098   .     S
C181   H49     2.000   2_665 S
H45    C183    2.012   1_455 S
H45    C195    2.002   .     S
H45    C167    1.997   2_465 S
Be183  Be189   1.391   2_565 D
Be183  He191   1.097   2_565 S
Be183  C191    1.389   2_565 S
C183   B27     1.360   1_655 S
C183   H45     2.012   1_655 S
C183   Be189   1.389   2_565 S
He183  Be189   1.097   2_565 S
H47    C185    2.002   .     S
H47    C187    2.015   .     S
H47    C41     2.002   2_565 S
Be185  Be185   1.390   2_565 A
Be185  C185    1.389   2_565 A
Be185  He185   1.097   2_565 S
C185   B33     1.358   .     A
C185   Be185   1.389   2_565 A
He185  Be185   1.097   2_565 S
Be187  C193    1.390   2_565 S
Be187  He193   1.097   2_565 S
Be187  Be193   1.391   2_565 D
C187   Be193   1.389   2_565 S
He187  Be193   1.097   2_565 S
H49    C189    2.000   .     S
H49    C191    2.012   1_455 S
H49    C181    2.000   2_465 S
C189   B89     1.358   1_554 D
C189   Be191   1.389   2_565 S
He189  Be191   1.097   2_565 S
Be189  Be183   1.391   2_565 D
Be189  C183    1.389   2_565 S
Be189  He183   1.097   2_565 S
C191   H49     2.012   1_655 S
C191   B27     1.360   2_665 D
C191   Be183   1.389   2_565 S
He191  Be183   1.097   2_565 S
Be191  Be125   1.393   2_564 D
Be191  C189    1.389   2_565 S
Be191  He189   1.097   2_565 S
Be193  Be187   1.391   2_565 D
Be193  C187    1.389   2_565 S
Be193  He187   1.097   2_565 S
C193   H51     2.018   .     S
C193   B29     1.361   2_565 D
C193   Be187   1.390   2_565 S
He193  Be187   1.097   2_565 S
B81    Li81    1.098   .     S
B81    C197    1.358   .     D
B81    C127    1.358   2_566 S
B83    Li83    1.097   .     S
B83    C225    1.358   2_565 D
B85    Li85    1.097   .     S
B85    C149    1.355   2_565 S
B87    Li87    1.097   .     S
B87    C177    1.357   2_565 S
B89    C189    1.358   1_556 D
B89    Li89    1.097   .     S
B89    C125    1.357   2_565 S
C195   B95     1.357   1_445 A
C195   Be57    1.389   2_565 A
H51    C55     2.000   2_565 S
Li96   B117    1.096   .     S
H53    C201    1.998   .     S
H53    C203    1.995   .     S
H53    C205    1.996   .     S
H53    C207    1.997   .     S
C197   H63     1.998   .     S
C197   Be205   1.389   2_565 S
He195  Be205   1.097   2_565 S
Be195  Be197   1.391   .     D
Be195  C201    1.389   .     S
Be195  He199   1.096   .     S
Be197  C199    1.389   .     S
Be197  He197   1.097   .     S
C199   B96     1.357   .     S
C199   H63     1.996   .     S
B96    C201    1.358   .     D
B96    Li98    1.098   .     S
C203   B117    1.357   .     D
C203   Be207   1.389   2_565 S
He201  Be207   1.097   2_565 S
Be199  Be217   1.392   2_565 D
Be199  C219    1.389   2_565 S
Be199  He217   1.097   2_565 S
C205   B123    1.356   .     D
C205   Be217   1.389   2_565 S
He203  Be217   1.097   2_565 S
Be201  Be203   1.393   .     D
Be201  C209    1.390   .     S
Be201  He207   1.096   .     S
Be203  C207    1.389   .     S
Be203  He205   1.096   .     S
C207   B98     1.358   .     S
B98    C209    1.356   .     D
B98    Li100   1.098   .     S
C209   H31     1.998   2_565 S
Be205  Be127   1.392   2_566 D
Be205  C197    1.389   2_565 S
Be205  He195   1.097   2_565 S
Be207  Be129   1.392   2_566 D
Be207  C203    1.389   2_565 S
Be207  He201   1.097   2_565 S
H55    C215    1.998   .     S
H55    C217    1.994   .     S
H55    C219    1.996   .     S
H55    C221    1.997   .     S
Be209  Be209   1.392   2_575 A
Be209  He209   1.097   2_565 S
Be209  C211    1.389   2_565 A
C211   H61     1.998   .     S
C211   B113    1.356   1_545 A
C211   Be209   1.389   2_565 A
He209  Be209   1.097   2_565 S
Be211  Be213   1.392   .     D
Be211  C215    1.389   .     S
Be211  He213   1.096   .     S
Be213  C213    1.389   .     S
Be213  He211   1.098   .     S
C213   B100    1.357   .     D
C213   H61     1.996   .     S
B100   C215    1.358   .     S
B100   Li102   1.098   .     S
Be215  Be215   1.392   2_575 A
Be215  He215   1.097   2_565 S
Be215  C217    1.389   2_565 A
C217   B112    1.357   1_545 A
C217   Be215   1.389   2_565 A
He215  Be215   1.097   2_565 S
Be217  Be199   1.392   2_565 D
Be217  C205    1.389   2_565 S
Be217  He203   1.097   2_565 S
C219   Be199   1.389   2_565 S
C219   B123    1.356   2_565 S
He217  Be199   1.097   2_565 S
Be219  Be221   1.393   .     D
Be219  C223    1.390   .     S
Be219  He221   1.096   .     S
Be221  C221    1.389   .     S
Be221  He219   1.096   .     S
C221   B102    1.358   .     D
B102   C223    1.356   .     S
B102   Li104   1.098   .     S
Be223  Be165   1.392   2_565 D
Be223  C225    1.389   2_565 S
Be223  He223   1.097   2_565 S
Be225  Be167   1.392   2_565 D
Be225  C231    1.390   2_565 S
Be225  He229   1.097   2_565 S
H57    C229    2.000   .     S
H57    C231    2.000   .     S
H57    C233    1.998   .     S
H57    C235    1.997   .     S
C225   H61     1.995   .     S
C225   B83     1.358   2_565 D
C225   Be223   1.389   2_565 S
He223  Be223   1.097   2_565 S
Be227  Be229   1.391   .     D
Be227  C229    1.390   .     S
Be227  He227   1.096   .     S
Be229  C227    1.389   .     S
Be229  He225   1.097   .     S
C227   B104    1.357   .     S
C227   H61     1.995   .     S
B104   C229    1.358   .     D
B104   Li106   1.098   .     S
C231   Be225   1.390   2_565 S
C231   B121    1.358   2_565 S
He229  Be225   1.097   2_565 S
Be231  He245   1.097   2_565 S
Be231  C247    1.390   2_565 S
Be231  Be245   1.393   2_565 D
C233   B125    1.355   .     D
C233   Be245   1.389   2_565 S
He231  Be245   1.097   2_565 S
Be233  Be235   1.393   .     D
Be233  C237    1.390   .     S
Be233  He235   1.096   .     S
Be235  C235    1.389   .     S
Be235  He233   1.097   .     S
C235   B106    1.358   .     S
B106   C237    1.357   .     D
B106   Li108   1.097   .     S
C237   H27     1.999   2_665 S
H59    C243    2.000   .     S
H59    C245    2.000   .     S
H59    C247    1.999   .     S
H59    C249    1.994   .     S
Be237  Be237   1.392   2_565 A
Be237  He237   1.097   2_565 S
Be237  C239    1.389   2_565 A
C239   H63     1.994   .     S
C239   B114    1.357   .     A
C239   Be237   1.389   2_565 A
He237  Be237   1.097   2_565 S
Be239  Be241   1.391   .     D
Be239  C243    1.390   .     S
Be239  He241   1.096   .     S
Be241  C241    1.389   .     S
Be241  He239   1.097   .     S
C241   B108    1.358   .     S
C241   H63     1.995   .     S
B108   C243    1.358   .     D
B108   Li110   1.098   .     S
Be243  Be243   1.390   2_565 A
Be243  He243   1.097   2_565 S
Be243  C245    1.389   2_565 A
C245   B116    1.359   .     A
C245   Be243   1.389   2_565 A
He243  Be243   1.097   2_565 S
Be245  Be231   1.393   2_565 D
Be245  C233    1.389   2_565 S
Be245  He231   1.097   2_565 S
C247   Be231   1.390   2_565 S
C247   B125    1.355   2_565 S
He245  Be231   1.097   2_565 S
Be247  Be249   1.392   .     D
Be247  C251    1.391   .     S
Be247  He249   1.096   .     S
Be249  C249    1.388   .     S
Be249  He247   1.096   .     S
C249   B110    1.358   .     D
B110   C251    1.357   .     S
B110   Li112   1.097   .     S
C251   H29     1.999   2_665 S
Be251  He255   1.097   2_565 S
Be251  C255    1.389   2_565 S
Be251  Be255   1.391   2_565 D
C253   H31     2.015   2_565 S
C253   Be255   1.389   2_565 S
He251  Be255   1.097   2_565 S
Be253  C123    1.389   2_665 A
Be253  He253   1.097   2_565 S
Be253  Be253   1.393   2     A
He253  Be253   1.097   2_565 S
Be255  Be251   1.391   2_565 D
Be255  C253    1.389   2_565 S
Be255  He251   1.097   2_565 S
C255   B59     1.361   2_565 D
C255   Be251   1.389   2_565 S
He255  Be251   1.097   2_565 S
Li119  B119    1.097   .     S
B117   C133    1.357   2_566 S
B119   C121    1.360   1_655 D
B119   C117    1.360   2_665 S
B121   Li121   1.097   .     S
B121   C231    1.358   2_565 S
B123   Li123   1.097   .     S
B123   C219    1.356   2_565 S
B125   Li125   1.096   .     S
B125   C247    1.355   2_565 S
B127   Li127   1.096   .     S
B127   C57     1.358   2_565 S
Li17   B17     1.097   .     S
B17    C49     1.359   1_565 A
B17    C49     1.359   2_565 A
Li18   B18     1.095   .     S
B18    C43     1.357   1_565 A
B18    C43     1.357   2_565 A
Li50   B52     1.097   .     S
B52    C123    1.357   2_575 A
B63    C101    1.356   2_575 A
B63    Li63    1.102   .     S
B64    C107    1.359   2_575 A
B64    Li64    1.098   .     S
B93    C141    1.356   2_575 A
B93    Li93    1.099   .     S
B94    C147    1.357   2_575 A
B94    Li94    1.098   .     S
B95    C195    1.357   1_665 A
B95    C195    1.357   2_665 A
B95    Li95    1.097   .     S
Li114  B112    1.096   .     S
B112   C217    1.357   1_565 A
B112   C217    1.357   2_565 A
Li115  B113    1.098   .     S
B113   C211    1.356   1_565 A
B113   C211    1.356   2_565 A
B31    C15     1.357   2_565 A
B31    Li31    1.098   .     S
B32    C21     1.359   2_565 A
B32    Li32    1.098   .     S
B33    C185    1.358   2_565 A
B33    Li33    1.097   .     S
B61    C73     1.358   2_565 A
B61    Li61    1.097   .     S
B62    C79     1.358   2_565 A
B62    Li62    1.096   .     S
B91    C169    1.358   2_565 A
B91    Li91    1.098   .     S
B92    C175    1.358   2_565 A
B92    Li92    1.097   .     S
Li116  B114    1.098   .     S
B114   C239    1.357   2_565 A
Li117  B115    1.096   .     S
B115   C115    1.358   2_565 A
Li118  B116    1.098   .     S
B116   C245    1.359   2_565 A
