# Supplementary material for: Data-Driven Search Algorithm for Discovery of Synthesizable Zeolitic Imidazolate Frameworks
Source: JACS Au. 2025 Mar 7;5(3):1460–70. doi: 10.1021/jacsau.5c00077 (PMC11938011; doi:10.1021/jacsau.5c00077)
Supplement: Supplementary file 5 — au5c00077_si_005.zip [file au5c00077_si_005.zip › Tier 2/T-232_119_3_7803.cif]

data_119_3_7803.lmp-nosymm
_audit_creation_date              2023-09-12
_audit_creation_method            'Materials Studio'
_symmetry_space_group_name_H-M    'I-4M2'
_symmetry_Int_Tables_number       119
_symmetry_cell_setting            tetragonal
loop_
_symmetry_equiv_pos_as_xyz
  x,y,z
  -x,-y,z
  y,-x,-z
  -y,x,-z
  x,-y,z
  -x,y,z
  y,x,-z
  -y,-x,-z
  x+1/2,y+1/2,z+1/2
  -x+1/2,-y+1/2,z+1/2
  y+1/2,-x+1/2,-z+1/2
  -y+1/2,x+1/2,-z+1/2
  x+1/2,-y+1/2,z+1/2
  -x+1/2,y+1/2,z+1/2
  y+1/2,x+1/2,-z+1/2
  -y+1/2,-x+1/2,-z+1/2
_cell_length_a                    18.1816
_cell_length_b                    18.1816
_cell_length_c                    50.4986
_cell_angle_alpha                 90.0000
_cell_angle_beta                  90.0000
_cell_angle_gamma                 90.0000
loop_
_atom_site_label
_atom_site_type_symbol
_atom_site_fract_x
_atom_site_fract_y
_atom_site_fract_z
_atom_site_U_iso_or_equiv
_atom_site_adp_type
_atom_site_occupancy
H1     Zn    0.16382   0.16834   0.14608   0.00000  Uiso   1.00
H5     Zn    0.33074   0.16400   0.04208   0.00000  Uiso   1.00
Be1    C     0.13988   0.96175   0.18128   0.00000  Uiso   1.00
C1     N     0.16080   0.06219   0.15627   0.00000  Uiso   1.00
He1    H     0.12763   0.07714   0.19730   0.00000  Uiso   1.00
Be5    C     0.96168   0.26833   0.12745   0.00000  Uiso   1.00
C5     N     0.06201   0.20209   0.13817   0.00000  Uiso   1.00
He5    H     0.07765   0.30976   0.12046   0.00000  Uiso   1.00
Be9    C     0.30356   0.26223   0.08946   0.00000  Uiso   1.00
Be13   C     0.26719   0.26194   0.11371   0.00000  Uiso   1.00
C9     N     0.23099   0.19505   0.11634   0.00000  Uiso   1.00
B1     C     0.24454   0.15810   0.09349   0.00000  Uiso   1.00
C13    N     0.28840   0.19633   0.07666   0.00000  Uiso   1.00
He9    H     0.26557   0.30350   0.12945   0.00000  Uiso   1.00
He13   H     0.33847   0.30431   0.08028   0.00000  Uiso   1.00
Li1    H     0.22294   0.10307   0.08912   0.00000  Uiso   1.00
Be17   C     0.27075   0.25265   0.21310   0.00000  Uiso   1.00
Be21   C     0.27066   0.21736   0.18864   0.00000  Uiso   1.00
C17    N     0.19922   0.21805   0.17890   0.00000  Uiso   1.00
B5     C     0.15824   0.25158   0.19783   0.00000  Uiso   1.00
C21    N     0.19890   0.27287   0.21902   0.00000  Uiso   1.00
He17   H     0.31590   0.19286   0.17729   0.00000  Uiso   1.00
He21   H     0.31598   0.26342   0.22695   0.00000  Uiso   1.00
Li5    H     0.09865   0.26031   0.19620   0.00000  Uiso   1.00
Be25   C     0.22519   0.96167   0.02648   0.00000  Uiso   1.00
C25    N     0.29406   0.06214   0.03476   0.00000  Uiso   1.00
He25   H     0.18178   0.07748   0.02118   0.00000  Uiso   1.00
Be29   C     0.53822   0.13794   0.07624   0.00000  Uiso   1.00
C29    N     0.43774   0.15943   0.05129   0.00000  Uiso   1.00
He29   H     0.42302   0.12526   0.09226   0.00000  Uiso   1.00
Be33   C     0.34453   0.30470   0.00936   0.00000  Uiso   1.00
C33    N     0.30638   0.24022   0.01477   0.00000  Uiso   1.00
He33   H     0.39747   0.31660   0.01884   0.00000  Uiso   1.00
Be37   C     0.23413   0.53826   0.22114   0.00000  Uiso   1.00
C37    N     0.18461   0.43786   0.24025   0.00000  Uiso   1.00
He37   H     0.26484   0.42268   0.20881   0.00000  Uiso   1.00
H9     Zn    0.16703   0.33297   0.25000   0.00000  Uiso   1.00
B9     C     0.17087   1.00000   0.14183   0.00000  Uiso   1.00
Li9    H     0.18808   1.00000   0.12101   0.00000  Uiso   1.00
B11    C     0.33282   1.00000   0.03997   0.00000  Uiso   1.00
Li11   H     0.39012   1.00000   0.04686   0.00000  Uiso   1.00
B13    C     1.00000   0.16498   0.14478   0.00000  Uiso   1.00
Li13   H     1.00000   0.10981   0.15366   0.00000  Uiso   1.00
B17    C     1.00000   0.34246   0.24846   0.00000  Uiso   1.00
Li17   H     1.00000   0.38350   0.23252   0.00000  Uiso   1.00
B15    C     0.50000   0.16983   0.03687   0.00000  Uiso   1.00
Li15   H     0.50000   0.18710   0.01605   0.00000  Uiso   1.00
B27    C     0.74410   0.74410   0.50000   0.00000  Uiso   1.00
Li27   H     0.70146   0.70146   0.50000   0.00000  Uiso   1.00
loop_
_geom_bond_atom_site_label_1
_geom_bond_atom_site_label_2
_geom_bond_distance
_geom_bond_site_symmetry_2
_ccdc_geom_bond_type
H1     C1      1.998   .     S
H1     C5      1.991   .     S
H1     C9      1.996   .     S
H1     C17     1.994   .     S
H5     C13     1.997   .     S
H5     C25     2.003   .     S
H5     C29     2.002   .     S
H5     C33     2.005   .     S
Be1    Be1     1.391   5_575 A
Be1    He1     1.097   5_565 S
Be1    C1      1.389   5_565 A
C1     B9      1.358   1_545 A
C1     Be1     1.389   5_565 A
He1    Be1     1.097   5_565 S
Be5    Be5     1.393   6_755 A
Be5    C5      1.389   6_655 A
Be5    He5     1.097   6_655 S
C5     B13     1.356   1_455 A
C5     Be5     1.389   6_655 A
He5    Be5     1.097   6_655 S
Be9    Be13    1.392   .     D
Be9    C13     1.389   .     S
Be9    He13    1.097   .     S
Be13   C9      1.389   .     S
Be13   He9     1.097   .     S
C9     B1      1.358   .     D
B1     C13     1.357   .     S
B1     Li1     1.097   .     S
Be17   Be21    1.392   .     D
Be17   C21     1.390   .     S
Be17   He21    1.097   .     S
Be21   C17     1.389   .     S
Be21   He17    1.097   .     S
C17    B5      1.357   .     D
B5     C21     1.357   .     S
B5     Li5     1.098   .     S
C21    H9      1.994   .     S
Be25   Be25    1.394   5_575 A
Be25   C25     1.390   5_565 A
Be25   He25    1.096   5_565 S
C25    B11     1.357   1_545 A
C25    Be25    1.390   5_565 A
He25   Be25    1.096   5_565 S
Be29   He29    1.097   6_655 S
Be29   Be29    1.390   6_655 A
Be29   C29     1.390   6_655 A
C29    B15     1.359   .     A
C29    Be29    1.390   6_655 A
He29   Be29    1.097   6_655 S
Be33   C33     1.389   .     A
Be33   He33    1.097   .     S
Be33   Be33    1.394   7     A
C33    B27     1.358   9_444 A
Be37   C37     1.389   5_565 A
Be37   Be37    1.391   5_565 A
Be37   He37    1.097   5_565 S
C37    H9      1.995   .     S
C37    Be37    1.389   5_565 A
C37    B17     1.358   12_545 A
He37   Be37    1.097   5_565 S
H9     C37     1.995   16    S
H9     C21     1.994   16    S
B9     C1      1.358   1_565 A
B9     C1      1.358   5_565 A
B9     Li9     1.097   .     S
B11    C25     1.357   1_565 A
B11    C25     1.357   5_565 A
B11    Li11    1.098   .     S
B13    C5      1.356   1_655 A
B13    C5      1.356   6_655 A
B13    Li13    1.099   .     S
B17    Li17    1.098   .     S
B17    C37     1.358   11    A
B17    C37     1.358   16_655 A
B15    C29     1.359   6_655 A
B15    Li15    1.097   .     S
B27    Li27    1.096   .     S
B27    C33     1.358   9     A
B27    C33     1.358   15    A
