# Supplementary material for: Data-Driven Search Algorithm for Discovery of Synthesizable Zeolitic Imidazolate Frameworks
Source: JACS Au. 2025 Mar 7;5(3):1460–70. doi: 10.1021/jacsau.5c00077 (PMC11938011; doi:10.1021/jacsau.5c00077)
Supplement: Supplementary file 5 — au5c00077_si_005.zip [file au5c00077_si_005.zip › Tier 2/T-233_164_4_56586388.cif]

data_164_4_56586388.lmp-nosymm
_audit_creation_date              2023-09-12
_audit_creation_method            'Materials Studio'
_symmetry_space_group_name_H-M    'P-3M1'
_symmetry_Int_Tables_number       164
_symmetry_cell_setting            trigonal
loop_
_symmetry_equiv_pos_as_xyz
  x,y,z
  -y,x-y,z
  -x+y,-x,z
  y,x,-z
  x-y,-y,-z
  -x,-x+y,-z
  -x,-y,-z
  y,-x+y,-z
  x-y,x,-z
  -y,-x,z
  -x+y,y,z
  x,x-y,z
_cell_length_a                    34.7705
_cell_length_b                    34.7705
_cell_length_c                    15.0390
_cell_angle_alpha                 90.0000
_cell_angle_beta                  90.0000
_cell_angle_gamma                 120.0000
loop_
_atom_site_label
_atom_site_type_symbol
_atom_site_fract_x
_atom_site_fract_y
_atom_site_fract_z
_atom_site_U_iso_or_equiv
_atom_site_adp_type
_atom_site_occupancy
H1     Zn    1.00035   0.16983   0.70309   0.00000  Uiso   1.00
H5     Zn    0.36610   0.09505   0.71131   0.00000  Uiso   1.00
H9     Zn    0.49408   0.15973   0.40358   0.00000  Uiso   1.00
H13    Zn    0.49450   0.15939   1.00683   0.00000  Uiso   1.00
He1    H     1.00054   0.09217   0.40657   0.00000  Uiso   1.00
Be1    C     0.11604   0.11586   0.54624   0.00000  Uiso   1.00
C1     N     1.00047   0.15414   0.42486   0.00000  Uiso   1.00
Be4    C     0.18916   0.11463   0.15975   0.00000  Uiso   1.00
C4     N     0.17919   0.05718   0.24530   0.00000  Uiso   1.00
He4    H     0.19543   0.05706   0.10602   0.00000  Uiso   1.00
Be8    C     0.15840   0.09925   0.84210   0.00000  Uiso   1.00
C8     N     0.16488   0.04999   0.75525   0.00000  Uiso   1.00
He8    H     0.15367   0.03621   0.89650   0.00000  Uiso   1.00
Be12   C     1.00184   0.29117   0.72565   0.00000  Uiso   1.00
Be16   C     0.02402   0.26709   0.72409   0.00000  Uiso   1.00
C12    N     0.22987   1.00753   0.71673   0.00000  Uiso   1.00
B2     C     0.26790   0.04727   0.71175   0.00000  Uiso   1.00
C16    N     0.30469   0.04339   0.71882   0.00000  Uiso   1.00
He12   H     0.05953   0.27815   0.72898   0.00000  Uiso   1.00
He16   H     0.01461   0.32695   0.73199   0.00000  Uiso   1.00
Li3    H     0.26873   0.07916   0.70575   0.00000  Uiso   1.00
Be20   C     0.34423   0.19212   0.82690   0.00000  Uiso   1.00
C20    N     0.36021   0.14758   0.74522   0.00000  Uiso   1.00
He20   H     0.33409   0.12664   0.87871   0.00000  Uiso   1.00
Be24   C     0.39677   0.09395   0.44172   0.00000  Uiso   1.00
Be28   C     0.36724   0.07871   0.51296   0.00000  Uiso   1.00
C24    N     0.39043   0.10067   0.58913   0.00000  Uiso   1.00
B6     C     0.43265   0.12872   0.56200   0.00000  Uiso   1.00
C28    N     0.43823   0.12557   0.47354   0.00000  Uiso   1.00
He24   H     0.33181   0.05370   0.51541   0.00000  Uiso   1.00
He28   H     0.39141   0.08478   0.37118   0.00000  Uiso   1.00
Li7    H     0.45944   0.15115   0.60688   0.00000  Uiso   1.00
Be32   C     0.44170   0.07133   0.90076   0.00000  Uiso   1.00
Be36   C     0.41128   0.05613   0.83085   0.00000  Uiso   1.00
C32    N     0.40400   0.09041   0.80557   0.00000  Uiso   1.00
B10    C     0.43038   0.12512   0.85905   0.00000  Uiso   1.00
C36    N     0.45323   0.11500   0.91867   0.00000  Uiso   1.00
He32   H     0.39404   0.02371   0.79780   0.00000  Uiso   1.00
He36   H     0.45579   0.05455   0.93922   0.00000  Uiso   1.00
Li11   H     0.43238   0.15764   0.85549   0.00000  Uiso   1.00
Be40   C     0.46437   0.09142   0.15985   0.00000  Uiso   1.00
Be44   C     0.46471   0.09219   0.25247   0.00000  Uiso   1.00
C40    N     0.48232   0.13600   0.27978   0.00000  Uiso   1.00
B14    C     0.49256   0.16028   0.20402   0.00000  Uiso   1.00
C44    N     0.48159   0.13474   0.12981   0.00000  Uiso   1.00
He40   H     0.45391   0.06514   0.30094   0.00000  Uiso   1.00
He44   H     0.45269   0.06353   0.11332   0.00000  Uiso   1.00
Be48   C     0.43446   0.23722   0.02954   0.00000  Uiso   1.00
C48    N     0.47737   0.20620   0.01173   0.00000  Uiso   1.00
He48   H     0.40724   0.16324   0.04087   0.00000  Uiso   1.00
Be71   C     0.14069   0.59038   0.46502   0.00000  Uiso   1.00
C71    N     0.15019   0.54262   0.55071   0.00000  Uiso   1.00
He72   H     0.13398   0.52649   0.41120   0.00000  Uiso   1.00
Be77   C     0.29923   0.55841   0.59807   0.00000  Uiso   1.00
C77    N     0.22481   0.51468   0.59252   0.00000  Uiso   1.00
He78   H     0.25258   0.58611   0.60019   0.00000  Uiso   1.00
Li32   H     0.19651   0.50697   0.79696   0.00000  Uiso   1.00
Be87   C     0.21335   0.62672   0.08130   0.00000  Uiso   1.00
C87    N     0.18150   0.55829   0.02095   0.00000  Uiso   1.00
He88   H     0.23358   0.57622   0.11900   0.00000  Uiso   1.00
Li1    H     0.22665   0.45330   0.58714   0.00000  Uiso   1.00
B1     C     0.24485   0.48970   0.59152   0.00000  Uiso   1.00
B20    C     0.18460   0.36919   0.30151   0.00000  Uiso   1.00
B39    C     0.25096   0.50192   0.99779   0.00000  Uiso   1.00
Li42   H     0.26884   0.53768   0.01179   0.00000  Uiso   1.00
Li15   H     0.38240   0.19120   0.63044   0.00000  Uiso   1.00
B21    C     0.17333   0.08666   0.29391   0.00000  Uiso   1.00
Li18   H     0.16569   0.08284   0.36531   0.00000  Uiso   1.00
B23    C     0.16960   0.08480   0.70613   0.00000  Uiso   1.00
Li20   H     0.17536   0.08768   0.63399   0.00000  Uiso   1.00
B19    C     0.17560   0.17560   0.50000   0.00000  Uiso   1.00
Li17   H     0.20718   0.20718   0.50000   0.00000  Uiso   1.00
Li23   H     0.43185   0.56815   0.93755   0.00000  Uiso   1.00
B42    C     0.15654   0.57827   0.59911   0.00000  Uiso   1.00
Li45   H     0.16417   0.58208   0.67054   0.00000  Uiso   1.00
B45    C     0.16268   0.58134   0.98801   0.00000  Uiso   1.00
loop_
_geom_bond_atom_site_label_1
_geom_bond_atom_site_label_2
_geom_bond_distance
_geom_bond_site_symmetry_2
_ccdc_geom_bond_type
H1     C12     1.988   2_765 S
H1     C1      2.001   6_766 S
H1     C8      1.996   2_655 S
H1     C4      1.992   4_656 S
H5     C16     1.991   .     S
H5     C20     2.003   .     S
H5     C24     1.991   .     S
H5     C32     1.996   .     S
H9     C28     1.996   .     S
H9     C40     1.994   .     S
H9     C71     1.998   4_556 S
H9     C77     2.004   4_556 S
H13    C36     1.996   .     S
H13    C44     1.993   1_556 S
H13    C48     1.995   1_556 S
H13    C87     1.995   4_556 S
He1    Be1     1.097   9_656 S
Be1    He1     1.097   8_566 S
Be1    Be1     1.391   4_556 A
Be1    C1      1.390   8_566 A
C1     H1      2.001   6_766 S
C1     Be1     1.390   9_656 A
C1     B19     1.359   9_656 A
Be4    He4     1.096   12    S
Be4    Be4     1.394   12    A
Be4    C4      1.389   12    A
C4     B21     1.355   .     A
C4     H1      1.992   4_546 S
C4     Be4     1.389   12    A
He4    Be4     1.096   12    S
Be8    C8      1.389   12    A
Be8    He8     1.096   12    S
Be8    Be8     1.394   12    A
C8     B23     1.356   .     A
C8     H1      1.996   3_665 S
C8     Be8     1.389   12    A
He8    Be8     1.096   12    S
Be12   Be16    1.393   1_655 D
Be12   He16    1.096   1_655 S
Be12   C16     1.389   2_655 S
Be16   Be12    1.393   1_455 D
Be16   He12    1.097   .     S
Be16   C12     1.389   2_665 S
C12    B2      1.355   1_565 S
C12    H1      1.988   3_675 S
C12    Be16    1.389   3_565 S
B2     C12     1.355   1_545 S
B2     C16     1.356   .     D
B2     Li3     1.099   .     S
C16    Be12    1.389   3_665 S
He16   Be12    1.096   1_455 S
Be20   He20    1.097   12    S
Be20   Be20    1.391   12    A
Be20   C20     1.389   12    A
C20    Be20    1.389   12    A
C20    B20     1.359   4_556 A
He20   Be20    1.097   12    S
Be24   Be28    1.392   .     D
Be24   C28     1.390   .     S
Be24   He28    1.097   .     S
Be28   C24     1.389   .     S
Be28   He24    1.097   .     S
C24    B6      1.357   .     D
B6     C28     1.357   .     S
B6     Li7     1.098   .     S
Be32   Be36    1.394   .     D
Be32   C36     1.389   .     S
Be32   He36    1.096   .     S
Be36   C32     1.389   .     S
Be36   He32    1.096   .     S
C32    B10     1.356   .     D
B10    C36     1.356   .     S
B10    Li11    1.099   .     S
Be40   Be44    1.393   .     D
Be40   C44     1.389   .     S
Be40   He44    1.096   .     S
Be44   C40     1.390   .     S
Be44   He40    1.097   .     S
C40    B14     1.356   .     D
B14    C44     1.357   .     S
B14    Li32    1.098   4_556 S
C44    H13     1.993   1_554 S
Be48   He48    1.097   12    S
Be48   C48     1.389   12    A
Be48   Be48    1.390   12    A
C48    H13     1.995   1_554 S
C48    Be48    1.389   12    A
C48    B39     1.358   4_556 A
He48   Be48    1.097   12    S
Be71   C71     1.389   12_565 A
Be71   He72    1.096   12_565 S
Be71   Be71    1.393   12_565 A
C71    B42     1.357   .     A
C71    H9      1.998   4_556 S
C71    Be71    1.389   12_565 A
He72   Be71    1.096   12_565 S
Be77   He78    1.097   11    S
Be77   Be77    1.393   11    A
Be77   C77     1.389   11    A
C77    B1      1.359   .     A
C77    H9      2.004   4_556 S
C77    Be77    1.389   11    A
He78   Be77    1.097   11    S
Li32   B14     1.098   4_556 S
Be87   He88    1.096   12_565 S
Be87   C87     1.389   12_565 A
Be87   Be87    1.394   12_565 A
C87    B45     1.356   1_554 A
C87    H13     1.995   4_556 S
C87    Be87    1.389   12_565 A
He88   Be87    1.096   12_565 S
Li1    B1      1.098   .     S
B1     C77     1.359   11    A
B20    C20     1.359   4_556 A
B20    C20     1.359   9_556 A
B20    Li15    1.098   4_556 S
B39    Li42    1.097   1_556 S
B39    C48     1.358   4_556 A
B39    C48     1.358   9_556 A
Li42   B39     1.097   1_554 S
Li15   B20     1.098   4_556 S
B21    C4      1.355   12    A
B21    Li18    1.098   .     S
B23    C8      1.356   12    A
B23    Li20    1.099   .     S
B19    Li17    1.098   .     S
B19    C1      1.359   8_566 A
B19    C1      1.359   11_655 A
Li23   B45     1.099   2_665 S
B42    C71     1.357   12_565 A
B42    Li45    1.098   .     S
B45    C87     1.356   1_556 A
B45    C87     1.356   12_566 A
B45    Li23    1.099   3_565 S
