# Supplementary material for: Data-Driven Search Algorithm for Discovery of Synthesizable Zeolitic Imidazolate Frameworks
Source: JACS Au. 2025 Mar 7;5(3):1460–70. doi: 10.1021/jacsau.5c00077 (PMC11938011; doi:10.1021/jacsau.5c00077)
Supplement: Supplementary file 5 — au5c00077_si_005.zip [file au5c00077_si_005.zip › Tier 2/T-234_69_3_73127.cif]

data_69_3_73127.lmp-nosymm
_audit_creation_date              2023-09-12
_audit_creation_method            'Materials Studio'
_symmetry_space_group_name_H-M    'P1'
_symmetry_Int_Tables_number       1
_symmetry_cell_setting            triclinic
loop_
_symmetry_equiv_pos_as_xyz
  x,y,z
_cell_length_a                    47.7199
_cell_length_b                    36.1399
_cell_length_c                    17.5392
_cell_angle_alpha                 90.0320
_cell_angle_beta                  90.0205
_cell_angle_gamma                 90.2910
loop_
_atom_site_label
_atom_site_type_symbol
_atom_site_fract_x
_atom_site_fract_y
_atom_site_fract_z
_atom_site_U_iso_or_equiv
_atom_site_adp_type
_atom_site_occupancy
H1     Zn    0.21831   0.16743   0.16692   0.00000  Uiso   1.00
H2     Zn    0.22174   0.31962   0.31148   0.00000  Uiso   1.00
H3     Zn    0.33388   0.16322   0.31482   0.00000  Uiso   1.00
H4     Zn    0.33691   0.31310   0.16221   0.00000  Uiso   1.00
H5     Zn    0.22038   0.16876   0.81647   0.00000  Uiso   1.00
H6     Zn    0.22320   0.31872   0.66174   0.00000  Uiso   1.00
H7     Zn    0.33505   0.16318   0.66459   0.00000  Uiso   1.00
H8     Zn    0.33780   0.31365   0.81390   0.00000  Uiso   1.00
H9     Zn    0.13162   0.07105   0.32056   0.00000  Uiso   1.00
H10    Zn    0.13269   0.41039   0.15658   0.00000  Uiso   1.00
H11    Zn    0.41848   0.06420   0.16084   0.00000  Uiso   1.00
H12    Zn    0.42059   0.41336   0.31653   0.00000  Uiso   1.00
H13    Zn    0.13062   0.07730   0.66611   0.00000  Uiso   1.00
H14    Zn    0.13055   0.40449   0.81120   0.00000  Uiso   1.00
H15    Zn    0.41945   0.06376   0.81763   0.00000  Uiso   1.00
H16    Zn    0.42138   0.41361   0.65990   0.00000  Uiso   1.00
H17    Zn    0.02469   0.16279   0.31581   0.00000  Uiso   1.00
H18    Zn    0.02284   0.16490   0.66161   0.00000  Uiso   1.00
H19    Zn    0.02391   0.31394   0.81609   0.00000  Uiso   1.00
H20    Zn    0.02719   0.31478   0.16254   0.00000  Uiso   1.00
Be1    C     0.29120   0.11306   0.23846   0.00000  Uiso   1.00
Be2    C     0.26430   0.11390   0.20774   0.00000  Uiso   1.00
C1     N     0.25426   0.14981   0.21351   0.00000  Uiso   1.00
B1     C     0.27556   0.16964   0.24503   0.00000  Uiso   1.00
C2     N     0.29842   0.14872   0.26080   0.00000  Uiso   1.00
He1    H     0.25138   0.09153   0.18387   0.00000  Uiso   1.00
He2    H     0.30586   0.08998   0.24482   0.00000  Uiso   1.00
Li1    H     0.27421   0.19921   0.25811   0.00000  Uiso   1.00
Be3    C     0.28989   0.36628   0.19360   0.00000  Uiso   1.00
Be4    C     0.26309   0.36768   0.22479   0.00000  Uiso   1.00
C3     N     0.25672   0.33305   0.25453   0.00000  Uiso   1.00
B2     C     0.27990   0.31223   0.24226   0.00000  Uiso   1.00
C4     N     0.30066   0.33115   0.20614   0.00000  Uiso   1.00
He3    H     0.24797   0.39043   0.22696   0.00000  Uiso   1.00
He4    H     0.30225   0.38782   0.16490   0.00000  Uiso   1.00
Li2    H     0.28190   0.28352   0.26143   0.00000  Uiso   1.00
Be5    C     0.29328   0.11375   0.74683   0.00000  Uiso   1.00
Be6    C     0.26660   0.11489   0.77880   0.00000  Uiso   1.00
C5     N     0.25629   0.15056   0.77069   0.00000  Uiso   1.00
B3     C     0.27721   0.16997   0.73646   0.00000  Uiso   1.00
C6     N     0.30007   0.14901   0.72114   0.00000  Uiso   1.00
He5    H     0.25400   0.09289   0.80516   0.00000  Uiso   1.00
He6    H     0.30806   0.09073   0.74153   0.00000  Uiso   1.00
Li3    H     0.27556   0.19924   0.72098   0.00000  Uiso   1.00
Be7    C     0.29093   0.36676   0.77955   0.00000  Uiso   1.00
Be8    C     0.26423   0.36787   0.74760   0.00000  Uiso   1.00
C7     N     0.25804   0.33303   0.71852   0.00000  Uiso   1.00
B4     C     0.28122   0.31238   0.73190   0.00000  Uiso   1.00
C8     N     0.30181   0.33159   0.76817   0.00000  Uiso   1.00
He7    H     0.24906   0.39053   0.74446   0.00000  Uiso   1.00
He8    H     0.30315   0.38851   0.80808   0.00000  Uiso   1.00
Li4    H     0.28337   0.28357   0.71341   0.00000  Uiso   1.00
Be9    C     0.17922   0.25824   0.27490   0.00000  Uiso   1.00
Be10   C     0.17844   0.22298   0.24267   0.00000  Uiso   1.00
C9     N     0.20538   0.21395   0.21929   0.00000  Uiso   1.00
B5     C     0.22133   0.24406   0.23646   0.00000  Uiso   1.00
C10    N     0.20648   0.27168   0.26973   0.00000  Uiso   1.00
He9    H     0.16084   0.20369   0.23506   0.00000  Uiso   1.00
He10   H     0.16242   0.27495   0.29982   0.00000  Uiso   1.00
Li5    H     0.24371   0.24618   0.22312   0.00000  Uiso   1.00
Be11   C     0.37740   0.25826   0.23817   0.00000  Uiso   1.00
Be12   C     0.37667   0.22339   0.27212   0.00000  Uiso   1.00
C11    N     0.34925   0.21030   0.26958   0.00000  Uiso   1.00
B6     C     0.33428   0.23777   0.23627   0.00000  Uiso   1.00
C12    N     0.35028   0.26744   0.21663   0.00000  Uiso   1.00
He11   H     0.39357   0.20671   0.29662   0.00000  Uiso   1.00
He12   H     0.39503   0.27723   0.22826   0.00000  Uiso   1.00
Li6    H     0.31175   0.23592   0.22489   0.00000  Uiso   1.00
Be13   C     0.18101   0.25791   0.70362   0.00000  Uiso   1.00
Be14   C     0.18035   0.22326   0.73842   0.00000  Uiso   1.00
C13    N     0.20739   0.21455   0.76150   0.00000  Uiso   1.00
B7     C     0.22329   0.24430   0.74168   0.00000  Uiso   1.00
C14    N     0.20831   0.27135   0.70689   0.00000  Uiso   1.00
He13   H     0.16273   0.20422   0.74806   0.00000  Uiso   1.00
He14   H     0.16410   0.27418   0.67803   0.00000  Uiso   1.00
Li7    H     0.24572   0.24661   0.75414   0.00000  Uiso   1.00
Be15   C     0.37854   0.25883   0.73845   0.00000  Uiso   1.00
Be16   C     0.37788   0.22379   0.70520   0.00000  Uiso   1.00
C15    N     0.35053   0.21049   0.70854   0.00000  Uiso   1.00
B8     C     0.33553   0.23801   0.74158   0.00000  Uiso   1.00
C16    N     0.35144   0.26789   0.76037   0.00000  Uiso   1.00
He15   H     0.39478   0.20711   0.68070   0.00000  Uiso   1.00
He16   H     0.39611   0.27799   0.74768   0.00000  Uiso   1.00
Li8    H     0.31304   0.23603   0.75349   0.00000  Uiso   1.00
Be17   C     0.25622   0.18571   0.95397   0.00000  Uiso   1.00
Be18   C     0.25571   0.18534   0.03330   0.00000  Uiso   1.00
C17    N     0.22941   0.17322   0.05678   0.00000  Uiso   1.00
B9     C     0.21470   0.16756   0.99133   0.00000  Uiso   1.00
C18    N     0.23023   0.17384   0.92756   0.00000  Uiso   1.00
He17   H     0.27230   0.19211   0.07438   0.00000  Uiso   1.00
He18   H     0.27328   0.19288   0.91470   0.00000  Uiso   1.00
Li9    H     0.19286   0.15794   0.99012   0.00000  Uiso   1.00
Be19   C     0.25967   0.33363   0.52538   0.00000  Uiso   1.00
Be20   C     0.25931   0.33387   0.44606   0.00000  Uiso   1.00
C19    N     0.23338   0.32075   0.42172   0.00000  Uiso   1.00
B10    C     0.21887   0.31331   0.48671   0.00000  Uiso   1.00
C20    N     0.23396   0.32037   0.55096   0.00000  Uiso   1.00
He19   H     0.27562   0.34236   0.40548   0.00000  Uiso   1.00
He20   H     0.27632   0.34186   0.56518   0.00000  Uiso   1.00
Li10   H     0.19738   0.30240   0.48723   0.00000  Uiso   1.00
Be21   C     0.29567   0.16731   0.53029   0.00000  Uiso   1.00
Be22   C     0.29541   0.16734   0.45097   0.00000  Uiso   1.00
C21    N     0.32288   0.16462   0.42539   0.00000  Uiso   1.00
B11    C     0.33883   0.16369   0.48963   0.00000  Uiso   1.00
C22    N     0.32330   0.16457   0.55458   0.00000  Uiso   1.00
He21   H     0.27768   0.16855   0.41125   0.00000  Uiso   1.00
He22   H     0.27820   0.16847   0.57082   0.00000  Uiso   1.00
Li11   H     0.36176   0.16153   0.48909   0.00000  Uiso   1.00
Be23   C     0.30151   0.29165   0.94748   0.00000  Uiso   1.00
Be24   C     0.30131   0.29149   0.02683   0.00000  Uiso   1.00
C23    N     0.32665   0.30603   0.05230   0.00000  Uiso   1.00
B12    C     0.34154   0.31368   0.98815   0.00000  Uiso   1.00
C24    N     0.32697   0.30630   0.92328   0.00000  Uiso   1.00
He23   H     0.28485   0.28277   0.06670   0.00000  Uiso   1.00
He24   H     0.28525   0.28311   0.90681   0.00000  Uiso   1.00
Li12   H     0.36281   0.32538   0.98867   0.00000  Uiso   1.00
Be25   C     0.16759   0.07136   0.17537   0.00000  Uiso   1.00
Be26   C     0.18677   0.09442   0.13850   0.00000  Uiso   1.00
C25    N     0.19101   0.12560   0.18357   0.00000  Uiso   1.00
B13    C     0.17521   0.11987   0.24695   0.00000  Uiso   1.00
C26    N     0.16078   0.08739   0.24490   0.00000  Uiso   1.00
He25   H     0.19729   0.09139   0.08329   0.00000  Uiso   1.00
He26   H     0.15873   0.04453   0.15838   0.00000  Uiso   1.00
Li13   H     0.17418   0.13945   0.29474   0.00000  Uiso   1.00
Be27   C     0.17225   0.41559   0.29454   0.00000  Uiso   1.00
Be28   C     0.19211   0.39384   0.33149   0.00000  Uiso   1.00
C27    N     0.19447   0.36066   0.29195   0.00000  Uiso   1.00
B14    C     0.17688   0.36379   0.23147   0.00000  Uiso   1.00
C28    N     0.16299   0.39651   0.23047   0.00000  Uiso   1.00
He27   H     0.20430   0.39905   0.38347   0.00000  Uiso   1.00
He28   H     0.16432   0.44325   0.30812   0.00000  Uiso   1.00
Li14   H     0.17393   0.34196   0.18859   0.00000  Uiso   1.00
Be29   C     0.38222   0.06618   0.30440   0.00000  Uiso   1.00
Be30   C     0.36347   0.08963   0.34114   0.00000  Uiso   1.00
C29    N     0.36063   0.12143   0.29736   0.00000  Uiso   1.00
B15    C     0.37687   0.11581   0.23487   0.00000  Uiso   1.00
C30    N     0.39020   0.08268   0.23621   0.00000  Uiso   1.00
He29   H     0.35235   0.08646   0.39550   0.00000  Uiso   1.00
He30   H     0.39009   0.03886   0.32080   0.00000  Uiso   1.00
Li15   H     0.37909   0.13602   0.18854   0.00000  Uiso   1.00
Be31   C     0.38687   0.40987   0.16829   0.00000  Uiso   1.00
Be32   C     0.36831   0.38623   0.13056   0.00000  Uiso   1.00
C31    N     0.36375   0.35547   0.17647   0.00000  Uiso   1.00
B16    C     0.37873   0.36196   0.24094   0.00000  Uiso   1.00
C32    N     0.39290   0.39464   0.23913   0.00000  Uiso   1.00
He31   H     0.35843   0.38860   0.07435   0.00000  Uiso   1.00
He32   H     0.39580   0.43658   0.15090   0.00000  Uiso   1.00
Li16   H     0.37918   0.34275   0.28923   0.00000  Uiso   1.00
Be33   C     0.16743   0.07483   0.80970   0.00000  Uiso   1.00
Be34   C     0.18747   0.09685   0.84595   0.00000  Uiso   1.00
C33    N     0.19249   0.12771   0.80064   0.00000  Uiso   1.00
B17    C     0.17632   0.12280   0.73768   0.00000  Uiso   1.00
C34    N     0.16085   0.09120   0.74036   0.00000  Uiso   1.00
He33   H     0.19813   0.09328   0.90084   0.00000  Uiso   1.00
He34   H     0.15774   0.04855   0.82698   0.00000  Uiso   1.00
Li17   H     0.17576   0.14231   0.68975   0.00000  Uiso   1.00
Be35   C     0.17067   0.41194   0.67481   0.00000  Uiso   1.00
Be36   C     0.19152   0.39133   0.63918   0.00000  Uiso   1.00
C35    N     0.19485   0.35855   0.67947   0.00000  Uiso   1.00
B18    C     0.17679   0.36079   0.73905   0.00000  Uiso   1.00
C36    N     0.16169   0.39254   0.73870   0.00000  Uiso   1.00
He35   H     0.20383   0.39707   0.58768   0.00000  Uiso   1.00
He36   H     0.16179   0.43899   0.66037   0.00000  Uiso   1.00
Li18   H     0.17439   0.33900   0.78219   0.00000  Uiso   1.00
Be37   C     0.38315   0.06591   0.67398   0.00000  Uiso   1.00
Be38   C     0.36442   0.08947   0.63743   0.00000  Uiso   1.00
C37    N     0.36178   0.12130   0.68126   0.00000  Uiso   1.00
B19    C     0.37810   0.11561   0.74357   0.00000  Uiso   1.00
C38    N     0.39129   0.08239   0.74210   0.00000  Uiso   1.00
He37   H     0.35321   0.08635   0.58319   0.00000  Uiso   1.00
He38   H     0.39090   0.03854   0.65748   0.00000  Uiso   1.00
Li19   H     0.38048   0.13584   0.78987   0.00000  Uiso   1.00
Be39   C     0.38792   0.41029   0.80861   0.00000  Uiso   1.00
Be40   C     0.36935   0.38671   0.84638   0.00000  Uiso   1.00
C39    N     0.36468   0.35598   0.80039   0.00000  Uiso   1.00
B20    C     0.37960   0.36243   0.73587   0.00000  Uiso   1.00
C40    N     0.39383   0.39504   0.73768   0.00000  Uiso   1.00
He39   H     0.35953   0.38909   0.90267   0.00000  Uiso   1.00
He40   H     0.39692   0.43697   0.82600   0.00000  Uiso   1.00
Li20   H     0.37996   0.34321   0.68752   0.00000  Uiso   1.00
Be41   C     0.17056   0.09021   0.53271   0.00000  Uiso   1.00
Be42   C     0.17076   0.08888   0.45333   0.00000  Uiso   1.00
C41    N     0.14402   0.07925   0.42866   0.00000  Uiso   1.00
B21    C     0.12865   0.07484   0.49324   0.00000  Uiso   1.00
C42    N     0.14375   0.08122   0.55765   0.00000  Uiso   1.00
He41   H     0.18786   0.09399   0.41286   0.00000  Uiso   1.00
He42   H     0.18749   0.09659   0.57302   0.00000  Uiso   1.00
Li21   H     0.10645   0.06675   0.49335   0.00000  Uiso   1.00
Be43   C     0.16981   0.38784   0.94394   0.00000  Uiso   1.00
Be44   C     0.17028   0.38917   0.02328   0.00000  Uiso   1.00
C43    N     0.14470   0.40279   0.04822   0.00000  Uiso   1.00
B22    C     0.12959   0.40905   0.98387   0.00000  Uiso   1.00
C44    N     0.14397   0.40073   0.91929   0.00000  Uiso   1.00
He43   H     0.18692   0.38172   0.06352   0.00000  Uiso   1.00
He44   H     0.18601   0.37910   0.90350   0.00000  Uiso   1.00
Li22   H     0.10827   0.42029   0.98400   0.00000  Uiso   1.00
Be45   C     0.38107   0.08725   0.94859   0.00000  Uiso   1.00
Be46   C     0.38083   0.08736   0.02801   0.00000  Uiso   1.00
C45    N     0.40633   0.07366   0.05340   0.00000  Uiso   1.00
B23    C     0.42108   0.06564   0.98934   0.00000  Uiso   1.00
C46    N     0.40674   0.07351   0.92452   0.00000  Uiso   1.00
He45   H     0.36444   0.09592   0.06803   0.00000  Uiso   1.00
He46   H     0.36492   0.09570   0.90775   0.00000  Uiso   1.00
Li23   H     0.44226   0.05393   0.98990   0.00000  Uiso   1.00
Be47   C     0.40110   0.36474   0.52822   0.00000  Uiso   1.00
Be48   C     0.40090   0.36471   0.44891   0.00000  Uiso   1.00
C47    N     0.41190   0.39822   0.42387   0.00000  Uiso   1.00
B24    C     0.41900   0.41698   0.48823   0.00000  Uiso   1.00
C48    N     0.41222   0.39827   0.55286   0.00000  Uiso   1.00
He47   H     0.39355   0.34341   0.40910   0.00000  Uiso   1.00
He48   H     0.39396   0.34346   0.56826   0.00000  Uiso   1.00
Li24   H     0.42827   0.44486   0.48805   0.00000  Uiso   1.00
Be49   C     0.09311   0.00905   0.26822   0.00000  Uiso   1.00
C49    N     0.11728   0.01923   0.30746   0.00000  Uiso   1.00
B25    C     0.12920   0.98693   0.32947   0.00000  Uiso   1.00
He49   H     0.07901   0.02976   0.24369   0.00000  Uiso   1.00
Li25   H     0.14873   0.98538   0.36241   0.00000  Uiso   1.00
Be50   C     0.09196   0.01634   0.72488   0.00000  Uiso   1.00
B26    C     0.12667   0.99347   0.65900   0.00000  Uiso   1.00
C50    N     0.11537   0.02603   0.68210   0.00000  Uiso   1.00
He50   H     0.07866   0.03748   0.75118   0.00000  Uiso   1.00
Li26   H     0.14553   0.99156   0.62342   0.00000  Uiso   1.00
Be51   C     0.08981   0.46282   0.75390   0.00000  Uiso   1.00
C51    N     0.11356   0.45473   0.79651   0.00000  Uiso   1.00
He51   H     0.07732   0.44081   0.72706   0.00000  Uiso   1.00
Be52   C     0.09190   0.46820   0.21330   0.00000  Uiso   1.00
C52    N     0.11596   0.46055   0.17158   0.00000  Uiso   1.00
He52   H     0.07922   0.44602   0.23875   0.00000  Uiso   1.00
Be53   C     0.45467   0.99459   0.81429   0.00000  Uiso   1.00
B27    C     0.41022   0.97995   0.81076   0.00000  Uiso   1.00
C53    N     0.42790   0.00952   0.81131   0.00000  Uiso   1.00
He53   H     0.47345   0.01217   0.81636   0.00000  Uiso   1.00
Li27   H     0.38731   0.98234   0.80902   0.00000  Uiso   1.00
Be54   C     0.45439   0.99567   0.16397   0.00000  Uiso   1.00
C54    N     0.42748   0.01015   0.16731   0.00000  Uiso   1.00
B28    C     0.41009   0.98029   0.16804   0.00000  Uiso   1.00
He54   H     0.47300   0.01358   0.16174   0.00000  Uiso   1.00
Li28   H     0.38715   0.98229   0.17010   0.00000  Uiso   1.00
Li29   H     0.02546   0.35052   0.98862   0.00000  Uiso   1.00
C55    N     0.42818   0.46790   0.31224   0.00000  Uiso   1.00
He55   H     0.47365   0.46662   0.32185   0.00000  Uiso   1.00
C56    N     0.02295   0.17979   0.55276   0.00000  Uiso   1.00
C57    N     0.42841   0.46828   0.66409   0.00000  Uiso   1.00
He56   H     0.47387   0.46786   0.65390   0.00000  Uiso   1.00
Be55   C     0.06497   0.12397   0.21293   0.00000  Uiso   1.00
Be56   C     0.09002   0.10450   0.21415   0.00000  Uiso   1.00
C58    N     0.09842   0.10073   0.28960   0.00000  Uiso   1.00
B29    C     0.07805   0.11709   0.33157   0.00000  Uiso   1.00
C59    N     0.05747   0.13177   0.28770   0.00000  Uiso   1.00
He57   H     0.10271   0.09377   0.16699   0.00000  Uiso   1.00
He58   H     0.05198   0.13273   0.16467   0.00000  Uiso   1.00
Li30   H     0.07846   0.11894   0.39401   0.00000  Uiso   1.00
Be57   C     0.07088   0.34769   0.26495   0.00000  Uiso   1.00
Be58   C     0.09549   0.36845   0.26328   0.00000  Uiso   1.00
C60    N     0.10142   0.37706   0.18779   0.00000  Uiso   1.00
B30    C     0.08001   0.36236   0.14658   0.00000  Uiso   1.00
C61    N     0.06124   0.34382   0.19062   0.00000  Uiso   1.00
He59   H     0.10945   0.37704   0.30982   0.00000  Uiso   1.00
He60   H     0.05965   0.33532   0.31326   0.00000  Uiso   1.00
Li31   H     0.07852   0.36424   0.08427   0.00000  Uiso   1.00
Be59   C     0.49564   0.10126   0.24629   0.00000  Uiso   1.00
Be60   C     0.47213   0.07834   0.24679   0.00000  Uiso   1.00
C62    N     0.45533   0.08776   0.18512   0.00000  Uiso   1.00
B31    C     0.46875   0.11630   0.15029   0.00000  Uiso   1.00
C63    N     0.49353   0.12488   0.18417   0.00000  Uiso   1.00
He61   H     0.46618   0.05607   0.28616   0.00000  Uiso   1.00
He62   H     0.01702   0.38140   0.70123   0.00000  Uiso   1.00
Li32   H     0.46083   0.13018   0.09902   0.00000  Uiso   1.00
Be61   C     0.49856   0.37991   0.23105   0.00000  Uiso   1.00
Be62   C     0.47497   0.40239   0.23025   0.00000  Uiso   1.00
C64    N     0.45785   0.39205   0.29073   0.00000  Uiso   1.00
B32    C     0.47118   0.36354   0.32527   0.00000  Uiso   1.00
C65    N     0.49617   0.35575   0.29227   0.00000  Uiso   1.00
He63   H     0.46914   0.42490   0.19154   0.00000  Uiso   1.00
He64   H     0.01634   0.09400   0.76767   0.00000  Uiso   1.00
Li33   H     0.46306   0.34918   0.37587   0.00000  Uiso   1.00
Be63   C     0.07397   0.15258   0.76233   0.00000  Uiso   1.00
Be64   C     0.09865   0.13219   0.76235   0.00000  Uiso   1.00
C66    N     0.10065   0.11368   0.69305   0.00000  Uiso   1.00
B33    C     0.07712   0.12286   0.65405   0.00000  Uiso   1.00
C67    N     0.06062   0.14690   0.69292   0.00000  Uiso   1.00
He65   H     0.11498   0.12973   0.80610   0.00000  Uiso   1.00
He66   H     0.06509   0.17085   0.80593   0.00000  Uiso   1.00
Li34   H     0.07237   0.11277   0.59643   0.00000  Uiso   1.00
Be65   C     0.07514   0.32672   0.71513   0.00000  Uiso   1.00
Be66   C     0.09962   0.34787   0.71491   0.00000  Uiso   1.00
C68    N     0.10137   0.36672   0.78389   0.00000  Uiso   1.00
B34    C     0.07791   0.35698   0.82291   0.00000  Uiso   1.00
C69    N     0.06168   0.33230   0.78435   0.00000  Uiso   1.00
He67   H     0.11597   0.35070   0.67132   0.00000  Uiso   1.00
He68   H     0.06646   0.30799   0.67185   0.00000  Uiso   1.00
Li35   H     0.07305   0.36716   0.88034   0.00000  Uiso   1.00
Be67   C     0.49681   0.10014   0.73239   0.00000  Uiso   1.00
Be68   C     0.47334   0.07715   0.73237   0.00000  Uiso   1.00
C70    N     0.45643   0.08705   0.79348   0.00000  Uiso   1.00
B35    C     0.46974   0.11596   0.82743   0.00000  Uiso   1.00
C71    N     0.49456   0.12432   0.79360   0.00000  Uiso   1.00
He69   H     0.46750   0.05453   0.69368   0.00000  Uiso   1.00
Be69   C     0.02624   0.21537   0.44792   0.00000  Uiso   1.00
Li36   H     0.46171   0.13027   0.87809   0.00000  Uiso   1.00
Be70   C     0.49961   0.38067   0.74473   0.00000  Uiso   1.00
Be71   C     0.47609   0.40329   0.74512   0.00000  Uiso   1.00
C72    N     0.45876   0.39249   0.68537   0.00000  Uiso   1.00
B36    C     0.47187   0.36353   0.65177   0.00000  Uiso   1.00
C73    N     0.49694   0.35590   0.68458   0.00000  Uiso   1.00
He70   H     0.47045   0.42622   0.78304   0.00000  Uiso   1.00
He71   H     0.02801   0.23821   0.40702   0.00000  Uiso   1.00
Li37   H     0.46356   0.34871   0.60191   0.00000  Uiso   1.00
He72   H     0.46273   0.27722   0.27013   0.00000  Uiso   1.00
B37    C     0.02301   0.15842   0.48916   0.00000  Uiso   1.00
He73   H     0.46161   0.20537   0.20748   0.00000  Uiso   1.00
Li38   H     0.02142   0.12812   0.49011   0.00000  Uiso   1.00
Be72   C     0.02529   0.26293   0.02937   0.00000  Uiso   1.00
Be73   C     0.02410   0.26267   0.95019   0.00000  Uiso   1.00
C74    N     0.02377   0.29911   0.92511   0.00000  Uiso   1.00
B38    C     0.02525   0.32016   0.98907   0.00000  Uiso   1.00
C75    N     0.02619   0.29952   0.05360   0.00000  Uiso   1.00
He74   H     0.02303   0.23934   0.91024   0.00000  Uiso   1.00
He75   H     0.02588   0.23982   0.06985   0.00000  Uiso   1.00
He76   H     0.02579   0.23949   0.56677   0.00000  Uiso   1.00
C76    N     0.50773   0.26939   0.26257   0.00000  Uiso   1.00
Be74   C     0.06382   0.25487   0.22039   0.00000  Uiso   1.00
Be75   C     0.06323   0.21964   0.25192   0.00000  Uiso   1.00
C77    N     0.03541   0.20935   0.26235   0.00000  Uiso   1.00
B39    C     0.02014   0.23895   0.23952   0.00000  Uiso   1.00
C78    N     0.03642   0.26733   0.21429   0.00000  Uiso   1.00
He77   H     0.08055   0.20099   0.26598   0.00000  Uiso   1.00
He78   H     0.08176   0.27210   0.20339   0.00000  Uiso   1.00
B40    C     0.02612   0.23936   0.73885   0.00000  Uiso   1.00
Li39   H     0.04913   0.23921   0.73891   0.00000  Uiso   1.00
Be76   C     0.48055   0.25819   0.72242   0.00000  Uiso   1.00
Be77   C     0.48009   0.22282   0.75380   0.00000  Uiso   1.00
C79    N     0.50761   0.21115   0.76215   0.00000  Uiso   1.00
C80    N     0.50836   0.26912   0.71473   0.00000  Uiso   1.00
He79   H     0.46241   0.20479   0.76904   0.00000  Uiso   1.00
He80   H     0.46334   0.27671   0.70688   0.00000  Uiso   1.00
Be78   C     0.47989   0.25862   0.25459   0.00000  Uiso   1.00
Be79   C     0.47935   0.22329   0.22296   0.00000  Uiso   1.00
C81    N     0.50684   0.21149   0.21471   0.00000  Uiso   1.00
C82    N     0.02486   0.17870   0.42429   0.00000  Uiso   1.00
Be80   C     0.02536   0.21601   0.52712   0.00000  Uiso   1.00
H21    Zn    0.20519   0.81381   0.81786   0.00000  Uiso   1.00
H22    Zn    0.20318   0.66464   0.66576   0.00000  Uiso   1.00
H23    Zn    0.31833   0.81144   0.66398   0.00000  Uiso   1.00
H24    Zn    0.31679   0.66277   0.81702   0.00000  Uiso   1.00
H25    Zn    0.20913   0.81375   0.16341   0.00000  Uiso   1.00
H26    Zn    0.20467   0.66584   0.31923   0.00000  Uiso   1.00
H27    Zn    0.32166   0.80974   0.31940   0.00000  Uiso   1.00
H28    Zn    0.31716   0.66216   0.16220   0.00000  Uiso   1.00
H29    Zn    0.12130   0.91015   0.66774   0.00000  Uiso   1.00
H30    Zn    0.11534   0.57083   0.81339   0.00000  Uiso   1.00
H31    Zn    0.40853   0.89577   0.81794   0.00000  Uiso   1.00
H32    Zn    0.40661   0.58103   0.65941   0.00000  Uiso   1.00
H33    Zn    0.12385   0.90390   0.32356   0.00000  Uiso   1.00
H34    Zn    0.11766   0.57615   0.15794   0.00000  Uiso   1.00
H35    Zn    0.40906   0.89621   0.16098   0.00000  Uiso   1.00
H36    Zn    0.40757   0.58098   0.31681   0.00000  Uiso   1.00
H37    Zn    0.01527   0.81606   0.31676   0.00000  Uiso   1.00
H38    Zn    0.01471   0.81702   0.66408   0.00000  Uiso   1.00
B41    C     0.01807   0.74031   0.73883   0.00000  Uiso   1.00
Li40   H     0.04095   0.73819   0.73460   0.00000  Uiso   1.00
Be81   C     0.27798   0.86564   0.73674   0.00000  Uiso   1.00
Be82   C     0.25138   0.86622   0.76926   0.00000  Uiso   1.00
C83    N     0.24048   0.83051   0.76717   0.00000  Uiso   1.00
B42    C     0.26093   0.80944   0.73604   0.00000  Uiso   1.00
C84    N     0.28406   0.82933   0.71706   0.00000  Uiso   1.00
He81   H     0.23920   0.88938   0.79206   0.00000  Uiso   1.00
He82   H     0.29317   0.88807   0.72750   0.00000  Uiso   1.00
Li41   H     0.25877   0.77969   0.72572   0.00000  Uiso   1.00
Be83   C     0.27124   0.60961   0.76566   0.00000  Uiso   1.00
Be84   C     0.24448   0.61011   0.73400   0.00000  Uiso   1.00
C85    N     0.23763   0.64662   0.71829   0.00000  Uiso   1.00
B43    C     0.26052   0.66675   0.73843   0.00000  Uiso   1.00
C86    N     0.28151   0.64564   0.76671   0.00000  Uiso   1.00
He83   H     0.22965   0.58744   0.72299   0.00000  Uiso   1.00
He84   H     0.28396   0.58637   0.78575   0.00000  Uiso   1.00
Li42   H     0.26204   0.69676   0.73130   0.00000  Uiso   1.00
Be85   C     0.27737   0.86467   0.27258   0.00000  Uiso   1.00
Be86   C     0.25088   0.86551   0.23939   0.00000  Uiso   1.00
C87    N     0.24380   0.82971   0.21764   0.00000  Uiso   1.00
B44    C     0.26624   0.80869   0.23616   0.00000  Uiso   1.00
C88    N     0.28718   0.82859   0.26892   0.00000  Uiso   1.00
He85   H     0.23641   0.88864   0.23092   0.00000  Uiso   1.00
He86   H     0.29017   0.88704   0.29689   0.00000  Uiso   1.00
Li43   H     0.26755   0.77902   0.22416   0.00000  Uiso   1.00
Be87   C     0.27697   0.61093   0.24618   0.00000  Uiso   1.00
Be88   C     0.25054   0.61182   0.27971   0.00000  Uiso   1.00
C89    N     0.23996   0.64737   0.27194   0.00000  Uiso   1.00
B45    C     0.26041   0.66698   0.23633   0.00000  Uiso   1.00
C90    N     0.28321   0.64623   0.21977   0.00000  Uiso   1.00
He87   H     0.23829   0.58974   0.30701   0.00000  Uiso   1.00
He88   H     0.29191   0.58814   0.24017   0.00000  Uiso   1.00
Li44   H     0.25848   0.69619   0.22074   0.00000  Uiso   1.00
Be89   C     0.16174   0.72513   0.71293   0.00000  Uiso   1.00
Be90   C     0.16213   0.76004   0.74680   0.00000  Uiso   1.00
C91    N     0.18964   0.76844   0.76659   0.00000  Uiso   1.00
B46    C     0.20475   0.73834   0.74601   0.00000  Uiso   1.00
C92    N     0.18885   0.71129   0.71380   0.00000  Uiso   1.00
He89   H     0.14504   0.77954   0.75752   0.00000  Uiso   1.00
He90   H     0.14424   0.70893   0.68953   0.00000  Uiso   1.00
Li45   H     0.22729   0.73581   0.75618   0.00000  Uiso   1.00
Be91   C     0.35980   0.71827   0.75321   0.00000  Uiso   1.00
Be92   C     0.36020   0.75300   0.71877   0.00000  Uiso   1.00
C93    N     0.33279   0.76556   0.71406   0.00000  Uiso   1.00
B47    C     0.31677   0.73796   0.74351   0.00000  Uiso   1.00
C94    N     0.33206   0.70863   0.76745   0.00000  Uiso   1.00
He91   H     0.37786   0.76984   0.69843   0.00000  Uiso   1.00
He92   H     0.37710   0.69968   0.76779   0.00000  Uiso   1.00
Li46   H     0.29396   0.73951   0.74871   0.00000  Uiso   1.00
Be93   C     0.16423   0.72137   0.24577   0.00000  Uiso   1.00
Be94   C     0.16529   0.75598   0.21083   0.00000  Uiso   1.00
C95    N     0.19291   0.76830   0.21192   0.00000  Uiso   1.00
B48    C     0.20766   0.74073   0.24537   0.00000  Uiso   1.00
C96    N     0.19134   0.71164   0.26638   0.00000  Uiso   1.00
He93   H     0.14850   0.77293   0.18658   0.00000  Uiso   1.00
He94   H     0.14636   0.70293   0.25678   0.00000  Uiso   1.00
Li47   H     0.23024   0.74222   0.25615   0.00000  Uiso   1.00
Be95   C     0.36079   0.72088   0.20578   0.00000  Uiso   1.00
Be96   C     0.36193   0.75529   0.24151   0.00000  Uiso   1.00
C97    N     0.33504   0.76424   0.26547   0.00000  Uiso   1.00
B49    C     0.31877   0.73496   0.24526   0.00000  Uiso   1.00
C98    N     0.33336   0.70793   0.20947   0.00000  Uiso   1.00
He95   H     0.37976   0.77397   0.25129   0.00000  Uiso   1.00
He96   H     0.37742   0.70449   0.17917   0.00000  Uiso   1.00
Li48   H     0.29639   0.73286   0.25852   0.00000  Uiso   1.00
Be97   C     0.24491   0.79346   0.02698   0.00000  Uiso   1.00
Be98   C     0.24384   0.79338   0.94769   0.00000  Uiso   1.00
C99    N     0.21804   0.80742   0.92542   0.00000  Uiso   1.00
B50    C     0.20417   0.81476   0.99122   0.00000  Uiso   1.00
C100   N     0.21982   0.80766   0.05414   0.00000  Uiso   1.00
He97   H     0.25965   0.78502   0.90582   0.00000  Uiso   1.00
He98   H     0.26180   0.78514   0.06565   0.00000  Uiso   1.00
Li49   H     0.18292   0.82620   0.99326   0.00000  Uiso   1.00
Be99   C     0.24158   0.68394   0.45409   0.00000  Uiso   1.00
Be100  C     0.24137   0.68363   0.53342   0.00000  Uiso   1.00
C101   N     0.21537   0.67066   0.55743   0.00000  Uiso   1.00
B51    C     0.20051   0.66448   0.49256   0.00000  Uiso   1.00
C102   N     0.21570   0.67124   0.42857   0.00000  Uiso   1.00
He99   H     0.25793   0.69098   0.57411   0.00000  Uiso   1.00
He100  H     0.25835   0.69159   0.41426   0.00000  Uiso   1.00
Li50   H     0.17885   0.65412   0.49191   0.00000  Uiso   1.00
Be101  C     0.28269   0.79021   0.44948   0.00000  Uiso   1.00
Be102  C     0.28175   0.79070   0.52878   0.00000  Uiso   1.00
C103   N     0.30713   0.80460   0.55537   0.00000  Uiso   1.00
B52    C     0.32281   0.81112   0.49221   0.00000  Uiso   1.00
C104   N     0.30870   0.80368   0.42674   0.00000  Uiso   1.00
He101  H     0.26477   0.78290   0.56778   0.00000  Uiso   1.00
He102  H     0.26668   0.78194   0.40789   0.00000  Uiso   1.00
Li51   H     0.34427   0.82216   0.49383   0.00000  Uiso   1.00
Be103  C     0.27871   0.67965   0.02944   0.00000  Uiso   1.00
Be104  C     0.27879   0.67983   0.95011   0.00000  Uiso   1.00
C105   N     0.30486   0.66777   0.92546   0.00000  Uiso   1.00
B53    C     0.31987   0.66153   0.98989   0.00000  Uiso   1.00
C106   N     0.30472   0.66740   0.05421   0.00000  Uiso   1.00
He103  H     0.26211   0.68697   0.90973   0.00000  Uiso   1.00
He104  H     0.26195   0.68663   0.06962   0.00000  Uiso   1.00
Li52   H     0.34160   0.65172   0.98992   0.00000  Uiso   1.00
Be105  C     0.15811   0.91216   0.81201   0.00000  Uiso   1.00
Be106  C     0.17687   0.88879   0.84900   0.00000  Uiso   1.00
C107   N     0.17967   0.85693   0.80532   0.00000  Uiso   1.00
B54    C     0.16365   0.86246   0.74254   0.00000  Uiso   1.00
C108   N     0.15031   0.89550   0.74378   0.00000  Uiso   1.00
He105  H     0.18797   0.89200   0.90337   0.00000  Uiso   1.00
He106  H     0.15017   0.93954   0.82784   0.00000  Uiso   1.00
Li53   H     0.16154   0.84230   0.69600   0.00000  Uiso   1.00
Be107  C     0.15333   0.56827   0.67246   0.00000  Uiso   1.00
Be108  C     0.17296   0.59086   0.63617   0.00000  Uiso   1.00
C109   N     0.17584   0.62314   0.67857   0.00000  Uiso   1.00
B55    C     0.15891   0.61866   0.73999   0.00000  Uiso   1.00
C110   N     0.14497   0.58585   0.73908   0.00000  Uiso   1.00
He107  H     0.18468   0.58679   0.58307   0.00000  Uiso   1.00
He108  H     0.14511   0.54086   0.65714   0.00000  Uiso   1.00
Li54   H     0.15652   0.63948   0.78514   0.00000  Uiso   1.00
Be109  C     0.37139   0.90489   0.67514   0.00000  Uiso   1.00
Be110  C     0.35090   0.88436   0.63710   0.00000  Uiso   1.00
C111   N     0.34646   0.85182   0.67758   0.00000  Uiso   1.00
B56    C     0.36331   0.85418   0.73964   0.00000  Uiso   1.00
C112   N     0.37869   0.88581   0.74090   0.00000  Uiso   1.00
He109  H     0.33955   0.88997   0.58401   0.00000  Uiso   1.00
He110  H     0.38095   0.93174   0.66149   0.00000  Uiso   1.00
Li55   H     0.36462   0.83261   0.78356   0.00000  Uiso   1.00
Be111  C     0.37039   0.57042   0.80392   0.00000  Uiso   1.00
Be112  C     0.34991   0.59033   0.84277   0.00000  Uiso   1.00
C113   N     0.34463   0.62246   0.80189   0.00000  Uiso   1.00
B57    C     0.36100   0.62045   0.73889   0.00000  Uiso   1.00
C114   N     0.37687   0.58946   0.73736   0.00000  Uiso   1.00
He111  H     0.33911   0.58457   0.89669   0.00000  Uiso   1.00
He112  H     0.38047   0.54404   0.81756   0.00000  Uiso   1.00
Li56   H     0.36151   0.64171   0.69423   0.00000  Uiso   1.00
Be113  C     0.16047   0.91020   0.18063   0.00000  Uiso   1.00
Be114  C     0.17956   0.88849   0.14075   0.00000  Uiso   1.00
C115   N     0.18299   0.85562   0.18060   0.00000  Uiso   1.00
B58    C     0.16702   0.85890   0.24415   0.00000  Uiso   1.00
C116   N     0.15308   0.89146   0.24684   0.00000  Uiso   1.00
He113  H     0.19051   0.89350   0.08674   0.00000  Uiso   1.00
He114  H     0.15199   0.93769   0.16805   0.00000  Uiso   1.00
Li57   H     0.16532   0.83743   0.28823   0.00000  Uiso   1.00
Be115  C     0.15276   0.57158   0.30325   0.00000  Uiso   1.00
Be116  C     0.17214   0.59309   0.34316   0.00000  Uiso   1.00
C117   N     0.17731   0.62493   0.30101   0.00000  Uiso   1.00
B59    C     0.16198   0.62116   0.23628   0.00000  Uiso   1.00
C118   N     0.14690   0.58928   0.23481   0.00000  Uiso   1.00
He115  H     0.18218   0.58861   0.39860   0.00000  Uiso   1.00
He116  H     0.14317   0.54477   0.31725   0.00000  Uiso   1.00
Li58   H     0.16175   0.64163   0.19005   0.00000  Uiso   1.00
Be117  C     0.37472   0.90336   0.30935   0.00000  Uiso   1.00
Be118  C     0.35494   0.88220   0.34865   0.00000  Uiso   1.00
C119   N     0.34928   0.85073   0.30571   0.00000  Uiso   1.00
B60    C     0.36466   0.85439   0.24118   0.00000  Uiso   1.00
C120   N     0.38024   0.88583   0.24049   0.00000  Uiso   1.00
He117  H     0.34493   0.88666   0.40414   0.00000  Uiso   1.00
He118  H     0.38483   0.92973   0.32405   0.00000  Uiso   1.00
Li59   H     0.36459   0.83406   0.19464   0.00000  Uiso   1.00
Be119  C     0.36961   0.56886   0.17580   0.00000  Uiso   1.00
Be120  C     0.34891   0.58863   0.13755   0.00000  Uiso   1.00
C121   N     0.34497   0.62183   0.17593   0.00000  Uiso   1.00
B61    C     0.36234   0.62067   0.23700   0.00000  Uiso   1.00
C122   N     0.37760   0.58918   0.23954   0.00000  Uiso   1.00
He119  H     0.33708   0.58207   0.08562   0.00000  Uiso   1.00
He120  H     0.37894   0.54184   0.16352   0.00000  Uiso   1.00
Li60   H     0.36417   0.64305   0.27913   0.00000  Uiso   1.00
Be121  C     0.16174   0.88644   0.45958   0.00000  Uiso   1.00
Be122  C     0.16114   0.88807   0.53892   0.00000  Uiso   1.00
C123   N     0.13512   0.90141   0.56115   0.00000  Uiso   1.00
B62    C     0.12088   0.90732   0.49525   0.00000  Uiso   1.00
C124   N     0.13611   0.89878   0.43230   0.00000  Uiso   1.00
He121  H     0.17732   0.88105   0.58084   0.00000  Uiso   1.00
He122  H     0.17845   0.87764   0.42074   0.00000  Uiso   1.00
Li61   H     0.09949   0.91829   0.49307   0.00000  Uiso   1.00
Be123  C     0.15624   0.59178   0.02231   0.00000  Uiso   1.00
Be124  C     0.15564   0.59036   0.94295   0.00000  Uiso   1.00
C125   N     0.12891   0.57956   0.92033   0.00000  Uiso   1.00
B63    C     0.11429   0.57470   0.98604   0.00000  Uiso   1.00
C126   N     0.12987   0.58190   0.04922   0.00000  Uiso   1.00
He123  H     0.17222   0.59607   0.90121   0.00000  Uiso   1.00
He124  H     0.17337   0.59899   0.06139   0.00000  Uiso   1.00
Li62   H     0.09229   0.56578   0.98788   0.00000  Uiso   1.00
Be125  C     0.37116   0.87035   0.02959   0.00000  Uiso   1.00
Be126  C     0.37108   0.87026   0.95018   0.00000  Uiso   1.00
C127   N     0.39524   0.88811   0.92518   0.00000  Uiso   1.00
B64    C     0.40929   0.89788   0.98953   0.00000  Uiso   1.00
C128   N     0.39538   0.88824   0.05414   0.00000  Uiso   1.00
He125  H     0.35547   0.85938   0.91003   0.00000  Uiso   1.00
He126  H     0.35562   0.85958   0.06999   0.00000  Uiso   1.00
Li63   H     0.42928   0.91306   0.98933   0.00000  Uiso   1.00
Be127  C     0.36970   0.60677   0.44753   0.00000  Uiso   1.00
Be128  C     0.36942   0.60679   0.52693   0.00000  Uiso   1.00
C129   N     0.39330   0.58873   0.55231   0.00000  Uiso   1.00
B65    C     0.40742   0.57897   0.48822   0.00000  Uiso   1.00
C130   N     0.39375   0.58871   0.42340   0.00000  Uiso   1.00
He127  H     0.35384   0.61773   0.56680   0.00000  Uiso   1.00
He128  H     0.35440   0.61772   0.40682   0.00000  Uiso   1.00
Li64   H     0.42725   0.56369   0.48872   0.00000  Uiso   1.00
Be129  C     0.09105   0.97061   0.26869   0.00000  Uiso   1.00
C131   N     0.11387   0.95684   0.30844   0.00000  Uiso   1.00
He129  H     0.07505   0.95211   0.24454   0.00000  Uiso   1.00
Be130  C     0.08964   0.97788   0.72515   0.00000  Uiso   1.00
C132   N     0.11156   0.96359   0.68236   0.00000  Uiso   1.00
He130  H     0.07397   0.95968   0.75167   0.00000  Uiso   1.00
Be131  C     0.08606   0.50103   0.75448   0.00000  Uiso   1.00
C133   N     0.10742   0.51679   0.79766   0.00000  Uiso   1.00
B66    C     0.12362   0.48801   0.82041   0.00000  Uiso   1.00
He131  H     0.06975   0.51813   0.72829   0.00000  Uiso   1.00
Li65   H     0.14239   0.49121   0.85607   0.00000  Uiso   1.00
Be132  C     0.08803   0.50636   0.21391   0.00000  Uiso   1.00
B67    C     0.12605   0.49400   0.14926   0.00000  Uiso   1.00
C134   N     0.10961   0.52246   0.17233   0.00000  Uiso   1.00
He132  H     0.07152   0.52321   0.23988   0.00000  Uiso   1.00
Li66   H     0.14503   0.49756   0.11459   0.00000  Uiso   1.00
Be133  C     0.45225   0.95621   0.81381   0.00000  Uiso   1.00
C135   N     0.42397   0.94712   0.81087   0.00000  Uiso   1.00
He133  H     0.46850   0.93486   0.81428   0.00000  Uiso   1.00
Be134  C     0.45235   0.95726   0.16444   0.00000  Uiso   1.00
C136   N     0.42416   0.94771   0.16768   0.00000  Uiso   1.00
He134  H     0.46879   0.93617   0.16372   0.00000  Uiso   1.00
Be135  C     0.45194   0.52194   0.31759   0.00000  Uiso   1.00
B68    C     0.41022   0.49691   0.31012   0.00000  Uiso   1.00
C137   N     0.42363   0.53016   0.31164   0.00000  Uiso   1.00
He135  H     0.46796   0.54378   0.31976   0.00000  Uiso   1.00
Li67   H     0.38738   0.49381   0.30584   0.00000  Uiso   1.00
Be136  C     0.45156   0.52276   0.65839   0.00000  Uiso   1.00
C138   N     0.42317   0.53045   0.66467   0.00000  Uiso   1.00
B69    C     0.41013   0.49694   0.66640   0.00000  Uiso   1.00
He136  H     0.46734   0.54489   0.65601   0.00000  Uiso   1.00
Li68   H     0.38734   0.49341   0.67102   0.00000  Uiso   1.00
Be137  C     0.06409   0.83548   0.76591   0.00000  Uiso   1.00
Be138  C     0.08825   0.85723   0.76635   0.00000  Uiso   1.00
C139   N     0.09073   0.87433   0.69565   0.00000  Uiso   1.00
B70    C     0.06794   0.86300   0.65542   0.00000  Uiso   1.00
C140   N     0.05156   0.83882   0.69482   0.00000  Uiso   1.00
He137  H     0.10389   0.86152   0.81140   0.00000  Uiso   1.00
He138  H     0.05514   0.81759   0.81025   0.00000  Uiso   1.00
Li69   H     0.06376   0.87155   0.59652   0.00000  Uiso   1.00
Be139  C     0.05645   0.64080   0.71056   0.00000  Uiso   1.00
Be140  C     0.08048   0.61913   0.71080   0.00000  Uiso   1.00
C141   N     0.08424   0.60516   0.78391   0.00000  Uiso   1.00
B71    C     0.06222   0.61807   0.82493   0.00000  Uiso   1.00
C142   N     0.04521   0.64047   0.78356   0.00000  Uiso   1.00
He139  H     0.09532   0.61302   0.66475   0.00000  Uiso   1.00
He140  H     0.04676   0.65672   0.66441   0.00000  Uiso   1.00
Li70   H     0.05914   0.61219   0.88572   0.00000  Uiso   1.00
Be141  C     0.46639   0.82428   0.71517   0.00000  Uiso   1.00
Be142  C     0.44121   0.84356   0.71664   0.00000  Uiso   1.00
C143   N     0.43876   0.86062   0.78736   0.00000  Uiso   1.00
B72    C     0.46244   0.85167   0.82583   0.00000  Uiso   1.00
C144   N     0.47954   0.82917   0.78512   0.00000  Uiso   1.00
He141  H     0.42485   0.84626   0.67306   0.00000  Uiso   1.00
He142  H     0.47576   0.80728   0.67017   0.00000  Uiso   1.00
Li71   H     0.46683   0.86070   0.88440   0.00000  Uiso   1.00
Be143  C     0.46412   0.65447   0.76049   0.00000  Uiso   1.00
Be144  C     0.43904   0.63461   0.75970   0.00000  Uiso   1.00
C145   N     0.43653   0.61721   0.68932   0.00000  Uiso   1.00
B73    C     0.46007   0.62659   0.65032   0.00000  Uiso   1.00
C146   N     0.47715   0.64961   0.69043   0.00000  Uiso   1.00
He143  H     0.42280   0.63168   0.80357   0.00000  Uiso   1.00
He144  H     0.47350   0.67187   0.80505   0.00000  Uiso   1.00
Li72   H     0.46437   0.61745   0.59182   0.00000  Uiso   1.00
Be145  C     0.06654   0.83136   0.21942   0.00000  Uiso   1.00
Be146  C     0.09129   0.85187   0.22160   0.00000  Uiso   1.00
C147   N     0.09320   0.86899   0.29246   0.00000  Uiso   1.00
B74    C     0.06953   0.85895   0.33013   0.00000  Uiso   1.00
C148   N     0.05307   0.83555   0.28900   0.00000  Uiso   1.00
He145  H     0.10770   0.85531   0.17835   0.00000  Uiso   1.00
He146  H     0.05772   0.81383   0.17423   0.00000  Uiso   1.00
Li73   H     0.06474   0.86786   0.38847   0.00000  Uiso   1.00
Be147  C     0.05803   0.64317   0.26548   0.00000  Uiso   1.00
Be148  C     0.08275   0.62292   0.26317   0.00000  Uiso   1.00
C149   N     0.08612   0.60915   0.18972   0.00000  Uiso   1.00
B75    C     0.06322   0.62070   0.15061   0.00000  Uiso   1.00
C150   N     0.04596   0.64207   0.19348   0.00000  Uiso   1.00
He147  H     0.09829   0.61771   0.30797   0.00000  Uiso   1.00
He148  H     0.04834   0.65852   0.31246   0.00000  Uiso   1.00
Li74   H     0.05963   0.61457   0.09011   0.00000  Uiso   1.00
Be149  C     0.46735   0.82434   0.26072   0.00000  Uiso   1.00
Be150  C     0.44221   0.84372   0.26029   0.00000  Uiso   1.00
C151   N     0.43952   0.86108   0.18997   0.00000  Uiso   1.00
B76    C     0.46303   0.85217   0.15068   0.00000  Uiso   1.00
C152   N     0.48023   0.82943   0.19050   0.00000  Uiso   1.00
He149  H     0.42604   0.84631   0.30442   0.00000  Uiso   1.00
He150  H     0.47684   0.80713   0.30515   0.00000  Uiso   1.00
Li75   H     0.46721   0.86141   0.09217   0.00000  Uiso   1.00
Be151  C     0.46500   0.65390   0.21417   0.00000  Uiso   1.00
Be152  C     0.43994   0.63399   0.21537   0.00000  Uiso   1.00
C153   N     0.43748   0.61695   0.28611   0.00000  Uiso   1.00
B77    C     0.46103   0.62657   0.32488   0.00000  Uiso   1.00
C154   N     0.47805   0.64943   0.28432   0.00000  Uiso   1.00
He151  H     0.42368   0.63080   0.17159   0.00000  Uiso   1.00
He152  H     0.47435   0.67109   0.16928   0.00000  Uiso   1.00
Li76   H     0.46535   0.61774   0.38356   0.00000  Uiso   1.00
Li77   H     0.04093   0.73705   0.24628   0.00000  Uiso   1.00
B78    C     0.01807   0.73948   0.24168   0.00000  Uiso   1.00
Be153  C     0.45478   0.48454   0.65787   0.00000  Uiso   1.00
B79    C     0.01773   0.82182   0.49038   0.00000  Uiso   1.00
Be154  C     0.45473   0.48365   0.31811   0.00000  Uiso   1.00
Li78   H     0.49238   0.73997   0.23643   0.00000  Uiso   1.00
Li79   H     0.49178   0.73999   0.73821   0.00000  Uiso   1.00
Li80   H     0.02603   0.85018   0.49019   0.00000  Uiso   1.00
H39    Zn    0.83737   0.16777   0.81329   0.00000  Uiso   1.00
H40    Zn    0.83468   0.31649   0.66266   0.00000  Uiso   1.00
H41    Zn    0.72376   0.16372   0.66225   0.00000  Uiso   1.00
H42    Zn    0.72150   0.31260   0.81608   0.00000  Uiso   1.00
H43    Zn    0.83276   0.16824   0.15745   0.00000  Uiso   1.00
H44    Zn    0.83151   0.31489   0.31780   0.00000  Uiso   1.00
H45    Zn    0.72092   0.16439   0.31737   0.00000  Uiso   1.00
H46    Zn    0.71902   0.31212   0.16128   0.00000  Uiso   1.00
H47    Zn    0.91742   0.07012   0.65115   0.00000  Uiso   1.00
H48    Zn    0.91980   0.40941   0.82367   0.00000  Uiso   1.00
H49    Zn    0.63066   0.08492   0.81719   0.00000  Uiso   1.00
H50    Zn    0.63228   0.39691   0.66069   0.00000  Uiso   1.00
H51    Zn    0.91612   0.07410   0.31125   0.00000  Uiso   1.00
H52    Zn    0.91998   0.40454   0.16564   0.00000  Uiso   1.00
H53    Zn    0.62943   0.08451   0.16035   0.00000  Uiso   1.00
H54    Zn    0.63144   0.39767   0.31744   0.00000  Uiso   1.00
H55    Zn    0.52079   0.16596   0.81541   0.00000  Uiso   1.00
H56    Zn    0.51988   0.16622   0.16151   0.00000  Uiso   1.00
H57    Zn    0.52193   0.31426   0.31575   0.00000  Uiso   1.00
H58    Zn    0.52254   0.31409   0.66191   0.00000  Uiso   1.00
Be155  C     0.76493   0.11219   0.74022   0.00000  Uiso   1.00
Be156  C     0.79167   0.11309   0.77196   0.00000  Uiso   1.00
C155   N     0.80203   0.14897   0.76596   0.00000  Uiso   1.00
B80    C     0.78112   0.16874   0.73343   0.00000  Uiso   1.00
C156   N     0.75822   0.14781   0.71718   0.00000  Uiso   1.00
He153  H     0.80430   0.09083   0.79666   0.00000  Uiso   1.00
He154  H     0.75002   0.08920   0.73366   0.00000  Uiso   1.00
Li81   H     0.78281   0.19826   0.71999   0.00000  Uiso   1.00
Be157  C     0.76733   0.36722   0.77483   0.00000  Uiso   1.00
Be158  C     0.79396   0.36800   0.74241   0.00000  Uiso   1.00
C157   N     0.80057   0.33231   0.71948   0.00000  Uiso   1.00
B81    C     0.77773   0.31145   0.73658   0.00000  Uiso   1.00
C158   N     0.75694   0.33134   0.76939   0.00000  Uiso   1.00
He155  H     0.80883   0.39098   0.73513   0.00000  Uiso   1.00
He156  H     0.75479   0.38955   0.79961   0.00000  Uiso   1.00
Li82   H     0.77601   0.28189   0.72358   0.00000  Uiso   1.00
Be159  C     0.75893   0.11430   0.22475   0.00000  Uiso   1.00
Be160  C     0.78517   0.11517   0.19014   0.00000  Uiso   1.00
C159   N     0.79696   0.14990   0.20242   0.00000  Uiso   1.00
B82    C     0.77741   0.16914   0.24180   0.00000  Uiso   1.00
C160   N     0.75406   0.14885   0.25662   0.00000  Uiso   1.00
He157  H     0.79651   0.09355   0.15912   0.00000  Uiso   1.00
He158  H     0.74328   0.09202   0.22831   0.00000  Uiso   1.00
Li83   H     0.78044   0.19767   0.26139   0.00000  Uiso   1.00
Be161  C     0.76476   0.36634   0.20456   0.00000  Uiso   1.00
Be162  C     0.79125   0.36688   0.23784   0.00000  Uiso   1.00
C161   N     0.79740   0.33124   0.26194   0.00000  Uiso   1.00
B83    C     0.77445   0.31064   0.24461   0.00000  Uiso   1.00
C162   N     0.75403   0.33066   0.21047   0.00000  Uiso   1.00
He159  H     0.80631   0.38966   0.24500   0.00000  Uiso   1.00
He160  H     0.75255   0.38871   0.17876   0.00000  Uiso   1.00
Li84   H     0.77235   0.28123   0.25858   0.00000  Uiso   1.00
Be163  C     0.87766   0.25676   0.70180   0.00000  Uiso   1.00
Be164  C     0.87835   0.22188   0.73561   0.00000  Uiso   1.00
C163   N     0.85139   0.21303   0.75960   0.00000  Uiso   1.00
B84    C     0.83552   0.24276   0.74136   0.00000  Uiso   1.00
C164   N     0.85044   0.27003   0.70684   0.00000  Uiso   1.00
He161  H     0.89583   0.20273   0.74395   0.00000  Uiso   1.00
He162  H     0.89444   0.27331   0.67576   0.00000  Uiso   1.00
Li85   H     0.81318   0.24490   0.75498   0.00000  Uiso   1.00
Be165  C     0.68064   0.25777   0.74047   0.00000  Uiso   1.00
Be166  C     0.68127   0.22312   0.70573   0.00000  Uiso   1.00
C165   N     0.70862   0.21020   0.70838   0.00000  Uiso   1.00
B85    C     0.72368   0.23753   0.74246   0.00000  Uiso   1.00
C166   N     0.70777   0.26697   0.76253   0.00000  Uiso   1.00
He163  H     0.66432   0.20654   0.68054   0.00000  Uiso   1.00
He164  H     0.66300   0.27647   0.75067   0.00000  Uiso   1.00
Li86   H     0.74615   0.23561   0.75435   0.00000  Uiso   1.00
Be167  C     0.87392   0.25512   0.27422   0.00000  Uiso   1.00
Be168  C     0.87430   0.22077   0.23810   0.00000  Uiso   1.00
C167   N     0.84722   0.21255   0.21407   0.00000  Uiso   1.00
B86    C     0.83161   0.24221   0.23443   0.00000  Uiso   1.00
C168   N     0.84679   0.26878   0.27055   0.00000  Uiso   1.00
He165  H     0.89169   0.20162   0.22824   0.00000  Uiso   1.00
He166  H     0.89090   0.27107   0.30099   0.00000  Uiso   1.00
Li87   H     0.80927   0.24483   0.22121   0.00000  Uiso   1.00
Be169  C     0.67777   0.25849   0.23939   0.00000  Uiso   1.00
Be170  C     0.67830   0.22406   0.27502   0.00000  Uiso   1.00
C169   N     0.70550   0.21066   0.27139   0.00000  Uiso   1.00
B87    C     0.72058   0.23745   0.23575   0.00000  Uiso   1.00
C170   N     0.70483   0.26700   0.21559   0.00000  Uiso   1.00
He167  H     0.66137   0.20793   0.30149   0.00000  Uiso   1.00
He168  H     0.66026   0.27743   0.22953   0.00000  Uiso   1.00
Li88   H     0.74294   0.23499   0.22262   0.00000  Uiso   1.00
Be171  C     0.79855   0.19293   0.02121   0.00000  Uiso   1.00
Be172  C     0.79972   0.19278   0.94193   0.00000  Uiso   1.00
C171   N     0.82479   0.17651   0.92008   0.00000  Uiso   1.00
B88    C     0.83820   0.16808   0.98598   0.00000  Uiso   1.00
C172   N     0.82288   0.17672   0.04862   0.00000  Uiso   1.00
He169  H     0.78439   0.20235   0.89983   0.00000  Uiso   1.00
He170  H     0.78207   0.20266   0.05981   0.00000  Uiso   1.00
Li89   H     0.85889   0.15501   0.98834   0.00000  Uiso   1.00
Be173  C     0.79376   0.30016   0.45345   0.00000  Uiso   1.00
Be174  C     0.79455   0.30061   0.53274   0.00000  Uiso   1.00
C173   N     0.82120   0.31177   0.55536   0.00000  Uiso   1.00
B89    C     0.83582   0.31679   0.48978   0.00000  Uiso   1.00
C174   N     0.81992   0.31102   0.42665   0.00000  Uiso   1.00
He171  H     0.77799   0.29450   0.57425   0.00000  Uiso   1.00
He172  H     0.77646   0.29357   0.41451   0.00000  Uiso   1.00
Li90   H     0.85784   0.32568   0.48800   0.00000  Uiso   1.00
Be175  C     0.76142   0.17734   0.44803   0.00000  Uiso   1.00
Be176  C     0.76204   0.17717   0.52733   0.00000  Uiso   1.00
C175   N     0.73553   0.16742   0.55346   0.00000  Uiso   1.00
B90    C     0.71963   0.16290   0.48992   0.00000  Uiso   1.00
C176   N     0.73452   0.16769   0.42472   0.00000  Uiso   1.00
He173  H     0.77944   0.18261   0.56666   0.00000  Uiso   1.00
He174  H     0.77821   0.18293   0.40692   0.00000  Uiso   1.00
Li91   H     0.69738   0.15506   0.49113   0.00000  Uiso   1.00
Be177  C     0.75729   0.29234   0.03026   0.00000  Uiso   1.00
Be178  C     0.75790   0.29247   0.95094   0.00000  Uiso   1.00
C177   N     0.73236   0.30576   0.92489   0.00000  Uiso   1.00
B91    C     0.71695   0.31236   0.98843   0.00000  Uiso   1.00
C178   N     0.73136   0.30551   0.05358   0.00000  Uiso   1.00
He175  H     0.77473   0.28485   0.91148   0.00000  Uiso   1.00
He176  H     0.77351   0.28460   0.07150   0.00000  Uiso   1.00
Li92   H     0.69544   0.32298   0.98728   0.00000  Uiso   1.00
Be179  C     0.88689   0.07164   0.80510   0.00000  Uiso   1.00
Be180  C     0.86897   0.09506   0.84494   0.00000  Uiso   1.00
C179   N     0.86389   0.12584   0.79968   0.00000  Uiso   1.00
B92    C     0.87787   0.11966   0.73361   0.00000  Uiso   1.00
C180   N     0.89185   0.08710   0.73383   0.00000  Uiso   1.00
He177  H     0.85990   0.09256   0.90213   0.00000  Uiso   1.00
He178  H     0.89601   0.04497   0.82116   0.00000  Uiso   1.00
Li93   H     0.87788   0.13892   0.68524   0.00000  Uiso   1.00
Be181  C     0.88567   0.41159   0.67622   0.00000  Uiso   1.00
Be182  C     0.86653   0.38956   0.63667   0.00000  Uiso   1.00
C181   N     0.86225   0.35737   0.67840   0.00000  Uiso   1.00
B93    C     0.87797   0.36131   0.74237   0.00000  Uiso   1.00
C182   N     0.89232   0.39378   0.74402   0.00000  Uiso   1.00
He179  H     0.85604   0.39392   0.58180   0.00000  Uiso   1.00
He180  H     0.89465   0.43874   0.66217   0.00000  Uiso   1.00
Li94   H     0.87909   0.34039   0.78764   0.00000  Uiso   1.00
Be183  C     0.66875   0.07237   0.67766   0.00000  Uiso   1.00
Be184  C     0.69003   0.09138   0.63955   0.00000  Uiso   1.00
C183   N     0.69482   0.12448   0.67776   0.00000  Uiso   1.00
B94    C     0.67729   0.12402   0.73856   0.00000  Uiso   1.00
C184   N     0.66118   0.09304   0.74115   0.00000  Uiso   1.00
He181  H     0.70174   0.08432   0.58781   0.00000  Uiso   1.00
He182  H     0.65874   0.04564   0.66537   0.00000  Uiso   1.00
Li95   H     0.67601   0.14651   0.78050   0.00000  Uiso   1.00
Be185  C     0.66784   0.40498   0.80700   0.00000  Uiso   1.00
Be186  C     0.68807   0.38437   0.84522   0.00000  Uiso   1.00
C185   N     0.69366   0.35303   0.80201   0.00000  Uiso   1.00
B95    C     0.67774   0.35627   0.73835   0.00000  Uiso   1.00
C186   N     0.66187   0.38726   0.73854   0.00000  Uiso   1.00
He183  H     0.69849   0.38915   0.90010   0.00000  Uiso   1.00
He184  H     0.65764   0.43108   0.82226   0.00000  Uiso   1.00
Li96   H     0.67763   0.33595   0.69179   0.00000  Uiso   1.00
Be187  C     0.88077   0.07073   0.16415   0.00000  Uiso   1.00
Be188  C     0.86206   0.09375   0.12608   0.00000  Uiso   1.00
C187   N     0.85840   0.12537   0.16997   0.00000  Uiso   1.00
B96    C     0.87382   0.12002   0.23387   0.00000  Uiso   1.00
C188   N     0.88758   0.08732   0.23323   0.00000  Uiso   1.00
He185  H     0.85155   0.09047   0.07088   0.00000  Uiso   1.00
He186  H     0.88929   0.04364   0.14853   0.00000  Uiso   1.00
Li97   H     0.87512   0.14002   0.28090   0.00000  Uiso   1.00
Be189  C     0.88195   0.41042   0.30569   0.00000  Uiso   1.00
Be190  C     0.86201   0.38889   0.34336   0.00000  Uiso   1.00
C189   N     0.85890   0.35593   0.30339   0.00000  Uiso   1.00
B97    C     0.87601   0.35891   0.24202   0.00000  Uiso   1.00
C190   N     0.89028   0.39142   0.24072   0.00000  Uiso   1.00
He187  H     0.85020   0.39411   0.39587   0.00000  Uiso   1.00
He188  H     0.89045   0.43793   0.31900   0.00000  Uiso   1.00
Li98   H     0.87831   0.33722   0.19861   0.00000  Uiso   1.00
Be191  C     0.66696   0.07203   0.30135   0.00000  Uiso   1.00
Be192  C     0.68789   0.09138   0.34023   0.00000  Uiso   1.00
C191   N     0.69237   0.12469   0.30258   0.00000  Uiso   1.00
B98    C     0.67506   0.12401   0.24132   0.00000  Uiso   1.00
C192   N     0.65936   0.09270   0.23792   0.00000  Uiso   1.00
He189  H     0.69954   0.08445   0.39216   0.00000  Uiso   1.00
He190  H     0.65723   0.04506   0.31300   0.00000  Uiso   1.00
Li99   H     0.67361   0.14660   0.19968   0.00000  Uiso   1.00
Be193  C     0.66632   0.40548   0.16970   0.00000  Uiso   1.00
Be194  C     0.68621   0.38449   0.13102   0.00000  Uiso   1.00
C193   N     0.69172   0.35317   0.17432   0.00000  Uiso   1.00
B99    C     0.67614   0.35679   0.23846   0.00000  Uiso   1.00
C194   N     0.66055   0.38801   0.23852   0.00000  Uiso   1.00
He191  H     0.69642   0.38895   0.07576   0.00000  Uiso   1.00
He192  H     0.65626   0.43168   0.15460   0.00000  Uiso   1.00
Li100  H     0.67609   0.33661   0.28522   0.00000  Uiso   1.00
Be195  C     0.87845   0.09938   0.44395   0.00000  Uiso   1.00
Be196  C     0.87885   0.09868   0.52337   0.00000  Uiso   1.00
C195   N     0.90370   0.08223   0.54649   0.00000  Uiso   1.00
B100   C     0.91739   0.07337   0.48126   0.00000  Uiso   1.00
C196   N     0.90290   0.08299   0.41776   0.00000  Uiso   1.00
He193  H     0.86331   0.10836   0.56474   0.00000  Uiso   1.00
He194  H     0.86249   0.10972   0.40446   0.00000  Uiso   1.00
Li101  H     0.93777   0.05939   0.48001   0.00000  Uiso   1.00
Be197  C     0.88160   0.38212   0.03300   0.00000  Uiso   1.00
Be198  C     0.88158   0.38303   0.95359   0.00000  Uiso   1.00
C197   N     0.90697   0.39798   0.92962   0.00000  Uiso   1.00
B101   C     0.92137   0.40586   0.99442   0.00000  Uiso   1.00
C198   N     0.90688   0.39684   0.05842   0.00000  Uiso   1.00
He195  H     0.86546   0.37429   0.91272   0.00000  Uiso   1.00
He196  H     0.86547   0.37253   0.07301   0.00000  Uiso   1.00
Li102  H     0.94235   0.41847   0.99497   0.00000  Uiso   1.00
Be199  C     0.66635   0.11287   0.02965   0.00000  Uiso   1.00
Be200  C     0.66664   0.11296   0.95026   0.00000  Uiso   1.00
C199   N     0.64351   0.09301   0.92471   0.00000  Uiso   1.00
B102   C     0.62974   0.08215   0.98873   0.00000  Uiso   1.00
C200   N     0.64302   0.09288   0.05366   0.00000  Uiso   1.00
He197  H     0.68179   0.12518   0.91053   0.00000  Uiso   1.00
He198  H     0.68120   0.12500   0.07039   0.00000  Uiso   1.00
Li103  H     0.61055   0.06528   0.98809   0.00000  Uiso   1.00
Be201  C     0.67027   0.37464   0.44846   0.00000  Uiso   1.00
Be202  C     0.67047   0.37444   0.52787   0.00000  Uiso   1.00
C201   N     0.64563   0.39010   0.55326   0.00000  Uiso   1.00
B103   C     0.63112   0.39877   0.48913   0.00000  Uiso   1.00
C202   N     0.64530   0.39040   0.42430   0.00000  Uiso   1.00
He199  H     0.68657   0.36490   0.56778   0.00000  Uiso   1.00
He200  H     0.68618   0.36530   0.40779   0.00000  Uiso   1.00
Li104  H     0.61053   0.41219   0.48964   0.00000  Uiso   1.00
Be203  C     0.95261   0.00610   0.30741   0.00000  Uiso   1.00
B104   C     0.90825   0.99063   0.30815   0.00000  Uiso   1.00
C203   N     0.92571   0.02046   0.30628   0.00000  Uiso   1.00
He201  H     0.97115   0.02416   0.30625   0.00000  Uiso   1.00
Li105  H     0.88531   0.99266   0.30805   0.00000  Uiso   1.00
Be204  C     0.94955   0.00026   0.63266   0.00000  Uiso   1.00
C204   N     0.92391   0.01572   0.65182   0.00000  Uiso   1.00
B105   C     0.90620   0.98660   0.66193   0.00000  Uiso   1.00
He202  H     0.96804   0.01737   0.62025   0.00000  Uiso   1.00
Li106  H     0.88404   0.98951   0.67737   0.00000  Uiso   1.00
He203  H     0.51503   0.10080   0.69427   0.00000  Uiso   1.00
C205   N     0.92562   0.46397   0.81897   0.00000  Uiso   1.00
He204  H     0.97106   0.46616   0.82894   0.00000  Uiso   1.00
Be205  C     0.94890   0.47515   0.21985   0.00000  Uiso   1.00
C206   N     0.92728   0.45855   0.17916   0.00000  Uiso   1.00
He205  H     0.96579   0.45871   0.24503   0.00000  Uiso   1.00
Be206  C     0.58629   0.02520   0.81328   0.00000  Uiso   1.00
C207   N     0.61465   0.03388   0.81027   0.00000  Uiso   1.00
B106   C     0.62812   0.00085   0.81001   0.00000  Uiso   1.00
He206  H     0.57022   0.04679   0.81386   0.00000  Uiso   1.00
Li107  H     0.65101   0.99813   0.80819   0.00000  Uiso   1.00
Be207  C     0.58566   0.02395   0.16281   0.00000  Uiso   1.00
B107   C     0.62780   0.00054   0.16621   0.00000  Uiso   1.00
C208   N     0.61390   0.03324   0.16619   0.00000  Uiso   1.00
He207  H     0.56932   0.04519   0.16230   0.00000  Uiso   1.00
Li108  H     0.65073   0.99833   0.16823   0.00000  Uiso   1.00
Be208  C     0.58668   0.45609   0.31491   0.00000  Uiso   1.00
C209   N     0.61509   0.44826   0.31049   0.00000  Uiso   1.00
He208  H     0.57081   0.43405   0.31636   0.00000  Uiso   1.00
Be209  C     0.58688   0.45444   0.66262   0.00000  Uiso   1.00
C210   N     0.61539   0.44726   0.66739   0.00000  Uiso   1.00
He209  H     0.57128   0.43205   0.66141   0.00000  Uiso   1.00
Be210  C     0.99754   0.09662   0.73211   0.00000  Uiso   1.00
Be211  C     0.97322   0.07527   0.72976   0.00000  Uiso   1.00
C211   N     0.95576   0.08960   0.67376   0.00000  Uiso   1.00
B108   C     0.96962   0.11941   0.64527   0.00000  Uiso   1.00
C212   N     0.99524   0.12425   0.67756   0.00000  Uiso   1.00
He210  H     0.96719   0.05088   0.76329   0.00000  Uiso   1.00
He211  H     0.51574   0.23975   0.56851   0.00000  Uiso   1.00
Li109  H     0.96137   0.13696   0.59948   0.00000  Uiso   1.00
Be212  C     0.99860   0.38007   0.73856   0.00000  Uiso   1.00
Be213  C     0.97451   0.40158   0.73978   0.00000  Uiso   1.00
C213   N     0.95757   0.38923   0.79907   0.00000  Uiso   1.00
B109   C     0.97150   0.36043   0.83074   0.00000  Uiso   1.00
C214   N     0.99670   0.35440   0.79721   0.00000  Uiso   1.00
He212  H     0.96823   0.42470   0.70316   0.00000  Uiso   1.00
He213  H     0.51417   0.24041   0.90834   0.00000  Uiso   1.00
Li110  H     0.96362   0.34448   0.87956   0.00000  Uiso   1.00
Be214  C     0.57220   0.15567   0.71460   0.00000  Uiso   1.00
Be215  C     0.59753   0.13671   0.71555   0.00000  Uiso   1.00
C215   N     0.60040   0.11994   0.78638   0.00000  Uiso   1.00
B110   C     0.57679   0.12868   0.82542   0.00000  Uiso   1.00
C216   N     0.55936   0.15082   0.78497   0.00000  Uiso   1.00
He214  H     0.61376   0.13406   0.67162   0.00000  Uiso   1.00
He215  H     0.56252   0.17241   0.66971   0.00000  Uiso   1.00
Li111  H     0.57273   0.11980   0.88424   0.00000  Uiso   1.00
Be216  C     0.57444   0.32391   0.76132   0.00000  Uiso   1.00
Be217  C     0.59972   0.34333   0.76035   0.00000  Uiso   1.00
C217   N     0.60220   0.36091   0.69018   0.00000  Uiso   1.00
B111   C     0.57846   0.35209   0.65152   0.00000  Uiso   1.00
C218   N     0.56126   0.32925   0.69161   0.00000  Uiso   1.00
He216  H     0.61612   0.34581   0.80395   0.00000  Uiso   1.00
He217  H     0.56501   0.30656   0.80581   0.00000  Uiso   1.00
Li112  H     0.57408   0.36149   0.59325   0.00000  Uiso   1.00
Be218  C     0.97617   0.14397   0.21101   0.00000  Uiso   1.00
Be219  C     0.95145   0.12337   0.21058   0.00000  Uiso   1.00
C219   N     0.94772   0.10807   0.28261   0.00000  Uiso   1.00
B112   C     0.97037   0.11922   0.32365   0.00000  Uiso   1.00
C220   N     0.98784   0.14166   0.28336   0.00000  Uiso   1.00
He218  H     0.93617   0.11877   0.16473   0.00000  Uiso   1.00
He219  H     0.98609   0.16038   0.16578   0.00000  Uiso   1.00
Li113  H     0.97364   0.11195   0.38373   0.00000  Uiso   1.00
Be220  C     0.97981   0.33623   0.26893   0.00000  Uiso   1.00
Be221  C     0.95534   0.35704   0.26881   0.00000  Uiso   1.00
C221   N     0.95134   0.37098   0.19578   0.00000  Uiso   1.00
B113   C     0.97361   0.35896   0.15469   0.00000  Uiso   1.00
C222   N     0.99105   0.33713   0.19594   0.00000  Uiso   1.00
He220  H     0.94036   0.36258   0.31482   0.00000  Uiso   1.00
He221  H     0.98983   0.32059   0.31495   0.00000  Uiso   1.00
Li114  H     0.97658   0.36509   0.09395   0.00000  Uiso   1.00
Be222  C     0.57109   0.15543   0.26282   0.00000  Uiso   1.00
Be223  C     0.59633   0.13627   0.26198   0.00000  Uiso   1.00
C223   N     0.59915   0.11949   0.19110   0.00000  Uiso   1.00
B114   C     0.57564   0.12846   0.15191   0.00000  Uiso   1.00
C224   N     0.55829   0.15073   0.19233   0.00000  Uiso   1.00
He222  H     0.61250   0.13346   0.30604   0.00000  Uiso   1.00
He223  H     0.56145   0.17224   0.30771   0.00000  Uiso   1.00
Li115  H     0.57157   0.11963   0.09303   0.00000  Uiso   1.00
Be224  C     0.57378   0.32447   0.21652   0.00000  Uiso   1.00
Be225  C     0.59897   0.34405   0.21762   0.00000  Uiso   1.00
C225   N     0.60135   0.36172   0.28777   0.00000  Uiso   1.00
B115   C     0.57762   0.35276   0.32631   0.00000  Uiso   1.00
C226   N     0.56055   0.32976   0.28614   0.00000  Uiso   1.00
He224  H     0.61537   0.34661   0.17408   0.00000  Uiso   1.00
He225  H     0.56444   0.30700   0.17200   0.00000  Uiso   1.00
Li116  H     0.57317   0.36220   0.38452   0.00000  Uiso   1.00
Be226  C     0.58354   0.98687   0.81360   0.00000  Uiso   1.00
Li117  H     0.54607   0.23972   0.23842   0.00000  Uiso   1.00
Be227  C     0.58342   0.98556   0.16201   0.00000  Uiso   1.00
He226  H     0.96492   0.20392   0.70747   0.00000  Uiso   1.00
B116   C     0.52307   0.24014   0.23856   0.00000  Uiso   1.00
Be228  C     0.51576   0.21740   0.02790   0.00000  Uiso   1.00
Be229  C     0.51598   0.21735   0.94867   0.00000  Uiso   1.00
C227   N     0.51857   0.18099   0.92410   0.00000  Uiso   1.00
B117   C     0.52020   0.16031   0.98846   0.00000  Uiso   1.00
C228   N     0.51821   0.18106   0.05268   0.00000  Uiso   1.00
Li118  H     0.52225   0.13008   0.98855   0.00000  Uiso   1.00
C229   N     0.01057   0.26845   0.76287   0.00000  Uiso   1.00
Li119  H     0.54678   0.23962   0.73892   0.00000  Uiso   1.00
B118   C     0.52377   0.23992   0.73862   0.00000  Uiso   1.00
C230   N     0.51991   0.29933   0.42451   0.00000  Uiso   1.00
B119   C     0.52186   0.32002   0.48886   0.00000  Uiso   1.00
C231   N     0.52016   0.29924   0.55310   0.00000  Uiso   1.00
Li120  H     0.52386   0.35028   0.48896   0.00000  Uiso   1.00
He227  H     0.96548   0.27565   0.77017   0.00000  Uiso   1.00
Li121  H     0.99717   0.23986   0.24127   0.00000  Uiso   1.00
Be230  C     0.98283   0.25732   0.75466   0.00000  Uiso   1.00
Be231  C     0.98255   0.22201   0.72296   0.00000  Uiso   1.00
C232   N     0.01012   0.21050   0.71482   0.00000  Uiso   1.00
Be232  C     0.51760   0.26287   0.52831   0.00000  Uiso   1.00
Be233  C     0.51744   0.26292   0.44907   0.00000  Uiso   1.00
He228  H     0.51542   0.23985   0.40874   0.00000  Uiso   1.00
He229  H     0.51812   0.38063   0.78185   0.00000  Uiso   1.00
He230  H     0.51696   0.37961   0.19359   0.00000  Uiso   1.00
He231  H     0.51380   0.10219   0.28463   0.00000  Uiso   1.00
He232  H     0.51371   0.24050   0.06809   0.00000  Uiso   1.00
H59    Zn    0.81891   0.81331   0.16339   0.00000  Uiso   1.00
H60    Zn    0.81418   0.66280   0.31404   0.00000  Uiso   1.00
H61    Zn    0.70391   0.81876   0.31298   0.00000  Uiso   1.00
H62    Zn    0.69936   0.66845   0.16268   0.00000  Uiso   1.00
H63    Zn    0.81665   0.81206   0.81432   0.00000  Uiso   1.00
H64    Zn    0.81193   0.66197   0.66283   0.00000  Uiso   1.00
H65    Zn    0.70215   0.81807   0.66205   0.00000  Uiso   1.00
H66    Zn    0.69724   0.66832   0.81373   0.00000  Uiso   1.00
H67    Zn    0.90859   0.90530   0.31320   0.00000  Uiso   1.00
H68    Zn    0.90287   0.57043   0.16585   0.00000  Uiso   1.00
H69    Zn    0.61922   0.91686   0.15887   0.00000  Uiso   1.00
H70    Zn    0.61765   0.56492   0.31709   0.00000  Uiso   1.00
H71    Zn    0.90561   0.90120   0.65586   0.00000  Uiso   1.00
H72    Zn    0.90088   0.57562   0.82242   0.00000  Uiso   1.00
H73    Zn    0.61842   0.91733   0.81624   0.00000  Uiso   1.00
H74    Zn    0.61641   0.56396   0.65946   0.00000  Uiso   1.00
H75    Zn    0.51810   0.81358   0.81440   0.00000  Uiso   1.00
H76    Zn    0.51861   0.81362   0.16023   0.00000  Uiso   1.00
H77    Zn    0.51647   0.66566   0.31459   0.00000  Uiso   1.00
H78    Zn    0.51566   0.66551   0.66021   0.00000  Uiso   1.00
Be234  C     0.74681   0.86887   0.23716   0.00000  Uiso   1.00
Be235  C     0.77364   0.86775   0.20604   0.00000  Uiso   1.00
C233   N     0.78335   0.83165   0.21093   0.00000  Uiso   1.00
B120   C     0.76193   0.81202   0.24227   0.00000  Uiso   1.00
C234   N     0.73930   0.83321   0.25876   0.00000  Uiso   1.00
He233  H     0.78674   0.89000   0.18251   0.00000  Uiso   1.00
He234  H     0.73236   0.89214   0.24425   0.00000  Uiso   1.00
Li122  H     0.76301   0.78236   0.25464   0.00000  Uiso   1.00
Be236  C     0.74590   0.61497   0.19833   0.00000  Uiso   1.00
Be237  C     0.77261   0.61373   0.23018   0.00000  Uiso   1.00
C235   N     0.77932   0.64885   0.25688   0.00000  Uiso   1.00
B121   C     0.75642   0.66984   0.24213   0.00000  Uiso   1.00
C236   N     0.73552   0.65055   0.20745   0.00000  Uiso   1.00
He235  H     0.78745   0.59075   0.23475   0.00000  Uiso   1.00
He236  H     0.73335   0.59306   0.17142   0.00000  Uiso   1.00
Li123  H     0.75473   0.69903   0.25828   0.00000  Uiso   1.00
Be238  C     0.74418   0.86755   0.74334   0.00000  Uiso   1.00
Be239  C     0.77087   0.86626   0.77531   0.00000  Uiso   1.00
C237   N     0.78088   0.83039   0.76815   0.00000  Uiso   1.00
B122   C     0.75978   0.81102   0.73455   0.00000  Uiso   1.00
C238   N     0.73709   0.83220   0.71870   0.00000  Uiso   1.00
He237  H     0.78367   0.88827   0.80098   0.00000  Uiso   1.00
He238  H     0.72958   0.89074   0.73738   0.00000  Uiso   1.00
Li124  H     0.76114   0.78162   0.71993   0.00000  Uiso   1.00
Be240  C     0.74298   0.61412   0.77504   0.00000  Uiso   1.00
Be241  C     0.76969   0.61273   0.74333   0.00000  Uiso   1.00
C239   N     0.77676   0.64799   0.71822   0.00000  Uiso   1.00
B123   C     0.75404   0.66921   0.73356   0.00000  Uiso   1.00
C240   N     0.73294   0.64994   0.76731   0.00000  Uiso   1.00
He239  H     0.78433   0.58956   0.73796   0.00000  Uiso   1.00
He240  H     0.73019   0.59218   0.80095   0.00000  Uiso   1.00
Li125  H     0.75261   0.69855   0.71854   0.00000  Uiso   1.00
Be242  C     0.85750   0.72264   0.27316   0.00000  Uiso   1.00
Be243  C     0.85857   0.75753   0.23941   0.00000  Uiso   1.00
C241   N     0.83164   0.76692   0.21661   0.00000  Uiso   1.00
B124   C     0.81540   0.73736   0.23555   0.00000  Uiso   1.00
C242   N     0.83005   0.70975   0.26942   0.00000  Uiso   1.00
He241  H     0.87638   0.77632   0.23023   0.00000  Uiso   1.00
He242  H     0.87420   0.70582   0.29828   0.00000  Uiso   1.00
Li126  H     0.79295   0.73559   0.22298   0.00000  Uiso   1.00
Be244  C     0.65966   0.72348   0.24101   0.00000  Uiso   1.00
Be245  C     0.66074   0.75847   0.27438   0.00000  Uiso   1.00
C243   N     0.68807   0.77170   0.26892   0.00000  Uiso   1.00
B125   C     0.70265   0.74421   0.23442   0.00000  Uiso   1.00
C244   N     0.68648   0.71440   0.21677   0.00000  Uiso   1.00
He243  H     0.64415   0.77514   0.30042   0.00000  Uiso   1.00
He244  H     0.64198   0.70433   0.23327   0.00000  Uiso   1.00
Li127  H     0.72499   0.74621   0.22055   0.00000  Uiso   1.00
Be246  C     0.85530   0.72113   0.70617   0.00000  Uiso   1.00
Be247  C     0.85640   0.75598   0.74012   0.00000  Uiso   1.00
C245   N     0.82937   0.76575   0.76132   0.00000  Uiso   1.00
B126   C     0.81304   0.73643   0.74148   0.00000  Uiso   1.00
C246   N     0.82772   0.70865   0.70834   0.00000  Uiso   1.00
He245  H     0.87429   0.77451   0.75036   0.00000  Uiso   1.00
He246  H     0.87204   0.70408   0.68190   0.00000  Uiso   1.00
Li128  H     0.79049   0.73497   0.75275   0.00000  Uiso   1.00
Be248  C     0.65770   0.72280   0.73306   0.00000  Uiso   1.00
Be249  C     0.65886   0.75766   0.69915   0.00000  Uiso   1.00
C247   N     0.68610   0.77110   0.70576   0.00000  Uiso   1.00
B127   C     0.70056   0.74389   0.74152   0.00000  Uiso   1.00
C248   N     0.68439   0.71406   0.75895   0.00000  Uiso   1.00
He247  H     0.64238   0.77408   0.67196   0.00000  Uiso   1.00
He248  H     0.64005   0.70357   0.74025   0.00000  Uiso   1.00
Li129  H     0.72278   0.74612   0.75658   0.00000  Uiso   1.00
Be250  C     0.78032   0.79596   0.95112   0.00000  Uiso   1.00
Be251  C     0.78084   0.79623   0.03044   0.00000  Uiso   1.00
C249   N     0.80734   0.80756   0.05393   0.00000  Uiso   1.00
B128   C     0.82213   0.81288   0.98860   0.00000  Uiso   1.00
C250   N     0.80649   0.80713   0.92486   0.00000  Uiso   1.00
He249  H     0.76417   0.78991   0.07153   0.00000  Uiso   1.00
He250  H     0.76313   0.78935   0.91177   0.00000  Uiso   1.00
Li130  H     0.84414   0.82183   0.98743   0.00000  Uiso   1.00
Be252  C     0.77402   0.67147   0.52642   0.00000  Uiso   1.00
Be253  C     0.77451   0.67171   0.44711   0.00000  Uiso   1.00
C251   N     0.80178   0.66486   0.42337   0.00000  Uiso   1.00
B129   C     0.81694   0.66150   0.48862   0.00000  Uiso   1.00
C252   N     0.80097   0.66444   0.55248   0.00000  Uiso   1.00
He251  H     0.75739   0.67563   0.40626   0.00000  Uiso   1.00
He252  H     0.75641   0.67515   0.56581   0.00000  Uiso   1.00
Li131  H     0.83952   0.65587   0.48960   0.00000  Uiso   1.00
Be254  C     0.74169   0.81074   0.52853   0.00000  Uiso   1.00
Be255  C     0.74209   0.81091   0.44922   0.00000  Uiso   1.00
C253   N     0.71491   0.81644   0.42334   0.00000  Uiso   1.00
B130   C     0.69893   0.81865   0.48733   0.00000  Uiso   1.00
C254   N     0.71425   0.81615   0.55246   0.00000  Uiso   1.00
He253  H     0.75976   0.80814   0.40970   0.00000  Uiso   1.00
He254  H     0.75897   0.80781   0.56928   0.00000  Uiso   1.00
Li132  H     0.67619   0.82304   0.48649   0.00000  Uiso   1.00
Be256  C     0.73436   0.68844   0.94693   0.00000  Uiso   1.00
Be257  C     0.73487   0.68845   0.02627   0.00000  Uiso   1.00
C255   N     0.70927   0.67499   0.05231   0.00000  Uiso   1.00
B131   C     0.69394   0.66817   0.98845   0.00000  Uiso   1.00
C256   N     0.70844   0.67500   0.92323   0.00000  Uiso   1.00
He255  H     0.75169   0.69634   0.06575   0.00000  Uiso   1.00
He256  H     0.75068   0.69632   0.90595   0.00000  Uiso   1.00
Li133  H     0.67239   0.65743   0.98945   0.00000  Uiso   1.00
Be258  C     0.87348   0.90595   0.16620   0.00000  Uiso   1.00
Be259  C     0.85341   0.88402   0.12975   0.00000  Uiso   1.00
C257   N     0.84738   0.85400   0.17651   0.00000  Uiso   1.00
B132   C     0.86305   0.85931   0.24021   0.00000  Uiso   1.00
C258   N     0.87906   0.89046   0.23706   0.00000  Uiso   1.00
He257  H     0.84335   0.88709   0.07391   0.00000  Uiso   1.00
He258  H     0.88376   0.93167   0.14799   0.00000  Uiso   1.00
Li134  H     0.86251   0.84054   0.28926   0.00000  Uiso   1.00
Be260  C     0.86232   0.56535   0.30269   0.00000  Uiso   1.00
Be261  C     0.84237   0.58755   0.33817   0.00000  Uiso   1.00
C259   N     0.84114   0.62100   0.29925   0.00000  Uiso   1.00
B133   C     0.85951   0.61765   0.24063   0.00000  Uiso   1.00
C260   N     0.87282   0.58452   0.24022   0.00000  Uiso   1.00
He259  H     0.82932   0.58240   0.38856   0.00000  Uiso   1.00
He260  H     0.86958   0.53737   0.31625   0.00000  Uiso   1.00
Li135  H     0.86353   0.63970   0.19893   0.00000  Uiso   1.00
Be262  C     0.65560   0.91581   0.30245   0.00000  Uiso   1.00
Be263  C     0.67444   0.89255   0.33938   0.00000  Uiso   1.00
C261   N     0.67719   0.86056   0.29611   0.00000  Uiso   1.00
B134   C     0.66085   0.86586   0.23371   0.00000  Uiso   1.00
C262   N     0.64751   0.89897   0.23465   0.00000  Uiso   1.00
He261  H     0.68566   0.89597   0.39353   0.00000  Uiso   1.00
He262  H     0.64773   0.94319   0.31846   0.00000  Uiso   1.00
Li136  H     0.65853   0.84542   0.18778   0.00000  Uiso   1.00
Be264  C     0.65065   0.57087   0.16835   0.00000  Uiso   1.00
Be265  C     0.66866   0.59544   0.13131   0.00000  Uiso   1.00
C263   N     0.67286   0.62587   0.17848   0.00000  Uiso   1.00
B135   C     0.65822   0.61828   0.24306   0.00000  Uiso   1.00
C264   N     0.64463   0.58521   0.23996   0.00000  Uiso   1.00
He263  H     0.67836   0.59389   0.07475   0.00000  Uiso   1.00
He264  H     0.64213   0.54407   0.14998   0.00000  Uiso   1.00
Li137  H     0.65747   0.63690   0.29248   0.00000  Uiso   1.00
Be266  C     0.87086   0.90462   0.80279   0.00000  Uiso   1.00
Be267  C     0.85100   0.88326   0.84128   0.00000  Uiso   1.00
C265   N     0.84499   0.85234   0.79697   0.00000  Uiso   1.00
B136   C     0.86043   0.85655   0.73254   0.00000  Uiso   1.00
C266   N     0.87628   0.88785   0.73305   0.00000  Uiso   1.00
He265  H     0.84111   0.88728   0.89707   0.00000  Uiso   1.00
He266  H     0.88109   0.93072   0.81884   0.00000  Uiso   1.00
Li138  H     0.85994   0.83689   0.68485   0.00000  Uiso   1.00
Be268  C     0.86289   0.56732   0.68119   0.00000  Uiso   1.00
Be269  C     0.84285   0.58811   0.64262   0.00000  Uiso   1.00
C267   N     0.83936   0.62125   0.68160   0.00000  Uiso   1.00
B137   C     0.85643   0.61903   0.74332   0.00000  Uiso   1.00
C268   N     0.87103   0.58692   0.74573   0.00000  Uiso   1.00
He267  H     0.83123   0.58225   0.58998   0.00000  Uiso   1.00
He268  H     0.87163   0.53999   0.66850   0.00000  Uiso   1.00
Li139  H     0.85843   0.64107   0.78615   0.00000  Uiso   1.00
Be270  C     0.65460   0.91577   0.67229   0.00000  Uiso   1.00
Be271  C     0.67322   0.89222   0.63529   0.00000  Uiso   1.00
C269   N     0.67570   0.86019   0.67847   0.00000  Uiso   1.00
B138   C     0.65942   0.86572   0.74087   0.00000  Uiso   1.00
C270   N     0.64639   0.89904   0.74005   0.00000  Uiso   1.00
He269  H     0.68447   0.89548   0.58116   0.00000  Uiso   1.00
He270  H     0.64697   0.94328   0.65638   0.00000  Uiso   1.00
Li140  H     0.65693   0.84530   0.78673   0.00000  Uiso   1.00
Be272  C     0.64864   0.57063   0.80957   0.00000  Uiso   1.00
Be273  C     0.66646   0.59544   0.84669   0.00000  Uiso   1.00
C271   N     0.67079   0.62564   0.79904   0.00000  Uiso   1.00
B139   C     0.65641   0.61769   0.73419   0.00000  Uiso   1.00
C272   N     0.64288   0.58459   0.73750   0.00000  Uiso   1.00
He271  H     0.67595   0.59422   0.90356   0.00000  Uiso   1.00
He272  H     0.64009   0.54390   0.82818   0.00000  Uiso   1.00
Li141  H     0.65581   0.63606   0.68439   0.00000  Uiso   1.00
Be274  C     0.88973   0.85150   0.52066   0.00000  Uiso   1.00
Be275  C     0.89058   0.85251   0.44133   0.00000  Uiso   1.00
C273   N     0.90020   0.88724   0.41906   0.00000  Uiso   1.00
B140   C     0.90536   0.90577   0.48499   0.00000  Uiso   1.00
C274   N     0.89888   0.88556   0.54792   0.00000  Uiso   1.00
He273  H     0.88513   0.83107   0.39963   0.00000  Uiso   1.00
He274  H     0.88324   0.82926   0.55938   0.00000  Uiso   1.00
Li142  H     0.91322   0.93438   0.48709   0.00000  Uiso   1.00
Be276  C     0.86469   0.59961   0.95779   0.00000  Uiso   1.00
Be277  C     0.86522   0.59808   0.03711   0.00000  Uiso   1.00
C275   N     0.88938   0.57962   0.05929   0.00000  Uiso   1.00
B141   C     0.90282   0.57109   0.99341   0.00000  Uiso   1.00
C276   N     0.88851   0.58212   0.93049   0.00000  Uiso   1.00
He275  H     0.85001   0.60819   0.07894   0.00000  Uiso   1.00
He276  H     0.84905   0.61136   0.91906   0.00000  Uiso   1.00
Li143  H     0.92268   0.55593   0.99121   0.00000  Uiso   1.00
Be278  C     0.65673   0.89313   0.94705   0.00000  Uiso   1.00
Be279  C     0.65693   0.89304   0.02647   0.00000  Uiso   1.00
C277   N     0.63158   0.90726   0.05172   0.00000  Uiso   1.00
B142   C     0.61695   0.91553   0.98761   0.00000  Uiso   1.00
C278   N     0.63124   0.90740   0.92288   0.00000  Uiso   1.00
He277  H     0.67320   0.88418   0.06657   0.00000  Uiso   1.00
He278  H     0.67279   0.88437   0.90625   0.00000  Uiso   1.00
Li144  H     0.59590   0.92766   0.98807   0.00000  Uiso   1.00
Be280  C     0.65588   0.58608   0.52935   0.00000  Uiso   1.00
Be281  C     0.65618   0.58632   0.44992   0.00000  Uiso   1.00
C279   N     0.63005   0.57463   0.42429   0.00000  Uiso   1.00
B143   C     0.61493   0.56740   0.48819   0.00000  Uiso   1.00
C280   N     0.62955   0.57424   0.55315   0.00000  Uiso   1.00
He279  H     0.67297   0.59380   0.41001   0.00000  Uiso   1.00
He280  H     0.67237   0.59329   0.57040   0.00000  Uiso   1.00
Li145  H     0.59320   0.55727   0.48742   0.00000  Uiso   1.00
Be282  C     0.95049   0.96770   0.30853   0.00000  Uiso   1.00
C281   N     0.92223   0.95799   0.30818   0.00000  Uiso   1.00
He281  H     0.96704   0.94674   0.30894   0.00000  Uiso   1.00
Be283  C     0.94665   0.96202   0.63402   0.00000  Uiso   1.00
C282   N     0.91916   0.95347   0.65368   0.00000  Uiso   1.00
He282  H     0.96229   0.94046   0.62343   0.00000  Uiso   1.00
Be284  C     0.94688   0.51964   0.82378   0.00000  Uiso   1.00
B144   C     0.90635   0.49144   0.81631   0.00000  Uiso   1.00
C283   N     0.91823   0.52563   0.81752   0.00000  Uiso   1.00
He283  H     0.96197   0.54262   0.82576   0.00000  Uiso   1.00
Li146  H     0.88369   0.48654   0.81194   0.00000  Uiso   1.00
Be285  C     0.94451   0.51321   0.21959   0.00000  Uiso   1.00
C284   N     0.92008   0.52034   0.17899   0.00000  Uiso   1.00
B145   C     0.91032   0.48664   0.15695   0.00000  Uiso   1.00
He284  H     0.95705   0.53566   0.24464   0.00000  Uiso   1.00
Li147  H     0.89118   0.48265   0.12309   0.00000  Uiso   1.00
C285   N     0.52050   0.79859   0.05156   0.00000  Uiso   1.00
C286   N     0.61019   0.97156   0.81046   0.00000  Uiso   1.00
He285  H     0.56463   0.96953   0.81564   0.00000  Uiso   1.00
Be286  C     0.52297   0.76222   0.94764   0.00000  Uiso   1.00
C287   N     0.61026   0.97085   0.16525   0.00000  Uiso   1.00
He286  H     0.56473   0.96780   0.15964   0.00000  Uiso   1.00
Be287  C     0.58357   0.49434   0.31534   0.00000  Uiso   1.00
C288   N     0.61004   0.51044   0.31075   0.00000  Uiso   1.00
B146   C     0.62824   0.48168   0.30941   0.00000  Uiso   1.00
He287  H     0.56450   0.51107   0.31844   0.00000  Uiso   1.00
Li148  H     0.65108   0.48508   0.30635   0.00000  Uiso   1.00
Be288  C     0.58326   0.49259   0.66164   0.00000  Uiso   1.00
B147   C     0.62809   0.48099   0.66807   0.00000  Uiso   1.00
C289   N     0.60951   0.50932   0.66616   0.00000  Uiso   1.00
He288  H     0.56398   0.50887   0.65809   0.00000  Uiso   1.00
Li149  H     0.65088   0.48493   0.67124   0.00000  Uiso   1.00
Be289  C     0.98136   0.86411   0.21130   0.00000  Uiso   1.00
Be290  C     0.95607   0.88307   0.20928   0.00000  Uiso   1.00
C290   N     0.94358   0.88004   0.28054   0.00000  Uiso   1.00
B148   C     0.96170   0.86019   0.32365   0.00000  Uiso   1.00
C291   N     0.98495   0.85016   0.28441   0.00000  Uiso   1.00
He289  H     0.94587   0.89798   0.16251   0.00000  Uiso   1.00
He290  H     0.99718   0.85993   0.16681   0.00000  Uiso   1.00
Li150  H     0.95796   0.85307   0.38367   0.00000  Uiso   1.00
Be291  C     0.96532   0.63430   0.26923   0.00000  Uiso   1.00
Be292  C     0.94051   0.61394   0.26951   0.00000  Uiso   1.00
C292   N     0.93437   0.60392   0.19485   0.00000  Uiso   1.00
B149   C     0.95586   0.61740   0.15227   0.00000  Uiso   1.00
C293   N     0.97487   0.63651   0.19454   0.00000  Uiso   1.00
He291  H     0.92655   0.60648   0.31682   0.00000  Uiso   1.00
He292  H     0.97674   0.64747   0.31634   0.00000  Uiso   1.00
Li151  H     0.95722   0.61420   0.09016   0.00000  Uiso   1.00
Be293  C     0.54220   0.87935   0.24400   0.00000  Uiso   1.00
Be294  C     0.56550   0.90262   0.24430   0.00000  Uiso   1.00
C294   N     0.58249   0.89307   0.18310   0.00000  Uiso   1.00
B150   C     0.56939   0.86410   0.14879   0.00000  Uiso   1.00
C295   N     0.54463   0.85536   0.18252   0.00000  Uiso   1.00
He293  H     0.57119   0.92522   0.28322   0.00000  Uiso   1.00
He294  H     0.52398   0.87838   0.28210   0.00000  Uiso   1.00
Li152  H     0.57752   0.85003   0.09798   0.00000  Uiso   1.00
Be295  C     0.53947   0.59872   0.23477   0.00000  Uiso   1.00
Be296  C     0.56288   0.57594   0.23482   0.00000  Uiso   1.00
C296   N     0.58029   0.58687   0.29435   0.00000  Uiso   1.00
B151   C     0.56735   0.61618   0.32716   0.00000  Uiso   1.00
C297   N     0.54229   0.62383   0.29424   0.00000  Uiso   1.00
He295  H     0.56836   0.55282   0.19721   0.00000  Uiso   1.00
He296  H     0.52095   0.59866   0.19768   0.00000  Uiso   1.00
Li153  H     0.57580   0.63129   0.37645   0.00000  Uiso   1.00
Be297  C     0.97907   0.86605   0.76337   0.00000  Uiso   1.00
Be298  C     0.95326   0.88378   0.76255   0.00000  Uiso   1.00
C298   N     0.94109   0.87814   0.69149   0.00000  Uiso   1.00
B152   C     0.95991   0.85802   0.65122   0.00000  Uiso   1.00
C299   N     0.98332   0.85032   0.69207   0.00000  Uiso   1.00
He297  H     0.94251   0.89947   0.80726   0.00000  Uiso   1.00
He298  H     0.99486   0.86395   0.80860   0.00000  Uiso   1.00
Li154  H     0.95659   0.84908   0.59203   0.00000  Uiso   1.00
Be299  C     0.96604   0.63133   0.71248   0.00000  Uiso   1.00
Be300  C     0.94062   0.61235   0.71431   0.00000  Uiso   1.00
C300   N     0.93320   0.60696   0.79009   0.00000  Uiso   1.00
B153   C     0.95457   0.62165   0.83152   0.00000  Uiso   1.00
C301   N     0.97479   0.63702   0.78712   0.00000  Uiso   1.00
He299  H     0.92705   0.60298   0.66755   0.00000  Uiso   1.00
He300  H     0.97850   0.64108   0.66389   0.00000  Uiso   1.00
Li155  H     0.95504   0.62194   0.89408   0.00000  Uiso   1.00
Be301  C     0.54096   0.88034   0.73260   0.00000  Uiso   1.00
Be302  C     0.56416   0.90380   0.73248   0.00000  Uiso   1.00
C302   N     0.58150   0.89381   0.79264   0.00000  Uiso   1.00
B154   C     0.56872   0.86436   0.82604   0.00000  Uiso   1.00
C303   N     0.54383   0.85574   0.79284   0.00000  Uiso   1.00
He301  H     0.56954   0.92682   0.69436   0.00000  Uiso   1.00
He302  H     0.52254   0.87960   0.69514   0.00000  Uiso   1.00
Li156  H     0.57718   0.84984   0.87591   0.00000  Uiso   1.00
Be303  C     0.53778   0.59770   0.73880   0.00000  Uiso   1.00
Be304  C     0.56105   0.57468   0.73910   0.00000  Uiso   1.00
C304   N     0.57889   0.58583   0.68077   0.00000  Uiso   1.00
B155   C     0.56635   0.61556   0.64840   0.00000  Uiso   1.00
C305   N     0.54114   0.62325   0.68038   0.00000  Uiso   1.00
He303  H     0.56615   0.55124   0.77622   0.00000  Uiso   1.00
He304  H     0.51903   0.59757   0.77500   0.00000  Uiso   1.00
Li157  H     0.57520   0.63094   0.60005   0.00000  Uiso   1.00
He305  H     0.52514   0.73919   0.06712   0.00000  Uiso   1.00
B156   C     0.51854   0.81928   0.98730   0.00000  Uiso   1.00
Li158  H     0.51641   0.84950   0.98733   0.00000  Uiso   1.00
C306   N     0.51814   0.68083   0.42320   0.00000  Uiso   1.00
B157   C     0.51632   0.66005   0.48737   0.00000  Uiso   1.00
C307   N     0.51783   0.68078   0.55174   0.00000  Uiso   1.00
Li159  H     0.51455   0.62976   0.48726   0.00000  Uiso   1.00
Be305  C     0.97420   0.72643   0.21728   0.00000  Uiso   1.00
Be306  C     0.97563   0.76170   0.24859   0.00000  Uiso   1.00
C308   N     0.00360   0.77011   0.26249   0.00000  Uiso   1.00
C309   N     0.00117   0.71216   0.21450   0.00000  Uiso   1.00
He306  H     0.95888   0.78162   0.26009   0.00000  Uiso   1.00
He307  H     0.95595   0.71033   0.19817   0.00000  Uiso   1.00
Be307  C     0.97425   0.72661   0.76218   0.00000  Uiso   1.00
Be308  C     0.97548   0.76199   0.73143   0.00000  Uiso   1.00
C310   N     0.00342   0.77083   0.71816   0.00000  Uiso   1.00
C311   N     0.00131   0.71268   0.76525   0.00000  Uiso   1.00
He308  H     0.95859   0.78170   0.71992   0.00000  Uiso   1.00
He309  H     0.95606   0.71021   0.78059   0.00000  Uiso   1.00
Be309  C     0.55791   0.72112   0.72073   0.00000  Uiso   1.00
Be310  C     0.55853   0.75649   0.75220   0.00000  Uiso   1.00
C312   N     0.53106   0.76829   0.76093   0.00000  Uiso   1.00
B158   C     0.51478   0.73959   0.73757   0.00000  Uiso   1.00
C313   N     0.53006   0.71032   0.71340   0.00000  Uiso   1.00
He310  H     0.57630   0.77443   0.76724   0.00000  Uiso   1.00
He311  H     0.57505   0.70253   0.70490   0.00000  Uiso   1.00
Be311  C     0.55856   0.72140   0.25417   0.00000  Uiso   1.00
Be312  C     0.55911   0.75672   0.22258   0.00000  Uiso   1.00
C314   N     0.53161   0.76840   0.21371   0.00000  Uiso   1.00
B159   C     0.51539   0.73967   0.23714   0.00000  Uiso   1.00
C315   N     0.53073   0.71050   0.26147   0.00000  Uiso   1.00
He312  H     0.57684   0.77472   0.20754   0.00000  Uiso   1.00
He313  H     0.57574   0.70290   0.27011   0.00000  Uiso   1.00
He314  H     0.99555   0.74643   0.41102   0.00000  Uiso   1.00
He315  H     0.99546   0.74679   0.57075   0.00000  Uiso   1.00
Be313  C     0.52008   0.71721   0.52723   0.00000  Uiso   1.00
Be314  C     0.52027   0.71725   0.44799   0.00000  Uiso   1.00
Be315  C     0.00189   0.76839   0.53037   0.00000  Uiso   1.00
Be316  C     0.00195   0.76820   0.45113   0.00000  Uiso   1.00
He316  H     0.52491   0.73915   0.90734   0.00000  Uiso   1.00
He317  H     0.52173   0.74031   0.56762   0.00000  Uiso   1.00
He318  H     0.52212   0.74037   0.40779   0.00000  Uiso   1.00
C316   N     0.52031   0.79856   0.92301   0.00000  Uiso   1.00
Be317  C     0.52309   0.76224   0.02687   0.00000  Uiso   1.00
Be318  C     0.00779   0.71509   0.02963   0.00000  Uiso   1.00
Be319  C     0.00790   0.71518   0.95042   0.00000  Uiso   1.00
C317   N     0.00926   0.67876   0.92544   0.00000  Uiso   1.00
C318   N     0.00903   0.67860   0.05418   0.00000  Uiso   1.00
He319  H     0.00695   0.73848   0.91043   0.00000  Uiso   1.00
He320  H     0.00672   0.73828   0.06988   0.00000  Uiso   1.00
C319   N     0.01220   0.80213   0.42615   0.00000  Uiso   1.00
C320   N     0.01217   0.80241   0.55488   0.00000  Uiso   1.00
H79    Zn    0.00949   0.66454   0.81585   0.00000  Uiso   1.00
H80    Zn    0.00929   0.66409   0.16359   0.00000  Uiso   1.00
Be320  C     0.95143   0.48169   0.82482   0.00000  Uiso   1.00
B160   C     0.00998   0.65786   0.98969   0.00000  Uiso   1.00
Li160  H     0.01101   0.62755   0.98951   0.00000  Uiso   1.00
loop_
_geom_bond_atom_site_label_1
_geom_bond_atom_site_label_2
_geom_bond_distance
_geom_bond_site_symmetry_2
_ccdc_geom_bond_type
H1     C1      2.007   .     S
H1     C9      2.015   .     S
H1     C17     2.014   .     S
H1     C25     2.012   .     S
H2     C3      2.003   .     S
H2     C10     2.013   .     S
H2     C19     2.012   .     S
H2     C27     2.008   .     S
H3     C2      2.006   .     S
H3     C11     2.013   .     S
H3     C21     2.010   .     S
H3     C29     2.006   .     S
H4     C4      2.006   .     S
H4     C12     2.013   .     S
H4     C23     2.005   .     S
H4     C31     2.007   .     S
H5     C5      2.006   .     S
H5     C13     2.016   .     S
H5     C18     2.012   .     S
H5     C33     2.007   .     S
H6     C7      2.003   .     S
H6     C14     2.013   .     S
H6     C20     2.011   .     S
H6     C35     2.005   .     S
H7     C6      2.006   .     S
H7     C15     2.012   .     S
H7     C22     2.010   .     S
H7     C37     2.006   .     S
H8     C8      2.006   .     S
H8     C16     2.012   .     S
H8     C24     2.004   .     S
H8     C39     2.006   .     S
H9     C26     2.010   .     S
H9     C41     2.007   .     S
H9     C49     2.004   .     S
H9     C58     1.993   .     S
H10    C28     2.007   .     S
H10    C43     2.004   .     S
H10    C52     2.002   .     S
H10    C60     1.990   .     S
H11    C30     2.006   .     S
H11    C45     2.002   .     S
H11    C54     2.005   .     S
H11    C62     1.996   .     S
H12    C32     2.009   .     S
H12    C47     2.004   .     S
H12    C55     2.004   .     S
H12    C64     1.993   .     S
H13    C34     2.005   .     S
H13    C42     2.008   .     S
H13    C50     2.007   .     S
H13    C66     2.004   .     S
H14    C36     2.005   .     S
H14    C44     2.006   .     S
H14    C51     2.009   .     S
H14    C68     2.003   .     S
H15    C38     2.006   .     S
H15    C46     2.002   .     S
H15    C53     2.006   .     S
H15    C70     1.997   .     S
H16    C40     2.008   .     S
H16    C48     2.005   .     S
H16    C57     2.004   .     S
H16    C72     1.994   .     S
H17    C59     1.991   .     S
H17    C77     1.991   .     S
H17    C82     1.987   .     S
H17    C220    1.996   1_455 S
H18    C56     1.984   .     S
H18    C67     1.997   .     S
H18    C212    1.988   1_455 S
H18    C232    1.991   .     S
H19    C69     1.997   .     S
H19    C74     1.986   .     S
H19    C214    1.988   1_455 S
H19    C229    1.992   .     S
H20    C61     1.991   .     S
H20    C75     1.989   .     S
H20    C78     1.992   .     S
H20    C222    1.996   1_455 S
Be1    Be2     1.392   .     D
Be1    C2      1.389   .     S
Be1    He2     1.097   .     S
Be2    C1      1.389   .     S
Be2    He1     1.097   .     S
C1     B1      1.358   .     D
B1     C2      1.359   .     S
B1     Li1     1.095   .     S
Be3    Be4     1.392   .     D
Be3    C4      1.390   .     S
Be3    He4     1.097   .     S
Be4    C3      1.388   .     S
Be4    He3     1.097   .     S
C3     B2      1.358   .     D
B2     C4      1.358   .     S
B2     Li2     1.095   .     S
Be5    Be6     1.392   .     D
Be5    C6      1.389   .     S
Be5    He6     1.097   .     S
Be6    C5      1.389   .     S
Be6    He5     1.097   .     S
C5     B3      1.358   .     D
B3     C6      1.358   .     S
B3     Li3     1.095   .     S
Be7    Be8     1.392   .     D
Be7    C8      1.390   .     S
Be7    He8     1.097   .     S
Be8    C7      1.389   .     S
Be8    He7     1.097   .     S
C7     B4      1.358   .     D
B4     C8      1.358   .     S
B4     Li4     1.096   .     S
Be9    Be10    1.394   .     D
Be9    C10     1.389   .     S
Be9    He10    1.097   .     S
Be10   C9      1.390   .     S
Be10   He9     1.097   .     S
C9     B5      1.358   .     D
B5     C10     1.359   .     S
B5     Li5     1.096   .     S
Be11   Be12    1.394   .     D
Be11   C12     1.390   .     S
Be11   He12    1.097   .     S
Be12   C11     1.390   .     S
Be12   He11    1.097   .     S
C11    B6      1.358   .     D
B6     C12     1.358   .     S
B6     Li6     1.095   .     S
Be13   Be14    1.394   .     D
Be13   C14     1.389   .     S
Be13   He14    1.097   .     S
Be14   C13     1.390   .     S
Be14   He13    1.097   .     S
C13    B7      1.358   .     D
B7     C14     1.359   .     S
B7     Li7     1.095   .     S
Be15   Be16    1.394   .     D
Be15   C16     1.390   .     S
Be15   He16    1.097   .     S
Be16   C15     1.390   .     S
Be16   He15    1.097   .     S
C15    B8      1.358   .     D
B8     C16     1.357   .     S
B8     Li8     1.095   .     S
Be17   Be18    1.392   1_556 D
Be17   C18     1.390   .     S
Be17   He18    1.097   .     S
Be18   Be17    1.392   1_554 D
Be18   C17     1.390   .     S
Be18   He17    1.097   .     S
C17    B9      1.360   1_554 S
B9     C17     1.360   1_556 S
B9     C18     1.360   .     D
B9     Li9     1.097   .     S
Be19   Be20    1.391   .     D
Be19   C20     1.390   .     S
Be19   He20    1.097   .     S
Be20   C19     1.390   .     S
Be20   He19    1.098   .     S
C19    B10     1.360   .     D
B10    C20     1.360   .     S
B10    Li10    1.097   .     S
Be21   Be22    1.391   .     D
Be21   C22     1.390   .     S
Be21   He22    1.097   .     S
Be22   C21     1.390   .     S
Be22   He21    1.097   .     S
C21    B11     1.360   .     D
B11    C22     1.360   .     S
B11    Li11    1.097   .     S
Be23   Be24    1.392   1_556 D
Be23   C24     1.389   .     S
Be23   He24    1.097   .     S
Be24   Be23    1.392   1_554 D
Be24   C23     1.390   .     S
Be24   He23    1.097   .     S
C23    B12     1.359   1_554 D
B12    C23     1.359   1_556 D
B12    C24     1.359   .     S
B12    Li12    1.098   .     S
Be25   Be26    1.394   .     D
Be25   C26     1.389   .     S
Be25   He26    1.097   .     S
Be26   C25     1.390   .     S
Be26   He25    1.097   .     S
C25    B13     1.359   .     S
B13    C26     1.358   .     D
B13    Li13    1.098   .     S
Be27   Be28    1.394   .     D
Be27   C28     1.389   .     S
Be27   He28    1.097   .     S
Be28   C27     1.390   .     S
Be28   He27    1.097   .     S
C27    B14     1.358   .     D
B14    C28     1.359   .     S
B14    Li14    1.098   .     S
Be29   Be30    1.393   .     D
Be29   C30     1.389   .     S
Be29   He30    1.097   .     S
Be30   C29     1.390   .     S
Be30   He29    1.097   .     S
C29    B15     1.358   .     S
B15    C30     1.359   .     D
B15    Li15    1.098   .     S
Be31   Be32    1.394   .     D
Be31   C32     1.390   .     S
Be31   He32    1.097   .     S
Be32   C31     1.389   .     S
Be32   He31    1.096   .     S
C31    B16     1.357   .     D
B16    C32     1.358   .     S
B16    Li16    1.096   .     S
Be33   Be34    1.394   .     D
Be33   C34     1.389   .     S
Be33   He34    1.097   .     S
Be34   C33     1.390   .     S
Be34   He33    1.097   .     S
C33    B17     1.358   .     S
B17    C34     1.358   .     D
B17    Li17    1.098   .     S
Be35   Be36    1.394   .     D
Be35   C36     1.389   .     S
Be35   He36    1.097   .     S
Be36   C35     1.390   .     S
Be36   He35    1.097   .     S
C35    B18     1.357   .     D
B18    C36     1.358   .     S
B18    Li18    1.098   .     S
Be37   Be38    1.394   .     D
Be37   C38     1.389   .     S
Be37   He38    1.097   .     S
Be38   C37     1.389   .     S
Be38   He37    1.097   .     S
C37    B19     1.358   .     S
B19    C38     1.359   .     D
B19    Li19    1.098   .     S
Be39   Be40    1.394   .     D
Be39   C40     1.390   .     S
Be39   He40    1.097   .     S
Be40   C39     1.389   .     S
Be40   He39    1.097   .     S
C39    B20     1.357   .     S
B20    C40     1.358   .     D
B20    Li20    1.096   .     S
Be41   Be42    1.393   .     D
Be41   C42     1.389   .     S
Be41   He42    1.097   .     S
Be42   C41     1.390   .     S
Be42   He41    1.097   .     S
C41    B21     1.359   .     D
B21    C42     1.359   .     S
B21    Li21    1.098   .     S
Be43   Be44    1.393   1_556 D
Be43   C44     1.389   .     S
Be43   He44    1.097   .     S
Be44   Be43    1.393   1_554 D
Be44   C43     1.389   .     S
Be44   He43    1.097   .     S
C43    B22     1.359   1_554 D
B22    C43     1.359   1_556 D
B22    C44     1.359   .     S
B22    Li22    1.097   .     S
Be45   Be46    1.393   1_556 D
Be45   C46     1.390   .     S
Be45   He46    1.097   .     S
Be46   Be45    1.393   1_554 D
Be46   C45     1.389   .     S
Be46   He45    1.097   .     S
C45    B23     1.358   1_554 D
B23    C45     1.358   1_556 D
B23    C46     1.358   .     S
B23    Li23    1.098   .     S
Be47   Be48    1.391   .     D
Be47   C48     1.389   .     S
Be47   He48    1.095   .     S
Be48   C47     1.389   .     S
Be48   He47    1.095   .     S
C47    B24     1.358   .     S
B24    C48     1.359   .     D
B24    Li24    1.098   .     S
Be49   C49     1.391   .     S
Be49   He49    1.097   .     S
Be49   Be129   1.392   1_545 D
C49    B25     1.357   1_545 D
B25    C49     1.357   1_565 D
B25    Li25    1.098   .     S
B25    C131    1.358   .     S
Be50   C50     1.389   .     S
Be50   He50    1.097   .     S
Be50   Be130   1.394   1_545 D
B26    C50     1.359   1_565 D
B26    Li26    1.098   .     S
B26    C132    1.359   .     S
C50    B26     1.359   1_545 D
Be51   C51     1.390   .     S
Be51   He51    1.097   .     S
Be51   Be131   1.393   .     D
C51    B66     1.359   .     S
Be52   C52     1.391   .     S
Be52   He52    1.097   .     S
Be52   Be132   1.392   .     D
C52    B67     1.357   .     D
Be53   C53     1.390   1_565 S
Be53   He53    1.096   1_565 S
Be53   Be133   1.391   .     D
B27    C53     1.358   1_565 S
B27    Li27    1.098   .     S
B27    C135    1.359   .     D
C53    Be53    1.390   1_545 S
C53    B27     1.358   1_545 S
He53   Be53    1.096   1_545 S
Be54   C54     1.390   1_565 S
Be54   He54    1.097   1_565 S
Be54   Be134   1.391   .     D
C54    Be54    1.390   1_545 S
C54    B28     1.358   1_545 S
B28    C54     1.358   1_565 S
B28    Li28    1.098   .     S
B28    C136    1.358   .     D
He54   Be54    1.097   1_545 S
Li29   B38     1.097   .     S
C55    B68     1.358   .     S
C55    Be154   1.390   .     S
He55   Be154   1.097   .     S
C56    B37     1.356   .     S
C56    Be80    1.389   .     S
C57    B69     1.358   .     S
C57    Be153   1.390   .     S
He56   Be153   1.097   .     S
Be55   Be56    1.390   .     D
Be55   C59     1.389   .     S
Be55   He58    1.097   .     S
Be56   C58     1.390   .     S
Be56   He57    1.097   .     S
C58    B29     1.357   .     D
B29    C59     1.358   .     S
B29    Li30    1.097   .     S
Be57   Be58    1.391   .     D
Be57   C61     1.389   .     S
Be57   He60    1.097   .     S
Be58   C60     1.389   .     S
Be58   He59    1.097   .     S
C60    B30     1.357   .     D
B30    C61     1.358   .     S
B30    Li31    1.097   .     S
Be59   Be60    1.391   .     D
Be59   C63     1.388   .     S
Be59   He231   1.097   .     S
Be60   C62     1.390   .     S
Be60   He61    1.097   .     S
C62    B31     1.357   .     D
B31    C63     1.358   .     S
B31    Li32    1.098   .     S
C63    H56     1.988   .     S
He62   Be212   1.097   1_455 S
Be61   Be62    1.392   .     D
Be61   C65     1.389   .     S
Be61   He230   1.097   .     S
Be62   C64     1.389   .     S
Be62   He63    1.097   .     S
C64    B32     1.357   .     D
B32    C65     1.356   .     S
B32    Li33    1.098   .     S
C65    H57     1.987   .     S
He64   Be210   1.097   1_455 S
Be63   Be64    1.392   .     D
Be63   C67     1.388   .     S
Be63   He66    1.097   .     S
Be64   C66     1.391   .     S
Be64   He65    1.097   .     S
C66    B33     1.357   .     D
B33    C67     1.359   .     S
B33    Li34    1.097   .     S
Be65   Be66    1.393   .     D
Be65   C69     1.389   .     S
Be65   He68    1.097   .     S
Be66   C68     1.390   .     S
Be66   He67    1.097   .     S
C68    B34     1.357   .     D
B34    C69     1.358   .     S
B34    Li35    1.097   .     S
Be67   Be68    1.391   .     D
Be67   C71     1.388   .     S
Be67   He203   1.097   .     S
Be68   C70     1.390   .     S
Be68   He69    1.097   .     S
C70    B35     1.357   .     D
B35    C71     1.358   .     S
B35    Li36    1.098   .     S
C71    H55     1.989   .     S
Be69   He71    1.097   .     S
Be69   C82     1.390   .     S
Be69   Be80    1.390   .     D
Be70   Be71    1.392   .     D
Be70   C73     1.389   .     S
Be70   He229   1.097   .     S
Be71   C72     1.389   .     S
Be71   He70    1.097   .     S
C72    B36     1.357   .     D
B36    C73     1.357   .     S
B36    Li37    1.098   .     S
C73    H58     1.988   .     S
He72   Be78    1.096   .     S
B37    Li38    1.097   .     S
B37    C82     1.356   .     D
He73   Be79    1.097   .     S
Be72   Be73    1.390   1_554 D
Be72   C75     1.389   .     S
Be72   He75    1.097   .     S
Be73   Be72    1.390   1_556 D
Be73   C74     1.389   .     S
Be73   He74    1.097   .     S
C74    B38     1.357   .     D
B38    C75     1.357   1_556 S
C75    B38     1.357   1_554 S
He76   Be80    1.097   .     S
C76    Be78    1.389   .     S
C76    H57     1.986   .     S
C76    B116    1.356   .     D
Be74   Be75    1.389   .     D
Be74   C78     1.389   .     S
Be74   He78    1.098   .     S
Be75   C77     1.389   .     S
Be75   He77    1.097   .     S
C77    B39     1.358   .     S
B39    C78     1.358   .     D
B39    Li121   1.097   1_455 S
B40    Li39    1.098   .     S
B40    C229    1.357   .     D
B40    C232    1.356   .     S
Be76   Be77    1.392   .     D
Be76   C80     1.389   .     S
Be76   He80    1.097   .     S
Be77   C79     1.389   .     S
Be77   He79    1.097   .     S
C79    H55     1.987   .     S
C79    B118    1.356   .     S
C80    H58     1.987   .     S
C80    B118    1.356   .     D
Be78   Be79    1.392   .     D
Be79   C81     1.389   .     S
C81    H56     1.986   .     S
C81    B116    1.356   .     S
H21    C83     1.995   .     S
H21    C91     2.008   .     S
H21    C99     1.997   .     S
H21    C107    1.995   .     S
H22    C85     1.996   .     S
H22    C92     2.008   .     S
H22    C101    1.999   .     S
H22    C109    1.996   .     S
H23    C84     1.993   .     S
H23    C93     2.002   .     S
H23    C103    1.993   .     S
H23    C111    1.992   .     S
H24    C86     1.996   .     S
H24    C94     2.006   .     S
H24    C105    1.994   .     S
H24    C113    1.994   .     S
H25    C87     1.991   .     S
H25    C95     2.003   .     S
H25    C100    1.996   .     S
H25    C115    1.989   .     S
H26    C89     1.995   .     S
H26    C96     2.004   .     S
H26    C102    1.998   .     S
H26    C117    1.993   .     S
H27    C88     1.992   .     S
H27    C97     2.004   .     S
H27    C104    1.994   .     S
H27    C119    1.993   .     S
H28    C90     1.992   .     S
H28    C98     2.002   .     S
H28    C106    1.994   .     S
H28    C121    1.991   .     S
H29    C108    1.996   .     S
H29    C123    2.008   .     S
H29    C132    2.005   .     S
H29    C139    2.006   .     S
H30    C110    1.997   .     S
H30    C125    2.008   .     S
H30    C133    2.006   .     S
H30    C141    2.007   .     S
H31    C112    1.994   .     S
H31    C127    2.004   .     S
H31    C135    1.997   .     S
H31    C143    2.000   .     S
H32    C114    1.995   .     S
H32    C129    2.003   .     S
H32    C138    1.997   .     S
H32    C145    2.001   .     S
H33    C116    1.991   .     S
H33    C124    2.004   .     S
H33    C131    1.992   .     S
H33    C147    2.002   .     S
H34    C118    1.995   .     S
H34    C126    2.005   .     S
H34    C134    1.992   .     S
H34    C149    2.004   .     S
H35    C120    1.993   .     S
H35    C128    2.004   .     S
H35    C136    1.996   .     S
H35    C151    2.001   .     S
H36    C122    1.993   .     S
H36    C130    2.003   .     S
H36    C137    1.996   .     S
H36    C153    2.000   .     S
H37    C148    1.994   .     S
H37    C291    1.988   1_455 S
H37    C308    1.991   .     S
H37    C319    1.989   .     S
H38    C140    1.997   .     S
H38    C299    1.988   1_455 S
H38    C310    1.992   .     S
H38    C320    1.990   .     S
B41    Li40    1.097   .     S
B41    C310    1.358   .     S
B41    C311    1.358   .     D
Be81   Be82    1.392   .     D
Be81   C84     1.389   .     S
Be81   He82    1.097   .     S
Be82   C83     1.389   .     S
Be82   He81    1.097   .     S
C83    B42     1.356   .     S
B42    C84     1.356   .     D
B42    Li41    1.095   .     S
Be83   Be84    1.393   .     D
Be83   C86     1.389   .     S
Be83   He84    1.097   .     S
Be84   C85     1.389   .     S
Be84   He83    1.097   .     S
C85    B43     1.356   .     S
B43    C86     1.356   .     D
B43    Li42    1.094   .     S
Be85   Be86    1.392   .     D
Be85   C88     1.389   .     S
Be85   He86    1.097   .     S
Be86   C87     1.389   .     S
Be86   He85    1.097   .     S
C87    B44     1.356   .     S
B44    C88     1.356   .     D
B44    Li43    1.095   .     S
Be87   Be88    1.392   .     D
Be87   C90     1.388   .     S
Be87   He88    1.097   .     S
Be88   C89     1.390   .     S
Be88   He87    1.097   .     S
C89    B45     1.356   .     S
B45    C90     1.356   .     D
B45    Li44    1.095   .     S
Be89   Be90    1.394   .     D
Be89   C92     1.389   .     S
Be89   He90    1.097   .     S
Be90   C91     1.390   .     S
Be90   He89    1.097   .     S
C91    B46     1.357   .     S
B46    C92     1.357   .     D
B46    Li45    1.095   .     S
Be91   Be92    1.393   .     D
Be91   C94     1.390   .     S
Be91   He92    1.097   .     S
Be92   C93     1.389   .     S
Be92   He91    1.097   .     S
C93    B47     1.356   .     S
B47    C94     1.357   .     D
B47    Li46    1.094   .     S
Be93   Be94    1.394   .     D
Be93   C96     1.390   .     S
Be93   He94    1.097   .     S
Be94   C95     1.389   .     S
Be94   He93    1.097   .     S
C95    B48     1.356   .     S
B48    C96     1.356   .     D
B48    Li47    1.095   .     S
Be95   Be96    1.393   .     D
Be95   C98     1.389   .     S
Be95   He96    1.097   .     S
Be96   C97     1.390   .     S
Be96   He95    1.097   .     S
C97    B49     1.356   .     S
B49    C98     1.356   .     D
B49    Li48    1.095   .     S
Be97   Be98    1.392   1_554 D
Be97   C100    1.389   .     S
Be97   He98    1.097   .     S
Be98   Be97    1.392   1_556 D
Be98   C99     1.390   .     S
Be98   He97    1.096   .     S
C99    B50     1.357   .     D
B50    C100    1.358   1_556 S
B50    Li49    1.098   .     S
C100   B50     1.358   1_554 S
Be99   Be100   1.391   .     D
Be99   C102    1.389   .     S
Be99   He100   1.097   .     S
Be100  C101    1.390   .     S
Be100  He99    1.096   .     S
C101   B51     1.358   .     D
B51    C102    1.358   .     S
B51    Li50    1.098   .     S
Be101  Be102   1.392   .     D
Be101  C104    1.390   .     S
Be101  He102   1.096   .     S
Be102  C103    1.389   .     S
Be102  He101   1.096   .     S
C103   B52     1.357   .     D
B52    C104    1.357   .     S
B52    Li51    1.098   .     S
Be103  Be104   1.391   1_554 D
Be103  C106    1.390   .     S
Be103  He104   1.096   .     S
Be104  Be103   1.391   1_556 D
Be104  C105    1.389   .     S
Be104  He103   1.097   .     S
C105   B53     1.357   .     D
B53    C106    1.357   1_556 S
B53    Li52    1.098   .     S
C106   B53     1.357   1_554 S
Be105  Be106   1.394   .     D
Be105  C108    1.389   .     S
Be105  He106   1.097   .     S
Be106  C107    1.390   .     S
Be106  He105   1.096   .     S
C107   B54     1.356   .     S
B54    C108    1.356   .     D
B54    Li53    1.098   .     S
Be107  Be108   1.394   .     D
Be107  C110    1.389   .     S
Be107  He108   1.097   .     S
Be108  C109    1.389   .     S
Be108  He107   1.097   .     S
C109   B55     1.356   .     D
B55    C110    1.357   .     S
B55    Li54    1.098   .     S
Be109  Be110   1.394   .     D
Be109  C112    1.389   .     S
Be109  He110   1.097   .     S
Be110  C111    1.389   .     S
Be110  He109   1.097   .     S
C111   B56     1.355   .     D
B56    C112    1.355   .     S
B56    Li55    1.098   .     S
Be111  Be112   1.394   .     D
Be111  C114    1.390   .     S
Be111  He112   1.097   .     S
Be112  C113    1.389   .     S
Be112  He111   1.097   .     S
C113   B57     1.356   .     S
B57    C114    1.355   .     D
B57    Li56    1.098   .     S
Be113  Be114   1.393   .     D
Be113  C116    1.389   .     S
Be113  He114   1.097   .     S
Be114  C115    1.389   .     S
Be114  He113   1.097   .     S
C115   B58     1.356   .     D
B58    C116    1.355   .     S
B58    Li57    1.098   .     S
Be115  Be116   1.393   .     D
Be115  C118    1.390   .     S
Be115  He116   1.097   .     S
Be116  C117    1.389   .     S
Be116  He115   1.096   .     S
C117   B59     1.357   .     D
B59    C118    1.356   .     S
B59    Li58    1.098   .     S
Be117  Be118   1.394   .     D
Be117  C120    1.389   .     S
Be117  He118   1.097   .     S
Be118  C119    1.389   .     S
Be118  He117   1.096   .     S
C119   B60     1.355   .     D
B60    C120    1.355   .     S
B60    Li59    1.098   .     S
Be119  Be120   1.394   .     D
Be119  C122    1.389   .     S
Be119  He120   1.097   .     S
Be120  C121    1.389   .     S
Be120  He119   1.097   .     S
C121   B61     1.355   .     D
B61    C122    1.355   .     S
B61    Li60    1.098   .     S
Be121  Be122   1.393   .     D
Be121  C124    1.389   .     S
Be121  He122   1.097   .     S
Be122  C123    1.390   .     S
Be122  He121   1.097   .     S
C123   B62     1.358   .     D
B62    C124    1.358   .     S
B62    Li61    1.098   .     S
Be123  Be124   1.393   1_554 D
Be123  C126    1.389   .     S
Be123  He124   1.097   .     S
Be124  Be123   1.393   1_556 D
Be124  C125    1.390   .     S
Be124  He123   1.097   .     S
C125   B63     1.358   .     D
B63    C126    1.359   1_556 S
B63    Li62    1.097   .     S
C126   B63     1.359   1_554 S
Be125  Be126   1.393   1_554 D
Be125  C128    1.390   .     S
Be125  He126   1.096   .     S
Be126  Be125   1.393   1_556 D
Be126  C127    1.390   .     S
Be126  He125   1.096   .     S
C127   B64     1.358   .     D
B64    C128    1.358   1_556 S
B64    Li63    1.098   .     S
C128   B64     1.358   1_554 S
Be127  Be128   1.393   .     D
Be127  C130    1.389   .     S
Be127  He128   1.097   .     S
Be128  C129    1.389   .     S
Be128  He127   1.096   .     S
C129   B65     1.358   .     D
B65    C130    1.358   .     S
B65    Li64    1.098   .     S
Be129  Be49    1.392   1_565 D
Be129  C131    1.387   .     S
Be129  He129   1.097   .     S
Be130  Be50    1.394   1_565 D
Be130  C132    1.389   .     S
Be130  He130   1.097   .     S
Be131  C133    1.389   .     S
Be131  He131   1.097   .     S
C133   B66     1.359   .     D
B66    Li65    1.098   .     S
Be132  C134    1.388   .     S
Be132  He132   1.097   .     S
B67    C134    1.358   .     S
B67    Li66    1.098   .     S
Be133  C135    1.388   .     S
Be133  He133   1.097   .     S
Be134  C136    1.388   .     S
Be134  He134   1.097   .     S
Be135  C137    1.389   .     S
Be135  He135   1.097   .     S
Be135  Be154   1.391   .     D
B68    C137    1.359   .     D
B68    Li67    1.098   .     S
Be136  C138    1.389   .     S
Be136  He136   1.097   .     S
Be136  Be153   1.391   .     D
C138   B69     1.359   .     D
B69    Li68    1.097   .     S
Be137  Be138   1.392   .     D
Be137  C140    1.388   .     S
Be137  He138   1.097   .     S
Be138  C139    1.391   .     S
Be138  He137   1.097   .     S
C139   B70     1.358   .     D
B70    C140    1.359   .     S
B70    Li69    1.097   .     S
Be139  Be140   1.392   .     D
Be139  C142    1.388   .     S
Be139  He140   1.097   .     S
Be140  C141    1.390   .     S
Be140  He139   1.097   .     S
C141   B71     1.358   .     D
B71    C142    1.359   .     S
B71    Li70    1.097   .     S
C142   H79     2.000   .     S
Be141  Be142   1.392   .     D
Be141  C144    1.389   .     S
Be141  He142   1.097   .     S
Be142  C143    1.390   .     S
Be142  He141   1.097   .     S
C143   B72     1.357   .     D
B72    C144    1.358   .     S
B72    Li71    1.097   .     S
C144   H75     1.994   .     S
Be143  Be144   1.392   .     D
Be143  C146    1.389   .     S
Be143  He144   1.097   .     S
Be144  C145    1.390   .     S
Be144  He143   1.097   .     S
C145   B73     1.357   .     D
B73    C146    1.358   .     S
B73    Li72    1.097   .     S
C146   H78     1.995   .     S
Be145  Be146   1.392   .     D
Be145  C148    1.388   .     S
Be145  He146   1.097   .     S
Be146  C147    1.391   .     S
Be146  He145   1.097   .     S
C147   B74     1.357   .     D
B74    C148    1.358   .     S
B74    Li73    1.097   .     S
Be147  Be148   1.392   .     D
Be147  C150    1.388   .     S
Be147  He148   1.097   .     S
Be148  C149    1.390   .     S
Be148  He147   1.097   .     S
C149   B75     1.358   .     D
B75    C150    1.359   .     S
B75    Li74    1.097   .     S
C150   H80     1.996   .     S
Be149  Be150   1.392   .     D
Be149  C152    1.389   .     S
Be149  He150   1.097   .     S
Be150  C151    1.390   .     S
Be150  He149   1.097   .     S
C151   B76     1.357   .     D
B76    C152    1.358   .     S
B76    Li75    1.097   .     S
C152   H76     1.993   .     S
Be151  Be152   1.393   .     D
Be151  C154    1.389   .     S
Be151  He152   1.097   .     S
Be152  C153    1.390   .     S
Be152  He151   1.097   .     S
C153   B77     1.357   .     D
B77    C154    1.357   .     S
B77    Li76    1.097   .     S
C154   H77     1.994   .     S
Li77   B78     1.098   .     S
B78    C308    1.358   .     S
B78    C309    1.358   .     D
B79    Li80    1.097   .     S
B79    C319    1.357   .     S
B79    C320    1.357   .     D
Li78   B159    1.098   .     S
Li79   B158    1.098   .     S
H39    C155    1.995   .     S
H39    C163    2.000   .     S
H39    C171    1.993   .     S
H39    C179    1.994   .     S
H40    C157    1.995   .     S
H40    C164    2.000   .     S
H40    C173    1.996   .     S
H40    C181    1.992   .     S
H41    C156    1.993   .     S
H41    C165    2.002   .     S
H41    C175    1.994   .     S
H41    C183    1.993   .     S
H42    C158    1.995   .     S
H42    C166    2.004   .     S
H42    C177    1.993   .     S
H42    C185    1.995   .     S
H43    C159    1.992   .     S
H43    C167    2.003   .     S
H43    C172    1.990   .     S
H43    C187    1.991   .     S
H44    C161    1.992   .     S
H44    C168    2.002   .     S
H44    C174    1.993   .     S
H44    C189    1.988   .     S
H45    C160    1.990   .     S
H45    C169    2.000   .     S
H45    C176    1.995   .     S
H45    C191    1.990   .     S
H46    C162    1.993   .     S
H46    C170    2.004   .     S
H46    C178    1.993   .     S
H46    C193    1.992   .     S
H47    C180    1.994   .     S
H47    C195    1.998   .     S
H47    C204    1.992   .     S
H47    C211    1.997   .     S
H48    C182    1.995   .     S
H48    C197    1.999   .     S
H48    C205    1.992   .     S
H48    C213    1.995   .     S
H49    C184    1.996   .     S
H49    C199    2.004   .     S
H49    C207    1.997   .     S
H49    C215    1.999   .     S
H50    C186    1.996   .     S
H50    C201    2.005   .     S
H50    C210    1.997   .     S
H50    C217    2.001   .     S
H51    C188    1.990   .     S
H51    C196    1.998   .     S
H51    C203    1.996   .     S
H51    C219    2.004   .     S
H52    C190    1.991   .     S
H52    C198    2.000   .     S
H52    C206    1.995   .     S
H52    C221    2.002   .     S
H53    C192    1.993   .     S
H53    C200    2.003   .     S
H53    C208    1.995   .     S
H53    C223    1.999   .     S
H54    C194    1.993   .     S
H54    C202    2.005   .     S
H54    C209    1.995   .     S
H54    C225    2.000   .     S
H55    C216    1.996   .     S
H55    C227    1.985   .     S
H56    C224    1.994   .     S
H56    C228    1.985   .     S
H57    C226    1.993   .     S
H57    C230    1.985   .     S
H58    C218    1.994   .     S
H58    C231    1.985   .     S
Be155  Be156   1.392   .     D
Be155  C156    1.388   .     S
Be155  He154   1.097   .     S
Be156  C155    1.389   .     S
Be156  He153   1.097   .     S
C155   B80     1.356   .     D
B80    C156    1.356   .     S
B80    Li81    1.095   .     S
Be157  Be158   1.393   .     D
Be157  C158    1.389   .     S
Be157  He156   1.097   .     S
Be158  C157    1.389   .     S
Be158  He155   1.097   .     S
C157   B81     1.356   .     D
B81    C158    1.356   .     S
B81    Li82    1.095   .     S
Be159  Be160   1.392   .     D
Be159  C160    1.388   .     S
Be159  He158   1.097   .     S
Be160  C159    1.390   .     S
Be160  He157   1.097   .     S
C159   B82     1.356   .     D
B82    C160    1.356   .     S
B82    Li83    1.096   .     S
Be161  Be162   1.392   .     D
Be161  C162    1.389   .     S
Be161  He160   1.097   .     S
Be162  C161    1.389   .     S
Be162  He159   1.097   .     S
C161   B83     1.355   .     D
B83    C162    1.356   .     S
B83    Li84    1.095   .     S
Be163  Be164   1.394   .     D
Be163  C164    1.390   .     S
Be163  He162   1.097   .     S
Be164  C163    1.390   .     S
Be164  He161   1.096   .     S
C163   B84     1.356   .     S
B84    C164    1.356   .     D
B84    Li85    1.096   .     S
Be165  Be166   1.393   .     D
Be165  C166    1.390   .     S
Be165  He164   1.097   .     S
Be166  C165    1.389   .     S
Be166  He163   1.097   .     S
C165   B85     1.357   .     S
B85    C166    1.357   .     D
B85    Li86    1.095   .     S
Be167  Be168   1.394   .     D
Be167  C168    1.389   .     S
Be167  He166   1.097   .     S
Be168  C167    1.390   .     S
Be168  He165   1.097   .     S
C167   B86     1.356   .     D
B86    C168    1.356   .     S
B86    Li87    1.095   .     S
Be169  Be170   1.393   .     D
Be169  C170    1.390   .     S
Be169  He168   1.097   .     S
Be170  C169    1.389   .     S
Be170  He167   1.097   .     S
C169   B87     1.356   .     S
B87    C170    1.356   .     D
B87    Li88    1.096   .     S
Be171  Be172   1.392   1_554 D
Be171  C172    1.389   .     S
Be171  He170   1.097   .     S
Be172  Be171   1.392   1_556 D
Be172  C171    1.390   .     S
Be172  He169   1.097   .     S
C171   B88     1.357   .     D
B88    C172    1.357   1_556 S
B88    Li89    1.097   .     S
C172   B88     1.357   1_554 S
Be173  Be174   1.391   .     D
Be173  C174    1.389   .     S
Be173  He172   1.096   .     S
Be174  C173    1.390   .     S
Be174  He171   1.096   .     S
C173   B89     1.357   .     D
B89    C174    1.357   .     S
B89    Li90    1.098   .     S
Be175  Be176   1.391   .     D
Be175  C176    1.390   .     S
Be175  He174   1.096   .     S
Be176  C175    1.389   .     S
Be176  He173   1.096   .     S
C175   B90     1.357   .     D
B90    C176    1.357   .     S
B90    Li91    1.098   .     S
Be177  Be178   1.392   1_554 D
Be177  C178    1.390   .     S
Be177  He176   1.097   .     S
Be178  Be177   1.392   1_556 D
Be178  C177    1.389   .     S
Be178  He175   1.096   .     S
C177   B91     1.357   .     D
B91    C178    1.357   1_556 S
B91    Li92    1.098   .     S
C178   B91     1.357   1_554 S
Be179  Be180   1.394   .     D
Be179  C180    1.389   .     S
Be179  He178   1.096   .     S
Be180  C179    1.389   .     S
Be180  He177   1.096   .     S
C179   B92     1.356   .     S
B92    C180    1.356   .     D
B92    Li93    1.098   .     S
Be181  Be182   1.393   .     D
Be181  C182    1.390   .     S
Be181  He180   1.097   .     S
Be182  C181    1.389   .     S
Be182  He179   1.096   .     S
C181   B93     1.356   .     D
B93    C182    1.356   .     S
B93    Li94    1.098   .     S
Be183  Be184   1.394   .     D
Be183  C184    1.389   .     S
Be183  He182   1.097   .     S
Be184  C183    1.389   .     S
Be184  He181   1.097   .     S
C183   B94     1.356   .     S
B94    C184    1.356   .     D
B94    Li95    1.098   .     S
Be185  Be186   1.394   .     D
Be185  C186    1.389   .     S
Be185  He184   1.097   .     S
Be186  C185    1.389   .     S
Be186  He183   1.096   .     S
C185   B95     1.356   .     S
B95    C186    1.355   .     D
B95    Li96    1.098   .     S
Be187  Be188   1.394   .     D
Be187  C188    1.389   .     S
Be187  He186   1.097   .     S
Be188  C187    1.389   .     S
Be188  He185   1.096   .     S
C187   B96     1.355   .     S
B96    C188    1.355   .     D
B96    Li97    1.098   .     S
Be189  Be190   1.393   .     D
Be189  C190    1.389   .     S
Be189  He188   1.097   .     S
Be190  C189    1.389   .     S
Be190  He187   1.097   .     S
C189   B97     1.355   .     D
B97    C190    1.355   .     S
B97    Li98    1.098   .     S
Be191  Be192   1.394   .     D
Be191  C192    1.389   .     S
Be191  He190   1.097   .     S
Be192  C191    1.389   .     S
Be192  He189   1.097   .     S
C191   B98     1.355   .     S
B98    C192    1.355   .     D
B98    Li99    1.098   .     S
Be193  Be194   1.394   .     D
Be193  C194    1.390   .     S
Be193  He192   1.096   .     S
Be194  C193    1.390   .     S
Be194  He191   1.097   .     S
C193   B99     1.355   .     S
B99    C194    1.355   .     D
B99    Li100   1.098   .     S
Be195  Be196   1.393   .     D
Be195  C196    1.389   .     S
Be195  He194   1.096   .     S
Be196  C195    1.390   .     S
Be196  He193   1.096   .     S
C195   B100    1.357   .     D
B100   C196    1.357   .     S
B100   Li101   1.098   .     S
Be197  Be198   1.393   1_554 D
Be197  C198    1.389   .     S
Be197  He196   1.097   .     S
Be198  Be197   1.393   1_556 D
Be198  C197    1.389   .     S
Be198  He195   1.096   .     S
C197   B101    1.357   .     D
B101   C198    1.358   1_556 S
B101   Li102   1.098   .     S
C198   B101    1.358   1_554 S
Be199  Be200   1.393   1_554 D
Be199  C200    1.390   .     S
Be199  He198   1.096   .     S
Be200  Be199   1.393   1_556 D
Be200  C199    1.389   .     S
Be200  He197   1.096   .     S
C199   B102    1.358   .     D
B102   C200    1.358   1_556 S
B102   Li103   1.098   .     S
C200   B102    1.358   1_554 S
Be201  Be202   1.393   .     D
Be201  C202    1.389   .     S
Be201  He200   1.096   .     S
Be202  C201    1.389   .     S
Be202  He199   1.096   .     S
C201   B103    1.358   .     D
B103   C202    1.358   .     S
B103   Li104   1.098   .     S
Be203  C203    1.387   .     S
Be203  He201   1.097   .     S
Be203  Be282   1.391   1_545 D
B104   C203    1.360   1_565 S
B104   Li105   1.098   .     S
B104   C281    1.358   .     D
C203   B104    1.360   1_545 S
Be204  C204    1.389   .     S
Be204  He202   1.097   .     S
Be204  Be283   1.388   1_545 D
C204   B105    1.358   1_545 S
B105   C204    1.358   1_565 S
B105   Li106   1.097   .     S
B105   C282    1.358   .     D
C205   B144    1.357   .     D
C205   Be320   1.389   .     S
He204  Be320   1.097   .     S
Be205  C206    1.388   .     S
Be205  He205   1.097   .     S
Be205  Be285   1.392   .     D
C206   B145    1.359   .     S
Be206  C207    1.389   .     S
Be206  He206   1.097   .     S
Be206  Be226   1.391   1_545 D
C207   B106    1.359   .     S
B106   Li107   1.098   1_545 S
B106   C286    1.358   1_545 D
Li107  B106    1.098   1_565 S
Be207  C208    1.388   .     S
Be207  He207   1.097   .     S
Be207  Be227   1.391   1_545 D
B107   C208    1.358   .     S
B107   Li108   1.098   1_545 S
B107   C287    1.358   1_545 D
Li108  B107    1.098   1_565 S
Be208  C209    1.389   .     S
Be208  He208   1.097   .     S
Be208  Be287   1.391   .     D
C209   B146    1.358   .     S
Be209  C210    1.389   .     S
Be209  He209   1.097   .     S
Be209  Be288   1.391   .     D
C210   B147    1.359   .     D
Be210  He64    1.097   1_655 S
Be210  Be211   1.391   .     D
Be210  C212    1.388   .     S
Be211  C211    1.390   .     S
Be211  He210   1.097   .     S
C211   B108    1.357   .     D
B108   C212    1.358   .     S
B108   Li109   1.098   .     S
C212   H18     1.988   1_655 S
He211  Be232   1.097   .     S
Be212  He62    1.097   1_655 S
Be212  Be213   1.391   .     D
Be212  C214    1.388   .     S
Be213  C213    1.390   .     S
Be213  He212   1.097   .     S
C213   B109    1.357   .     S
B109   C214    1.357   .     D
B109   Li110   1.098   .     S
C214   H19     1.988   1_655 S
He213  Be229   1.097   .     S
Be214  Be215   1.393   .     D
Be214  C216    1.389   .     S
Be214  He215   1.097   .     S
Be215  C215    1.390   .     S
Be215  He214   1.097   .     S
C215   B110    1.357   .     D
B110   C216    1.357   .     S
B110   Li111   1.098   .     S
Be216  Be217   1.393   .     D
Be216  C218    1.389   .     S
Be216  He217   1.097   .     S
Be217  C217    1.390   .     S
Be217  He216   1.097   .     S
C217   B111    1.357   .     D
B111   C218    1.358   .     S
B111   Li112   1.098   .     S
Be218  Be219   1.392   .     D
Be218  C220    1.388   .     S
Be218  He219   1.097   .     S
Be219  C219    1.390   .     S
Be219  He218   1.097   .     S
C219   B112    1.358   .     D
B112   C220    1.359   .     S
B112   Li113   1.097   .     S
C220   H17     1.996   1_655 S
Be220  Be221   1.392   .     D
Be220  C222    1.389   .     S
Be220  He221   1.097   .     S
Be221  C221    1.390   .     S
Be221  He220   1.097   .     S
C221   B113    1.357   .     D
B113   C222    1.358   .     S
B113   Li114   1.097   .     S
C222   H20     1.996   1_655 S
Be222  Be223   1.392   .     D
Be222  C224    1.389   .     S
Be222  He223   1.097   .     S
Be223  C223    1.390   .     S
Be223  He222   1.097   .     S
C223   B114    1.356   .     D
B114   C224    1.357   .     S
B114   Li115   1.098   .     S
Be224  Be225   1.392   .     D
Be224  C226    1.388   .     S
Be224  He225   1.097   .     S
Be225  C225    1.390   .     S
Be225  He224   1.097   .     S
C225   B115    1.357   .     D
B115   C226    1.358   .     S
B115   Li116   1.097   .     S
Be226  Be206   1.391   1_565 D
Be226  C286    1.391   .     S
Be226  He285   1.097   .     S
Li117  B116    1.098   .     S
Be227  Be207   1.391   1_565 D
Be227  C287    1.390   .     S
Be227  He286   1.097   .     S
He226  Be231   1.097   .     S
Be228  Be229   1.390   1_554 D
Be228  C228    1.389   .     S
Be228  He232   1.097   .     S
Be229  Be228   1.390   1_556 D
Be229  C227    1.389   .     S
C227   B117    1.357   .     D
B117   C228    1.356   1_556 S
B117   Li118   1.097   .     S
C228   B117    1.356   1_554 S
C229   Be230   1.389   1_455 S
Li119  B118    1.098   .     S
C230   B119    1.356   .     S
C230   Be233   1.389   .     S
B119   C231    1.357   .     D
B119   Li120   1.097   .     S
C231   Be232   1.389   .     S
He227  Be230   1.097   .     S
Li121  B39     1.097   1_655 S
Be230  C229    1.389   1_655 S
Be230  Be231   1.392   .     D
Be231  C232    1.389   1_655 S
C232   Be231   1.389   1_455 S
Be232  Be233   1.390   .     D
Be233  He228   1.097   .     S
H59    C233    2.006   .     S
H59    C241    2.016   .     S
H59    C249    2.008   .     S
H59    C257    2.010   .     S
H60    C235    2.004   .     S
H60    C242    2.013   .     S
H60    C251    2.008   .     S
H60    C259    2.006   .     S
H61    C234    2.005   .     S
H61    C243    2.011   .     S
H61    C253    2.007   .     S
H61    C261    2.004   .     S
H62    C236    2.006   .     S
H62    C244    2.011   .     S
H62    C255    2.007   .     S
H62    C263    2.006   .     S
H63    C237    2.005   .     S
H63    C245    2.011   .     S
H63    C250    2.006   .     S
H63    C265    2.005   .     S
H64    C239    2.002   .     S
H64    C246    2.009   .     S
H64    C252    2.007   .     S
H64    C267    2.002   .     S
H65    C238    2.004   .     S
H65    C247    2.011   .     S
H65    C254    2.008   .     S
H65    C269    2.003   .     S
H66    C240    2.005   .     S
H66    C248    2.011   .     S
H66    C256    2.007   .     S
H66    C271    2.005   .     S
H67    C258    2.012   .     S
H67    C273    2.008   .     S
H67    C281    2.011   .     S
H67    C290    1.991   .     S
H68    C260    2.006   .     S
H68    C275    2.005   .     S
H68    C284    2.005   .     S
H68    C292    1.991   .     S
H69    C262    2.004   .     S
H69    C277    2.001   .     S
H69    C287    2.003   .     S
H69    C294    1.994   .     S
H70    C264    2.005   .     S
H70    C279    2.001   .     S
H70    C288    2.003   .     S
H70    C296    1.995   .     S
H71    C266    2.005   .     S
H71    C274    2.001   .     S
H71    C282    1.994   .     S
H71    C298    1.991   .     S
H72    C268    2.003   .     S
H72    C276    2.000   .     S
H72    C283    1.993   .     S
H72    C300    1.992   .     S
H73    C270    2.003   .     S
H73    C278    2.001   .     S
H73    C286    2.003   .     S
H73    C302    1.995   .     S
H74    C272    2.003   .     S
H74    C280    2.002   .     S
H74    C289    2.004   .     S
H74    C304    1.996   .     S
H75    C303    1.988   .     S
H75    C312    1.987   .     S
H75    C316    1.984   .     S
H76    C285    1.984   .     S
H76    C295    1.987   .     S
H76    C314    1.987   .     S
H77    C297    1.987   .     S
H77    C306    1.983   .     S
H77    C315    1.987   .     S
H78    C305    1.989   .     S
H78    C307    1.984   .     S
H78    C313    1.988   .     S
Be234  Be235   1.393   .     D
Be234  C234    1.389   .     S
Be234  He234   1.097   .     S
Be235  C233    1.389   .     S
Be235  He233   1.097   .     S
C233   B120    1.358   .     S
B120   C234    1.358   .     D
B120   Li122   1.095   .     S
Be236  Be237   1.392   .     D
Be236  C236    1.389   .     S
Be236  He236   1.097   .     S
Be237  C235    1.388   .     S
Be237  He235   1.097   .     S
C235   B121    1.358   .     S
B121   C236    1.357   .     D
B121   Li123   1.096   .     S
Be238  Be239   1.392   .     D
Be238  C238    1.389   .     S
Be238  He238   1.098   .     S
Be239  C237    1.389   .     S
Be239  He237   1.097   .     S
C237   B122    1.358   .     S
B122   C238    1.358   .     D
B122   Li124   1.095   .     S
Be240  Be241   1.392   .     D
Be240  C240    1.389   .     S
Be240  He240   1.097   .     S
Be241  C239    1.389   .     S
Be241  He239   1.097   .     S
C239   B123    1.358   .     S
B123   C240    1.358   .     D
B123   Li125   1.095   .     S
Be242  Be243   1.394   .     D
Be242  C242    1.390   .     S
Be242  He242   1.097   .     S
Be243  C241    1.390   .     S
Be243  He241   1.097   .     S
C241   B124    1.358   .     D
B124   C242    1.358   .     S
B124   Li126   1.095   .     S
Be244  Be245   1.394   .     D
Be244  C244    1.390   .     S
Be244  He244   1.097   .     S
Be245  C243    1.390   .     S
Be245  He243   1.097   .     S
C243   B125    1.358   .     D
B125   C244    1.358   .     S
B125   Li127   1.096   .     S
Be246  Be247   1.394   .     D
Be246  C246    1.390   .     S
Be246  He246   1.097   .     S
Be247  C245    1.390   .     S
Be247  He245   1.097   .     S
C245   B126    1.357   .     D
B126   C246    1.358   .     S
B126   Li128   1.095   .     S
Be248  Be249   1.394   .     D
Be248  C248    1.390   .     S
Be248  He248   1.097   .     S
Be249  C247    1.390   .     S
Be249  He247   1.097   .     S
C247   B127    1.358   .     D
B127   C248    1.358   .     S
B127   Li129   1.095   .     S
Be250  Be251   1.391   1_556 D
Be250  C250    1.389   .     S
Be250  He250   1.097   .     S
Be251  Be250   1.391   1_554 D
Be251  C249    1.390   .     S
Be251  He249   1.097   .     S
C249   B128    1.359   1_554 D
B128   C249    1.359   1_556 D
B128   C250    1.359   .     S
B128   Li130   1.098   .     S
Be252  Be253   1.391   .     D
Be252  C252    1.389   .     S
Be252  He252   1.097   .     S
Be253  C251    1.390   .     S
Be253  He251   1.096   .     S
C251   B129    1.360   .     D
B129   C252    1.359   .     S
B129   Li131   1.098   .     S
Be254  Be255   1.391   .     D
Be254  C254    1.390   .     S
Be254  He254   1.097   .     S
Be255  C253    1.389   .     S
Be255  He253   1.097   .     S
C253   B130    1.360   .     D
B130   C254    1.359   .     S
B130   Li132   1.098   .     S
Be256  Be257   1.392   1_556 D
Be256  C256    1.390   .     S
Be256  He256   1.097   .     S
Be257  Be256   1.392   1_554 D
Be257  C255    1.390   .     S
Be257  He255   1.096   .     S
C255   B131    1.359   1_554 D
B131   C255    1.359   1_556 D
B131   C256    1.359   .     S
B131   Li133   1.097   .     S
Be258  Be259   1.395   .     D
Be258  C258    1.390   .     S
Be258  He258   1.097   .     S
Be259  C257    1.389   .     S
Be259  He257   1.096   .     S
C257   B132    1.357   .     D
B132   C258    1.358   .     S
B132   Li134   1.096   .     S
Be260  Be261   1.395   .     D
Be260  C260    1.389   .     S
Be260  He260   1.097   .     S
Be261  C259    1.390   .     S
Be261  He259   1.097   .     S
C259   B133    1.357   .     D
B133   C260    1.358   .     S
B133   Li135   1.098   .     S
Be262  Be263   1.394   .     D
Be262  C262    1.389   .     S
Be262  He262   1.097   .     S
Be263  C261    1.389   .     S
Be263  He261   1.097   .     S
C261   B134    1.358   .     D
B134   C262    1.358   .     S
B134   Li136   1.098   .     S
Be264  Be265   1.394   .     D
Be264  C264    1.389   .     S
Be264  He264   1.097   .     S
Be265  C263    1.389   .     S
Be265  He263   1.096   .     S
C263   B135    1.358   .     D
B135   C264    1.358   .     S
B135   Li137   1.098   .     S
Be266  Be267   1.394   .     D
Be266  C266    1.390   .     S
Be266  He266   1.096   .     S
Be267  C265    1.389   .     S
Be267  He265   1.096   .     S
C265   B136    1.357   .     S
B136   C266    1.358   .     D
B136   Li138   1.097   .     S
Be268  Be269   1.394   .     D
Be268  C268    1.389   .     S
Be268  He268   1.097   .     S
Be269  C267    1.390   .     S
Be269  He267   1.097   .     S
C267   B137    1.357   .     D
B137   C268    1.357   .     S
B137   Li139   1.098   .     S
Be270  Be271   1.394   .     D
Be270  C270    1.389   .     S
Be270  He270   1.097   .     S
Be271  C269    1.389   .     S
Be271  He269   1.097   .     S
C269   B138    1.358   .     D
B138   C270    1.358   .     S
B138   Li140   1.098   .     S
Be272  Be273   1.394   .     D
Be272  C272    1.389   .     S
Be272  He272   1.097   .     S
Be273  C271    1.390   .     S
Be273  He271   1.096   .     S
C271   B139    1.358   .     S
B139   C272    1.358   .     D
B139   Li141   1.098   .     S
Be274  Be275   1.392   .     D
Be274  C274    1.389   .     S
Be274  He274   1.096   .     S
Be275  C273    1.391   .     S
Be275  He273   1.096   .     S
C273   B140    1.358   .     S
B140   C274    1.359   .     D
B140   Li142   1.099   .     S
Be276  Be277   1.393   1_556 D
Be276  C276    1.389   .     S
Be276  He276   1.096   .     S
Be277  Be276   1.393   1_554 D
Be277  C275    1.390   .     S
Be277  He275   1.096   .     S
C275   B141    1.358   1_554 S
B141   C275    1.358   1_556 S
B141   C276    1.359   .     D
B141   Li143   1.098   .     S
Be278  Be279   1.393   1_556 D
Be278  C278    1.390   .     S
Be278  He278   1.096   .     S
Be279  Be278   1.393   1_554 D
Be279  C277    1.389   .     S
Be279  He277   1.097   .     S
C277   B142    1.358   1_554 D
B142   C277    1.358   1_556 D
B142   C278    1.357   .     S
B142   Li144   1.098   .     S
Be280  Be281   1.393   .     D
Be280  C280    1.390   .     S
Be280  He280   1.097   .     S
Be281  C279    1.389   .     S
Be281  He279   1.097   .     S
C279   B143    1.358   .     S
B143   C280    1.358   .     D
B143   Li145   1.098   .     S
Be282  Be203   1.391   1_565 D
Be282  C281    1.392   .     S
Be282  He281   1.097   .     S
Be283  Be204   1.388   1_565 D
Be283  C282    1.390   .     S
Be283  He282   1.097   .     S
Be284  C283    1.390   .     S
Be284  He283   1.097   .     S
Be284  Be320   1.390   .     D
B144   C283    1.357   .     S
B144   Li146   1.097   .     S
Be285  C284    1.391   .     S
Be285  He284   1.097   .     S
C284   B145    1.358   .     D
B145   Li147   1.098   .     S
C285   B156    1.356   1_554 S
C285   Be317   1.389   .     S
C286   B106    1.358   1_565 D
Be286  He316   1.097   .     S
Be286  C316    1.389   .     S
Be286  Be317   1.390   1_556 D
C287   B107    1.358   1_565 D
Be287  C288    1.390   .     S
Be287  He287   1.096   .     S
C288   B146    1.358   .     D
B146   Li148   1.098   .     S
Be288  C289    1.390   .     S
Be288  He288   1.096   .     S
B147   C289    1.358   .     S
B147   Li149   1.097   .     S
Be289  Be290   1.391   .     D
Be289  C291    1.389   .     S
Be289  He290   1.097   .     S
Be290  C290    1.389   .     S
Be290  He289   1.097   .     S
C290   B148    1.357   .     D
B148   C291    1.357   .     S
B148   Li150   1.098   .     S
C291   H37     1.988   1_655 S
Be291  Be292   1.391   .     D
Be291  C293    1.389   .     S
Be291  He292   1.097   .     S
Be292  C292    1.389   .     S
Be292  He291   1.097   .     S
C292   B149    1.357   .     D
B149   C293    1.357   .     S
B149   Li151   1.097   .     S
C293   H80     1.993   1_655 S
Be293  Be294   1.391   .     D
Be293  C295    1.389   .     S
Be293  He294   1.097   .     S
Be294  C294    1.390   .     S
Be294  He293   1.097   .     S
C294   B150    1.357   .     D
B150   C295    1.357   .     S
B150   Li152   1.098   .     S
Be295  Be296   1.391   .     D
Be295  C297    1.388   .     S
Be295  He296   1.097   .     S
Be296  C296    1.390   .     S
Be296  He295   1.097   .     S
C296   B151    1.357   .     D
B151   C297    1.358   .     S
B151   Li153   1.098   .     S
Be297  Be298   1.391   .     D
Be297  C299    1.389   .     S
Be297  He298   1.097   .     S
Be298  C298    1.389   .     S
Be298  He297   1.097   .     S
C298   B152    1.357   .     D
B152   C299    1.357   .     S
B152   Li154   1.098   .     S
C299   H38     1.988   1_655 S
Be299  Be300   1.391   .     D
Be299  C301    1.389   .     S
Be299  He300   1.097   .     S
Be300  C300    1.389   .     S
Be300  He299   1.097   .     S
C300   B153    1.358   .     D
B153   C301    1.357   .     S
B153   Li155   1.098   .     S
C301   H79     1.992   1_655 S
Be301  Be302   1.391   .     D
Be301  C303    1.388   .     S
Be301  He302   1.097   .     S
Be302  C302    1.390   .     S
Be302  He301   1.097   .     S
C302   B154    1.357   .     D
B154   C303    1.357   .     S
B154   Li156   1.098   .     S
Be303  Be304   1.391   .     D
Be303  C305    1.388   .     S
Be303  He304   1.097   .     S
Be304  C304    1.390   .     S
Be304  He303   1.097   .     S
C304   B155    1.357   .     D
B155   C305    1.358   .     S
B155   Li157   1.098   .     S
He305  Be317   1.097   .     S
B156   C285    1.356   1_556 S
B156   Li158   1.097   .     S
B156   C316    1.356   .     D
C306   B157    1.356   .     S
C306   Be314   1.389   .     S
B157   C307    1.356   .     D
B157   Li159   1.098   .     S
C307   Be313   1.389   .     S
Be305  Be306   1.389   .     D
Be305  C309    1.390   1_655 S
Be305  He307   1.097   .     S
Be306  C308    1.389   1_655 S
Be306  He306   1.097   .     S
C308   Be306   1.389   1_455 S
C309   Be305   1.390   1_455 S
C309   H80     1.993   .     S
Be307  Be308   1.389   .     D
Be307  C311    1.389   1_655 S
Be307  He309   1.097   .     S
Be308  C310    1.389   1_655 S
Be308  He308   1.097   .     S
C310   Be308   1.389   1_455 S
C311   Be307   1.389   1_455 S
C311   H79     1.994   .     S
Be309  Be310   1.392   .     D
Be309  C313    1.389   .     S
Be309  He311   1.097   .     S
Be310  C312    1.389   .     S
Be310  He310   1.097   .     S
C312   B158    1.356   .     D
B158   C313    1.356   .     S
Be311  Be312   1.392   .     D
Be311  C315    1.389   .     S
Be311  He313   1.097   .     S
Be312  C314    1.389   .     S
Be312  He312   1.097   .     S
C314   B159    1.356   .     D
B159   C315    1.356   .     S
He314  Be316   1.097   1_655 S
He315  Be315   1.097   1_655 S
Be313  Be314   1.390   .     D
Be313  He317   1.097   .     S
Be314  He318   1.097   .     S
Be315  He315   1.097   1_455 S
Be315  Be316   1.390   .     D
Be315  C320    1.389   .     S
Be316  He314   1.097   1_455 S
Be316  C319    1.389   .     S
Be317  Be286   1.390   1_554 D
Be318  Be319   1.389   1_554 D
Be318  C318    1.389   .     S
Be318  He320   1.097   .     S
Be319  Be318   1.389   1_556 D
Be319  C317    1.389   .     S
Be319  He319   1.097   .     S
C317   H79     1.989   .     S
C317   B160    1.357   .     S
C318   H80     1.990   .     S
C318   B160    1.357   1_554 D
H79    C301    1.992   1_455 S
H80    C293    1.993   1_455 S
B160   C318    1.357   1_556 D
B160   Li160   1.097   .     S
