# Supplementary material for: Data-Driven Search Algorithm for Discovery of Synthesizable Zeolitic Imidazolate Frameworks
Source: JACS Au. 2025 Mar 7;5(3):1460–70. doi: 10.1021/jacsau.5c00077 (PMC11938011; doi:10.1021/jacsau.5c00077)
Supplement: Supplementary file 5 — au5c00077_si_005.zip [file au5c00077_si_005.zip › Tier 2/T-235_74_3_2719860(AEL).cif]

data_74_3_2719860.lmp-nosymm
_audit_creation_date              2023-09-12
_audit_creation_method            'Materials Studio'
_symmetry_space_group_name_H-M    'P21'
_symmetry_Int_Tables_number       4
_symmetry_cell_setting            monoclinic
loop_
_symmetry_equiv_pos_as_xyz
  x,y,z
  -x,y+1/2,-z
_cell_length_a                    35.7863
_cell_length_b                    16.0123
_cell_length_c                    25.6819
_cell_angle_alpha                 90.0000
_cell_angle_beta                  89.3236
_cell_angle_gamma                 90.0000
loop_
_atom_site_label
_atom_site_type_symbol
_atom_site_fract_x
_atom_site_fract_y
_atom_site_fract_z
_atom_site_U_iso_or_equiv
_atom_site_adp_type
_atom_site_occupancy
H1     Zn    0.20185   0.92327   0.40397   0.00000  Uiso   1.00
H2     Zn    0.29029   0.90866   0.11398   0.00000  Uiso   1.00
H3     Zn    0.20088   0.54987   0.38446   0.00000  Uiso   1.00
H4     Zn    0.31085   0.53781   0.11044   0.00000  Uiso   1.00
H5     Zn    0.15328   0.05761   0.19976   0.00000  Uiso   1.00
H6     Zn    0.34365   0.04799   0.31662   0.00000  Uiso   1.00
H7     Zn    0.15653   0.42598   0.17036   0.00000  Uiso   1.00
H8     Zn    0.35274   0.41920   0.32622   0.00000  Uiso   1.00
H9     Zn    0.01033   0.57443   0.09761   0.00000  Uiso   1.00
H10    Zn    0.00427   0.95127   0.12523   0.00000  Uiso   1.00
H11    Zn    0.48979   0.93429   0.39748   0.00000  Uiso   1.00
Be1    C     0.14588   0.97355   0.48803   0.00000  Uiso   1.00
C1     N     0.18297   0.96356   0.47274   0.00000  Uiso   1.00
He1    H     0.12295   0.95698   0.46201   0.00000  Uiso   1.00
Be2    C     0.34070   0.97976   0.03061   0.00000  Uiso   1.00
C2     N     0.30439   0.95977   0.04576   0.00000  Uiso   1.00
B1     C     0.28255   0.98354   0.00552   0.00000  Uiso   1.00
He2    H     0.36450   0.96703   0.05594   0.00000  Uiso   1.00
Li1    H     0.25203   0.97656   0.00541   0.00000  Uiso   1.00
Be3    C     0.14750   0.52225   0.47625   0.00000  Uiso   1.00
C3     N     0.18365   0.51745   0.45616   0.00000  Uiso   1.00
B2     C     0.20484   0.48871   0.49586   0.00000  Uiso   1.00
He3    H     0.12428   0.54458   0.45248   0.00000  Uiso   1.00
Li2    H     0.23511   0.47832   0.49264   0.00000  Uiso   1.00
Be4    C     0.36604   0.48707   0.02357   0.00000  Uiso   1.00
C4     N     0.32949   0.49995   0.04055   0.00000  Uiso   1.00
He4    H     0.38969   0.49576   0.04979   0.00000  Uiso   1.00
Be5    C     0.15298   0.69862   0.35397   0.00000  Uiso   1.00
Be6    C     0.15270   0.78530   0.35860   0.00000  Uiso   1.00
C5     N     0.18565   0.80948   0.38238   0.00000  Uiso   1.00
B3     C     0.20429   0.73762   0.39235   0.00000  Uiso   1.00
C6     N     0.18610   0.66902   0.37481   0.00000  Uiso   1.00
He5    H     0.13190   0.83147   0.34647   0.00000  Uiso   1.00
He6    H     0.13252   0.65596   0.33684   0.00000  Uiso   1.00
Li3    H     0.23177   0.73570   0.41075   0.00000  Uiso   1.00
Be7    C     0.35372   0.69337   0.14471   0.00000  Uiso   1.00
Be8    C     0.34892   0.77973   0.14555   0.00000  Uiso   1.00
C7     N     0.31365   0.79756   0.12643   0.00000  Uiso   1.00
B4     C     0.29866   0.72271   0.11359   0.00000  Uiso   1.00
C8     N     0.32146   0.65773   0.12496   0.00000  Uiso   1.00
He7    H     0.36759   0.82958   0.15872   0.00000  Uiso   1.00
He8    H     0.37725   0.65457   0.15711   0.00000  Uiso   1.00
Li4    H     0.27059   0.71548   0.09756   0.00000  Uiso   1.00
Be9    C     0.31963   0.93178   0.40873   0.00000  Uiso   1.00
Be10   C     0.28572   0.90422   0.42973   0.00000  Uiso   1.00
C9     N     0.25724   0.93454   0.39870   0.00000  Uiso   1.00
B5     C     0.27445   0.97720   0.35961   0.00000  Uiso   1.00
C10    N     0.31219   0.97673   0.36371   0.00000  Uiso   1.00
He9    H     0.27966   0.86673   0.46454   0.00000  Uiso   1.00
He10   H     0.34821   0.92189   0.42222   0.00000  Uiso   1.00
Li5    H     0.25949   0.00857   0.32801   0.00000  Uiso   1.00
Be11   C     0.17330   0.89416   0.13941   0.00000  Uiso   1.00
Be12   C     0.20595   0.85819   0.11949   0.00000  Uiso   1.00
C11    N     0.23561   0.91089   0.13092   0.00000  Uiso   1.00
B6     C     0.22019   0.97727   0.15595   0.00000  Uiso   1.00
C12    N     0.18265   0.97005   0.16202   0.00000  Uiso   1.00
He11   H     0.21035   0.79892   0.09896   0.00000  Uiso   1.00
He12   H     0.14431   0.87194   0.13911   0.00000  Uiso   1.00
Li6    H     0.23634   0.03059   0.17050   0.00000  Uiso   1.00
Be13   C     0.31822   0.55330   0.39804   0.00000  Uiso   1.00
Be14   C     0.28274   0.58309   0.41102   0.00000  Uiso   1.00
C13    N     0.25673   0.54017   0.38140   0.00000  Uiso   1.00
B7     C     0.27696   0.48561   0.35210   0.00000  Uiso   1.00
C14    N     0.31425   0.49140   0.36068   0.00000  Uiso   1.00
He13   H     0.27419   0.63115   0.43912   0.00000  Uiso   1.00
He14   H     0.34580   0.57091   0.41264   0.00000  Uiso   1.00
Li7    H     0.26451   0.44160   0.32448   0.00000  Uiso   1.00
Be15   C     0.19420   0.54067   0.08963   0.00000  Uiso   1.00
Be16   C     0.23026   0.56553   0.07579   0.00000  Uiso   1.00
C15    N     0.25510   0.52790   0.10981   0.00000  Uiso   1.00
B8     C     0.23361   0.48226   0.14304   0.00000  Uiso   1.00
C16    N     0.19664   0.48814   0.13246   0.00000  Uiso   1.00
He15   H     0.24002   0.60637   0.04416   0.00000  Uiso   1.00
He16   H     0.16717   0.55610   0.07239   0.00000  Uiso   1.00
Li8    H     0.24496   0.44420   0.17472   0.00000  Uiso   1.00
Be17   C     0.16805   0.12319   0.31021   0.00000  Uiso   1.00
Be18   C     0.17778   0.09004   0.35830   0.00000  Uiso   1.00
C17    N     0.18291   0.00461   0.35221   0.00000  Uiso   1.00
B9     C     0.17751   0.98902   0.30095   0.00000  Uiso   1.00
C18    N     0.16872   0.05885   0.27391   0.00000  Uiso   1.00
He17   H     0.18069   0.12007   0.39644   0.00000  Uiso   1.00
He18   H     0.16186   0.18774   0.29903   0.00000  Uiso   1.00
Li9    H     0.18027   0.92684   0.28326   0.00000  Uiso   1.00
Be19   C     0.32765   0.10696   0.20606   0.00000  Uiso   1.00
Be20   C     0.31679   0.07331   0.15862   0.00000  Uiso   1.00
C19    N     0.31124   0.98814   0.16548   0.00000  Uiso   1.00
B10    C     0.31766   0.97324   0.21657   0.00000  Uiso   1.00
C20    N     0.32742   0.04325   0.24282   0.00000  Uiso   1.00
He19   H     0.31323   0.10290   0.12045   0.00000  Uiso   1.00
He20   H     0.33430   0.17157   0.21657   0.00000  Uiso   1.00
Li10   H     0.31494   0.91141   0.23471   0.00000  Uiso   1.00
Be21   C     0.13015   0.41898   0.28316   0.00000  Uiso   1.00
Be22   C     0.14089   0.44471   0.33259   0.00000  Uiso   1.00
C21    N     0.17436   0.48814   0.32775   0.00000  Uiso   1.00
B11    C     0.18235   0.48905   0.27589   0.00000  Uiso   1.00
C22    N     0.15636   0.44836   0.24725   0.00000  Uiso   1.00
He21   H     0.12768   0.43413   0.37077   0.00000  Uiso   1.00
He22   H     0.10553   0.38366   0.27079   0.00000  Uiso   1.00
Li11   H     0.20701   0.51997   0.25893   0.00000  Uiso   1.00
Be23   C     0.37204   0.38577   0.21251   0.00000  Uiso   1.00
Be24   C     0.36211   0.41178   0.16282   0.00000  Uiso   1.00
C23    N     0.33495   0.47332   0.16787   0.00000  Uiso   1.00
B12    C     0.32926   0.48261   0.21995   0.00000  Uiso   1.00
C24    N     0.35111   0.43114   0.24859   0.00000  Uiso   1.00
He23   H     0.37209   0.39084   0.12445   0.00000  Uiso   1.00
He24   H     0.39268   0.33941   0.22479   0.00000  Uiso   1.00
Li12   H     0.30943   0.52747   0.23704   0.00000  Uiso   1.00
Be25   C     0.19051   0.27093   0.11877   0.00000  Uiso   1.00
Be26   C     0.18918   0.18454   0.12489   0.00000  Uiso   1.00
C25    N     0.16683   0.16700   0.16814   0.00000  Uiso   1.00
B13    C     0.15548   0.24209   0.18679   0.00000  Uiso   1.00
C26    N     0.16955   0.30678   0.15878   0.00000  Uiso   1.00
He25   H     0.20217   0.13450   0.10181   0.00000  Uiso   1.00
He26   H     0.20512   0.30964   0.08977   0.00000  Uiso   1.00
Li13   H     0.13720   0.24980   0.22106   0.00000  Uiso   1.00
Be27   C     0.31040   0.27777   0.38190   0.00000  Uiso   1.00
Be28   C     0.30864   0.19090   0.38011   0.00000  Uiso   1.00
C27    N     0.33317   0.16355   0.34139   0.00000  Uiso   1.00
B14    C     0.34859   0.23360   0.32077   0.00000  Uiso   1.00
C28    N     0.33547   0.30420   0.34360   0.00000  Uiso   1.00
He27   H     0.29211   0.14657   0.40340   0.00000  Uiso   1.00
He28   H     0.29561   0.32268   0.40693   0.00000  Uiso   1.00
Li14   H     0.36940   0.23318   0.28908   0.00000  Uiso   1.00
Be29   C     0.03707   0.03640   0.22271   0.00000  Uiso   1.00
Be30   C     0.07246   0.05900   0.23990   0.00000  Uiso   1.00
C29    N     0.09837   0.03774   0.20137   0.00000  Uiso   1.00
B15    C     0.07814   0.00572   0.16185   0.00000  Uiso   1.00
C30    N     0.04101   0.00337   0.17299   0.00000  Uiso   1.00
He29   H     0.08130   0.08670   0.27683   0.00000  Uiso   1.00
He30   H     0.00951   0.04172   0.24155   0.00000  Uiso   1.00
Li15   H     0.09055   0.98336   0.12510   0.00000  Uiso   1.00
Be31   C     0.46109   0.05097   0.31103   0.00000  Uiso   1.00
Be32   C     0.42656   0.07598   0.29194   0.00000  Uiso   1.00
C31    N     0.39884   0.03214   0.31869   0.00000  Uiso   1.00
B16    C     0.41710   0.98265   0.35275   0.00000  Uiso   1.00
C32    N     0.45470   0.99208   0.34977   0.00000  Uiso   1.00
He31   H     0.41964   0.12091   0.26130   0.00000  Uiso   1.00
He32   H     0.48956   0.07075   0.30060   0.00000  Uiso   1.00
Li16   H     0.40315   0.93832   0.37909   0.00000  Uiso   1.00
Be33   C     0.04664   0.40659   0.11628   0.00000  Uiso   1.00
Be34   C     0.08039   0.37233   0.13215   0.00000  Uiso   1.00
C33    N     0.10526   0.43730   0.14110   0.00000  Uiso   1.00
B17    C     0.08585   0.50826   0.13127   0.00000  Uiso   1.00
C34    N     0.05025   0.49296   0.11625   0.00000  Uiso   1.00
He33   H     0.08863   0.30682   0.13697   0.00000  Uiso   1.00
He34   H     0.02032   0.37619   0.10578   0.00000  Uiso   1.00
Li17   H     0.09785   0.57107   0.13462   0.00000  Uiso   1.00
Be35   C     0.46457   0.38847   0.37072   0.00000  Uiso   1.00
Be36   C     0.42906   0.35824   0.35973   0.00000  Uiso   1.00
C35    N     0.40591   0.42593   0.34964   0.00000  Uiso   1.00
B18    C     0.42810   0.49434   0.35381   0.00000  Uiso   1.00
C36    N     0.46378   0.47496   0.36673   0.00000  Uiso   1.00
He35   H     0.41853   0.29390   0.35939   0.00000  Uiso   1.00
He36   H     0.49026   0.35503   0.38076   0.00000  Uiso   1.00
Li18   H     0.41808   0.55842   0.34813   0.00000  Uiso   1.00
Be37   C     0.04267   0.79892   0.16812   0.00000  Uiso   1.00
Be38   C     0.04441   0.71268   0.16199   0.00000  Uiso   1.00
C37    N     0.02330   0.69111   0.11899   0.00000  Uiso   1.00
B19    C     0.00881   0.76415   0.10134   0.00000  Uiso   1.00
C38    N     0.02020   0.83133   0.12923   0.00000  Uiso   1.00
He37   H     0.05912   0.66556   0.18499   0.00000  Uiso   1.00
He38   H     0.05574   0.83932   0.19722   0.00000  Uiso   1.00
Be39   C     0.46819   0.78730   0.33234   0.00000  Uiso   1.00
Be40   C     0.47154   0.70101   0.32792   0.00000  Uiso   1.00
C39    N     0.48617   0.81266   0.37736   0.00000  Uiso   1.00
He39   H     0.46111   0.65854   0.29789   0.00000  Uiso   1.00
He40   H     0.45433   0.83214   0.30665   0.00000  Uiso   1.00
Be41   C     0.03304   0.08606   0.05316   0.00000  Uiso   1.00
C40    N     0.01020   0.01635   0.05909   0.00000  Uiso   1.00
He41   H     0.04994   0.11002   0.08523   0.00000  Uiso   1.00
Li19   H     0.47957   0.45551   0.48485   0.00000  Uiso   1.00
Be42   C     0.43989   0.02468   0.47746   0.00000  Uiso   1.00
C41    N     0.47287   0.98201   0.46622   0.00000  Uiso   1.00
He42   H     0.41828   0.03438   0.44821   0.00000  Uiso   1.00
C42    N     0.49139   0.67184   0.37034   0.00000  Uiso   1.00
C43    N     0.99587   0.56482   0.02306   0.00000  Uiso   1.00
B20    C     0.99356   0.00601   0.01229   0.00000  Uiso   1.00
Be43   C     0.02974   0.11525   1.00242   0.00000  Uiso   1.00
H12    Zn    0.19893   0.05918   0.62281   0.00000  Uiso   1.00
H13    Zn    0.28530   0.05816   0.89665   0.00000  Uiso   1.00
H14    Zn    0.20289   0.43262   0.60860   0.00000  Uiso   1.00
H15    Zn    0.30746   0.43087   0.88636   0.00000  Uiso   1.00
H16    Zn    0.13824   0.93021   0.82784   0.00000  Uiso   1.00
H17    Zn    0.34348   0.91991   0.69574   0.00000  Uiso   1.00
H18    Zn    0.15596   0.55551   0.82142   0.00000  Uiso   1.00
H19    Zn    0.35357   0.54672   0.67072   0.00000  Uiso   1.00
Be44   C     0.14522   0.00582   0.53837   0.00000  Uiso   1.00
C44    N     0.18189   0.01580   0.55435   0.00000  Uiso   1.00
B21    C     0.20348   0.99000   0.51367   0.00000  Uiso   1.00
He43   H     0.12160   0.02246   0.56392   0.00000  Uiso   1.00
Li20   H     0.23415   0.99016   0.51395   0.00000  Uiso   1.00
Be45   C     0.33955   0.01550   0.98126   0.00000  Uiso   1.00
C45    N     0.30251   0.01840   0.96584   0.00000  Uiso   1.00
He44   H     0.36215   0.03963   0.95626   0.00000  Uiso   1.00
Be46   C     0.14809   0.49575   0.52790   0.00000  Uiso   1.00
C46    N     0.18465   0.47525   0.54017   0.00000  Uiso   1.00
He45   H     0.12544   0.49061   0.55688   0.00000  Uiso   1.00
Be47   C     0.36518   0.46282   0.97149   0.00000  Uiso   1.00
C47    N     0.32817   0.46255   0.95572   0.00000  Uiso   1.00
B22    C     0.30790   0.48495   0.99847   0.00000  Uiso   1.00
He46   H     0.38795   0.44584   0.94458   0.00000  Uiso   1.00
Li21   H     0.27733   0.49010   0.99891   0.00000  Uiso   1.00
Be48   C     0.15095   0.29522   0.64991   0.00000  Uiso   1.00
Be49   C     0.15020   0.20841   0.65351   0.00000  Uiso   1.00
C48    N     0.18381   0.17785   0.63369   0.00000  Uiso   1.00
B23    C     0.20332   0.24600   0.61774   0.00000  Uiso   1.00
C49    N     0.18500   0.31850   0.62775   0.00000  Uiso   1.00
He47   H     0.12868   0.16623   0.66914   0.00000  Uiso   1.00
He48   H     0.13011   0.34202   0.66164   0.00000  Uiso   1.00
Li22   H     0.23147   0.24299   0.60051   0.00000  Uiso   1.00
Be50   C     0.34670   0.27104   0.85225   0.00000  Uiso   1.00
Be51   C     0.34169   0.18486   0.85478   0.00000  Uiso   1.00
C50    N     0.30715   0.16922   0.87808   0.00000  Uiso   1.00
B24    C     0.29286   0.24543   0.88999   0.00000  Uiso   1.00
C51    N     0.31533   0.30899   0.87407   0.00000  Uiso   1.00
He49   H     0.35982   0.13381   0.84138   0.00000  Uiso   1.00
He50   H     0.36982   0.30819   0.83604   0.00000  Uiso   1.00
Li23   H     0.26542   0.25470   0.90860   0.00000  Uiso   1.00
Be52   C     0.31672   0.05063   0.61674   0.00000  Uiso   1.00
Be53   C     0.28288   0.08257   0.59928   0.00000  Uiso   1.00
C52    N     0.25422   0.04518   0.62787   0.00000  Uiso   1.00
B25    C     0.27126   0.99221   0.66126   0.00000  Uiso   1.00
C53    N     0.30904   0.99421   0.65653   0.00000  Uiso   1.00
He51   H     0.27709   0.12858   0.56882   0.00000  Uiso   1.00
He52   H     0.34555   0.06447   0.60465   0.00000  Uiso   1.00
Li24   H     0.25619   0.95297   0.68962   0.00000  Uiso   1.00
Be54   C     0.16752   0.07371   0.89627   0.00000  Uiso   1.00
Be55   C     0.20197   0.10431   0.91236   0.00000  Uiso   1.00
C54    N     0.22981   0.05506   0.89002   0.00000  Uiso   1.00
B26    C     0.21170   0.99615   0.86197   0.00000  Uiso   1.00
C55    N     0.17403   0.00512   0.86429   0.00000  Uiso   1.00
He53   H     0.20875   0.15735   0.93754   0.00000  Uiso   1.00
He54   H     0.13902   0.09541   0.90476   0.00000  Uiso   1.00
Li25   H     0.22591   0.94715   0.83926   0.00000  Uiso   1.00
Be56   C     0.32040   0.41862   0.59426   0.00000  Uiso   1.00
Be57   C     0.28500   0.39169   0.57966   0.00000  Uiso   1.00
C56    N     0.25867   0.43520   0.60920   0.00000  Uiso   1.00
B27    C     0.27857   0.48674   0.64029   0.00000  Uiso   1.00
C57    N     0.31596   0.47915   0.63257   0.00000  Uiso   1.00
He55   H     0.27660   0.34540   0.55060   0.00000  Uiso   1.00
He56   H     0.34826   0.40013   0.58025   0.00000  Uiso   1.00
Li26   H     0.26583   0.53018   0.66846   0.00000  Uiso   1.00
Be58   C     0.19063   0.44747   0.90615   0.00000  Uiso   1.00
Be59   C     0.22581   0.42076   0.92171   0.00000  Uiso   1.00
C58    N     0.25216   0.45123   0.88631   0.00000  Uiso   1.00
B28    C     0.23230   0.49409   0.85038   0.00000  Uiso   1.00
C59    N     0.19494   0.49268   0.86033   0.00000  Uiso   1.00
He57   H     0.23400   0.38324   0.95542   0.00000  Uiso   1.00
He58   H     0.16289   0.43652   0.92345   0.00000  Uiso   1.00
Li27   H     0.24498   0.52596   0.81669   0.00000  Uiso   1.00
Be60   C     0.14422   0.87816   0.71356   0.00000  Uiso   1.00
Be61   C     0.15760   0.90956   0.66639   0.00000  Uiso   1.00
C60    N     0.17350   0.98717   0.67569   0.00000  Uiso   1.00
B29    C     0.17030   0.99932   0.72784   0.00000  Uiso   1.00
C61    N     0.15307   0.93473   0.75254   0.00000  Uiso   1.00
He59   H     0.15654   0.88316   0.62701   0.00000  Uiso   1.00
He60   H     0.12948   0.81972   0.72207   0.00000  Uiso   1.00
Li28   H     0.18073   0.05510   0.74788   0.00000  Uiso   1.00
Be62   C     0.32542   0.85759   0.80654   0.00000  Uiso   1.00
Be63   C     0.31299   0.89144   0.85360   0.00000  Uiso   1.00
C62    N     0.30615   0.97591   0.84592   0.00000  Uiso   1.00
B30    C     0.31332   0.99010   0.79473   0.00000  Uiso   1.00
C63    N     0.32494   0.92042   0.76924   0.00000  Uiso   1.00
He61   H     0.30932   0.86255   0.89206   0.00000  Uiso   1.00
He62   H     0.33366   0.79352   0.79666   0.00000  Uiso   1.00
Li29   H     0.30998   0.05125   0.77597   0.00000  Uiso   1.00
Be64   C     0.17333   0.62500   0.71260   0.00000  Uiso   1.00
Be65   C     0.18289   0.59600   0.66308   0.00000  Uiso   1.00
C64    N     0.18603   0.50964   0.66544   0.00000  Uiso   1.00
B31    C     0.17951   0.48937   0.71607   0.00000  Uiso   1.00
C65    N     0.17150   0.55693   0.74611   0.00000  Uiso   1.00
He63   H     0.18704   0.62987   0.62633   0.00000  Uiso   1.00
He64   H     0.16872   0.68888   0.72659   0.00000  Uiso   1.00
Li30   H     0.18065   0.42520   0.73103   0.00000  Uiso   1.00
Be66   C     0.37896   0.55969   0.78267   0.00000  Uiso   1.00
Be67   C     0.36788   0.53558   0.83261   0.00000  Uiso   1.00
C66    N     0.33525   0.48910   0.82873   0.00000  Uiso   1.00
B32    C     0.32790   0.48548   0.77702   0.00000  Uiso   1.00
C67    N     0.35370   0.52667   0.74755   0.00000  Uiso   1.00
He65   H     0.38035   0.54925   0.87047   0.00000  Uiso   1.00
He66   H     0.40314   0.59648   0.76949   0.00000  Uiso   1.00
Li31   H     0.30395   0.45202   0.76070   0.00000  Uiso   1.00
Be68   C     0.17932   0.70403   0.88707   0.00000  Uiso   1.00
Be69   C     0.17502   0.79045   0.88872   0.00000  Uiso   1.00
C68    N     0.15021   0.81339   0.85003   0.00000  Uiso   1.00
B33    C     0.14001   0.74090   0.82675   0.00000  Uiso   1.00
C69    N     0.15720   0.67320   0.84737   0.00000  Uiso   1.00
He67   H     0.18777   0.83716   0.91422   0.00000  Uiso   1.00
He68   H     0.19654   0.66227   0.91071   0.00000  Uiso   1.00
Li32   H     0.11989   0.73710   0.79495   0.00000  Uiso   1.00
Be70   C     0.31598   0.69636   0.61967   0.00000  Uiso   1.00
Be71   C     0.31440   0.78285   0.62500   0.00000  Uiso   1.00
C70    N     0.33623   0.80530   0.66714   0.00000  Uiso   1.00
B34    C     0.35016   0.73269   0.68597   0.00000  Uiso   1.00
C71    N     0.33817   0.66499   0.65915   0.00000  Uiso   1.00
He69   H     0.29953   0.82997   0.60216   0.00000  Uiso   1.00
He70   H     0.30260   0.65473   0.59154   0.00000  Uiso   1.00
Li33   H     0.36868   0.72901   0.71964   0.00000  Uiso   1.00
Be72   C     0.03944   0.06496   0.80710   0.00000  Uiso   1.00
Be73   C     0.07283   0.02941   0.78986   0.00000  Uiso   1.00
C72    N     0.08799   0.98432   0.83074   0.00000  Uiso   1.00
B35    C     0.06391   0.99517   0.87144   0.00000  Uiso   1.00
C73    N     0.03434   0.04426   0.85922   0.00000  Uiso   1.00
He71   H     0.08655   0.03179   0.75146   0.00000  Uiso   1.00
He72   H     0.01939   0.10457   0.78660   0.00000  Uiso   1.00
Li34   H     0.06810   0.96796   0.91017   0.00000  Uiso   1.00
Be74   C     0.44106   0.05163   0.52890   0.00000  Uiso   1.00
Be75   C     0.44333   0.05207   0.71835   0.00000  Uiso   1.00
Be76   C     0.40934   0.01921   0.73559   0.00000  Uiso   1.00
C74    N     0.39442   0.97164   0.69563   0.00000  Uiso   1.00
B36    C     0.41921   0.97838   0.65545   0.00000  Uiso   1.00
C75    N     0.44906   0.02707   0.66710   0.00000  Uiso   1.00
He73   H     0.39504   0.02477   0.77343   0.00000  Uiso   1.00
He74   H     0.46345   0.09237   0.73819   0.00000  Uiso   1.00
Li35   H     0.41546   0.94762   0.61767   0.00000  Uiso   1.00
Be77   C     0.06440   0.39251   0.81712   0.00000  Uiso   1.00
Be78   C     0.10060   0.41708   0.80406   0.00000  Uiso   1.00
C76    N     0.10710   0.49483   0.82623   0.00000  Uiso   1.00
B37    C     0.07511   0.51413   0.85260   0.00000  Uiso   1.00
C77    N     0.04857   0.45384   0.84864   0.00000  Uiso   1.00
He75   H     0.12194   0.38514   0.78043   0.00000  Uiso   1.00
He76   H     0.04905   0.33552   0.80705   0.00000  Uiso   1.00
Li36   H     0.07121   0.57196   0.87499   0.00000  Uiso   1.00
Be79   C     0.45400   0.56925   0.58789   0.00000  Uiso   1.00
Be80   C     0.41885   0.59628   0.60412   0.00000  Uiso   1.00
C78    N     0.40450   0.53806   0.63907   0.00000  Uiso   1.00
B38    C     0.43081   0.47712   0.64203   0.00000  Uiso   1.00
C79    N     0.46116   0.49271   0.61132   0.00000  Uiso   1.00
He77   H     0.40333   0.65298   0.59394   0.00000  Uiso   1.00
He78   H     0.47408   0.59866   0.56099   0.00000  Uiso   1.00
Li37   H     0.42782   0.42119   0.66643   0.00000  Uiso   1.00
He79   H     0.42067   0.08744   0.55200   0.00000  Uiso   1.00
Li38   H     0.00938   0.26894   0.93259   0.00000  Uiso   1.00
Li39   H     0.48412   0.23948   0.56532   0.00000  Uiso   1.00
B39    C     0.49270   0.98393   0.51095   0.00000  Uiso   1.00
He80   H     0.04339   0.16799   0.98287   0.00000  Uiso   1.00
C81    N     0.47459   0.02515   0.54993   0.00000  Uiso   1.00
Li40   H     0.02664   0.45626   0.99589   0.00000  Uiso   1.00
H21    Zn    0.49310   0.05182   0.62090   0.00000  Uiso   1.00
B59    C     0.50006   0.74123   0.39834   0.00000  Uiso   1.00
loop_
_geom_bond_atom_site_label_1
_geom_bond_atom_site_label_2
_geom_bond_distance
_geom_bond_site_symmetry_2
_ccdc_geom_bond_type
H1     C1      1.991   .     S
H1     C5      1.993   .     S
H1     C9      1.993   .     S
H1     C17     1.986   1_565 S
H2     C2      1.993   .     S
H2     C7      1.993   .     S
H2     C11     2.000   .     S
H2     C19     1.989   .     S
H3     C3      2.003   .     S
H3     C6      1.996   .     S
H3     C13     2.005   .     S
H3     C21     2.008   .     S
H4     C4      2.002   .     S
H4     C8      1.993   .     S
H4     C15     2.001   .     S
H4     C23     2.004   .     S
H5     C12     1.996   1_545 S
H5     C18     1.989   .     S
H5     C25     1.988   .     S
H5     C29     1.991   .     S
H6     C10     2.000   1_545 S
H6     C20     1.990   .     S
H6     C27     1.991   .     S
H6     C31     1.993   .     S
H7     C16     1.991   .     S
H7     C22     2.007   .     S
H7     C26     1.986   .     S
H7     C33     1.999   .     S
H8     C14     1.997   .     S
H8     C24     2.004   .     S
H8     C28     1.991   .     S
H8     C35     2.005   .     S
H9     C34     1.997   .     S
H9     C37     2.003   .     S
H9     C43     1.995   1_455 S
H9     C73     1.994   2_556 S
H10    C30     1.991   1_565 S
H10    C38     2.006   .     S
H10    C40     2.002   1_565 S
H10    C77     2.000   2_556 S
H11    C32     1.993   .     S
H11    C39     2.019   .     S
H11    C41     2.010   .     S
H11    C79     2.000   2_656 S
Be1    C1      1.389   .     S
Be1    He1     1.097   .     S
Be1    Be44    1.392   1_565 D
C1     B21     1.357   .     D
Be2    C2      1.389   .     S
Be2    He2     1.097   .     S
Be2    Be45    1.392   1_564 D
C2     B1      1.357   .     D
B1     Li1     1.098   .     S
B1     C45     1.358   1_564 S
Be3    C3      1.389   .     S
Be3    He3     1.097   .     S
Be3    Be46    1.393   .     D
C3     B2      1.358   .     S
B2     Li2     1.098   .     S
B2     C46     1.358   .     D
Be4    C4      1.389   .     S
Be4    He4     1.097   .     S
Be4    Be47    1.393   1_554 D
C4     B22     1.357   1_554 D
Be5    Be6     1.393   .     D
Be5    C6      1.390   .     S
Be5    He6     1.097   .     S
Be6    C5      1.389   .     S
Be6    He5     1.097   .     S
C5     B3      1.356   .     S
B3     C6      1.357   .     D
B3     Li3     1.097   .     S
Be7    Be8     1.394   .     D
Be7    C8      1.389   .     S
Be7    He8     1.097   .     S
Be8    C7      1.389   .     S
Be8    He7     1.097   .     S
C7     B4      1.355   .     D
B4     C8      1.356   .     S
B4     Li4     1.096   .     S
Be9    Be10    1.394   .     D
Be9    C10     1.390   .     S
Be9    He10    1.095   .     S
Be10   C9      1.389   .     S
Be10   He9     1.096   .     S
C9     B5      1.356   .     D
B5     C10     1.356   .     S
B5     Li5     1.099   1_565 S
C10    H6      2.000   1_565 S
Li5    B5      1.099   1_545 S
Be11   Be12    1.395   .     D
Be11   C12     1.389   .     S
Be11   He12    1.097   .     S
Be12   C11     1.390   .     S
Be12   He11    1.096   .     S
C11    B6      1.356   .     D
B6     C12     1.355   .     S
B6     Li6     1.099   1_565 S
C12    H5      1.996   1_565 S
Li6    B6      1.099   1_545 S
Be13   Be14    1.393   .     D
Be13   C14     1.388   .     S
Be13   He14    1.097   .     S
Be14   C13     1.391   .     S
Be14   He13    1.096   .     S
C13    B7      1.357   .     S
B7     C14     1.358   .     D
B7     Li7     1.098   .     S
Be15   Be16    1.393   .     D
Be15   C16     1.388   .     S
Be15   He16    1.097   .     S
Be16   C15     1.391   .     S
Be16   He15    1.097   .     S
C15    B8      1.356   .     S
B8     C16     1.357   .     D
B8     Li8     1.098   .     S
Be17   Be18    1.392   .     D
Be17   C18     1.390   .     S
Be17   He18    1.096   .     S
Be18   C17     1.389   .     S
Be18   He17    1.097   .     S
C17    H1      1.986   1_545 S
C17    B9      1.356   1_545 D
B9     C17     1.356   1_565 D
B9     C18     1.355   1_565 S
B9     Li9     1.098   .     S
C18    B9      1.355   1_545 S
Be19   Be20    1.392   .     D
Be19   C20     1.390   .     S
Be19   He20    1.096   .     S
Be20   C19     1.389   1_545 S
Be20   He19    1.097   .     S
C19    Be20    1.389   1_565 S
C19    B10     1.356   .     S
B10    C20     1.356   1_565 D
B10    Li10    1.098   .     S
C20    B10     1.356   1_545 D
Be21   Be22    1.393   .     D
Be21   C22     1.390   .     S
Be21   He22    1.097   .     S
Be22   C21     1.389   .     S
Be22   He21    1.097   .     S
C21    B11     1.359   .     D
B11    C22     1.359   .     S
B11    Li11    1.098   .     S
Be23   Be24    1.393   .     D
Be23   C24     1.390   .     S
Be23   He24    1.096   .     S
Be24   C23     1.389   .     S
Be24   He23    1.097   .     S
C23    B12     1.359   .     S
B12    C24     1.358   .     D
B12    Li12    1.098   .     S
Be25   Be26    1.393   .     D
Be25   C26     1.389   .     S
Be25   He26    1.097   .     S
Be26   C25     1.390   .     S
Be26   He25    1.097   .     S
C25    B13     1.355   .     D
B13    C26     1.355   .     S
B13    Li13    1.097   .     S
Be27   Be28    1.393   .     D
Be27   C28     1.389   .     S
Be27   He28    1.097   .     S
Be28   C27     1.389   .     S
Be28   He27    1.097   .     S
C27    B14     1.355   .     D
B14    C28     1.355   .     S
B14    Li14    1.097   .     S
Be29   Be30    1.394   .     D
Be29   C30     1.388   .     S
Be29   He30    1.097   .     S
Be30   C29     1.390   .     S
Be30   He29    1.097   .     S
C29    B15     1.354   .     S
B15    C30     1.357   .     D
B15    Li15    1.098   1_545 S
C30    H10     1.991   1_545 S
Li15   B15     1.098   1_565 S
Be31   Be32    1.394   .     D
Be31   C32     1.388   1_545 S
Be31   He32    1.097   .     S
Be32   C31     1.390   .     S
Be32   He31    1.097   .     S
C31    B16     1.354   1_545 S
B16    C31     1.354   1_565 S
B16    C32     1.355   .     D
B16    Li16    1.097   .     S
C32    Be31    1.388   1_565 S
Be33   Be34    1.392   .     D
Be33   C34     1.389   .     S
Be33   He34    1.097   .     S
Be34   C33     1.390   .     S
Be34   He33    1.097   .     S
C33    B17     1.357   .     D
B17    C34     1.358   .     S
B17    Li17    1.097   .     S
Be35   Be36    1.392   .     D
Be35   C36     1.389   .     S
Be35   He36    1.097   .     S
Be36   C35     1.390   .     S
Be36   He35    1.097   .     S
C35    B18     1.358   .     D
B18    C36     1.359   .     S
B18    Li18    1.097   .     S
C36    H21     2.002   2_656 S
Be37   Be38    1.391   .     D
Be37   C38     1.390   .     S
Be37   He38    1.097   .     S
Be38   C37     1.389   .     S
Be38   He37    1.097   .     S
C37    B19     1.359   .     D
B19    C38     1.358   .     S
B19    Li38    1.097   2_556 S
Be39   Be40    1.391   .     D
Be39   C39     1.391   .     S
Be39   He40    1.098   .     S
Be40   He39    1.097   .     S
Be40   C42     1.389   .     S
C39    B59     1.361   .     D
Be41   C40     1.391   .     S
Be41   He41    1.097   .     S
Be41   Be43    1.391   1_554 D
C40    H10     2.002   1_545 S
C40    B20     1.358   1_455 S
Li19   B39     1.098   2_646 S
Be42   C41     1.391   1_545 S
Be42   He42    1.096   .     S
Be42   Be74    1.391   .     D
C41    Be42    1.391   1_565 S
C41    B39     1.358   .     D
C42    B59     1.361   .     S
C42    H21     2.014   2_656 S
C43    H9      1.995   1_655 S
C43    Be43    1.391   2_656 S
C43    B20     1.359   2_755 D
B20    C40     1.358   1_655 S
B20    C43     1.359   2_745 D
B20    Li40    1.098   2_646 S
Be43   Be41    1.391   1_556 D
Be43   He80    1.095   .     S
Be43   C43     1.391   2_646 S
H12    C44     1.993   .     S
H12    C48     1.995   .     S
H12    C52     1.997   .     S
H12    C60     1.993   1_545 S
H13    C45     1.992   .     S
H13    C50     1.998   .     S
H13    C54     1.996   .     S
H13    C62     1.991   1_545 S
H14    C46     2.002   .     S
H14    C49     1.996   .     S
H14    C56     1.997   .     S
H14    C64     1.999   .     S
H15    C47     2.003   .     S
H15    C51     1.996   .     S
H15    C58     2.005   .     S
H15    C66     2.004   .     S
H16    C55     1.996   1_565 S
H16    C61     2.001   .     S
H16    C68     2.003   .     S
H16    C72     1.997   .     S
H17    C53     1.994   .     S
H17    C63     1.993   .     S
H17    C70     1.995   .     S
H17    C74     2.002   .     S
H18    C59     1.997   .     S
H18    C65     2.006   .     S
H18    C69     2.000   .     S
H18    C76     2.003   .     S
H19    C57     1.993   .     S
H19    C67     1.999   .     S
H19    C71     1.995   .     S
H19    C78     1.992   .     S
Be44   Be1     1.392   1_545 D
Be44   C44     1.389   .     S
Be44   He43    1.097   .     S
C44    B21     1.357   1_545 S
B21    C44     1.357   1_565 S
B21    Li20    1.098   .     S
Be45   Be2     1.392   1_546 D
Be45   C45     1.389   .     S
Be45   He44    1.097   .     S
C45    B1      1.358   1_546 S
Be46   C46     1.388   .     S
Be46   He45    1.097   .     S
Be47   Be4     1.393   1_556 D
Be47   C47     1.389   .     S
Be47   He46    1.096   .     S
C47    B22     1.357   .     S
B22    C4      1.357   1_556 D
B22    Li21    1.097   .     S
Be48   Be49    1.393   .     D
Be48   C49     1.390   .     S
Be48   He48    1.097   .     S
Be49   C48     1.389   .     S
Be49   He47    1.097   .     S
C48    B23     1.356   .     S
B23    C49     1.356   .     D
B23    Li22    1.097   .     S
Be50   Be51    1.393   .     D
Be50   C51     1.389   .     S
Be50   He50    1.097   .     S
Be51   C50     1.390   .     S
Be51   He49    1.097   .     S
C50    B24     1.357   .     S
B24    C51     1.357   .     D
B24    Li23    1.097   .     S
Be52   Be53    1.394   .     D
Be52   C53     1.389   1_545 S
Be52   He52    1.097   .     S
Be53   C52     1.390   .     S
Be53   He51    1.096   .     S
C52    B25     1.356   1_545 S
B25    C52     1.356   1_565 S
B25    C53     1.356   .     D
B25    Li24    1.099   .     S
C53    Be52    1.389   1_565 S
Be54   Be55    1.394   .     D
Be54   C55     1.389   .     S
Be54   He54    1.097   .     S
Be55   C54     1.389   .     S
Be55   He53    1.096   .     S
C54    B26     1.356   1_545 S
B26    C54     1.356   1_565 S
B26    C55     1.356   1_565 D
B26    Li25    1.099   .     S
C55    B26     1.356   1_545 D
C55    H16     1.996   1_545 S
Be56   Be57    1.394   .     D
Be56   C57     1.389   .     S
Be56   He56    1.097   .     S
Be57   C56     1.390   .     S
Be57   He55    1.096   .     S
C56    B27     1.356   .     D
B27    C57     1.356   .     S
B27    Li26    1.099   .     S
Be58   Be59    1.393   .     D
Be58   C59     1.388   .     S
Be58   He58    1.097   .     S
Be59   C58     1.391   .     S
Be59   He57    1.097   .     S
C58    B28     1.358   .     S
B28    C59     1.359   .     D
B28    Li27    1.098   .     S
Be60   Be61    1.391   .     D
Be60   C61     1.389   .     S
Be60   He60    1.095   .     S
Be61   C60     1.389   .     S
Be61   He59    1.097   .     S
C60    H12     1.993   1_565 S
C60    B29     1.357   .     D
B29    C61     1.358   .     S
B29    Li28    1.098   1_565 S
Li28   B29     1.098   1_545 S
Be62   Be63    1.393   .     D
Be62   C63     1.389   .     S
Be62   He62    1.096   .     S
Be63   C62     1.389   .     S
Be63   He61    1.097   .     S
C62    H13     1.991   1_565 S
C62    B30     1.356   .     S
B30    C63     1.356   .     D
B30    Li29    1.098   1_565 S
Li29   B30     1.098   1_545 S
Be64   Be65    1.393   .     D
Be64   C65     1.390   .     S
Be64   He64    1.096   .     S
Be65   C64     1.389   .     S
Be65   He63    1.097   .     S
C64    B31     1.358   .     D
B31    C65     1.357   .     S
B31    Li30    1.098   .     S
Be66   Be67    1.392   .     D
Be66   C67     1.389   .     S
Be66   He66    1.097   .     S
Be67   C66     1.389   .     S
Be67   He65    1.097   .     S
C66    B32     1.358   .     D
B32    C67     1.358   .     S
B32    Li31    1.098   .     S
Be68   Be69    1.393   .     D
Be68   C69     1.389   .     S
Be68   He68    1.097   .     S
Be69   C68     1.390   .     S
Be69   He67    1.097   .     S
C68    B33     1.358   .     S
B33    C69     1.357   .     D
B33    Li32    1.097   .     S
Be70   Be71    1.393   .     D
Be70   C71     1.389   .     S
Be70   He70    1.097   .     S
Be71   C70     1.390   .     S
Be71   He69    1.097   .     S
C70    B34     1.356   .     S
B34    C71     1.357   .     D
B34    Li33    1.097   .     S
Be72   Be73    1.391   .     D
Be72   C73     1.389   .     S
Be72   He72    1.097   .     S
Be73   C72     1.390   1_545 S
Be73   He71    1.097   .     S
C72    Be73    1.390   1_565 S
C72    B35     1.358   .     D
B35    C73     1.358   1_565 S
B35    Li34    1.098   .     S
C73    B35     1.358   1_545 S
C73    H9      1.994   2_546 S
Be74   He79    1.097   .     S
Be74   C81     1.388   .     S
Be75   Be76    1.393   .     D
Be75   C75     1.388   .     S
Be75   He74    1.097   .     S
Be76   C74     1.390   1_545 S
Be76   He73    1.097   .     S
C74    Be76    1.390   1_565 S
C74    B36     1.357   .     D
B36    C75     1.359   1_565 S
B36    Li35    1.098   .     S
C75    B36     1.359   1_545 S
C75    H21     2.001   .     S
Be77   Be78    1.391   .     D
Be77   C77     1.389   .     S
Be77   He76    1.098   .     S
Be78   C76     1.390   .     S
Be78   He75    1.096   .     S
C76    B37     1.359   .     D
B37    C77     1.359   .     S
B37    Li36    1.098   .     S
C77    H10     2.000   2_546 S
Be79   Be80    1.390   .     D
Be79   C79     1.390   .     S
Be79   He78    1.097   .     S
Be80   C78     1.388   .     S
Be80   He77    1.097   .     S
C78    B38     1.359   .     S
B38    C79     1.358   .     D
B38    Li37    1.098   .     S
C79    H11     2.000   2_646 S
Li38   B19     1.097   2_546 S
Li39   B59     1.098   2_646 S
B39    C81     1.357   1_565 S
B39    Li19    1.098   2_656 S
C81    B39     1.357   1_545 S
C81    H21     1.993   .     S
Li40   B20     1.098   2_656 S
H21    C36     2.002   2_646 S
H21    C42     2.014   2_646 S
B59    Li39    1.098   2_656 S
