# Supplementary material for: Data-Driven Search Algorithm for Discovery of Synthesizable Zeolitic Imidazolate Frameworks
Source: JACS Au. 2025 Mar 7;5(3):1460–70. doi: 10.1021/jacsau.5c00077 (PMC11938011; doi:10.1021/jacsau.5c00077)
Supplement: Supplementary file 5 — au5c00077_si_005.zip [file au5c00077_si_005.zip › Tier 2/T-236_62_3_804588.cif]

data_62_3_804588.lmp-nosymm
_audit_creation_date              2023-09-12
_audit_creation_method            'Materials Studio'
_symmetry_space_group_name_H-M    'P1'
_symmetry_Int_Tables_number       1
_symmetry_cell_setting            triclinic
loop_
_symmetry_equiv_pos_as_xyz
  x,y,z
_cell_length_a                    15.7715
_cell_length_b                    46.0844
_cell_length_c                    9.3975
_cell_angle_alpha                 90.4066
_cell_angle_beta                  89.6131
_cell_angle_gamma                 89.2975
loop_
_atom_site_label
_atom_site_type_symbol
_atom_site_fract_x
_atom_site_fract_y
_atom_site_fract_z
_atom_site_U_iso_or_equiv
_atom_site_adp_type
_atom_site_occupancy
H1     Zn    0.15469   0.00142   0.16919   0.00000  Uiso   1.00
H2     Zn    0.68608   0.02234   0.36640   0.00000  Uiso   1.00
H3     Zn    0.08344   0.12967   0.28875   0.00000  Uiso   1.00
H4     Zn    0.61232   0.13511   0.08379   0.00000  Uiso   1.00
H5     Zn    0.40429   0.16742   0.60659   0.00000  Uiso   1.00
H6     Zn    0.91331   0.18592   0.78217   0.00000  Uiso   1.00
Li1    H     0.24086   0.00997   0.47478   0.00000  Uiso   1.00
Be1    C     0.35397   0.02333   0.89547   0.00000  Uiso   1.00
Be2    C     0.30159   0.02917   0.01212   0.00000  Uiso   1.00
C1     N     0.23781   0.00875   0.01397   0.00000  Uiso   1.00
C2     N     0.32294   0.99907   0.82518   0.00000  Uiso   1.00
He1    H     0.30478   0.04639   0.09336   0.00000  Uiso   1.00
He2    H     0.41120   0.03435   0.85854   0.00000  Uiso   1.00
Be3    C     0.81818   0.03798   0.59399   0.00000  Uiso   1.00
Be4    C     0.85484   0.02474   0.71184   0.00000  Uiso   1.00
C3     N     0.82689   0.99628   0.71703   0.00000  Uiso   1.00
C4     N     0.76732   0.01774   0.52657   0.00000  Uiso   1.00
He3    H     0.89863   0.03332   0.79131   0.00000  Uiso   1.00
He4    H     0.82422   0.06009   0.55305   0.00000  Uiso   1.00
B1     C     0.75324   0.99414   0.10767   0.00000  Uiso   1.00
Li2    H     0.79231   0.01335   0.08967   0.00000  Uiso   1.00
Be5    C     0.52053   0.04620   0.49623   0.00000  Uiso   1.00
Be6    C     0.44986   0.03571   0.56784   0.00000  Uiso   1.00
C5     N     0.46008   0.00589   0.58268   0.00000  Uiso   1.00
B2     C     0.53387   0.99908   0.51497   0.00000  Uiso   1.00
C6     N     0.57255   0.02269   0.46031   0.00000  Uiso   1.00
He5    H     0.39404   0.04725   0.61085   0.00000  Uiso   1.00
He6    H     0.53733   0.06846   0.46812   0.00000  Uiso   1.00
Li3    H     0.99357   0.00737   0.96273   0.00000  Uiso   1.00
Be7    C     0.05435   0.07058   0.41202   0.00000  Uiso   1.00
Be8    C     0.07120   0.04126   0.38727   0.00000  Uiso   1.00
C7     N     0.11524   0.03864   0.25933   0.00000  Uiso   1.00
B3     C     0.12228   0.06613   0.20959   0.00000  Uiso   1.00
C8     N     0.08577   0.08623   0.29761   0.00000  Uiso   1.00
He7    H     0.05556   0.02220   0.45120   0.00000  Uiso   1.00
He8    H     0.02139   0.08130   0.50153   0.00000  Uiso   1.00
Li4    H     0.15328   0.07155   0.10845   0.00000  Uiso   1.00
Be9    C     0.76686   0.09818   0.16527   0.00000  Uiso   1.00
Be10   C     0.78371   0.07224   0.23530   0.00000  Uiso   1.00
C9     N     0.70665   0.05983   0.27038   0.00000  Uiso   1.00
B4     C     0.64626   0.07772   0.21642   0.00000  Uiso   1.00
C10    N     0.67954   0.10126   0.15232   0.00000  Uiso   1.00
He9    H     0.84408   0.06198   0.26528   0.00000  Uiso   1.00
He10   H     0.81022   0.11444   0.12318   0.00000  Uiso   1.00
Li5    H     0.57799   0.07359   0.22351   0.00000  Uiso   1.00
Be11   C     0.26114   0.18935   0.43127   0.00000  Uiso   1.00
Be12   C     0.19087   0.18052   0.35458   0.00000  Uiso   1.00
C11    N     0.18247   0.15074   0.37071   0.00000  Uiso   1.00
B5     C     0.24609   0.14270   0.45956   0.00000  Uiso   1.00
C12    N     0.29504   0.16535   0.50015   0.00000  Uiso   1.00
He11   H     0.14740   0.19322   0.28802   0.00000  Uiso   1.00
He12   H     0.28829   0.21101   0.44322   0.00000  Uiso   1.00
Li6    H     0.25657   0.12030   0.49491   0.00000  Uiso   1.00
Be13   C     0.74507   0.20525   0.91364   0.00000  Uiso   1.00
Be14   C     0.67679   0.19342   0.98652   0.00000  Uiso   1.00
C13    N     0.69013   0.16362   0.99496   0.00000  Uiso   1.00
B6     C     0.76391   0.15824   0.92411   0.00000  Uiso   1.00
C14    N     0.79990   0.18275   0.87431   0.00000  Uiso   1.00
He13   H     0.62064   0.20394   0.03457   0.00000  Uiso   1.00
He14   H     0.75787   0.22777   0.88429   0.00000  Uiso   1.00
Li7    H     0.79139   0.13647   0.90779   0.00000  Uiso   1.00
Be15   C     0.57348   0.18074   0.46665   0.00000  Uiso   1.00
Be16   C     0.62038   0.17334   0.34545   0.00000  Uiso   1.00
C15    N     0.57163   0.15517   0.26125   0.00000  Uiso   1.00
B7     C     0.49832   0.15152   0.33510   0.00000  Uiso   1.00
C16    N     0.49562   0.16708   0.45835   0.00000  Uiso   1.00
He15   H     0.68419   0.17984   0.31235   0.00000  Uiso   1.00
He16   H     0.58942   0.19476   0.55718   0.00000  Uiso   1.00
Li8    H     0.44563   0.13833   0.29654   0.00000  Uiso   1.00
Be17   C     0.09025   0.17280   0.89601   0.00000  Uiso   1.00
Be18   C     0.12873   0.15949   0.01185   0.00000  Uiso   1.00
C17    N     0.06546   0.15052   0.10479   0.00000  Uiso   1.00
B8     C     0.99130   0.15810   0.04179   0.00000  Uiso   1.00
C18    N     0.00296   0.17202   0.91634   0.00000  Uiso   1.00
He17   H     0.19609   0.15608   0.03576   0.00000  Uiso   1.00
He18   H     0.11844   0.18297   0.80200   0.00000  Uiso   1.00
Li9    H     0.92882   0.15424   0.08964   0.00000  Uiso   1.00
Be19   C     0.40896   0.11327   0.81179   0.00000  Uiso   1.00
Be20   C     0.46095   0.10545   0.92526   0.00000  Uiso   1.00
C19    N     0.52097   0.12700   0.94297   0.00000  Uiso   1.00
B9     C     0.50255   0.14730   0.84390   0.00000  Uiso   1.00
C20    N     0.43529   0.14007   0.76245   0.00000  Uiso   1.00
He19   H     0.46114   0.08611   0.99252   0.00000  Uiso   1.00
He20   H     0.35496   0.10218   0.76388   0.00000  Uiso   1.00
Li10   H     0.53890   0.16729   0.83009   0.00000  Uiso   1.00
Be21   C     0.86464   0.14367   0.54086   0.00000  Uiso   1.00
Be22   C     0.90555   0.13053   0.42503   0.00000  Uiso   1.00
C21    N     0.98899   0.13979   0.42235   0.00000  Uiso   1.00
B10    C     0.99629   0.15813   0.53471   0.00000  Uiso   1.00
C22    N     0.92310   0.16095   0.61013   0.00000  Uiso   1.00
He21   H     0.88236   0.11509   0.34591   0.00000  Uiso   1.00
He22   H     0.79904   0.14204   0.57924   0.00000  Uiso   1.00
Li11   H     0.05519   0.16925   0.56222   0.00000  Uiso   1.00
Be23   C     0.39277   0.21272   0.84494   0.00000  Uiso   1.00
C23    N     0.40941   0.20637   0.70255   0.00000  Uiso   1.00
B11    C     0.41973   0.23246   0.63901   0.00000  Uiso   1.00
He23   H     0.38137   0.19549   0.92250   0.00000  Uiso   1.00
Li12   H     0.43468   0.23499   0.52551   0.00000  Uiso   1.00
Be24   C     0.90439   0.23951   0.59514   0.00000  Uiso   1.00
C24    N     0.92088   0.22741   0.72715   0.00000  Uiso   1.00
He24   H     0.89635   0.22584   0.50023   0.00000  Uiso   1.00
Be25   C     0.39459   0.24273   0.86298   0.00000  Uiso   1.00
H7     Zn    0.63371   0.47776   0.32213   0.00000  Uiso   1.00
H8     Zn    0.15047   0.47073   0.16540   0.00000  Uiso   1.00
H9     Zn    0.58498   0.34980   0.17346   0.00000  Uiso   1.00
H10    Zn    0.10830   0.34931   0.36792   0.00000  Uiso   1.00
H11    Zn    0.90820   0.31481   0.84992   0.00000  Uiso   1.00
H12    Zn    0.40759   0.29703   0.68148   0.00000  Uiso   1.00
Be26   C     0.79861   0.45816   0.46496   0.00000  Uiso   1.00
Be27   C     0.84658   0.46544   0.58363   0.00000  Uiso   1.00
C25    N     0.80196   0.48640   0.66184   0.00000  Uiso   1.00
C26    N     0.72448   0.47473   0.46878   0.00000  Uiso   1.00
He25   H     0.90858   0.45723   0.61850   0.00000  Uiso   1.00
He26   H     0.81117   0.44248   0.37882   0.00000  Uiso   1.00
Li13   H     0.76975   0.47528   0.08805   0.00000  Uiso   1.00
Li14   H     0.28068   0.48118   0.39943   0.00000  Uiso   1.00
Be28   C     0.32875   0.48690   0.06523   0.00000  Uiso   1.00
C27    N     0.24234   0.48506   0.03889   0.00000  Uiso   1.00
He27   H     0.35618   0.47985   0.16637   0.00000  Uiso   1.00
Be29   C     0.42231   0.46895   0.58588   0.00000  Uiso   1.00
Be30   C     0.49078   0.45885   0.50513   0.00000  Uiso   1.00
C28    N     0.52612   0.48224   0.43463   0.00000  Uiso   1.00
He28   H     0.51539   0.43666   0.49126   0.00000  Uiso   1.00
He29   H     0.37866   0.45712   0.65528   0.00000  Uiso   1.00
Be31   C     0.00016   0.44559   0.00891   0.00000  Uiso   1.00
Be32   C     0.93071   0.45459   0.92929   0.00000  Uiso   1.00
C29    N     0.93150   0.48469   0.92165   0.00000  Uiso   1.00
C30    N     0.04246   0.47012   0.05544   0.00000  Uiso   1.00
He30   H     0.88194   0.44181   0.87581   0.00000  Uiso   1.00
He31   H     0.02236   0.42366   0.03553   0.00000  Uiso   1.00
Be33   C     0.58186   0.40894   0.04518   0.00000  Uiso   1.00
Be34   C     0.59511   0.43804   0.07696   0.00000  Uiso   1.00
C31    N     0.62002   0.44012   0.21813   0.00000  Uiso   1.00
B12    C     0.61906   0.41253   0.26808   0.00000  Uiso   1.00
C32    N     0.59547   0.39292   0.16786   0.00000  Uiso   1.00
He32   H     0.58977   0.45723   0.00902   0.00000  Uiso   1.00
He33   H     0.56207   0.39864   0.94533   0.00000  Uiso   1.00
Li15   H     0.63563   0.40668   0.37752   0.00000  Uiso   1.00
Be35   C     0.24952   0.38807   0.26302   0.00000  Uiso   1.00
Be36   C     0.25964   0.41605   0.21107   0.00000  Uiso   1.00
C33    N     0.18150   0.43024   0.21877   0.00000  Uiso   1.00
B13    C     0.12763   0.41102   0.27814   0.00000  Uiso   1.00
C34    N     0.16595   0.38530   0.30764   0.00000  Uiso   1.00
He34   H     0.31560   0.42666   0.16643   0.00000  Uiso   1.00
He35   H     0.29516   0.37010   0.27360   0.00000  Uiso   1.00
Li16   H     0.06061   0.41585   0.30111   0.00000  Uiso   1.00
Be37   C     0.76995   0.29088   0.03092   0.00000  Uiso   1.00
Be38   C     0.69838   0.29904   0.10914   0.00000  Uiso   1.00
C35    N     0.68539   0.32867   0.09231   0.00000  Uiso   1.00
B14    C     0.74728   0.33730   0.00138   0.00000  Uiso   1.00
C36    N     0.79968   0.31514   0.96026   0.00000  Uiso   1.00
He36   H     0.65701   0.28605   0.17737   0.00000  Uiso   1.00
He37   H     0.80083   0.26956   0.01939   0.00000  Uiso   1.00
Li17   H     0.75407   0.35975   0.96519   0.00000  Uiso   1.00
Be39   C     0.24243   0.27969   0.54581   0.00000  Uiso   1.00
Be40   C     0.17530   0.29167   0.47006   0.00000  Uiso   1.00
C37    N     0.18870   0.32130   0.45786   0.00000  Uiso   1.00
B15    C     0.26158   0.32646   0.52912   0.00000  Uiso   1.00
C38    N     0.29674   0.30193   0.58336   0.00000  Uiso   1.00
He38   H     0.11991   0.28131   0.42240   0.00000  Uiso   1.00
He39   H     0.25465   0.25720   0.57794   0.00000  Uiso   1.00
Li18   H     0.28935   0.34807   0.54071   0.00000  Uiso   1.00
Be41   C     0.08009   0.30338   0.98508   0.00000  Uiso   1.00
Be42   C     0.12530   0.31127   0.10563   0.00000  Uiso   1.00
C39    N     0.07317   0.32886   0.19034   0.00000  Uiso   1.00
B16    C     0.99953   0.33162   0.11764   0.00000  Uiso   1.00
C40    N     0.99996   0.31603   0.99454   0.00000  Uiso   1.00
He40   H     0.19003   0.30552   0.13802   0.00000  Uiso   1.00
He41   H     0.09861   0.28945   0.89435   0.00000  Uiso   1.00
Li19   H     0.94452   0.34419   0.15692   0.00000  Uiso   1.00
Be43   C     0.58605   0.30691   0.56656   0.00000  Uiso   1.00
Be44   C     0.62627   0.31936   0.45005   0.00000  Uiso   1.00
C41    N     0.56432   0.32920   0.35691   0.00000  Uiso   1.00
B17    C     0.48922   0.32303   0.42052   0.00000  Uiso   1.00
C42    N     0.49902   0.30916   0.54651   0.00000  Uiso   1.00
He42   H     0.69402   0.32162   0.42588   0.00000  Uiso   1.00
He43   H     0.61279   0.29652   0.66113   0.00000  Uiso   1.00
Li20   H     0.42740   0.32797   0.37287   0.00000  Uiso   1.00
Be45   C     0.89632   0.36735   0.63566   0.00000  Uiso   1.00
Be46   C     0.94623   0.37566   0.52008   0.00000  Uiso   1.00
C43    N     0.01356   0.35604   0.50709   0.00000  Uiso   1.00
B18    C     0.00171   0.33635   0.61149   0.00000  Uiso   1.00
C44    N     0.93179   0.34221   0.69175   0.00000  Uiso   1.00
He44   H     0.93973   0.39411   0.44783   0.00000  Uiso   1.00
He45   H     0.83833   0.37705   0.68127   0.00000  Uiso   1.00
Li21   H     0.04481   0.31789   0.63040   0.00000  Uiso   1.00
Be47   C     0.37205   0.34474   0.90681   0.00000  Uiso   1.00
Be48   C     0.41522   0.35725   0.02015   0.00000  Uiso   1.00
C45    N     0.49256   0.34283   0.03409   0.00000  Uiso   1.00
B19    C     0.49342   0.32190   0.93204   0.00000  Uiso   1.00
C46    N     0.42220   0.32229   0.85200   0.00000  Uiso   1.00
He46   H     0.39818   0.37573   0.08901   0.00000  Uiso   1.00
He47   H     0.30966   0.34990   0.86198   0.00000  Uiso   1.00
Li22   H     0.54640   0.30655   0.91538   0.00000  Uiso   1.00
B20    C     0.73017   0.49167   0.58705   0.00000  Uiso   1.00
C47    N     0.41275   0.25505   0.73202   0.00000  Uiso   1.00
He48   H     0.38529   0.25620   0.95867   0.00000  Uiso   1.00
Be49   C     0.90222   0.26957   0.61136   0.00000  Uiso   1.00
C48    N     0.91699   0.27609   0.75362   0.00000  Uiso   1.00
B21    C     0.92678   0.25012   0.81887   0.00000  Uiso   1.00
He49   H     0.89172   0.28671   0.53279   0.00000  Uiso   1.00
Li23   H     0.94065   0.24776   0.93259   0.00000  Uiso   1.00
B22    C     0.99881   0.49300   0.00074   0.00000  Uiso   1.00
H13    Zn    0.84286   0.50939   0.82932   0.00000  Uiso   1.00
H14    Zn    0.32016   0.52175   0.65510   0.00000  Uiso   1.00
H15    Zn    0.95486   0.63273   0.67928   0.00000  Uiso   1.00
H16    Zn    0.43365   0.64105   0.85323   0.00000  Uiso   1.00
H17    Zn    0.64074   0.66996   0.34011   0.00000  Uiso   1.00
H18    Zn    0.12656   0.68672   0.18589   0.00000  Uiso   1.00
Li24   H     0.61390   0.73678   0.42654   0.00000  Uiso   1.00
Li25   H     0.68077   0.50725   0.62115   0.00000  Uiso   1.00
Be50   C     0.64663   0.53197   0.12092   0.00000  Uiso   1.00
Be51   C     0.69800   0.53919   0.00525   0.00000  Uiso   1.00
C49    N     0.75511   0.51657   0.98114   0.00000  Uiso   1.00
B23    C     0.73569   0.49612   0.07922   0.00000  Uiso   1.00
C50    N     0.67051   0.50442   0.16601   0.00000  Uiso   1.00
He50   H     0.69980   0.55874   0.93966   0.00000  Uiso   1.00
He51   H     0.59474   0.54405   0.17345   0.00000  Uiso   1.00
Be52   C     0.14490   0.52994   0.51036   0.00000  Uiso   1.00
Be53   C     0.10331   0.51768   0.39445   0.00000  Uiso   1.00
C51    N     0.15550   0.49603   0.33734   0.00000  Uiso   1.00
B24    C     0.22665   0.49605   0.41730   0.00000  Uiso   1.00
C52    N     0.22364   0.51635   0.52221   0.00000  Uiso   1.00
He52   H     0.04096   0.52244   0.34874   0.00000  Uiso   1.00
He53   H     0.12530   0.54739   0.58387   0.00000  Uiso   1.00
Be54   C     0.36746   0.49859   0.94546   0.00000  Uiso   1.00
B25    C     0.23120   0.49572   0.90611   0.00000  Uiso   1.00
C53    N     0.30510   0.50385   0.84481   0.00000  Uiso   1.00
He54   H     0.43436   0.50316   0.92354   0.00000  Uiso   1.00
Li26   H     0.16958   0.49706   0.85267   0.00000  Uiso   1.00
B26    C     0.47964   0.50576   0.47794   0.00000  Uiso   1.00
C54    N     0.41647   0.49884   0.57028   0.00000  Uiso   1.00
Li27   H     0.49166   0.52797   0.44233   0.00000  Uiso   1.00
He55   H     0.66553   0.69804   0.02326   0.00000  Uiso   1.00
Li28   H     0.01676   0.51572   0.01675   0.00000  Uiso   1.00
Be55   C     0.95163   0.57191   0.56773   0.00000  Uiso   1.00
Be56   C     0.92370   0.54424   0.60070   0.00000  Uiso   1.00
C55    N     0.88742   0.54510   0.73580   0.00000  Uiso   1.00
B27    C     0.89647   0.57292   0.78162   0.00000  Uiso   1.00
C56    N     0.93550   0.58994   0.68408   0.00000  Uiso   1.00
He56   H     0.92564   0.52418   0.53714   0.00000  Uiso   1.00
He57   H     0.98317   0.57991   0.47148   0.00000  Uiso   1.00
Li29   H     0.87475   0.58082   0.88627   0.00000  Uiso   1.00
Be57   C     0.35185   0.61085   0.60952   0.00000  Uiso   1.00
Be58   C     0.32378   0.58386   0.56419   0.00000  Uiso   1.00
C57    N     0.33930   0.56410   0.67192   0.00000  Uiso   1.00
B28    C     0.37783   0.57934   0.77676   0.00000  Uiso   1.00
C58    N     0.38728   0.60773   0.74364   0.00000  Uiso   1.00
He58   H     0.29273   0.57741   0.46492   0.00000  Uiso   1.00
He59   H     0.35066   0.63182   0.55514   0.00000  Uiso   1.00
Li30   H     0.39876   0.56978   0.87744   0.00000  Uiso   1.00
Be59   C     0.77582   0.69210   0.52905   0.00000  Uiso   1.00
Be60   C     0.84459   0.68359   0.61106   0.00000  Uiso   1.00
C59    N     0.85659   0.65388   0.59355   0.00000  Uiso   1.00
B29    C     0.79700   0.64557   0.49824   0.00000  Uiso   1.00
C60    N     0.74690   0.66800   0.45508   0.00000  Uiso   1.00
He60   H     0.88453   0.69641   0.68240   0.00000  Uiso   1.00
He61   H     0.74636   0.71359   0.51735   0.00000  Uiso   1.00
Li31   H     0.79015   0.62314   0.46044   0.00000  Uiso   1.00
Be61   C     0.29451   0.70588   0.06698   0.00000  Uiso   1.00
Be62   C     0.36335   0.69564   0.98733   0.00000  Uiso   1.00
C61    N     0.34954   0.66666   0.95393   0.00000  Uiso   1.00
B30    C     0.27446   0.66011   0.01661   0.00000  Uiso   1.00
C62    N     0.23817   0.68323   0.08476   0.00000  Uiso   1.00
He62   H     0.42026   0.70691   0.95056   0.00000  Uiso   1.00
He63   H     0.28225   0.72740   0.11375   0.00000  Uiso   1.00
Li32   H     0.24567   0.63857   0.01078   0.00000  Uiso   1.00
Be63   C     0.47902   0.69151   0.49181   0.00000  Uiso   1.00
Be64   C     0.43243   0.68529   0.61401   0.00000  Uiso   1.00
C63    N     0.47590   0.66393   0.68868   0.00000  Uiso   1.00
B31    C     0.54546   0.65733   0.60868   0.00000  Uiso   1.00
C64    N     0.55095   0.67378   0.48991   0.00000  Uiso   1.00
He64   H     0.37255   0.69463   0.65432   0.00000  Uiso   1.00
He65   H     0.46637   0.70705   0.40644   0.00000  Uiso   1.00
Li33   H     0.59342   0.64110   0.63913   0.00000  Uiso   1.00
Be65   C     0.94794   0.67725   0.07159   0.00000  Uiso   1.00
Be66   C     0.90869   0.66445   0.95508   0.00000  Uiso   1.00
C65    N     0.97147   0.65407   0.86276   0.00000  Uiso   1.00
B32    C     0.04599   0.66028   0.92670   0.00000  Uiso   1.00
C66    N     0.03515   0.67471   0.05213   0.00000  Uiso   1.00
He66   H     0.84119   0.66225   0.93024   0.00000  Uiso   1.00
He67   H     0.92046   0.68814   0.16561   0.00000  Uiso   1.00
Li34   H     0.10816   0.65502   0.87939   0.00000  Uiso   1.00
Be67   C     0.63592   0.61693   0.12384   0.00000  Uiso   1.00
Be68   C     0.58423   0.61027   0.00835   0.00000  Uiso   1.00
C67    N     0.52322   0.63209   0.99658   0.00000  Uiso   1.00
B33    C     0.54060   0.65142   0.10143   0.00000  Uiso   1.00
C68    N     0.60810   0.64328   0.18106   0.00000  Uiso   1.00
He68   H     0.58469   0.59168   0.93496   0.00000  Uiso   1.00
He69   H     0.69043   0.60528   0.16873   0.00000  Uiso   1.00
Li35   H     0.50314   0.67131   0.12114   0.00000  Uiso   1.00
Be69   C     0.17257   0.64242   0.41957   0.00000  Uiso   1.00
Be70   C     0.13225   0.62961   0.53534   0.00000  Uiso   1.00
C69    N     0.04963   0.64037   0.54255   0.00000  Uiso   1.00
B34    C     0.04276   0.65942   0.43369   0.00000  Uiso   1.00
C70    N     0.11513   0.66124   0.35575   0.00000  Uiso   1.00
He70   H     0.15563   0.61362   0.61205   0.00000  Uiso   1.00
He71   H     0.23711   0.63961   0.37718   0.00000  Uiso   1.00
Li36   H     0.98466   0.67178   0.40999   0.00000  Uiso   1.00
Be71   C     0.13875   0.74132   0.36929   0.00000  Uiso   1.00
C71    N     0.12158   0.72891   0.23771   0.00000  Uiso   1.00
He72   H     0.14602   0.72794   0.46464   0.00000  Uiso   1.00
Be72   C     0.65478   0.71515   0.10336   0.00000  Uiso   1.00
C72    N     0.63828   0.70853   0.24486   0.00000  Uiso   1.00
B35    C     0.62866   0.73445   0.31262   0.00000  Uiso   1.00
H19    Zn    0.37772   0.97782   0.66258   0.00000  Uiso   1.00
H20    Zn    0.83870   0.96545   0.86380   0.00000  Uiso   1.00
H21    Zn    0.46377   0.85179   0.79925   0.00000  Uiso   1.00
H22    Zn    0.93162   0.85150   0.59932   0.00000  Uiso   1.00
H23    Zn    0.13740   0.81649   0.11630   0.00000  Uiso   1.00
H24    Zn    0.64031   0.79848   0.28515   0.00000  Uiso   1.00
Be73   C     0.30913   0.94470   0.40294   0.00000  Uiso   1.00
Be74   C     0.25671   0.95062   0.28790   0.00000  Uiso   1.00
C73    N     0.22254   0.97831   0.30669   0.00000  Uiso   1.00
B36    C     0.25556   0.98841   0.43003   0.00000  Uiso   1.00
C74    N     0.30702   0.96867   0.49356   0.00000  Uiso   1.00
He73   H     0.24206   0.93748   0.19371   0.00000  Uiso   1.00
He74   H     0.34777   0.92541   0.42605   0.00000  Uiso   1.00
B37    C     0.25423   0.99084   0.90166   0.00000  Uiso   1.00
Li37   H     0.21493   0.97217   0.87363   0.00000  Uiso   1.00
B38    C     0.77357   0.99331   0.60537   0.00000  Uiso   1.00
Li38   H     0.74107   0.97308   0.57862   0.00000  Uiso   1.00
Be75   C     0.66017   0.96469   0.19917   0.00000  Uiso   1.00
Be76   C     0.69707   0.95133   0.08008   0.00000  Uiso   1.00
C75    N     0.75550   0.97032   0.02238   0.00000  Uiso   1.00
C76    N     0.69574   0.99196   0.21484   0.00000  Uiso   1.00
He75   H     0.68690   0.92989   0.03240   0.00000  Uiso   1.00
He76   H     0.61090   0.95707   0.27220   0.00000  Uiso   1.00
Li39   H     0.55972   0.97690   0.50704   0.00000  Uiso   1.00
Be77   C     0.97594   0.93949   0.04643   0.00000  Uiso   1.00
Be78   C     0.04738   0.94772   0.12195   0.00000  Uiso   1.00
C77    N     0.06143   0.97692   0.09602   0.00000  Uiso   1.00
B39    C     0.99972   0.98530   0.00479   0.00000  Uiso   1.00
C78    N     0.94714   0.96333   0.97011   0.00000  Uiso   1.00
He77   H     0.08739   0.93518   0.19464   0.00000  Uiso   1.00
He78   H     0.94411   0.91848   0.04064   0.00000  Uiso   1.00
Be79   C     0.51877   0.91284   0.86742   0.00000  Uiso   1.00
Be80   C     0.50039   0.94164   0.83489   0.00000  Uiso   1.00
C79    N     0.43370   0.94206   0.73918   0.00000  Uiso   1.00
B40    C     0.41307   0.91379   0.71869   0.00000  Uiso   1.00
C80    N     0.46330   0.89525   0.79273   0.00000  Uiso   1.00
He79   H     0.52974   0.96175   0.87240   0.00000  Uiso   1.00
He80   H     0.56633   0.90363   0.93928   0.00000  Uiso   1.00
Li40   H     0.36148   0.90656   0.64983   0.00000  Uiso   1.00
Be81   C     0.77172   0.88876   0.65210   0.00000  Uiso   1.00
Be82   C     0.74978   0.91504   0.71712   0.00000  Uiso   1.00
C81    N     0.82353   0.92745   0.76763   0.00000  Uiso   1.00
B41    C     0.88743   0.90902   0.72897   0.00000  Uiso   1.00
C82    N     0.85922   0.88520   0.65950   0.00000  Uiso   1.00
He81   H     0.68770   0.92559   0.73308   0.00000  Uiso   1.00
He82   H     0.73153   0.87256   0.60121   0.00000  Uiso   1.00
Li41   H     0.95449   0.91283   0.75246   0.00000  Uiso   1.00
Be83   C     0.28586   0.79310   0.95195   0.00000  Uiso   1.00
Be84   C     0.35756   0.80134   0.87630   0.00000  Uiso   1.00
C83    N     0.36427   0.83133   0.88539   0.00000  Uiso   1.00
B42    C     0.29803   0.84014   0.96914   0.00000  Uiso   1.00
C84    N     0.24910   0.81777   0.01315   0.00000  Uiso   1.00
He83   H     0.40330   0.78804   0.81514   0.00000  Uiso   1.00
He84   H     0.25945   0.77147   0.96806   0.00000  Uiso   1.00
Li42   H     0.28564   0.86290   0.99840   0.00000  Uiso   1.00
Be85   C     0.80196   0.77994   0.43503   0.00000  Uiso   1.00
Be86   C     0.86754   0.79236   0.51171   0.00000  Uiso   1.00
C85    N     0.85628   0.82231   0.50957   0.00000  Uiso   1.00
B43    C     0.78685   0.82712   0.42829   0.00000  Uiso   1.00
C86    N     0.75152   0.80218   0.38162   0.00000  Uiso   1.00
He85   H     0.92026   0.78219   0.56929   0.00000  Uiso   1.00
He86   H     0.78879   0.75713   0.41122   0.00000  Uiso   1.00
Li43   H     0.76250   0.84876   0.40093   0.00000  Uiso   1.00
Be87   C     0.96607   0.80641   0.98121   0.00000  Uiso   1.00
Be88   C     0.91957   0.81453   0.86225   0.00000  Uiso   1.00
C87    N     0.97046   0.83174   0.77687   0.00000  Uiso   1.00
B44    C     0.04481   0.83409   0.84778   0.00000  Uiso   1.00
C88    N     0.04598   0.81859   0.97021   0.00000  Uiso   1.00
He87   H     0.85463   0.80912   0.83149   0.00000  Uiso   1.00
He88   H     0.94858   0.79275   0.07170   0.00000  Uiso   1.00
Li44   H     0.09921   0.84628   0.80766   0.00000  Uiso   1.00
Be89   C     0.46140   0.80616   0.40920   0.00000  Uiso   1.00
Be90   C     0.42126   0.81880   0.52712   0.00000  Uiso   1.00
C89    N     0.48309   0.83023   0.61531   0.00000  Uiso   1.00
B45    C     0.55789   0.82474   0.54741   0.00000  Uiso   1.00
C90    N     0.54825   0.80979   0.42359   0.00000  Uiso   1.00
He89   H     0.35375   0.82019   0.55557   0.00000  Uiso   1.00
He90   H     0.43485   0.79463   0.31754   0.00000  Uiso   1.00
Li45   H     0.61969   0.83081   0.59068   0.00000  Uiso   1.00
Be91   C     0.13633   0.87110   0.32215   0.00000  Uiso   1.00
Be92   C     0.08497   0.87969   0.43686   0.00000  Uiso   1.00
C91    N     0.02369   0.85863   0.45659   0.00000  Uiso   1.00
B46    C     0.04074   0.83788   0.35722   0.00000  Uiso   1.00
C92    N     0.10837   0.84432   0.27395   0.00000  Uiso   1.00
He91   H     0.08614   0.89927   0.50374   0.00000  Uiso   1.00
He92   H     0.19106   0.88159   0.27285   0.00000  Uiso   1.00
Li46   H     0.00325   0.81809   0.34464   0.00000  Uiso   1.00
Be93   C     0.68852   0.83674   0.02994   0.00000  Uiso   1.00
Be94   C     0.64659   0.84890   0.91441   0.00000  Uiso   1.00
C93    N     0.56118   0.84213   0.92524   0.00000  Uiso   1.00
B47    C     0.55372   0.82638   0.04572   0.00000  Uiso   1.00
C94    N     0.62868   0.82288   0.11348   0.00000  Uiso   1.00
He93   H     0.67078   0.86183   0.82617   0.00000  Uiso   1.00
He94   H     0.75559   0.83718   0.06002   0.00000  Uiso   1.00
Li47   H     0.49337   0.81779   0.08505   0.00000  Uiso   1.00
Be95   C     0.14246   0.77128   0.35231   0.00000  Uiso   1.00
C95    N     0.12796   0.77754   0.20995   0.00000  Uiso   1.00
B48    C     0.11691   0.75142   0.14543   0.00000  Uiso   1.00
He95   H     0.15389   0.78852   0.43068   0.00000  Uiso   1.00
Li48   H     0.10336   0.74882   0.03162   0.00000  Uiso   1.00
Be96   C     0.65363   0.74523   0.09009   0.00000  Uiso   1.00
C96    N     0.63601   0.75722   0.22317   0.00000  Uiso   1.00
He96   H     0.66297   0.75900   0.99663   0.00000  Uiso   1.00
loop_
_geom_bond_atom_site_label_1
_geom_bond_atom_site_label_2
_geom_bond_distance
_geom_bond_site_symmetry_2
_ccdc_geom_bond_type
H1     C1      1.988   .     S
H1     C7      1.998   .     S
H1     C73     1.990   1_545 S
H1     C77     1.989   1_545 S
H2     C4      1.994   .     S
H2     C6      1.991   .     S
H2     C9      1.984   .     S
H2     C76     1.994   1_545 S
H3     C8      2.004   .     S
H3     C11     2.005   .     S
H3     C17     2.004   .     S
H3     C21     1.991   1_455 S
H4     C10     1.989   .     S
H4     C13     1.993   1_554 S
H4     C15     1.999   .     S
H4     C19     2.000   1_554 S
H5     C12     2.001   .     S
H5     C16     1.997   .     S
H5     C20     1.998   .     S
H5     C23     2.006   .     S
H6     C14     1.989   .     S
H6     C18     2.003   1_655 S
H6     C22     1.982   .     S
H6     C24     1.989   .     S
Li1    B36     1.098   1_545 S
Be1    Be2     1.391   1_556 D
Be1    C2      1.390   1_545 S
Be1    He2     1.097   .     S
Be2    Be1     1.391   1_554 D
Be2    C1      1.386   .     S
Be2    He1     1.099   .     S
C1     B37     1.357   1_544 S
C2     Be1     1.390   1_565 S
C2     H19     1.995   .     S
C2     B37     1.356   .     D
Be3    Be4     1.394   .     D
Be3    C4      1.390   .     S
Be3    He4     1.097   .     S
Be4    C3      1.390   1_545 S
Be4    He3     1.096   .     S
C3     Be4     1.390   1_565 S
C3     H20     1.995   .     S
C3     B38     1.356   .     S
C4     B38     1.355   1_545 D
B1     Li2     1.098   1_565 S
B1     C75     1.355   .     D
B1     C76     1.356   .     S
Li2    B1      1.098   1_545 S
Be5    Be6     1.392   .     D
Be5    C6      1.389   .     S
Be5    He6     1.096   .     S
Be6    C5      1.390   .     S
Be6    He5     1.096   .     S
C5     B2      1.355   1_545 S
C5     H19     1.992   1_545 S
B2     C5      1.355   1_565 S
B2     C6      1.356   1_565 D
B2     Li39    1.098   .     S
C6     B2      1.356   1_545 D
Li3    B39     1.097   1_546 S
Be7    Be8     1.392   .     D
Be7    C8      1.391   .     S
Be7    He8     1.097   .     S
Be8    C7      1.388   .     S
Be8    He7     1.097   .     S
C7     B3      1.359   .     S
B3     C8      1.358   .     D
B3     Li4     1.098   .     S
Be9    Be10    1.392   .     D
Be9    C10     1.389   .     S
Be9    He10    1.095   .     S
Be10   C9      1.388   .     S
Be10   He9     1.097   .     S
C9     B4      1.355   .     S
B4     C10     1.354   .     D
B4     Li5     1.097   .     S
Be11   Be12    1.390   .     D
Be11   C12     1.389   .     S
Be11   He12    1.096   .     S
Be12   C11     1.390   .     S
Be12   He11    1.098   .     S
C11    B5      1.359   .     S
B5     C12     1.360   .     D
B5     Li6     1.098   .     S
Be13   Be14    1.391   .     D
Be13   C14     1.388   .     S
Be13   He14    1.097   .     S
Be14   C13     1.390   .     S
Be14   He13    1.097   1_556 S
C13    H4      1.993   1_556 S
C13    B6      1.356   .     D
B6     C14     1.355   .     S
B6     Li7     1.097   .     S
He13   Be14    1.097   1_554 S
Be15   Be16    1.392   .     D
Be15   C16     1.389   .     S
Be15   He16    1.097   .     S
Be16   C15     1.390   .     S
Be16   He15    1.097   .     S
C15    B7      1.357   .     S
B7     C16     1.358   .     D
B7     Li8     1.098   .     S
Be17   Be18    1.392   1_556 D
Be17   C18     1.390   .     S
Be17   He18    1.097   .     S
Be18   Be17    1.392   1_554 D
Be18   C17     1.390   .     S
Be18   He17    1.097   .     S
C17    B8      1.357   1_455 D
B8     C17     1.357   1_655 D
B8     C18     1.359   1_654 S
B8     Li9     1.097   .     S
C18    B8      1.359   1_456 S
C18    H6      2.003   1_455 S
Be19   Be20    1.396   .     D
Be19   C20     1.390   .     S
Be19   He20    1.096   .     S
Be20   C19     1.390   .     S
Be20   He19    1.096   .     S
C19    H4      2.000   1_556 S
C19    B9      1.355   .     S
B9     C20     1.356   .     D
B9     Li10    1.099   .     S
Be21   Be22    1.393   .     D
Be21   C22     1.388   .     S
Be21   He22    1.097   .     S
Be22   C21     1.389   .     S
Be22   He21    1.093   .     S
C21    H3      1.991   1_655 S
C21    B10     1.354   .     S
B10    C22     1.355   .     D
B10    Li11    1.098   1_655 S
Li11   B10     1.098   1_455 S
Be23   C23     1.390   .     S
Be23   He23    1.097   .     S
Be23   Be25    1.393   .     D
C23    B11     1.357   .     D
B11    Li12    1.098   .     S
B11    C47     1.358   .     S
Be24   C24     1.389   .     S
Be24   He24    1.097   .     S
Be24   Be49    1.393   .     D
C24    B21     1.356   .     S
Be25   C47     1.389   .     S
Be25   He48    1.097   .     S
H7     C26     1.998   .     S
H7     C28     2.001   .     S
H7     C31     2.000   .     S
H7     C50     2.008   .     S
H8     C27     1.990   .     S
H8     C30     1.999   .     S
H8     C33     1.992   .     S
H8     C51     1.988   .     S
H9     C32     1.997   .     S
H9     C35     1.993   .     S
H9     C41     2.001   .     S
H9     C45     1.994   .     S
H10    C34     1.985   .     S
H10    C37     1.995   .     S
H10    C39     1.996   .     S
H10    C43     1.999   .     S
H11    C36     1.995   .     S
H11    C40     1.993   .     S
H11    C44     1.993   .     S
H11    C48     1.998   .     S
H12    C38     1.993   .     S
H12    C42     2.001   .     S
H12    C46     1.990   .     S
H12    C47     1.996   .     S
Be26   Be27    1.393   .     D
Be26   C26     1.389   .     S
Be26   He26    1.097   .     S
Be27   C25     1.391   .     S
Be27   He25    1.097   .     S
C25    B20     1.357   .     S
C25    H13     2.006   .     S
C26    B20     1.358   .     D
Li13   B23     1.099   .     S
Li14   B24     1.098   .     S
Be28   C27     1.390   .     S
Be28   He27    1.097   .     S
Be28   Be54    1.392   1_554 D
C27    B25     1.356   1_554 S
Be29   Be30    1.389   .     D
Be29   He29    1.098   .     S
Be29   C54     1.388   .     S
Be30   C28     1.390   .     S
Be30   He28    1.096   .     S
C28    B26     1.359   .     S
Be31   Be32    1.391   1_454 D
Be31   C30     1.389   .     S
Be31   He31    1.097   .     S
Be32   Be31    1.391   1_656 D
Be32   C29     1.390   .     S
Be32   He30    1.097   .     S
C29    B22     1.357   1_556 D
C29    H13     1.999   .     S
C30    B22     1.358   1_455 S
Be33   Be34    1.390   .     D
Be33   C32     1.390   .     S
Be33   He33    1.097   1_554 S
Be34   C31     1.389   .     S
Be34   He32    1.097   .     S
C31    B12     1.359   .     D
B12    C32     1.358   .     S
B12    Li15    1.098   .     S
He33   Be33    1.097   1_556 S
Be35   Be36    1.393   .     D
Be35   C34     1.388   .     S
Be35   He35    1.096   .     S
Be36   C33     1.389   .     S
Be36   He34    1.097   .     S
C33    B13     1.355   .     S
B13    C34     1.355   .     D
B13    Li16    1.097   .     S
Be37   Be38    1.389   .     D
Be37   C36     1.389   1_554 S
Be37   He37    1.096   .     S
Be38   C35     1.389   .     S
Be38   He36    1.098   .     S
C35    B14     1.358   .     S
B14    C36     1.358   1_554 D
B14    Li17    1.098   1_554 S
C36    B14     1.358   1_556 D
C36    Be37    1.389   1_556 S
Li17   B14     1.098   1_556 S
Be39   Be40    1.391   .     D
Be39   C38     1.389   .     S
Be39   He39    1.097   .     S
Be40   C37     1.390   .     S
Be40   He38    1.097   .     S
C37    B15     1.357   .     S
B15    C38     1.357   .     D
B15    Li18    1.098   .     S
Be41   Be42    1.391   1_556 D
Be41   C40     1.387   1_455 S
Be41   He41    1.099   .     S
Be42   Be41    1.391   1_554 D
Be42   C39     1.390   .     S
Be42   He40    1.097   .     S
C39    B16     1.357   1_455 S
B16    C39     1.357   1_655 S
B16    C40     1.357   1_554 D
B16    Li19    1.098   .     S
C40    B16     1.357   1_556 D
C40    Be41    1.387   1_655 S
Be43   Be44    1.392   .     D
Be43   C42     1.389   .     S
Be43   He43    1.097   .     S
Be44   C41     1.390   .     S
Be44   He42    1.097   .     S
C41    B17     1.357   .     S
B17    C42     1.358   .     D
B17    Li20    1.098   .     S
Be45   Be46    1.396   .     D
Be45   C44     1.389   .     S
Be45   He45    1.096   .     S
Be46   C43     1.390   1_655 S
Be46   He44    1.096   .     S
C43    Be46    1.390   1_455 S
C43    B18     1.355   .     S
B18    C44     1.355   1_455 D
B18    Li21    1.099   .     S
C44    B18     1.355   1_655 D
Be47   Be48    1.393   1_556 D
Be47   C46     1.389   .     S
Be47   He47    1.097   .     S
Be48   Be47    1.393   1_554 D
Be48   C45     1.389   .     S
Be48   He46    1.096   .     S
C45    B19     1.355   1_554 D
B19    C45     1.355   1_556 D
B19    C46     1.356   .     S
B19    Li22    1.098   .     S
B20    Li25    1.098   .     S
Be49   C48     1.390   .     S
Be49   He49    1.097   .     S
C48    B21     1.356   .     D
B21    Li23    1.098   .     S
B22    C29     1.357   1_554 D
B22    C30     1.358   1_655 S
B22    Li28    1.098   1_655 S
H13    C49     2.004   .     S
H13    C55     2.004   .     S
H14    C52     1.992   .     S
H14    C53     1.984   .     S
H14    C54     1.997   .     S
H14    C57     1.984   .     S
H15    C56     2.000   .     S
H15    C59     1.998   .     S
H15    C65     1.999   .     S
H15    C69     2.001   1_655 S
H16    C58     1.992   .     S
H16    C61     1.994   .     S
H16    C63     1.993   .     S
H16    C67     2.000   .     S
H17    C60     2.000   .     S
H17    C64     1.995   .     S
H17    C68     2.003   .     S
H17    C72     1.996   .     S
H18    C62     1.999   .     S
H18    C66     2.000   .     S
H18    C70     1.997   .     S
H18    C71     2.001   .     S
Li24   B35     1.098   .     S
Be50   Be51    1.396   .     D
Be50   C50     1.390   .     S
Be50   He51    1.097   .     S
Be51   C49     1.386   1_554 S
Be51   He50    1.096   1_554 S
C49    Be51    1.386   1_556 S
C49    B23     1.359   1_556 D
B23    C49     1.359   1_554 D
B23    C50     1.358   .     S
He50   Be51    1.096   1_556 S
Be52   Be53    1.395   .     D
Be52   C52     1.389   .     S
Be52   He53    1.097   .     S
Be53   C51     1.388   .     S
Be53   He52    1.096   .     S
C51    B24     1.355   .     S
B24    C52     1.354   .     D
Be54   Be28    1.392   1_556 D
Be54   C53     1.389   .     S
Be54   He54    1.097   .     S
B25    C27     1.356   1_556 S
B25    C53     1.355   .     D
B25    Li26    1.098   .     S
B26    C54     1.359   .     D
B26    Li27    1.097   .     S
He55   Be72    1.097   .     S
Li28   B22     1.098   1_455 S
Be55   Be56    1.391   .     D
Be55   C56     1.389   .     S
Be55   He57    1.098   .     S
Be56   C55     1.389   .     S
Be56   He56    1.097   .     S
C55    B27     1.359   .     S
B27    C56     1.360   .     D
B27    Li29    1.097   .     S
Be57   Be58    1.390   .     D
Be57   C58     1.390   .     S
Be57   He59    1.096   .     S
Be58   C57     1.387   .     S
Be58   He58    1.097   .     S
C57    B28     1.357   .     S
B28    C58     1.357   .     D
B28    Li30    1.098   .     S
Be59   Be60    1.389   .     D
Be59   C60     1.389   .     S
Be59   He61    1.095   .     S
Be60   C59     1.388   .     S
Be60   He60    1.097   .     S
C59    B29     1.359   .     D
B29    C60     1.359   .     S
B29    Li31    1.097   .     S
Be61   Be62    1.390   1_554 D
Be61   C62     1.389   .     S
Be61   He63    1.096   .     S
Be62   Be61    1.390   1_556 D
Be62   C61     1.390   .     S
Be62   He62    1.098   .     S
C61    B30     1.357   1_556 D
B30    C61     1.357   1_554 D
B30    C62     1.358   .     S
B30    Li32    1.098   .     S
Be63   Be64    1.393   .     D
Be63   C64     1.390   .     S
Be63   He65    1.097   .     S
Be64   C63     1.390   .     S
Be64   He64    1.097   .     S
C63    B31     1.356   .     D
B31    C64     1.357   .     S
B31    Li33    1.098   .     S
Be65   Be66    1.392   1_554 D
Be65   C66     1.390   1_655 S
Be65   He67    1.097   .     S
Be66   Be65    1.392   1_556 D
Be66   C65     1.390   .     S
Be66   He66    1.097   .     S
C65    B32     1.356   1_655 D
B32    C65     1.356   1_455 D
B32    C66     1.358   1_556 S
B32    Li34    1.098   .     S
C66    Be65    1.390   1_455 S
C66    B32     1.358   1_554 S
Be67   Be68    1.396   .     D
Be67   C68     1.390   .     S
Be67   He69    1.096   .     S
Be68   C67     1.389   1_554 S
Be68   He68    1.096   1_554 S
C67    Be68    1.389   1_556 S
C67    B33     1.355   1_556 D
B33    C67     1.355   1_554 D
B33    C68     1.356   .     S
B33    Li35    1.098   .     S
He68   Be68    1.096   1_556 S
Be69   Be70    1.395   .     D
Be69   C70     1.389   .     S
Be69   He71    1.096   .     S
Be70   C69     1.390   .     S
Be70   He70    1.097   .     S
C69    H15     2.001   1_455 S
C69    B34     1.357   .     D
B34    C70     1.356   .     S
B34    Li36    1.098   1_455 S
Li36   B34     1.098   1_655 S
Be71   C71     1.388   .     S
Be71   He72    1.097   .     S
Be71   Be95    1.393   .     D
C71    B48     1.358   .     D
Be72   C72     1.390   .     S
Be72   Be96    1.393   .     D
C72    B35     1.356   .     S
B35    C96     1.355   .     D
H19    C5      1.992   1_565 S
H19    C74     1.992   .     S
H19    C79     2.001   .     S
H20    C75     1.989   1_556 S
H20    C78     1.988   .     S
H20    C81     1.983   .     S
H21    C80     2.004   .     S
H21    C83     2.009   .     S
H21    C89     2.007   .     S
H21    C93     1.994   .     S
H22    C82     1.993   .     S
H22    C85     1.992   .     S
H22    C87     2.003   .     S
H22    C91     2.002   1_655 S
H23    C84     2.007   .     S
H23    C88     2.000   1_554 S
H23    C92     2.000   .     S
H23    C95     2.011   .     S
H24    C86     1.988   .     S
H24    C90     2.005   .     S
H24    C94     1.981   .     S
H24    C96     1.987   .     S
Be73   Be74    1.392   .     D
Be73   C74     1.390   .     S
Be73   He74    1.095   .     S
Be74   C73     1.389   .     S
Be74   He73    1.096   .     S
C73    H1      1.990   1_565 S
C73    B36     1.356   .     S
B36    Li1     1.098   1_565 S
B36    C74     1.356   .     D
B37    C1      1.357   1_566 S
B37    Li37    1.098   .     S
B38    C4      1.355   1_565 D
B38    Li38    1.098   .     S
Be75   Be76    1.394   .     D
Be75   C76     1.390   .     S
Be75   He76    1.096   .     S
Be76   C75     1.389   .     S
Be76   He75    1.096   .     S
C75    H20     1.989   1_554 S
C76    H2      1.994   1_565 S
Be77   Be78    1.391   1_655 D
Be77   C78     1.390   1_554 S
Be77   He78    1.097   .     S
Be78   Be77    1.391   1_455 D
Be78   C77     1.389   .     S
Be78   He77    1.096   .     S
C77    H1      1.989   1_565 S
C77    B39     1.356   1_455 S
B39    Li3     1.097   1_564 S
B39    C77     1.356   1_655 S
B39    C78     1.356   1_554 D
C78    B39     1.356   1_556 D
C78    Be77    1.390   1_556 S
Be79   Be80    1.392   .     D
Be79   C80     1.390   .     S
Be79   He80    1.096   .     S
Be80   C79     1.389   .     S
Be80   He79    1.098   .     S
C79    B40     1.359   .     D
B40    C80     1.357   .     S
B40    Li40    1.097   .     S
Be81   Be82    1.391   .     D
Be81   C82     1.390   .     S
Be81   He82    1.095   .     S
Be82   C81     1.388   .     S
Be82   He81    1.097   .     S
C81    B41     1.356   .     D
B41    C82     1.355   .     S
B41    Li41    1.098   .     S
Be83   Be84    1.390   .     D
Be83   C84     1.389   1_556 S
Be83   He84    1.096   .     S
Be84   C83     1.389   .     S
Be84   He83    1.098   .     S
C83    B42     1.360   .     D
B42    C84     1.360   1_556 S
B42    Li42    1.097   .     S
C84    Be83    1.389   1_554 S
C84    B42     1.360   1_554 S
Be85   Be86    1.391   .     D
Be85   C86     1.388   .     S
Be85   He86    1.096   .     S
Be86   C85     1.390   .     S
Be86   He85    1.097   .     S
C85    B43     1.356   .     S
B43    C86     1.355   .     D
B43    Li43    1.097   .     S
Be87   Be88    1.392   .     D
Be87   C88     1.389   1_655 S
Be87   He88    1.097   1_556 S
Be88   C87     1.390   .     S
Be88   He87    1.097   .     S
C87    B44     1.358   1_655 D
B44    C87     1.358   1_455 D
B44    C88     1.359   .     S
B44    Li44    1.097   .     S
C88    H23     2.000   1_556 S
C88    Be87    1.389   1_455 S
He88   Be87    1.097   1_554 S
Be89   Be90    1.393   .     D
Be89   C90     1.389   .     S
Be89   He90    1.097   .     S
Be90   C89     1.390   .     S
Be90   He89    1.097   .     S
C89    B45     1.358   .     S
B45    C90     1.358   .     D
B45    Li45    1.097   .     S
Be91   Be92    1.396   .     D
Be91   C92     1.390   .     S
Be91   He92    1.096   .     S
Be92   C91     1.391   .     S
Be92   He91    1.096   .     S
C91    H22     2.002   1_455 S
C91    B46     1.355   .     D
B46    C92     1.356   .     S
B46    Li46    1.099   .     S
Be93   Be94    1.393   1_554 D
Be93   C94     1.388   .     S
Be93   He94    1.097   .     S
Be94   Be93    1.393   1_556 D
Be94   C93     1.390   .     S
Be94   He93    1.094   .     S
C93    B47     1.354   1_556 D
B47    C93     1.354   1_554 D
B47    C94     1.355   .     S
B47    Li47    1.098   .     S
Be95   C95     1.390   .     S
Be95   He95    1.097   .     S
C95    B48     1.358   .     S
B48    Li48    1.098   .     S
Be96   C96     1.389   .     S
Be96   He96    1.097   1_554 S
He96   Be96    1.097   1_556 S
