# Supplementary material for: Data-Driven Search Algorithm for Discovery of Synthesizable Zeolitic Imidazolate Frameworks
Source: JACS Au. 2025 Mar 7;5(3):1460–70. doi: 10.1021/jacsau.5c00077 (PMC11938011; doi:10.1021/jacsau.5c00077)
Supplement: Supplementary file 5 — au5c00077_si_005.zip [file au5c00077_si_005.zip › Tier 2/T-237_74_3_2308582.cif]

data_74_3_2308582.lmp-nosymm
_audit_creation_date              2023-09-12
_audit_creation_method            'Materials Studio'
_symmetry_space_group_name_H-M    'PC'
_symmetry_Int_Tables_number       7
_symmetry_cell_setting            monoclinic
loop_
_symmetry_equiv_pos_as_xyz
  x,y,z
  x,-y,z+1/2
_cell_length_a                    34.8541
_cell_length_b                    18.3542
_cell_length_c                    42.8899
_cell_angle_alpha                 90.0000
_cell_angle_beta                  142.9553
_cell_angle_gamma                 90.0000
loop_
_atom_site_label
_atom_site_type_symbol
_atom_site_fract_x
_atom_site_fract_y
_atom_site_fract_z
_atom_site_U_iso_or_equiv
_atom_site_adp_type
_atom_site_occupancy
H1     Zn   -0.31965  -0.07022  -0.35572   0.00000  Uiso   1.00
H2     Zn    0.11913   0.60367  -0.33204   0.00000  Uiso   1.00
H3     Zn   -0.12534   0.11406  -0.16398   0.00000  Uiso   1.00
H4     Zn    0.31286   0.42727  -0.13716   0.00000  Uiso   1.00
H5     Zn    0.10204  -0.07396  -0.35480   0.00000  Uiso   1.00
H6     Zn   -0.30193   0.60489  -0.33722   0.00000  Uiso   1.00
H7     Zn    0.30034   0.10159  -0.15715   0.00000  Uiso   1.00
H8     Zn   -0.10264   0.43896  -0.13708   0.00000  Uiso   1.00
Be1    C    -0.17332   0.08607  -0.26118   0.00000  Uiso   1.00
Be2    C    -0.21829   0.04339  -0.30572   0.00000  Uiso   1.00
C1     N    -0.24952   0.00127  -0.30386   0.00000  Uiso   1.00
B1     C    -0.22310   0.01951  -0.25894   0.00000  Uiso   1.00
C2     N    -0.17652   0.07025  -0.23162   0.00000  Uiso   1.00
He1    H    -0.23046   0.03973  -0.33844   0.00000  Uiso   1.00
He2    H    -0.13977   0.12660  -0.24853   0.00000  Uiso   1.00
Li1    H    -0.23804  -0.00391  -0.24625   0.00000  Uiso   1.00
Be3    C     0.18561   0.50309  -0.20709   0.00000  Uiso   1.00
Be4    C     0.13947   0.54154  -0.25356   0.00000  Uiso   1.00
C3     N     0.16014   0.54860  -0.27077   0.00000  Uiso   1.00
B2     C     0.21846   0.51682  -0.23380   0.00000  Uiso   1.00
C4     N     0.23608   0.48884  -0.19439   0.00000  Uiso   1.00
He3    H     0.09311   0.56275  -0.27617   0.00000  Uiso   1.00
He4    H     0.18696   0.48635  -0.18169   0.00000  Uiso   1.00
Li2    H     0.24813   0.51404  -0.23560   0.00000  Uiso   1.00
Be5    C     0.15711   0.07713  -0.25037   0.00000  Uiso   1.00
Be6    C     0.11085   0.03747  -0.29628   0.00000  Uiso   1.00
C5     N     0.14110  -0.00399  -0.29934   0.00000  Uiso   1.00
B3     C     0.20408   0.01143  -0.25562   0.00000  Uiso   1.00
C6     N     0.21625   0.05984  -0.22457   0.00000  Uiso   1.00
He5    H     0.05898   0.03599  -0.32702   0.00000  Uiso   1.00
He6    H     0.15234   0.11655  -0.23439   0.00000  Uiso   1.00
Li3    H     0.24114  -0.01205  -0.24656   0.00000  Uiso   1.00
Be7    C    -0.11181   0.54216  -0.19890   0.00000  Uiso   1.00
Be8    C    -0.15855   0.57943  -0.24583   0.00000  Uiso   1.00
C7     N    -0.21720   0.56426  -0.27035   0.00000  Uiso   1.00
B4     C    -0.20433   0.51997  -0.23749   0.00000  Uiso   1.00
C8     N    -0.14132   0.50483  -0.19388   0.00000  Uiso   1.00
He7    H    -0.15445   0.61555  -0.26343   0.00000  Uiso   1.00
He8    H    -0.06005   0.54008  -0.16862   0.00000  Uiso   1.00
Li4    H    -0.24091   0.49906  -0.24528   0.00000  Uiso   1.00
Be9    C    -0.26137   0.73689  -0.27346   0.00000  Uiso   1.00
Be10   C    -0.26475  -0.18741  -0.27683   0.00000  Uiso   1.00
C9     N    -0.29517  -0.16810  -0.32408   0.00000  Uiso   1.00
B5     C    -0.31054   0.76823  -0.34824   0.00000  Uiso   1.00
C10    N    -0.28991   0.70932  -0.31872   0.00000  Uiso   1.00
He9    H    -0.24734  -0.14608  -0.24917   0.00000  Uiso   1.00
He10   H    -0.24027   0.70066  -0.24225   0.00000  Uiso   1.00
Li5    H    -0.33493   0.76459  -0.38666   0.00000  Uiso   1.00
Be11   C     0.20275  -0.18863  -0.27210   0.00000  Uiso   1.00
Be12   C     0.20668   0.73590  -0.26674   0.00000  Uiso   1.00
C11    N     0.14691   0.70707  -0.31176   0.00000  Uiso   1.00
B6     C     0.10932   0.76486  -0.34318   0.00000  Uiso   1.00
C12    N     0.14054  -0.17077  -0.32046   0.00000  Uiso   1.00
Li6    H     0.05857   0.76029  -0.38201   0.00000  Uiso   1.00
Be13   C    -0.20472   0.32328  -0.21397   0.00000  Uiso   1.00
Be14   C    -0.20929   0.24796  -0.21994   0.00000  Uiso   1.00
C13    N    -0.14830   0.21903  -0.17845   0.00000  Uiso   1.00
B7     C    -0.10912   0.27671  -0.14833   0.00000  Uiso   1.00
C14    N    -0.14090   0.34105  -0.16872   0.00000  Uiso   1.00
Li7    H    -0.05720   0.27197  -0.11234   0.00000  Uiso   1.00
Be15   C     0.25814   0.23662  -0.21943   0.00000  Uiso   1.00
Be16   C     0.26066   0.31215  -0.21519   0.00000  Uiso   1.00
C15    N     0.29117   0.32913  -0.16761   0.00000  Uiso   1.00
B8     C     0.30736   0.26432  -0.14415   0.00000  Uiso   1.00
C16    N     0.28719   0.20681  -0.17443   0.00000  Uiso   1.00
He11   H     0.23729   0.20192  -0.25110   0.00000  Uiso   1.00
Li8    H     0.33197   0.25892  -0.10572   0.00000  Uiso   1.00
Be17   C    -0.32153  -0.11887  -0.45225   0.00000  Uiso   1.00
Be18   C    -0.29136  -0.11106  -0.40399   0.00000  Uiso   1.00
C17    N    -0.33610  -0.08666  -0.41155   0.00000  Uiso   1.00
B9     C    -0.39157  -0.08106  -0.46356   0.00000  Uiso   1.00
C18    N    -0.38511  -0.09992  -0.48980   0.00000  Uiso   1.00
He12   H    -0.24167  -0.12081  -0.36503   0.00000  Uiso   1.00
He13   H    -0.30272  -0.13660  -0.46267   0.00000  Uiso   1.00
Li9    H    -0.43660  -0.06283  -0.48234   0.00000  Uiso   1.00
Be19   C    -0.07271   0.63557  -0.43302   0.00000  Uiso   1.00
Be20   C    -0.00774   0.64163  -0.38505   0.00000  Uiso   1.00
C19    N     0.02479   0.60911  -0.38849   0.00000  Uiso   1.00
B10    C    -0.02088   0.58452  -0.43787   0.00000  Uiso   1.00
C20    N    -0.08060   0.59946  -0.46634   0.00000  Uiso   1.00
He14   H     0.01767   0.66699  -0.34904   0.00000  Uiso   1.00
He15   H    -0.11374   0.65450  -0.44603   0.00000  Uiso   1.00
Li10   H    -0.01066   0.55584  -0.45315   0.00000  Uiso   1.00
Be21   C     0.06389   0.08956  -0.07135   0.00000  Uiso   1.00
Be22   C    -0.00115   0.09571  -0.11924   0.00000  Uiso   1.00
C21    N    -0.03234   0.09952  -0.11095   0.00000  Uiso   1.00
B11    C     0.01433   0.09747  -0.05879   0.00000  Uiso   1.00
C22    N     0.07320   0.08975  -0.03325   0.00000  Uiso   1.00
He16   H    -0.02745   0.09636  -0.15837   0.00000  Uiso   1.00
He17   H     0.10399   0.08418  -0.06157   0.00000  Uiso   1.00
Li11   H     0.00528   0.09890  -0.03946   0.00000  Uiso   1.00
Be23   C     0.32341   0.38191  -0.03469   0.00000  Uiso   1.00
Be24   C     0.29078   0.38701  -0.08401   0.00000  Uiso   1.00
C23    N     0.33274   0.41304  -0.07922   0.00000  Uiso   1.00
B12    C     0.38916   0.42204  -0.02766   0.00000  Uiso   1.00
C24    N    -0.61413   0.40399  -0.99915   0.00000  Uiso   1.00
He18   H     0.24117   0.37399  -0.12191   0.00000  Uiso   1.00
He19   H     0.30705   0.36408  -0.02224   0.00000  Uiso   1.00
Li12   H     0.43260   0.44219  -0.01085   0.00000  Uiso   1.00
Be25   C    -0.08763  -0.10352  -0.44926   0.00000  Uiso   1.00
Be26   C    -0.02252  -0.09747  -0.40145   0.00000  Uiso   1.00
C25    N     0.00767  -0.08338  -0.41006   0.00000  Uiso   1.00
B13    C    -0.03953  -0.08253  -0.46234   0.00000  Uiso   1.00
C26    N    -0.09811  -0.09370  -0.48776   0.00000  Uiso   1.00
He20   H     0.00444  -0.10187  -0.36213   0.00000  Uiso   1.00
He21   H    -0.12717  -0.11381  -0.45877   0.00000  Uiso   1.00
Li13   H    -0.03137  -0.07241  -0.48197   0.00000  Uiso   1.00
Be27   C    -0.30903   0.57272  -0.43889   0.00000  Uiso   1.00
Be28   C    -0.27631   0.57945  -0.38959   0.00000  Uiso   1.00
C27    N    -0.32064   0.58816  -0.39460   0.00000  Uiso   1.00
B14    C    -0.37831   0.58821  -0.44639   0.00000  Uiso   1.00
C28    N    -0.37383   0.57732  -0.47473   0.00000  Uiso   1.00
He22   H    -0.22508   0.57737  -0.35155   0.00000  Uiso   1.00
He23   H    -0.29120   0.56412  -0.45109   0.00000  Uiso   1.00
Li14   H    -0.42376   0.59351  -0.46343   0.00000  Uiso   1.00
Be29   C     0.30156   0.07674  -0.05884   0.00000  Uiso   1.00
Be30   C     0.27080   0.08053  -0.10749   0.00000  Uiso   1.00
C29    N     0.31671   0.08766  -0.10084   0.00000  Uiso   1.00
B15    C     0.37329   0.08987  -0.04879   0.00000  Uiso   1.00
C30    N     0.36671   0.08176  -0.02173   0.00000  Uiso   1.00
He24   H     0.21996   0.07729  -0.14611   0.00000  Uiso   1.00
He25   H     0.28212   0.07001  -0.04787   0.00000  Uiso   1.00
Li15   H     0.41955   0.09470  -0.03053   0.00000  Uiso   1.00
Be31   C     0.08613   0.40771  -0.04373   0.00000  Uiso   1.00
Be32   C     0.02115   0.41490  -0.09148   0.00000  Uiso   1.00
C31    N    -0.00889   0.42902  -0.08274   0.00000  Uiso   1.00
B16    C     0.03809   0.42843  -0.03053   0.00000  Uiso   1.00
C32    N     0.09648   0.41663  -0.00526   0.00000  Uiso   1.00
He26   H    -0.00581   0.41131  -0.13082   0.00000  Uiso   1.00
He27   H     0.12564   0.39716  -0.03421   0.00000  Uiso   1.00
Li16   H     0.02997   0.43814  -0.01084   0.00000  Uiso   1.00
He28   H    -0.14835   0.49330  -0.46454   0.00000  Uiso   1.00
He29   H     0.13274  -0.07105  -0.00492   0.00000  Uiso   1.00
He30   H     0.24682   0.70067  -0.23437   0.00000  Uiso   1.00
He31   H     0.23910  -0.14657  -0.24509   0.00000  Uiso   1.00
He32   H     0.24248   0.35487  -0.24248   0.00000  Uiso   1.00
He33   H     0.15526   0.44877  -0.34063   0.00000  Uiso   1.00
He34   H     0.74908   0.21292  -0.25068   0.00000  Uiso   1.00
He35   H     0.37211   0.57948  -0.12380   0.00000  Uiso   1.00
H9     Zn   -0.45038  -0.09969  -0.56581   0.00000  Uiso   1.00
H10    Zn   -0.16372   0.57740  -0.54061   0.00000  Uiso   1.00
H11    Zn   -0.84284   0.08569  -0.95717   0.00000  Uiso   1.00
H12    Zn   -0.54626   0.40640  -0.92260   0.00000  Uiso   1.00
H13    Zn   -0.18321  -0.09896  -0.56405   0.00000  Uiso   1.00
H14    Zn   -0.44237   0.57441  -0.55155   0.00000  Uiso   1.00
H15    Zn   -0.56647   0.08176  -0.94507   0.00000  Uiso   1.00
H16    Zn   -0.81944   0.40925  -0.92928   0.00000  Uiso   1.00
H17    Zn   -0.61944  -0.08441  -0.86012   0.00000  Uiso   1.00
H18    Zn   -0.59436   0.58242  -0.83558   0.00000  Uiso   1.00
H19    Zn   -0.40430   0.07786  -0.65241   0.00000  Uiso   1.00
H20    Zn   -0.38542   0.40932  -0.63230   0.00000  Uiso   1.00
He36   H    -0.24183   0.63475  -0.73853   0.00000  Uiso   1.00
C33    N    -0.51644   0.55015  -0.76197   0.00000  Uiso   1.00
He37   H    -0.37194   0.57629  -0.63852   0.00000  Uiso   1.00
He38   H    -0.46777   0.65497  -0.73068   0.00000  Uiso   1.00
C34    N    -0.43744   0.48553  -0.68780   0.00000  Uiso   1.00
B17    C    -0.49695   0.48393  -0.73885   0.00000  Uiso   1.00
Be33   C    -0.14624   0.46161  -0.57967   0.00000  Uiso   1.00
Be34   C    -0.13181   0.45764  -0.60197   0.00000  Uiso   1.00
C35    N    -0.12693   0.52825  -0.61020   0.00000  Uiso   1.00
B18    C    -0.13706   0.57241  -0.59191   0.00000  Uiso   1.00
C36    N    -0.15046   0.53468  -0.57421   0.00000  Uiso   1.00
He39   H    -0.12541   0.41036  -0.61313   0.00000  Uiso   1.00
He40   H    -0.15463   0.41835  -0.56794   0.00000  Uiso   1.00
Li17   H    -0.13697   0.63217  -0.59320   0.00000  Uiso   1.00
Be35   C    -0.55436   0.00521  -0.61287   0.00000  Uiso   1.00
Be36   C    -0.61169   0.00544  -0.63370   0.00000  Uiso   1.00
C37    N    -0.62647  -0.06601  -0.63545   0.00000  Uiso   1.00
B19    C    -0.57753  -0.10680  -0.61486   0.00000  Uiso   1.00
C38    N    -0.53345  -0.06640  -0.60170   0.00000  Uiso   1.00
He41   H    -0.64302   0.05075  -0.64751   0.00000  Uiso   1.00
He42   H    -0.52733   0.05020  -0.60575   0.00000  Uiso   1.00
Li18   H    -0.57508  -0.16635  -0.61112   0.00000  Uiso   1.00
Be37   C    -0.44193   0.50901  -0.87739   0.00000  Uiso   1.00
Be38   C    -0.38549   0.50694  -0.85784   0.00000  Uiso   1.00
C39    N    -0.37260   0.43474  -0.85685   0.00000  Uiso   1.00
B20    C    -0.42169   0.39579  -0.87658   0.00000  Uiso   1.00
C40    N    -0.46408   0.43809  -0.88847   0.00000  Uiso   1.00
He43   H    -0.35357   0.55104  -0.84445   0.00000  Uiso   1.00
He44   H    -0.46751   0.55515  -0.88360   0.00000  Uiso   1.00
Li19   H    -0.42545   0.33623  -0.88062   0.00000  Uiso   1.00
Be39   C    -0.85363  -0.02443  -0.91160   0.00000  Uiso   1.00
Be40   C    -0.86638  -0.02715  -0.88804   0.00000  Uiso   1.00
C41    N    -0.87425   0.04375  -0.88252   0.00000  Uiso   1.00
B21    C    -0.86759   0.08676  -0.90374   0.00000  Uiso   1.00
C42    N    -0.85358   0.04816  -0.92076   0.00000  Uiso   1.00
He45   H    -0.86960  -0.07380  -0.87422   0.00000  Uiso   1.00
He46   H    -0.84368  -0.06839  -0.92178   0.00000  Uiso   1.00
Li20   H    -0.87058   0.14646  -0.90503   0.00000  Uiso   1.00
Be41   C    -0.54153   0.46728  -0.59228   0.00000  Uiso   1.00
Be42   C    -0.59788   0.46628  -0.61173   0.00000  Uiso   1.00
C43    N    -0.61408   0.53775  -0.61525   0.00000  Uiso   1.00
B22    C    -0.56695   0.57940  -0.59700   0.00000  Uiso   1.00
C44    N    -0.52274   0.53939  -0.58377   0.00000  Uiso   1.00
Be43   C    -0.46594   0.59704  -0.72324   0.00000  Uiso   1.00
He47   H    -0.51420   0.42236  -0.58480   0.00000  Uiso   1.00
Li21   H    -0.56609   0.63914  -0.59516   0.00000  Uiso   1.00
Be44   C    -0.17103   0.00174  -0.61201   0.00000  Uiso   1.00
Be45   C    -0.15710  -0.00097  -0.63469   0.00000  Uiso   1.00
C45    N    -0.14975  -0.07356  -0.63831   0.00000  Uiso   1.00
B23    C    -0.15803  -0.11216  -0.61698   0.00000  Uiso   1.00
C46    N    -0.17246  -0.06917  -0.60159   0.00000  Uiso   1.00
He48   H    -0.15202   0.04297  -0.64854   0.00000  Uiso   1.00
He49   H    -0.18101   0.04846  -0.60331   0.00000  Uiso   1.00
Li22   H    -0.15576  -0.17188  -0.61429   0.00000  Uiso   1.00
Be46   C    -0.82754   0.50974  -0.87847   0.00000  Uiso   1.00
Be47   C    -0.84215   0.50744  -0.85629   0.00000  Uiso   1.00
C47    N    -0.85349   0.43534  -0.85554   0.00000  Uiso   1.00
B24    C    -0.84697   0.39673  -0.87812   0.00000  Uiso   1.00
C48    N    -0.82976   0.43907  -0.89149   0.00000  Uiso   1.00
Li23   H    -0.52620   0.43449  -0.75919   0.00000  Uiso   1.00
He50   H    -0.81476   0.55589  -0.88518   0.00000  Uiso   1.00
Li24   H    -0.85243   0.33732  -0.88309   0.00000  Uiso   1.00
Be48   C    -0.46980  -0.02960  -0.90487   0.00000  Uiso   1.00
Be49   C    -0.41287  -0.03257  -0.88453   0.00000  Uiso   1.00
C49    N    -0.39461   0.03831  -0.87958   0.00000  Uiso   1.00
B25    C    -0.44102   0.08160  -0.89781   0.00000  Uiso   1.00
C50    N    -0.48676   0.04313  -0.91239   0.00000  Uiso   1.00
He51   H    -0.38367  -0.07930  -0.87265   0.00000  Uiso   1.00
He52   H    -0.49876  -0.07348  -0.91365   0.00000  Uiso   1.00
Li25   H    -0.44027   0.14134  -0.89865   0.00000  Uiso   1.00
Be50   C    -0.47898   0.69160  -0.62375   0.00000  Uiso   1.00
Be51   C    -0.48081   0.76735  -0.62719   0.00000  Uiso   1.00
C51    N    -0.45611  -0.20375  -0.58379   0.00000  Uiso   1.00
B26    C    -0.44147   0.73778  -0.55622   0.00000  Uiso   1.00
C52    N    -0.45299   0.67325  -0.57812   0.00000  Uiso   1.00
He53   H    -0.49721  -0.19735  -0.65682   0.00000  Uiso   1.00
He54   H    -0.49379   0.64970  -0.65006   0.00000  Uiso   1.00
Li26   H    -0.42019   0.74214  -0.51909   0.00000  Uiso   1.00
Be52   C    -0.27424   0.76843  -0.62297   0.00000  Uiso   1.00
Be53   C    -0.26956   0.69287  -0.61747   0.00000  Uiso   1.00
C53    N    -0.20599   0.67515  -0.57141   0.00000  Uiso   1.00
B27    C    -0.17426   0.73963  -0.55116   0.00000  Uiso   1.00
C54    N    -0.21360  -0.20228  -0.58027   0.00000  Uiso   1.00
He55   H    -0.30643   0.65065  -0.64246   0.00000  Uiso   1.00
He56   H    -0.31592  -0.19662  -0.65363   0.00000  Uiso   1.00
Li27   H    -0.12258   0.74448  -0.51423   0.00000  Uiso   1.00
Be54   C    -0.73198   0.27486  -0.87221   0.00000  Uiso   1.00
Be55   C    -0.73761   0.19958  -0.87899   0.00000  Uiso   1.00
C55    N    -0.80084   0.18338  -0.92664   0.00000  Uiso   1.00
B28    C    -0.83159   0.24843  -0.94645   0.00000  Uiso   1.00
C56    N    -0.79175   0.30547  -0.91550   0.00000  Uiso   1.00
He57   H    -0.70142   0.15676  -0.85365   0.00000  Uiso   1.00
He58   H    -0.69020   0.30873  -0.84013   0.00000  Uiso   1.00
Li28   H    -0.88272   0.25444  -0.98435   0.00000  Uiso   1.00
Be56   C    -0.51812   0.19596  -0.86683   0.00000  Uiso   1.00
Be57   C    -0.51310   0.27147  -0.86114   0.00000  Uiso   1.00
C57    N    -0.54111   0.30218  -0.90553   0.00000  Uiso   1.00
B29    C    -0.56098   0.24498  -0.93602   0.00000  Uiso   1.00
C58    N    -0.54950   0.17965  -0.91486   0.00000  Uiso   1.00
He59   H    -0.49214   0.30553  -0.82922   0.00000  Uiso   1.00
He60   H    -0.50192   0.15291  -0.84049   0.00000  Uiso   1.00
Li29   H    -0.58572   0.25083  -0.97449   0.00000  Uiso   1.00
Be58   C    -0.37392   0.08236  -0.56234   0.00000  Uiso   1.00
Be59   C    -0.38376   0.03892  -0.54253   0.00000  Uiso   1.00
C59    N    -0.41711  -0.02297  -0.57329   0.00000  Uiso   1.00
B30    C    -0.42787  -0.01420  -0.61123   0.00000  Uiso   1.00
C60    N    -0.40322   0.04897  -0.60660   0.00000  Uiso   1.00
He61   H    -0.36835   0.04650  -0.50831   0.00000  Uiso   1.00
He62   H    -0.34907   0.13454  -0.54869   0.00000  Uiso   1.00
Li30   H    -0.45352  -0.05425  -0.64213   0.00000  Uiso   1.00
Be60   C    -0.24716   0.44407  -0.52632   0.00000  Uiso   1.00
Be61   C    -0.19577   0.48289  -0.50507   0.00000  Uiso   1.00
C61    N    -0.21322   0.50991  -0.54541   0.00000  Uiso   1.00
B31    C    -0.27377   0.48662  -0.58938   0.00000  Uiso   1.00
C62    N    -0.29679   0.44766  -0.57988   0.00000  Uiso   1.00
He63   H    -0.25256   0.41550  -0.50752   0.00000  Uiso   1.00
Li31   H    -0.30121   0.49839  -0.62838   0.00000  Uiso   1.00
Be62   C    -0.76456  -0.09995  -0.94874   0.00000  Uiso   1.00
Be63   C    -0.81618  -0.05849  -0.97213   0.00000  Uiso   1.00
C63    N    -0.79343   0.00875  -0.94747   0.00000  Uiso   1.00
B32    C    -0.72940   0.00547  -0.90962   0.00000  Uiso   1.00
C64    N    -0.70956  -0.05938  -0.90843   0.00000  Uiso   1.00
He64   H    -0.76256  -0.15538  -0.95692   0.00000  Uiso   1.00
Li32   H    -0.69732   0.05095  -0.88348   0.00000  Uiso   1.00
Be64   C    -0.62301   0.58342  -0.92346   0.00000  Uiso   1.00
Be65   C    -0.61341   0.54107  -0.94374   0.00000  Uiso   1.00
C65    N    -0.57664   0.48113  -0.91164   0.00000  Uiso   1.00
B33    C    -0.56352   0.49022  -0.87236   0.00000  Uiso   1.00
C66    N    -0.59013   0.55158  -0.87757   0.00000  Uiso   1.00
He65   H    -0.63127   0.54818  -0.97918   0.00000  Uiso   1.00
He66   H    -0.65016   0.63391  -0.93801   0.00000  Uiso   1.00
Li33   H    -0.53440   0.45216  -0.83984   0.00000  Uiso   1.00
Be66   C    -0.26602   0.08790  -0.57928   0.00000  Uiso   1.00
Be67   C    -0.21534   0.04662  -0.55757   0.00000  Uiso   1.00
C67    N    -0.23779  -0.02258  -0.57932   0.00000  Uiso   1.00
B34    C    -0.30124  -0.02043  -0.61423   0.00000  Uiso   1.00
C68    N    -0.32072   0.04542  -0.61594   0.00000  Uiso   1.00
He67   H    -0.16488   0.06085  -0.52751   0.00000  Uiso   1.00
He68   H    -0.26730   0.14462  -0.57209   0.00000  Uiso   1.00
Li34   H    -0.33332  -0.06696  -0.63836   0.00000  Uiso   1.00
Be68   C    -0.38394   0.38438  -0.56034   0.00000  Uiso   1.00
Be69   C    -0.39487   0.42524  -0.54059   0.00000  Uiso   1.00
C69    N    -0.41560   0.49409  -0.56295   0.00000  Uiso   1.00
B35    C    -0.41790   0.49237  -0.59603   0.00000  Uiso   1.00
C70    N    -0.39984   0.42702  -0.59623   0.00000  Uiso   1.00
He69   H    -0.38821   0.41121  -0.51162   0.00000  Uiso   1.00
He70   H    -0.36726   0.32818  -0.55227   0.00000  Uiso   1.00
Li35   H    -0.43300   0.53878  -0.62014   0.00000  Uiso   1.00
Be70   C    -0.62906  -0.10217  -0.93656   0.00000  Uiso   1.00
Be71   C    -0.61914  -0.06196  -0.95721   0.00000  Uiso   1.00
C71    N    -0.59439   0.00550  -0.93281   0.00000  Uiso   1.00
B36    C    -0.58861   0.00341  -0.89755   0.00000  Uiso   1.00
C72    N    -0.60838  -0.06079  -0.89800   0.00000  Uiso   1.00
He71   H    -0.62913  -0.07558  -0.98812   0.00000  Uiso   1.00
He72   H    -0.64846  -0.15711  -0.94600   0.00000  Uiso   1.00
Li36   H    -0.57024   0.04880  -0.87163   0.00000  Uiso   1.00
Be72   C    -0.73434   0.59180  -0.91462   0.00000  Uiso   1.00
Be73   C    -0.78596   0.55134  -0.93746   0.00000  Uiso   1.00
C73    N    -0.76381   0.48353  -0.91365   0.00000  Uiso   1.00
B37    C    -0.69975   0.48577  -0.87644   0.00000  Uiso   1.00
C74    N    -0.67954   0.55032  -0.87525   0.00000  Uiso   1.00
He73   H    -0.83676   0.56517  -0.96952   0.00000  Uiso   1.00
He74   H    -0.73248   0.64743  -0.92271   0.00000  Uiso   1.00
Li37   H    -0.66777   0.44030  -0.85021   0.00000  Uiso   1.00
Be74   C    -0.58636   0.71874  -0.79272   0.00000  Uiso   1.00
Be75   C    -0.59142  -0.20588  -0.79788   0.00000  Uiso   1.00
C75    N    -0.60238  -0.18714  -0.83591   0.00000  Uiso   1.00
B38    C    -0.60503   0.74855  -0.85327   0.00000  Uiso   1.00
C76    N    -0.59421   0.69008  -0.82756   0.00000  Uiso   1.00
He75   H    -0.58729  -0.16444  -0.77688   0.00000  Uiso   1.00
He76   H    -0.57749   0.68366  -0.76671   0.00000  Uiso   1.00
Li38   H    -0.61262   0.74444  -0.88343   0.00000  Uiso   1.00
Be76   C    -0.43632   0.28933  -0.70738   0.00000  Uiso   1.00
Be77   C    -0.44106   0.21373  -0.71185   0.00000  Uiso   1.00
C77    N    -0.41475   0.18493  -0.66772   0.00000  Uiso   1.00
B39    C    -0.39375   0.24347  -0.63765   0.00000  Uiso   1.00
C78    N    -0.40694   0.30792  -0.66041   0.00000  Uiso   1.00
He77   H    -0.46194   0.17847  -0.74333   0.00000  Uiso   1.00
He78   H    -0.45176   0.33103  -0.73407   0.00000  Uiso   1.00
Li39   H    -0.37030   0.23919  -0.59967   0.00000  Uiso   1.00
Be78   C    -0.53916   0.03212  -0.73415   0.00000  Uiso   1.00
Be79   C    -0.58863  -0.00311  -0.78155   0.00000  Uiso   1.00
C79    N    -0.56718  -0.02396  -0.79695   0.00000  Uiso   1.00
B40    C    -0.50509  -0.00313  -0.75774   0.00000  Uiso   1.00
C80    N    -0.48570   0.03047  -0.71857   0.00000  Uiso   1.00
He79   H    -0.63734  -0.01431  -0.80523   0.00000  Uiso   1.00
He80   H    -0.53812   0.05709  -0.71023   0.00000  Uiso   1.00
Li40   H    -0.47389  -0.01261  -0.75762   0.00000  Uiso   1.00
Be80   C    -0.41814   0.55779  -0.67744   0.00000  Uiso   1.00
loop_
_geom_bond_atom_site_label_1
_geom_bond_atom_site_label_2
_geom_bond_distance
_geom_bond_site_symmetry_2
_ccdc_geom_bond_type
H1     C1      1.991   .     S
H1     C9      1.987   .     S
H1     C17     1.990   .     S
H1     C49     1.987   2     S
H2     C3      1.994   .     S
H2     C11     1.988   .     S
H2     C19     1.994   .     S
H2     C47     1.994   2_665 S
H3     C2      1.996   .     S
H3     C13     1.986   .     S
H3     C21     1.996   .     S
H3     C45     1.996   2     S
H4     C4      1.994   .     S
H4     C15     1.986   .     S
H4     C23     1.994   .     S
H4     C43     1.990   2_665 S
H5     C5      1.998   .     S
H5     C12     1.993   .     S
H5     C25     2.006   .     S
H5     C41     1.993   2_655 S
H6     C7      1.995   .     S
H6     C10     1.987   .     S
H6     C27     2.004   .     S
H6     C39     1.999   2_565 S
H7     C6      2.002   .     S
H7     C16     1.987   .     S
H7     C29     2.006   .     S
H7     C37     2.003   2_655 S
H8     C8      1.992   .     S
H8     C14     1.990   .     S
H8     C31     1.996   .     S
H8     C35     1.992   2_565 S
Be1    Be2     1.393   .     D
Be1    C2      1.390   .     S
Be1    He2     1.096   .     S
Be2    C1      1.388   .     S
Be2    He1     1.097   .     S
C1     B1      1.357   .     D
B1     C2      1.356   .     S
B1     Li1     1.098   .     S
Be3    Be4     1.393   .     D
Be3    C4      1.389   .     S
Be3    He4     1.096   .     S
Be4    C3      1.389   .     S
Be4    He3     1.096   .     S
C3     B2      1.357   .     D
B2     C4      1.357   .     S
B2     Li2     1.098   .     S
Be5    Be6     1.393   .     D
Be5    C6      1.390   .     S
Be5    He6     1.097   .     S
Be6    C5      1.388   .     S
Be6    He5     1.097   .     S
C5     B3      1.358   .     S
B3     C6      1.357   .     D
B3     Li3     1.097   .     S
Be7    Be8     1.392   .     D
Be7    C8      1.388   .     S
Be7    He8     1.097   .     S
Be8    C7      1.390   .     S
Be8    He7     1.096   .     S
C7     B4      1.356   .     S
B4     C8      1.357   .     D
B4     Li4     1.097   .     S
Be9    Be10    1.392   1_565 D
Be9    C10     1.390   .     S
Be9    He10    1.097   .     S
Be10   Be9     1.392   1_545 D
Be10   C9      1.388   .     S
Be10   He9     1.096   .     S
C9     B5      1.357   1_545 D
B5     C9      1.357   1_565 D
B5     C10     1.355   .     S
B5     Li5     1.098   .     S
Be11   Be12    1.393   1_545 D
Be11   C12     1.390   .     S
Be11   He31    1.096   .     S
Be12   Be11    1.393   1_565 D
Be12   C11     1.388   .     S
Be12   He30    1.097   .     S
C11    B6      1.356   .     D
B6     C12     1.355   1_565 S
B6     Li6     1.099   .     S
C12    B6      1.355   1_545 S
Be13   Be14    1.392   .     D
Be13   C14     1.389   .     S
Be13   He36    1.096   2_565 S
Be14   C13     1.389   .     S
Be14   He34    1.097   1_455 S
C13    B7      1.356   .     D
B7     C14     1.356   .     S
B7     Li7     1.098   .     S
Be15   Be16    1.392   .     D
Be15   C16     1.389   .     S
Be15   He11    1.097   .     S
Be16   C15     1.389   .     S
Be16   He32    1.097   .     S
C15    B8      1.356   .     D
B8     C16     1.356   .     S
B8     Li8     1.098   .     S
Be17   Be18    1.391   .     D
Be17   C18     1.389   .     S
Be17   He13    1.097   .     S
Be18   C17     1.389   .     S
Be18   He12    1.097   .     S
C17    B9      1.357   .     D
B9     C18     1.357   .     S
B9     Li9     1.098   .     S
C18    H9      1.991   .     S
Be19   Be20    1.391   .     D
Be19   C20     1.389   .     S
Be19   He15    1.097   .     S
Be20   C19     1.389   .     S
Be20   He14    1.097   .     S
C19    B10     1.357   .     D
B10    C20     1.357   .     S
B10    Li10    1.098   .     S
C20    H10     1.993   .     S
Be21   Be22    1.392   .     D
Be21   C22     1.389   .     S
Be21   He17    1.097   .     S
Be22   C21     1.389   .     S
Be22   He16    1.096   .     S
C21    B11     1.358   .     S
B11    C22     1.357   .     D
B11    Li11    1.098   .     S
C22    H11     1.993   1_656 S
Be23   Be24    1.391   .     D
Be23   C24     1.389   1_656 S
Be23   He19    1.097   .     S
Be24   C23     1.389   .     S
Be24   He18    1.097   .     S
C23    B12     1.357   .     S
B12    C24     1.357   1_656 D
B12    Li12    1.098   .     S
C24    B12     1.357   1_454 D
C24    Be23    1.389   1_454 S
C24    H12     1.995   .     S
Be25   Be26    1.392   .     D
Be25   C26     1.389   .     S
Be25   He21    1.097   .     S
Be26   C25     1.389   .     S
Be26   He20    1.097   .     S
C25    B13     1.359   .     S
B13    C26     1.359   .     D
B13    Li13    1.098   .     S
C26    H13     2.005   .     S
Be27   Be28    1.392   .     D
Be27   C28     1.389   .     S
Be27   He23    1.097   .     S
Be28   C27     1.389   .     S
Be28   He22    1.096   .     S
C27    B14     1.359   .     D
B14    C28     1.358   .     S
B14    Li14    1.098   .     S
C28    H14     2.000   .     S
Be29   Be30    1.392   .     D
Be29   C30     1.389   .     S
Be29   He25    1.097   .     S
Be30   C29     1.389   .     S
Be30   He24    1.096   .     S
C29    B15     1.359   .     S
B15    C30     1.359   .     D
B15    Li15    1.098   .     S
C30    H15     2.003   1_656 S
Be31   Be32    1.392   .     D
Be31   C32     1.389   .     S
Be31   He27    1.097   .     S
Be32   C31     1.389   .     S
Be32   He26    1.097   .     S
C31    B16     1.357   .     S
B16    C32     1.357   .     D
B16    Li16    1.098   .     S
C32    H16     1.995   1_656 S
He28   Be61    1.097   .     S
He29   Be63    1.097   1_656 S
He33   Be47    1.097   2_665 S
He34   Be14    1.097   1_655 S
He35   Be42    1.097   2_665 S
H9     C38     2.003   .     S
H9     C51     2.009   .     S
H9     C59     2.006   .     S
H10    C36     1.992   .     S
H10    C53     2.007   .     S
H10    C61     1.997   .     S
H11    C22     1.993   1_454 S
H11    C42     1.997   .     S
H11    C55     2.003   .     S
H11    C63     1.997   .     S
H12    C40     1.998   .     S
H12    C57     2.004   .     S
H12    C65     2.004   .     S
H13    C46     1.999   .     S
H13    C54     2.006   .     S
H13    C67     2.006   .     S
H14    C44     1.998   .     S
H14    C52     2.013   .     S
H14    C69     2.003   .     S
H15    C30     2.003   1_454 S
H15    C50     1.993   .     S
H15    C58     2.008   .     S
H15    C71     2.000   .     S
H16    C32     1.995   1_454 S
H16    C48     1.997   .     S
H16    C56     2.000   .     S
H16    C73     1.998   .     S
H17    C64     1.995   .     S
H17    C72     1.994   .     S
H17    C75     2.000   .     S
H17    C79     2.003   .     S
H18    C33     2.002   .     S
H18    C66     2.002   .     S
H18    C74     1.998   .     S
H18    C76     2.005   .     S
H19    C60     2.006   .     S
H19    C68     2.003   .     S
H19    C77     2.011   .     S
H19    C80     2.002   .     S
H20    C34     2.005   .     S
H20    C62     2.001   .     S
H20    C70     1.998   .     S
H20    C78     2.009   .     S
He36   Be13    1.096   2_564 S
C33    B17     1.359   .     S
C33    Be43    1.390   .     S
He37   Be80    1.097   .     S
He38   Be43    1.097   .     S
C34    B17     1.359   .     D
C34    Be80    1.390   .     S
B17    Li23    1.097   .     S
Be33   Be34    1.393   .     D
Be33   C36     1.389   .     S
Be33   He40    1.097   .     S
Be34   C35     1.389   .     S
Be34   He39    1.097   .     S
C35    B18     1.356   .     D
C35    H8      1.992   2_564 S
B18    C36     1.356   .     S
B18    Li17    1.098   .     S
Be35   Be36    1.393   .     D
Be35   C38     1.390   .     S
Be35   He42    1.097   .     S
Be36   C37     1.389   .     S
Be36   He41    1.097   .     S
C37    B19     1.359   .     S
C37    H7      2.003   2_454 S
B19    C38     1.358   .     D
B19    Li18    1.098   .     S
Be37   Be38    1.393   .     D
Be37   C40     1.389   .     S
Be37   He44    1.097   .     S
Be38   C39     1.389   .     S
Be38   He43    1.097   .     S
C39    B20     1.358   .     D
C39    H6      1.999   2_564 S
B20    C40     1.357   .     S
B20    Li19    1.098   .     S
Be39   Be40    1.392   .     D
Be39   C42     1.389   .     S
Be39   He46    1.097   .     S
Be40   C41     1.389   .     S
Be40   He45    1.097   .     S
C41    B21     1.357   .     D
C41    H5      1.993   2_454 S
B21    C42     1.357   .     S
B21    Li20    1.098   .     S
Be41   Be42    1.392   .     D
Be41   C44     1.390   .     S
Be41   He47    1.096   .     S
Be42   C43     1.388   .     S
Be42   He35    1.097   2_464 S
C43    B22     1.357   .     S
C43    H4      1.990   2_464 S
B22    C44     1.357   .     D
B22    Li21    1.098   .     S
Be43   Be80    1.389   .     D
Be44   Be45    1.393   .     D
Be44   C46     1.390   .     S
Be44   He49    1.097   .     S
Be45   C45     1.389   .     S
Be45   He48    1.097   .     S
C45    B23     1.358   .     S
C45    H3      1.996   2_554 S
B23    C46     1.357   .     D
B23    Li22    1.098   .     S
Be46   Be47    1.393   .     D
Be46   C48     1.390   .     S
Be46   He50    1.097   .     S
Be47   C47     1.389   .     S
Be47   He33    1.097   2_464 S
C47    B24     1.357   .     D
C47    H2      1.994   2_464 S
B24    C48     1.357   .     S
B24    Li24    1.098   .     S
Be48   Be49    1.392   .     D
Be48   C50     1.390   .     S
Be48   He52    1.097   .     S
Be49   C49     1.388   .     S
Be49   He51    1.097   .     S
C49    B25     1.356   .     D
C49    H1      1.987   2_554 S
B25    C50     1.356   .     S
B25    Li25    1.098   .     S
Be50   Be51    1.394   .     D
Be50   C52     1.391   .     S
Be50   He54    1.096   .     S
Be51   C51     1.389   1_565 S
Be51   He53    1.096   1_565 S
C51    Be51    1.389   1_545 S
C51    B26     1.359   1_545 D
B26    C51     1.359   1_565 D
B26    C52     1.358   .     S
B26    Li26    1.099   .     S
He53   Be51    1.096   1_545 S
Be52   Be53    1.394   .     D
Be52   C54     1.390   1_565 S
Be52   He56    1.096   1_565 S
Be53   C53     1.389   .     S
Be53   He55    1.096   .     S
C53    B27     1.358   .     S
B27    C54     1.358   1_565 D
B27    Li27    1.099   .     S
C54    B27     1.358   1_545 D
C54    Be52    1.390   1_545 S
He56   Be52    1.096   1_545 S
Be54   Be55    1.393   .     D
Be54   C56     1.389   .     S
Be54   He58    1.096   .     S
Be55   C55     1.390   .     S
Be55   He57    1.096   .     S
C55    B28     1.357   .     S
B28    C56     1.358   .     D
B28    Li28    1.098   .     S
Be56   Be57    1.394   .     D
Be56   C58     1.390   .     S
Be56   He60    1.096   .     S
Be57   C57     1.389   .     S
Be57   He59    1.096   .     S
C57    B29     1.359   .     S
B29    C58     1.357   .     D
B29    Li29    1.098   .     S
Be58   Be59    1.393   .     D
Be58   C60     1.388   .     S
Be58   He62    1.096   .     S
Be59   C59     1.391   .     S
Be59   He61    1.097   .     S
C59    B30     1.356   .     S
B30    C60     1.360   .     D
B30    Li30    1.098   .     S
Be60   Be61    1.393   .     D
Be60   C62     1.389   .     S
Be60   He63    1.097   .     S
Be61   C61     1.389   .     S
C61    B31     1.356   .     S
B31    C62     1.358   .     D
B31    Li31    1.098   .     S
Be62   Be63    1.393   .     D
Be62   C64     1.388   .     S
Be62   He64    1.096   .     S
Be63   He29    1.097   1_454 S
Be63   C63     1.390   .     S
C63    B32     1.355   .     D
B32    C64     1.357   .     S
B32    Li32    1.097   .     S
Be64   Be65    1.392   .     D
Be64   C66     1.389   .     S
Be64   He66    1.096   .     S
Be65   C65     1.390   .     S
Be65   He65    1.097   .     S
C65    B33     1.358   .     S
B33    C66     1.359   .     D
B33    Li33    1.097   .     S
Be66   Be67    1.391   .     D
Be66   C68     1.389   .     S
Be66   He68    1.097   .     S
Be67   C67     1.389   .     S
Be67   He67    1.097   .     S
C67    B34     1.360   .     S
B34    C68     1.359   .     D
B34    Li34    1.097   .     S
Be68   Be69    1.393   .     D
Be68   C70     1.389   .     S
Be68   He70    1.096   .     S
Be69   C69     1.390   .     S
Be69   He69    1.097   .     S
C69    B35     1.356   .     S
B35    C70     1.358   .     D
B35    Li35    1.097   .     S
Be70   Be71    1.392   .     D
Be70   C72     1.389   .     S
Be70   He72    1.096   .     S
Be71   C71     1.390   .     S
Be71   He71    1.097   .     S
C71    B36     1.357   .     S
B36    C72     1.357   .     D
B36    Li36    1.097   .     S
Be72   Be73    1.391   .     D
Be72   C74     1.389   .     S
Be72   He74    1.097   .     S
Be73   C73     1.389   .     S
Be73   He73    1.097   .     S
C73    B37     1.358   .     S
B37    C74     1.358   .     D
B37    Li37    1.097   .     S
Be74   Be75    1.390   1_565 D
Be74   C76     1.390   .     S
Be74   He76    1.097   .     S
Be75   Be74    1.390   1_545 D
Be75   C75     1.389   .     S
Be75   He75    1.097   .     S
C75    B38     1.359   1_545 D
B38    C75     1.359   1_565 D
B38    C76     1.359   .     S
B38    Li38    1.096   .     S
Be76   Be77    1.393   .     D
Be76   C78     1.389   .     S
Be76   He78    1.096   .     S
Be77   C77     1.390   .     S
Be77   He77    1.097   .     S
C77    B39     1.359   .     S
B39    C78     1.359   .     D
B39    Li39    1.096   .     S
Be78   Be79    1.389   .     D
Be78   C80     1.390   .     S
Be78   He80    1.098   .     S
Be79   C79     1.389   .     S
Be79   He79    1.097   .     S
C79    B40     1.359   .     D
B40    C80     1.359   .     S
B40    Li40    1.097   .     S
