# Supplementary material for: Data-Driven Search Algorithm for Discovery of Synthesizable Zeolitic Imidazolate Frameworks
Source: JACS Au. 2025 Mar 7;5(3):1460–70. doi: 10.1021/jacsau.5c00077 (PMC11938011; doi:10.1021/jacsau.5c00077)
Supplement: Supplementary file 5 — au5c00077_si_005.zip [file au5c00077_si_005.zip › Tier 2/T-238_189_5_12960879.cif]

data_189_5_12960879.lmp-nosymm
_audit_creation_date              2023-09-12
_audit_creation_method            'Materials Studio'
_symmetry_space_group_name_H-M    'PM'
_symmetry_Int_Tables_number       6
_symmetry_cell_setting            monoclinic
loop_
_symmetry_equiv_pos_as_xyz
  x,y,z
  x,-y,z
_cell_length_a                    26.9162
_cell_length_b                    28.2015
_cell_length_c                    26.7838
_cell_angle_alpha                 90.0000
_cell_angle_beta                  120.0840
_cell_angle_gamma                 90.0000
loop_
_atom_site_label
_atom_site_type_symbol
_atom_site_fract_x
_atom_site_fract_y
_atom_site_fract_z
_atom_site_U_iso_or_equiv
_atom_site_adp_type
_atom_site_occupancy
H1     Zn    0.28753   0.10781   0.42202   0.00000  Uiso   1.00
H2     Zn    0.11122   0.10777   0.68808   0.00000  Uiso   1.00
H3     Zn    0.41422   0.10782   0.29296   0.00000  Uiso   1.00
H4     Zn    0.11484   0.24822   0.25117   0.00000  Uiso   1.00
H5     Zn    0.11096   0.25017   0.85799   0.00000  Uiso   1.00
H6     Zn    0.24150   0.24751   0.12099   0.00000  Uiso   1.00
H7     Zn    0.11332   0.39154   0.41773   0.00000  Uiso   1.00
H8     Zn    0.27951   0.39221   0.85911   0.00000  Uiso   1.00
H9     Zn    0.40808   0.39139   0.12217   0.00000  Uiso   1.00
H10    Zn    0.31448   0.10967   0.65633   0.00000  Uiso   1.00
H11    Zn    0.31822   0.39141   0.65551   0.00000  Uiso   1.00
Be1    C     0.21471   0.02466   0.41714   0.00000  Uiso   1.00
C1     N     0.26496   0.04004   0.41967   0.00000  Uiso   1.00
He1    H     0.18270   0.04988   0.41509   0.00000  Uiso   1.00
Be2    C     0.17676   0.02468   0.76367   0.00000  Uiso   1.00
C2     N     0.13080   0.04005   0.71169   0.00000  Uiso   1.00
He2    H     0.20551   0.04989   0.79680   0.00000  Uiso   1.00
Be3    C     0.40978   0.02467   0.21999   0.00000  Uiso   1.00
C3     N     0.41214   0.04004   0.27041   0.00000  Uiso   1.00
He3    H     0.40786   0.04988   0.18788   0.00000  Uiso   1.00
Be4    C     0.44216   0.11621   0.41885   0.00000  Uiso   1.00
Be5    C     0.41247   0.11621   0.44908   0.00000  Uiso   1.00
C4     N     0.35412   0.11378   0.40925   0.00000  Uiso   1.00
B1     C     0.35020   0.11131   0.35682   0.00000  Uiso   1.00
C5     N     0.40218   0.11376   0.36031   0.00000  Uiso   1.00
He4    H     0.42811   0.11836   0.49552   0.00000  Uiso   1.00
Li1    H     0.30930   0.10935   0.31590   0.00000  Uiso   1.00
Be6    C     0.01323   0.11408   0.56216   0.00000  Uiso   1.00
C6     N     0.03177   0.11295   0.62078   0.00000  Uiso   1.00
B2     C     0.98333   0.11110   0.62443   0.00000  Uiso   1.00
He5    H     0.04396   0.11550   0.54665   0.00000  Uiso   1.00
Li2    H     0.98334   0.11019   0.66544   0.00000  Uiso   1.00
Be7    C     0.14280   0.14389   0.26461   0.00000  Uiso   1.00
Be8    C     0.18207   0.11174   0.30406   0.00000  Uiso   1.00
C7     N     0.21938   0.13636   0.35398   0.00000  Uiso   1.00
B3     C     0.20271   0.18240   0.34281   0.00000  Uiso   1.00
C8     N     0.15597   0.18860   0.28971   0.00000  Uiso   1.00
He6    H     0.18566   0.07328   0.30062   0.00000  Uiso   1.00
He7    H     0.10647   0.13834   0.22089   0.00000  Uiso   1.00
Li3    H     0.22359   0.21125   0.37398   0.00000  Uiso   1.00
Be9    C     0.09370   0.14591   0.82944   0.00000  Uiso   1.00
Be10   C     0.09466   0.11330   0.79096   0.00000  Uiso   1.00
C9     N     0.10983   0.13712   0.75513   0.00000  Uiso   1.00
B4     C     0.11595   0.18320   0.77174   0.00000  Uiso   1.00
C10    N     0.10753   0.19016   0.81711   0.00000  Uiso   1.00
He8    H     0.08664   0.07496   0.78708   0.00000  Uiso   1.00
He9    H     0.08446   0.14101   0.86462   0.00000  Uiso   1.00
Li4    H     0.12812   0.21152   0.75183   0.00000  Uiso   1.00
Be11   C     0.25590   0.14301   0.14911   0.00000  Uiso   1.00
Be12   C     0.29589   0.11109   0.18820   0.00000  Uiso   1.00
C11    N     0.34558   0.13598   0.22500   0.00000  Uiso   1.00
B5     C     0.33378   0.18197   0.20825   0.00000  Uiso   1.00
C12    N     0.28043   0.18788   0.16193   0.00000  Uiso   1.00
He10   H     0.29299   0.07257   0.19195   0.00000  Uiso   1.00
He11   H     0.21216   0.13724   0.11316   0.00000  Uiso   1.00
Li5    H     0.36462   0.21102   0.22879   0.00000  Uiso   1.00
Be13   C     0.32392   0.18086   0.57427   0.00000  Uiso   1.00
Be14   C     0.31691   0.18082   0.51905   0.00000  Uiso   1.00
C13    N     0.30337   0.13494   0.49745   0.00000  Uiso   1.00
B6     C     0.30278   0.10882   0.53967   0.00000  Uiso   1.00
C14    N     0.31525   0.13493   0.58707   0.00000  Uiso   1.00
He12   H     0.32021   0.20970   0.49346   0.00000  Uiso   1.00
He13   H     0.33480   0.20967   0.60553   0.00000  Uiso   1.00
Li6    H     0.29383   0.07059   0.53609   0.00000  Uiso   1.00
Be15   C     0.22197   0.18066   0.64540   0.00000  Uiso   1.00
Be16   C     0.17483   0.18041   0.65374   0.00000  Uiso   1.00
C15    N     0.16939   0.13503   0.67067   0.00000  Uiso   1.00
B7     C     0.21271   0.10947   0.67203   0.00000  Uiso   1.00
C16    N     0.24517   0.13530   0.65628   0.00000  Uiso   1.00
He14   H     0.14499   0.20880   0.64914   0.00000  Uiso   1.00
He15   H     0.24019   0.20916   0.63169   0.00000  Uiso   1.00
Li7    H     0.22018   0.07176   0.68385   0.00000  Uiso   1.00
Be17   C     0.39504   0.17393   0.75517   0.00000  Uiso   1.00
Be18   C     0.45085   0.17444   0.80202   0.00000  Uiso   1.00
C17    N     0.47578   0.13078   0.80436   0.00000  Uiso   1.00
B8     C     0.43494   0.10546   0.75934   0.00000  Uiso   1.00
C18    N     0.38498   0.12971   0.72893   0.00000  Uiso   1.00
He16   H     0.47467   0.20234   0.83362   0.00000  Uiso   1.00
He17   H     0.36154   0.20125   0.73922   0.00000  Uiso   1.00
Li8    H     0.44134   0.06901   0.74932   0.00000  Uiso   1.00
Be19   C     0.13341   0.29306   0.11132   0.00000  Uiso   1.00
Be20   C     0.10391   0.29329   0.14171   0.00000  Uiso   1.00
C19    N     0.13166   0.26241   0.18810   0.00000  Uiso   1.00
B9     C     0.17720   0.24523   0.18513   0.00000  Uiso   1.00
C20    N     0.17944   0.26200   0.13881   0.00000  Uiso   1.00
He18   H     0.06541   0.31281   0.13378   0.00000  Uiso   1.00
He19   H     0.12503   0.31232   0.07231   0.00000  Uiso   1.00
Li10   H     0.20782   0.21937   0.21578   0.00000  Uiso   1.00
Be21   C     0.01267   0.29671   0.86739   0.00000  Uiso   1.00
C21    N     0.03120   0.26527   0.84018   0.00000  Uiso   1.00
B10    C     0.98269   0.24810   0.79428   0.00000  Uiso   1.00
He20   H     0.04328   0.31632   0.90604   0.00000  Uiso   1.00
Li11   H     0.98265   0.22190   0.76391   0.00000  Uiso   1.00
Be22   C     0.01372   0.20162   0.24935   0.00000  Uiso   1.00
C22    N     0.03256   0.23292   0.22230   0.00000  Uiso   1.00
B11    C     0.98419   0.25194   0.17800   0.00000  Uiso   1.00
He21   H     0.04403   0.18104   0.28729   0.00000  Uiso   1.00
Li12   H     0.98437   0.27811   0.14781   0.00000  Uiso   1.00
Be23   C     0.23932   0.20162   0.01895   0.00000  Uiso   1.00
Be24   C     0.20955   0.20228   0.95895   0.00000  Uiso   1.00
C23    N     0.16422   0.23401   0.94058   0.00000  Uiso   1.00
B12    C     0.16872   0.25231   0.98955   0.00000  Uiso   1.00
C24    N     0.21257   0.23293   0.03806   0.00000  Uiso   1.00
He22   H     0.21675   0.18209   0.92812   0.00000  Uiso   1.00
He23   H     0.27687   0.18077   0.04928   0.00000  Uiso   1.00
Li13   H     0.13881   0.27855   0.98984   0.00000  Uiso   1.00
Be25   C     0.19160   0.35614   0.37464   0.00000  Uiso   1.00
Be26   C     0.19216   0.32353   0.33589   0.00000  Uiso   1.00
C25    N     0.13930   0.30077   0.30838   0.00000  Uiso   1.00
B13    C     0.10886   0.31956   0.33147   0.00000  Uiso   1.00
C26    N     0.13843   0.35359   0.37128   0.00000  Uiso   1.00
He24   H     0.22568   0.31510   0.32543   0.00000  Uiso   1.00
He25   H     0.22487   0.38077   0.40433   0.00000  Uiso   1.00
Li14   H     0.06483   0.30889   0.31876   0.00000  Uiso   1.00
Be27   C     0.16009   0.35380   0.77861   0.00000  Uiso   1.00
Be28   C     0.12063   0.32165   0.77822   0.00000  Uiso   1.00
C27    N     0.14479   0.30097   0.83249   0.00000  Uiso   1.00
B14    C     0.19778   0.32056   0.86366   0.00000  Uiso   1.00
C28    N     0.20889   0.35295   0.83307   0.00000  Uiso   1.00
He26   H     0.07726   0.31222   0.74387   0.00000  Uiso   1.00
He27   H     0.15727   0.37694   0.74438   0.00000  Uiso   1.00
Li15   H     0.22819   0.31143   0.90879   0.00000  Uiso   1.00
Be29   C     0.36575   0.35404   0.20047   0.00000  Uiso   1.00
Be30   C     0.32699   0.32131   0.20037   0.00000  Uiso   1.00
C29    N     0.29895   0.29969   0.14656   0.00000  Uiso   1.00
B15    C     0.32169   0.31929   0.11618   0.00000  Uiso   1.00
C30    N     0.36180   0.35277   0.14671   0.00000  Uiso   1.00
He28   H     0.31688   0.31204   0.23406   0.00000  Uiso   1.00
He29   H     0.39585   0.37793   0.23461   0.00000  Uiso   1.00
Li16   H     0.30854   0.30960   0.07153   0.00000  Uiso   1.00
Be31   C     0.13934   0.47534   0.36435   0.00000  Uiso   1.00
C31    N     0.12270   0.45985   0.40303   0.00000  Uiso   1.00
He30   H     0.14961   0.45034   0.33945   0.00000  Uiso   1.00
Be32   C     0.19794   0.47533   0.82869   0.00000  Uiso   1.00
C32    N     0.25382   0.45990   0.84866   0.00000  Uiso   1.00
He31   H     0.16252   0.45025   0.81644   0.00000  Uiso   1.00
Be33   C     0.36097   0.47533   0.15553   0.00000  Uiso   1.00
C33    N     0.39494   0.45983   0.13326   0.00000  Uiso   1.00
He32   H     0.33879   0.45038   0.16913   0.00000  Uiso   1.00
Be34   C     0.01290   0.36075   0.43184   0.00000  Uiso   1.00
C34    N     0.03142   0.38124   0.39684   0.00000  Uiso   1.00
B16    C     0.98273   0.39267   0.34708   0.00000  Uiso   1.00
He33   H     0.04336   0.34822   0.47546   0.00000  Uiso   1.00
He34   H     0.48154   0.11477   0.92899   0.00000  Uiso   1.00
Be35   C     0.42694   0.37349   0.02170   0.00000  Uiso   1.00
Be36   C     0.39781   0.37379   0.96166   0.00000  Uiso   1.00
C35    N     0.34036   0.38366   0.94203   0.00000  Uiso   1.00
B17    C     0.33657   0.38935   0.99040   0.00000  Uiso   1.00
C36    N     0.38773   0.38315   0.03969   0.00000  Uiso   1.00
He35   H     0.41381   0.36793   0.93172   0.00000  Uiso   1.00
He36   H     0.47244   0.36711   0.05275   0.00000  Uiso   1.00
Li17   H     0.29649   0.39798   0.98976   0.00000  Uiso   1.00
Be37   C     0.21363   0.32859   0.58125   0.00000  Uiso   1.00
Be38   C     0.16606   0.32871   0.52574   0.00000  Uiso   1.00
C37    N     0.16613   0.37102   0.49913   0.00000  Uiso   1.00
B18    C     0.21391   0.39447   0.53828   0.00000  Uiso   1.00
C38    N     0.24338   0.37070   0.58899   0.00000  Uiso   1.00
He37   H     0.13243   0.30203   0.50324   0.00000  Uiso   1.00
He38   H     0.22822   0.30228   0.61593   0.00000  Uiso   1.00
Li18   H     0.22618   0.42959   0.53034   0.00000  Uiso   1.00
Be39   C     0.35350   0.33645   0.76560   0.00000  Uiso   1.00
Be40   C     0.34456   0.33630   0.81251   0.00000  Uiso   1.00
C39    N     0.31128   0.37553   0.80791   0.00000  Uiso   1.00
B19    C     0.29989   0.39732   0.75808   0.00000  Uiso   1.00
C40    N     0.32556   0.37566   0.73163   0.00000  Uiso   1.00
He39   H     0.35935   0.31138   0.84864   0.00000  Uiso   1.00
He40   H     0.37809   0.31213   0.75423   0.00000  Uiso   1.00
Li19   H     0.27400   0.42971   0.74186   0.00000  Uiso   1.00
Be41   C     0.39456   0.32609   0.62879   0.00000  Uiso   1.00
Be42   C     0.45045   0.32682   0.63835   0.00000  Uiso   1.00
C41    N     0.47617   0.36903   0.66615   0.00000  Uiso   1.00
B20    C     0.43616   0.39178   0.67384   0.00000  Uiso   1.00
C42    N     0.38572   0.36774   0.65087   0.00000  Uiso   1.00
He41   H     0.47376   0.30080   0.62738   0.00000  Uiso   1.00
He42   H     0.36028   0.29974   0.60746   0.00000  Uiso   1.00
Li20   H     0.44343   0.42654   0.69488   0.00000  Uiso   1.00
Be43   C     0.24327   0.02464   0.59790   0.00000  Uiso   1.00
C43    N     0.29610   0.04019   0.64224   0.00000  Uiso   1.00
He43   H     0.20944   0.04962   0.56985   0.00000  Uiso   1.00
Be44   C     0.33746   0.47539   0.60048   0.00000  Uiso   1.00
C44    N     0.32498   0.45998   0.64226   0.00000  Uiso   1.00
He44   H     0.34611   0.45037   0.57436   0.00000  Uiso   1.00
H23    Zn    0.55426   0.10743   0.86118   0.00000  Uiso   1.00
H24    Zn    0.68279   0.10774   0.11862   0.00000  Uiso   1.00
H25    Zn    0.85535   0.10742   0.55907   0.00000  Uiso   1.00
H26    Zn    0.72547   0.24882   0.86180   0.00000  Uiso   1.00
H27    Zn    0.85345   0.24924   0.11945   0.00000  Uiso   1.00
H28    Zn    0.85439   0.25046   0.72874   0.00000  Uiso   1.00
H29    Zn    0.55667   0.39140   0.69552   0.00000  Uiso   1.00
H30    Zn    0.85221   0.39156   0.28702   0.00000  Uiso   1.00
H31    Zn    0.68444   0.39221   0.56131   0.00000  Uiso   1.00
H32    Zn    0.64747   0.10967   0.32044   0.00000  Uiso   1.00
H33    Zn    0.64800   0.39142   0.31955   0.00000  Uiso   1.00
Be89   C     0.56499   0.02467   0.79573   0.00000  Uiso   1.00
C89    N     0.55898   0.04000   0.84171   0.00000  Uiso   1.00
He89   H     0.56953   0.04989   0.76708   0.00000  Uiso   1.00
Be90   C     0.75737   0.02468   0.18559   0.00000  Uiso   1.00
C90    N     0.70612   0.04005   0.13875   0.00000  Uiso   1.00
He90   H     0.79004   0.04989   0.21491   0.00000  Uiso   1.00
Be91   C     0.79186   0.02467   0.57244   0.00000  Uiso   1.00
C91    N     0.83667   0.04000   0.56483   0.00000  Uiso   1.00
He91   H     0.76398   0.04989   0.57801   0.00000  Uiso   1.00
He92   H     0.48830   0.11834   0.43423   0.00000  Uiso   1.00
Be92   C     0.95338   0.11395   0.53203   0.00000  Uiso   1.00
C92    N     0.93486   0.11273   0.57199   0.00000  Uiso   1.00
He93   H     0.92264   0.11522   0.48555   0.00000  Uiso   1.00
Be93   C     0.55780   0.11372   0.02000   0.00000  Uiso   1.00
Be94   C     0.52781   0.11360   0.95986   0.00000  Uiso   1.00
C93    N     0.56756   0.11252   0.94124   0.00000  Uiso   1.00
B49    C     0.61977   0.11097   0.98994   0.00000  Uiso   1.00
C94    N     0.61613   0.11274   0.03862   0.00000  Uiso   1.00
He94   H     0.54236   0.11505   0.05088   0.00000  Uiso   1.00
Li48   H     0.66057   0.11017   0.98995   0.00000  Uiso   1.00
Be95   C     0.71182   0.14472   0.87677   0.00000  Uiso   1.00
Be96   C     0.67217   0.11254   0.87576   0.00000  Uiso   1.00
C95    N     0.62193   0.13695   0.86161   0.00000  Uiso   1.00
B50    C     0.63314   0.18299   0.85617   0.00000  Uiso   1.00
C96    N     0.68661   0.18934   0.86403   0.00000  Uiso   1.00
He95   H     0.67578   0.07413   0.88320   0.00000  Uiso   1.00
He96   H     0.75579   0.13929   0.88541   0.00000  Uiso   1.00
Li49   H     0.60181   0.21176   0.84494   0.00000  Uiso   1.00
Be97   C     0.82510   0.14507   0.10355   0.00000  Uiso   1.00
Be98   C     0.78641   0.11271   0.10417   0.00000  Uiso   1.00
C97    N     0.75006   0.13694   0.11816   0.00000  Uiso   1.00
B51    C     0.76662   0.18300   0.12394   0.00000  Uiso   1.00
C98    N     0.81242   0.18956   0.11644   0.00000  Uiso   1.00
He97   H     0.78268   0.07431   0.09663   0.00000  Uiso   1.00
He98   H     0.86065   0.13984   0.09515   0.00000  Uiso   1.00
Li50   H     0.74633   0.21161   0.13519   0.00000  Uiso   1.00
Be99   C     0.87149   0.14645   0.71718   0.00000  Uiso   1.00
Be100  C     0.87088   0.11382   0.67794   0.00000  Uiso   1.00
C99    N     0.85584   0.13753   0.62678   0.00000  Uiso   1.00
B52    C     0.84948   0.18364   0.63706   0.00000  Uiso   1.00
C100   N     0.85759   0.19064   0.69080   0.00000  Uiso   1.00
He99   H     0.87917   0.07552   0.68241   0.00000  Uiso   1.00
He100  H     0.88056   0.14159   0.76162   0.00000  Uiso   1.00
Li51   H     0.83737   0.21191   0.60484   0.00000  Uiso   1.00
Be101  C     0.56541   0.18125   0.32908   0.00000  Uiso   1.00
Be102  C     0.51037   0.18113   0.32182   0.00000  Uiso   1.00
C101   N     0.48912   0.13516   0.30855   0.00000  Uiso   1.00
B53    C     0.53139   0.10906   0.30845   0.00000  Uiso   1.00
C102   N     0.57848   0.13527   0.32090   0.00000  Uiso   1.00
He101  H     0.59634   0.21020   0.33984   0.00000  Uiso   1.00
Li52   H     0.52805   0.07078   0.29980   0.00000  Uiso   1.00
Be103  C     0.63715   0.18052   0.22759   0.00000  Uiso   1.00
Be104  C     0.64643   0.18027   0.18084   0.00000  Uiso   1.00
C103   N     0.66398   0.13501   0.17600   0.00000  Uiso   1.00
B54    C     0.66472   0.10947   0.21925   0.00000  Uiso   1.00
C104   N     0.64800   0.13521   0.25108   0.00000  Uiso   1.00
He102  H     0.64213   0.20863   0.15091   0.00000  Uiso   1.00
He103  H     0.62274   0.20891   0.24530   0.00000  Uiso   1.00
Li53   H     0.67676   0.07184   0.22709   0.00000  Uiso   1.00
Be105  C     0.74725   0.17338   0.39941   0.00000  Uiso   1.00
Be106  C     0.79491   0.17389   0.45485   0.00000  Uiso   1.00
C105   N     0.79762   0.13044   0.48048   0.00000  Uiso   1.00
B55    C     0.75193   0.10529   0.44047   0.00000  Uiso   1.00
C106   N     0.72076   0.12940   0.39030   0.00000  Uiso   1.00
He104  H     0.82690   0.20165   0.47794   0.00000  Uiso   1.00
He105  H     0.73083   0.20052   0.36553   0.00000  Uiso   1.00
Li54   H     0.74196   0.06904   0.44755   0.00000  Uiso   1.00
Be107  C     0.95285   0.29680   0.83722   0.00000  Uiso   1.00
C107   N     0.93423   0.26542   0.79128   0.00000  Uiso   1.00
He106  H     0.92230   0.31650   0.84504   0.00000  Uiso   1.00
Be108  C     0.86452   0.29372   0.02073   0.00000  Uiso   1.00
Be109  C     0.83468   0.29357   0.96062   0.00000  Uiso   1.00
C108   N     0.78820   0.26303   0.94195   0.00000  Uiso   1.00
B56    C     0.79052   0.24648   0.99065   0.00000  Uiso   1.00
C109   N     0.83654   0.26329   0.03938   0.00000  Uiso   1.00
He107  H     0.84311   0.31255   0.92992   0.00000  Uiso   1.00
He108  H     0.90343   0.31285   0.05146   0.00000  Uiso   1.00
Li55   H     0.75962   0.22103   0.99063   0.00000  Uiso   1.00
Be110  C     0.95400   0.20190   0.21927   0.00000  Uiso   1.00
C110   N     0.93557   0.23339   0.17347   0.00000  Uiso   1.00
He109  H     0.92340   0.18160   0.22653   0.00000  Uiso   1.00
Be111  C     0.75617   0.20271   0.73138   0.00000  Uiso   1.00
Be112  C     0.72675   0.20234   0.76175   0.00000  Uiso   1.00
C111   N     0.75376   0.23384   0.80757   0.00000  Uiso   1.00
B57    C     0.79741   0.25305   0.80275   0.00000  Uiso   1.00
C112   N     0.80155   0.23446   0.75823   0.00000  Uiso   1.00
He110  H     0.68929   0.18156   0.75466   0.00000  Uiso   1.00
He111  H     0.74871   0.18231   0.69334   0.00000  Uiso   1.00
Li56   H     0.82743   0.27939   0.83287   0.00000  Uiso   1.00
Be113  C     0.60106   0.35498   0.81722   0.00000  Uiso   1.00
Be114  C     0.64043   0.32256   0.85613   0.00000  Uiso   1.00
C113   N     0.66785   0.30083   0.83000   0.00000  Uiso   1.00
B58    C     0.64413   0.32002   0.77642   0.00000  Uiso   1.00
C114   N     0.60400   0.35337   0.76689   0.00000  Uiso   1.00
He112  H     0.65136   0.31357   0.90033   0.00000  Uiso   1.00
He113  H     0.57118   0.37886   0.82141   0.00000  Uiso   1.00
Li57   H     0.65661   0.31015   0.74456   0.00000  Uiso   1.00
Be115  C     0.77459   0.35570   0.16509   0.00000  Uiso   1.00
Be116  C     0.77477   0.32336   0.12590   0.00000  Uiso   1.00
C115   N     0.82803   0.30126   0.15181   0.00000  Uiso   1.00
B59    C     0.85800   0.32016   0.20554   0.00000  Uiso   1.00
C116   N     0.82772   0.35363   0.21540   0.00000  Uiso   1.00
He114  H     0.74148   0.31468   0.08164   0.00000  Uiso   1.00
He115  H     0.74084   0.37984   0.16112   0.00000  Uiso   1.00
Li58   H     0.90219   0.30999   0.23730   0.00000  Uiso   1.00
Be117  C     0.80432   0.35512   0.60095   0.00000  Uiso   1.00
Be118  C     0.84415   0.32303   0.64003   0.00000  Uiso   1.00
C117   N     0.82022   0.30161   0.66975   0.00000  Uiso   1.00
B60    C     0.76698   0.32068   0.64766   0.00000  Uiso   1.00
C118   N     0.75552   0.35348   0.60620   0.00000  Uiso   1.00
He116  H     0.88763   0.31412   0.64930   0.00000  Uiso   1.00
He117  H     0.80689   0.37874   0.56978   0.00000  Uiso   1.00
Li59   H     0.73668   0.31092   0.66207   0.00000  Uiso   1.00
Be119  C     0.60613   0.47534   0.77579   0.00000  Uiso   1.00
C119   N     0.57016   0.45984   0.71965   0.00000  Uiso   1.00
He118  H     0.62951   0.45038   0.81150   0.00000  Uiso   1.00
Be120  C     0.82555   0.47534   0.20729   0.00000  Uiso   1.00
C120   N     0.84273   0.45986   0.26287   0.00000  Uiso   1.00
He119  H     0.81496   0.45034   0.17196   0.00000  Uiso   1.00
Be121  C     0.76549   0.47533   0.61468   0.00000  Uiso   1.00
C121   N     0.70996   0.45992   0.57692   0.00000  Uiso   1.00
He120  H     0.80070   0.45026   0.63896   0.00000  Uiso   1.00
Be122  C     0.95314   0.36075   0.40193   0.00000  Uiso   1.00
C122   N     0.93426   0.38124   0.34822   0.00000  Uiso   1.00
He121  H     0.92290   0.34822   0.41516   0.00000  Uiso   1.00
Be123  C     0.56655   0.37230   0.54528   0.00000  Uiso   1.00
Be124  C     0.53759   0.37201   0.57615   0.00000  Uiso   1.00
C123   N     0.57665   0.38282   0.63332   0.00000  Uiso   1.00
B61    C     0.62757   0.38963   0.63523   0.00000  Uiso   1.00
C124   N     0.62375   0.38334   0.58311   0.00000  Uiso   1.00
He122  H     0.49229   0.36493   0.56169   0.00000  Uiso   1.00
He123  H     0.55057   0.36575   0.49935   0.00000  Uiso   1.00
Li60   H     0.66748   0.39920   0.67466   0.00000  Uiso   1.00
Be125  C     0.57055   0.32618   0.21625   0.00000  Uiso   1.00
Be126  C     0.51427   0.32689   0.17021   0.00000  Uiso   1.00
C125   N     0.48881   0.36905   0.17275   0.00000  Uiso   1.00
B62    C     0.52940   0.39180   0.22041   0.00000  Uiso   1.00
C126   N     0.57990   0.36780   0.24741   0.00000  Uiso   1.00
He124  H     0.49050   0.30092   0.13585   0.00000  Uiso   1.00
He125  H     0.60479   0.29989   0.22882   0.00000  Uiso   1.00
Li61   H     0.52246   0.42653   0.23447   0.00000  Uiso   1.00
Be127  C     0.75214   0.32820   0.34957   0.00000  Uiso   1.00
Be128  C     0.79955   0.32839   0.34170   0.00000  Uiso   1.00
C127   N     0.79950   0.37085   0.31531   0.00000  Uiso   1.00
B63    C     0.75193   0.39436   0.30681   0.00000  Uiso   1.00
C128   N     0.72255   0.37045   0.32783   0.00000  Uiso   1.00
He126  H     0.83306   0.30166   0.35271   0.00000  Uiso   1.00
He127  H     0.73756   0.30173   0.36939   0.00000  Uiso   1.00
Li62   H     0.73972   0.42960   0.28682   0.00000  Uiso   1.00
Be129  C     0.61157   0.33674   0.39323   0.00000  Uiso   1.00
Be130  C     0.61988   0.33654   0.44891   0.00000  Uiso   1.00
C129   N     0.65319   0.37567   0.47816   0.00000  Uiso   1.00
B64    C     0.66526   0.39740   0.44026   0.00000  Uiso   1.00
C130   N     0.63999   0.37581   0.38790   0.00000  Uiso   1.00
He128  H     0.60464   0.31164   0.46975   0.00000  Uiso   1.00
He129  H     0.58712   0.31249   0.35695   0.00000  Uiso   1.00
Li63   H     0.69136   0.42969   0.45046   0.00000  Uiso   1.00
Be131  C     0.58967   0.02465   0.24858   0.00000  Uiso   1.00
C131   N     0.63350   0.04018   0.30183   0.00000  Uiso   1.00
He130  H     0.56198   0.04964   0.21447   0.00000  Uiso   1.00
Be132  C     0.62808   0.47539   0.24487   0.00000  Uiso   1.00
C132   N     0.64109   0.45998   0.29938   0.00000  Uiso   1.00
He131  H     0.61907   0.45037   0.20994   0.00000  Uiso   1.00
Li64   H     0.98257   0.41000   0.31030   0.00000  Uiso   1.00
He132  H     0.48467   0.21002   0.32472   0.00000  Uiso   1.00
Li9    H     0.30625   0.50000   0.69993   0.00000  Uiso   1.00
B22    C     0.41461   0.50000   0.12090   0.00000  Uiso   1.00
Li21   H     0.33222   0.50000   0.87700   0.00000  Uiso   1.00
B24    C     0.11320   0.50000   0.42509   0.00000  Uiso   1.00
B46    C     0.31663   0.50000   0.66522   0.00000  Uiso   1.00
Li43   H     0.44263   0.50000   0.10206   0.00000  Uiso   1.00
B48    C     0.28566   0.50000   0.85995   0.00000  Uiso   1.00
Li45   H     0.09900   0.50000   0.45701   0.00000  Uiso   1.00
Li47   H     0.63200   0.50000   0.52433   0.00000  Uiso   1.00
Li66   H     0.86714   0.50000   0.34088   0.00000  Uiso   1.00
B68    C     0.85250   0.50000   0.29455   0.00000  Uiso   1.00
B69    C     0.64976   0.50000   0.33084   0.00000  Uiso   1.00
Li67   H     0.51979   0.50000   0.64089   0.00000  Uiso   1.00
Li69   H     0.66058   0.50000   0.37615   0.00000  Uiso   1.00
B86    C     0.54946   0.50000   0.68767   0.00000  Uiso   1.00
B88    C     0.67829   0.50000   0.55540   0.00000  Uiso   1.00
B21    C     0.29397   1.00000   0.42184   0.00000  Uiso   1.00
B23    C     0.10512   1.00000   0.68166   0.00000  Uiso   1.00
Li22   H     0.41612   1.00000   0.34145   0.00000  Uiso   1.00
B25    C     0.32648   1.00000   0.66701   0.00000  Uiso   1.00
Li42   H     0.33573   1.00000   0.42396   0.00000  Uiso   1.00
Li44   H     0.06685   1.00000   0.63841   0.00000  Uiso   1.00
B47    C     0.41410   1.00000   0.29950   0.00000  Uiso   1.00
Li46   H     0.37034   1.00000   0.70391   0.00000  Uiso   1.00
B65    C     0.55450   1.00000   0.86732   0.00000  Uiso   1.00
B66    C     0.67650   1.00000   0.11253   0.00000  Uiso   1.00
Li65   H     0.63385   1.00000   0.07358   0.00000  Uiso   1.00
B67    C     0.86155   1.00000   0.55937   0.00000  Uiso   1.00
Li68   H     0.89879   1.00000   0.55307   0.00000  Uiso   1.00
Li87   H     0.54948   1.00000   0.90559   0.00000  Uiso   1.00
B87    C     0.65789   1.00000   0.33247   0.00000  Uiso   1.00
Li88   H     0.69435   1.00000   0.37674   0.00000  Uiso   1.00
loop_
_geom_bond_atom_site_label_1
_geom_bond_atom_site_label_2
_geom_bond_distance
_geom_bond_site_symmetry_2
_ccdc_geom_bond_type
H1     C1      1.997   .     S
H1     C4      1.993   .     S
H1     C7      1.996   .     S
H1     C13     1.996   .     S
H2     C2      1.997   .     S
H2     C6      1.995   .     S
H2     C9      1.995   .     S
H2     C15     1.998   .     S
H3     C3      1.997   .     S
H3     C5      1.993   .     S
H3     C11     1.996   .     S
H3     C101    1.997   .     S
H4     C8      1.993   .     S
H4     C19     1.996   .     S
H4     C22     1.993   .     S
H4     C25     1.991   .     S
H5     C10     1.993   .     S
H5     C21     1.998   .     S
H5     C23     1.994   .     S
H5     C27     1.993   .     S
H6     C12     1.994   .     S
H6     C20     1.996   .     S
H6     C24     1.994   .     S
H6     C29     1.991   .     S
H7     C26     1.998   .     S
H7     C31     2.008   .     S
H7     C34     2.005   .     S
H7     C37     2.000   .     S
H8     C28     1.999   .     S
H8     C32     2.002   .     S
H8     C35     2.007   .     S
H8     C39     2.002   .     S
H9     C30     1.998   .     S
H9     C33     2.011   .     S
H9     C36     2.005   .     S
H9     C125    2.001   .     S
H10    C14     1.997   .     S
H10    C16     2.000   .     S
H10    C18     2.001   .     S
H10    C43     2.010   .     S
H11    C38     1.994   .     S
H11    C40     1.997   .     S
H11    C42     1.997   .     S
H11    C44     1.991   .     S
Be1    C1      1.389   .     A
Be1    He1     1.097   .     S
Be1    Be1     1.391   2     A
C1     B21     1.357   1_545 A
Be2    C2      1.389   .     A
Be2    He2     1.097   .     S
Be2    Be2     1.392   2     A
C2     B23     1.358   1_545 A
Be3    C3      1.389   .     A
Be3    He3     1.097   .     S
Be3    Be3     1.391   2     A
C3     B47     1.358   1_545 A
Be4    Be5     1.394   .     D
Be4    C5      1.389   .     S
Be4    He92    1.097   .     S
Be5    C4      1.389   .     S
Be5    He4     1.097   .     S
C4     B1      1.356   .     D
B1     C5      1.356   .     S
B1     Li1     1.098   .     S
Be6    C6      1.389   .     S
Be6    He5     1.097   .     S
Be6    Be92    1.394   1_455 D
C6     B2      1.356   1_455 D
B2     C6      1.356   1_655 D
B2     Li2     1.099   .     S
B2     C92     1.356   .     S
Be7    Be8     1.391   .     D
Be7    C8      1.389   .     S
Be7    He7     1.097   .     S
Be8    C7      1.390   .     S
Be8    He6     1.097   .     S
C7     B3      1.357   .     S
B3     C8      1.357   .     D
B3     Li3     1.097   .     S
Be9    Be10    1.391   .     D
Be9    C10     1.389   .     S
Be9    He9     1.097   .     S
Be10   C9      1.390   .     S
Be10   He8     1.097   .     S
C9     B4      1.357   .     D
B4     C10     1.357   .     S
B4     Li4     1.098   .     S
Be11   Be12    1.391   .     D
Be11   C12     1.388   .     S
Be11   He11    1.097   .     S
Be12   C11     1.390   .     S
Be12   He10    1.097   .     S
C11    B5      1.357   .     D
B5     C12     1.358   .     S
B5     Li5     1.098   .     S
Be13   Be14    1.394   .     D
Be13   C14     1.389   .     S
Be13   He13    1.096   .     S
Be14   C13     1.389   .     S
Be14   He12    1.097   .     S
C13    B6      1.356   .     D
B6     C14     1.356   .     S
B6     Li6     1.098   .     S
Be15   Be16    1.394   .     D
Be15   C16     1.389   .     S
Be15   He15    1.096   .     S
Be16   C15     1.390   .     S
Be16   He14    1.096   .     S
C15    B7      1.356   .     D
B7     C16     1.357   .     S
B7     Li7     1.099   .     S
Be17   Be18    1.393   .     D
Be17   C18     1.390   .     S
Be17   He17    1.097   .     S
Be18   C17     1.389   .     S
Be18   He16    1.097   .     S
C17    B8      1.358   .     D
C17    H23     1.997   .     S
B8     C18     1.357   .     S
B8     Li8     1.097   .     S
Be19   Be20    1.393   .     D
Be19   C20     1.389   .     S
Be19   He19    1.096   .     S
Be20   C19     1.389   .     S
Be20   He18    1.096   .     S
C19    B9      1.357   .     D
B9     C20     1.357   .     S
B9     Li10    1.099   .     S
Be21   C21     1.389   .     S
Be21   He20    1.096   .     S
Be21   Be107   1.393   1_455 D
C21    B10     1.357   1_455 D
B10    C21     1.357   1_655 D
B10    Li11    1.099   .     S
B10    C107    1.357   .     S
Be22   C22     1.389   .     S
Be22   He21    1.097   .     S
Be22   Be110   1.391   1_455 D
C22    B11     1.357   1_455 D
B11    C22     1.357   1_655 D
B11    Li12    1.097   .     S
B11    C110    1.357   .     S
Be23   Be24    1.391   1_554 D
Be23   C24     1.389   .     S
Be23   He23    1.097   .     S
Be24   Be23    1.391   1_556 D
Be24   C23     1.389   .     S
Be24   He22    1.097   .     S
C23    B12     1.357   .     S
B12    C24     1.357   1_556 D
B12    Li13    1.096   .     S
C24    B12     1.357   1_554 D
Be25   Be26    1.392   .     D
Be25   C26     1.390   .     S
Be25   He25    1.097   .     S
Be26   C25     1.389   .     S
Be26   He24    1.097   .     S
C25    B13     1.357   .     D
B13    C26     1.357   .     S
B13    Li14    1.098   .     S
Be27   Be28    1.392   .     D
Be27   C28     1.390   .     S
Be27   He27    1.097   .     S
Be28   C27     1.389   .     S
Be28   He26    1.097   .     S
C27    B14     1.357   .     S
B14    C28     1.357   .     D
B14    Li15    1.098   .     S
Be29   Be30    1.392   .     D
Be29   C30     1.390   .     S
Be29   He29    1.097   .     S
Be30   C29     1.389   .     S
Be30   He28    1.097   .     S
C29    B15     1.357   .     S
B15    C30     1.357   .     D
B15    Li16    1.098   .     S
Be31   C31     1.389   .     A
Be31   He30    1.097   .     S
Be31   Be31    1.391   2_565 A
C31    B24     1.359   .     A
Be32   C32     1.390   .     A
Be32   He31    1.097   .     S
Be32   Be32    1.392   2_565 A
C32    B48     1.358   .     A
Be33   C33     1.389   .     A
Be33   He32    1.097   .     S
Be33   Be33    1.391   2_565 A
C33    B22     1.360   .     A
Be34   C34     1.389   .     S
Be34   He33    1.096   .     S
Be34   Be122   1.392   1_455 D
C34    B16     1.359   1_455 S
B16    C34     1.359   1_655 S
B16    C122    1.359   .     D
B16    Li64    1.098   .     S
He34   Be94    1.097   .     S
Be35   Be36    1.392   1_554 D
Be35   C36     1.389   .     S
Be35   He36    1.097   .     S
Be36   Be35    1.392   1_556 D
Be36   C35     1.389   .     S
Be36   He35    1.096   .     S
C35    B17     1.359   .     D
B17    C36     1.359   1_556 S
B17    Li17    1.098   .     S
C36    B17     1.359   1_554 S
Be37   Be38    1.393   .     D
Be37   C38     1.388   .     S
Be37   He38    1.096   .     S
Be38   C37     1.390   .     S
Be38   He37    1.096   .     S
C37    B18     1.356   .     D
B18    C38     1.358   .     S
B18    Li18    1.098   .     S
Be39   Be40    1.393   .     D
Be39   C40     1.389   .     S
Be39   He40    1.097   .     S
Be40   C39     1.389   .     S
Be40   He39    1.097   .     S
C39    B19     1.358   .     D
B19    C40     1.358   .     S
B19    Li19    1.098   .     S
Be41   Be42    1.394   .     D
Be41   C42     1.388   .     S
Be41   He42    1.096   .     S
Be42   C41     1.391   .     S
Be42   He41    1.097   .     S
C41    B20     1.355   .     D
C41    H29     2.001   .     S
B20    C42     1.358   .     S
B20    Li20    1.098   .     S
Be43   C43     1.390   .     A
Be43   He43    1.097   .     S
Be43   Be43    1.390   2     A
C43    B25     1.360   1_545 A
Be44   C44     1.390   .     A
Be44   He44    1.098   .     S
Be44   Be44    1.388   2_565 A
C44    B46     1.357   .     A
H23    C89     1.993   .     S
H23    C93     1.994   .     S
H23    C95     1.997   .     S
H24    C90     1.997   .     S
H24    C94     1.994   .     S
H24    C97     1.995   .     S
H24    C103    1.998   .     S
H25    C91     1.992   .     S
H25    C92     1.995   .     S
H25    C99     1.997   .     S
H25    C105    1.997   .     S
H26    C96     1.994   .     S
H26    C108    1.997   .     S
H26    C111    1.994   .     S
H26    C113    1.989   .     S
H27    C98     1.992   .     S
H27    C109    1.996   .     S
H27    C110    1.993   .     S
H27    C115    1.992   .     S
H28    C100    1.993   .     S
H28    C107    1.998   .     S
H28    C112    1.994   .     S
H28    C117    1.992   .     S
H29    C114    1.996   .     S
H29    C119    2.010   .     S
H29    C123    2.005   .     S
H30    C116    1.998   .     S
H30    C120    2.007   .     S
H30    C122    2.005   .     S
H30    C127    2.001   .     S
H31    C118    1.998   .     S
H31    C121    2.001   .     S
H31    C124    2.007   .     S
H31    C129    2.002   .     S
H32    C102    1.998   .     S
H32    C104    1.999   .     S
H32    C106    2.000   .     S
H32    C131    2.010   .     S
H33    C126    1.997   .     S
H33    C128    1.995   .     S
H33    C130    1.997   .     S
H33    C132    1.991   .     S
Be89   C89     1.389   .     A
Be89   He89    1.097   .     S
Be89   Be89    1.391   2     A
C89    B65     1.357   1_545 A
Be90   C90     1.389   .     A
Be90   He90    1.097   .     S
Be90   Be90    1.392   2     A
C90    B66     1.358   1_545 A
Be91   C91     1.389   .     A
Be91   He91    1.097   .     S
Be91   Be91    1.391   2     A
C91    B67     1.357   1_545 A
Be92   Be6     1.394   1_655 D
Be92   C92     1.389   .     S
Be92   He93    1.097   .     S
Be93   Be94    1.394   1_554 D
Be93   C94     1.389   .     S
Be93   He94    1.097   .     S
Be94   Be93    1.394   1_556 D
Be94   C93     1.389   .     S
C93    B49     1.357   .     D
B49    C94     1.357   1_556 S
B49    Li48    1.098   .     S
C94    B49     1.357   1_554 S
Be95   Be96    1.391   .     D
Be95   C96     1.388   .     S
Be95   He96    1.097   .     S
Be96   C95     1.390   .     S
Be96   He95    1.097   .     S
C95    B50     1.357   .     D
B50    C96     1.358   .     S
B50    Li49    1.098   .     S
Be97   Be98    1.391   .     D
Be97   C98     1.389   .     S
Be97   He98    1.097   .     S
Be98   C97     1.390   .     S
Be98   He97    1.097   .     S
C97    B51     1.357   .     S
B51    C98     1.357   .     D
B51    Li50    1.098   .     S
Be99   Be100   1.391   .     D
Be99   C100    1.388   .     S
Be99   He100   1.097   .     S
Be100  C99     1.390   .     S
Be100  He99    1.097   .     S
C99    B52     1.357   .     D
B52    C100    1.358   .     S
B52    Li51    1.098   .     S
Be101  Be102   1.394   .     D
Be101  C102    1.390   .     S
Be101  He101   1.096   .     S
Be102  C101    1.390   .     S
Be102  He132   1.097   .     S
C101   B53     1.356   .     D
B53    C102    1.357   .     S
B53    Li52    1.098   .     S
Be103  Be104   1.394   .     D
Be103  C104    1.389   .     S
Be103  He103   1.096   .     S
Be104  C103    1.389   .     S
Be104  He102   1.096   .     S
C103   B54     1.356   .     D
B54    C104    1.357   .     S
B54    Li53    1.099   .     S
Be105  Be106   1.393   .     D
Be105  C106    1.390   .     S
Be105  He105   1.097   .     S
Be106  C105    1.388   .     S
Be106  He104   1.097   .     S
C105   B55     1.357   .     D
B55    C106    1.357   .     S
B55    Li54    1.098   .     S
Be107  Be21    1.393   1_655 D
Be107  C107    1.389   .     S
Be107  He106   1.096   .     S
Be108  Be109   1.393   1_554 D
Be108  C109    1.389   .     S
Be108  He108   1.096   .     S
Be109  Be108   1.393   1_556 D
Be109  C108    1.389   .     S
Be109  He107   1.096   .     S
C108   B56     1.357   .     D
B56    C109    1.357   1_556 S
B56    Li55    1.098   .     S
C109   B56     1.357   1_554 S
Be110  Be22    1.391   1_655 D
Be110  C110    1.389   .     S
Be110  He109   1.097   .     S
Be111  Be112   1.391   .     D
Be111  C112    1.389   .     S
Be111  He111   1.097   .     S
Be112  C111    1.389   .     S
Be112  He110   1.097   .     S
C111   B57     1.357   .     D
B57    C112    1.357   .     S
B57    Li56    1.096   .     S
Be113  Be114   1.392   .     D
Be113  C114    1.390   .     S
Be113  He113   1.097   .     S
Be114  C113    1.388   .     S
Be114  He112   1.097   .     S
C113   B58     1.357   .     D
B58    C114    1.356   .     S
B58    Li57    1.098   .     S
Be115  Be116   1.392   .     D
Be115  C116    1.390   .     S
Be115  He115   1.097   .     S
Be116  C115    1.388   .     S
Be116  He114   1.097   .     S
C115   B59     1.357   .     D
B59    C116    1.357   .     S
B59    Li58    1.098   .     S
Be117  Be118   1.392   .     D
Be117  C118    1.390   .     S
Be117  He117   1.097   .     S
Be118  C117    1.388   .     S
Be118  He116   1.097   .     S
C117   B60     1.358   .     S
B60    C118    1.357   .     D
B60    Li59    1.098   .     S
Be119  C119    1.389   .     A
Be119  He118   1.097   .     S
Be119  Be119   1.391   2_565 A
C119   B86     1.360   .     A
Be120  C120    1.389   .     A
Be120  He119   1.097   .     S
Be120  Be120   1.391   2_565 A
C120   B68     1.359   .     A
Be121  C121    1.389   .     A
Be121  He120   1.097   .     S
Be121  Be121   1.392   2_565 A
C121   B88     1.358   .     A
Be122  Be34    1.392   1_655 D
Be122  C122    1.389   .     S
Be122  He121   1.096   .     S
Be123  Be124   1.392   .     D
Be123  C124    1.389   .     S
Be123  He123   1.096   .     S
Be124  C123    1.389   .     S
Be124  He122   1.097   .     S
C123   B61     1.359   .     D
B61    C124    1.359   .     S
B61    Li60    1.098   .     S
Be125  Be126   1.394   .     D
Be125  C126    1.388   .     S
Be125  He125   1.096   .     S
Be126  C125    1.391   .     S
Be126  He124   1.097   .     S
C125   B62     1.355   .     D
B62    C126    1.358   .     S
B62    Li61    1.099   .     S
Be127  Be128   1.394   .     D
Be127  C128    1.389   .     S
Be127  He127   1.097   .     S
Be128  C127    1.390   .     S
Be128  He126   1.096   .     S
C127   B63     1.356   .     D
B63    C128    1.358   .     S
B63    Li62    1.098   .     S
Be129  Be130   1.393   .     D
Be129  C130    1.389   .     S
Be129  He129   1.097   .     S
Be130  C129    1.390   .     S
Be130  He128   1.096   .     S
C129   B64     1.357   .     D
B64    C130    1.358   .     S
B64    Li63    1.097   .     S
Be131  C131    1.390   .     A
Be131  He130   1.097   .     S
Be131  Be131   1.390   2     A
C131   B87     1.360   1_545 A
Be132  C132    1.389   .     A
Be132  He131   1.097   .     S
Be132  Be132   1.388   2_565 A
C132   B69     1.357   .     A
Li9    B46     1.097   .     S
B22    C33     1.360   2_565 A
B22    Li43    1.098   .     S
Li21   B48     1.098   .     S
B24    C31     1.359   2_565 A
B24    Li45    1.098   .     S
B46    C44     1.357   2_565 A
B48    C32     1.358   2_565 A
Li47   B88     1.098   .     S
Li66   B68     1.098   .     S
B68    C120    1.359   2_565 A
B69    C132    1.357   2_565 A
B69    Li69    1.097   .     S
Li67   B86     1.097   .     S
B86    C119    1.360   2_565 A
B88    C121    1.358   2_565 A
B21    C1      1.357   1_565 A
B21    C1      1.357   2_565 A
B21    Li42    1.097   .     S
B23    C2      1.358   1_565 A
B23    C2      1.358   2_565 A
B23    Li44    1.098   .     S
Li22   B47     1.097   .     S
B25    C43     1.360   1_565 A
B25    C43     1.360   2_565 A
B25    Li46    1.096   .     S
B47    C3      1.358   1_565 A
B47    C3      1.358   2_565 A
B65    C89     1.357   1_565 A
B65    C89     1.357   2_565 A
B65    Li87    1.099   .     S
B66    C90     1.358   1_565 A
B66    C90     1.358   2_565 A
B66    Li65    1.098   .     S
B67    C91     1.357   1_565 A
B67    C91     1.357   2_565 A
B67    Li68    1.097   .     S
B87    C131    1.360   1_565 A
B87    C131    1.360   2_565 A
B87    Li88    1.097   .     S
