# Supplementary material for: Data-Driven Search Algorithm for Discovery of Synthesizable Zeolitic Imidazolate Frameworks
Source: JACS Au. 2025 Mar 7;5(3):1460–70. doi: 10.1021/jacsau.5c00077 (PMC11938011; doi:10.1021/jacsau.5c00077)
Supplement: Supplementary file 5 — au5c00077_si_005.zip [file au5c00077_si_005.zip › Tier 2/T-239_63_3_46952.cif]

data_63_3_46952.lmp-nosymm
_audit_creation_date              2023-09-12
_audit_creation_method            'Materials Studio'
_symmetry_space_group_name_H-M    'CMCM'
_symmetry_Int_Tables_number       63
_symmetry_cell_setting            orthorhombic
loop_
_symmetry_equiv_pos_as_xyz
  x,y,z
  -x,-y,z+1/2
  -x,y,-z+1/2
  x,-y,-z
  -x,-y,-z
  x,y,-z+1/2
  x,-y,z+1/2
  -x,y,z
  x+1/2,y+1/2,z
  -x+1/2,-y+1/2,z+1/2
  -x+1/2,y+1/2,-z+1/2
  x+1/2,-y+1/2,-z
  -x+1/2,-y+1/2,-z
  x+1/2,y+1/2,-z+1/2
  x+1/2,-y+1/2,z+1/2
  -x+1/2,y+1/2,z
_cell_length_a                    27.7059
_cell_length_b                    46.5469
_cell_length_c                    18.2060
_cell_angle_alpha                 90.0000
_cell_angle_beta                  90.0000
_cell_angle_gamma                 90.0000
loop_
_atom_site_label
_atom_site_type_symbol
_atom_site_fract_x
_atom_site_fract_y
_atom_site_fract_z
_atom_site_U_iso_or_equiv
_atom_site_adp_type
_atom_site_occupancy
H1     Zn    0.10677   0.05471   0.08548   0.00000  Uiso   1.00
H5     Zn    0.20096   0.17305   0.08524   0.00000  Uiso   1.00
H9     Zn    0.39193   0.23147   0.08305   0.00000  Uiso   1.00
Be1    C     0.31922   0.48697   0.98119   0.00000  Uiso   1.00
C1     N     0.36684   0.47861   0.97075   0.00000  Uiso   1.00
He1    H     0.28914   0.47350   0.96259   0.00000  Uiso   1.00
Be5    C     0.07387   0.01577   0.28826   0.00000  Uiso   1.00
C5     N     0.09627   0.04082   0.18802   0.00000  Uiso   1.00
Be9    C     0.02517   0.06651   0.52684   0.00000  Uiso   1.00
C9     N     0.04072   0.06106   0.04435   0.00000  Uiso   1.00
He5    H     0.05103   0.06963   0.92826   0.00000  Uiso   1.00
Be13   C     0.22178   0.11125   0.12554   0.00000  Uiso   1.00
Be17   C     0.19986   0.08434   0.12642   0.00000  Uiso   1.00
C13    N     0.15449   0.08686   0.09453   0.00000  Uiso   1.00
B4     C     0.15030   0.11498   0.07573   0.00000  Uiso   1.00
C17    N     0.19023   0.13057   0.09271   0.00000  Uiso   1.00
He9    H     0.21293   0.06374   0.14789   0.00000  Uiso   1.00
He13   H     0.25738   0.11803   0.14542   0.00000  Uiso   1.00
Li2    H     0.11840   0.12395   0.04833   0.00000  Uiso   1.00
Be21   C     0.20565   0.21617   0.28825   0.00000  Uiso   1.00
C21    N     0.20099   0.18793   0.18803   0.00000  Uiso   1.00
He17   H     0.20848   0.23396   0.17249   0.00000  Uiso   1.00
Be25   C     0.32579   0.20070   0.97248   0.00000  Uiso   1.00
Be29   C     0.28087   0.18720   0.97254   0.00000  Uiso   1.00
C25    N     0.26389   0.18671   0.04433   0.00000  Uiso   1.00
B8     C     0.29872   0.19950   0.08525   0.00000  Uiso   1.00
C29    N     0.33680   0.20835   0.04431   0.00000  Uiso   1.00
He21   H     0.25954   0.17821   0.92732   0.00000  Uiso   1.00
He25   H     0.35056   0.20564   0.92721   0.00000  Uiso   1.00
Li6    H     0.29663   0.20217   0.14511   0.00000  Uiso   1.00
Be33   C     0.07808   0.21378   0.99853   0.00000  Uiso   1.00
Be37   C     0.09967   0.19106   0.03590   0.00000  Uiso   1.00
C33    N     0.14932   0.19507   0.03381   0.00000  Uiso   1.00
B12    C     0.15617   0.22026   0.99773   0.00000  Uiso   1.00
C37    N     0.11413   0.23247   0.97571   0.00000  Uiso   1.00
He29   H     0.08356   0.17241   0.06330   0.00000  Uiso   1.00
He33   H     0.03999   0.21847   0.98812   0.00000  Uiso   1.00
Li10   H     0.19182   0.22978   0.98757   0.00000  Uiso   1.00
Be41   C     0.33764   0.25662   0.28822   0.00000  Uiso   1.00
C41    N     0.37685   0.24053   0.18792   0.00000  Uiso   1.00
He37   H     0.31292   0.26691   0.17277   0.00000  Uiso   1.00
Be45   C     0.47484   0.19356   0.47252   0.00000  Uiso   1.00
C45    N     0.45922   0.21685   0.06883   0.00000  Uiso   1.00
He41   H     0.44908   0.17880   0.00166   0.00000  Uiso   1.00
He45   H     0.43993   0.49991   0.17248   0.00000  Uiso   1.00
B1     C     0.50000   0.23023   0.40798   0.00000  Uiso   1.00
B2     C     0.50000   0.44196   0.58494   0.00000  Uiso   1.00
Li1    H     0.50000   0.24952   0.12674   0.00000  Uiso   1.00
Li24   H     0.50000   0.55389   0.35566   0.00000  Uiso   1.00
B16    C     0.10599   1.00000   0.50000   0.00000  Uiso   1.00
Li14   H     0.06634   1.00000   0.50000   0.00000  Uiso   1.00
B18    C     0.10833   0.05531   0.25000   0.00000  Uiso   1.00
Li16   H     0.12672   0.07621   0.25000   0.00000  Uiso   1.00
B20    C     0.19857   0.17183   0.25000   0.00000  Uiso   1.00
Li18   H     0.19413   0.14839   0.25000   0.00000  Uiso   1.00
B22    C     0.39872   0.23092   0.25000   0.00000  Uiso   1.00
Li20   H     0.43128   0.21748   0.25000   0.00000  Uiso   1.00
loop_
_geom_bond_atom_site_label_1
_geom_bond_atom_site_label_2
_geom_bond_distance
_geom_bond_site_symmetry_2
_ccdc_geom_bond_type
H1     C5      1.997   .     S
H1     C9      1.999   .     S
H1     C13     2.004   .     S
H1     C1      1.997   13_556 S
H5     C17     2.004   .     S
H5     C21     1.996   .     S
H5     C25     2.000   .     S
H5     C33     1.994   .     S
H9     C29     1.997   .     S
H9     C41     1.999   .     S
H9     C45     2.001   .     S
H9     C37     1.998   13_556 S
Be1    C1      1.389   .     A
Be1    He1     1.096   .     S
Be1    Be1     1.393   4_567 A
C1     H1      1.997   13_556 S
C1     B16     1.357   10_565 A
Be5    Be5     1.393   6     A
Be5    C5      1.389   6     A
Be5    He45    1.097   11_545 S
C5     B18     1.356   .     A
C5     Be5     1.389   6     A
Be9    He5     1.097   6_556 S
Be9    Be9     1.395   8     A
Be9    C9      1.389   6     A
C9     Be9     1.389   6     A
C9     B2      1.356   10_554 A
He5    Be9     1.097   6_556 S
Be13   Be17    1.392   .     D
Be13   C17     1.389   .     S
Be13   He13    1.097   .     S
Be17   C13     1.390   .     S
Be17   He9     1.097   .     S
C13    B4      1.358   .     S
B4     C17     1.359   .     D
B4     Li2     1.097   .     S
Be21   Be21    1.393   6     A
Be21   He17    1.097   6     S
Be21   C21     1.390   6     A
C21    B20     1.356   .     A
C21    Be21    1.390   6     A
He17   Be21    1.097   6     S
Be25   Be29    1.394   .     D
Be25   C29     1.389   1_556 S
Be25   He25    1.097   .     S
Be29   C25     1.389   1_556 S
Be29   He21    1.097   .     S
C25    Be29    1.389   1_554 S
C25    B8      1.357   .     S
B8     C29     1.356   .     D
B8     Li6     1.098   .     S
C29    Be25    1.389   1_554 S
Be33   Be37    1.393   1_556 D
Be33   C37     1.388   .     S
Be33   He33    1.094   .     S
Be37   Be33    1.393   1_554 D
Be37   C33     1.389   .     S
Be37   He29    1.096   .     S
C33    B12     1.357   1_554 S
B12    C33     1.357   1_556 S
B12    C37     1.357   .     D
B12    Li10    1.098   .     S
C37    H9      1.998   13_556 S
Be41   Be41    1.392   6     A
Be41   He37    1.097   6     S
Be41   C41     1.389   6     A
C41    B22     1.358   .     A
C41    Be41    1.389   6     A
He37   Be41    1.097   6     S
Be45   Be45    1.394   8_655 A
Be45   He41    1.097   6     S
Be45   C45     1.389   6     A
C45    Be45    1.389   6     A
C45    B1      1.358   3_655 A
He41   Be45    1.097   6     S
He45   Be5     1.097   11    S
B1     C45     1.358   3_655 A
B1     C45     1.358   6     A
B1     Li1     1.098   3_655 S
B2     C9      1.356   10    A
B2     C9      1.356   15    A
B2     Li24    1.099   4_566 S
Li1    B1      1.098   3_655 S
Li24   B2      1.099   4_566 S
B16    Li14    1.099   .     S
B16    C1      1.357   10_564 A
B16    C1      1.357   11_556 A
B18    C5      1.356   6     A
B18    Li16    1.098   .     S
B20    C21     1.356   6     A
B20    Li18    1.098   .     S
B22    C41     1.358   6     A
B22    Li20    1.098   .     S
