# Supplementary material for: Data-Driven Search Algorithm for Discovery of Synthesizable Zeolitic Imidazolate Frameworks
Source: JACS Au. 2025 Mar 7;5(3):1460–70. doi: 10.1021/jacsau.5c00077 (PMC11938011; doi:10.1021/jacsau.5c00077)
Supplement: Supplementary file 5 — au5c00077_si_005.zip [file au5c00077_si_005.zip › Tier 2/T-240_59_5_15278663.cif]

data_59_5_15278663.lmp-nosymm
_audit_creation_date              2023-09-12
_audit_creation_method            'Materials Studio'
_symmetry_space_group_name_H-M    'P1'
_symmetry_Int_Tables_number       1
_symmetry_cell_setting            triclinic
loop_
_symmetry_equiv_pos_as_xyz
  x,y,z
_cell_length_a                    17.2517
_cell_length_b                    20.3165
_cell_length_c                    48.0778
_cell_angle_alpha                 90.5595
_cell_angle_beta                  89.7579
_cell_angle_gamma                 89.7762
loop_
_atom_site_label
_atom_site_type_symbol
_atom_site_fract_x
_atom_site_fract_y
_atom_site_fract_z
_atom_site_U_iso_or_equiv
_atom_site_adp_type
_atom_site_occupancy
H1     Zn    0.16981   0.24989   0.05223   0.00000  Uiso   1.00
H2     Zn    0.82003   0.96366   0.02116   0.00000  Uiso   1.00
H3     Zn    0.16757   0.96248   0.02190   0.00000  Uiso   1.00
H4     Zn    0.82199   0.24957   0.05487   0.00000  Uiso   1.00
H5     Zn    0.32677   0.17863   0.15900   0.00000  Uiso   1.00
H6     Zn    0.66866   0.88773   0.12974   0.00000  Uiso   1.00
H7     Zn    0.32452   0.88650   0.12899   0.00000  Uiso   1.00
H8     Zn    0.66591   0.17889   0.16208   0.00000  Uiso   1.00
H9     Zn    0.81973   0.82816   0.23771   0.00000  Uiso   1.00
H10    Zn    0.17403   0.82496   0.23699   0.00000  Uiso   1.00
Be1    C     0.33798   0.39476   0.03893   0.00000  Uiso   1.00
Be2    C     0.30215   0.34733   0.05518   0.00000  Uiso   1.00
C1     N     0.24011   0.32192   0.04029   0.00000  Uiso   1.00
B1     C     0.24070   0.35371   0.01559   0.00000  Uiso   1.00
C2     N     0.29929   0.39780   0.01367   0.00000  Uiso   1.00
He1    H     0.31552   0.33041   0.07622   0.00000  Uiso   1.00
He2    H     0.38869   0.42557   0.04324   0.00000  Uiso   1.00
Be3    C     0.69258   0.35156   0.05841   0.00000  Uiso   1.00
Be4    C     0.65883   0.40003   0.04211   0.00000  Uiso   1.00
C3     N     0.69771   0.40123   0.01674   0.00000  Uiso   1.00
B2     C     0.75434   0.35502   0.01862   0.00000  Uiso   1.00
C4     N     0.75348   0.32359   0.04340   0.00000  Uiso   1.00
He3    H     0.60945   0.43277   0.04645   0.00000  Uiso   1.00
He4    H     0.67850   0.33544   0.07953   0.00000  Uiso   1.00
Be5    C     0.22141   0.15947   0.00461   0.00000  Uiso   1.00
C5     N     0.19187   0.16654   0.03140   0.00000  Uiso   1.00
B3     C     0.17306   0.10485   0.03956   0.00000  Uiso   1.00
C6     N     0.19119   0.05841   0.02010   0.00000  Uiso   1.00
Li1    H     0.14849   0.09350   0.06006   0.00000  Uiso   1.00
Be6    C     0.76893   0.16286   0.00656   0.00000  Uiso   1.00
C7     N     0.79763   0.06020   0.02068   0.00000  Uiso   1.00
B4     C     0.81648   0.10500   0.04063   0.00000  Uiso   1.00
C8     N     0.79859   0.16759   0.03332   0.00000  Uiso   1.00
Li2    H     0.84093   0.09183   0.06089   0.00000  Uiso   1.00
He5    H     0.26740   0.68132   0.24210   0.00000  Uiso   1.00
Be7    C     0.95474   0.34536   0.04810   0.00000  Uiso   1.00
Be8    C     0.03541   0.34551   0.04741   0.00000  Uiso   1.00
C9     N     0.06094   0.28063   0.04810   0.00000  Uiso   1.00
B5     C     0.99592   0.24353   0.04974   0.00000  Uiso   1.00
C10    N     0.93023   0.28038   0.04926   0.00000  Uiso   1.00
He6    H     0.07643   0.38652   0.04627   0.00000  Uiso   1.00
He7    H     0.91306   0.38626   0.04770   0.00000  Uiso   1.00
Li3    H     0.99634   0.18953   0.05044   0.00000  Uiso   1.00
C11    N     0.92871   0.94676   0.00858   0.00000  Uiso   1.00
B6     C     0.99366   0.96246   0.02295   0.00000  Uiso   1.00
C12    N     0.05954   0.94610   0.00897   0.00000  Uiso   1.00
Li4    H     0.99293   0.98546   0.04370   0.00000  Uiso   1.00
He8    H     0.41724   0.69631   0.01145   0.00000  Uiso   1.00
He9    H     0.58002   0.69705   0.01066   0.00000  Uiso   1.00
Be9    C     0.53749   0.53325   0.00938   0.00000  Uiso   1.00
He10   H     0.57715   0.56461   0.02133   0.00000  Uiso   1.00
He11   H     0.41451   0.56292   0.02009   0.00000  Uiso   1.00
Be10   C     0.17307   0.23549   0.13931   0.00000  Uiso   1.00
Be11   C     0.13632   0.25124   0.11449   0.00000  Uiso   1.00
C13    N     0.18606   0.23495   0.09268   0.00000  Uiso   1.00
B7     C     0.25109   0.21089   0.10472   0.00000  Uiso   1.00
C14    N     0.24618   0.21066   0.13288   0.00000  Uiso   1.00
He12   H     0.07880   0.27239   0.11066   0.00000  Uiso   1.00
He13   H     0.15339   0.24072   0.16094   0.00000  Uiso   1.00
Li5    H     0.30211   0.19368   0.09297   0.00000  Uiso   1.00
Be12   C     0.82310   0.87411   0.09973   0.00000  Uiso   1.00
Be13   C     0.85877   0.89202   0.07490   0.00000  Uiso   1.00
C15    N     0.80541   0.92704   0.05927   0.00000  Uiso   1.00
B8     C     0.73943   0.92865   0.07477   0.00000  Uiso   1.00
C16    N     0.74705   0.89682   0.09931   0.00000  Uiso   1.00
He14   H     0.91766   0.88234   0.06722   0.00000  Uiso   1.00
He15   H     0.84560   0.84640   0.11745   0.00000  Uiso   1.00
Li6    H     0.68547   0.95240   0.06806   0.00000  Uiso   1.00
Be14   C     0.16501   0.88637   0.10308   0.00000  Uiso   1.00
Be15   C     0.12755   0.90443   0.07871   0.00000  Uiso   1.00
C17    N     0.18290   0.92795   0.06029   0.00000  Uiso   1.00
B9     C     0.25149   0.92369   0.07393   0.00000  Uiso   1.00
C18    N     0.24385   0.89771   0.09970   0.00000  Uiso   1.00
He16   H     0.06615   0.90184   0.07310   0.00000  Uiso   1.00
He17   H     0.14187   0.86539   0.12234   0.00000  Uiso   1.00
Li7    H     0.30738   0.93802   0.06486   0.00000  Uiso   1.00
Be16   C     0.82422   0.22617   0.14170   0.00000  Uiso   1.00
Be17   C     0.86049   0.24171   0.11668   0.00000  Uiso   1.00
C19    N     0.80713   0.23323   0.09539   0.00000  Uiso   1.00
B10    C     0.74077   0.21344   0.10796   0.00000  Uiso   1.00
C20    N     0.74794   0.20932   0.13598   0.00000  Uiso   1.00
He18   H     0.91987   0.25794   0.11237   0.00000  Uiso   1.00
He19   H     0.84625   0.22675   0.16307   0.00000  Uiso   1.00
Li8    H     0.68695   0.20265   0.09671   0.00000  Uiso   1.00
Be18   C     0.37311   0.98026   0.17472   0.00000  Uiso   1.00
Be19   C     0.37311   0.04699   0.18138   0.00000  Uiso   1.00
C21    N     0.33775   0.08075   0.15982   0.00000  Uiso   1.00
B11    C     0.31895   0.03400   0.14068   0.00000  Uiso   1.00
C22    N     0.33774   0.97232   0.14900   0.00000  Uiso   1.00
He20   H     0.39464   0.07268   0.19996   0.00000  Uiso   1.00
He21   H     0.39483   0.93804   0.18645   0.00000  Uiso   1.00
Li9    H     0.28959   0.04470   0.12101   0.00000  Uiso   1.00
Be20   C     0.61784   0.04654   0.18304   0.00000  Uiso   1.00
Be21   C     0.61764   0.98021   0.17568   0.00000  Uiso   1.00
C23    N     0.65436   0.97328   0.15003   0.00000  Uiso   1.00
B12    C     0.67428   0.03518   0.14247   0.00000  Uiso   1.00
C24    N     0.65484   0.08106   0.16203   0.00000  Uiso   1.00
He22   H     0.59485   0.93762   0.18688   0.00000  Uiso   1.00
He23   H     0.59550   0.07142   0.20179   0.00000  Uiso   1.00
Li10   H     0.70487   0.04666   0.12306   0.00000  Uiso   1.00
Be22   C     0.53785   0.27465   0.14112   0.00000  Uiso   1.00
Be23   C     0.45702   0.27455   0.14035   0.00000  Uiso   1.00
C25    N     0.43157   0.21459   0.15054   0.00000  Uiso   1.00
B13    C     0.49656   0.18117   0.15763   0.00000  Uiso   1.00
C26    N     0.56225   0.21476   0.15179   0.00000  Uiso   1.00
He24   H     0.41578   0.31181   0.13314   0.00000  Uiso   1.00
He25   H     0.57979   0.31204   0.13471   0.00000  Uiso   1.00
Li11   H     0.49615   0.13119   0.16610   0.00000  Uiso   1.00
Be24   C     0.45785   0.82153   0.09422   0.00000  Uiso   1.00
Be25   C     0.53874   0.82191   0.09446   0.00000  Uiso   1.00
C27    N     0.56270   0.86439   0.11553   0.00000  Uiso   1.00
B14    C     0.49646   0.88713   0.12762   0.00000  Uiso   1.00
C28    N     0.43154   0.86380   0.11514   0.00000  Uiso   1.00
He26   H     0.58093   0.79616   0.08109   0.00000  Uiso   1.00
He27   H     0.41717   0.79535   0.08063   0.00000  Uiso   1.00
Li12   H     0.49556   0.92279   0.14490   0.00000  Uiso   1.00
Be26   C     0.26758   0.23532   0.24114   0.00000  Uiso   1.00
Be27   C     0.30540   0.24910   0.21619   0.00000  Uiso   1.00
C29    N     0.29429   0.19616   0.19819   0.00000  Uiso   1.00
B15    C     0.24909   0.15319   0.21224   0.00000  Uiso   1.00
C30    N     0.23308   0.17389   0.23852   0.00000  Uiso   1.00
He28   H     0.34013   0.29162   0.20996   0.00000  Uiso   1.00
Li13   H     0.22961   0.10578   0.20365   0.00000  Uiso   1.00
Be28   C     0.76855   0.75048   0.18500   0.00000  Uiso   1.00
Be29   C     0.73142   0.76429   0.15999   0.00000  Uiso   1.00
C31    N     0.71645   0.83148   0.15927   0.00000  Uiso   1.00
B16    C     0.74608   0.85626   0.18330   0.00000  Uiso   1.00
C32    N     0.77744   0.80922   0.19967   0.00000  Uiso   1.00
He29   H     0.71366   0.73167   0.14289   0.00000  Uiso   1.00
He30   H     0.78953   0.70373   0.19340   0.00000  Uiso   1.00
Li14   H     0.74490   0.90872   0.18901   0.00000  Uiso   1.00
Be30   C     0.22447   0.74820   0.18367   0.00000  Uiso   1.00
Be31   C     0.26172   0.76252   0.15865   0.00000  Uiso   1.00
C33    N     0.27685   0.82961   0.15830   0.00000  Uiso   1.00
B17    C     0.24717   0.85386   0.18252   0.00000  Uiso   1.00
C34    N     0.21554   0.80656   0.19867   0.00000  Uiso   1.00
He31   H     0.27944   0.73032   0.14131   0.00000  Uiso   1.00
He32   H     0.20336   0.70135   0.19185   0.00000  Uiso   1.00
Li15   H     0.24832   0.90617   0.18846   0.00000  Uiso   1.00
Be32   C     0.71128   0.23416   0.24539   0.00000  Uiso   1.00
Be33   C     0.67634   0.24771   0.21997   0.00000  Uiso   1.00
C35    N     0.69225   0.19562   0.20189   0.00000  Uiso   1.00
B18    C     0.73713   0.15332   0.21645   0.00000  Uiso   1.00
C36    N     0.74868   0.17366   0.24304   0.00000  Uiso   1.00
He33   H     0.64076   0.28959   0.21342   0.00000  Uiso   1.00
Li16   H     0.75962   0.10658   0.20794   0.00000  Uiso   1.00
Be34   C     0.27755   0.94103   0.24748   0.00000  Uiso   1.00
B19    C     0.15669   0.97286   0.25070   0.00000  Uiso   1.00
C37    N     0.20164   0.91868   0.24612   0.00000  Uiso   1.00
He34   H     0.32691   0.90742   0.24458   0.00000  Uiso   1.00
Li17   H     0.09308   0.97190   0.25090   0.00000  Uiso   1.00
Be35   C     0.71188   0.94089   0.25026   0.00000  Uiso   1.00
C38    N     0.78875   0.92070   0.24811   0.00000  Uiso   1.00
He35   H     0.66403   0.90634   0.24692   0.00000  Uiso   1.00
Be36   C     0.45694   0.53242   0.00875   0.00000  Uiso   1.00
He36   H     0.90510   0.19552   0.22106   0.00000  Uiso   1.00
C39    N     0.93123   0.80906   0.24601   0.00000  Uiso   1.00
B20    C     0.99697   0.82762   0.23259   0.00000  Uiso   1.00
C40    N     0.06243   0.80771   0.24576   0.00000  Uiso   1.00
He37   H     0.72161   0.68698   0.24346   0.00000  Uiso   1.00
Li18   H     0.99716   0.85447   0.21289   0.00000  Uiso   1.00
Be37   C     0.94765   0.17380   0.23521   0.00000  Uiso   1.00
Be38   C     0.02826   0.17346   0.23400   0.00000  Uiso   1.00
He38   H     0.06786   0.19468   0.21862   0.00000  Uiso   1.00
He39   H     0.83958   0.54909   0.00364   0.00000  Uiso   1.00
H11    Zn    0.16765   0.12138   0.26439   0.00000  Uiso   1.00
H12    Zn    0.81450   0.12245   0.26932   0.00000  Uiso   1.00
H13    Zn    0.32094   0.06165   0.37080   0.00000  Uiso   1.00
H14    Zn    0.67508   0.77131   0.34632   0.00000  Uiso   1.00
H15    Zn    0.33500   0.77066   0.34257   0.00000  Uiso   1.00
H16    Zn    0.66356   0.06385   0.37781   0.00000  Uiso   1.00
H17    Zn    0.16173   0.01180   0.47877   0.00000  Uiso   1.00
H18    Zn    0.84032   0.70546   0.45240   0.00000  Uiso   1.00
H19    Zn    0.19071   0.72547   0.45498   0.00000  Uiso   1.00
H20    Zn    0.81197   0.98873   0.48751   0.00000  Uiso   1.00
He40   H     0.26357   0.26377   0.26058   0.00000  Uiso   1.00
He41   H     0.71139   0.26215   0.26500   0.00000  Uiso   1.00
Be39   C     0.27589   0.00829   0.25316   0.00000  Uiso   1.00
C41    N     0.19891   0.02837   0.25499   0.00000  Uiso   1.00
He42   H     0.32358   0.04334   0.25577   0.00000  Uiso   1.00
Be40   C     0.71055   0.00754   0.25717   0.00000  Uiso   1.00
B21    C     0.83126   0.97554   0.25351   0.00000  Uiso   1.00
C42    N     0.78657   0.02941   0.25904   0.00000  Uiso   1.00
He43   H     0.66136   0.04103   0.26065   0.00000  Uiso   1.00
Li19   H     0.89486   0.97624   0.25339   0.00000  Uiso   1.00
He44   H     0.41275   0.14983   0.50158   0.00000  Uiso   1.00
He45   H     0.59228   0.40652   0.48163   0.00000  Uiso   1.00
C43    N     0.05585   0.14043   0.25712   0.00000  Uiso   1.00
B22    C     0.99170   0.12116   0.27131   0.00000  Uiso   1.00
C44    N     0.92482   0.14099   0.25909   0.00000  Uiso   1.00
He46   H     0.43049   0.42071   0.48441   0.00000  Uiso   1.00
Li20   H     0.01167   0.77844   0.45258   0.00000  Uiso   1.00
Li21   H     0.99372   0.09386   0.29088   0.00000  Uiso   1.00
Be41   C     0.25523   0.18554   0.34194   0.00000  Uiso   1.00
Be42   C     0.21660   0.19931   0.31724   0.00000  Uiso   1.00
C45    N     0.20950   0.14089   0.30222   0.00000  Uiso   1.00
B23    C     0.24376   0.09414   0.31795   0.00000  Uiso   1.00
C46    N     0.27331   0.11885   0.34195   0.00000  Uiso   1.00
He47   H     0.19313   0.24570   0.30934   0.00000  Uiso   1.00
He48   H     0.27220   0.21787   0.35925   0.00000  Uiso   1.00
Li22   H     0.24728   0.04198   0.31184   0.00000  Uiso   1.00
Be43   C     0.68736   0.70196   0.28866   0.00000  Uiso   1.00
Be44   C     0.72119   0.71542   0.26295   0.00000  Uiso   1.00
C47    N     0.75679   0.77652   0.26481   0.00000  Uiso   1.00
B24    C     0.74543   0.79726   0.29141   0.00000  Uiso   1.00
C48    N     0.70220   0.75465   0.30644   0.00000  Uiso   1.00
He49   H     0.65317   0.65974   0.29559   0.00000  Uiso   1.00
Li23   H     0.76678   0.84446   0.29961   0.00000  Uiso   1.00
Be45   C     0.31039   0.69760   0.28611   0.00000  Uiso   1.00
Be46   C     0.27249   0.71085   0.26120   0.00000  Uiso   1.00
C49    N     0.23966   0.77329   0.26329   0.00000  Uiso   1.00
B25    C     0.25668   0.79507   0.28929   0.00000  Uiso   1.00
C50    N     0.30095   0.75180   0.30363   0.00000  Uiso   1.00
He50   H     0.34405   0.65455   0.29260   0.00000  Uiso   1.00
Li24   H     0.23858   0.84346   0.29747   0.00000  Uiso   1.00
Be47   C     0.72814   0.18664   0.34763   0.00000  Uiso   1.00
Be48   C     0.76515   0.20027   0.32250   0.00000  Uiso   1.00
C51    N     0.77387   0.14154   0.30775   0.00000  Uiso   1.00
B26    C     0.74249   0.09468   0.32418   0.00000  Uiso   1.00
C52    N     0.71326   0.11951   0.34839   0.00000  Uiso   1.00
He51   H     0.78614   0.24689   0.31404   0.00000  Uiso   1.00
He52   H     0.71050   0.21934   0.36482   0.00000  Uiso   1.00
Li25   H     0.74160   0.04224   0.31846   0.00000  Uiso   1.00
Be49   C     0.38228   0.90194   0.31928   0.00000  Uiso   1.00
Be50   C     0.37917   0.96886   0.32555   0.00000  Uiso   1.00
C53    N     0.34047   0.97682   0.35076   0.00000  Uiso   1.00
B27    C     0.32282   0.91514   0.35922   0.00000  Uiso   1.00
C54    N     0.34566   0.86824   0.34062   0.00000  Uiso   1.00
He53   H     0.40064   0.01123   0.31388   0.00000  Uiso   1.00
He54   H     0.40683   0.87594   0.30116   0.00000  Uiso   1.00
Li26   H     0.29148   0.90450   0.37857   0.00000  Uiso   1.00
Be51   C     0.62109   0.96888   0.33210   0.00000  Uiso   1.00
Be52   C     0.62490   0.90257   0.32486   0.00000  Uiso   1.00
C55    N     0.66145   0.86913   0.34625   0.00000  Uiso   1.00
B28    C     0.67700   0.91565   0.36590   0.00000  Uiso   1.00
C56    N     0.65499   0.97699   0.35808   0.00000  Uiso   1.00
He55   H     0.60543   0.87711   0.30593   0.00000  Uiso   1.00
He56   H     0.59733   0.01069   0.32060   0.00000  Uiso   1.00
Li27   H     0.70627   0.90507   0.38559   0.00000  Uiso   1.00
Be53   C     0.52611   0.13232   0.40895   0.00000  Uiso   1.00
Be54   C     0.44534   0.13207   0.40740   0.00000  Uiso   1.00
C57    N     0.42391   0.08726   0.38684   0.00000  Uiso   1.00
B29    C     0.49146   0.06294   0.37635   0.00000  Uiso   1.00
C58    N     0.55481   0.08760   0.38937   0.00000  Uiso   1.00
He57   H     0.40165   0.15959   0.41944   0.00000  Uiso   1.00
He58   H     0.56519   0.16005   0.42260   0.00000  Uiso   1.00
Li28   H     0.49445   0.02527   0.35986   0.00000  Uiso   1.00
Be55   C     0.46316   0.67665   0.36468   0.00000  Uiso   1.00
Be56   C     0.54398   0.67673   0.36573   0.00000  Uiso   1.00
C59    N     0.56985   0.73587   0.35486   0.00000  Uiso   1.00
B30    C     0.50505   0.76874   0.34706   0.00000  Uiso   1.00
C60    N     0.43912   0.73565   0.35308   0.00000  Uiso   1.00
He59   H     0.58491   0.64004   0.37363   0.00000  Uiso   1.00
He60   H     0.42101   0.63981   0.37147   0.00000  Uiso   1.00
Li29   H     0.50559   0.81800   0.33790   0.00000  Uiso   1.00
Be57   C     0.11706   0.03651   0.41756   0.00000  Uiso   1.00
Be58   C     0.15592   0.04941   0.39276   0.00000  Uiso   1.00
C61    N     0.23510   0.04880   0.39802   0.00000  Uiso   1.00
B31    C     0.24202   0.03356   0.42527   0.00000  Uiso   1.00
C62    N     0.17227   0.02653   0.43803   0.00000  Uiso   1.00
He61   H     0.13347   0.06031   0.37198   0.00000  Uiso   1.00
He62   H     0.05487   0.03386   0.42220   0.00000  Uiso   1.00
Li30   H     0.29797   0.02896   0.43591   0.00000  Uiso   1.00
Be59   C     0.87342   0.71018   0.38987   0.00000  Uiso   1.00
Be60   C     0.83448   0.72433   0.36529   0.00000  Uiso   1.00
C63    N     0.75862   0.74156   0.37202   0.00000  Uiso   1.00
B32    C     0.75435   0.73891   0.40018   0.00000  Uiso   1.00
C64    N     0.82232   0.72032   0.41192   0.00000  Uiso   1.00
He63   H     0.85444   0.72257   0.34360   0.00000  Uiso   1.00
He64   H     0.93341   0.69439   0.39339   0.00000  Uiso   1.00
Li31   H     0.70158   0.75033   0.41217   0.00000  Uiso   1.00
Be61   C     0.15041   0.71108   0.39373   0.00000  Uiso   1.00
Be62   C     0.18347   0.72057   0.36760   0.00000  Uiso   1.00
C65    N     0.25722   0.74617   0.37139   0.00000  Uiso   1.00
B33    C     0.26614   0.75249   0.39932   0.00000  Uiso   1.00
C66    N     0.20309   0.73191   0.41374   0.00000  Uiso   1.00
He65   H     0.16073   0.71054   0.34672   0.00000  Uiso   1.00
He66   H     0.09364   0.69132   0.39960   0.00000  Uiso   1.00
Li32   H     0.31865   0.77199   0.40920   0.00000  Uiso   1.00
Be63   C     0.83835   0.07672   0.43809   0.00000  Uiso   1.00
Be64   C     0.80426   0.09439   0.41304   0.00000  Uiso   1.00
C67    N     0.73626   0.05870   0.41000   0.00000  Uiso   1.00
B34    C     0.73128   0.02075   0.43304   0.00000  Uiso   1.00
C68    N     0.79223   0.02924   0.45047   0.00000  Uiso   1.00
He67   H     0.82328   0.12938   0.39720   0.00000  Uiso   1.00
He68   H     0.89214   0.09384   0.44782   0.00000  Uiso   1.00
Li33   H     0.68374   0.98627   0.43696   0.00000  Uiso   1.00
Be65   C     0.24365   0.20189   0.49153   0.00000  Uiso   1.00
Be66   C     0.21178   0.15057   0.47619   0.00000  Uiso   1.00
C69    N     0.21120   0.09463   0.49261   0.00000  Uiso   1.00
He69   H     0.19084   0.15005   0.45467   0.00000  Uiso   1.00
He70   H     0.25468   0.25298   0.48552   0.00000  Uiso   1.00
Be67   C     0.74561   0.51712   0.46129   0.00000  Uiso   1.00
Be68   C     0.77443   0.56846   0.44534   0.00000  Uiso   1.00
C70    N     0.78766   0.62195   0.46289   0.00000  Uiso   1.00
B35    C     0.76907   0.60101   0.48878   0.00000  Uiso   1.00
C71    N     0.74352   0.53791   0.48888   0.00000  Uiso   1.00
He71   H     0.78498   0.57153   0.42287   0.00000  Uiso   1.00
He72   H     0.72761   0.46734   0.45520   0.00000  Uiso   1.00
Be69   C     0.33063   0.63526   0.45465   0.00000  Uiso   1.00
Be70   C     0.36777   0.58958   0.47140   0.00000  Uiso   1.00
C72    N     0.32562   0.58390   0.49596   0.00000  Uiso   1.00
B36    C     0.26396   0.62496   0.49314   0.00000  Uiso   1.00
C73    N     0.26425   0.65687   0.46844   0.00000  Uiso   1.00
He73   H     0.42152   0.56168   0.46781   0.00000  Uiso   1.00
He74   H     0.34584   0.65303   0.43387   0.00000  Uiso   1.00
Be71   C     0.24523   0.82321   0.49975   0.00000  Uiso   1.00
Be72   C     0.95628   0.77646   0.26962   0.00000  Uiso   1.00
C74    N     0.20038   0.92009   0.48397   0.00000  Uiso   1.00
B37    C     0.18255   0.87064   0.46594   0.00000  Uiso   1.00
C75    N     0.20976   0.81136   0.47429   0.00000  Uiso   1.00
Li34   H     0.15195   0.87799   0.44622   0.00000  Uiso   1.00
Be73   C     0.73151   0.79330   0.48709   0.00000  Uiso   1.00
C76    N     0.80068   0.78542   0.47252   0.00000  Uiso   1.00
B38    C     0.83307   0.84616   0.47187   0.00000  Uiso   1.00
C77    N     0.79024   0.89214   0.48574   0.00000  Uiso   1.00
Li35   H     0.88869   0.85667   0.46173   0.00000  Uiso   1.00
C78    N     0.05209   0.02115   0.49127   0.00000  Uiso   1.00
B39    C     0.98731   0.99174   0.48128   0.00000  Uiso   1.00
C79    N     0.92240   0.01018   0.49541   0.00000  Uiso   1.00
Li36   H     0.98742   0.95709   0.46363   0.00000  Uiso   1.00
Be74   C     0.06240   0.62739   0.46451   0.00000  Uiso   1.00
Be75   C     0.98196   0.62328   0.46371   0.00000  Uiso   1.00
C80    N     0.95238   0.68578   0.45873   0.00000  Uiso   1.00
B40    C     0.01523   0.72539   0.45647   0.00000  Uiso   1.00
C81    N     0.08299   0.69253   0.46025   0.00000  Uiso   1.00
He75   H     0.94378   0.58073   0.46642   0.00000  Uiso   1.00
He76   H     0.10626   0.58912   0.46793   0.00000  Uiso   1.00
He77   H     0.91511   0.75571   0.28458   0.00000  Uiso   1.00
He78   H     0.07787   0.75418   0.28428   0.00000  Uiso   1.00
Li37   H     0.74556   0.13400   0.50036   0.00000  Uiso   1.00
Be76   C     0.55621   0.43806   0.49511   0.00000  Uiso   1.00
Be77   C     0.03695   0.77566   0.26947   0.00000  Uiso   1.00
Be78   C     0.47610   0.44512   0.49650   0.00000  Uiso   1.00
Be79   C     0.72503   0.85913   0.49522   0.00000  Uiso   1.00
He79   H     0.69265   0.75161   0.49068   0.00000  Uiso   1.00
H21    Zn    0.32378   0.62969   0.74276   0.00000  Uiso   1.00
H22    Zn    0.67759   0.62912   0.74004   0.00000  Uiso   1.00
H23    Zn    0.18024   0.57714   0.63298   0.00000  Uiso   1.00
H24    Zn    0.82589   0.28163   0.65955   0.00000  Uiso   1.00
H25    Zn    0.16724   0.28092   0.65677   0.00000  Uiso   1.00
H26    Zn    0.83515   0.57497   0.63179   0.00000  Uiso   1.00
H27    Zn    0.35124   0.52107   0.52628   0.00000  Uiso   1.00
H28    Zn    0.66752   0.21095   0.55343   0.00000  Uiso   1.00
H29    Zn    0.31591   0.23522   0.54553   0.00000  Uiso   1.00
H30    Zn    0.70204   0.48879   0.52136   0.00000  Uiso   1.00
He80   H     0.22665   0.77188   0.75012   0.00000  Uiso   1.00
He81   H     0.77947   0.76833   0.74653   0.00000  Uiso   1.00
Be80   C     0.21655   0.51563   0.75134   0.00000  Uiso   1.00
C82    N     0.29328   0.53606   0.75023   0.00000  Uiso   1.00
He82   H     0.16848   0.55064   0.74905   0.00000  Uiso   1.00
Be81   C     0.78239   0.51391   0.75090   0.00000  Uiso   1.00
C83    N     0.70621   0.53583   0.74909   0.00000  Uiso   1.00
He83   H     0.83134   0.54751   0.74803   0.00000  Uiso   1.00
Li38   H     0.49049   0.26128   0.57119   0.00000  Uiso   1.00
He84   H     0.42031   0.26463   0.71675   0.00000  Uiso   1.00
C84    N     0.43544   0.64706   0.75100   0.00000  Uiso   1.00
B41    C     0.50039   0.62957   0.73660   0.00000  Uiso   1.00
C85    N     0.56659   0.64713   0.74991   0.00000  Uiso   1.00
Li39   H     0.49943   0.60538   0.71609   0.00000  Uiso   1.00
Be82   C     0.23275   0.69917   0.66693   0.00000  Uiso   1.00
Be83   C     0.26859   0.71164   0.69238   0.00000  Uiso   1.00
C86    N     0.28114   0.65176   0.70536   0.00000  Uiso   1.00
B42    C     0.25344   0.60537   0.68759   0.00000  Uiso   1.00
C87    N     0.22241   0.63163   0.66428   0.00000  Uiso   1.00
He85   H     0.28634   0.75815   0.70213   0.00000  Uiso   1.00
He86   H     0.21287   0.73288   0.65075   0.00000  Uiso   1.00
Li40   H     0.25565   0.55235   0.69176   0.00000  Uiso   1.00
Be84   C     0.81359   0.21037   0.71630   0.00000  Uiso   1.00
Be85   C     0.77769   0.22286   0.74187   0.00000  Uiso   1.00
C88    N     0.74058   0.28354   0.74042   0.00000  Uiso   1.00
B43    C     0.75333   0.30508   0.71421   0.00000  Uiso   1.00
C89    N     0.79868   0.26334   0.69907   0.00000  Uiso   1.00
He87   H     0.84929   0.16871   0.70915   0.00000  Uiso   1.00
Li41   H     0.73144   0.35229   0.70642   0.00000  Uiso   1.00
Be86   C     0.18491   0.20850   0.71295   0.00000  Uiso   1.00
Be87   C     0.22077   0.22063   0.73842   0.00000  Uiso   1.00
C90    N     0.25630   0.28181   0.73719   0.00000  Uiso   1.00
B44    C     0.24285   0.30390   0.71112   0.00000  Uiso   1.00
C91    N     0.19834   0.26210   0.69592   0.00000  Uiso   1.00
C92    N     0.42676   0.21140   0.53848   0.00000  Uiso   1.00
He88   H     0.15009   0.16667   0.70576   0.00000  Uiso   1.00
Li42   H     0.26376   0.35148   0.70350   0.00000  Uiso   1.00
Be88   C     0.76507   0.69612   0.66297   0.00000  Uiso   1.00
Be89   C     0.72650   0.70856   0.68805   0.00000  Uiso   1.00
C93    N     0.71918   0.64938   0.70205   0.00000  Uiso   1.00
B45    C     0.75302   0.60346   0.68526   0.00000  Uiso   1.00
C94    N     0.78231   0.62931   0.66150   0.00000  Uiso   1.00
He89   H     0.70352   0.75459   0.69693   0.00000  Uiso   1.00
He90   H     0.78242   0.72952   0.64630   0.00000  Uiso   1.00
Li43   H     0.75572   0.55096   0.69039   0.00000  Uiso   1.00
Be90   C     0.12590   0.41264   0.68089   0.00000  Uiso   1.00
Be91   C     0.12909   0.47973   0.67570   0.00000  Uiso   1.00
C95    N     0.16592   0.48863   0.65025   0.00000  Uiso   1.00
B46    C     0.18219   0.42700   0.64061   0.00000  Uiso   1.00
C96    N     0.16055   0.37937   0.65867   0.00000  Uiso   1.00
He91   H     0.10871   0.52157   0.68838   0.00000  Uiso   1.00
He92   H     0.10240   0.38640   0.69887   0.00000  Uiso   1.00
Li44   H     0.21192   0.41694   0.62079   0.00000  Uiso   1.00
Be92   C     0.88037   0.47857   0.67589   0.00000  Uiso   1.00
Be93   C     0.87671   0.41215   0.68239   0.00000  Uiso   1.00
C97    N     0.83892   0.37942   0.66089   0.00000  Uiso   1.00
B47    C     0.82252   0.42642   0.64189   0.00000  Uiso   1.00
C98    N     0.84533   0.48741   0.65021   0.00000  Uiso   1.00
He93   H     0.89696   0.38613   0.70090   0.00000  Uiso   1.00
He94   H     0.90486   0.51999   0.68767   0.00000  Uiso   1.00
Li45   H     0.79207   0.41633   0.62232   0.00000  Uiso   1.00
Be94   C     0.96726   0.64915   0.60171   0.00000  Uiso   1.00
Be95   C     0.04813   0.64977   0.60180   0.00000  Uiso   1.00
C99    N     0.07357   0.60201   0.62016   0.00000  Uiso   1.00
B48    C     0.00816   0.57527   0.63097   0.00000  Uiso   1.00
C100   N     0.94246   0.60118   0.62010   0.00000  Uiso   1.00
He95   H     0.08936   0.67970   0.59003   0.00000  Uiso   1.00
He96   H     0.92562   0.67839   0.58982   0.00000  Uiso   1.00
Li46   H     0.00824   0.53508   0.64605   0.00000  Uiso   1.00
Be96   C     0.03623   0.18850   0.63625   0.00000  Uiso   1.00
Be97   C     0.95538   0.18840   0.63686   0.00000  Uiso   1.00
C101   N     0.93060   0.24726   0.64893   0.00000  Uiso   1.00
B49    C     0.99616   0.28020   0.65573   0.00000  Uiso   1.00
C102   N     0.06141   0.24742   0.64795   0.00000  Uiso   1.00
He97   H     0.91368   0.15171   0.62940   0.00000  Uiso   1.00
He98   H     0.07768   0.15195   0.62814   0.00000  Uiso   1.00
Li47   H     0.99652   0.32931   0.66545   0.00000  Uiso   1.00
Be98   C     0.37597   0.59666   0.58132   0.00000  Uiso   1.00
Be99   C     0.33460   0.60970   0.60571   0.00000  Uiso   1.00
C103   N     0.26332   0.57832   0.60386   0.00000  Uiso   1.00
B50    C     0.26392   0.54697   0.57883   0.00000  Uiso   1.00
C104   N     0.33119   0.55586   0.56460   0.00000  Uiso   1.00
He99   H     0.35025   0.63900   0.62412   0.00000  Uiso   1.00
He100  H     0.43393   0.61245   0.57483   0.00000  Uiso   1.00
Li48   H     0.21561   0.51690   0.57118   0.00000  Uiso   1.00
Be100  C     0.62944   0.21427   0.61620   0.00000  Uiso   1.00
Be101  C     0.66769   0.22977   0.64087   0.00000  Uiso   1.00
C105   N     0.74236   0.24984   0.63421   0.00000  Uiso   1.00
B51    C     0.74658   0.24747   0.60605   0.00000  Uiso   1.00
C106   N     0.67959   0.22673   0.59421   0.00000  Uiso   1.00
He101  H     0.64816   0.22716   0.66257   0.00000  Uiso   1.00
He102  H     0.57043   0.19632   0.61259   0.00000  Uiso   1.00
Li49   H     0.79850   0.26105   0.59415   0.00000  Uiso   1.00
Be102  C     0.33507   0.18936   0.60559   0.00000  Uiso   1.00
Be103  C     0.30072   0.20022   0.63152   0.00000  Uiso   1.00
C107   N     0.24205   0.24655   0.62840   0.00000  Uiso   1.00
B52    C     0.24176   0.26156   0.60096   0.00000  Uiso   1.00
C108   N     0.29784   0.22913   0.58641   0.00000  Uiso   1.00
He103  H     0.31374   0.17917   0.65190   0.00000  Uiso   1.00
He104  H     0.38333   0.15707   0.59935   0.00000  Uiso   1.00
Li50   H     0.20169   0.29714   0.59165   0.00000  Uiso   1.00
Be104  C     0.68311   0.59824   0.56459   0.00000  Uiso   1.00
Be105  C     0.71340   0.61763   0.59017   0.00000  Uiso   1.00
C109   N     0.76754   0.57082   0.59820   0.00000  Uiso   1.00
B53    C     0.76953   0.52560   0.57723   0.00000  Uiso   1.00
C110   N     0.71836   0.53931   0.55670   0.00000  Uiso   1.00
He105  H     0.69978   0.66043   0.60341   0.00000  Uiso   1.00
He106  H     0.63942   0.62193   0.55152   0.00000  Uiso   1.00
Li51   H     0.80718   0.48191   0.57713   0.00000  Uiso   1.00
B54    C     0.24004   0.11442   0.51757   0.00000  Uiso   1.00
C111   N     0.25972   0.17913   0.51804   0.00000  Uiso   1.00
Li52   H     0.24664   0.08176   0.53545   0.00000  Uiso   1.00
Li53   H     0.77411   0.63180   0.50758   0.00000  Uiso   1.00
Li54   H     0.21893   0.63174   0.50912   0.00000  Uiso   1.00
Be106  C     0.74193   0.01499   0.54490   0.00000  Uiso   1.00
Be107  C     0.71264   0.06781   0.56041   0.00000  Uiso   1.00
C112   N     0.71295   0.12317   0.54367   0.00000  Uiso   1.00
B55    C     0.73923   0.10195   0.51848   0.00000  Uiso   1.00
C113   N     0.75681   0.03676   0.51813   0.00000  Uiso   1.00
He107  H     0.69356   0.07066   0.58218   0.00000  Uiso   1.00
He108  H     0.75181   0.96355   0.55067   0.00000  Uiso   1.00
Be108  C     0.23928   0.89032   0.50575   0.00000  Uiso   1.00
He109  H     0.26032   0.91913   0.52356   0.00000  Uiso   1.00
He110  H     0.27252   0.78325   0.51141   0.00000  Uiso   1.00
Be109  C     0.45999   0.28463   0.73245   0.00000  Uiso   1.00
B56    C     0.49139   0.22929   0.55266   0.00000  Uiso   1.00
He111  H     0.67954   0.88477   0.50714   0.00000  Uiso   1.00
Be110  C     0.21399   0.34963   0.52570   0.00000  Uiso   1.00
Be111  C     0.22087   0.41681   0.52071   0.00000  Uiso   1.00
C114   N     0.29703   0.43470   0.52596   0.00000  Uiso   1.00
B57    C     0.33310   0.37906   0.53458   0.00000  Uiso   1.00
C115   N     0.28592   0.32599   0.53404   0.00000  Uiso   1.00
He112  H     0.17826   0.45288   0.51344   0.00000  Uiso   1.00
He113  H     0.16398   0.31677   0.52365   0.00000  Uiso   1.00
Li55   H     0.39447   0.37645   0.54048   0.00000  Uiso   1.00
Be112  C     0.80166   0.36094   0.51681   0.00000  Uiso   1.00
Be113  C     0.79289   0.29519   0.52425   0.00000  Uiso   1.00
C116   N     0.71913   0.28763   0.53548   0.00000  Uiso   1.00
B58    C     0.68649   0.34842   0.53515   0.00000  Uiso   1.00
C117   N     0.73343   0.39410   0.52352   0.00000  Uiso   1.00
He114  H     0.83275   0.25323   0.52214   0.00000  Uiso   1.00
He115  H     0.85041   0.38651   0.50705   0.00000  Uiso   1.00
Li56   H     0.62749   0.35897   0.54269   0.00000  Uiso   1.00
Be114  C     0.94722   0.05420   0.51577   0.00000  Uiso   1.00
Be115  C     0.02722   0.06042   0.51340   0.00000  Uiso   1.00
He116  H     0.06784   0.09050   0.52550   0.00000  Uiso   1.00
He117  H     0.90656   0.07719   0.53057   0.00000  Uiso   1.00
He118  H     0.58302   0.26554   0.71806   0.00000  Uiso   1.00
Be116  C     0.54063   0.28513   0.73310   0.00000  Uiso   1.00
C118   N     0.45855   0.49038   0.51748   0.00000  Uiso   1.00
B59    C     0.52791   0.51033   0.52762   0.00000  Uiso   1.00
C119   N     0.58864   0.47931   0.51507   0.00000  Uiso   1.00
Li57   H     0.53390   0.54591   0.54476   0.00000  Uiso   1.00
Be117  C     0.45285   0.17144   0.51676   0.00000  Uiso   1.00
Be118  C     0.53297   0.16562   0.51882   0.00000  Uiso   1.00
C120   N     0.55692   0.20161   0.54193   0.00000  Uiso   1.00
He119  H     0.57418   0.13767   0.50585   0.00000  Uiso   1.00
H31    Zn    0.32034   0.73764   0.95898   0.00000  Uiso   1.00
H32    Zn    0.67673   0.46279   0.98561   0.00000  Uiso   1.00
H33    Zn    0.32350   0.45979   0.98301   0.00000  Uiso   1.00
H34    Zn    0.67348   0.73891   0.95738   0.00000  Uiso   1.00
H35    Zn    0.16749   0.68022   0.85012   0.00000  Uiso   1.00
H36    Zn    0.82620   0.38752   0.87602   0.00000  Uiso   1.00
H37    Zn    0.17110   0.38500   0.87458   0.00000  Uiso   1.00
H38    Zn    0.82702   0.68124   0.84810   0.00000  Uiso   1.00
H39    Zn    0.67437   0.33400   0.76744   0.00000  Uiso   1.00
H40    Zn    0.32038   0.33180   0.76482   0.00000  Uiso   1.00
Li58   H     0.19881   0.34442   0.99889   0.00000  Uiso   1.00
Be119  C     0.63929   0.87839   0.97539   0.00000  Uiso   1.00
Be120  C     0.67262   0.93139   0.98938   0.00000  Uiso   1.00
C121   N     0.74710   0.91324   0.99710   0.00000  Uiso   1.00
B60    C     0.75583   0.84990   0.98835   0.00000  Uiso   1.00
C122   N     0.69200   0.82646   0.97525   0.00000  Uiso   1.00
He120  H     0.64946   0.98055   0.99416   0.00000  Uiso   1.00
He121  H     0.58159   0.87326   0.96616   0.00000  Uiso   1.00
Li59   H     0.80854   0.82065   0.99166   0.00000  Uiso   1.00
Be121  C     0.31838   0.92866   0.99231   0.00000  Uiso   1.00
Be122  C     0.35331   0.87559   0.97863   0.00000  Uiso   1.00
C123   N     0.30018   0.82439   0.97736   0.00000  Uiso   1.00
B61    C     0.23462   0.84837   0.98946   0.00000  Uiso   1.00
C124   N     0.24259   0.91137   0.99862   0.00000  Uiso   1.00
He122  H     0.41236   0.86988   0.97040   0.00000  Uiso   1.00
He123  H     0.34130   0.97741   0.99768   0.00000  Uiso   1.00
Li60   H     0.18115   0.81979   0.99170   0.00000  Uiso   1.00
Li61   H     0.79585   0.34392   0.00183   0.00000  Uiso   1.00
Be123  C     0.22081   0.09279   0.99762   0.00000  Uiso   1.00
He124  H     0.24133   0.20211   0.99277   0.00000  Uiso   1.00
He125  H     0.23960   0.06729   0.97853   0.00000  Uiso   1.00
Be124  C     0.76852   0.09667   0.99874   0.00000  Uiso   1.00
He126  H     0.74938   0.07286   0.97940   0.00000  Uiso   1.00
He127  H     0.74965   0.20664   0.99531   0.00000  Uiso   1.00
Be125  C     0.20192   0.57402   0.99299   0.00000  Uiso   1.00
Be126  C     0.20110   0.64127   0.98728   0.00000  Uiso   1.00
C125   N     0.27155   0.65722   0.97501   0.00000  Uiso   1.00
B62    C     0.31151   0.59980   0.97294   0.00000  Uiso   1.00
C126   N     0.27280   0.54849   0.98417   0.00000  Uiso   1.00
He128  H     0.15680   0.67902   0.99135   0.00000  Uiso   1.00
Be127  C     0.54245   0.67619   0.77478   0.00000  Uiso   1.00
Li62   H     0.36998   0.59566   0.96389   0.00000  Uiso   1.00
Be128  C     0.79471   0.64580   0.98659   0.00000  Uiso   1.00
Be129  C     0.79541   0.57915   0.99339   0.00000  Uiso   1.00
C127   N     0.72500   0.55221   0.98533   0.00000  Uiso   1.00
B63    C     0.68512   0.60209   0.97339   0.00000  Uiso   1.00
C128   N     0.72386   0.65999   0.97432   0.00000  Uiso   1.00
He129  H     0.83827   0.68422   0.98985   0.00000  Uiso   1.00
Li63   H     0.62668   0.59663   0.96465   0.00000  Uiso   1.00
Be130  C     0.03529   0.91986   0.98368   0.00000  Uiso   1.00
Be131  C     0.95456   0.92020   0.98346   0.00000  Uiso   1.00
He130  H     0.91376   0.90376   0.96742   0.00000  Uiso   1.00
He131  H     0.07710   0.90304   0.96788   0.00000  Uiso   1.00
Be132  C     0.53837   0.70780   0.99413   0.00000  Uiso   1.00
Be133  C     0.45779   0.70745   0.99452   0.00000  Uiso   1.00
C129   N     0.43176   0.72391   0.96818   0.00000  Uiso   1.00
B64    C     0.49670   0.73492   0.95293   0.00000  Uiso   1.00
C130   N     0.56267   0.72442   0.96753   0.00000  Uiso   1.00
Li64   H     0.49592   0.74802   0.93087   0.00000  Uiso   1.00
He132  H     0.77667   0.19397   0.76100   0.00000  Uiso   1.00
C131   N     0.56489   0.48574   0.99080   0.00000  Uiso   1.00
B65    C     0.50070   0.45681   0.98008   0.00000  Uiso   1.00
C132   N     0.43397   0.48444   0.98974   0.00000  Uiso   1.00
Li65   H     0.50263   0.41724   0.96443   0.00000  Uiso   1.00
Be134  C     0.30609   0.75738   0.87205   0.00000  Uiso   1.00
Be135  C     0.34203   0.77118   0.89732   0.00000  Uiso   1.00
C133   N     0.30319   0.73707   0.91801   0.00000  Uiso   1.00
B66    C     0.24487   0.70479   0.90493   0.00000  Uiso   1.00
C134   N     0.24474   0.71502   0.87710   0.00000  Uiso   1.00
He133  H     0.39191   0.80248   0.90211   0.00000  Uiso   1.00
He134  H     0.31944   0.77407   0.85094   0.00000  Uiso   1.00
Li66   H     0.20310   0.67305   0.91562   0.00000  Uiso   1.00
Be136  C     0.69149   0.34698   0.91279   0.00000  Uiso   1.00
Be137  C     0.65673   0.36382   0.93808   0.00000  Uiso   1.00
C135   N     0.69573   0.41766   0.94913   0.00000  Uiso   1.00
B67    C     0.75323   0.43096   0.93068   0.00000  Uiso   1.00
C136   N     0.75237   0.39013   0.90816   0.00000  Uiso   1.00
He135  H     0.60744   0.34168   0.94894   0.00000  Uiso   1.00
He136  H     0.67704   0.30823   0.89766   0.00000  Uiso   1.00
Li67   H     0.79494   0.47116   0.93341   0.00000  Uiso   1.00
Be138  C     0.31526   0.35229   0.90780   0.00000  Uiso   1.00
Be139  C     0.35136   0.36954   0.93266   0.00000  Uiso   1.00
C137   N     0.30673   0.41779   0.94578   0.00000  Uiso   1.00
B68    C     0.24452   0.42697   0.92903   0.00000  Uiso   1.00
C138   N     0.24746   0.38897   0.90567   0.00000  Uiso   1.00
He137  H     0.40543   0.35150   0.94178   0.00000  Uiso   1.00
He138  H     0.33269   0.31705   0.89148   0.00000  Uiso   1.00
Li68   H     0.19761   0.46216   0.93362   0.00000  Uiso   1.00
Be140  C     0.68347   0.75389   0.87007   0.00000  Uiso   1.00
Be141  C     0.64734   0.76738   0.89548   0.00000  Uiso   1.00
C139   N     0.68935   0.73646   0.91624   0.00000  Uiso   1.00
B69    C     0.74980   0.70655   0.90305   0.00000  Uiso   1.00
C140   N     0.74838   0.71525   0.87512   0.00000  Uiso   1.00
He139  H     0.59518   0.79635   0.90028   0.00000  Uiso   1.00
He140  H     0.66821   0.76866   0.84890   0.00000  Uiso   1.00
Li69   H     0.79439   0.67771   0.91376   0.00000  Uiso   1.00
Be142  C     0.12235   0.48272   0.83146   0.00000  Uiso   1.00
Be143  C     0.12214   0.54976   0.82600   0.00000  Uiso   1.00
C141   N     0.15782   0.58219   0.84806   0.00000  Uiso   1.00
B70    C     0.17706   0.53427   0.86630   0.00000  Uiso   1.00
C142   N     0.15817   0.47313   0.85695   0.00000  Uiso   1.00
He141  H     0.10025   0.57647   0.80791   0.00000  Uiso   1.00
He142  H     0.10041   0.44134   0.81901   0.00000  Uiso   1.00
Li70   H     0.20688   0.54376   0.88605   0.00000  Uiso   1.00
Be144  C     0.87417   0.54919   0.82557   0.00000  Uiso   1.00
Be145  C     0.87482   0.48263   0.83196   0.00000  Uiso   1.00
C143   N     0.83872   0.47483   0.85760   0.00000  Uiso   1.00
B71    C     0.81859   0.53656   0.86609   0.00000  Uiso   1.00
C144   N     0.83744   0.58311   0.84717   0.00000  Uiso   1.00
He143  H     0.89765   0.44044   0.82005   0.00000  Uiso   1.00
He144  H     0.89603   0.57459   0.80711   0.00000  Uiso   1.00
Li71   H     0.78822   0.54745   0.88571   0.00000  Uiso   1.00
Be146  C     0.95560   0.77454   0.87008   0.00000  Uiso   1.00
Be147  C     0.03644   0.77425   0.87058   0.00000  Uiso   1.00
C145   N     0.06203   0.71494   0.85914   0.00000  Uiso   1.00
B72    C     0.99710   0.68211   0.85159   0.00000  Uiso   1.00
C146   N     0.93134   0.71542   0.85831   0.00000  Uiso   1.00
He145  H     0.07763   0.81090   0.87843   0.00000  Uiso   1.00
He146  H     0.91354   0.81150   0.87740   0.00000  Uiso   1.00
Li72   H     0.99761   0.63275   0.84211   0.00000  Uiso   1.00
Be148  C     0.03926   0.31241   0.90585   0.00000  Uiso   1.00
Be149  C     0.95839   0.31307   0.90615   0.00000  Uiso   1.00
C147   N     0.93326   0.36112   0.88786   0.00000  Uiso   1.00
B73    C     0.99880   0.38693   0.87678   0.00000  Uiso   1.00
C148   N     0.06437   0.36007   0.88737   0.00000  Uiso   1.00
He147  H     0.91695   0.28382   0.91813   0.00000  Uiso   1.00
He148  H     0.08071   0.28244   0.91750   0.00000  Uiso   1.00
Li73   H     0.99879   0.42712   0.86169   0.00000  Uiso   1.00
Be150  C     0.22364   0.74195   0.76893   0.00000  Uiso   1.00
Be151  C     0.18668   0.75392   0.79433   0.00000  Uiso   1.00
C149   N     0.19887   0.69970   0.81114   0.00000  Uiso   1.00
B74    C     0.24378   0.65773   0.79594   0.00000  Uiso   1.00
C150   N     0.25865   0.68032   0.77004   0.00000  Uiso   1.00
He149  H     0.15186   0.79599   0.80163   0.00000  Uiso   1.00
Li74   H     0.26388   0.60969   0.80342   0.00000  Uiso   1.00
Be152  C     0.72519   0.25358   0.81884   0.00000  Uiso   1.00
Be153  C     0.76267   0.26600   0.84399   0.00000  Uiso   1.00
C151   N     0.77730   0.33309   0.84584   0.00000  Uiso   1.00
B75    C     0.74739   0.35916   0.82228   0.00000  Uiso   1.00
C152   N     0.71591   0.31307   0.80521   0.00000  Uiso   1.00
He150  H     0.78097   0.23244   0.86046   0.00000  Uiso   1.00
He151  H     0.70422   0.20737   0.80969   0.00000  Uiso   1.00
Li75   H     0.74823   0.41189   0.81748   0.00000  Uiso   1.00
Be154  C     0.26807   0.25093   0.81599   0.00000  Uiso   1.00
Be155  C     0.23138   0.26335   0.84143   0.00000  Uiso   1.00
C153   N     0.21805   0.33067   0.84371   0.00000  Uiso   1.00
B76    C     0.24802   0.35684   0.82013   0.00000  Uiso   1.00
C154   N     0.27812   0.31061   0.80260   0.00000  Uiso   1.00
He152  H     0.21287   0.22969   0.85784   0.00000  Uiso   1.00
He153  H     0.28794   0.20456   0.80648   0.00000  Uiso   1.00
Li76   H     0.24804   0.40973   0.81564   0.00000  Uiso   1.00
Be156  C     0.77994   0.73961   0.76571   0.00000  Uiso   1.00
Be157  C     0.81511   0.75205   0.79129   0.00000  Uiso   1.00
C155   N     0.79969   0.69933   0.80860   0.00000  Uiso   1.00
B77    C     0.75479   0.65777   0.79347   0.00000  Uiso   1.00
C156   N     0.74283   0.67916   0.76721   0.00000  Uiso   1.00
He154  H     0.85064   0.79353   0.79840   0.00000  Uiso   1.00
Li77   H     0.73258   0.61081   0.80131   0.00000  Uiso   1.00
Be158  C     0.21568   0.44812   0.75589   0.00000  Uiso   1.00
B78    C     0.33616   0.48053   0.75382   0.00000  Uiso   1.00
C157   N     0.29185   0.42598   0.75726   0.00000  Uiso   1.00
He155  H     0.16673   0.41420   0.75800   0.00000  Uiso   1.00
Li78   H     0.39977   0.47981   0.75393   0.00000  Uiso   1.00
Be159  C     0.78153   0.44706   0.75686   0.00000  Uiso   1.00
C158   N     0.70480   0.42682   0.75848   0.00000  Uiso   1.00
B79    C     0.66190   0.48181   0.75373   0.00000  Uiso   1.00
He156  H     0.82962   0.41239   0.75986   0.00000  Uiso   1.00
Li79   H     0.59828   0.48253   0.75367   0.00000  Uiso   1.00
He157  H     0.42144   0.69521   0.79130   0.00000  Uiso   1.00
He158  H     0.58415   0.69530   0.78998   0.00000  Uiso   1.00
He159  H     0.22264   0.19115   0.75738   0.00000  Uiso   1.00
Be160  C     0.46180   0.67618   0.77544   0.00000  Uiso   1.00
C159   N     0.56373   0.31554   0.75770   0.00000  Uiso   1.00
B80    C     0.49691   0.33324   0.77089   0.00000  Uiso   1.00
C160   N     0.43258   0.31472   0.75665   0.00000  Uiso   1.00
Li80   H     0.49509   0.35838   0.79120   0.00000  Uiso   1.00
He160  H     0.15852   0.54266   0.00292   0.00000  Uiso   1.00
loop_
_geom_bond_atom_site_label_1
_geom_bond_atom_site_label_2
_geom_bond_distance
_geom_bond_site_symmetry_2
_ccdc_geom_bond_type
H1     C1      1.992   .     S
H1     C5      1.993   .     S
H1     C9      1.988   .     S
H1     C13     1.992   .     S
H2     C7      1.998   1_565 S
H2     C11     1.995   .     S
H2     C15     2.000   .     S
H2     C121    1.992   1_554 S
H3     C6      1.995   1_565 S
H3     C12     1.995   .     S
H3     C17     1.999   .     S
H3     C124    1.990   1_554 S
H4     C4      1.993   .     S
H4     C8      1.996   .     S
H4     C10     1.990   .     S
H4     C19     1.995   .     S
H5     C14     1.989   .     S
H5     C21     1.998   .     S
H5     C25     1.994   .     S
H5     C29     1.992   .     S
H6     C16     1.998   .     S
H6     C23     1.999   .     S
H6     C27     2.011   .     S
H6     C31     2.009   .     S
H7     C18     1.998   .     S
H7     C22     1.997   .     S
H7     C28     2.010   .     S
H7     C33     2.007   .     S
H8     C20     1.992   .     S
H8     C24     1.997   .     S
H8     C26     1.995   .     S
H8     C35     1.995   .     S
H9     C32     2.006   .     S
H9     C38     2.010   .     S
H9     C39     2.003   .     S
H9     C47     2.000   .     S
H10    C34     2.005   .     S
H10    C37     2.009   .     S
H10    C40     2.002   .     S
H10    C49     2.003   .     S
Be1    Be2     1.392   .     D
Be1    C2      1.390   .     S
Be1    He2     1.097   .     S
Be2    C1      1.389   .     S
Be2    He1     1.097   .     S
C1     B1      1.357   .     S
B1     C2      1.357   .     D
B1     Li58    1.098   1_554 S
C2     H33     1.992   1_554 S
Be3    Be4     1.392   .     D
Be3    C4      1.389   .     S
Be3    He4     1.097   .     S
Be4    C3      1.390   .     S
Be4    He3     1.097   .     S
C3     B2      1.356   .     S
C3     H32     1.993   1_554 S
B2     C4      1.357   .     D
B2     Li61    1.098   .     S
Be5    C5      1.389   .     S
Be5    Be123   1.393   1_554 D
Be5    He124   1.097   1_554 S
C5     B3      1.357   .     S
B3     C6      1.357   .     D
B3     Li1     1.098   .     S
C6     H3      1.995   1_545 S
C6     Be123   1.389   1_554 S
Be6    C8      1.389   .     S
Be6    Be124   1.393   1_554 D
Be6    He127   1.097   1_554 S
C7     H2      1.998   1_545 S
C7     B4      1.357   .     S
C7     Be124   1.389   1_554 S
B4     C8      1.357   .     D
B4     Li2     1.098   .     S
He5    Be46    1.096   .     S
Be7    Be8     1.392   1_655 D
Be7    C10     1.389   .     S
Be7    He7     1.097   .     S
Be8    Be7     1.392   1_455 D
Be8    C9      1.389   .     S
Be8    He6     1.097   .     S
C9     B5      1.356   1_455 D
B5     C9      1.356   1_655 D
B5     C10     1.356   .     S
B5     Li3     1.098   .     S
C11    B6      1.356   .     D
C11    Be131   1.389   1_554 S
B6     C12     1.357   1_655 S
B6     Li4     1.097   .     S
C12    B6      1.357   1_455 S
C12    Be130   1.390   1_554 S
He8    Be133   1.097   1_554 S
He9    Be132   1.097   1_554 S
Be9    He10    1.097   .     S
Be9    Be36    1.390   .     D
Be9    C131    1.389   1_554 S
He11   Be36    1.097   .     S
Be10   Be11    1.393   .     D
Be10   C14     1.389   .     S
Be10   He13    1.097   .     S
Be11   C13     1.389   .     S
Be11   He12    1.097   .     S
C13    B7      1.356   .     D
B7     C14     1.356   .     S
B7     Li5     1.098   .     S
Be12   Be13    1.393   .     D
Be12   C16     1.389   .     S
Be12   He15    1.097   .     S
Be13   C15     1.389   .     S
Be13   He14    1.096   .     S
C15    B8      1.358   .     S
B8     C16     1.358   .     D
B8     Li6     1.098   .     S
Be14   Be15    1.392   .     D
Be14   C18     1.390   .     S
Be14   He17    1.097   .     S
Be15   C17     1.389   .     S
Be15   He16    1.095   .     S
C17    B9      1.358   .     D
B9     C18     1.358   .     S
B9     Li7     1.098   .     S
Be16   Be17    1.393   .     D
Be16   C20     1.389   .     S
Be16   He19    1.097   .     S
Be17   C19     1.389   .     S
Be17   He18    1.097   .     S
C19    B10     1.356   .     D
B10    C20     1.357   .     S
B10    Li8     1.098   .     S
Be18   Be19    1.390   1_565 D
Be18   C22     1.389   .     S
Be18   He21    1.097   .     S
Be19   Be18    1.390   1_545 D
Be19   C21     1.390   .     S
Be19   He20    1.097   .     S
C21    B11     1.357   .     D
B11    C22     1.358   1_545 S
B11    Li9     1.098   .     S
C22    B11     1.358   1_565 S
Be20   Be21    1.390   1_545 D
Be20   C24     1.390   .     S
Be20   He23    1.097   .     S
Be21   Be20    1.390   1_565 D
Be21   C23     1.390   .     S
Be21   He22    1.097   .     S
C23    B12     1.358   1_565 S
B12    C23     1.358   1_545 S
B12    C24     1.358   .     D
B12    Li10    1.098   .     S
Be22   Be23    1.395   .     D
Be22   C26     1.390   .     S
Be22   He25    1.097   .     S
Be23   C25     1.390   .     S
Be23   He24    1.097   .     S
C25    B13     1.355   .     S
B13    C26     1.355   .     D
B13    Li11    1.098   .     S
Be24   Be25    1.396   .     D
Be24   C28     1.390   .     S
Be24   He27    1.097   .     S
Be25   C27     1.390   .     S
Be25   He26    1.097   .     S
C27    B14     1.357   .     D
B14    C28     1.358   .     S
B14    Li12    1.097   .     S
Be26   Be27    1.394   .     D
Be26   C30     1.390   .     S
Be26   He40    1.096   .     S
Be27   C29     1.388   .     S
Be27   He28    1.097   .     S
C29    B15     1.356   .     D
B15    C30     1.355   .     S
B15    Li13    1.099   .     S
C30    H11     1.996   .     S
Be28   Be29    1.395   .     D
Be28   C32     1.390   .     S
Be28   He30    1.096   .     S
Be29   C31     1.389   .     S
Be29   He29    1.096   .     S
C31    B16     1.358   .     D
B16    C32     1.356   .     S
B16    Li14    1.098   .     S
Be30   Be31    1.395   .     D
Be30   C34     1.389   .     S
Be30   He32    1.096   .     S
Be31   C33     1.389   .     S
Be31   He31    1.096   .     S
C33    B17     1.357   .     D
B17    C34     1.356   .     S
B17    Li15    1.098   .     S
Be32   Be33    1.394   .     D
Be32   C36     1.389   .     S
Be32   He41    1.096   .     S
Be33   C35     1.389   .     S
Be33   He33    1.097   .     S
C35    B18     1.356   .     D
B18    C36     1.355   .     S
B18    Li16    1.099   .     S
C36    H12     1.999   .     S
Be34   C37     1.389   .     S
Be34   He34    1.097   .     S
Be34   Be39    1.391   1_565 D
B19    C37     1.360   .     D
B19    Li17    1.098   .     S
B19    C41     1.359   1_565 S
Be35   C38     1.390   .     S
Be35   He35    1.097   .     S
Be35   Be40    1.391   1_565 D
C38    B21     1.360   .     D
Be36   C132    1.390   1_554 S
He36   Be37    1.097   .     S
C39    B20     1.359   .     S
C39    Be72    1.389   .     S
B20    C40     1.359   1_655 D
B20    Li18    1.098   .     S
C40    B20     1.359   1_455 D
C40    Be77    1.389   .     S
He37   Be44    1.096   .     S
Be37   Be38    1.392   1_655 D
Be37   C44     1.390   .     S
Be38   Be37    1.392   1_455 D
Be38   He38    1.097   .     S
Be38   C43     1.389   .     S
He39   Be129   1.096   1_554 S
H11    C41     2.010   .     S
H11    C43     1.999   .     S
H11    C45     1.996   .     S
H12    C42     2.010   .     S
H12    C44     2.002   .     S
H12    C51     2.007   .     S
H13    C46     1.996   .     S
H13    C53     1.993   1_545 S
H13    C57     2.008   .     S
H13    C61     1.992   .     S
H14    C48     1.997   .     S
H14    C55     2.000   .     S
H14    C59     1.998   .     S
H14    C63     1.998   .     S
H15    C50     1.998   .     S
H15    C54     1.995   .     S
H15    C60     1.998   .     S
H15    C65     1.993   .     S
H16    C52     2.011   .     S
H16    C56     2.002   1_545 S
H16    C58     2.010   .     S
H16    C67     1.999   .     S
H17    C62     1.992   .     S
H17    C69     1.999   .     S
H17    C74     1.995   1_545 S
H17    C78     1.990   .     S
H18    C64     1.998   .     S
H18    C70     1.996   .     S
H18    C76     1.999   .     S
H18    C80     1.998   .     S
H19    C66     1.999   .     S
H19    C73     1.995   .     S
H19    C75     1.998   .     S
H19    C81     1.994   .     S
H20    C68     1.999   1_565 S
H20    C77     2.000   .     S
H20    C79     1.993   1_565 S
H20    C113    1.994   1_565 S
Be39   Be34    1.391   1_545 D
Be39   C41     1.390   .     S
Be39   He42    1.097   .     S
C41    B19     1.359   1_545 S
Be40   Be35    1.391   1_545 D
Be40   C42     1.389   .     S
Be40   He43    1.097   .     S
B21    C42     1.360   1_565 S
B21    Li19    1.097   .     S
C42    B21     1.360   1_545 S
He44   Be117   1.097   .     S
He45   Be76    1.097   .     S
C43    B22     1.359   1_455 D
B22    C43     1.359   1_655 D
B22    C44     1.358   .     S
B22    Li21    1.097   .     S
He46   Be78    1.097   .     S
Li20   B40     1.097   .     S
Be41   Be42    1.394   .     D
Be41   C46     1.389   .     S
Be41   He48    1.097   .     S
Be42   C45     1.389   .     S
Be42   He47    1.096   .     S
C45    B23     1.355   .     S
B23    C46     1.356   .     D
B23    Li22    1.098   .     S
Be43   Be44    1.395   .     D
Be43   C48     1.389   .     S
Be43   He49    1.097   .     S
Be44   C47     1.389   .     S
C47    B24     1.356   .     D
B24    C48     1.357   .     S
B24    Li23    1.099   .     S
Be45   Be46    1.395   .     D
Be45   C50     1.388   .     S
Be45   He50    1.097   .     S
Be46   C49     1.390   .     S
C49    B25     1.356   .     D
B25    C50     1.357   .     S
B25    Li24    1.099   .     S
Be47   Be48    1.395   .     D
Be47   C52     1.390   .     S
Be47   He52    1.097   .     S
Be48   C51     1.389   .     S
Be48   He51    1.097   .     S
C51    B26     1.356   .     D
B26    C52     1.358   .     S
B26    Li25    1.098   .     S
Be49   Be50    1.391   .     D
Be49   C54     1.390   .     S
Be49   He54    1.097   .     S
Be50   C53     1.389   .     S
Be50   He53    1.097   1_565 S
C53    H13     1.993   1_565 S
C53    B27     1.357   .     D
B27    C54     1.357   .     S
B27    Li26    1.098   .     S
He53   Be50    1.097   1_545 S
Be51   Be52    1.389   .     D
Be51   C56     1.390   .     S
Be51   He56    1.097   1_565 S
Be52   C55     1.390   .     S
Be52   He55    1.097   .     S
C55    B28     1.358   .     S
B28    C56     1.358   .     D
B28    Li27    1.097   .     S
C56    H16     2.002   1_565 S
He56   Be51    1.097   1_545 S
Be53   Be54    1.396   .     D
Be53   C58     1.390   .     S
Be53   He58    1.096   .     S
Be54   C57     1.390   .     S
Be54   He57    1.097   .     S
C57    B29     1.357   .     S
B29    C58     1.357   .     D
B29    Li28    1.097   .     S
Be55   Be56    1.395   .     D
Be55   C60     1.390   .     S
Be55   He60    1.097   .     S
Be56   C59     1.389   .     S
Be56   He59    1.096   .     S
C59    B30     1.356   .     D
B30    C60     1.355   .     S
B30    Li29    1.097   .     S
Be57   Be58    1.393   .     D
Be57   C62     1.388   .     S
Be57   He62    1.097   .     S
Be58   C61     1.390   .     S
Be58   He61    1.097   .     S
C61    B31     1.355   .     S
B31    C62     1.357   .     D
B31    Li30    1.098   .     S
Be59   Be60    1.394   .     D
Be59   C64     1.389   .     S
Be59   He64    1.097   .     S
Be60   C63     1.389   .     S
Be60   He63    1.097   .     S
C63    B32     1.357   .     D
B32    C64     1.357   .     S
B32    Li31    1.098   .     S
Be61   Be62    1.393   .     D
Be61   C66     1.390   .     S
Be61   He66    1.097   .     S
Be62   C65     1.388   .     S
Be62   He65    1.097   .     S
C65    B33     1.357   .     S
B33    C66     1.357   .     D
B33    Li32    1.098   .     S
Be63   Be64    1.392   .     D
Be63   C68     1.390   .     S
Be63   He68    1.097   .     S
Be64   C67     1.389   .     S
Be64   He67    1.097   .     S
C67    B34     1.358   .     S
B34    C68     1.358   .     D
B34    Li33    1.098   1_545 S
C68    H20     1.999   1_545 S
Li33   B34     1.098   1_565 S
Be65   Be66    1.388   .     D
Be65   He70    1.097   .     S
Be65   C111    1.389   .     S
Be66   C69     1.390   .     S
Be66   He69    1.097   .     S
C69    B54     1.359   .     D
Be67   Be68    1.393   .     D
Be67   C71     1.388   .     S
Be67   He72    1.097   .     S
Be68   C70     1.389   .     S
Be68   He71    1.097   .     S
C70    B35     1.357   .     S
B35    C71     1.357   .     D
B35    Li53    1.098   .     S
C71    H30     1.993   .     S
Be69   Be70    1.391   .     D
Be69   C73     1.388   .     S
Be69   He74    1.097   .     S
Be70   C72     1.390   .     S
Be70   He73    1.097   .     S
C72    B36     1.357   .     S
C72    H27     1.997   .     S
B36    C73     1.359   .     D
B36    Li54    1.098   .     S
Be71   C75     1.390   .     S
Be71   Be108   1.394   .     D
Be71   He110   1.097   .     S
Be72   He77    1.097   .     S
Be72   Be77    1.392   1_655 D
C74    H17     1.995   1_565 S
C74    B37     1.358   .     D
C74    Be108   1.388   .     S
B37    C75     1.356   .     S
B37    Li34    1.098   .     S
Be73   C76     1.389   .     S
Be73   Be79    1.394   .     D
Be73   He79    1.097   .     S
C76    B38     1.357   .     S
B38    C77     1.357   .     D
B38    Li35    1.097   .     S
C77    Be79    1.389   .     S
C78    B39     1.357   1_445 S
C78    Be115   1.389   .     S
B39    C78     1.357   1_665 S
B39    C79     1.357   1_565 D
B39    Li36    1.097   .     S
C79    H20     1.993   1_545 S
C79    B39     1.357   1_545 D
C79    Be114   1.390   .     S
Be74   Be75    1.391   1_455 D
Be74   C81     1.388   .     S
Be74   He76    1.097   .     S
Be75   Be74    1.391   1_655 D
Be75   C80     1.390   .     S
Be75   He75    1.097   .     S
C80    B40     1.357   1_655 S
B40    C80     1.357   1_455 S
B40    C81     1.358   .     D
He78   Be77    1.097   .     S
Li37   B55     1.098   .     S
Be76   Be78    1.390   .     D
Be76   C119    1.389   .     S
Be77   Be72    1.392   1_455 D
Be78   C118    1.390   .     S
Be79   He111   1.097   .     S
H21    C82     2.011   .     S
H21    C84     2.000   .     S
H21    C86     2.000   .     S
H21    C150    1.998   .     S
H22    C83     2.009   .     S
H22    C85     2.002   .     S
H22    C93     2.007   .     S
H22    C156    2.001   .     S
H23    C87     2.001   .     S
H23    C95     2.004   .     S
H23    C99     2.008   .     S
H23    C103    2.000   .     S
H24    C89     1.994   .     S
H24    C97     2.001   .     S
H24    C101    1.997   .     S
H24    C105    1.996   .     S
H25    C91     1.999   .     S
H25    C96     2.004   .     S
H25    C102    1.997   .     S
H25    C107    1.993   .     S
H26    C94     2.010   .     S
H26    C98     2.002   .     S
H26    C100    2.008   .     S
H26    C109    1.997   .     S
H27    C104    1.995   .     S
H27    C114    1.992   .     S
H27    C118    1.994   .     S
H28    C106    1.995   .     S
H28    C112    1.996   .     S
H28    C116    1.999   .     S
H28    C120    1.998   .     S
H29    C92     1.998   .     S
H29    C108    1.994   .     S
H29    C111    1.994   .     S
H29    C115    1.997   .     S
H30    C110    1.998   .     S
H30    C117    2.000   .     S
H30    C119    1.991   .     S
He80   Be150   1.096   .     S
He81   Be156   1.096   .     S
Be80   C82     1.390   .     S
Be80   He82    1.097   .     S
Be80   Be158   1.391   .     D
C82    B78     1.359   .     D
Be81   C83     1.389   .     S
Be81   He83    1.097   .     S
Be81   Be159   1.391   .     D
C83    B79     1.360   .     S
Li38   B56     1.098   .     S
He84   Be109   1.097   .     S
C84    B41     1.359   .     D
C84    Be160   1.389   .     S
B41    C85     1.359   .     S
B41    Li39    1.098   .     S
C85    Be127   1.390   .     S
Be82   Be83    1.395   .     D
Be82   C87     1.389   .     S
Be82   He86    1.097   .     S
Be83   C86     1.389   .     S
Be83   He85    1.096   .     S
C86    B42     1.356   .     S
B42    C87     1.357   .     D
B42    Li40    1.098   .     S
Be84   Be85    1.395   .     D
Be84   C89     1.388   .     S
Be84   He87    1.096   .     S
Be85   C88     1.389   .     S
Be85   He132   1.096   .     S
C88    B43     1.355   .     D
C88    H39     1.999   .     S
B43    C89     1.356   .     S
B43    Li41    1.099   .     S
Be86   Be87    1.395   .     D
Be86   C91     1.388   .     S
Be86   He88    1.097   .     S
Be87   C90     1.390   .     S
Be87   He159   1.096   .     S
C90    B44     1.356   .     D
C90    H40     2.003   .     S
B44    C91     1.357   .     S
B44    Li42    1.099   .     S
C92    B56     1.358   .     S
C92    Be117   1.389   .     S
Be88   Be89    1.395   .     D
Be88   C94     1.389   .     S
Be88   He90    1.097   .     S
Be89   C93     1.390   .     S
Be89   He89    1.096   .     S
C93    B45     1.356   .     S
B45    C94     1.358   .     D
B45    Li43    1.098   .     S
Be90   Be91    1.389   .     D
Be90   C96     1.390   .     S
Be90   He92    1.097   .     S
Be91   C95     1.390   .     S
Be91   He91    1.097   .     S
C95    B46     1.359   .     D
B46    C96     1.359   .     S
B46    Li44    1.097   .     S
Be92   Be93    1.390   .     D
Be92   C98     1.390   .     S
Be92   He94    1.097   .     S
Be93   C97     1.390   .     S
Be93   He93    1.097   .     S
C97    B47     1.358   .     D
B47    C98     1.359   .     S
B47    Li45    1.097   .     S
Be94   Be95    1.395   1_655 D
Be94   C100    1.390   .     S
Be94   He96    1.097   .     S
Be95   Be94    1.395   1_455 D
Be95   C99     1.389   .     S
Be95   He95    1.097   .     S
C99    B48     1.358   .     D
B48    C100    1.357   1_455 S
B48    Li46    1.097   .     S
C100   B48     1.357   1_655 S
Be96   Be97    1.395   1_455 D
Be96   C102    1.390   .     S
Be96   He98    1.097   .     S
Be97   Be96    1.395   1_655 D
Be97   C101    1.389   .     S
Be97   He97    1.097   .     S
C101   B49     1.356   .     S
B49    C102    1.355   1_655 D
B49    Li47    1.098   .     S
C102   B49     1.355   1_455 D
Be98   Be99    1.393   .     D
Be98   C104    1.388   .     S
Be98   He100   1.096   .     S
Be99   C103    1.390   .     S
Be99   He99    1.097   .     S
C103   B50     1.356   .     S
B50    C104    1.358   .     D
B50    Li48    1.098   .     S
Be100  Be101   1.394   .     D
Be100  C106    1.389   .     S
Be100  He102   1.097   .     S
Be101  C105    1.390   .     S
Be101  He101   1.097   .     S
C105   B51     1.356   .     S
B51    C106    1.357   .     D
B51    Li49    1.098   .     S
Be102  Be103   1.393   .     D
Be102  C108    1.390   .     S
Be102  He104   1.097   .     S
Be103  C107    1.389   .     S
Be103  He103   1.097   .     S
C107   B52     1.357   .     S
B52    C108    1.356   .     D
B52    Li50    1.098   .     S
Be104  Be105   1.392   .     D
Be104  C110    1.389   .     S
Be104  He106   1.096   .     S
Be105  C109    1.389   .     S
Be105  He105   1.097   .     S
C109   B53     1.358   .     S
B53    C110    1.357   .     D
B53    Li51    1.098   .     S
B54    C111    1.359   .     S
B54    Li52    1.097   .     S
Be106  Be107   1.393   .     D
Be106  C113    1.388   .     S
Be106  He108   1.097   1_545 S
Be107  C112    1.389   .     S
Be107  He107   1.097   .     S
C112   B55     1.357   .     S
B55    C113    1.357   .     D
C113   H20     1.994   1_545 S
He108  Be106   1.097   1_565 S
Be108  He109   1.096   .     S
Be109  Be116   1.392   .     D
Be109  C160    1.389   .     S
B56    C120    1.358   .     D
Be110  Be111   1.394   .     D
Be110  C115    1.391   .     S
Be110  He113   1.097   .     S
Be111  C114    1.388   .     S
Be111  He112   1.097   .     S
C114   B57     1.357   .     D
B57    C115    1.354   .     S
B57    Li55    1.098   .     S
Be112  Be113   1.395   .     D
Be112  C117    1.389   .     S
Be112  He115   1.096   .     S
Be113  C116    1.390   .     S
Be113  He114   1.097   .     S
C116   B58     1.356   .     S
B58    C117    1.357   .     D
B58    Li56    1.099   .     S
Be114  Be115   1.391   1_655 D
Be114  He117   1.097   .     S
Be115  Be114   1.391   1_455 D
Be115  He116   1.097   .     S
He118  Be116   1.097   .     S
Be116  C159    1.390   .     S
C118   B59     1.356   .     D
B59    C119    1.357   .     S
B59    Li57    1.096   .     S
Be117  Be118   1.391   .     D
Be118  C120    1.389   .     S
Be118  He119   1.097   .     S
H31    C123    1.993   .     S
H31    C125    2.000   .     S
H31    C129    1.993   .     S
H31    C133    1.993   .     S
H32    C3      1.993   1_556 S
H32    C127    2.002   .     S
H32    C131    1.997   .     S
H32    C135    1.996   .     S
H33    C2      1.992   1_556 S
H33    C126    2.000   .     S
H33    C132    1.999   .     S
H33    C137    1.998   .     S
H34    C122    1.995   .     S
H34    C128    2.003   .     S
H34    C130    1.995   .     S
H34    C139    1.996   .     S
H35    C134    1.991   .     S
H35    C141    2.001   .     S
H35    C145    1.993   .     S
H35    C149    1.992   .     S
H36    C136    1.999   .     S
H36    C143    2.002   .     S
H36    C147    2.008   .     S
H36    C151    2.007   .     S
H37    C138    1.998   .     S
H37    C142    2.001   .     S
H37    C148    2.007   .     S
H37    C153    2.007   .     S
H38    C140    1.991   .     S
H38    C144    2.001   .     S
H38    C146    1.993   .     S
H38    C155    1.996   .     S
H39    C152    2.004   .     S
H39    C158    2.010   .     S
H39    C159    2.003   .     S
H40    C154    2.006   .     S
H40    C157    2.011   .     S
H40    C160    2.002   .     S
Li58   B1      1.098   1_556 S
Be119  Be120   1.392   .     D
Be119  C122    1.390   .     S
Be119  He121   1.096   .     S
Be120  C121    1.388   .     S
Be120  He120   1.096   .     S
C121   H2      1.992   1_556 S
C121   B60     1.358   .     D
B60    C122    1.357   .     S
B60    Li59    1.097   .     S
Be121  Be122   1.391   .     D
Be121  C124    1.388   .     S
Be121  He123   1.097   .     S
Be122  C123    1.390   .     S
Be122  He122   1.097   .     S
C123   B61     1.356   .     D
B61    C124    1.357   .     S
B61    Li60    1.097   .     S
C124   H3      1.990   1_556 S
Be123  C6      1.389   1_556 S
Be123  Be5     1.393   1_556 D
Be123  He125   1.097   .     S
He124  Be5     1.097   1_556 S
Be124  C7      1.389   1_556 S
Be124  Be6     1.393   1_556 D
Be124  He126   1.097   .     S
He127  Be6     1.097   1_556 S
Be125  Be126   1.396   .     D
Be125  C126    1.389   .     S
Be125  He160   1.096   1_556 S
Be126  C125    1.390   .     S
Be126  He128   1.096   .     S
C125   B62     1.355   .     S
B62    C126    1.356   .     D
B62    Li62    1.099   .     S
Be127  He158   1.097   .     S
Be127  Be160   1.392   .     D
Be128  Be129   1.396   .     D
Be128  C128    1.390   .     S
Be128  He129   1.096   .     S
Be129  He39    1.096   1_556 S
Be129  C127    1.389   .     S
C127   B63     1.356   .     S
B63    C128    1.356   .     D
B63    Li63    1.099   .     S
Be130  C12     1.390   1_556 S
Be130  Be131   1.393   1_455 D
Be130  He131   1.097   .     S
Be131  Be130   1.393   1_655 D
Be131  C11     1.389   1_556 S
Be131  He130   1.097   .     S
Be132  He9     1.097   1_556 S
Be132  Be133   1.390   .     D
Be132  C130    1.389   .     S
Be133  He8     1.097   1_556 S
Be133  C129    1.389   .     S
C129   B64     1.357   .     S
B64    C130    1.357   .     D
B64    Li64    1.096   .     S
C131   Be9     1.389   1_556 S
C131   B65     1.357   .     D
B65    C132    1.357   .     S
B65    Li65    1.096   .     S
C132   Be36    1.390   1_556 S
Be134  Be135   1.393   .     D
Be134  C134    1.389   .     S
Be134  He134   1.097   .     S
Be135  C133    1.389   .     S
Be135  He133   1.096   .     S
C133   B66     1.357   .     D
B66    C134    1.356   .     S
B66    Li66    1.098   .     S
Be136  Be137   1.393   .     D
Be136  C136    1.389   .     S
Be136  He136   1.097   .     S
Be137  C135    1.389   .     S
Be137  He135   1.096   .     S
C135   B67     1.358   .     D
B67    C136    1.358   .     S
B67    Li67    1.098   .     S
Be138  Be139   1.392   .     D
Be138  C138    1.389   .     S
Be138  He138   1.097   .     S
Be139  C137    1.389   .     S
Be139  He137   1.096   .     S
C137   B68     1.358   .     D
B68    C138    1.357   .     S
B68    Li68    1.098   .     S
Be140  Be141   1.393   .     D
Be140  C140    1.389   .     S
Be140  He140   1.097   .     S
Be141  C139    1.390   .     S
Be141  He139   1.096   .     S
C139   B69     1.357   .     S
B69    C140    1.356   .     D
B69    Li69    1.098   .     S
Be142  Be143   1.390   .     D
Be142  C142    1.390   .     S
Be142  He142   1.097   .     S
Be143  C141    1.390   .     S
Be143  He141   1.097   .     S
C141   B70     1.358   .     D
B70    C142    1.358   .     S
B70    Li70    1.098   .     S
Be144  Be145   1.390   .     D
Be144  C144    1.390   .     S
Be144  He144   1.097   .     S
Be145  C143    1.389   .     S
Be145  He143   1.097   .     S
C143   B71     1.358   .     D
B71    C144    1.358   .     S
B71    Li71    1.097   .     S
Be146  Be147   1.395   1_655 D
Be146  C146    1.389   .     S
Be146  He146   1.097   .     S
Be147  Be146   1.395   1_455 D
Be147  C145    1.389   .     S
Be147  He145   1.097   .     S
C145   B72     1.355   1_455 S
B72    C145    1.355   1_655 S
B72    C146    1.355   .     D
B72    Li72    1.097   .     S
Be148  Be149   1.395   1_455 D
Be148  C148    1.390   .     S
Be148  He148   1.097   .     S
Be149  Be148   1.395   1_655 D
Be149  C147    1.390   .     S
Be149  He147   1.097   .     S
C147   B73     1.357   .     D
B73    C148    1.357   1_655 S
B73    Li73    1.098   .     S
C148   B73     1.357   1_455 S
Be150  Be151   1.394   .     D
Be150  C150    1.390   .     S
Be151  C149    1.388   .     S
Be151  He149   1.097   .     S
C149   B74     1.356   .     S
B74    C150    1.355   .     D
B74    Li74    1.099   .     S
Be152  Be153   1.395   .     D
Be152  C152    1.389   .     S
Be152  He151   1.096   .     S
Be153  C151    1.389   .     S
Be153  He150   1.097   .     S
C151   B75     1.358   .     S
B75    C152    1.356   .     D
B75    Li75    1.098   .     S
Be154  Be155   1.395   .     D
Be154  C154    1.389   .     S
Be154  He153   1.096   .     S
Be155  C153    1.389   .     S
Be155  He152   1.096   .     S
C153   B76     1.358   .     S
B76    C154    1.356   .     D
B76    Li76    1.098   .     S
Be156  Be157   1.395   .     D
Be156  C156    1.390   .     S
Be157  C155    1.389   .     S
Be157  He154   1.097   .     S
C155   B77     1.356   .     S
B77    C156    1.356   .     D
B77    Li77    1.099   .     S
Be158  C157    1.389   .     S
Be158  He155   1.097   .     S
B78    C157    1.360   .     S
B78    Li78    1.097   .     S
Be159  C158    1.390   .     S
Be159  He156   1.097   .     S
C158   B79     1.359   .     D
B79    Li79    1.098   .     S
He157  Be160   1.097   .     S
C159   B80     1.359   .     S
B80    C160    1.359   .     D
B80    Li80    1.098   .     S
He160  Be125   1.096   1_554 S
