# Supplementary material for: Data-Driven Search Algorithm for Discovery of Synthesizable Zeolitic Imidazolate Frameworks
Source: JACS Au. 2025 Mar 7;5(3):1460–70. doi: 10.1021/jacsau.5c00077 (PMC11938011; doi:10.1021/jacsau.5c00077)
Supplement: Supplementary file 5 — au5c00077_si_005.zip [file au5c00077_si_005.zip › Tier 2/T-241_59_4_222003.cif]

data_59_4_222003.lmp-nosymm
_audit_creation_date              2023-09-12
_audit_creation_method            'Materials Studio'
_symmetry_space_group_name_H-M    'P1'
_symmetry_Int_Tables_number       1
_symmetry_cell_setting            triclinic
loop_
_symmetry_equiv_pos_as_xyz
  x,y,z
_cell_length_a                    35.6125
_cell_length_b                    18.6299
_cell_length_c                    20.1141
_cell_angle_alpha                 90.0975
_cell_angle_beta                  89.6733
_cell_angle_gamma                 90.1637
loop_
_atom_site_label
_atom_site_type_symbol
_atom_site_fract_x
_atom_site_fract_y
_atom_site_fract_z
_atom_site_U_iso_or_equiv
_atom_site_adp_type
_atom_site_occupancy
H1     Zn    0.18207   0.14987   0.00221   0.00000  Uiso   1.00
H2     Zn    0.32982   0.65132   0.00288   0.00000  Uiso   1.00
H3     Zn    0.32606   0.32323   0.99820   0.00000  Uiso   1.00
H4     Zn    0.18534   0.82419   0.99840   0.00000  Uiso   1.00
H5     Zn    0.10297   0.14603   0.26937   0.00000  Uiso   1.00
H6     Zn    0.10240   0.82158   0.26290   0.00000  Uiso   1.00
H7     Zn    0.40693   0.31915   0.25869   0.00000  Uiso   1.00
H8     Zn    0.40793   0.64866   0.26505   0.00000  Uiso   1.00
B1     C     0.25355   0.23747   0.00660   0.00000  Uiso   1.00
Li1    H     0.25690   0.22760   0.06002   0.00000  Uiso   1.00
B2     C     0.25746   0.73738   0.00919   0.00000  Uiso   1.00
Li2    H     0.25798   0.74111   0.06364   0.00000  Uiso   1.00
Li3    H     0.00696   0.68092   0.44917   0.00000  Uiso   1.00
B3     C     0.17946   0.98711   0.00133   0.00000  Uiso   1.00
He1    H     0.46452   0.90010   0.39139   0.00000  Uiso   1.00
Li4    H     0.14915   0.98597   0.01149   0.00000  Uiso   1.00
Be1    C     0.29114   0.45028   0.06567   0.00000  Uiso   1.00
Be2    C     0.29204   0.52493   0.06685   0.00000  Uiso   1.00
C1     N     0.31780   0.54808   0.01935   0.00000  Uiso   1.00
C2     N     0.31630   0.42676   0.01737   0.00000  Uiso   1.00
He2    H     0.27645   0.56306   0.09805   0.00000  Uiso   1.00
He3    H     0.27461   0.41236   0.09561   0.00000  Uiso   1.00
Be3    C     0.14927   0.24497   0.18197   0.00000  Uiso   1.00
Be4    C     0.16764   0.24574   0.12072   0.00000  Uiso   1.00
C3     N     0.16618   0.17692   0.09421   0.00000  Uiso   1.00
B4     C     0.14644   0.13729   0.13904   0.00000  Uiso   1.00
C4     N     0.13640   0.17561   0.19377   0.00000  Uiso   1.00
He4    H     0.18184   0.28973   0.09440   0.00000  Uiso   1.00
He5    H     0.14455   0.28842   0.21791   0.00000  Uiso   1.00
Li5    H     0.14043   0.07985   0.13286   0.00000  Uiso   1.00
Be5    C     0.14795   0.72414   0.17313   0.00000  Uiso   1.00
Be6    C     0.16713   0.72476   0.11265   0.00000  Uiso   1.00
C5     N     0.16669   0.79439   0.08810   0.00000  Uiso   1.00
B5     C     0.14678   0.83315   0.13335   0.00000  Uiso   1.00
C6     N     0.13568   0.79346   0.18655   0.00000  Uiso   1.00
He6    H     0.18124   0.68121   0.08567   0.00000  Uiso   1.00
He7    H     0.14230   0.67972   0.20754   0.00000  Uiso   1.00
Li6    H     0.14145   0.89091   0.12868   0.00000  Uiso   1.00
Be7    C     0.35980   0.75071   0.18365   0.00000  Uiso   1.00
Be8    C     0.34166   0.75282   0.12249   0.00000  Uiso   1.00
C7     N     0.34567   0.68610   0.09241   0.00000  Uiso   1.00
B6     C     0.36658   0.64656   0.13496   0.00000  Uiso   1.00
C8     N     0.37505   0.68268   0.19153   0.00000  Uiso   1.00
He8    H     0.32606   0.79618   0.09843   0.00000  Uiso   1.00
He9    H     0.36258   0.79180   0.22247   0.00000  Uiso   1.00
Li7    H     0.37460   0.59056   0.12571   0.00000  Uiso   1.00
Be9    C     0.35834   0.21928   0.17519   0.00000  Uiso   1.00
Be10   C     0.33951   0.21868   0.11464   0.00000  Uiso   1.00
C9     N     0.34298   0.28638   0.08642   0.00000  Uiso   1.00
B7     C     0.36432   0.32499   0.12938   0.00000  Uiso   1.00
C10    N     0.37355   0.28732   0.18457   0.00000  Uiso   1.00
He10   H     0.32377   0.17571   0.08990   0.00000  Uiso   1.00
He11   H     0.36166   0.17703   0.21261   0.00000  Uiso   1.00
Li8    H     0.37212   0.38141   0.12156   0.00000  Uiso   1.00
Be11   C     0.12991   0.94458   0.34970   0.00000  Uiso   1.00
Be12   C     0.13003   0.01933   0.35126   0.00000  Uiso   1.00
C11    N     0.11010   0.04386   0.29671   0.00000  Uiso   1.00
B8     C     0.09913   0.98394   0.26346   0.00000  Uiso   1.00
C12    N     0.10992   0.92255   0.29415   0.00000  Uiso   1.00
He12   H     0.14241   0.05680   0.38718   0.00000  Uiso   1.00
He13   H     0.14217   0.90552   0.38403   0.00000  Uiso   1.00
Li9    H     0.08244   0.98497   0.21774   0.00000  Uiso   1.00
Be13   C     0.04149   0.19244   0.17673   0.00000  Uiso   1.00
C13    N     0.05065   0.15788   0.23554   0.00000  Uiso   1.00
B9     C     0.01729   0.13891   0.26362   0.00000  Uiso   1.00
He14   H     0.06321   0.21415   0.14344   0.00000  Uiso   1.00
Li10   H     0.01482   0.10984   0.31086   0.00000  Uiso   1.00
Be14   C     0.03933   0.77688   0.17245   0.00000  Uiso   1.00
B10    C     0.01681   0.82995   0.26103   0.00000  Uiso   1.00
C14    N     0.04961   0.81095   0.23107   0.00000  Uiso   1.00
He15   H     0.06041   0.75530   0.13786   0.00000  Uiso   1.00
Li11   H     0.01527   0.85869   0.30863   0.00000  Uiso   1.00
Be15   C     0.14708   0.28517   0.41375   0.00000  Uiso   1.00
Be16   C     0.14970   0.24372   0.35630   0.00000  Uiso   1.00
C15    N     0.11465   0.21377   0.34391   0.00000  Uiso   1.00
B11    C     0.09236   0.23613   0.39484   0.00000  Uiso   1.00
C16    N     0.11044   0.28083   0.43752   0.00000  Uiso   1.00
He16   H     0.17373   0.23382   0.32322   0.00000  Uiso   1.00
He17   H     0.16832   0.31808   0.43879   0.00000  Uiso   1.00
Li12   H     0.06262   0.22144   0.39963   0.00000  Uiso   1.00
Be17   C     0.14512   0.67882   0.40484   0.00000  Uiso   1.00
Be18   C     0.14808   0.72009   0.34744   0.00000  Uiso   1.00
C17    N     0.11358   0.75238   0.33620   0.00000  Uiso   1.00
B12    C     0.09131   0.73148   0.38770   0.00000  Uiso   1.00
C18    N     0.10882   0.68552   0.42965   0.00000  Uiso   1.00
He18   H     0.17201   0.72846   0.31372   0.00000  Uiso   1.00
He19   H     0.16587   0.64444   0.42915   0.00000  Uiso   1.00
Li13   H     0.06194   0.74807   0.39341   0.00000  Uiso   1.00
Be19   C     0.39367   0.51949   0.34989   0.00000  Uiso   1.00
Be20   C     0.39341   0.44486   0.34841   0.00000  Uiso   1.00
C19    N     0.40279   0.42271   0.28448   0.00000  Uiso   1.00
B13    C     0.40864   0.48418   0.24957   0.00000  Uiso   1.00
C20    N     0.40321   0.54420   0.28688   0.00000  Uiso   1.00
He20   H     0.38713   0.40620   0.38807   0.00000  Uiso   1.00
He21   H     0.38767   0.55653   0.39104   0.00000  Uiso   1.00
Li14   H     0.41669   0.48524   0.19685   0.00000  Uiso   1.00
Be21   C     0.47215   0.22036   0.22858   0.00000  Uiso   1.00
C21    N     0.46011   0.28951   0.24319   0.00000  Uiso   1.00
B14    C     0.49189   0.32926   0.24967   0.00000  Uiso   1.00
He22   H     0.45209   0.17642   0.22074   0.00000  Uiso   1.00
Li15   H     0.49203   0.38677   0.26169   0.00000  Uiso   1.00
Be22   C     0.47270   0.74791   0.23213   0.00000  Uiso   1.00
B15    C     0.49279   0.63956   0.25328   0.00000  Uiso   1.00
C22    N     0.46090   0.67877   0.24766   0.00000  Uiso   1.00
He23   H     0.45250   0.79146   0.22468   0.00000  Uiso   1.00
Li16   H     0.49312   0.58218   0.26566   0.00000  Uiso   1.00
Be23   C     0.35910   0.21776   0.42593   0.00000  Uiso   1.00
Be24   C     0.35575   0.25677   0.36724   0.00000  Uiso   1.00
C23    N     0.39136   0.26459   0.33960   0.00000  Uiso   1.00
B16    C     0.41505   0.23172   0.38237   0.00000  Uiso   1.00
C24    N     0.39685   0.20220   0.43510   0.00000  Uiso   1.00
He24   H     0.33092   0.27876   0.34259   0.00000  Uiso   1.00
He25   H     0.33771   0.20043   0.46192   0.00000  Uiso   1.00
Li17   H     0.44557   0.22878   0.37475   0.00000  Uiso   1.00
Be25   C     0.36071   0.74617   0.43486   0.00000  Uiso   1.00
Be26   C     0.35727   0.70607   0.37667   0.00000  Uiso   1.00
C25    N     0.39254   0.70135   0.34714   0.00000  Uiso   1.00
B17    C     0.41612   0.73737   0.38813   0.00000  Uiso   1.00
C26    N     0.39818   0.76559   0.44175   0.00000  Uiso   1.00
He26   H     0.33259   0.68122   0.35365   0.00000  Uiso   1.00
He27   H     0.33959   0.76185   0.47196   0.00000  Uiso   1.00
Li18   H     0.44640   0.74318   0.37876   0.00000  Uiso   1.00
He28   H     0.34114   0.05936   0.47666   0.00000  Uiso   1.00
He29   H     0.34179   0.90795   0.47863   0.00000  Uiso   1.00
Li19   H     0.00913   0.28895   0.45170   0.00000  Uiso   1.00
Be27   C     0.48502   0.09323   0.42182   0.00000  Uiso   1.00
C27    N     0.47497   0.13000   0.47935   0.00000  Uiso   1.00
He30   H     0.46383   0.06973   0.38885   0.00000  Uiso   1.00
Be28   C     0.48582   0.87686   0.42407   0.00000  Uiso   1.00
C28    N     0.47600   0.84142   0.48237   0.00000  Uiso   1.00
He31   H     0.10204   0.22641   0.01269   0.00000  Uiso   1.00
Be29   C     0.36435   0.94692   0.48740   0.00000  Uiso   1.00
Be30   C     0.36404   0.02172   0.48643   0.00000  Uiso   1.00
H9     Zn    0.43507   0.64820   0.76219   0.00000  Uiso   1.00
H10    Zn    0.43285   0.32478   0.75883   0.00000  Uiso   1.00
H11    Zn    0.07763   0.82404   0.76352   0.00000  Uiso   1.00
H12    Zn    0.07653   0.14902   0.76702   0.00000  Uiso   1.00
H13    Zn    0.42138   0.14504   0.50648   0.00000  Uiso   1.00
H14    Zn    0.09107   0.64361   0.51569   0.00000  Uiso   1.00
H15    Zn    0.09276   0.32560   0.52250   0.00000  Uiso   1.00
H16    Zn    0.42254   0.82676   0.51069   0.00000  Uiso   1.00
Be31   C     0.26384   0.27559   0.90543   0.00000  Uiso   1.00
Be32   C     0.23006   0.23771   0.90646   0.00000  Uiso   1.00
C29    N     0.22343   0.21474   0.97114   0.00000  Uiso   1.00
C30    N     0.27887   0.27420   0.96899   0.00000  Uiso   1.00
He32   H     0.20993   0.22681   0.86662   0.00000  Uiso   1.00
He33   H     0.27854   0.30233   0.86427   0.00000  Uiso   1.00
Be33   C     0.23944   0.74887   0.90612   0.00000  Uiso   1.00
Be34   C     0.27314   0.71121   0.90679   0.00000  Uiso   1.00
C31    N     0.28471   0.70516   0.97235   0.00000  Uiso   1.00
C32    N     0.22935   0.76425   0.97141   0.00000  Uiso   1.00
He34   H     0.29000   0.68950   0.86567   0.00000  Uiso   1.00
He35   H     0.22155   0.76449   0.86437   0.00000  Uiso   1.00
Be35   C     0.23691   0.95198   0.98098   0.00000  Uiso   1.00
Be36   C     0.23629   0.02670   0.98159   0.00000  Uiso   1.00
He36   H     0.25894   0.06579   0.97341   0.00000  Uiso   1.00
He37   H     0.26024   0.91470   0.97231   0.00000  Uiso   1.00
B18    C     0.33159   0.48731   0.99107   0.00000  Uiso   1.00
Li20   H     0.35286   0.48714   0.95144   0.00000  Uiso   1.00
Be37   C     0.41145   0.74053   0.87808   0.00000  Uiso   1.00
Be38   C     0.38810   0.73993   0.93374   0.00000  Uiso   1.00
C33    N     0.37014   0.67370   0.93665   0.00000  Uiso   1.00
B19    C     0.38239   0.63715   0.88222   0.00000  Uiso   1.00
C34    N     0.40780   0.67495   0.84576   0.00000  Uiso   1.00
He38   H     0.38335   0.78123   0.97179   0.00000  Uiso   1.00
He39   H     0.42995   0.78291   0.85875   0.00000  Uiso   1.00
Li21   H     0.37328   0.58254   0.86953   0.00000  Uiso   1.00
Be39   C     0.40554   0.23101   0.87098   0.00000  Uiso   1.00
Be40   C     0.38183   0.23183   0.92616   0.00000  Uiso   1.00
C35    N     0.36566   0.29945   0.93087   0.00000  Uiso   1.00
B20    C     0.37935   0.33671   0.87796   0.00000  Uiso   1.00
C36    N     0.40391   0.29788   0.84070   0.00000  Uiso   1.00
He40   H     0.37569   0.18970   0.96270   0.00000  Uiso   1.00
He41   H     0.42303   0.18772   0.85069   0.00000  Uiso   1.00
Li22   H     0.37184   0.39247   0.86687   0.00000  Uiso   1.00
Be41   C     0.08070   0.20194   0.90935   0.00000  Uiso   1.00
Be42   C     0.10501   0.20198   0.96328   0.00000  Uiso   1.00
C37    N     0.13666   0.16268   0.94585   0.00000  Uiso   1.00
B21    C     0.13096   0.14128   0.88215   0.00000  Uiso   1.00
C38    N     0.09727   0.16286   0.85819   0.00000  Uiso   1.00
B22    C     0.00709   0.31901   0.49850   0.00000  Uiso   1.00
He42   H     0.05284   0.22607   0.90389   0.00000  Uiso   1.00
Li23   H     0.15100   0.10852   0.85371   0.00000  Uiso   1.00
Be43   C     0.10948   0.72741   0.86819   0.00000  Uiso   1.00
Be44   C     0.13358   0.72787   0.92236   0.00000  Uiso   1.00
C39    N     0.14714   0.79728   0.93058   0.00000  Uiso   1.00
B23    C     0.13119   0.83635   0.88135   0.00000  Uiso   1.00
C40    N     0.10803   0.79650   0.84250   0.00000  Uiso   1.00
He43   H     0.14201   0.68416   0.95550   0.00000  Uiso   1.00
He44   H     0.09371   0.68303   0.84570   0.00000  Uiso   1.00
Li24   H     0.13635   0.89391   0.87394   0.00000  Uiso   1.00
Be45   C     0.39791   0.45060   0.68434   0.00000  Uiso   1.00
Be46   C     0.39840   0.52539   0.68519   0.00000  Uiso   1.00
C41    N     0.42386   0.54764   0.73313   0.00000  Uiso   1.00
B24    C     0.43737   0.48638   0.76045   0.00000  Uiso   1.00
C42    N     0.42308   0.42630   0.73171   0.00000  Uiso   1.00
He45   H     0.38297   0.56434   0.65502   0.00000  Uiso   1.00
He46   H     0.38199   0.41295   0.65328   0.00000  Uiso   1.00
Li25   H     0.45841   0.48554   0.80014   0.00000  Uiso   1.00
B25    C     0.00545   0.64951   0.49517   0.00000  Uiso   1.00
C43    N     0.48997   0.65822   0.78143   0.00000  Uiso   1.00
He47   H     0.48739   0.71021   0.87831   0.00000  Uiso   1.00
Be47   C     0.50177   0.27653   0.83415   0.00000  Uiso   1.00
C44    N     0.48747   0.31255   0.77945   0.00000  Uiso   1.00
He48   H     0.48338   0.25493   0.87322   0.00000  Uiso   1.00
Be48   C     0.38548   0.80781   0.64489   0.00000  Uiso   1.00
Be49   C     0.38805   0.76631   0.70216   0.00000  Uiso   1.00
C45    N     0.41879   0.72106   0.69536   0.00000  Uiso   1.00
B26    C     0.43348   0.73575   0.63443   0.00000  Uiso   1.00
C46    N     0.41478   0.78889   0.60257   0.00000  Uiso   1.00
He49   H     0.37049   0.76592   0.74715   0.00000  Uiso   1.00
He50   H     0.36548   0.85005   0.63162   0.00000  Uiso   1.00
Li26   H     0.45829   0.70869   0.61388   0.00000  Uiso   1.00
Be50   C     0.38215   0.16883   0.63780   0.00000  Uiso   1.00
Be51   C     0.38447   0.21051   0.69513   0.00000  Uiso   1.00
C47    N     0.41647   0.25310   0.69053   0.00000  Uiso   1.00
B27    C     0.43210   0.23685   0.63064   0.00000  Uiso   1.00
C48    N     0.41284   0.18500   0.59756   0.00000  Uiso   1.00
He51   H     0.36592   0.21264   0.73883   0.00000  Uiso   1.00
He52   H     0.36142   0.12815   0.62325   0.00000  Uiso   1.00
Li27   H     0.45804   0.26166   0.61188   0.00000  Uiso   1.00
Be52   C     0.09665   0.02522   0.67646   0.00000  Uiso   1.00
Be53   C     0.09678   0.95052   0.67565   0.00000  Uiso   1.00
C49    N     0.08384   0.92644   0.73699   0.00000  Uiso   1.00
B28    C     0.07623   0.98655   0.77274   0.00000  Uiso   1.00
C50    N     0.08391   0.04760   0.73849   0.00000  Uiso   1.00
He53   H     0.10515   0.91290   0.63627   0.00000  Uiso   1.00
He54   H     0.10499   0.06392   0.63802   0.00000  Uiso   1.00
Li28   H     0.06553   0.98587   0.82398   0.00000  Uiso   1.00
Be54   C     0.00986   0.76109   0.83557   0.00000  Uiso   1.00
C51    N     0.02361   0.80483   0.78506   0.00000  Uiso   1.00
He55   H     0.02868   0.73471   0.87083   0.00000  Uiso   1.00
Be55   C     0.01019   0.24899   0.78121   0.00000  Uiso   1.00
C52    N     0.02284   0.17996   0.76776   0.00000  Uiso   1.00
He56   H     0.02984   0.29300   0.79164   0.00000  Uiso   1.00
Be56   C     0.14129   0.72222   0.61503   0.00000  Uiso   1.00
Be57   C     0.13761   0.76223   0.67323   0.00000  Uiso   1.00
C53    N     0.09961   0.76756   0.68855   0.00000  Uiso   1.00
B29    C     0.08154   0.73239   0.63903   0.00000  Uiso   1.00
C54    N     0.10555   0.70355   0.59370   0.00000  Uiso   1.00
He57   H     0.15904   0.78626   0.70535   0.00000  Uiso   1.00
He58   H     0.16642   0.70606   0.58713   0.00000  Uiso   1.00
Li29   H     0.05086   0.72702   0.63667   0.00000  Uiso   1.00
Be58   C     0.14450   0.25894   0.62815   0.00000  Uiso   1.00
Be59   C     0.14064   0.21909   0.68638   0.00000  Uiso   1.00
C55    N     0.10258   0.20786   0.69789   0.00000  Uiso   1.00
B30    C     0.08475   0.23911   0.64609   0.00000  Uiso   1.00
C56    N     0.10885   0.27150   0.60307   0.00000  Uiso   1.00
He59   H     0.16184   0.19885   0.72087   0.00000  Uiso   1.00
He60   H     0.16970   0.27894   0.60261   0.00000  Uiso   1.00
Li30   H     0.05408   0.23940   0.64046   0.00000  Uiso   1.00
Li31   H     0.06398   0.48332   0.50187   0.00000  Uiso   1.00
He61   H     0.04083   0.40060   0.62686   0.00000  Uiso   1.00
C57    N     0.40025   0.04589   0.49910   0.00000  Uiso   1.00
B31    C     0.42099   0.98590   0.50884   0.00000  Uiso   1.00
C58    N     0.40076   0.92477   0.50067   0.00000  Uiso   1.00
Li32   H     0.45108   0.98672   0.52003   0.00000  Uiso   1.00
Be60   C     0.14883   0.44952   0.55070   0.00000  Uiso   1.00
Be61   C     0.14839   0.52432   0.54915   0.00000  Uiso   1.00
C59    N     0.11286   0.54601   0.52949   0.00000  Uiso   1.00
B32    C     0.09331   0.48458   0.51844   0.00000  Uiso   1.00
C60    N     0.11356   0.42488   0.53203   0.00000  Uiso   1.00
He62   H     0.17028   0.56356   0.56142   0.00000  Uiso   1.00
He63   H     0.17120   0.41221   0.56448   0.00000  Uiso   1.00
Be62   C     0.02207   0.58852   0.58284   0.00000  Uiso   1.00
C61    N     0.03612   0.62662   0.52878   0.00000  Uiso   1.00
He64   H     0.04074   0.56358   0.61931   0.00000  Uiso   1.00
Be63   C     0.02263   0.37704   0.58873   0.00000  Uiso   1.00
C62    N     0.03737   0.34030   0.53441   0.00000  Uiso   1.00
C63    N     0.19966   0.04854   0.99409   0.00000  Uiso   1.00
C64    N     0.20071   0.92727   0.99345   0.00000  Uiso   1.00
H17    Zn    0.82546   0.82173   0.00941   0.00000  Uiso   1.00
H18    Zn    0.68260   0.32205   0.00339   0.00000  Uiso   1.00
H19    Zn    0.68268   0.64621   0.00365   0.00000  Uiso   1.00
H20    Zn    0.82613   0.14978   0.00832   0.00000  Uiso   1.00
H21    Zn    0.93162   0.82313   0.24713   0.00000  Uiso   1.00
H22    Zn    0.93246   0.14675   0.24589   0.00000  Uiso   1.00
H23    Zn    0.57768   0.64685   0.24169   0.00000  Uiso   1.00
H24    Zn    0.57697   0.32283   0.24099   0.00000  Uiso   1.00
Be64   C     0.73016   0.73174   0.10126   0.00000  Uiso   1.00
Be65   C     0.76373   0.77024   0.10268   0.00000  Uiso   1.00
C65    N     0.77870   0.77115   0.03876   0.00000  Uiso   1.00
C66    N     0.72361   0.71072   0.03606   0.00000  Uiso   1.00
He65   H     0.77835   0.79593   0.14429   0.00000  Uiso   1.00
He66   H     0.71012   0.71917   0.14120   0.00000  Uiso   1.00
Be66   C     0.76395   0.19910   0.10161   0.00000  Uiso   1.00
Be67   C     0.73022   0.23673   0.10031   0.00000  Uiso   1.00
C67    N     0.72373   0.25812   0.03527   0.00000  Uiso   1.00
C68    N     0.77910   0.19914   0.03782   0.00000  Uiso   1.00
He67   H     0.71002   0.24839   0.14021   0.00000  Uiso   1.00
He68   H     0.77855   0.17342   0.14307   0.00000  Uiso   1.00
B33    C     0.82925   0.98578   0.01858   0.00000  Uiso   1.00
Li33   H     0.84910   0.98596   0.06005   0.00000  Uiso   1.00
Be68   C     0.73728   0.52177   0.01434   0.00000  Uiso   1.00
Be69   C     0.73727   0.44702   0.01425   0.00000  Uiso   1.00
C69    N     0.70033   0.42358   0.00920   0.00000  Uiso   1.00
B34    C     0.67932   0.48411   0.00538   0.00000  Uiso   1.00
C70    N     0.70034   0.54483   0.00937   0.00000  Uiso   1.00
He69   H     0.76056   0.40888   0.01827   0.00000  Uiso   1.00
He70   H     0.76058   0.56015   0.01845   0.00000  Uiso   1.00
Li34   H     0.64859   0.48394   0.00144   0.00000  Uiso   1.00
Be70   C     0.90498   0.72955   0.13460   0.00000  Uiso   1.00
Be71   C     0.88142   0.73045   0.07970   0.00000  Uiso   1.00
C71    N     0.86506   0.79792   0.07576   0.00000  Uiso   1.00
B35    C     0.87846   0.83500   0.12881   0.00000  Uiso   1.00
C72    N     0.90303   0.79621   0.16545   0.00000  Uiso   1.00
He71   H     0.87550   0.68849   0.04287   0.00000  Uiso   1.00
He72   H     0.92257   0.68635   0.15432   0.00000  Uiso   1.00
Li35   H     0.87077   0.89061   0.14045   0.00000  Uiso   1.00
Be72   C     0.90740   0.23992   0.13226   0.00000  Uiso   1.00
Be73   C     0.88372   0.23943   0.07750   0.00000  Uiso   1.00
C73    N     0.86621   0.17279   0.07429   0.00000  Uiso   1.00
B36    C     0.87908   0.13582   0.12767   0.00000  Uiso   1.00
C74    N     0.90443   0.17381   0.16373   0.00000  Uiso   1.00
He73   H     0.87847   0.28110   0.04025   0.00000  Uiso   1.00
He74   H     0.92572   0.28252   0.15147   0.00000  Uiso   1.00
Li36   H     0.87046   0.08081   0.13991   0.00000  Uiso   1.00
Be74   C     0.58072   0.27246   0.09807   0.00000  Uiso   1.00
Be75   C     0.60498   0.27238   0.04359   0.00000  Uiso   1.00
C75    N     0.63719   0.31008   0.06087   0.00000  Uiso   1.00
B37    C     0.63180   0.33075   0.12497   0.00000  Uiso   1.00
C76    N     0.59787   0.30997   0.14942   0.00000  Uiso   1.00
B38    C     0.59521   0.98536   0.48442   0.00000  Uiso   1.00
He75   H     0.55255   0.24929   0.10378   0.00000  Uiso   1.00
Li37   H     0.65229   0.36224   0.15340   0.00000  Uiso   1.00
Be76   C     0.58132   0.69768   0.09888   0.00000  Uiso   1.00
Be77   C     0.60545   0.69739   0.04423   0.00000  Uiso   1.00
C77    N     0.63729   0.65870   0.06101   0.00000  Uiso   1.00
B39    C     0.63184   0.63790   0.12500   0.00000  Uiso   1.00
C78    N     0.59818   0.65945   0.14983   0.00000  Uiso   1.00
He76   H     0.60228   0.72124   0.99476   0.00000  Uiso   1.00
He77   H     0.55339   0.72158   0.10499   0.00000  Uiso   1.00
Li38   H     0.65206   0.60571   0.15305   0.00000  Uiso   1.00
Be78   C     0.89653   0.02296   0.32289   0.00000  Uiso   1.00
Be79   C     0.89635   0.94816   0.32323   0.00000  Uiso   1.00
C79    N     0.92152   0.92446   0.27502   0.00000  Uiso   1.00
B40    C     0.93551   0.98489   0.24633   0.00000  Uiso   1.00
C80    N     0.92180   0.04582   0.27443   0.00000  Uiso   1.00
He78   H     0.88065   0.91014   0.35444   0.00000  Uiso   1.00
He79   H     0.88101   0.06153   0.35375   0.00000  Uiso   1.00
Li39   H     0.95647   0.98454   0.20607   0.00000  Uiso   1.00
Be80   C     0.00258   0.19239   0.17079   0.00000  Uiso   1.00
C81    N     0.98738   0.15781   0.22590   0.00000  Uiso   1.00
He80   H     0.98483   0.21346   0.13103   0.00000  Uiso   1.00
Be81   C     0.00034   0.77737   0.16849   0.00000  Uiso   1.00
C82    N     0.98620   0.81160   0.22469   0.00000  Uiso   1.00
He81   H     0.98185   0.75674   0.12944   0.00000  Uiso   1.00
Be82   C     0.88057   0.66676   0.36787   0.00000  Uiso   1.00
Be83   C     0.88319   0.70837   0.31061   0.00000  Uiso   1.00
C83    N     0.91501   0.75138   0.31539   0.00000  Uiso   1.00
B41    C     0.93023   0.73542   0.37531   0.00000  Uiso   1.00
C84    N     0.91088   0.68342   0.40827   0.00000  Uiso   1.00
He82   H     0.86498   0.71017   0.26684   0.00000  Uiso   1.00
He83   H     0.85987   0.62584   0.38228   0.00000  Uiso   1.00
Li40   H     0.95592   0.76065   0.39422   0.00000  Uiso   1.00
Be84   C     0.88255   0.30441   0.36647   0.00000  Uiso   1.00
Be85   C     0.88497   0.26301   0.30894   0.00000  Uiso   1.00
C85    N     0.91622   0.21890   0.31399   0.00000  Uiso   1.00
B42    C     0.93133   0.23407   0.37424   0.00000  Uiso   1.00
C86    N     0.91244   0.28654   0.40724   0.00000  Uiso   1.00
He84   H     0.86699   0.26201   0.26484   0.00000  Uiso   1.00
He85   H     0.86228   0.34595   0.38085   0.00000  Uiso   1.00
Li41   H     0.95661   0.20793   0.39342   0.00000  Uiso   1.00
Be86   C     0.59015   0.44738   0.33493   0.00000  Uiso   1.00
Be87   C     0.59034   0.52210   0.33511   0.00000  Uiso   1.00
C87    N     0.58313   0.54539   0.27088   0.00000  Uiso   1.00
B43    C     0.57803   0.48488   0.23437   0.00000  Uiso   1.00
C88    N     0.58281   0.42426   0.27060   0.00000  Uiso   1.00
He86   H     0.59558   0.56029   0.37562   0.00000  Uiso   1.00
He87   H     0.59519   0.40908   0.37527   0.00000  Uiso   1.00
Li42   H     0.57196   0.48495   0.18091   0.00000  Uiso   1.00
Be88   C     0.51122   0.22082   0.22602   0.00000  Uiso   1.00
C89    N     0.52352   0.29012   0.23960   0.00000  Uiso   1.00
He88   H     0.53112   0.17718   0.21625   0.00000  Uiso   1.00
Be89   C     0.51173   0.74797   0.22810   0.00000  Uiso   1.00
C90    N     0.52425   0.67899   0.24165   0.00000  Uiso   1.00
He89   H     0.53148   0.79176   0.21727   0.00000  Uiso   1.00
Be90   C     0.64626   0.75644   0.37877   0.00000  Uiso   1.00
Be91   C     0.64226   0.71584   0.32097   0.00000  Uiso   1.00
C91    N     0.60415   0.70551   0.31001   0.00000  Uiso   1.00
B44    C     0.58641   0.73803   0.36170   0.00000  Uiso   1.00
C92    N     0.61064   0.77034   0.40415   0.00000  Uiso   1.00
He90   H     0.66339   0.69448   0.28643   0.00000  Uiso   1.00
He91   H     0.67154   0.77613   0.40381   0.00000  Uiso   1.00
Li43   H     0.55574   0.73923   0.36771   0.00000  Uiso   1.00
Be92   C     0.64538   0.21521   0.37881   0.00000  Uiso   1.00
Be93   C     0.64141   0.25545   0.32094   0.00000  Uiso   1.00
C93    N     0.60329   0.26480   0.30959   0.00000  Uiso   1.00
B45    C     0.58552   0.23210   0.36112   0.00000  Uiso   1.00
C94    N     0.60973   0.20058   0.40386   0.00000  Uiso   1.00
He92   H     0.66257   0.27717   0.28661   0.00000  Uiso   1.00
He93   H     0.67064   0.19625   0.40412   0.00000  Uiso   1.00
Li44   H     0.55483   0.23019   0.36680   0.00000  Uiso   1.00
Be94   C     0.65107   0.02361   0.45565   0.00000  Uiso   1.00
Be95   C     0.65132   0.94880   0.45585   0.00000  Uiso   1.00
C95    N     0.61559   0.92507   0.47336   0.00000  Uiso   1.00
C96    N     0.61518   0.04623   0.47299   0.00000  Uiso   1.00
He94   H     0.67387   0.91087   0.44411   0.00000  Uiso   1.00
He95   H     0.67336   0.06223   0.44369   0.00000  Uiso   1.00
He96   H     0.54301   0.89938   0.37952   0.00000  Uiso   1.00
Li45   H     0.94872   0.48490   0.48606   0.00000  Uiso   1.00
Be96   C     0.52398   0.09288   0.41701   0.00000  Uiso   1.00
C97    N     0.53840   0.12938   0.47154   0.00000  Uiso   1.00
He97   H     0.54241   0.06904   0.37913   0.00000  Uiso   1.00
Be97   C     0.52473   0.87656   0.41823   0.00000  Uiso   1.00
C98    N     0.53935   0.84081   0.47282   0.00000  Uiso   1.00
H25    Zn    0.59463   0.82611   0.48426   0.00000  Uiso   1.00
H26    Zn    0.59367   0.14458   0.48371   0.00000  Uiso   1.00
B46    C     0.75356   0.73515   0.00061   0.00000  Uiso   1.00
B47    C     0.75389   0.23477   0.99983   0.00000  Uiso   1.00
H27    Zn    0.60357   0.32248   0.73749   0.00000  Uiso   1.00
H28    Zn    0.60559   0.64675   0.73626   0.00000  Uiso   1.00
H29    Zn    0.90641   0.14950   0.74609   0.00000  Uiso   1.00
H30    Zn    0.90765   0.82076   0.74929   0.00000  Uiso   1.00
He98   H     0.96235   0.40093   0.61624   0.00000  Uiso   1.00
H31    Zn    0.92054   0.32519   0.49874   0.00000  Uiso   1.00
H32    Zn    0.91913   0.64335   0.49914   0.00000  Uiso   1.00
C99    N     0.97401   0.34063   0.52580   0.00000  Uiso   1.00
Be98   C     0.98372   0.37716   0.58350   0.00000  Uiso   1.00
Li46   H     0.75692   0.72709   0.94683   0.00000  Uiso   1.00
He99   H     0.96214   0.56406   0.61250   0.00000  Uiso   1.00
Li47   H     0.75733   0.24335   0.94616   0.00000  Uiso   1.00
Be99   C     0.79207   0.02275   0.93972   0.00000  Uiso   1.00
Be100  C     0.79188   0.94809   0.94003   0.00000  Uiso   1.00
C100   N     0.81561   0.92500   0.99016   0.00000  Uiso   1.00
C101   N     0.81596   0.04631   0.98962   0.00000  Uiso   1.00
He100  H     0.77681   0.90991   0.90821   0.00000  Uiso   1.00
He101  H     0.77722   0.06063   0.90757   0.00000  Uiso   1.00
Be101  C     0.64900   0.22436   0.82572   0.00000  Uiso   1.00
Be102  C     0.66740   0.22432   0.88658   0.00000  Uiso   1.00
C102   N     0.66647   0.29360   0.91210   0.00000  Uiso   1.00
B48    C     0.64700   0.33278   0.86711   0.00000  Uiso   1.00
C103   N     0.63664   0.29371   0.81316   0.00000  Uiso   1.00
He102  H     0.68129   0.18057   0.91325   0.00000  Uiso   1.00
He103  H     0.64394   0.18037   0.79054   0.00000  Uiso   1.00
Li48   H     0.64142   0.39040   0.87261   0.00000  Uiso   1.00
Be103  C     0.65119   0.74434   0.82546   0.00000  Uiso   1.00
Be104  C     0.66904   0.74417   0.88682   0.00000  Uiso   1.00
C104   N     0.66747   0.67489   0.91209   0.00000  Uiso   1.00
B49    C     0.64820   0.63592   0.86642   0.00000  Uiso   1.00
C105   N     0.63856   0.67512   0.81231   0.00000  Uiso   1.00
He104  H     0.68291   0.78779   0.91404   0.00000  Uiso   1.00
He105  H     0.64669   0.78838   0.79029   0.00000  Uiso   1.00
Li49   H     0.64225   0.57835   0.87156   0.00000  Uiso   1.00
Be105  C     0.85838   0.71968   0.83096   0.00000  Uiso   1.00
Be106  C     0.83930   0.71823   0.89163   0.00000  Uiso   1.00
C106   N     0.84249   0.78565   0.92064   0.00000  Uiso   1.00
B50    C     0.86385   0.82498   0.87798   0.00000  Uiso   1.00
C107   N     0.87336   0.78802   0.82226   0.00000  Uiso   1.00
He106  H     0.82360   0.67484   0.91598   0.00000  Uiso   1.00
He107  H     0.86202   0.67786   0.79300   0.00000  Uiso   1.00
Li50   H     0.87148   0.88141   0.88637   0.00000  Uiso   1.00
Be107  C     0.85798   0.25100   0.82886   0.00000  Uiso   1.00
Be108  C     0.83933   0.25266   0.88994   0.00000  Uiso   1.00
C108   N     0.84284   0.18556   0.91922   0.00000  Uiso   1.00
B51    C     0.86403   0.14628   0.87630   0.00000  Uiso   1.00
C109   N     0.87311   0.18290   0.82022   0.00000  Uiso   1.00
He108  H     0.82369   0.29598   0.91441   0.00000  Uiso   1.00
He109  H     0.86122   0.29249   0.79059   0.00000  Uiso   1.00
Li51   H     0.87184   0.09008   0.88485   0.00000  Uiso   1.00
Be109  C     0.63208   0.52095   0.65161   0.00000  Uiso   1.00
Be110  C     0.63158   0.44618   0.65198   0.00000  Uiso   1.00
C110   N     0.61154   0.42369   0.70765   0.00000  Uiso   1.00
B52    C     0.60110   0.48479   0.73958   0.00000  Uiso   1.00
C111   N     0.61234   0.54500   0.70704   0.00000  Uiso   1.00
He110  H     0.64361   0.40742   0.61675   0.00000  Uiso   1.00
He111  H     0.64461   0.55874   0.61601   0.00000  Uiso   1.00
Li52   H     0.58446   0.48544   0.78571   0.00000  Uiso   1.00
Be111  C     0.54406   0.69042   0.83108   0.00000  Uiso   1.00
B53    C     0.51991   0.64039   0.74269   0.00000  Uiso   1.00
C112   N     0.55325   0.65803   0.77094   0.00000  Uiso   1.00
He112  H     0.56576   0.71072   0.86480   0.00000  Uiso   1.00
Li53   H     0.51747   0.61313   0.69449   0.00000  Uiso   1.00
Be112  C     0.54074   0.27587   0.82881   0.00000  Uiso   1.00
C113   N     0.55085   0.31156   0.77082   0.00000  Uiso   1.00
B54    C     0.51796   0.33165   0.74254   0.00000  Uiso   1.00
He113  H     0.56192   0.25311   0.86204   0.00000  Uiso   1.00
Li54   H     0.51627   0.36176   0.69581   0.00000  Uiso   1.00
Be113  C     0.64730   0.18196   0.59348   0.00000  Uiso   1.00
Be114  C     0.64989   0.22301   0.65113   0.00000  Uiso   1.00
C114   N     0.61513   0.25421   0.66324   0.00000  Uiso   1.00
B55    C     0.59306   0.23298   0.61196   0.00000  Uiso   1.00
C115   N     0.61097   0.18779   0.56931   0.00000  Uiso   1.00
He114  H     0.67372   0.23186   0.68451   0.00000  Uiso   1.00
He115  H     0.66835   0.14835   0.56855   0.00000  Uiso   1.00
Li55   H     0.56357   0.24879   0.60691   0.00000  Uiso   1.00
Be115  C     0.64886   0.78855   0.59289   0.00000  Uiso   1.00
Be116  C     0.65170   0.74709   0.65011   0.00000  Uiso   1.00
C116   N     0.61698   0.71541   0.66237   0.00000  Uiso   1.00
B56    C     0.59469   0.73685   0.61162   0.00000  Uiso   1.00
C117   N     0.61242   0.78256   0.56919   0.00000  Uiso   1.00
He116  H     0.67567   0.73821   0.68308   0.00000  Uiso   1.00
He117  H     0.66981   0.82256   0.56800   0.00000  Uiso   1.00
Li56   H     0.56517   0.72078   0.60680   0.00000  Uiso   1.00
Be117  C     0.88859   0.94639   0.66247   0.00000  Uiso   1.00
Be118  C     0.88832   0.02104   0.66195   0.00000  Uiso   1.00
C118   N     0.90157   0.04534   0.72282   0.00000  Uiso   1.00
B57    C     0.90939   0.98510   0.75809   0.00000  Uiso   1.00
C119   N     0.90212   0.92388   0.72359   0.00000  Uiso   1.00
He118  H     0.87978   0.05835   0.62273   0.00000  Uiso   1.00
He119  H     0.88033   0.90791   0.62384   0.00000  Uiso   1.00
Li57   H     0.92067   0.98577   0.80874   0.00000  Uiso   1.00
Be119  C     0.97084   0.76045   0.83201   0.00000  Uiso   1.00
B58    C     0.99282   0.82817   0.75202   0.00000  Uiso   1.00
C120   N     0.96023   0.80385   0.77932   0.00000  Uiso   1.00
He120  H     0.94990   0.73321   0.86331   0.00000  Uiso   1.00
Li58   H     0.99409   0.86448   0.70913   0.00000  Uiso   1.00
Be120  C     0.97117   0.24871   0.77766   0.00000  Uiso   1.00
C121   N     0.95948   0.17942   0.76248   0.00000  Uiso   1.00
B59    C     0.99145   0.14030   0.75664   0.00000  Uiso   1.00
He121  H     0.95092   0.29226   0.78518   0.00000  Uiso   1.00
Li59   H     0.99188   0.08284   0.74447   0.00000  Uiso   1.00
Be121  C     0.85873   0.24786   0.57839   0.00000  Uiso   1.00
Be122  C     0.85545   0.20849   0.63697   0.00000  Uiso   1.00
C122   N     0.89093   0.20270   0.66475   0.00000  Uiso   1.00
B60    C     0.91449   0.23727   0.62228   0.00000  Uiso   1.00
C123   N     0.89632   0.26576   0.56947   0.00000  Uiso   1.00
He122  H     0.83073   0.18495   0.66143   0.00000  Uiso   1.00
He123  H     0.83741   0.26398   0.54229   0.00000  Uiso   1.00
Li60   H     0.94490   0.24201   0.63009   0.00000  Uiso   1.00
Be123  C     0.85955   0.71699   0.58511   0.00000  Uiso   1.00
Be124  C     0.85730   0.75627   0.64394   0.00000  Uiso   1.00
C124   N     0.89338   0.76408   0.66899   0.00000  Uiso   1.00
B61    C     0.91624   0.73088   0.62448   0.00000  Uiso   1.00
C125   N     0.89707   0.70113   0.57316   0.00000  Uiso   1.00
He124  H     0.83288   0.77838   0.67030   0.00000  Uiso   1.00
He125  H     0.83748   0.69957   0.55084   0.00000  Uiso   1.00
Li61   H     0.94685   0.72760   0.63007   0.00000  Uiso   1.00
B62    C     0.91861   0.48429   0.49823   0.00000  Uiso   1.00
Li62   H     0.56551   0.98492   0.49948   0.00000  Uiso   1.00
Be125  C     0.86168   0.52039   0.52175   0.00000  Uiso   1.00
Be126  C     0.86208   0.44558   0.52176   0.00000  Uiso   1.00
C126   N     0.89848   0.42326   0.50782   0.00000  Uiso   1.00
C127   N     0.89783   0.54441   0.50772   0.00000  Uiso   1.00
He126  H     0.83957   0.40675   0.53171   0.00000  Uiso   1.00
He127  H     0.83877   0.55816   0.53161   0.00000  Uiso   1.00
B63    C     0.50791   0.15115   0.50706   0.00000  Uiso   1.00
Li63   H     0.50969   0.18119   0.55387   0.00000  Uiso   1.00
B64    C     0.50902   0.82024   0.50946   0.00000  Uiso   1.00
Li64   H     0.51098   0.79109   0.55663   0.00000  Uiso   1.00
Be127  C     0.98312   0.58874   0.57948   0.00000  Uiso   1.00
C128   N     0.97273   0.62712   0.52338   0.00000  Uiso   1.00
Be128  C     0.50515   0.69050   0.83754   0.00000  Uiso   1.00
He128  H     0.60169   0.24888   0.99392   0.00000  Uiso   1.00
loop_
_geom_bond_atom_site_label_1
_geom_bond_atom_site_label_2
_geom_bond_distance
_geom_bond_site_symmetry_2
_ccdc_geom_bond_type
H1     C3      1.996   .     S
H1     C29     2.001   1_554 S
H1     C37     1.995   1_554 S
H1     C63     1.997   1_554 S
H2     C1      1.997   .     S
H2     C7      1.997   .     S
H2     C31     1.997   1_554 S
H2     C33     1.997   1_554 S
H3     C2      1.997   1_556 S
H3     C9      2.000   1_556 S
H3     C30     2.001   .     S
H3     C35     2.000   .     S
H4     C5      1.998   1_556 S
H4     C32     1.999   .     S
H4     C39     1.994   .     S
H4     C64     1.998   .     S
H5     C4      2.003   .     S
H5     C11     1.999   .     S
H5     C13     2.000   .     S
H5     C15     2.003   .     S
H6     C6      2.004   .     S
H6     C12     2.000   .     S
H6     C14     1.999   .     S
H6     C17     2.003   .     S
H7     C10     2.000   .     S
H7     C19     2.003   .     S
H7     C21     1.997   .     S
H7     C23     1.995   .     S
H8     C8      1.997   .     S
H8     C20     2.002   .     S
H8     C22     1.996   .     S
H8     C25     1.994   .     S
B1     Li1     1.098   .     S
B1     C29     1.358   1_554 S
B1     C30     1.358   1_554 D
B2     Li2     1.098   .     S
B2     C31     1.358   1_554 S
B2     C32     1.358   1_554 D
Li3    B25     1.097   .     S
B3     Li4     1.098   .     S
B3     C63     1.358   1_564 S
B3     C64     1.358   1_554 D
He1    Be28    1.097   .     S
Be1    Be2     1.391   .     D
Be1    C2      1.389   .     S
Be1    He3     1.097   .     S
Be2    C1      1.389   .     S
Be2    He2     1.097   .     S
C1     B18     1.358   1_554 D
C2     H3      1.997   1_554 S
C2     B18     1.358   1_554 S
Be3    Be4     1.392   .     D
Be3    C4      1.390   .     S
Be3    He5     1.097   .     S
Be4    C3      1.389   .     S
Be4    He4     1.097   .     S
C3     B4      1.358   .     D
B4     C4      1.358   .     S
B4     Li5     1.098   .     S
Be5    Be6     1.392   .     D
Be5    C6      1.390   .     S
Be5    He7     1.097   .     S
Be6    C5      1.389   .     S
Be6    He6     1.097   .     S
C5     H4      1.998   1_554 S
C5     B5      1.359   .     D
B5     C6      1.358   .     S
B5     Li6     1.097   .     S
Be7    Be8     1.393   .     D
Be7    C8      1.390   .     S
Be7    He9     1.097   .     S
Be8    C7      1.389   .     S
Be8    He8     1.097   .     S
C7     B6      1.357   .     D
B6     C8      1.356   .     S
B6     Li7     1.098   .     S
Be9    Be10    1.394   .     D
Be9    C10     1.390   .     S
Be9    He11    1.097   .     S
Be10   C9      1.389   .     S
Be10   He10    1.096   .     S
C9     H3      2.000   1_554 S
C9     B7      1.358   .     D
B7     C10     1.357   .     S
B7     Li8     1.098   .     S
Be11   Be12    1.393   1_565 D
Be11   C12     1.389   .     S
Be11   He13    1.097   .     S
Be12   Be11    1.393   1_545 D
Be12   C11     1.389   .     S
Be12   He12    1.097   .     S
C11    B8      1.358   1_545 D
B8     C11     1.358   1_565 D
B8     C12     1.358   .     S
B8     Li9     1.098   .     S
Be13   C13     1.389   .     S
Be13   He14    1.097   .     S
Be13   Be80    1.391   .     D
C13    B9      1.359   .     D
B9     Li10    1.097   .     S
B9     C81     1.359   1_455 S
Be14   C14     1.389   .     S
Be14   He15    1.097   .     S
Be14   Be81    1.391   .     D
B10    C14     1.359   .     D
B10    Li11    1.097   .     S
B10    C82     1.359   1_455 S
Be15   Be16    1.392   .     D
Be15   C16     1.389   .     S
Be15   He17    1.097   .     S
Be16   C15     1.389   .     S
Be16   He16    1.097   .     S
C15    B11     1.358   .     D
B11    C16     1.359   .     S
B11    Li12    1.097   .     S
C16    H15     2.000   .     S
Be17   Be18    1.392   .     D
Be17   C18     1.389   .     S
Be17   He19    1.097   .     S
Be18   C17     1.389   .     S
Be18   He18    1.097   .     S
C17    B12     1.358   .     D
B12    C18     1.358   .     S
B12    Li13    1.097   .     S
C18    H14     1.998   .     S
Be19   Be20    1.391   .     D
Be19   C20     1.389   .     S
Be19   He21    1.097   .     S
Be20   C19     1.389   .     S
Be20   He20    1.097   .     S
C19    B13     1.359   .     D
B13    C20     1.359   .     S
B13    Li14    1.097   .     S
Be21   C21     1.389   .     S
Be21   He22    1.097   .     S
Be21   Be88    1.392   .     D
C21    B14     1.358   .     D
B14    Li15    1.098   .     S
B14    C89     1.358   .     S
Be22   C22     1.389   .     S
Be22   He23    1.097   .     S
Be22   Be89    1.392   .     D
B15    C22     1.357   .     S
B15    Li16    1.098   .     S
B15    C90     1.357   .     D
Be23   Be24    1.393   .     D
Be23   C24     1.389   .     S
Be23   He25    1.096   .     S
Be24   C23     1.389   .     S
Be24   He24    1.097   .     S
C23    B16     1.356   .     D
B16    C24     1.356   .     S
B16    Li17    1.098   .     S
C24    H13     1.996   .     S
Be25   Be26    1.393   .     D
Be25   C26     1.389   .     S
Be25   He27    1.096   .     S
Be26   C25     1.389   .     S
Be26   He26    1.097   .     S
C25    B17     1.356   .     D
B17    C26     1.356   .     S
B17    Li18    1.099   .     S
C26    H16     1.994   .     S
He28   Be30    1.096   .     S
He29   Be29    1.096   .     S
Li19   B22     1.097   .     S
Be27   C27     1.389   .     S
Be27   He30    1.097   .     S
Be27   Be96    1.390   .     D
C27    H13     2.002   .     S
C27    B63     1.359   .     D
Be28   C28     1.389   .     S
Be28   Be97    1.390   .     D
C28    H16     2.002   .     S
C28    B64     1.359   .     D
He31   Be42    1.097   1_554 S
Be29   Be30    1.394   1_565 D
Be29   C58     1.389   .     S
Be30   Be29    1.394   1_545 D
Be30   C57     1.389   .     S
H9     C34     2.000   .     S
H9     C41     2.001   .     S
H9     C43     2.003   .     S
H9     C45     2.001   .     S
H10    C36     2.001   .     S
H10    C42     2.001   .     S
H10    C44     2.005   .     S
H10    C47     2.002   .     S
H11    C40     1.996   .     S
H11    C49     1.993   .     S
H11    C51     2.001   .     S
H11    C53     1.995   .     S
H12    C38     1.997   .     S
H12    C50     1.991   .     S
H12    C52     1.999   .     S
H12    C55     1.995   .     S
H13    C48     1.998   .     S
H13    C57     1.998   .     S
H14    C54     1.994   .     S
H14    C59     1.999   .     S
H14    C61     1.997   .     S
H15    C56     1.997   .     S
H15    C60     2.000   .     S
H15    C62     2.005   .     S
H16    C46     1.997   .     S
H16    C58     1.997   .     S
Be31   Be32    1.393   .     D
Be31   C30     1.389   .     S
Be31   He33    1.097   .     S
Be32   C29     1.389   .     S
Be32   He32    1.097   .     S
C29    B1      1.358   1_556 S
C29    H1      2.001   1_556 S
C30    B1      1.358   1_556 D
Be33   Be34    1.392   .     D
Be33   C32     1.389   .     S
Be33   He35    1.097   .     S
Be34   C31     1.389   .     S
Be34   He34    1.097   .     S
C31    B2      1.358   1_556 S
C31    H2      1.997   1_556 S
C32    B2      1.358   1_556 D
Be35   Be36    1.392   1_565 D
Be35   He37    1.097   .     S
Be35   C64     1.389   .     S
Be36   Be35    1.392   1_545 D
Be36   He36    1.097   .     S
Be36   C63     1.389   .     S
B18    C1      1.358   1_556 D
B18    C2      1.358   1_556 S
B18    Li20    1.096   .     S
Be37   Be38    1.391   .     D
Be37   C34     1.389   .     S
Be37   He39    1.097   .     S
Be38   C33     1.389   .     S
Be38   He38    1.097   .     S
C33    H2      1.997   1_556 S
C33    B19     1.359   .     D
B19    C34     1.358   .     S
B19    Li21    1.097   .     S
Be39   Be40    1.391   .     D
Be39   C36     1.389   .     S
Be39   He41    1.097   .     S
Be40   C35     1.389   .     S
Be40   He40    1.097   .     S
C35    B20     1.359   .     D
B20    C36     1.358   .     S
B20    Li22    1.097   .     S
Be41   Be42    1.392   .     D
Be41   C38     1.389   .     S
Be41   He42    1.097   .     S
Be42   He31    1.097   1_556 S
Be42   C37     1.389   .     S
C37    H1      1.995   1_556 S
C37    B21     1.357   .     D
B21    C38     1.358   .     S
B21    Li23    1.098   .     S
B22    C62     1.359   .     S
B22    C99     1.359   1_455 D
Be43   Be44    1.391   .     D
Be43   C40     1.389   .     S
Be43   He44    1.097   .     S
Be44   C39     1.389   .     S
Be44   He43    1.097   .     S
C39    B23     1.358   .     S
B23    C40     1.358   .     D
B23    Li24    1.098   .     S
Be45   Be46    1.393   .     D
Be45   C42     1.389   .     S
Be45   He46    1.097   .     S
Be46   C41     1.389   .     S
Be46   He45    1.097   .     S
C41    B24     1.358   .     S
B24    C42     1.358   .     D
B24    Li25    1.098   .     S
B25    C61     1.358   .     S
B25    C128    1.358   1_455 D
C43    B53     1.359   .     D
C43    Be128   1.389   .     S
He47   Be128   1.096   .     S
Be47   C44     1.390   .     S
Be47   He48    1.096   .     S
Be47   Be112   1.391   .     D
C44    B54     1.359   .     D
Be48   Be49    1.392   .     D
Be48   C46     1.389   .     S
Be48   He50    1.097   .     S
Be49   C45     1.390   .     S
Be49   He49    1.097   .     S
C45    B26     1.358   .     D
B26    C46     1.358   .     S
B26    Li26    1.097   .     S
Be50   Be51    1.392   .     D
Be50   C48     1.389   .     S
Be50   He52    1.097   .     S
Be51   C47     1.389   .     S
Be51   He51    1.097   .     S
C47    B27     1.358   .     S
B27    C48     1.358   .     D
B27    Li27    1.097   .     S
Be52   Be53    1.392   1_545 D
Be52   C50     1.389   .     S
Be52   He54    1.097   .     S
Be53   Be52    1.392   1_565 D
Be53   C49     1.389   .     S
Be53   He53    1.097   .     S
C49    B28     1.357   .     S
B28    C50     1.357   1_565 D
B28    Li28    1.097   .     S
C50    B28     1.357   1_545 D
Be54   C51     1.390   .     S
Be54   He55    1.096   .     S
Be54   Be119   1.392   1_455 D
C51    B58     1.358   1_455 S
Be55   C52     1.390   .     S
Be55   He56    1.097   .     S
Be55   Be120   1.392   1_455 D
C52    B59     1.358   1_455 S
Be56   Be57    1.392   .     D
Be56   C54     1.389   .     S
Be56   He58    1.096   .     S
Be57   C53     1.390   .     S
Be57   He57    1.097   .     S
C53    B29     1.356   .     D
B29    C54     1.358   .     S
B29    Li29    1.098   .     S
Be58   Be59    1.394   .     D
Be58   C56     1.389   .     S
Be58   He60    1.096   .     S
Be59   C55     1.389   .     S
Be59   He59    1.096   .     S
C55    B30     1.356   .     D
B30    C56     1.356   .     S
B30    Li30    1.099   .     S
Li31   B32     1.098   .     S
He61   Be63    1.097   .     S
C57    B31     1.356   1_545 S
B31    C57     1.356   1_565 S
B31    C58     1.356   .     D
B31    Li32    1.096   .     S
Be60   Be61    1.394   .     D
Be60   C60     1.390   .     S
Be60   He63    1.096   .     S
Be61   C59     1.389   .     S
Be61   He62    1.096   .     S
C59    B32     1.357   .     D
B32    C60     1.356   .     S
Be62   C61     1.390   .     S
Be62   He64    1.098   .     S
Be62   Be127   1.389   1_455 D
Be63   C62     1.390   .     S
Be63   Be98    1.390   1_455 D
C63    H1      1.997   1_556 S
C63    B3      1.358   1_546 S
C64    B3      1.358   1_556 D
H17    C65     1.998   .     S
H17    C71     1.998   .     S
H17    C100    1.996   1_554 S
H17    C106    1.998   1_554 S
H18    C67     2.000   .     S
H18    C69     1.996   .     S
H18    C75     1.995   .     S
H18    C102    1.997   1_554 S
H19    C66     1.998   .     S
H19    C70     1.996   .     S
H19    C77     1.995   .     S
H19    C104    1.997   1_554 S
H20    C68     2.000   .     S
H20    C73     1.999   .     S
H20    C101    1.996   1_554 S
H20    C108    2.000   1_554 S
H21    C72     2.000   .     S
H21    C79     2.001   .     S
H21    C82     2.005   .     S
H21    C83     2.004   .     S
H22    C74     2.002   .     S
H22    C80     2.002   .     S
H22    C81     2.005   .     S
H22    C85     2.002   .     S
H23    C78     1.997   .     S
H23    C87     1.991   .     S
H23    C90     1.996   .     S
H23    C91     1.994   .     S
H24    C76     1.997   .     S
H24    C88     1.991   .     S
H24    C89     1.997   .     S
H24    C93     1.994   .     S
Be64   Be65    1.393   .     D
Be64   C66     1.389   .     S
Be64   He66    1.097   .     S
Be65   C65     1.389   .     S
Be65   He65    1.097   .     S
C65    B46     1.358   .     S
C66    B46     1.358   .     D
Be66   Be67    1.393   .     D
Be66   C68     1.389   .     S
Be66   He68    1.097   .     S
Be67   C67     1.389   .     S
Be67   He67    1.097   .     S
C67    B47     1.358   1_554 D
C68    B47     1.358   1_554 S
B33    Li33    1.096   .     S
B33    C100    1.357   1_554 S
B33    C101    1.358   1_564 D
Be68   Be69    1.393   .     D
Be68   C70     1.389   .     S
Be68   He70    1.097   .     S
Be69   C69     1.389   .     S
Be69   He69    1.097   .     S
C69    B34     1.358   .     S
B34    C70     1.357   .     D
B34    Li34    1.098   .     S
Be70   Be71    1.391   .     D
Be70   C72     1.389   .     S
Be70   He72    1.097   .     S
Be71   C71     1.390   .     S
Be71   He71    1.097   .     S
C71    B35     1.358   .     D
B35    C72     1.358   .     S
B35    Li35    1.097   .     S
Be72   Be73    1.391   .     D
Be72   C74     1.389   .     S
Be72   He74    1.097   .     S
Be73   C73     1.389   .     S
Be73   He73    1.097   .     S
C73    B36     1.359   .     D
B36    C74     1.358   .     S
B36    Li36    1.097   .     S
Be74   Be75    1.392   .     D
Be74   C76     1.389   .     S
Be74   He75    1.097   .     S
Be75   C75     1.389   .     S
Be75   He128   1.097   1_554 S
C75    B37     1.358   .     S
B37    C76     1.358   .     D
B37    Li37    1.098   .     S
B38    C95     1.356   .     D
B38    C96     1.356   1_565 S
B38    Li62    1.099   .     S
Be76   Be77    1.391   .     D
Be76   C78     1.389   .     S
Be76   He77    1.097   .     S
Be77   C77     1.389   .     S
Be77   He76    1.097   1_554 S
C77    B39     1.358   .     D
B39    C78     1.357   .     S
B39    Li38    1.098   .     S
He76   Be77    1.097   1_556 S
Be78   Be79    1.394   1_545 D
Be78   C80     1.389   .     S
Be78   He79    1.097   .     S
Be79   Be78    1.394   1_565 D
Be79   C79     1.389   .     S
Be79   He78    1.097   .     S
C79    B40     1.358   .     D
B40    C80     1.358   1_565 S
B40    Li39    1.098   .     S
C80    B40     1.358   1_545 S
Be80   C81     1.389   1_455 S
Be80   He80    1.096   1_455 S
C81    Be80    1.389   1_655 S
C81    B9      1.359   1_655 S
He80   Be80    1.096   1_655 S
Be81   C82     1.390   1_455 S
Be81   He81    1.096   1_455 S
C82    Be81    1.390   1_655 S
C82    B10     1.359   1_655 S
He81   Be81    1.096   1_655 S
Be82   Be83    1.392   .     D
Be82   C84     1.389   .     S
Be82   He83    1.097   .     S
Be83   C83     1.390   .     S
Be83   He82    1.097   .     S
C83    B41     1.358   .     D
B41    C84     1.359   .     S
B41    Li40    1.097   .     S
C84    H32     1.999   .     S
Be84   Be85    1.392   .     D
Be84   C86     1.389   .     S
Be84   He85    1.097   .     S
Be85   C85     1.390   .     S
Be85   He84    1.097   .     S
C85    B42     1.358   .     D
B42    C86     1.358   .     S
B42    Li41    1.097   .     S
C86    H31     1.997   .     S
Be86   Be87    1.392   .     D
Be86   C88     1.389   .     S
Be86   He87    1.097   .     S
Be87   C87     1.389   .     S
Be87   He86    1.097   .     S
C87    B43     1.357   .     S
B43    C88     1.357   .     D
B43    Li42    1.098   .     S
Be88   C89     1.389   .     S
Be88   He88    1.097   .     S
Be89   C90     1.389   .     S
Be89   He89    1.097   .     S
Be90   Be91    1.394   .     D
Be90   C92     1.390   .     S
Be90   He91    1.096   .     S
Be91   C91     1.389   .     S
Be91   He90    1.096   .     S
C91    B44     1.356   .     D
B44    C92     1.356   .     S
B44    Li43    1.099   .     S
C92    H25     1.997   .     S
Be92   Be93    1.394   .     D
Be92   C94     1.390   .     S
Be92   He93    1.096   .     S
Be93   C93     1.389   .     S
Be93   He92    1.096   .     S
C93    B45     1.356   .     S
B45    C94     1.357   .     D
B45    Li44    1.099   .     S
C94    H26     1.997   .     S
Be94   Be95    1.394   1_545 D
Be94   C96     1.389   .     S
Be94   He95    1.096   .     S
Be95   Be94    1.394   1_565 D
Be95   C95     1.390   .     S
Be95   He94    1.096   .     S
C95    H25     1.999   .     S
C96    B38     1.356   1_545 S
C96    H26     1.999   .     S
He96   Be97    1.098   .     S
Li45   B62     1.099   .     S
Be96   C97     1.390   .     S
Be96   He97    1.097   .     S
C97    H26     2.004   .     S
C97    B63     1.359   .     S
Be97   C98     1.390   .     S
C98    H25     2.003   .     S
C98    B64     1.359   .     S
H25    C117    1.999   .     S
H26    C115    1.999   .     S
B46    Li46    1.098   1_554 S
B47    C67     1.358   1_556 D
B47    C68     1.358   1_556 S
B47    Li47    1.098   .     S
H27    C103    2.004   .     S
H27    C110    1.999   .     S
H27    C113    2.000   .     S
H27    C114    2.002   .     S
H28    C105    2.003   .     S
H28    C111    1.998   .     S
H28    C112    1.998   .     S
H28    C116    2.002   .     S
H29    C109    1.999   .     S
H29    C118    2.003   .     S
H29    C121    1.998   .     S
H29    C122    1.995   .     S
H30    C107    1.999   .     S
H30    C119    2.001   .     S
H30    C120    1.997   .     S
H30    C124    1.996   .     S
He98   Be98    1.097   .     S
H31    C99     2.003   .     S
H31    C123    1.995   .     S
H31    C126    1.999   .     S
H32    C125    1.995   .     S
H32    C127    1.999   .     S
H32    C128    1.997   .     S
C99    B22     1.359   1_655 D
C99    Be98    1.389   .     S
Be98   Be63    1.390   1_655 D
Li46   B46     1.098   1_556 S
He99   Be127   1.097   .     S
Be99   Be100   1.391   1_545 D
Be99   C101    1.389   .     S
Be99   He101   1.097   .     S
Be100  Be99    1.391   1_565 D
Be100  C100    1.389   .     S
Be100  He100   1.097   .     S
C100   B33     1.357   1_556 S
C100   H17     1.996   1_556 S
C101   H20     1.996   1_556 S
C101   B33     1.358   1_546 D
Be101  Be102   1.392   .     D
Be101  C103    1.390   .     S
Be101  He103   1.097   .     S
Be102  C102    1.389   .     S
Be102  He102   1.097   .     S
C102   H18     1.997   1_556 S
C102   B48     1.358   .     S
B48    C103    1.358   .     D
B48    Li48    1.098   .     S
Be103  Be104   1.392   .     D
Be103  C105    1.390   .     S
Be103  He105   1.097   .     S
Be104  C104    1.389   .     S
Be104  He104   1.097   .     S
C104   H19     1.997   1_556 S
C104   B49     1.358   .     D
B49    C105    1.358   .     S
B49    Li49    1.098   .     S
Be105  Be106   1.394   .     D
Be105  C107    1.390   .     S
Be105  He107   1.097   .     S
Be106  C106    1.389   .     S
Be106  He106   1.096   .     S
C106   H17     1.998   1_556 S
C106   B50     1.358   .     S
B50    C107    1.356   .     D
B50    Li50    1.098   .     S
Be107  Be108   1.394   .     D
Be107  C109    1.390   .     S
Be107  He109   1.097   .     S
Be108  C108    1.389   .     S
Be108  He108   1.096   .     S
C108   H20     2.000   1_556 S
C108   B51     1.358   .     D
B51    C109    1.356   .     S
B51    Li51    1.098   .     S
Be109  Be110   1.393   .     D
Be109  C111    1.389   .     S
Be109  He111   1.097   .     S
Be110  C110    1.389   .     S
Be110  He110   1.097   .     S
C110   B52     1.358   .     S
B52    C111    1.358   .     D
B52    Li52    1.098   .     S
Be111  C112    1.389   .     S
Be111  He112   1.097   .     S
Be111  Be128   1.391   .     D
B53    C112    1.358   .     S
B53    Li53    1.097   .     S
Be112  C113    1.389   .     S
Be112  He113   1.097   .     S
C113   B54     1.359   .     S
B54    Li54    1.097   .     S
Be113  Be114   1.391   .     D
Be113  C115    1.389   .     S
Be113  He115   1.097   .     S
Be114  C114    1.389   .     S
Be114  He114   1.097   .     S
C114   B55     1.358   .     S
B55    C115    1.359   .     D
B55    Li55    1.097   .     S
Be115  Be116   1.391   .     D
Be115  C117    1.389   .     S
Be115  He117   1.097   .     S
Be116  C116    1.390   .     S
Be116  He116   1.097   .     S
C116   B56     1.358   .     D
B56    C117    1.358   .     S
B56    Li56    1.097   .     S
Be117  Be118   1.391   1_565 D
Be117  C119    1.389   .     S
Be117  He119   1.097   .     S
Be118  Be117   1.391   1_545 D
Be118  C118    1.389   .     S
Be118  He118   1.097   .     S
C118   B57     1.359   1_545 S
B57    C118    1.359   1_565 S
B57    C119    1.359   .     D
B57    Li57    1.097   .     S
Be119  Be54    1.392   1_655 D
Be119  C120    1.389   .     S
Be119  He120   1.097   .     S
B58    C51     1.358   1_655 S
B58    C120    1.358   .     D
B58    Li58    1.098   .     S
Be120  Be55    1.392   1_655 D
Be120  C121    1.389   .     S
Be120  He121   1.097   .     S
C121   B59     1.358   .     D
B59    C52     1.358   1_655 S
B59    Li59    1.098   .     S
Be121  Be122   1.393   .     D
Be121  C123    1.389   .     S
Be121  He123   1.096   .     S
Be122  C122    1.389   .     S
Be122  He122   1.097   .     S
C122   B60     1.356   .     S
B60    C123    1.357   .     D
B60    Li60    1.098   .     S
Be123  Be124   1.392   .     D
Be123  C125    1.389   .     S
Be123  He125   1.096   .     S
Be124  C124    1.390   .     S
Be124  He124   1.097   .     S
C124   B61     1.356   .     S
B61    C125    1.357   .     D
B61    Li61    1.098   .     S
B62    C126    1.356   .     S
B62    C127    1.357   .     D
Be125  Be126   1.394   .     D
Be125  C127    1.389   .     S
Be125  He127   1.096   .     S
Be126  C126    1.389   .     S
Be126  He126   1.096   .     S
B63    Li63    1.097   .     S
B64    Li64    1.097   .     S
Be127  Be62    1.389   1_655 D
Be127  C128    1.389   .     S
C128   B25     1.358   1_655 D
He128  Be75    1.097   1_556 S
