# Supplementary material for: Data-Driven Search Algorithm for Discovery of Synthesizable Zeolitic Imidazolate Frameworks
Source: JACS Au. 2025 Mar 7;5(3):1460–70. doi: 10.1021/jacsau.5c00077 (PMC11938011; doi:10.1021/jacsau.5c00077)
Supplement: Supplementary file 5 — au5c00077_si_005.zip [file au5c00077_si_005.zip › Tier 2/T-242_131_3_2205.cif]

data_131_3_2205.lmp-nosymm
_audit_creation_date              2023-09-12
_audit_creation_method            'Materials Studio'
_symmetry_space_group_name_H-M    'P42/MMC'
_symmetry_Int_Tables_number       131
_symmetry_cell_setting            tetragonal
loop_
_symmetry_equiv_pos_as_xyz
  x,y,z
  -x,-y,z
  -y,x,z+1/2
  y,-x,z+1/2
  -x,y,-z
  x,-y,-z
  y,x,-z+1/2
  -y,-x,-z+1/2
  -x,-y,-z
  x,y,-z
  y,-x,-z+1/2
  -y,x,-z+1/2
  x,-y,z
  -x,y,z
  -y,-x,z+1/2
  y,x,z+1/2
_cell_length_a                    17.5749
_cell_length_b                    17.5749
_cell_length_c                    57.4459
_cell_angle_alpha                 90.0000
_cell_angle_beta                  90.0000
_cell_angle_gamma                 90.0000
loop_
_atom_site_label
_atom_site_type_symbol
_atom_site_fract_x
_atom_site_fract_y
_atom_site_fract_z
_atom_site_U_iso_or_equiv
_atom_site_adp_type
_atom_site_occupancy
H1     Zn    0.33057   0.17254   0.21075   0.00000  Uiso   1.00
H5     Zn    0.16612   0.32558   0.13097   0.00000  Uiso   1.00
H9     Zn    0.32823   0.16932   0.05315   0.00000  Uiso   1.00
Be1    C     0.18812   0.15027   0.24104   0.00000  Uiso   1.00
C1     N     0.25375   0.19088   0.23580   0.00000  Uiso   1.00
He1    H     0.17419   0.09726   0.23193   0.00000  Uiso   1.00
Be5    C     0.34918   0.96040   0.17797   0.00000  Uiso   1.00
C5     N     0.33141   0.06427   0.20030   0.00000  Uiso   1.00
He5    H     0.35969   0.08006   0.16378   0.00000  Uiso   1.00
Be9    C     0.53960   0.27093   0.22983   0.00000  Uiso   1.00
C9     N     0.43578   0.20345   0.21973   0.00000  Uiso   1.00
He9    H     0.42016   0.31379   0.23617   0.00000  Uiso   1.00
Be13   C     0.32605   0.30015   0.14915   0.00000  Uiso   1.00
Be17   C     0.36350   0.26673   0.16789   0.00000  Uiso   1.00
C13    N     0.30914   0.23493   0.18251   0.00000  Uiso   1.00
B1     C     0.24125   0.24802   0.17199   0.00000  Uiso   1.00
C17    N     0.24856   0.28693   0.15170   0.00000  Uiso   1.00
He13   H     0.42427   0.26467   0.17219   0.00000  Uiso   1.00
He17   H     0.34867   0.33158   0.13418   0.00000  Uiso   1.00
Li1    H     0.18642   0.22957   0.17920   0.00000  Uiso   1.00
Be21   C     0.11216   0.53956   0.15819   0.00000  Uiso   1.00
C21    N     0.14877   0.43563   0.13814   0.00000  Uiso   1.00
He21   H     0.08849   0.42023   0.17087   0.00000  Uiso   1.00
Be25   C     0.96029   0.20606   0.14296   0.00000  Uiso   1.00
C25    N     0.06425   0.27863   0.13698   0.00000  Uiso   1.00
He25   H     0.08050   0.16056   0.14680   0.00000  Uiso   1.00
Be29   C     0.19990   0.28647   0.05929   0.00000  Uiso   1.00
Be33   C     0.16276   0.32419   0.07737   0.00000  Uiso   1.00
C29    N     0.19589   0.30170   0.09821   0.00000  Uiso   1.00
B5     C     0.25043   0.25060   0.09228   0.00000  Uiso   1.00
C33    N     0.25506   0.23946   0.06896   0.00000  Uiso   1.00
He29   H     0.11573   0.36517   0.07704   0.00000  Uiso   1.00
He33   H     0.19076   0.28852   0.04042   0.00000  Uiso   1.00
Li5    H     0.28741   0.22194   0.10494   0.00000  Uiso   1.00
Be37   C     0.76689   0.12301   0.01211   0.00000  Uiso   1.00
C37    N     0.30010   0.15691   0.01967   0.00000  Uiso   1.00
He37   H     0.19090   0.10095   0.02446   0.00000  Uiso   1.00
Be41   C     0.29655   0.96036   0.08819   0.00000  Uiso   1.00
C41    N     0.31443   0.06427   0.06587   0.00000  Uiso   1.00
He41   H     0.28405   0.08007   0.10221   0.00000  Uiso   1.00
Be45   C     0.53964   0.27648   0.06325   0.00000  Uiso   1.00
C45    N     0.43570   0.20374   0.05753   0.00000  Uiso   1.00
He45   H     0.41977   0.32220   0.06710   0.00000  Uiso   1.00
B9     C     0.25251   0.25251   0.25000   0.00000  Uiso   1.00
Li11   H     0.29659   0.29659   0.25000   0.00000  Uiso   1.00
Li9    H     0.60634   0.20530   1.00000   0.00000  Uiso   1.00
B23    C     0.66194   0.17682   1.00000   0.00000  Uiso   1.00
B11    C     0.32318   1.00000   0.21316   0.00000  Uiso   1.00
Li15   H     0.30909   1.00000   0.23177   0.00000  Uiso   1.00
B13    C     0.32639   1.00000   0.05330   0.00000  Uiso   1.00
Li17   H     0.34119   1.00000   0.03472   0.00000  Uiso   1.00
B15    C     0.50000   0.16572   0.21352   0.00000  Uiso   1.00
Li19   H     0.50000   0.10949   0.20517   0.00000  Uiso   1.00
B17    C     0.50000   0.16262   0.05387   0.00000  Uiso   1.00
Li21   H     0.50000   0.10208   0.04915   0.00000  Uiso   1.00
B19    C     0.17092   0.50000   0.12693   0.00000  Uiso   1.00
Li23   H     0.20170   0.50000   0.11030   0.00000  Uiso   1.00
B21    C     1.00000   0.31937   0.13304   0.00000  Uiso   1.00
Li25   H     1.00000   0.37962   0.12793   0.00000  Uiso   1.00
loop_
_geom_bond_atom_site_label_1
_geom_bond_atom_site_label_2
_geom_bond_distance
_geom_bond_site_symmetry_2
_ccdc_geom_bond_type
H1     C1      1.999   .     S
H1     C5      1.995   .     S
H1     C9      1.995   .     S
H1     C13     1.994   .     S
H5     C17     1.995   .     S
H5     C21     2.001   .     S
H5     C25     2.001   .     S
H5     C29     1.997   .     S
H9     C33     2.000   .     S
H9     C37     1.998   .     S
H9     C41     2.000   .     S
H9     C45     1.999   .     S
Be1    C1      1.389   .     A
Be1    He1     1.096   .     S
Be1    Be1     1.394   7     A
C1     B9      1.356   .     A
Be5    He5     1.097   13_565 S
Be5    Be5     1.392   13_575 A
Be5    C5      1.390   13_565 A
C5     B11     1.357   1_545 A
C5     Be5     1.390   13_565 A
He5    Be5     1.097   13_565 S
Be9    C9      1.389   14_655 A
Be9    He9     1.096   14_655 S
Be9    Be9     1.392   14_655 A
C9     B15     1.357   .     A
C9     Be9     1.389   14_655 A
He9    Be9     1.096   14_655 S
Be13   Be17    1.392   .     D
Be13   C17     1.389   .     S
Be13   He17    1.097   .     S
Be17   C13     1.389   .     S
Be17   He13    1.097   .     S
C13    B1      1.357   .     S
B1     C17     1.357   .     D
B1     Li1     1.098   .     S
Be21   He21    1.097   13_565 S
Be21   Be21    1.391   13_565 A
Be21   C21     1.390   13_565 A
C21    B19     1.359   .     A
C21    Be21    1.390   13_565 A
He21   Be21    1.097   13_565 S
Be25   C25     1.390   14_655 A
Be25   Be25    1.396   14_755 A
Be25   He25    1.096   14_655 S
C25    B21     1.356   1_455 A
C25    Be25    1.390   14_655 A
He25   Be25    1.096   14_655 S
Be29   Be33    1.394   .     D
Be29   C33     1.390   .     S
Be29   He33    1.097   .     S
Be33   C29     1.389   .     S
Be33   He29    1.097   .     S
C29    B5      1.357   .     D
B5     C33     1.356   .     S
B5     Li5     1.098   .     S
Be37   C37     1.389   14_655 A
Be37   He37    1.097   14_655 S
Be37   Be37    1.391   10    A
C37    Be37    1.389   14_655 A
C37    B23     1.358   5_656 A
He37   Be37    1.097   14_655 S
Be41   C41     1.390   13_565 A
Be41   Be41    1.394   13_575 A
Be41   He41    1.096   13_565 S
C41    B13     1.357   1_545 A
C41    Be41    1.390   13_565 A
He41   Be41    1.096   13_565 S
Be45   C45     1.389   14_655 A
Be45   He45    1.097   14_655 S
Be45   Be45    1.393   14_655 A
C45    B17     1.358   .     A
C45    Be45    1.389   14_655 A
He45   Be45    1.097   14_655 S
B9     C1      1.356   7     A
B9     Li11    1.096   .     S
Li9    B23     1.098   .     S
B23    C37     1.358   5_656 A
B23    C37     1.358   14_656 A
B11    C5      1.357   1_565 A
B11    C5      1.357   13_565 A
B11    Li15    1.098   .     S
B13    C41     1.357   1_565 A
B13    C41     1.357   13_565 A
B13    Li17    1.099   .     S
B15    C9      1.357   14_655 A
B15    Li19    1.099   .     S
B17    C45     1.358   14_655 A
B17    Li21    1.098   .     S
B19    C21     1.359   13_565 A
B19    Li23    1.098   .     S
B21    C25     1.356   1_655 A
B21    C25     1.356   14_655 A
B21    Li25    1.099   .     S
