# Supplementary material for: Data-Driven Search Algorithm for Discovery of Synthesizable Zeolitic Imidazolate Frameworks
Source: JACS Au. 2025 Mar 7;5(3):1460–70. doi: 10.1021/jacsau.5c00077 (PMC11938011; doi:10.1021/jacsau.5c00077)
Supplement: Supplementary file 5 — au5c00077_si_005.zip [file au5c00077_si_005.zip › Tier 2/T-243_74_3_2564192.cif]

data_74_3_2564192.lmp-nosymm
_audit_creation_date              2023-09-12
_audit_creation_method            'Materials Studio'
_symmetry_space_group_name_H-M    'P1'
_symmetry_Int_Tables_number       1
_symmetry_cell_setting            triclinic
loop_
_symmetry_equiv_pos_as_xyz
  x,y,z
_cell_length_a                    43.8217
_cell_length_b                    30.1746
_cell_length_c                    9.5110
_cell_angle_alpha                 89.9305
_cell_angle_beta                  90.0657
_cell_angle_gamma                 86.7124
loop_
_atom_site_label
_atom_site_type_symbol
_atom_site_fract_x
_atom_site_fract_y
_atom_site_fract_z
_atom_site_U_iso_or_equiv
_atom_site_adp_type
_atom_site_occupancy
H1     Zn    0.17555   0.08404   0.07527   0.00000  Uiso   1.00
H2     Zn    0.29639   0.09811   0.35413   0.00000  Uiso   1.00
H3     Zn    0.19134   0.38906   0.16922   0.00000  Uiso   1.00
H4     Zn    0.31589   0.40809   0.41431   0.00000  Uiso   1.00
H5     Zn    0.10382   0.14683   0.57113   0.00000  Uiso   1.00
H6     Zn    0.36965   0.14445   0.85038   0.00000  Uiso   1.00
H7     Zn    0.11931   0.34007   0.67255   0.00000  Uiso   1.00
H8     Zn    0.38725   0.33930   0.91965   0.00000  Uiso   1.00
H9     Zn    0.99583   0.43743   0.68667   0.00000  Uiso   1.00
Be1    C     0.24328   0.16140   0.24688   0.00000  Uiso   1.00
Be2    C     0.21534   0.15730   0.17944   0.00000  Uiso   1.00
C1     N     0.21121   0.11239   0.16052   0.00000  Uiso   1.00
B1     C     0.23619   0.09083   0.21824   0.00000  Uiso   1.00
C2     N     0.25605   0.11900   0.27332   0.00000  Uiso   1.00
He1    H     0.19827   0.18265   0.14222   0.00000  Uiso   1.00
He2    H     0.25483   0.19099   0.27924   0.00000  Uiso   1.00
Li1    H     0.23995   0.05455   0.22030   0.00000  Uiso   1.00
Be3    C     0.27583   0.33424   0.32061   0.00000  Uiso   1.00
Be4    C     0.24715   0.32906   0.26152   0.00000  Uiso   1.00
C3     N     0.23328   0.37099   0.23852   0.00000  Uiso   1.00
B2     C     0.25334   0.39997   0.28723   0.00000  Uiso   1.00
C4     N     0.27941   0.37936   0.33792   0.00000  Uiso   1.00
He3    H     0.23579   0.29894   0.23292   0.00000  Uiso   1.00
He4    H     0.29376   0.30947   0.35313   0.00000  Uiso   1.00
Li2    H     0.24897   0.43616   0.28559   0.00000  Uiso   1.00
C5     N     0.18259   0.01844   0.06972   0.00000  Uiso   1.00
He5    H     0.19785   0.00684   0.28515   0.00000  Uiso   1.00
Li3    H     0.16835   0.99997   0.86051   0.00000  Uiso   1.00
Be5    C     0.27278   0.05035   0.60187   0.00000  Uiso   1.00
Be6    C     0.27235   0.00873   0.66446   0.00000  Uiso   1.00
B3     C     0.29694   0.00202   0.46507   0.00000  Uiso   1.00
C6     N     0.28877   0.04595   0.47605   0.00000  Uiso   1.00
He6    H     0.26262   0.99893   0.76521   0.00000  Uiso   1.00
He7    H     0.26330   0.08271   0.63872   0.00000  Uiso   1.00
Be7    C     0.20958   0.43691   0.91116   0.00000  Uiso   1.00
Be8    C     0.20813   0.47842   0.84716   0.00000  Uiso   1.00
B4     C     0.18683   0.48466   0.05456   0.00000  Uiso   1.00
C7     N     0.19567   0.44100   0.04216   0.00000  Uiso   1.00
He8    H     0.21592   0.48845   0.74294   0.00000  Uiso   1.00
He9    H     0.21904   0.40480   0.87211   0.00000  Uiso   1.00
C8     N     0.30676   0.47312   0.43713   0.00000  Uiso   1.00
He10   H     0.29106   0.48903   0.22500   0.00000  Uiso   1.00
Li4    H     0.31963   0.48708   0.65162   0.00000  Uiso   1.00
Be9    C     0.09220   0.09637   0.29598   0.00000  Uiso   1.00
Be10   C     0.10912   0.08221   0.17886   0.00000  Uiso   1.00
C9     N     0.13903   0.09400   0.19803   0.00000  Uiso   1.00
B5     C     0.13952   0.11397   0.32544   0.00000  Uiso   1.00
C10    N     0.11185   0.11573   0.38945   0.00000  Uiso   1.00
He11   H     0.10217   0.06474   0.08412   0.00000  Uiso   1.00
He12   H     0.06792   0.09370   0.32014   0.00000  Uiso   1.00
Li5    H     0.16019   0.12678   0.37199   0.00000  Uiso   1.00
Be11   C     0.36088   0.06266   0.03655   0.00000  Uiso   1.00
Be12   C     0.34385   0.05145   0.15372   0.00000  Uiso   1.00
C11    N     0.32626   0.08892   0.19557   0.00000  Uiso   1.00
B6     C     0.33323   0.12139   0.10405   0.00000  Uiso   1.00
C12    N     0.35426   0.10726   0.00683   0.00000  Uiso   1.00
He13   H     0.34287   0.01974   0.20927   0.00000  Uiso   1.00
He14   H     0.37719   0.04247   0.97271   0.00000  Uiso   1.00
Li6    H     0.32310   0.15550   0.10844   0.00000  Uiso   1.00
Be13   C     0.13394   0.42509   0.51313   0.00000  Uiso   1.00
Be14   C     0.15071   0.43687   0.39583   0.00000  Uiso   1.00
C13    N     0.16309   0.39821   0.33380   0.00000  Uiso   1.00
B7     C     0.15392   0.36460   0.41570   0.00000  Uiso   1.00
C14    N     0.13577   0.37910   0.52377   0.00000  Uiso   1.00
He15   H     0.15463   0.46972   0.35252   0.00000  Uiso   1.00
He16   H     0.12077   0.44579   0.58890   0.00000  Uiso   1.00
Li7    H     0.15999   0.32939   0.39511   0.00000  Uiso   1.00
Be15   C     0.39634   0.40134   0.17064   0.00000  Uiso   1.00
Be16   C     0.37955   0.41759   0.28577   0.00000  Uiso   1.00
C15    N     0.35082   0.40042   0.28025   0.00000  Uiso   1.00
B8     C     0.35107   0.37444   0.16398   0.00000  Uiso   1.00
C16    N     0.37797   0.37430   0.09352   0.00000  Uiso   1.00
He17   H     0.38567   0.44025   0.36997   0.00000  Uiso   1.00
He18   H     0.41979   0.40670   0.13748   0.00000  Uiso   1.00
Li8    H     0.33146   0.35610   0.12969   0.00000  Uiso   1.00
Be17   C     0.16926   0.14764   0.68275   0.00000  Uiso   1.00
Be18   C     0.18590   0.13327   0.80071   0.00000  Uiso   1.00
C17    N     0.16615   0.11305   0.89153   0.00000  Uiso   1.00
B9     C     0.13867   0.11468   0.82547   0.00000  Uiso   1.00
C18    N     0.13932   0.13574   0.69974   0.00000  Uiso   1.00
He19   H     0.21002   0.13636   0.82794   0.00000  Uiso   1.00
He20   H     0.17638   0.16557   0.58908   0.00000  Uiso   1.00
Li9    H     0.11796   0.10138   0.86983   0.00000  Uiso   1.00
Be19   C     0.32064   0.19185   0.65935   0.00000  Uiso   1.00
Be20   C     0.30329   0.18140   0.54234   0.00000  Uiso   1.00
C19    N     0.31105   0.13768   0.50549   0.00000  Uiso   1.00
B10    C     0.33290   0.12329   0.59874   0.00000  Uiso   1.00
C20    N     0.33960   0.15489   0.69340   0.00000  Uiso   1.00
He21   H     0.28588   0.20143   0.48410   0.00000  Uiso   1.00
He22   H     0.32093   0.22263   0.72036   0.00000  Uiso   1.00
Li10   H     0.34385   0.08961   0.59842   0.00000  Uiso   1.00
Be21   C     0.16641   0.29259   0.87375   0.00000  Uiso   1.00
Be22   C     0.18347   0.30377   0.99092   0.00000  Uiso   1.00
C21    N     0.17616   0.34800   0.02283   0.00000  Uiso   1.00
B11    C     0.15464   0.36189   0.92720   0.00000  Uiso   1.00
C22    N     0.14801   0.32963   0.83477   0.00000  Uiso   1.00
He23   H     0.20045   0.28391   0.05216   0.00000  Uiso   1.00
He24   H     0.16604   0.26129   0.81555   0.00000  Uiso   1.00
Li11   H     0.14394   0.39571   0.92391   0.00000  Uiso   1.00
Be23   C     0.32305   0.34024   0.79898   0.00000  Uiso   1.00
Be24   C     0.30660   0.35601   0.68221   0.00000  Uiso   1.00
C23    N     0.32655   0.37670   0.59349   0.00000  Uiso   1.00
B12    C     0.35402   0.37390   0.65988   0.00000  Uiso   1.00
C24    N     0.35317   0.35151   0.78345   0.00000  Uiso   1.00
He25   H     0.28242   0.35368   0.65476   0.00000  Uiso   1.00
He26   H     0.31566   0.32171   0.89094   0.00000  Uiso   1.00
Li12   H     0.37486   0.38708   0.61641   0.00000  Uiso   1.00
Be25   C     0.10105   0.27946   0.43466   0.00000  Uiso   1.00
Be26   C     0.09730   0.23462   0.40982   0.00000  Uiso   1.00
C25    N     0.10483   0.21143   0.53231   0.00000  Uiso   1.00
B13    C     0.11216   0.24249   0.62755   0.00000  Uiso   1.00
C26    N     0.11101   0.28401   0.57243   0.00000  Uiso   1.00
He27   H     0.09021   0.21736   0.31484   0.00000  Uiso   1.00
He28   H     0.09767   0.30826   0.36476   0.00000  Uiso   1.00
Li13   H     0.11894   0.23466   0.73632   0.00000  Uiso   1.00
Be27   C     0.39136   0.25427   0.09537   0.00000  Uiso   1.00
Be28   C     0.38726   0.20916   0.07817   0.00000  Uiso   1.00
C27    N     0.37817   0.20226   0.94025   0.00000  Uiso   1.00
B14    C     0.37779   0.24273   0.87774   0.00000  Uiso   1.00
C28    N     0.38483   0.27536   0.96816   0.00000  Uiso   1.00
He29   H     0.38983   0.18166   0.15354   0.00000  Uiso   1.00
He30   H     0.39808   0.27303   0.18803   0.00000  Uiso   1.00
Li14   H     0.37176   0.24868   0.76698   0.00000  Uiso   1.00
Be29   C     0.02164   0.13280   0.79043   0.00000  Uiso   1.00
Be30   C     0.04762   0.15561   0.76043   0.00000  Uiso   1.00
C29    N     0.06427   0.13205   0.65806   0.00000  Uiso   1.00
B15    C     0.04850   0.09556   0.63181   0.00000  Uiso   1.00
C30    N     0.02218   0.09512   0.70654   0.00000  Uiso   1.00
He31   H     0.05526   0.18696   0.80238   0.00000  Uiso   1.00
He32   H     0.00266   0.14081   0.86277   0.00000  Uiso   1.00
Li15   H     0.05583   0.06969   0.55605   0.00000  Uiso   1.00
Be31   C     0.44220   0.09002   0.60499   0.00000  Uiso   1.00
Be32   C     0.41375   0.11249   0.61999   0.00000  Uiso   1.00
C31    N     0.40658   0.11406   0.76226   0.00000  Uiso   1.00
B16    C     0.43084   0.09336   0.82870   0.00000  Uiso   1.00
C32    N     0.45268   0.07743   0.73789   0.00000  Uiso   1.00
He33   H     0.39818   0.12742   0.54047   0.00000  Uiso   1.00
He34   H     0.45559   0.08202   0.51012   0.00000  Uiso   1.00
Li16   H     0.43230   0.08901   0.94320   0.00000  Uiso   1.00
Be33   C     0.03892   0.38390   0.88230   0.00000  Uiso   1.00
Be34   C     0.06781   0.36213   0.88059   0.00000  Uiso   1.00
C33    N     0.08027   0.36745   0.74788   0.00000  Uiso   1.00
B17    C     0.05853   0.39092   0.67277   0.00000  Uiso   1.00
C34    N     0.03312   0.40176   0.74955   0.00000  Uiso   1.00
He35   H     0.08061   0.34395   0.96369   0.00000  Uiso   1.00
He36   H     0.02211   0.38775   0.96724   0.00000  Uiso   1.00
Li17   H     0.06152   0.40074   0.56272   0.00000  Uiso   1.00
Be35   C     0.47382   0.34109   0.73257   0.00000  Uiso   1.00
Be36   C     0.44908   0.31934   0.78517   0.00000  Uiso   1.00
C35    N     0.42790   0.35111   0.83759   0.00000  Uiso   1.00
B18    C     0.44004   0.39079   0.81313   0.00000  Uiso   1.00
C36    N     0.46810   0.38639   0.75268   0.00000  Uiso   1.00
He37   H     0.44513   0.28380   0.79064   0.00000  Uiso   1.00
Li18   H     0.46932   0.99944   0.51787   0.00000  Uiso   1.00
Li19   H     0.42883   0.42290   0.84266   0.00000  Uiso   1.00
Be37   C     0.99747   0.02482   0.26506   0.00000  Uiso   1.00
Be38   C     0.99710   0.05245   0.38201   0.00000  Uiso   1.00
He38   H     0.99884   0.08850   0.38979   0.00000  Uiso   1.00
He39   H     0.00006   0.03294   0.15356   0.00000  Uiso   1.00
Be39   C     0.01121   0.46203   0.25817   0.00000  Uiso   1.00
Be40   C     0.01239   0.43378   0.37406   0.00000  Uiso   1.00
C37    N     0.00041   0.45732   0.48854   0.00000  Uiso   1.00
He40   H     0.02110   0.39912   0.38409   0.00000  Uiso   1.00
He41   H     0.01918   0.45624   0.15015   0.00000  Uiso   1.00
C38    N     0.48940   0.48802   0.80669   0.00000  Uiso   1.00
C39    N     0.00512   0.99650   0.81908   0.00000  Uiso   1.00
C40    N     0.99881   0.49285   0.79788   0.00000  Uiso   1.00
Be41   C     0.46174   0.44367   0.40346   0.00000  Uiso   1.00
Be42   C     0.46188   0.47201   0.28777   0.00000  Uiso   1.00
C41    N     0.48389   0.45646   0.49706   0.00000  Uiso   1.00
He42   H     0.44780   0.47329   0.19233   0.00000  Uiso   1.00
He43   H     0.44763   0.41572   0.42710   0.00000  Uiso   1.00
C42    N     0.99439   0.02628   0.50089   0.00000  Uiso   1.00
H10    Zn    0.17779   0.89024   0.89943   0.00000  Uiso   1.00
H11    Zn    0.29782   0.91452   0.62065   0.00000  Uiso   1.00
H12    Zn    0.18252   0.57194   0.89827   0.00000  Uiso   1.00
H13    Zn    0.30512   0.59810   0.63994   0.00000  Uiso   1.00
H14    Zn    0.10905   0.83051   0.40121   0.00000  Uiso   1.00
H15    Zn    0.37326   0.85865   0.11902   0.00000  Uiso   1.00
H16    Zn    0.10883   0.63258   0.40630   0.00000  Uiso   1.00
H17    Zn    0.37305   0.66057   0.14444   0.00000  Uiso   1.00
H18    Zn    0.99314   0.92739   0.19064   0.00000  Uiso   1.00
H19    Zn    0.49247   0.55452   0.19104   0.00000  Uiso   1.00
Be43   C     0.26063   0.83846   0.72349   0.00000  Uiso   1.00
Be44   C     0.23307   0.83198   0.79133   0.00000  Uiso   1.00
C43    N     0.21870   0.87335   0.81763   0.00000  Uiso   1.00
B19    C     0.23723   0.90324   0.76169   0.00000  Uiso   1.00
C44    N     0.26281   0.88378   0.70300   0.00000  Uiso   1.00
He44   H     0.22283   0.80136   0.82436   0.00000  Uiso   1.00
He45   H     0.27859   0.81446   0.68665   0.00000  Uiso   1.00
Li20   H     0.23196   0.93922   0.76335   0.00000  Uiso   1.00
Be45   C     0.24847   0.65448   0.73958   0.00000  Uiso   1.00
Be46   C     0.22040   0.64769   0.80214   0.00000  Uiso   1.00
C45    N     0.21807   0.60230   0.81966   0.00000  Uiso   1.00
B20    C     0.24413   0.58312   0.76440   0.00000  Uiso   1.00
C46    N     0.26310   0.61326   0.71336   0.00000  Uiso   1.00
He46   H     0.20218   0.67154   0.83740   0.00000  Uiso   1.00
He47   H     0.25893   0.68534   0.71095   0.00000  Uiso   1.00
Li21   H     0.24943   0.54714   0.76165   0.00000  Uiso   1.00
Be47   C     0.19133   0.94803   0.14385   0.00000  Uiso   1.00
Be48   C     0.19171   0.99226   0.18412   0.00000  Uiso   1.00
B21    C     0.17631   0.98960   0.96562   0.00000  Uiso   1.00
C47    N     0.18094   0.94658   0.00591   0.00000  Uiso   1.00
He48   H     0.19708   0.91766   0.20412   0.00000  Uiso   1.00
C48    N     0.28726   0.97809   0.57576   0.00000  Uiso   1.00
Li22   H     0.30954   0.98726   0.37546   0.00000  Uiso   1.00
C49    N     0.19407   0.50864   0.93979   0.00000  Uiso   1.00
Li23   H     0.17534   0.49920   0.14744   0.00000  Uiso   1.00
Be49   C     0.29456   0.54450   0.38248   0.00000  Uiso   1.00
Be50   C     0.29639   0.50144   0.33006   0.00000  Uiso   1.00
B22    C     0.31133   0.49968   0.54947   0.00000  Uiso   1.00
C50    N     0.30462   0.54330   0.52125   0.00000  Uiso   1.00
He49   H     0.28735   0.57580   0.33017   0.00000  Uiso   1.00
Be51   C     0.10528   0.90896   0.60923   0.00000  Uiso   1.00
Be52   C     0.12156   0.92338   0.72489   0.00000  Uiso   1.00
C51    N     0.14651   0.89360   0.74635   0.00000  Uiso   1.00
B23    C     0.14428   0.86190   0.64640   0.00000  Uiso   1.00
C52    N     0.11971   0.86966   0.56119   0.00000  Uiso   1.00
He50   H     0.11757   0.95262   0.79215   0.00000  Uiso   1.00
He51   H     0.08447   0.92319   0.55864   0.00000  Uiso   1.00
Li24   H     0.16068   0.83323   0.63497   0.00000  Uiso   1.00
Be53   C     0.37373   0.93048   0.88546   0.00000  Uiso   1.00
Be54   C     0.35568   0.94317   0.76987   0.00000  Uiso   1.00
C53    N     0.33121   0.91588   0.76419   0.00000  Uiso   1.00
B24    C     0.33543   0.88722   0.87341   0.00000  Uiso   1.00
C54    N     0.36063   0.89500   0.95065   0.00000  Uiso   1.00
He52   H     0.35804   0.96988   0.69301   0.00000  Uiso   1.00
He53   H     0.39467   0.94398   0.92623   0.00000  Uiso   1.00
Li25   H     0.31973   0.86122   0.89818   0.00000  Uiso   1.00
Be55   C     0.10559   0.56003   0.63725   0.00000  Uiso   1.00
Be56   C     0.12346   0.54586   0.75186   0.00000  Uiso   1.00
C55    N     0.14886   0.57138   0.75701   0.00000  Uiso   1.00
B25    C     0.14541   0.60046   0.64872   0.00000  Uiso   1.00
C56    N     0.11968   0.59479   0.57297   0.00000  Uiso   1.00
He54   H     0.12034   0.51935   0.82861   0.00000  Uiso   1.00
He55   H     0.08399   0.54840   0.59739   0.00000  Uiso   1.00
Li26   H     0.16190   0.62541   0.62412   0.00000  Uiso   1.00
Be57   C     0.36193   0.57328   0.99373   0.00000  Uiso   1.00
Be58   C     0.34634   0.55843   0.87671   0.00000  Uiso   1.00
C57    N     0.33335   0.59524   0.80625   0.00000  Uiso   1.00
B26    C     0.34096   0.63084   0.88326   0.00000  Uiso   1.00
C58    N     0.35878   0.61936   0.99596   0.00000  Uiso   1.00
He56   H     0.34372   0.52463   0.83845   0.00000  Uiso   1.00
He57   H     0.37496   0.55458   0.07499   0.00000  Uiso   1.00
Li27   H     0.33404   0.66529   0.85557   0.00000  Uiso   1.00
Be59   C     0.16453   0.79934   0.22728   0.00000  Uiso   1.00
Be60   C     0.18097   0.81264   0.11091   0.00000  Uiso   1.00
C59    N     0.16608   0.85066   0.05602   0.00000  Uiso   1.00
B27    C     0.14134   0.85919   0.13950   0.00000  Uiso   1.00
C60    N     0.13923   0.82882   0.24375   0.00000  Uiso   1.00
He58   H     0.20209   0.79823   0.06393   0.00000  Uiso   1.00
He59   H     0.16878   0.77108   0.29863   0.00000  Uiso   1.00
Li28   H     0.12468   0.88736   0.12376   0.00000  Uiso   1.00
Be61   C     0.31195   0.83860   0.25299   0.00000  Uiso   1.00
Be62   C     0.29446   0.85160   0.36964   0.00000  Uiso   1.00
C61    N     0.31057   0.88171   0.44640   0.00000  Uiso   1.00
B28    C     0.33672   0.88672   0.37349   0.00000  Uiso   1.00
C62    N     0.33891   0.86064   0.25735   0.00000  Uiso   1.00
He60   H     0.27195   0.84173   0.40407   0.00000  Uiso   1.00
He61   H     0.30741   0.81531   0.16808   0.00000  Uiso   1.00
Li29   H     0.35443   0.90881   0.40669   0.00000  Uiso   1.00
Be63   C     0.17042   0.64461   0.27181   0.00000  Uiso   1.00
Be64   C     0.18747   0.63064   0.15498   0.00000  Uiso   1.00
C63    N     0.16950   0.60448   0.07250   0.00000  Uiso   1.00
B29    C     0.14265   0.60256   0.14260   0.00000  Uiso   1.00
C64    N     0.14187   0.62705   0.26225   0.00000  Uiso   1.00
He62   H     0.21084   0.63752   0.12389   0.00000  Uiso   1.00
He63   H     0.17634   0.66592   0.35992   0.00000  Uiso   1.00
Li30   H     0.12327   0.58444   0.10424   0.00000  Uiso   1.00
Be65   C     0.32048   0.69633   0.33459   0.00000  Uiso   1.00
Be66   C     0.30425   0.68201   0.45034   0.00000  Uiso   1.00
C65    N     0.31698   0.64077   0.49106   0.00000  Uiso   1.00
B30    C     0.34059   0.63174   0.40135   0.00000  Uiso   1.00
C66    N     0.34371   0.66442   0.30526   0.00000  Uiso   1.00
He64   H     0.28446   0.69769   0.50480   0.00000  Uiso   1.00
He65   H     0.31735   0.72670   0.27162   0.00000  Uiso   1.00
Li31   H     0.35556   0.60128   0.40574   0.00000  Uiso   1.00
Be67   C     0.10576   0.70927   0.61635   0.00000  Uiso   1.00
Be68   C     0.10592   0.75541   0.61526   0.00000  Uiso   1.00
C67    N     0.11022   0.76901   0.47751   0.00000  Uiso   1.00
B31    C     0.11182   0.73134   0.39961   0.00000  Uiso   1.00
C68    N     0.10984   0.69432   0.47919   0.00000  Uiso   1.00
He66   H     0.10353   0.77950   0.70141   0.00000  Uiso   1.00
He67   H     0.10321   0.68602   0.70374   0.00000  Uiso   1.00
Li32   H     0.11520   0.73078   0.28519   0.00000  Uiso   1.00
Be69   C     0.38325   0.73310   0.92593   0.00000  Uiso   1.00
Be70   C     0.38346   0.77922   0.92008   0.00000  Uiso   1.00
C69    N     0.37654   0.79581   0.05316   0.00000  Uiso   1.00
B32    C     0.37292   0.75972   0.13532   0.00000  Uiso   1.00
C70    N     0.37596   0.72111   0.06240   0.00000  Uiso   1.00
He68   H     0.38777   0.80146   0.83190   0.00000  Uiso   1.00
He69   H     0.38747   0.70803   0.84376   0.00000  Uiso   1.00
Li33   H     0.36751   0.76169   0.24792   0.00000  Uiso   1.00
Be71   C     0.01750   0.83516   0.27127   0.00000  Uiso   1.00
Be72   C     0.04421   0.81302   0.31962   0.00000  Uiso   1.00
C71    N     0.06614   0.84401   0.33775   0.00000  Uiso   1.00
B33    C     0.05235   0.88352   0.29853   0.00000  Uiso   1.00
C72    N     0.02279   0.87994   0.25962   0.00000  Uiso   1.00
He70   H     0.04907   0.77779   0.34402   0.00000  Uiso   1.00
He71   H     0.99517   0.82255   0.24558   0.00000  Uiso   1.00
Li34   H     0.06364   0.91506   0.30040   0.00000  Uiso   1.00
Be73   C     0.44106   0.88280   0.41658   0.00000  Uiso   1.00
Be74   C     0.41360   0.86600   0.37438   0.00000  Uiso   1.00
C73    N     0.40868   0.87709   0.23391   0.00000  Uiso   1.00
B34    C     0.43344   0.89919   0.19492   0.00000  Uiso   1.00
C74    N     0.45325   0.90448   0.30267   0.00000  Uiso   1.00
He72   H     0.39730   0.84710   0.43401   0.00000  Uiso   1.00
He73   H     0.45261   0.88145   0.51903   0.00000  Uiso   1.00
Li35   H     0.43670   0.91246   0.08888   0.00000  Uiso   1.00
Be75   C     0.02415   0.64375   0.20108   0.00000  Uiso   1.00
Be76   C     0.05087   0.66067   0.25206   0.00000  Uiso   1.00
C75    N     0.06757   0.62675   0.32150   0.00000  Uiso   1.00
B35    C     0.05101   0.59034   0.30724   0.00000  Uiso   1.00
C76    N     0.02421   0.59924   0.23831   0.00000  Uiso   1.00
He74   H     0.05899   0.69430   0.24533   0.00000  Uiso   1.00
He75   H     0.00500   0.66011   0.14303   0.00000  Uiso   1.00
Li36   H     0.05801   0.55759   0.35051   0.00000  Uiso   1.00
Be77   C     0.45719   0.63019   0.34492   0.00000  Uiso   1.00
Be78   C     0.42902   0.65387   0.33596   0.00000  Uiso   1.00
C77    N     0.41350   0.63835   0.22028   0.00000  Uiso   1.00
B36    C     0.43267   0.60669   0.16173   0.00000  Uiso   1.00
C78    N     0.45949   0.60086   0.23249   0.00000  Uiso   1.00
He76   H     0.41873   0.68009   0.40348   0.00000  Uiso   1.00
He77   H     0.47588   0.63261   0.42066   0.00000  Uiso   1.00
Li37   H     0.42713   0.58803   0.06698   0.00000  Uiso   1.00
C79    N     0.99466   0.98148   0.31105   0.00000  Uiso   1.00
C80    N     0.99739   0.50257   0.29940   0.00000  Uiso   1.00
Be79   C     0.47828   0.52987   0.76276   0.00000  Uiso   1.00
Be80   C     0.47757   0.55808   0.87842   0.00000  Uiso   1.00
C81    N     0.48747   0.53351   0.99491   0.00000  Uiso   1.00
He78   H     0.47044   0.59342   0.88689   0.00000  Uiso   1.00
He79   H     0.47148   0.53657   0.65345   0.00000  Uiso   1.00
B37    C     0.49173   0.98505   0.55168   0.00000  Uiso   1.00
Li38   H     0.49097   0.95717   0.96519   0.00000  Uiso   1.00
Be81   C     0.03220   0.94050   0.92673   0.00000  Uiso   1.00
Be82   C     0.03178   0.96935   0.81217   0.00000  Uiso   1.00
C82    N     0.00569   0.94966   0.00380   0.00000  Uiso   1.00
He80   H     0.04832   0.97276   0.72701   0.00000  Uiso   1.00
He81   H     0.04903   0.91410   0.95871   0.00000  Uiso   1.00
Be83   C     0.01714   0.55566   0.88384   0.00000  Uiso   1.00
Be84   C     0.01687   0.52800   0.76690   0.00000  Uiso   1.00
C83    N     0.00025   0.53671   0.98910   0.00000  Uiso   1.00
He82   H     0.02787   0.53099   0.66413   0.00000  Uiso   1.00
He83   H     0.02858   0.58657   0.90158   0.00000  Uiso   1.00
C84    N     0.48456   0.50172   0.30850   0.00000  Uiso   1.00
H20    Zn    0.80705   0.40178   0.05090   0.00000  Uiso   1.00
H21    Zn    0.69287   0.38937   0.36580   0.00000  Uiso   1.00
H22    Zn    0.79702   0.09665   0.12760   0.00000  Uiso   1.00
H23    Zn    0.67550   0.08482   0.40843   0.00000  Uiso   1.00
H24    Zn    0.88152   0.34326   0.55079   0.00000  Uiso   1.00
H25    Zn    0.61831   0.34809   0.86164   0.00000  Uiso   1.00
H26    Zn    0.86975   0.14676   0.63295   0.00000  Uiso   1.00
H27    Zn    0.60432   0.15123   0.91019   0.00000  Uiso   1.00
H28    Zn    0.99223   0.04790   0.69785   0.00000  Uiso   1.00
H29    Zn    0.49361   0.04959   0.78850   0.00000  Uiso   1.00
H30    Zn    0.49484   0.43368   0.68790   0.00000  Uiso   1.00
Be85   C     0.73598   0.32369   0.19472   0.00000  Uiso   1.00
Be86   C     0.76262   0.32732   0.11666   0.00000  Uiso   1.00
C85    N     0.77203   0.37027   0.13239   0.00000  Uiso   1.00
B38    C     0.75183   0.39051   0.22233   0.00000  Uiso   1.00
C86    N     0.72957   0.36392   0.26238   0.00000  Uiso   1.00
He84   H     0.77526   0.30328   0.04915   0.00000  Uiso   1.00
He85   H     0.72124   0.29586   0.20836   0.00000  Uiso   1.00
Li39   H     0.75392   0.42420   0.26246   0.00000  Uiso   1.00
Be87   C     0.71684   0.15630   0.30739   0.00000  Uiso   1.00
Be88   C     0.74477   0.15982   0.23959   0.00000  Uiso   1.00
C87    N     0.75673   0.11723   0.20985   0.00000  Uiso   1.00
B39    C     0.73642   0.08948   0.26372   0.00000  Uiso   1.00
C88    N     0.71193   0.11151   0.32378   0.00000  Uiso   1.00
He86   H     0.75681   0.18919   0.20929   0.00000  Uiso   1.00
He87   H     0.70031   0.18201   0.34669   0.00000  Uiso   1.00
Li40   H     0.73952   0.05314   0.25912   0.00000  Uiso   1.00
Be89   C     0.76582   0.48655   0.05724   0.00000  Uiso   1.00
C89    N     0.79399   0.46613   0.02159   0.00000  Uiso   1.00
He88   H     0.74707   0.46831   0.10023   0.00000  Uiso   1.00
Li41   H     0.83363   0.49375   0.92608   0.00000  Uiso   1.00
Be90   C     0.73326   0.45091   0.51587   0.00000  Uiso   1.00
B40    C     0.69051   0.48690   0.45648   0.00000  Uiso   1.00
C90    N     0.70577   0.44657   0.44582   0.00000  Uiso   1.00
He89   H     0.75030   0.42304   0.52684   0.00000  Uiso   1.00
Be91   C     0.77494   0.04786   0.87932   0.00000  Uiso   1.00
Be92   C     0.77435   0.00602   0.81869   0.00000  Uiso   1.00
B41    C     0.79776   0.99962   0.02135   0.00000  Uiso   1.00
C91    N     0.79023   0.04371   0.00720   0.00000  Uiso   1.00
He90   H     0.76503   0.99605   0.71725   0.00000  Uiso   1.00
He91   H     0.76605   0.08022   0.83953   0.00000  Uiso   1.00
C92    N     0.68139   0.01895   0.41605   0.00000  Uiso   1.00
He92   H     0.69553   0.00731   0.19929   0.00000  Uiso   1.00
Li42   H     0.66807   0.00042   0.62658   0.00000  Uiso   1.00
Be93   C     0.89037   0.39545   0.27520   0.00000  Uiso   1.00
Be94   C     0.87289   0.40865   0.15843   0.00000  Uiso   1.00
C93    N     0.84346   0.39492   0.17805   0.00000  Uiso   1.00
B42    C     0.84388   0.37453   0.30530   0.00000  Uiso   1.00
C94    N     0.87161   0.37456   0.36916   0.00000  Uiso   1.00
He93   H     0.87918   0.42661   0.06350   0.00000  Uiso   1.00
He94   H     0.91451   0.39975   0.29846   0.00000  Uiso   1.00
Li43   H     0.82379   0.36017   0.35202   0.00000  Uiso   1.00
Be95   C     0.61685   0.41826   0.09875   0.00000  Uiso   1.00
Be96   C     0.63420   0.42775   0.21675   0.00000  Uiso   1.00
C95    N     0.65974   0.39823   0.22004   0.00000  Uiso   1.00
B43    C     0.65674   0.37142   0.10681   0.00000  Uiso   1.00
C96    N     0.63148   0.38266   0.02896   0.00000  Uiso   1.00
He95   H     0.63035   0.45335   0.29736   0.00000  Uiso   1.00
He96   H     0.59555   0.43436   0.05843   0.00000  Uiso   1.00
Li44   H     0.67341   0.34436   0.07864   0.00000  Uiso   1.00
Be97   C     0.86142   0.06451   0.44932   0.00000  Uiso   1.00
Be98   C     0.84461   0.05251   0.33229   0.00000  Uiso   1.00
C97    N     0.82706   0.08964   0.28702   0.00000  Uiso   1.00
B44    C     0.83382   0.12271   0.37665   0.00000  Uiso   1.00
C98    N     0.85470   0.10929   0.47579   0.00000  Uiso   1.00
He97   H     0.84377   0.02045   0.27880   0.00000  Uiso   1.00
He98   H     0.87764   0.04473   0.51511   0.00000  Uiso   1.00
Li45   H     0.82370   0.15677   0.36932   0.00000  Uiso   1.00
Be99   C     0.59268   0.10017   0.18368   0.00000  Uiso   1.00
Be100  C     0.60939   0.08527   0.30084   0.00000  Uiso   1.00
C99    N     0.63952   0.09607   0.28219   0.00000  Uiso   1.00
B45    C     0.64031   0.11627   0.15497   0.00000  Uiso   1.00
C100   N     0.61263   0.11900   0.09050   0.00000  Uiso   1.00
He99   H     0.60215   0.06794   0.39539   0.00000  Uiso   1.00
He100  H     0.56833   0.09835   0.15939   0.00000  Uiso   1.00
Li46   H     0.66119   0.12846   0.10869   0.00000  Uiso   1.00
Be101  C     0.81609   0.33646   0.66111   0.00000  Uiso   1.00
Be102  C     0.79887   0.34998   0.77802   0.00000  Uiso   1.00
C101   N     0.81765   0.37214   0.86868   0.00000  Uiso   1.00
B46    C     0.84507   0.37259   0.80301   0.00000  Uiso   1.00
C102   N     0.84540   0.35095   0.67812   0.00000  Uiso   1.00
He101  H     0.77488   0.34535   0.80405   0.00000  Uiso   1.00
He102  H     0.80982   0.31759   0.56801   0.00000  Uiso   1.00
Li47   H     0.86498   0.38813   0.84712   0.00000  Uiso   1.00
Be103  C     0.67346   0.30347   0.70030   0.00000  Uiso   1.00
Be104  C     0.69098   0.31317   0.58316   0.00000  Uiso   1.00
C103   N     0.68016   0.35404   0.53044   0.00000  Uiso   1.00
B47    C     0.65680   0.36784   0.61597   0.00000  Uiso   1.00
C104   N     0.65150   0.33807   0.71880   0.00000  Uiso   1.00
He103  H     0.71024   0.29441   0.53353   0.00000  Uiso   1.00
He104  H     0.67475   0.27465   0.77078   0.00000  Uiso   1.00
Li48   H     0.64352   0.39957   0.60288   0.00000  Uiso   1.00
Be105  C     0.81858   0.19120   0.81905   0.00000  Uiso   1.00
Be106  C     0.80137   0.17972   0.93534   0.00000  Uiso   1.00
C105   N     0.81078   0.13679   0.97518   0.00000  Uiso   1.00
B48    C     0.83338   0.12387   0.88407   0.00000  Uiso   1.00
C106   N     0.83912   0.15573   0.78840   0.00000  Uiso   1.00
He105  H     0.78293   0.19854   0.99127   0.00000  Uiso   1.00
He106  H     0.81781   0.22179   0.75656   0.00000  Uiso   1.00
Li49   H     0.84562   0.09107   0.88697   0.00000  Uiso   1.00
Be107  C     0.66948   0.15223   0.79473   0.00000  Uiso   1.00
Be108  C     0.68595   0.13676   0.67781   0.00000  Uiso   1.00
C107   N     0.66614   0.11546   0.58994   0.00000  Uiso   1.00
B49    C     0.63876   0.11770   0.65669   0.00000  Uiso   1.00
C108   N     0.63952   0.14015   0.77988   0.00000  Uiso   1.00
He107  H     0.71003   0.13965   0.64957   0.00000  Uiso   1.00
He108  H     0.67670   0.17104   0.88634   0.00000  Uiso   1.00
Li50   H     0.61803   0.10386   0.61441   0.00000  Uiso   1.00
Be109  C     0.89251   0.21060   0.41374   0.00000  Uiso   1.00
Be110  C     0.89544   0.25589   0.39341   0.00000  Uiso   1.00
C109   N     0.88406   0.27809   0.51170   0.00000  Uiso   1.00
B50    C     0.87536   0.24592   0.60055   0.00000  Uiso   1.00
C110   N     0.87930   0.20462   0.54467   0.00000  Uiso   1.00
He109  H     0.90438   0.27403   0.30386   0.00000  Uiso   1.00
He110  H     0.89853   0.18234   0.34478   0.00000  Uiso   1.00
Li51   H     0.86564   0.25274   0.70514   0.00000  Uiso   1.00
Be111  C     0.59157   0.23560   0.07985   0.00000  Uiso   1.00
Be112  C     0.59482   0.28110   0.06829   0.00000  Uiso   1.00
C111   N     0.60857   0.28921   0.93998   0.00000  Uiso   1.00
B51    C     0.61250   0.24899   0.87676   0.00000  Uiso   1.00
C112   N     0.60331   0.21546   0.95876   0.00000  Uiso   1.00
He111  H     0.58872   0.30813   0.14184   0.00000  Uiso   1.00
He112  H     0.58216   0.21600   0.16498   0.00000  Uiso   1.00
Li52   H     0.62270   0.24392   0.77222   0.00000  Uiso   1.00
Be113  C     0.95248   0.37444   0.82591   0.00000  Uiso   1.00
Be114  C     0.92614   0.35288   0.79288   0.00000  Uiso   1.00
C113   N     0.91717   0.36518   0.65745   0.00000  Uiso   1.00
B52    C     0.93829   0.39321   0.61263   0.00000  Uiso   1.00
C114   N     0.96015   0.39970   0.71041   0.00000  Uiso   1.00
He113  H     0.91323   0.32974   0.85516   0.00000  Uiso   1.00
He114  H     0.96642   0.37324   0.92172   0.00000  Uiso   1.00
Li53   H     0.93780   0.40914   0.50892   0.00000  Uiso   1.00
Be115  C     0.55209   0.39042   0.56355   0.00000  Uiso   1.00
Be116  C     0.58017   0.37041   0.60328   0.00000  Uiso   1.00
C115   N     0.58324   0.37470   0.74812   0.00000  Uiso   1.00
B53    C     0.55680   0.39606   0.79156   0.00000  Uiso   1.00
C116   N     0.53753   0.40707   0.68348   0.00000  Uiso   1.00
He115  H     0.59802   0.35352   0.53883   0.00000  Uiso   1.00
He116  H     0.54156   0.39437   0.45925   0.00000  Uiso   1.00
Li54   H     0.55179   0.40429   0.90177   0.00000  Uiso   1.00
Be117  C     0.94149   0.09025   0.88069   0.00000  Uiso   1.00
Be118  C     0.91340   0.11371   0.86502   0.00000  Uiso   1.00
C117   N     0.90622   0.11534   0.72266   0.00000  Uiso   1.00
B54    C     0.93017   0.09374   0.65684   0.00000  Uiso   1.00
C118   N     0.95175   0.07714   0.74813   0.00000  Uiso   1.00
He117  H     0.89810   0.12932   0.94411   0.00000  Uiso   1.00
He118  H     0.95476   0.08185   0.97580   0.00000  Uiso   1.00
Li55   H     0.93155   0.08922   0.54244   0.00000  Uiso   1.00
Be119  C     0.52152   0.13576   0.69644   0.00000  Uiso   1.00
Be120  C     0.54728   0.15918   0.72524   0.00000  Uiso   1.00
C119   N     0.56470   0.13558   0.82528   0.00000  Uiso   1.00
B55    C     0.54956   0.09847   0.85132   0.00000  Uiso   1.00
C120   N     0.52293   0.09764   0.77873   0.00000  Uiso   1.00
He119  H     0.55433   0.19097   0.68390   0.00000  Uiso   1.00
He120  H     0.50213   0.14358   0.62591   0.00000  Uiso   1.00
Li56   H     0.55759   0.07237   0.92527   0.00000  Uiso   1.00
C121   N     0.50663   0.99824   0.66782   0.00000  Uiso   1.00
B56    C     0.49475   0.49197   0.94641   0.00000  Uiso   1.00
Li57   H     0.50346   0.46438   0.01332   0.00000  Uiso   1.00
Be121  C     0.49973   0.05388   0.10406   0.00000  Uiso   1.00
Be122  C     0.50007   0.02624   0.22120   0.00000  Uiso   1.00
C122   N     0.49628   0.02787   0.98551   0.00000  Uiso   1.00
He121  H     0.50313   0.03421   0.33251   0.00000  Uiso   1.00
He122  H     0.50197   0.08983   0.09595   0.00000  Uiso   1.00
Li58   H     0.96786   0.99786   0.96884   0.00000  Uiso   1.00
Li59   H     0.97465   0.47725   0.98838   0.00000  Uiso   1.00
B57    C     0.49692   0.49130   0.43572   0.00000  Uiso   1.00
He123  H     0.49516   0.32776   0.68453   0.00000  Uiso   1.00
H31    Zn    0.80476   0.59927   0.89982   0.00000  Uiso   1.00
H32    Zn    0.69230   0.57949   0.57387   0.00000  Uiso   1.00
H33    Zn    0.79786   0.91141   0.86613   0.00000  Uiso   1.00
H34    Zn    0.67684   0.89016   0.58560   0.00000  Uiso   1.00
H35    Zn    0.87520   0.65317   0.39695   0.00000  Uiso   1.00
H36    Zn    0.61469   0.62934   0.06990   0.00000  Uiso   1.00
H37    Zn    0.87294   0.85292   0.36747   0.00000  Uiso   1.00
H38    Zn    0.60832   0.82830   0.08422   0.00000  Uiso   1.00
H39    Zn    0.99242   0.55783   0.18391   0.00000  Uiso   1.00
H40    Zn    0.49446   0.92918   0.29704   0.00000  Uiso   1.00
Be123  C     0.73216   0.65774   0.65712   0.00000  Uiso   1.00
Be124  C     0.75833   0.66290   0.73781   0.00000  Uiso   1.00
C123   N     0.76752   0.62176   0.79395   0.00000  Uiso   1.00
B58    C     0.74738   0.59320   0.74385   0.00000  Uiso   1.00
C124   N     0.72586   0.61311   0.65905   0.00000  Uiso   1.00
He124  H     0.77093   0.69239   0.76099   0.00000  Uiso   1.00
He125  H     0.71791   0.68199   0.59667   0.00000  Uiso   1.00
Li60   H     0.74793   0.55794   0.77212   0.00000  Uiso   1.00
Be125  C     0.73169   0.83139   0.69436   0.00000  Uiso   1.00
Be126  C     0.75936   0.83707   0.76235   0.00000  Uiso   1.00
C125   N     0.76211   0.88226   0.78324   0.00000  Uiso   1.00
B59    C     0.73672   0.90241   0.72443   0.00000  Uiso   1.00
C126   N     0.71779   0.87312   0.66814   0.00000  Uiso   1.00
He126  H     0.77705   0.81256   0.79901   0.00000  Uiso   1.00
He127  H     0.72105   0.80109   0.66132   0.00000  Uiso   1.00
Li61   H     0.73187   0.93849   0.72293   0.00000  Uiso   1.00
Be127  C     0.76619   0.53134   0.02425   0.00000  Uiso   1.00
B60    C     0.81028   0.49902   0.96669   0.00000  Uiso   1.00
C127   N     0.79426   0.53893   0.96397   0.00000  Uiso   1.00
He128  H     0.74844   0.55807   0.03918   0.00000  Uiso   1.00
Be128  C     0.73404   0.49437   0.56331   0.00000  Uiso   1.00
C128   N     0.70682   0.51713   0.52512   0.00000  Uiso   1.00
He129  H     0.75239   0.51036   0.61832   0.00000  Uiso   1.00
Li62   H     0.66786   0.49467   0.41067   0.00000  Uiso   1.00
C129   N     0.78842   0.97542   0.91054   0.00000  Uiso   1.00
Li63   H     0.80974   0.98499   0.11307   0.00000  Uiso   1.00
Be129  C     0.68927   0.94851   0.34123   0.00000  Uiso   1.00
Be130  C     0.68978   0.99275   0.30094   0.00000  Uiso   1.00
B61    C     0.67547   0.99006   0.52080   0.00000  Uiso   1.00
C130   N     0.67957   0.94701   0.48015   0.00000  Uiso   1.00
He130  H     0.69452   0.91817   0.28030   0.00000  Uiso   1.00
Be131  C     0.88502   0.59046   0.65328   0.00000  Uiso   1.00
Be132  C     0.86847   0.57811   0.77069   0.00000  Uiso   1.00
C131   N     0.83929   0.59847   0.76139   0.00000  Uiso   1.00
B62    C     0.83916   0.62267   0.64086   0.00000  Uiso   1.00
C132   N     0.86607   0.61824   0.57031   0.00000  Uiso   1.00
He131  H     0.87518   0.55645   0.85942   0.00000  Uiso   1.00
He132  H     0.90860   0.58125   0.62234   0.00000  Uiso   1.00
Li64   H     0.81910   0.64252   0.60206   0.00000  Uiso   1.00
Be133  C     0.61681   0.55773   0.83622   0.00000  Uiso   1.00
Be134  C     0.63528   0.54626   0.72120   0.00000  Uiso   1.00
C133   N     0.65876   0.57533   0.71570   0.00000  Uiso   1.00
B63    C     0.65346   0.60384   0.82431   0.00000  Uiso   1.00
C134   N     0.62855   0.59431   0.90102   0.00000  Uiso   1.00
He133  H     0.63382   0.51927   0.64490   0.00000  Uiso   1.00
He134  H     0.59642   0.54267   0.87692   0.00000  Uiso   1.00
Li65   H     0.66810   0.63116   0.84879   0.00000  Uiso   1.00
Be135  C     0.87257   0.92678   0.59405   0.00000  Uiso   1.00
Be136  C     0.85467   0.93998   0.70933   0.00000  Uiso   1.00
C135   N     0.83069   0.91193   0.71942   0.00000  Uiso   1.00
B64    C     0.83510   0.88230   0.61308   0.00000  Uiso   1.00
C136   N     0.85993   0.89017   0.53346   0.00000  Uiso   1.00
He135  H     0.85682   0.96753   0.78315   0.00000  Uiso   1.00
He136  H     0.89312   0.94067   0.55060   0.00000  Uiso   1.00
Li66   H     0.81981   0.85549   0.59207   0.00000  Uiso   1.00
Be137  C     0.60416   0.90655   0.87503   0.00000  Uiso   1.00
Be138  C     0.62035   0.92142   0.75978   0.00000  Uiso   1.00
C137   N     0.64557   0.89215   0.73879   0.00000  Uiso   1.00
B65    C     0.64358   0.86028   0.83867   0.00000  Uiso   1.00
C138   N     0.61892   0.86749   0.92352   0.00000  Uiso   1.00
He137  H     0.61613   0.95067   0.69252   0.00000  Uiso   1.00
He138  H     0.58318   0.92033   0.92500   0.00000  Uiso   1.00
Li67   H     0.66022   0.83189   0.85034   0.00000  Uiso   1.00
Be139  C     0.81352   0.68157   0.25430   0.00000  Uiso   1.00
Be140  C     0.79701   0.66903   0.13689   0.00000  Uiso   1.00
C139   N     0.81384   0.63493   0.06948   0.00000  Uiso   1.00
B66    C     0.83944   0.62735   0.14801   0.00000  Uiso   1.00
C140   N     0.84060   0.65529   0.25927   0.00000  Uiso   1.00
He139  H     0.77481   0.68166   0.09559   0.00000  Uiso   1.00
He140  H     0.80832   0.70720   0.33369   0.00000  Uiso   1.00
Li68   H     0.85747   0.60183   0.12278   0.00000  Uiso   1.00
Be141  C     0.67565   0.65147   0.19960   0.00000  Uiso   1.00
Be142  C     0.69372   0.64001   0.31606   0.00000  Uiso   1.00
C141   N     0.67812   0.61068   0.39830   0.00000  Uiso   1.00
B67    C     0.65177   0.60438   0.32818   0.00000  Uiso   1.00
C142   N     0.64891   0.62905   0.20898   0.00000  Uiso   1.00
He141  H     0.71636   0.65043   0.34660   0.00000  Uiso   1.00
He142  H     0.67965   0.67393   0.11161   0.00000  Uiso   1.00
Li69   H     0.63440   0.58236   0.36552   0.00000  Uiso   1.00
Be143  C     0.81210   0.83196   0.22772   0.00000  Uiso   1.00
Be144  C     0.79470   0.84588   0.11145   0.00000  Uiso   1.00
C143   N     0.81052   0.87737   0.03914   0.00000  Uiso   1.00
B68    C     0.83647   0.88209   0.11405   0.00000  Uiso   1.00
C144   N     0.83879   0.85467   0.22734   0.00000  Uiso   1.00
He143  H     0.77238   0.83586   0.07477   0.00000  Uiso   1.00
He144  H     0.80772   0.80751   0.30956   0.00000  Uiso   1.00
Li70   H     0.85395   0.90502   0.08431   0.00000  Uiso   1.00
Be145  C     0.66485   0.79939   0.25604   0.00000  Uiso   1.00
Be146  C     0.68119   0.81330   0.37205   0.00000  Uiso   1.00
C145   N     0.66548   0.85040   0.42839   0.00000  Uiso   1.00
B69    C     0.64042   0.85785   0.34579   0.00000  Uiso   1.00
C146   N     0.63882   0.82758   0.24108   0.00000  Uiso   1.00
He145  H     0.70274   0.79991   0.41789   0.00000  Uiso   1.00
He146  H     0.66962   0.77151   0.18404   0.00000  Uiso   1.00
Li71   H     0.62312   0.88510   0.36276   0.00000  Uiso   1.00
Be147  C     0.89091   0.77795   0.57160   0.00000  Uiso   1.00
Be148  C     0.89147   0.73179   0.57906   0.00000  Uiso   1.00
C147   N     0.87954   0.71618   0.45442   0.00000  Uiso   1.00
B70    C     0.87288   0.75282   0.37467   0.00000  Uiso   1.00
C148   N     0.87865   0.79103   0.44227   0.00000  Uiso   1.00
He147  H     0.89910   0.70897   0.66351   0.00000  Uiso   1.00
He148  H     0.89798   0.80240   0.64855   0.00000  Uiso   1.00
Li72   H     0.86309   0.75174   0.26847   0.00000  Uiso   1.00
Be149  C     0.60191   0.75379   0.87190   0.00000  Uiso   1.00
Be150  C     0.60303   0.70758   0.86833   0.00000  Uiso   1.00
C149   N     0.61022   0.69195   0.00246   0.00000  Uiso   1.00
B71    C     0.61268   0.72864   0.08296   0.00000  Uiso   1.00
C150   N     0.60863   0.76680   0.00797   0.00000  Uiso   1.00
He149  H     0.59948   0.68474   0.78100   0.00000  Uiso   1.00
He150  H     0.59720   0.77835   0.78833   0.00000  Uiso   1.00
Li73   H     0.61813   0.72756   0.19570   0.00000  Uiso   1.00
Be151  C     0.94077   0.62047   0.08762   0.00000  Uiso   1.00
Be152  C     0.91443   0.64299   0.13795   0.00000  Uiso   1.00
C151   N     0.90981   0.62958   0.27583   0.00000  Uiso   1.00
B72    C     0.93358   0.60017   0.30516   0.00000  Uiso   1.00
C152   N     0.95249   0.59275   0.19363   0.00000  Uiso   1.00
He151  H     0.89871   0.66741   0.08583   0.00000  Uiso   1.00
He152  H     0.95181   0.62154   0.98409   0.00000  Uiso   1.00
Li74   H     0.93667   0.58316   0.40654   0.00000  Uiso   1.00
Be153  C     0.54423   0.59718   0.34533   0.00000  Uiso   1.00
Be154  C     0.57225   0.61463   0.31609   0.00000  Uiso   1.00
C153   N     0.57848   0.60838   0.17392   0.00000  Uiso   1.00
B73    C     0.55384   0.58871   0.12110   0.00000  Uiso   1.00
C154   N     0.53275   0.58069   0.22099   0.00000  Uiso   1.00
He153  H     0.58809   0.63097   0.38578   0.00000  Uiso   1.00
He154  H     0.53169   0.59537   0.44467   0.00000  Uiso   1.00
Li75   H     0.55141   0.57965   0.01008   0.00000  Uiso   1.00
Be155  C     0.94038   0.87956   0.07107   0.00000  Uiso   1.00
Be156  C     0.91318   0.86193   0.11300   0.00000  Uiso   1.00
C155   N     0.90816   0.87267   0.25354   0.00000  Uiso   1.00
B74    C     0.93263   0.89539   0.29283   0.00000  Uiso   1.00
C156   N     0.95232   0.90140   0.18522   0.00000  Uiso   1.00
He155  H     0.89712   0.84269   0.05311   0.00000  Uiso   1.00
He156  H     0.95189   0.87869   0.96865   0.00000  Uiso   1.00
Li76   H     0.93576   0.90856   0.39902   0.00000  Uiso   1.00
Be157  C     0.51740   0.83590   0.22197   0.00000  Uiso   1.00
Be158  C     0.54367   0.81278   0.17328   0.00000  Uiso   1.00
C157   N     0.56583   0.84311   0.15017   0.00000  Uiso   1.00
B75    C     0.55264   0.88318   0.18715   0.00000  Uiso   1.00
C158   N     0.52320   0.88060   0.22894   0.00000  Uiso   1.00
He157  H     0.54812   0.77727   0.15213   0.00000  Uiso   1.00
He158  H     0.49504   0.82401   0.25071   0.00000  Uiso   1.00
Li77   H     0.56426   0.91441   0.18150   0.00000  Uiso   1.00
B76    C     0.99247   0.98417   0.45307   0.00000  Uiso   1.00
Li78   H     0.99023   0.95533   0.52202   0.00000  Uiso   1.00
B77    C     0.99140   0.49811   0.43830   0.00000  Uiso   1.00
Li79   H     0.98054   0.52469   0.50289   0.00000  Uiso   1.00
C159   N     0.49645   0.98307   0.17569   0.00000  Uiso   1.00
B78    C     0.99023   0.98338   0.93531   0.00000  Uiso   1.00
B79    C     0.98951   0.49944   0.93236   0.00000  Uiso   1.00
Li80   H     0.51577   0.50867   0.48266   0.00000  Uiso   1.00
Be159  C     0.53333   0.97118   0.67506   0.00000  Uiso   1.00
Be160  C     0.53375   0.94230   0.56082   0.00000  Uiso   1.00
C160   N     0.50719   0.95131   0.48370   0.00000  Uiso   1.00
He159  H     0.55060   0.91591   0.52916   0.00000  Uiso   1.00
He160  H     0.54989   0.97469   0.76025   0.00000  Uiso   1.00
B80    C     0.49385   0.98588   0.03378   0.00000  Uiso   1.00
loop_
_geom_bond_atom_site_label_1
_geom_bond_atom_site_label_2
_geom_bond_distance
_geom_bond_site_symmetry_2
_ccdc_geom_bond_type
H1     C1      1.996   .     S
H1     C5      1.987   .     S
H1     C9      1.991   .     S
H1     C17     1.986   1_554 S
H2     C2      1.995   .     S
H2     C6      1.998   .     S
H2     C11     2.007   .     S
H2     C19     2.000   .     S
H3     C3      1.998   .     S
H3     C7      1.996   .     S
H3     C13     2.006   .     S
H3     C21     2.003   .     S
H4     C4      1.998   .     S
H4     C8      1.992   .     S
H4     C15     1.997   .     S
H4     C23     1.991   .     S
H5     C10     1.989   .     S
H5     C18     1.991   .     S
H5     C25     1.986   .     S
H5     C29     1.994   .     S
H6     C12     2.003   1_556 S
H6     C20     2.002   .     S
H6     C27     1.998   .     S
H6     C31     1.999   .     S
H7     C14     2.001   .     S
H7     C22     2.003   .     S
H7     C26     1.994   .     S
H7     C33     1.991   .     S
H8     C16     1.993   1_556 S
H8     C24     1.994   .     S
H8     C28     1.992   .     S
H8     C35     1.996   .     S
H9     C34     1.995   1_655 S
H9     C37     1.991   1_655 S
H9     C40     1.990   .     S
H9     C114    1.999   .     S
Be1    Be2     1.393   .     D
Be1    C2      1.389   .     S
Be1    He2     1.096   .     S
Be2    C1      1.389   .     S
Be2    He1     1.097   .     S
C1     B1      1.356   .     D
B1     C2      1.356   .     S
B1     Li1     1.098   .     S
Be3    Be4     1.393   .     D
Be3    C4      1.389   .     S
Be3    He4     1.097   .     S
Be4    C3      1.389   .     S
Be4    He3     1.095   .     S
C3     B2      1.357   .     D
B2     C4      1.357   .     S
B2     Li2     1.098   .     S
C5     Be48    1.389   1_545 S
C5     B21     1.357   1_544 D
He5    Be48    1.097   1_545 S
Li3    B21     1.098   .     S
Be5    Be6     1.390   .     D
Be5    C6      1.390   .     S
Be5    He7     1.097   .     S
Be6    He6     1.096   1_545 S
Be6    C48     1.388   1_545 S
B3     C6      1.357   .     S
B3     C48     1.358   1_545 D
B3     Li22    1.097   1_545 S
He6    Be6     1.096   1_565 S
Be7    Be8     1.390   .     D
Be7    C7      1.390   1_556 S
Be7    He9     1.097   .     S
Be8    He8     1.097   .     S
Be8    C49     1.388   .     S
B4     C7      1.357   .     S
B4     C49     1.357   1_554 D
B4     Li23    1.097   .     S
C7     Be7     1.390   1_554 S
C8     Be50    1.388   .     S
C8     B22     1.358   .     D
He10   Be50    1.097   .     S
Li4    B22     1.097   .     S
Be9    Be10    1.393   .     D
Be9    C10     1.389   .     S
Be9    He12    1.096   .     S
Be10   C9      1.390   .     S
Be10   He11    1.096   .     S
C9     B5      1.355   .     D
B5     C10     1.356   .     S
B5     Li5     1.098   .     S
Be11   Be12    1.394   .     D
Be11   C12     1.389   .     S
Be11   He14    1.097   1_554 S
Be12   C11     1.390   .     S
Be12   He13    1.095   .     S
C11    B6      1.358   .     D
B6     C12     1.358   .     S
B6     Li6     1.098   .     S
C12    H6      2.003   1_554 S
He14   Be11    1.097   1_556 S
Be13   Be14    1.394   .     D
Be13   C14     1.389   .     S
Be13   He16    1.097   .     S
Be14   C13     1.390   .     S
Be14   He15    1.096   .     S
C13    B7      1.357   .     D
B7     C14     1.358   .     S
B7     Li7     1.098   .     S
Be15   Be16    1.394   .     D
Be15   C16     1.388   .     S
Be15   He18    1.096   .     S
Be16   C15     1.390   .     S
Be16   He17    1.097   .     S
C15    B8      1.356   .     S
B8     C16     1.356   .     D
B8     Li8     1.098   .     S
C16    H8      1.993   1_554 S
Be17   Be18    1.393   .     D
Be17   C18     1.390   .     S
Be17   He20    1.097   .     S
Be18   C17     1.389   .     S
Be18   He19    1.097   .     S
C17    H1      1.986   1_556 S
C17    B9      1.356   .     D
B9     C18     1.355   .     S
B9     Li9     1.098   .     S
Be19   Be20    1.394   .     D
Be19   C20     1.390   .     S
Be19   He22    1.096   .     S
Be20   C19     1.389   .     S
Be20   He21    1.095   .     S
C19    B10     1.357   .     S
B10    C20     1.356   .     D
B10    Li10    1.099   .     S
Be21   Be22    1.394   .     D
Be21   C22     1.390   .     S
Be21   He24    1.096   .     S
Be22   C21     1.389   1_556 S
Be22   He23    1.095   1_556 S
C21    Be22    1.389   1_554 S
C21    B11     1.358   1_554 D
B11    C21     1.358   1_556 D
B11    C22     1.356   .     S
B11    Li11    1.099   .     S
He23   Be22    1.095   1_554 S
Be23   Be24    1.392   .     D
Be23   C24     1.390   .     S
Be23   He26    1.097   .     S
Be24   C23     1.389   .     S
Be24   He25    1.097   .     S
C23    B12     1.357   .     S
B12    C24     1.357   .     D
B12    Li12    1.098   .     S
Be25   Be26    1.393   .     D
Be25   C26     1.390   .     S
Be25   He28    1.097   .     S
Be26   C25     1.388   .     S
Be26   He27    1.097   .     S
C25    B13     1.356   .     D
B13    C26     1.356   .     S
B13    Li13    1.098   .     S
Be27   Be28    1.393   .     D
Be27   C28     1.388   1_554 S
Be27   He30    1.097   .     S
Be28   C27     1.390   1_554 S
Be28   He29    1.097   .     S
C27    Be28    1.390   1_556 S
C27    B14     1.357   .     D
B14    C28     1.357   .     S
B14    Li14    1.098   .     S
C28    Be27    1.388   1_556 S
Be29   Be30    1.393   .     D
Be29   C30     1.389   .     S
Be29   He32    1.096   .     S
Be30   C29     1.389   .     S
Be30   He31    1.097   .     S
C29    B15     1.356   .     D
B15    C30     1.356   .     S
B15    Li15    1.098   .     S
C30    H28     1.994   1_455 S
Be31   Be32    1.392   .     D
Be31   C32     1.389   .     S
Be31   He34    1.096   .     S
Be32   C31     1.390   .     S
Be32   He33    1.097   .     S
C31    B16     1.357   .     D
B16    C32     1.358   .     S
B16    Li16    1.098   .     S
C32    H29     1.995   .     S
Be33   Be34    1.393   .     D
Be33   C34     1.390   .     S
Be33   He36    1.096   .     S
Be34   C33     1.389   .     S
Be34   He35    1.097   .     S
C33    B17     1.356   .     S
B17    C34     1.357   .     D
B17    Li17    1.098   .     S
C34    H9      1.995   1_455 S
Be35   Be36    1.392   .     D
Be35   C36     1.389   .     S
Be35   He123   1.097   .     S
Be36   C35     1.389   .     S
Be36   He37    1.097   .     S
C35    B18     1.358   .     D
B18    C36     1.358   .     S
B18    Li19    1.098   .     S
C36    H30     1.995   .     S
Li18   B37     1.098   .     S
Be37   Be38    1.390   .     D
Be37   He39    1.096   1_655 S
Be37   C79     1.391   1_545 S
Be38   He38    1.097   .     S
Be38   C42     1.387   .     S
He39   Be37    1.096   1_455 S
Be39   Be40    1.392   .     D
Be39   He41    1.096   .     S
Be39   C80     1.391   1_455 S
Be40   C37     1.388   .     S
Be40   He40    1.097   .     S
C37    H9      1.991   1_455 S
C37    B77     1.357   1_455 S
C38    Be79    1.391   .     S
C38    H30     1.996   .     S
C38    B56     1.356   .     S
C39    Be82    1.390   .     S
C39    H28     1.987   1_465 S
C39    B78     1.355   1_455 S
C40    Be84    1.391   1_655 S
C40    B79     1.354   .     S
Be41   Be42    1.393   .     D
Be41   C41     1.388   .     S
Be41   He43    1.097   .     S
Be42   He42    1.096   .     S
Be42   C84     1.390   .     S
C41    H30     1.989   .     S
C41    B57     1.356   .     D
C42    H28     1.985   .     S
C42    B76     1.357   1_545 S
H10    C43     1.995   .     S
H10    C47     1.991   1_556 S
H10    C51     1.997   .     S
H10    C59     1.994   1_556 S
H11    C44     1.998   .     S
H11    C48     1.993   .     S
H11    C53     2.002   .     S
H11    C61     1.995   .     S
H12    C45     1.997   .     S
H12    C49     1.987   .     S
H12    C55     1.995   .     S
H12    C63     1.994   1_556 S
H13    C46     1.999   .     S
H13    C50     2.004   .     S
H13    C57     2.006   .     S
H13    C65     2.002   .     S
H14    C52     1.999   .     S
H14    C60     1.998   .     S
H14    C67     1.990   .     S
H14    C71     1.994   .     S
H15    C54     1.999   1_554 S
H15    C62     1.999   .     S
H15    C69     1.995   .     S
H15    C73     2.002   .     S
H16    C56     1.993   .     S
H16    C64     1.995   .     S
H16    C68     1.991   .     S
H16    C75     1.996   .     S
H17    C58     2.006   1_554 S
H17    C66     1.998   .     S
H17    C70     1.996   .     S
H17    C77     1.993   .     S
H18    C72     1.988   1_655 S
H18    C79     1.999   .     S
H18    C82     1.988   1_655 S
H18    C156    1.995   .     S
H19    C78     1.993   .     S
H19    C81     1.987   1_554 S
H19    C84     1.992   .     S
H19    C154    1.995   .     S
Be43   Be44    1.393   .     D
Be43   C44     1.390   .     S
Be43   He45    1.097   .     S
Be44   C43     1.389   .     S
Be44   He44    1.096   .     S
C43    B19     1.356   .     D
B19    C44     1.356   .     S
B19    Li20    1.097   .     S
Be45   Be46    1.393   .     D
Be45   C46     1.389   .     S
Be45   He47    1.095   .     S
Be46   C45     1.389   .     S
Be46   He46    1.097   .     S
C45    B20     1.357   .     S
B20    C46     1.357   .     D
B20    Li21    1.097   .     S
Be47   Be48    1.390   .     D
Be47   C47     1.390   .     S
Be47   He48    1.097   .     S
Be48   He5     1.097   1_565 S
Be48   C5      1.389   1_565 S
B21    C5      1.357   1_566 D
B21    C47     1.357   1_556 S
C47    B21     1.357   1_554 S
C47    H10     1.991   1_554 S
C48    B3      1.358   1_565 D
C48    Be6     1.388   1_565 S
Li22   B3      1.097   1_565 S
C49    B4      1.357   1_556 D
Be49   Be50    1.390   .     D
Be49   C50     1.391   .     S
Be49   He49    1.097   .     S
B22    C50     1.358   .     S
Be51   Be52    1.394   .     D
Be51   C52     1.390   .     S
Be51   He51    1.096   .     S
Be52   C51     1.390   .     S
Be52   He50    1.096   .     S
C51    B23     1.357   .     D
B23    C52     1.356   .     S
B23    Li24    1.098   .     S
Be53   Be54    1.394   .     D
Be53   C54     1.389   .     S
Be53   He53    1.096   .     S
Be54   C53     1.390   .     S
Be54   He52    1.097   .     S
C53    B24     1.357   .     D
B24    C54     1.357   .     S
B24    Li25    1.098   .     S
C54    H15     1.999   1_556 S
Be55   Be56    1.394   .     D
Be55   C56     1.389   .     S
Be55   He55    1.096   .     S
Be56   C55     1.390   .     S
Be56   He54    1.097   .     S
C55    B25     1.355   .     D
B25    C56     1.357   .     S
B25    Li26    1.098   .     S
Be57   Be58    1.393   .     D
Be57   C58     1.390   .     S
Be57   He57    1.097   1_556 S
Be58   C57     1.390   .     S
Be58   He56    1.095   .     S
C57    B26     1.358   .     S
B26    C58     1.358   .     D
B26    Li27    1.098   .     S
C58    H17     2.006   1_556 S
He57   Be57    1.097   1_554 S
Be59   Be60    1.392   .     D
Be59   C60     1.390   .     S
Be59   He59    1.097   .     S
Be60   C59     1.388   .     S
Be60   He58    1.096   .     S
C59    H10     1.994   1_554 S
C59    B27     1.357   .     S
B27    C60     1.356   .     D
B27    Li28    1.098   .     S
Be61   Be62    1.393   .     D
Be61   C62     1.389   .     S
Be61   He61    1.097   .     S
Be62   C61     1.390   .     S
Be62   He60    1.097   .     S
C61    B28     1.356   .     D
B28    C62     1.357   .     S
B28    Li29    1.098   .     S
Be63   Be64    1.392   .     D
Be63   C64     1.389   .     S
Be63   He63    1.097   .     S
Be64   C63     1.389   .     S
Be64   He62    1.097   .     S
C63    H12     1.994   1_554 S
C63    B29     1.357   .     S
B29    C64     1.357   .     D
B29    Li30    1.098   .     S
Be65   Be66    1.393   .     D
Be65   C66     1.389   .     S
Be65   He65    1.096   .     S
Be66   C65     1.389   .     S
Be66   He64    1.095   .     S
C65    B30     1.358   .     D
B30    C66     1.356   .     S
B30    Li31    1.099   .     S
Be67   Be68    1.393   .     D
Be67   C68     1.389   .     S
Be67   He67    1.097   .     S
Be68   C67     1.389   .     S
Be68   He66    1.097   .     S
C67    B31     1.356   .     S
B31    C68     1.356   .     D
B31    Li32    1.098   .     S
Be69   Be70    1.393   .     D
Be69   C70     1.390   1_556 S
Be69   He69    1.097   .     S
Be70   C69     1.389   1_556 S
Be70   He68    1.097   .     S
C69    Be70    1.389   1_554 S
C69    B32     1.356   .     S
B32    C70     1.357   .     D
B32    Li33    1.098   .     S
C70    Be69    1.390   1_554 S
Be71   Be72    1.391   .     D
Be71   C72     1.388   .     S
Be71   He71    1.097   1_455 S
Be72   C71     1.390   .     S
Be72   He70    1.097   .     S
C71    B33     1.357   .     D
B33    C72     1.357   .     S
B33    Li34    1.098   .     S
C72    H18     1.988   1_455 S
He71   Be71    1.097   1_655 S
Be73   Be74    1.391   .     D
Be73   C74     1.388   .     S
Be73   He73    1.097   .     S
Be74   C73     1.390   .     S
Be74   He72    1.097   .     S
C73    B34     1.358   .     D
B34    C74     1.358   .     S
B34    Li35    1.097   .     S
C74    H40     1.994   .     S
Be75   Be76    1.391   .     D
Be75   C76     1.388   .     S
Be75   He75    1.097   .     S
Be76   C75     1.389   .     S
Be76   He74    1.096   .     S
C75    B35     1.358   .     D
B35    C76     1.358   .     S
B35    Li36    1.097   .     S
C76    H39     1.992   1_455 S
Be77   Be78    1.393   .     D
Be77   C78     1.389   .     S
Be77   He77    1.096   .     S
Be78   C77     1.389   .     S
Be78   He76    1.097   .     S
C77    B36     1.356   .     S
B36    C78     1.356   .     D
B36    Li37    1.097   .     S
C79    Be37    1.391   1_565 S
C79    B76     1.356   .     D
C80    Be39    1.391   1_655 S
C80    H39     1.997   .     S
C80    B77     1.355   .     D
Be79   Be80    1.391   .     D
Be79   He79    1.097   .     S
Be80   C81     1.388   .     S
Be80   He78    1.097   .     S
C81    H19     1.987   1_556 S
C81    B56     1.357   .     D
B37    C121    1.354   .     D
B37    C160    1.355   .     S
Li38   B80     1.098   1_556 S
Be81   Be82    1.393   .     D
Be81   C82     1.389   1_556 S
Be81   He81    1.097   .     S
Be82   He80    1.096   .     S
C82    H18     1.988   1_455 S
C82    Be81    1.389   1_554 S
C82    B78     1.355   1_454 D
Be83   Be84    1.392   .     D
Be83   C83     1.388   .     S
Be83   He83    1.097   .     S
Be84   C40     1.391   1_455 S
Be84   He82    1.096   .     S
C83    H39     1.984   1_456 S
C83    B79     1.356   1_455 D
C84    B57     1.354   .     S
H20    C85     2.007   .     S
H20    C89     2.012   .     S
H20    C93     2.002   .     S
H20    C101    1.994   1_554 S
H21    C86     2.002   .     S
H21    C90     1.998   .     S
H21    C95     2.013   .     S
H21    C103    1.991   .     S
H22    C87     1.998   .     S
H22    C91     2.002   .     S
H22    C97     2.010   .     S
H22    C105    2.003   1_554 S
H23    C88     1.999   .     S
H23    C92     1.991   .     S
H23    C99     1.994   .     S
H23    C107    1.991   .     S
H24    C94     2.003   .     S
H24    C102    1.997   .     S
H24    C109    1.999   .     S
H24    C113    2.006   .     S
H25    C96     2.006   1_556 S
H25    C104    2.002   .     S
H25    C111    1.995   .     S
H25    C115    2.006   .     S
H26    C98     2.009   .     S
H26    C106    2.006   .     S
H26    C110    2.002   .     S
H26    C117    2.001   .     S
H27    C100    1.993   1_556 S
H27    C108    1.993   .     S
H27    C112    1.991   .     S
H27    C119    1.995   .     S
H28    C30     1.994   1_655 S
H28    C39     1.987   1_645 S
H28    C118    1.994   .     S
H29    C120    1.994   .     S
H29    C121    1.987   1_545 S
H29    C122    1.985   .     S
H30    C116    1.994   .     S
Be85   Be86    1.394   .     D
Be85   C86     1.389   .     S
Be85   He85    1.096   .     S
Be86   C85     1.391   .     S
Be86   He84    1.096   .     S
C85    B38     1.353   .     D
B38    C86     1.353   .     S
B38    Li39    1.095   .     S
Be87   Be88    1.393   .     D
Be87   C88     1.389   .     S
Be87   He87    1.097   .     S
Be88   C87     1.389   .     S
Be88   He86    1.096   .     S
C87    B39     1.357   .     D
B39    C88     1.357   .     S
B39    Li40    1.098   .     S
Be89   C89     1.390   .     S
Be89   He88    1.094   .     S
Be89   Be127   1.388   .     D
C89    B60     1.359   1_554 D
Li41   B60     1.097   .     S
Be90   C90     1.389   .     S
Be90   He89    1.097   .     S
Be90   Be128   1.390   .     D
B40    C90     1.359   .     D
B40    C128    1.358   .     S
B40    Li62    1.096   .     S
Be91   Be92    1.390   .     D
Be91   C91     1.390   1_556 S
Be91   He91    1.097   .     S
Be92   He90    1.096   1_545 S
Be92   C129    1.388   1_545 S
B41    C91     1.359   1_565 S
B41    C129    1.359   1_554 D
B41    Li63    1.097   .     S
C91    B41     1.359   1_545 S
C91    Be91    1.390   1_554 S
He90   Be92    1.096   1_565 S
C92    Be130   1.389   1_545 S
C92    B61     1.358   1_545 D
He92   Be130   1.097   1_545 S
Li42   B61     1.098   1_545 S
Be93   Be94    1.393   .     D
Be93   C94     1.390   .     S
Be93   He94    1.095   .     S
Be94   C93     1.390   .     S
Be94   He93    1.096   .     S
C93    B42     1.357   .     S
B42    C94     1.358   .     D
B42    Li43    1.097   .     S
Be95   Be96    1.394   .     D
Be95   C96     1.389   .     S
Be95   He96    1.096   .     S
Be96   C95     1.390   .     S
Be96   He95    1.095   .     S
C95    B43     1.358   .     S
B43    C96     1.358   .     D
B43    Li44    1.098   .     S
C96    H25     2.006   1_554 S
Be97   Be98    1.394   .     D
Be97   C98     1.390   .     S
Be97   He98    1.097   .     S
Be98   C97     1.390   .     S
Be98   He97    1.096   .     S
C97    B44     1.359   .     D
B44    C98     1.358   .     S
B44    Li45    1.098   .     S
Be99   Be100   1.393   .     D
Be99   C100    1.389   .     S
Be99   He100   1.096   .     S
Be100  C99     1.390   .     S
Be100  He99    1.096   .     S
C99    B45     1.356   .     D
B45    C100    1.357   .     S
B45    Li46    1.098   .     S
C100   H27     1.993   1_554 S
Be101  Be102   1.393   .     D
Be101  C102    1.390   .     S
Be101  He102   1.097   .     S
Be102  C101    1.390   .     S
Be102  He101   1.097   .     S
C101   H20     1.994   1_556 S
C101   B46     1.356   .     S
B46    C102    1.356   .     D
B46    Li47    1.097   .     S
Be103  Be104   1.394   .     D
Be103  C104    1.390   .     S
Be103  He104   1.096   .     S
Be104  C103    1.389   .     S
Be104  He103   1.097   .     S
C103   B47     1.355   .     S
B47    C104    1.356   .     D
B47    Li48    1.098   .     S
Be105  Be106   1.394   .     D
Be105  C106    1.390   .     S
Be105  He106   1.096   .     S
Be106  C105    1.389   .     S
Be106  He105   1.099   .     S
C105   H22     2.003   1_556 S
C105   B48     1.357   .     D
B48    C106    1.357   .     S
B48    Li49    1.099   .     S
Be107  Be108   1.393   .     D
Be107  C108    1.390   .     S
Be107  He108   1.097   .     S
Be108  C107    1.389   .     S
Be108  He107   1.097   .     S
C107   B49     1.356   .     D
B49    C108    1.355   .     S
B49    Li50    1.097   .     S
Be109  Be110   1.393   .     D
Be109  C110    1.390   .     S
Be109  He110   1.097   .     S
Be110  C109    1.389   .     S
Be110  He109   1.097   .     S
C109   B50     1.358   .     D
B50    C110    1.357   .     S
B50    Li51    1.098   .     S
Be111  Be112   1.393   .     D
Be111  C112    1.388   1_554 S
Be111  He112   1.097   .     S
Be112  C111    1.389   1_554 S
Be112  He111   1.097   .     S
C111   Be112   1.389   1_556 S
C111   B51     1.357   .     D
B51    C112    1.356   .     S
B51    Li52    1.098   .     S
C112   Be111   1.388   1_556 S
Be113  Be114   1.393   .     D
Be113  C114    1.389   .     S
Be113  He114   1.096   .     S
Be114  C113    1.390   .     S
Be114  He113   1.097   .     S
C113   B52     1.358   .     S
B52    C114    1.357   .     D
B52    Li53    1.096   .     S
Be115  Be116   1.391   .     D
Be115  C116    1.388   .     S
Be115  He116   1.097   .     S
Be116  C115    1.391   .     S
Be116  He115   1.097   .     S
C115   B53     1.358   .     S
B53    C116    1.358   .     D
B53    Li54    1.097   .     S
Be117  Be118   1.392   .     D
Be117  C118    1.389   .     S
Be117  He118   1.096   .     S
Be118  C117    1.390   .     S
Be118  He117   1.097   .     S
C117   B54     1.357   .     D
B54    C118    1.357   .     S
B54    Li55    1.098   .     S
Be119  Be120   1.393   .     D
Be119  C120    1.389   .     S
Be119  He120   1.097   .     S
Be120  C119    1.389   .     S
Be120  He119   1.097   .     S
C119   B55     1.357   .     D
B55    C120    1.357   .     S
B55    Li56    1.098   .     S
C121   H29     1.987   1_565 S
C121   Be159   1.389   .     S
B56    Li57    1.098   1_556 S
Li57   B56     1.098   1_554 S
Be121  Be122   1.390   .     D
Be121  C122    1.388   1_554 S
Be121  He122   1.097   .     S
Be122  He121   1.096   .     S
Be122  C159    1.391   1_545 S
C122   Be121   1.388   1_556 S
C122   B80     1.357   1_546 S
Li58   B78     1.098   .     S
Li59   B79     1.098   .     S
B57    Li80    1.098   .     S
H31    C123    2.001   .     S
H31    C127    1.998   .     S
H31    C131    2.006   .     S
H31    C139    1.993   1_556 S
H32    C124    2.005   .     S
H32    C128    2.007   .     S
H32    C133    2.005   .     S
H32    C141    1.997   .     S
H33    C125    2.002   .     S
H33    C129    1.998   .     S
H33    C135    2.006   .     S
H33    C143    2.000   1_556 S
H34    C126    1.998   .     S
H34    C130    1.996   .     S
H34    C137    2.000   .     S
H34    C145    1.999   .     S
H35    C132    2.009   .     S
H35    C140    2.000   .     S
H35    C147    1.998   .     S
H35    C151    2.004   .     S
H36    C134    2.000   1_554 S
H36    C142    1.998   .     S
H36    C149    1.993   .     S
H36    C153    2.003   .     S
H37    C136    2.003   .     S
H37    C144    2.001   .     S
H37    C148    2.000   .     S
H37    C155    2.005   .     S
H38    C138    2.003   1_554 S
H38    C146    2.001   .     S
H38    C150    1.993   .     S
H38    C157    1.992   .     S
H39    C76     1.992   1_655 S
H39    C83     1.984   1_654 S
H39    C152    1.992   .     S
H40    C158    1.987   .     S
H40    C159    1.999   .     S
H40    C160    1.988   .     S
Be123  Be124   1.395   .     D
Be123  C124    1.390   .     S
Be123  He125   1.096   .     S
Be124  C123    1.389   .     S
Be124  He124   1.096   .     S
C123   B58     1.355   .     D
B58    C124    1.354   .     S
B58    Li60    1.096   .     S
Be125  Be126   1.393   .     D
Be125  C126    1.389   .     S
Be125  He127   1.096   .     S
Be126  C125    1.390   .     S
Be126  He126   1.097   .     S
C125   B59     1.357   .     S
B59    C126    1.357   .     D
B59    Li61    1.097   .     S
Be127  C127    1.388   1_554 S
Be127  He128   1.097   .     S
B60    C89     1.359   1_556 D
B60    C127    1.359   .     S
C127   Be127   1.388   1_556 S
Be128  C128    1.390   .     S
Be128  He129   1.094   .     S
C129   B41     1.359   1_556 D
C129   Be92    1.388   1_565 S
Be129  Be130   1.390   .     D
Be129  C130    1.390   .     S
Be129  He130   1.097   .     S
Be130  C92     1.389   1_565 S
Be130  He92    1.097   1_565 S
B61    C92     1.358   1_565 D
B61    Li42    1.098   1_565 S
B61    C130    1.358   .     S
Be131  Be132   1.394   .     D
Be131  C132    1.390   .     S
Be131  He132   1.095   .     S
Be132  C131    1.389   .     S
Be132  He131   1.096   .     S
C131   B62     1.358   .     D
B62    C132    1.357   .     S
B62    Li64    1.098   .     S
Be133  Be134   1.394   .     D
Be133  C134    1.389   .     S
Be133  He134   1.096   .     S
Be134  C133    1.391   .     S
Be134  He133   1.096   .     S
C133   B63     1.357   .     S
B63    C134    1.358   .     D
B63    Li65    1.098   .     S
C134   H36     2.000   1_556 S
Be135  Be136   1.394   .     D
Be135  C136    1.389   .     S
Be135  He136   1.096   .     S
Be136  C135    1.390   .     S
Be136  He135   1.097   .     S
C135   B64     1.357   .     D
B64    C136    1.358   .     S
B64    Li66    1.098   .     S
Be137  Be138   1.394   .     D
Be137  C138    1.390   .     S
Be137  He138   1.096   .     S
Be138  C137    1.389   .     S
Be138  He137   1.096   .     S
C137   B65     1.357   .     D
B65    C138    1.357   .     S
B65    Li67    1.098   .     S
C138   H38     2.003   1_556 S
Be139  Be140   1.394   .     D
Be139  C140    1.390   .     S
Be139  He140   1.096   .     S
Be140  C139    1.389   .     S
Be140  He139   1.096   .     S
C139   H31     1.993   1_554 S
C139   B66     1.355   .     S
B66    C140    1.357   .     D
B66    Li68    1.098   .     S
Be141  Be142   1.393   .     D
Be141  C142    1.389   .     S
Be141  He142   1.097   .     S
Be142  C141    1.390   .     S
Be142  He141   1.097   .     S
C141   B67     1.356   .     D
B67    C142    1.357   .     S
B67    Li69    1.098   .     S
Be143  Be144   1.393   .     D
Be143  C144    1.389   .     S
Be143  He144   1.096   .     S
Be144  C143    1.390   .     S
Be144  He143   1.097   .     S
C143   H33     2.000   1_554 S
C143   B68     1.356   .     S
B68    C144    1.358   .     D
B68    Li70    1.098   .     S
Be145  Be146   1.393   .     D
Be145  C146    1.390   .     S
Be145  He146   1.096   .     S
Be146  C145    1.389   .     S
Be146  He145   1.095   .     S
C145   B69     1.358   .     D
B69    C146    1.357   .     S
B69    Li71    1.098   .     S
Be147  Be148   1.393   .     D
Be147  C148    1.389   .     S
Be147  He148   1.097   .     S
Be148  C147    1.389   .     S
Be148  He147   1.097   .     S
C147   B70     1.358   .     D
B70    C148    1.357   .     S
B70    Li72    1.098   .     S
Be149  Be150   1.393   .     D
Be149  C150    1.389   1_556 S
Be149  He150   1.097   .     S
Be150  C149    1.389   1_556 S
Be150  He149   1.097   .     S
C149   Be150   1.389   1_554 S
C149   B71     1.356   .     S
B71    C150    1.357   .     D
B71    Li73    1.098   .     S
C150   Be149   1.389   1_554 S
Be151  Be152   1.391   .     D
Be151  C152    1.388   .     S
Be151  He152   1.099   1_554 S
Be152  C151    1.390   .     S
Be152  He151   1.097   .     S
C151   B72     1.358   .     D
B72    C152    1.358   .     S
B72    Li74    1.096   .     S
He152  Be151   1.099   1_556 S
Be153  Be154   1.392   .     D
Be153  C154    1.389   .     S
Be153  He154   1.096   .     S
Be154  C153    1.391   .     S
Be154  He153   1.097   .     S
C153   B73     1.358   .     S
B73    C154    1.357   .     D
B73    Li75    1.098   .     S
Be155  Be156   1.391   .     D
Be155  C156    1.388   .     S
Be155  He156   1.097   1_554 S
Be156  C155    1.391   .     S
Be156  He155   1.097   .     S
C155   B74     1.358   .     D
B74    C156    1.358   .     S
B74    Li76    1.097   .     S
He156  Be155   1.097   1_556 S
Be157  Be158   1.392   .     D
Be157  C158    1.388   .     S
Be157  He158   1.097   .     S
Be158  C157    1.390   .     S
Be158  He157   1.097   .     S
C157   B75     1.357   .     S
B75    C158    1.357   .     D
B75    Li77    1.098   .     S
B76    C42     1.357   1_565 S
B76    Li78    1.098   .     S
B77    C37     1.357   1_655 S
B77    Li79    1.098   .     S
C159   Be122   1.391   1_565 S
C159   B80     1.357   .     D
B78    C82     1.355   1_656 D
B78    C39     1.355   1_655 S
B79    C83     1.356   1_655 D
Be159  Be160   1.393   .     D
Be159  He160   1.096   .     S
Be160  C160    1.388   .     S
Be160  He159   1.097   .     S
B80    C122    1.357   1_564 S
B80    Li38    1.098   1_554 S
