# Supplementary material for: Data-Driven Search Algorithm for Discovery of Synthesizable Zeolitic Imidazolate Frameworks
Source: JACS Au. 2025 Mar 7;5(3):1460–70. doi: 10.1021/jacsau.5c00077 (PMC11938011; doi:10.1021/jacsau.5c00077)
Supplement: Supplementary file 5 — au5c00077_si_005.zip [file au5c00077_si_005.zip › Tier 2/T-244_69_3_28665.cif]

data_69_3_28665.lmp-nosymm
_audit_creation_date              2023-09-12
_audit_creation_method            'Materials Studio'
_symmetry_space_group_name_H-M    'FMMM'
_symmetry_Int_Tables_number       69
_symmetry_cell_setting            orthorhombic
loop_
_symmetry_equiv_pos_as_xyz
  x,y,z
  -x,-y,z
  -x,y,-z
  x,-y,-z
  -x,-y,-z
  x,y,-z
  x,-y,z
  -x,y,z
  x,y+1/2,z+1/2
  -x,-y+1/2,z+1/2
  -x,y+1/2,-z+1/2
  x,-y+1/2,-z+1/2
  -x,-y+1/2,-z+1/2
  x,y+1/2,-z+1/2
  x,-y+1/2,z+1/2
  -x,y+1/2,z+1/2
  x+1/2,y,z+1/2
  -x+1/2,-y,z+1/2
  -x+1/2,y,-z+1/2
  x+1/2,-y,-z+1/2
  -x+1/2,-y,-z+1/2
  x+1/2,y,-z+1/2
  x+1/2,-y,z+1/2
  -x+1/2,y,z+1/2
  x+1/2,y+1/2,z
  -x+1/2,-y+1/2,z
  -x+1/2,y+1/2,-z
  x+1/2,-y+1/2,-z
  -x+1/2,-y+1/2,-z
  x+1/2,y+1/2,-z
  x+1/2,-y+1/2,z
  -x+1/2,y+1/2,z
_cell_length_a                    59.7270
_cell_length_b                    37.8820
_cell_length_c                    17.4592
_cell_angle_alpha                 90.0000
_cell_angle_beta                  90.0000
_cell_angle_gamma                 90.0000
loop_
_atom_site_label
_atom_site_type_symbol
_atom_site_fract_x
_atom_site_fract_y
_atom_site_fract_z
_atom_site_U_iso_or_equiv
_atom_site_adp_type
_atom_site_occupancy
H1     Zn    0.20443   0.17869   0.17423   0.00000  Uiso   1.00
H9     Zn    0.13841   0.08133   0.32915   0.00000  Uiso   1.00
H17    Zn    0.04906   0.08056   0.17264   0.00000  Uiso   1.00
Be1    C     0.26069   0.12682   0.26599   0.00000  Uiso   1.00
C1     N     0.23245   0.16164   0.22554   0.00000  Uiso   1.00
He1    H     0.22831   0.10480   0.21824   0.00000  Uiso   1.00
Be9    C     0.17072   0.26671   0.26669   0.00000  Uiso   1.00
C9     N     0.19281   0.22263   0.22417   0.00000  Uiso   1.00
He9    H     0.15677   0.21610   0.21661   0.00000  Uiso   1.00
Be17   C     0.23386   0.19904   0.96014   0.00000  Uiso   1.00
C17    N     0.21347   0.18564   0.06477   0.00000  Uiso   1.00
He17   H     0.24697   0.20697   0.08032   0.00000  Uiso   1.00
Be25   C     0.15933   0.09305   0.17343   0.00000  Uiso   1.00
Be33   C     0.17427   0.11531   0.13582   0.00000  Uiso   1.00
C25    N     0.18158   0.14057   0.18774   0.00000  Uiso   1.00
B1     C     0.17134   0.13250   0.25491   0.00000  Uiso   1.00
C33    N     0.15776   0.10389   0.24930   0.00000  Uiso   1.00
He25   H     0.18016   0.11509   0.07638   0.00000  Uiso   1.00
He33   H     0.14995   0.07012   0.15232   0.00000  Uiso   1.00
Li1    H     0.17393   0.14736   0.30811   0.00000  Uiso   1.00
Be41   C     0.14835   0.13300   0.53989   0.00000  Uiso   1.00
C41    N     0.14415   0.09878   0.43532   0.00000  Uiso   1.00
He41   H     0.15110   0.15464   0.41952   0.00000  Uiso   1.00
Be49   C     0.16773   0.01835   0.69127   0.00000  Uiso   1.00
C49    N     0.14591   0.02990   0.32017   0.00000  Uiso   1.00
He49   H     0.18160   0.03698   0.30079   0.00000  Uiso   1.00
Be57   C     0.07282   0.11955   0.30378   0.00000  Uiso   1.00
Be65   C     0.09355   0.11882   0.34030   0.00000  Uiso   1.00
C57    N     0.10647   0.09262   0.30638   0.00000  Uiso   1.00
B9     C     0.09357   0.07901   0.24969   0.00000  Uiso   1.00
C65    N     0.07304   0.09426   0.24623   0.00000  Uiso   1.00
He57   H     0.09992   0.13441   0.38856   0.00000  Uiso   1.00
He65   H     0.05803   0.13599   0.31426   0.00000  Uiso   1.00
Li9    H     0.09901   0.05752   0.21185   0.00000  Uiso   1.00
Be73   C     0.08034   0.09741   0.96012   0.00000  Uiso   1.00
C73    N     0.05930   0.08671   0.06467   0.00000  Uiso   1.00
He73   H     0.09355   0.10459   0.08063   0.00000  Uiso   1.00
Be81   C     0.03274   0.01835   0.73783   0.00000  Uiso   1.00
C81    N     0.04359   0.02981   0.19635   0.00000  Uiso   1.00
He81   H     0.02575   0.03704   0.30379   0.00000  Uiso   1.00
Be89   C     0.01168   0.13546   0.78832   0.00000  Uiso   1.00
C89    N     0.01890   0.10199   0.19054   0.00000  Uiso   1.00
He89   H     0.02366   0.15643   0.22560   0.00000  Uiso   1.00
B17    C     0.25000   0.18140   0.25000   0.00000  Uiso   1.00
Li17   H     0.25000   0.21026   0.25000   0.00000  Uiso   1.00
B21    C     0.20535   0.25000   0.25000   0.00000  Uiso   1.00
Li21   H     0.22366   0.25000   0.25000   0.00000  Uiso   1.00
B25    C     0.20163   0.17891   1.00000   0.00000  Uiso   1.00
Li25   H     0.18444   0.16861   1.00000   0.00000  Uiso   1.00
B29    C     0.04735   0.08029   1.00000   0.00000  Uiso   1.00
Li29   H     0.02985   0.07152   1.00000   0.00000  Uiso   1.00
B33    C     0.14120   0.07947   0.50000   0.00000  Uiso   1.00
Li33   H     0.13774   0.05102   0.50000   0.00000  Uiso   1.00
B37    C     0.13358   1.00000   0.32855   0.00000  Uiso   1.00
B41    C     0.05015   1.00000   0.15948   0.00000  Uiso   1.00
Li42   H     0.05921   1.00000   0.89522   0.00000  Uiso   1.00
B39    C     0.50000   0.08321   0.67674   0.00000  Uiso   1.00
Li41   H     0.50000   0.05541   0.34124   0.00000  Uiso   1.00
Li37   H     0.11537   0.50000   0.16162   0.00000  Uiso   1.00
loop_
_geom_bond_atom_site_label_1
_geom_bond_atom_site_label_2
_geom_bond_distance
_geom_bond_site_symmetry_2
_ccdc_geom_bond_type
H1     C1      2.005   .     S
H1     C9      2.003   .     S
H1     C17     2.003   .     S
H1     C25     2.001   .     S
H9     C33     2.002   .     S
H9     C41     1.998   .     S
H9     C49     2.005   .     S
H9     C57     1.995   .     S
H17    C65     1.993   .     S
H17    C73     1.995   .     S
H17    C81     1.993   .     S
H17    C89     2.000   .     S
Be1    He1     1.097   19    S
Be1    Be1     1.394   19    A
Be1    C1      1.389   19    A
C1     B17     1.357   .     A
C1     Be1     1.389   19    A
He1    Be1     1.097   19    S
Be9    Be9     1.394   12    A
Be9    C9      1.389   12    A
Be9    He9     1.097   12    S
C9     B21     1.356   .     A
C9     Be9     1.389   12    A
He9    Be9     1.097   12    S
Be17   C17     1.389   6_556 A
Be17   He17    1.096   6_556 S
Be17   Be17    1.392   6_557 A
C17    B25     1.358   1_554 A
C17    Be17    1.389   6_556 A
He17   Be17    1.096   6_556 S
Be25   Be33    1.393   .     D
Be25   C33     1.390   .     S
Be25   He33    1.097   .     S
Be33   C25     1.389   .     S
Be33   He25    1.096   .     S
C25    B1      1.358   .     D
B1     C33     1.357   .     S
B1     Li1     1.097   .     S
Be41   He41    1.096   6_556 S
Be41   C41     1.390   6_556 A
Be41   Be41    1.393   6_556 A
C41    B33     1.357   .     A
C41    Be41    1.390   6_556 A
He41   Be41    1.096   6_556 S
Be49   He49    1.097   6_556 S
Be49   C49     1.389   6_556 A
Be49   Be49    1.390   7     A
C49    B37     1.359   1_545 A
C49    Be49    1.389   6_556 A
He49   Be49    1.097   6_556 S
Be57   Be65    1.393   .     D
Be57   C65     1.388   .     S
Be57   He65    1.096   .     S
Be65   C57     1.390   .     S
Be65   He57    1.097   .     S
C57    B9      1.356   .     D
B9     C65     1.357   .     S
B9     Li9     1.098   .     S
Be73   C73     1.390   6_556 A
Be73   He73    1.097   6_556 S
Be73   Be73    1.393   6_557 A
C73    B29     1.358   1_554 A
C73    Be73    1.390   6_556 A
He73   Be73    1.097   6_556 S
Be81   C81     1.389   6_556 A
Be81   He81    1.097   6_556 S
Be81   Be81    1.390   7     A
C81    B41     1.358   1_545 A
C81    Be81    1.389   6_556 A
He81   Be81    1.097   6_556 S
Be89   He89    1.096   6_556 S
Be89   Be89    1.395   8     A
Be89   C89     1.389   6_556 A
C89    Be89    1.389   6_556 A
C89    B39     1.356   17_454 A
He89   Be89    1.096   6_556 S
B17    C1      1.357   19    A
B17    Li17    1.093   .     S
B21    C9      1.356   12    A
B21    Li21    1.094   .     S
B25    C17     1.358   1_556 A
B25    C17     1.358   6_556 A
B25    Li25    1.098   .     S
B29    C73     1.358   1_556 A
B29    C73     1.358   6_556 A
B29    Li29    1.097   .     S
B33    C41     1.357   6_556 A
B33    Li33    1.098   .     S
B37    C49     1.359   1_565 A
B37    C49     1.359   7_565 A
B37    Li37    1.101   12_565 S
B41    C81     1.358   1_565 A
B41    C81     1.358   7_565 A
B41    Li42    1.098   4_576 S
Li42   B41     1.098   4_576 S
B39    C89     1.356   17    A
B39    C89     1.356   24    A
B39    Li41    1.099   3_656 S
Li41   B39     1.099   3_656 S
Li37   B37     1.101   12_565 S
