# Supplementary material for: Data-Driven Search Algorithm for Discovery of Synthesizable Zeolitic Imidazolate Frameworks
Source: JACS Au. 2025 Mar 7;5(3):1460–70. doi: 10.1021/jacsau.5c00077 (PMC11938011; doi:10.1021/jacsau.5c00077)
Supplement: Supplementary file 5 — au5c00077_si_005.zip [file au5c00077_si_005.zip › Tier 2/T-245_74_3_1205615.cif]

data_74_3_1205615.lmp-nosymm
_audit_creation_date              2023-09-12
_audit_creation_method            'Materials Studio'
_symmetry_space_group_name_H-M    'IMM2'
_symmetry_Int_Tables_number       44
_symmetry_cell_setting            orthorhombic
loop_
_symmetry_equiv_pos_as_xyz
  x,y,z
  -x,-y,z
  x,-y,z
  -x,y,z
  x+1/2,y+1/2,z+1/2
  -x+1/2,-y+1/2,z+1/2
  x+1/2,-y+1/2,z+1/2
  -x+1/2,y+1/2,z+1/2
_cell_length_a                    19.1455
_cell_length_b                    56.6708
_cell_length_c                    17.7633
_cell_angle_alpha                 90.0000
_cell_angle_beta                  90.0000
_cell_angle_gamma                 90.0000
loop_
_atom_site_label
_atom_site_type_symbol
_atom_site_fract_x
_atom_site_fract_y
_atom_site_fract_z
_atom_site_U_iso_or_equiv
_atom_site_adp_type
_atom_site_occupancy
H1     Zn    0.84692   0.20635   0.10324   0.00000  Uiso   1.00
H3     Zn    0.65296   0.21404   0.83825   0.00000  Uiso   1.00
H5     Zn    0.84026   0.12979   0.32572   0.00000  Uiso   1.00
H7     Zn    0.65764   0.13531   0.60898   0.00000  Uiso   1.00
H9     Zn    0.84207   0.05311   0.09575   0.00000  Uiso   1.00
H11    Zn    0.65772   0.05319   0.82563   0.00000  Uiso   1.00
Be1    C     0.74805   0.24521   0.93248   0.00000  Uiso   1.00
Be3    C     0.79186   0.24366  -0.00514   0.00000  Uiso   1.00
C1     N     0.79056   0.22051   0.02061   0.00000  Uiso   1.00
B1     C     0.74826   0.20869   0.97230   0.00000  Uiso   1.00
C3     N     0.72114   0.22289   0.91820   0.00000  Uiso   1.00
He1    H     0.67701   0.24274   0.52320   0.00000  Uiso   1.00
He3    H     0.76531   0.23964   0.39679   0.00000  Uiso   1.00
Li1    H     0.73669   0.18977   0.97683   0.00000  Uiso   1.00
Be5    C     0.90596   0.23850   0.30529   0.00000  Uiso   1.00
Be7    C     0.90602   0.22049   0.25228   0.00000  Uiso   1.00
C5     N     0.86469   0.22742   0.19184   0.00000  Uiso   1.00
B3     C     0.84052   0.24919   0.21046   0.00000  Uiso   1.00
C7     N     0.63484   0.24314   0.77790   0.00000  Uiso   1.00
He5    H     0.93279   0.20340   0.25342   0.00000  Uiso   1.00
He7    H     0.93229   0.23964   0.36001   0.00000  Uiso   1.00
Li3    H     0.69415   0.24032   0.67438   0.00000  Uiso   1.00
Be9    C     0.03642   0.17639   0.02736   0.00000  Uiso   1.00
C9     N     0.94114   0.19522   0.07121   0.00000  Uiso   1.00
He9    H     0.92615   0.16446   0.00020   0.00000  Uiso   1.00
Be11   C     0.46357   0.19843   0.95066   0.00000  Uiso   1.00
C11    N     0.55891   0.20790   0.88272   0.00000  Uiso   1.00
He11   H     0.57386   0.19285  -0.00617   0.00000  Uiso   1.00
Be13   C     0.73476   0.15429   0.22109   0.00000  Uiso   1.00
Be15   C     0.73529   0.17209   0.16692   0.00000  Uiso   1.00
C13    N     0.80415   0.17891   0.15566   0.00000  Uiso   1.00
B5     C     0.84266   0.16569   0.20389   0.00000  Uiso   1.00
C15    N     0.80307   0.15065   0.24489   0.00000  Uiso   1.00
He13   H     0.69247   0.18024   0.13527   0.00000  Uiso   1.00
He15   H     0.69132   0.14427   0.24558   0.00000  Uiso   1.00
Li5    H     0.89982   0.16656   0.20818   0.00000  Uiso   1.00
Be17   C     0.75351   0.15937   0.72134   0.00000  Uiso   1.00
Be19   C     0.75250   0.17741   0.77455   0.00000  Uiso   1.00
C17    N     0.68547   0.18674   0.77672   0.00000  Uiso   1.00
B7     C     0.64850   0.17449   0.72453   0.00000  Uiso   1.00
C19    N     0.68734   0.15770   0.68970   0.00000  Uiso   1.00
He17   H     0.79409   0.18419   0.81112   0.00000  Uiso   1.00
He19   H     0.79617   0.14776   0.70325   0.00000  Uiso   1.00
Li7    H     0.59309   0.17767   0.71220   0.00000  Uiso   1.00
Be21   C     0.73400   0.16541   0.49737   0.00000  Uiso   1.00
Be23   C     0.77357   0.16409   0.43183   0.00000  Uiso   1.00
C21    N     0.78291   0.14043   0.41381   0.00000  Uiso   1.00
B9     C     0.74969   0.12826   0.46913   0.00000  Uiso   1.00
C23    N     0.71963   0.14258   0.52125   0.00000  Uiso   1.00
He21   H     0.79442   0.17822   0.39608   0.00000  Uiso   1.00
He23   H     0.71617   0.18084   0.52932   0.00000  Uiso   1.00
Li9    H     0.74765   0.10894   0.47164   0.00000  Uiso   1.00
Be25   C     0.03635   0.15945   0.37513   0.00000  Uiso   1.00
C25    N     0.94085   0.13848   0.34290   0.00000  Uiso   1.00
He25   H     0.92674   0.17262   0.39654   0.00000  Uiso   1.00
Be27   C     0.46363   0.15793   0.52481   0.00000  Uiso   1.00
C27    N     0.55901   0.14189   0.57869   0.00000  Uiso   1.00
He27   H     0.57353   0.16775   0.48978   0.00000  Uiso   1.00
Be29   C     0.82371   0.05800   0.26567   0.00000  Uiso   1.00
Be31   C     0.82272   0.07556   0.32059   0.00000  Uiso   1.00
C29    N     0.83017   0.09721   0.28485   0.00000  Uiso   1.00
B11    C     0.83717   0.09218   0.21053   0.00000  Uiso   1.00
C31    N     0.83233   0.06875   0.19595   0.00000  Uiso   1.00
He29   H     0.81657   0.07436   0.38183   0.00000  Uiso   1.00
He31   H     0.81848   0.03879   0.27067   0.00000  Uiso   1.00
Li11   H     0.84410   0.10563   0.16666   0.00000  Uiso   1.00
Be33   C     0.65741   0.06261   0.65756   0.00000  Uiso   1.00
Be35   C     0.65720   0.08136   0.60682   0.00000  Uiso   1.00
C33    N     0.66248   0.10220   0.64754   0.00000  Uiso   1.00
B13    C     0.66432   0.09557   0.72096   0.00000  Uiso   1.00
C35    N     0.66300   0.07178   0.72988   0.00000  Uiso   1.00
He33   H     0.65370   0.08144   0.54521   0.00000  Uiso   1.00
He35   H     0.65469   0.04352   0.64772   0.00000  Uiso   1.00
Li13   H     0.66864   0.10809   0.76784   0.00000  Uiso   1.00
Be37   C     0.72106   0.08966   0.93484   0.00000  Uiso   1.00
Be39   C     0.76232   0.08967  -0.00051   0.00000  Uiso   1.00
C37    N     0.77988   0.06645   0.01598   0.00000  Uiso   1.00
B15    C     0.75095   0.05329   0.96025   0.00000  Uiso   1.00
C39    N     0.71520   0.06653   0.90959   0.00000  Uiso   1.00
He37   H     0.77916   0.10428   0.03566   0.00000  Uiso   1.00
He39   H     0.69629   0.10431   0.90466   0.00000  Uiso   1.00
Li15   H     0.75580   0.03401   0.95655   0.00000  Uiso   1.00
Be41   C     0.25708   1.01229   0.12458   0.00000  Uiso   1.00
C41    N     0.80979   0.01989   0.10642   0.00000  Uiso   1.00
He41   H     0.70069   0.02489   0.13572   0.00000  Uiso   1.00
Be43   C     0.24963   1.01229   0.77414   0.00000  Uiso   1.00
C43    N     0.68809   0.01994   0.80600   0.00000  Uiso   1.00
He43   H     0.78952   0.02489   0.75375   0.00000  Uiso   1.00
Be45   C     0.03637   0.05030  -0.01356   0.00000  Uiso   1.00
C45    N     0.94099   0.05365   0.05995   0.00000  Uiso   1.00
He45   H     0.92642   0.04847   0.93985   0.00000  Uiso   1.00
Be47   C     0.46363   0.04735   0.93412   0.00000  Uiso   1.00
C47    N     0.55899   0.05258   0.86171   0.00000  Uiso   1.00
He47   H     0.57361   0.04435   0.98006   0.00000  Uiso   1.00
B17    C     1.00000   0.20609   0.09543   0.00000  Uiso   1.00
Li17   H     1.00000   0.22207   0.13045   0.00000  Uiso   1.00
B19    C     1.00000   0.12671   0.32328   0.00000  Uiso   1.00
Li19   H     1.00000   0.10925   0.29646   0.00000  Uiso   1.00
B21    C     1.00000   0.05499   0.10213   0.00000  Uiso   1.00
Li21   H     1.00000   0.05776   0.16330   0.00000  Uiso   1.00
B18    C     0.50000   0.21272   0.84327   0.00000  Uiso   1.00
Li18   H     0.50000   0.22040   0.78648   0.00000  Uiso   1.00
B20    C     0.50000   0.13317   0.61068   0.00000  Uiso   1.00
Li20   H     0.50000   0.11980   0.65540   0.00000  Uiso   1.00
B22    C     0.50000   0.05499   0.82002   0.00000  Uiso   1.00
Li22   H     0.50000   0.05933   0.75978   0.00000  Uiso   1.00
B23    C     0.84797   1.00000   0.09617   0.00000  Uiso   1.00
Li23   H     0.60119   1.00000   0.85155   0.00000  Uiso   1.00
B47    C     0.15301   0.50000   0.32504   0.00000  Uiso   1.00
Li46   H     0.40355   0.50000   0.58097   0.00000  Uiso   1.00
loop_
_geom_bond_atom_site_label_1
_geom_bond_atom_site_label_2
_geom_bond_distance
_geom_bond_site_symmetry_2
_ccdc_geom_bond_type
H1     C1      1.991   .     S
H1     C5      2.005   .     S
H1     C9      1.994   .     S
H1     C13     1.989   .     S
H3     C3      1.993   .     S
H3     C7      1.997   .     S
H3     C11     1.997   .     S
H3     C17     1.994   .     S
H5     C15     1.992   .     S
H5     C21     2.004   .     S
H5     C25     2.011   .     S
H5     C29     1.993   .     S
H7     C19     1.997   .     S
H7     C23     2.002   .     S
H7     C27     1.999   .     S
H7     C33     2.000   .     S
H9     C31     1.997   .     S
H9     C37     1.999   .     S
H9     C41     1.990   .     S
H9     C45     1.998   .     S
H11    C35     2.003   .     S
H11    C39     2.002   .     S
H11    C43     2.003   .     S
H11    C47     1.996   .     S
Be1    Be3     1.393   1_556 D
Be1    C3      1.390   .     S
Be1    He3     1.097   6_655 S
Be3    Be1     1.393   1_554 D
Be3    C1      1.389   .     S
Be3    He1     1.096   6_654 S
C1     B1      1.357   1_554 D
B1     C1      1.357   1_556 D
B1     C3      1.356   .     S
B1     Li1     1.098   .     S
He1    Be3     1.096   6_655 S
He3    Be1     1.097   6_654 S
Be5    Be7     1.389   .     D
Be5    He7     1.097   .     S
Be5    C7      1.389   6_654 S
Be7    C5      1.390   .     S
Be7    He5     1.096   .     S
C5     B3      1.359   .     D
B3     C7      1.359   6_654 S
B3     Li3     1.097   6_654 S
C7     Be5     1.389   6_655 S
C7     B3      1.359   6_655 S
Li3    B3      1.097   6_655 S
Be9    C9      1.389   4_655 A
Be9    Be9     1.395   4     A
Be9    He9     1.097   4_655 S
C9     B17     1.355   .     A
C9     Be9     1.389   4_655 A
He9    Be9     1.097   4_655 S
Be11   Be11    1.395   4_655 A
Be11   He11    1.096   4_656 S
Be11   C11     1.389   4_655 A
C11    B18     1.356   .     A
C11    Be11    1.389   4_655 A
He11   Be11    1.096   4_654 S
Be13   Be15    1.394   .     D
Be13   C15     1.390   .     S
Be13   He15    1.097   .     S
Be15   C13     1.388   .     S
Be15   He13    1.096   .     S
C13    B5      1.356   .     D
B5     C15     1.353   .     S
B5     Li5     1.098   .     S
Be17   Be19    1.393   .     D
Be17   C19     1.389   .     S
Be17   He19    1.097   .     S
Be19   C17     1.389   .     S
Be19   He17    1.097   .     S
C17    B7      1.357   .     D
B7     C19     1.357   .     S
B7     Li7     1.098   .     S
Be21   Be23    1.391   .     D
Be21   C23     1.389   .     S
Be21   He23    1.097   .     S
Be23   C21     1.390   .     S
Be23   He21    1.097   .     S
C21    B9      1.359   .     D
B9     C23     1.359   .     S
B9     Li9     1.097   .     S
Be25   C25     1.389   4_655 A
Be25   Be25    1.392   4     A
Be25   He25    1.096   4_655 S
C25    B19     1.360   .     A
C25    Be25    1.389   4_655 A
He25   Be25    1.096   4_655 S
Be27   Be27    1.393   4_655 A
Be27   C27     1.389   4_655 A
Be27   He27    1.097   4_655 S
C27    B20     1.358   .     A
C27    Be27    1.389   4_655 A
He27   Be27    1.097   4_655 S
Be29   Be31    1.394   .     D
Be29   C31     1.390   .     S
Be29   He31    1.097   .     S
Be31   C29     1.389   .     S
Be31   He29    1.096   .     S
C29    B11     1.357   .     S
B11    C31     1.356   .     D
B11    Li11    1.098   .     S
Be33   Be35    1.393   .     D
Be33   C35     1.390   .     S
Be33   He35    1.097   .     S
Be35   C33     1.389   .     S
Be35   He33    1.097   .     S
C33    B13     1.358   .     S
B13    C35     1.358   .     D
B13    Li13    1.098   .     S
Be37   Be39    1.394   1_556 D
Be37   C39     1.390   .     S
Be37   He39    1.096   .     S
Be39   Be37    1.394   1_554 D
Be39   C37     1.389   .     S
Be39   He37    1.096   .     S
C37    B15     1.358   1_554 D
B15    C37     1.358   1_556 D
B15    C39     1.357   .     S
B15    Li15    1.099   .     S
Be41   Be41    1.392   3_575 A
Be41   C41     1.389   4_665 A
Be41   He41    1.097   4_665 S
C41    B23     1.356   1_545 A
C41    Be41    1.389   4_645 A
He41   Be41    1.097   4_645 S
Be43   Be43    1.394   3_575 A
Be43   C43     1.389   4_665 A
Be43   He43    1.097   4_665 S
C43    Be43    1.389   4_645 A
C43    B47     1.358   5_545 A
He43   Be43    1.097   4_645 S
Be45   C45     1.389   4_655 A
Be45   He45    1.097   4_654 S
Be45   Be45    1.393   4     A
C45    B21     1.358   .     A
C45    Be45    1.389   4_655 A
He45   Be45    1.097   4_656 S
Be47   Be47    1.393   4_655 A
Be47   He47    1.097   4_655 S
Be47   C47     1.389   4_655 A
C47    B22     1.357   .     A
C47    Be47    1.389   4_655 A
He47   Be47    1.097   4_655 S
B17    C9      1.355   4_755 A
B17    Li17    1.098   .     S
B19    C25     1.360   4_755 A
B19    Li19    1.098   .     S
B21    C45     1.358   4_755 A
B21    Li21    1.098   .     S
B18    C11     1.356   4_655 A
B18    Li18    1.099   .     S
B20    C27     1.358   4_655 A
B20    Li20    1.098   .     S
B22    C47     1.357   4_655 A
B22    Li22    1.098   .     S
B23    C41     1.356   1_565 A
B23    C41     1.356   3_565 A
B23    Li46    1.098   5_554 S
Li23   B47     1.098   5     S
B47    C43     1.358   5_454 A
B47    C43     1.358   7_454 A
B47    Li23    1.098   5_444 S
Li46   B23     1.098   5_445 S
