# Supplementary material for: Data-Driven Search Algorithm for Discovery of Synthesizable Zeolitic Imidazolate Frameworks
Source: JACS Au. 2025 Mar 7;5(3):1460–70. doi: 10.1021/jacsau.5c00077 (PMC11938011; doi:10.1021/jacsau.5c00077)
Supplement: Supplementary file 5 — au5c00077_si_005.zip [file au5c00077_si_005.zip › Tier 2/T-246_141_3_9174.cif]

data_141_3_9174.lmp-nosymm
_audit_creation_date              2023-09-12
_audit_creation_method            'Materials Studio'
_symmetry_space_group_name_H-M    'I41/AMD'
_symmetry_Int_Tables_number       141
_symmetry_cell_setting            tetragonal
loop_
_symmetry_equiv_pos_as_xyz
  x,y,z
  -x+1/2,-y+1/2,z+1/2
  -y,x+1/2,z+1/4
  y+1/2,-x,z+3/4
  -x+1/2,y,-z+3/4
  x,-y+1/2,-z+1/4
  y+1/2,x+1/2,-z+1/2
  -y,-x,-z
  -x,-y+1/2,-z+1/4
  x+1/2,y,-z+3/4
  y,-x,-z
  -y+1/2,x+1/2,-z+1/2
  x+1/2,-y+1/2,z+1/2
  -x,y,z
  -y+1/2,-x,z+3/4
  y,x+1/2,z+1/4
  x+1/2,y+1/2,z+1/2
  -x,-y,z
  -y+1/2,x,z+3/4
  y,-x+1/2,z+1/4
  -x,y+1/2,-z+1/4
  x+1/2,-y,-z+3/4
  y,x,-z
  -y+1/2,-x+1/2,-z+1/2
  -x+1/2,-y,-z+3/4
  x,y+1/2,-z+1/4
  y+1/2,-x+1/2,-z+1/2
  -y,x,-z
  x,-y,z
  -x+1/2,y+1/2,z+1/2
  -y,-x+1/2,z+1/4
  y+1/2,x,z+3/4
_cell_length_a                    19.1363
_cell_length_b                    19.1363
_cell_length_c                    121.4830
_cell_angle_alpha                 90.0000
_cell_angle_beta                  90.0000
_cell_angle_gamma                 90.0000
loop_
_atom_site_label
_atom_site_type_symbol
_atom_site_fract_x
_atom_site_fract_y
_atom_site_fract_z
_atom_site_U_iso_or_equiv
_atom_site_adp_type
_atom_site_occupancy
H1     Zn    0.34109   1.15708   0.35427   0.00000  Uiso   1.00
H9     Zn    0.33928   0.34458   0.31353   0.00000  Uiso   1.00
H17    Zn    0.33920   1.15369   0.27486   0.00000  Uiso   1.00
Be1    C     0.26985   1.25326   0.37021   0.00000  Uiso   1.00
C1     N     0.28130   1.18432   0.36710   0.00000  Uiso   1.00
He1    H     0.28975   0.29708   0.36530   0.00000  Uiso   1.00
Be9    C     0.53637   1.20527   0.36803   0.00000  Uiso   1.00
C9     N     0.44090   1.16868   0.35882   0.00000  Uiso   1.00
He9    H     0.42652   1.22787   0.37392   0.00000  Uiso   1.00
Be17   C     0.28136   0.96360   0.34083   0.00000  Uiso   1.00
C17    N     0.32418   1.05902   0.34935   0.00000  Uiso   1.00
He17   H     0.25489   1.07371   0.33538   0.00000  Uiso   1.00
Be25   C     0.24839   0.29802   0.33231   0.00000  Uiso   1.00
Be27   C     0.24856   1.25507   0.34154   0.00000  Uiso   1.00
C25    N     0.31469   1.22587   0.34259   0.00000  Uiso   1.00
B5     C     0.35164   1.25034   0.33385   0.00000  Uiso   1.00
C27    N     0.31432   0.29553   0.32754   0.00000  Uiso   1.00
He25   H     0.20690   1.24377   0.34749   0.00000  Uiso   1.00
He27   H     0.20657   0.33057   0.32888   0.00000  Uiso   1.00
Li5    H     0.40641   1.23668   0.33229   0.00000  Uiso   1.00
Be41   C     0.53633   0.38338   0.30002   0.00000  Uiso   1.00
C41    N     0.44087   0.35546   0.30995   0.00000  Uiso   1.00
He41   H     0.42672   0.40096   0.29369   0.00000  Uiso   1.00
Be49   C     0.23019   0.53641   0.31371   0.00000  Uiso   1.00
C49    N     0.29918   0.44101   0.31357   0.00000  Uiso   1.00
He49   H     0.18666   0.42639   0.31374   0.00000  Uiso   1.00
Be57   C     0.23372   1.24657   0.28722   0.00000  Uiso   1.00
Be59   C     0.23373   0.29146   0.29625   0.00000  Uiso   1.00
C57    N     0.30127   0.29426   0.30043   0.00000  Uiso   1.00
B17    C     0.33945   1.25048   0.29402   0.00000  Uiso   1.00
C59    N     0.30116   1.22118   0.28584   0.00000  Uiso   1.00
He57   H     0.19133   0.32204   0.29994   0.00000  Uiso   1.00
He59   H     0.19123   1.23084   0.28170   0.00000  Uiso   1.00
Li17   H     0.39558   1.24099   0.29518   0.00000  Uiso   1.00
Be73   C     0.27059   1.22965   0.24427   0.00000  Uiso   1.00
C73    N     0.31972   1.18128   0.25930   0.00000  Uiso   1.00
He73   H     0.23984   1.26066   0.26157   0.00000  Uiso   1.00
Be81   C     0.53632   1.10034   0.28705   0.00000  Uiso   1.00
C81    N     0.44086   1.13829   0.27799   0.00000  Uiso   1.00
He81   H     0.42676   1.07556   0.29275   0.00000  Uiso   1.00
Be89   C     0.23714   0.96356   0.28227   0.00000  Uiso   1.00
C89    N     0.30024   1.05894   0.27788   0.00000  Uiso   1.00
He89   H     0.19794   1.07390   0.28519   0.00000  Uiso   1.00
B1     C     0.64875   1.00000   0.14652   0.00000  Uiso   1.00
Li1    H     0.61816   1.00000   0.15416   0.00000  Uiso   1.00
B3     C     0.34758   1.00000   0.35433   0.00000  Uiso   1.00
Li3    H     0.38316   1.00000   0.36142   0.00000  Uiso   1.00
B13    C     0.84005   1.00000   0.18435   0.00000  Uiso   1.00
Li13   H     0.81759   1.00000   0.17605   0.00000  Uiso   1.00
B29    C     0.66117   1.00000   0.22705   0.00000  Uiso   1.00
Li29   H     0.69323   1.00000   0.23455   0.00000  Uiso   1.00
B31    C     0.33545   1.00000   0.27513   0.00000  Uiso   1.00
Li31   H     0.38783   1.00000   0.27143   0.00000  Uiso   1.00
B15    C     0.33850   0.50000   0.31359   0.00000  Uiso   1.00
Li15   H     0.39591   0.50000   0.31352   0.00000  Uiso   1.00
B25    C     0.34703   1.15297   0.25000   0.00000  Uiso   1.00
Li25   H     0.38759   1.11241   0.25000   0.00000  Uiso   1.00
B33    C     0.35500   0.75000   1.12500   0.00000  Uiso   1.00
Li34   H     0.58765   0.75000   1.12500   0.00000  Uiso   1.00
loop_
_geom_bond_atom_site_label_1
_geom_bond_atom_site_label_2
_geom_bond_distance
_geom_bond_site_symmetry_2
_ccdc_geom_bond_type
H1     C1      2.002   .     S
H1     C9      2.001   .     S
H1     C17     1.996   .     S
H1     C25     2.001   .     S
H9     C27     2.001   .     S
H9     C41     2.003   .     S
H9     C49     1.999   .     S
H9     C57     1.997   .     S
H17    C59     1.995   .     S
H17    C73     1.997   .     S
H17    C81     2.004   .     S
H17    C89     1.995   .     S
Be1    C1      1.390   .     A
Be1    He1     1.097   1_565 S
Be1    Be1     1.391   5     A
C1     B33     1.359   27_466 A
He1    Be1     1.097   1_545 S
Be9    Be9     1.392   14_655 A
Be9    He9     1.097   14_655 S
Be9    C9      1.389   14_655 A
C9     Be9     1.389   14_655 A
C9     B1      1.359   7_455 A
He9    Be9     1.097   14_655 S
Be17   C17     1.389   29_575 A
Be17   Be17    1.393   29_575 A
Be17   He17    1.098   29_575 S
C17    B3      1.357   .     A
C17    Be17    1.389   29_575 A
He17   Be17    1.098   29_575 S
Be25   Be27    1.391   1_545 D
Be25   C27     1.389   .     S
Be25   He27    1.096   .     S
Be27   Be25    1.391   1_565 D
Be27   C25     1.389   .     S
Be27   He25    1.097   .     S
C25    B5      1.359   .     D
B5     C27     1.359   1_565 S
B5     Li5     1.097   .     S
C27    B5      1.359   1_545 S
Be41   Be41    1.390   14_655 A
Be41   C41     1.390   14_655 A
Be41   He41    1.097   14_655 S
C41    Be41    1.390   14_655 A
C41    B13     1.359   7_445 A
He41   Be41    1.097   14_655 S
Be49   Be49    1.393   29_565 A
Be49   C49     1.389   29_565 A
Be49   He49    1.096   29_565 S
C49    B15     1.357   .     A
C49    Be49    1.389   29_565 A
He49   Be49    1.096   29_565 S
Be57   Be59    1.394   1_565 D
Be57   C59     1.389   .     S
Be57   He59    1.096   .     S
Be59   Be57    1.394   1_545 D
Be59   C57     1.389   .     S
Be59   He57    1.096   .     S
C57    B17     1.357   1_545 D
B17    C57     1.357   1_565 D
B17    C59     1.356   .     S
B17    Li17    1.099   .     S
Be73   He73    1.096   24_665 S
Be73   C73     1.389   24_665 A
Be73   Be73    1.392   24_665 A
C73    B25     1.358   .     A
C73    Be73    1.389   24_665 A
He73   Be73    1.096   24_665 S
Be81   Be81    1.390   14_655 A
Be81   He81    1.097   14_655 S
Be81   C81     1.389   14_655 A
C81    Be81    1.389   14_655 A
C81    B29     1.359   7_455 A
He81   Be81    1.097   14_655 S
Be89   C89     1.389   29_575 A
Be89   He89    1.097   29_575 S
Be89   Be89    1.395   29_575 A
C89    B31     1.356   .     A
C89    Be89    1.389   29_575 A
He89   Be89    1.097   29_575 S
B1     Li1     1.097   .     S
B1     C9      1.359   7_455 A
B1     C9      1.359   27_465 A
B3     C17     1.357   29_575 A
B3     Li3     1.098   .     S
B13    Li13    1.097   .     S
B13    C41     1.359   7     A
B13    C41     1.359   27_565 A
B29    Li29    1.098   .     S
B29    C81     1.359   7_455 A
B29    C81     1.359   27_465 A
B31    C89     1.356   29_575 A
B31    Li31    1.099   .     S
B15    C49     1.357   29_565 A
B15    Li15    1.099   .     S
B25    C73     1.358   24_665 A
B25    Li25    1.097   .     S
B33    C1      1.359   12_656 A
B33    C1      1.359   15_665 A
B33    Li34    1.098   9_667 S
Li34   B33     1.098   9_667 S
