# Supplementary material for: Data-Driven Search Algorithm for Discovery of Synthesizable Zeolitic Imidazolate Frameworks
Source: JACS Au. 2025 Mar 7;5(3):1460–70. doi: 10.1021/jacsau.5c00077 (PMC11938011; doi:10.1021/jacsau.5c00077)
Supplement: Supplementary file 5 — au5c00077_si_005.zip [file au5c00077_si_005.zip › Tier 2/T-247_63_3_151720.cif]

data_63_3_151720.lmp-nosymm
_audit_creation_date              2023-09-12
_audit_creation_method            'Materials Studio'
_symmetry_space_group_name_H-M    'P1'
_symmetry_Int_Tables_number       1
_symmetry_cell_setting            triclinic
loop_
_symmetry_equiv_pos_as_xyz
  x,y,z
_cell_length_a                    16.5469
_cell_length_b                    28.3820
_cell_length_c                    27.7344
_cell_angle_alpha                 90.5016
_cell_angle_beta                  90.0295
_cell_angle_gamma                 89.5188
loop_
_atom_site_label
_atom_site_type_symbol
_atom_site_fract_x
_atom_site_fract_y
_atom_site_fract_z
_atom_site_U_iso_or_equiv
_atom_site_adp_type
_atom_site_occupancy
H1     Zn    0.19315   0.23915   0.10322   0.00000  Uiso   1.00
H2     Zn    0.81985   0.24081   0.40241   0.00000  Uiso   1.00
H3     Zn    0.18723   0.23392   0.40398   0.00000  Uiso   1.00
H4     Zn    0.82689   0.23444   0.10220   0.00000  Uiso   1.00
H5     Zn    0.19187   0.38893   0.26174   0.00000  Uiso   1.00
H6     Zn    0.82657   0.39153   0.25415   0.00000  Uiso   1.00
H7     Zn    0.32838   0.10398   0.25209   0.00000  Uiso   1.00
H8     Zn    0.69556   0.10172   0.25395   0.00000  Uiso   1.00
Be1    C     0.32870   0.27815   0.04490   0.00000  Uiso   1.00
C1     N     0.25650   0.25349   0.04370   0.00000  Uiso   1.00
He1    H     0.35157   0.29390   0.07845   0.00000  Uiso   1.00
Be2    C     0.66281   0.22357   0.45614   0.00000  Uiso   1.00
C2     N     0.74380   0.23586   0.45816   0.00000  Uiso   1.00
He2    H     0.63492   0.21139   0.42243   0.00000  Uiso   1.00
Be3    C     0.33507   0.20267   0.46163   0.00000  Uiso   1.00
C3     N     0.25909   0.22376   0.46080   0.00000  Uiso   1.00
He3    H     0.36056   0.18550   0.42942   0.00000  Uiso   1.00
Be4    C     0.68830   0.27015   0.04374   0.00000  Uiso   1.00
C4     N     0.76223   0.24659   0.04235   0.00000  Uiso   1.00
He4    H     0.66475   0.28576   0.07729   0.00000  Uiso   1.00
Be5    C     0.97159   0.17234   0.07452   0.00000  Uiso   1.00
Be6    C     0.05576   0.17355   0.07485   0.00000  Uiso   1.00
C5     N     0.07945   0.21672   0.09390   0.00000  Uiso   1.00
B1     C     0.00962   0.24036   0.10389   0.00000  Uiso   1.00
C6     N     0.94275   0.21478   0.09331   0.00000  Uiso   1.00
He5    H     0.10043   0.14693   0.06350   0.00000  Uiso   1.00
He6    H     0.93019   0.14451   0.06282   0.00000  Uiso   1.00
Li1    H     0.00750   0.27603   0.11954   0.00000  Uiso   1.00
Be7    C     0.04389   0.21117   0.46675   0.00000  Uiso   1.00
Be8    C     0.95982   0.21291   0.46659   0.00000  Uiso   1.00
C7     N     0.93473   0.23679   0.42561   0.00000  Uiso   1.00
B2     C     0.00384   0.24767   0.40186   0.00000  Uiso   1.00
C8     N     0.07155   0.23382   0.42580   0.00000  Uiso   1.00
He7    H     0.91636   0.19902   0.49259   0.00000  Uiso   1.00
He8    H     0.08577   0.19559   0.49295   0.00000  Uiso   1.00
Li2    H     0.00491   0.26688   0.36771   0.00000  Uiso   1.00
Be9    C     0.19368   0.37871   0.15363   0.00000  Uiso   1.00
Be10   C     0.19322   0.34433   0.11757   0.00000  Uiso   1.00
C9     N     0.19674   0.30042   0.13930   0.00000  Uiso   1.00
B3     C     0.19737   0.30944   0.18746   0.00000  Uiso   1.00
C10    N     0.19768   0.35627   0.19788   0.00000  Uiso   1.00
He9    H     0.19165   0.34785   0.07821   0.00000  Uiso   1.00
He10   H     0.19271   0.41727   0.15113   0.00000  Uiso   1.00
Li3    H     0.20046   0.28191   0.21496   0.00000  Uiso   1.00
Be11   C     0.71041   0.35745   0.33460   0.00000  Uiso   1.00
Be12   C     0.71134   0.32211   0.36920   0.00000  Uiso   1.00
C11    N     0.78433   0.29769   0.36550   0.00000  Uiso   1.00
B4     C     0.82424   0.31808   0.32856   0.00000  Uiso   1.00
C12    N     0.78271   0.35490   0.30934   0.00000  Uiso   1.00
He11   H     0.66635   0.31298   0.39653   0.00000  Uiso   1.00
He12   H     0.66463   0.38434   0.32630   0.00000  Uiso   1.00
Li4    H     0.88454   0.30671   0.31647   0.00000  Uiso   1.00
Be13   C     0.30416   0.34986   0.34212   0.00000  Uiso   1.00
Be14   C     0.30088   0.31346   0.37546   0.00000  Uiso   1.00
C13    N     0.22681   0.29118   0.37042   0.00000  Uiso   1.00
B5     C     0.18860   0.31374   0.33396   0.00000  Uiso   1.00
C14    N     0.23223   0.35003   0.31634   0.00000  Uiso   1.00
He13   H     0.34482   0.30215   0.40274   0.00000  Uiso   1.00
He14   H     0.35132   0.37582   0.33506   0.00000  Uiso   1.00
Li5    H     0.12801   0.30440   0.32108   0.00000  Uiso   1.00
Be15   C     0.82733   0.37570   0.14678   0.00000  Uiso   1.00
Be16   C     0.82742   0.33972   0.11239   0.00000  Uiso   1.00
C15    N     0.82258   0.29694   0.13616   0.00000  Uiso   1.00
B6     C     0.82163   0.30818   0.18387   0.00000  Uiso   1.00
C16    N     0.82234   0.35543   0.19207   0.00000  Uiso   1.00
He15   H     0.82943   0.34143   0.07290   0.00000  Uiso   1.00
He16   H     0.82948   0.41405   0.14234   0.00000  Uiso   1.00
Li6    H     0.81761   0.28202   0.21265   0.00000  Uiso   1.00
Be17   C     0.35393   0.13309   0.14808   0.00000  Uiso   1.00
Be18   C     0.32248   0.16422   0.11426   0.00000  Uiso   1.00
C17    N     0.26064   0.19012   0.13601   0.00000  Uiso   1.00
B7     C     0.25606   0.17374   0.18179   0.00000  Uiso   1.00
C18    N     0.31184   0.13960   0.19096   0.00000  Uiso   1.00
He17   H     0.33987   0.17013   0.07664   0.00000  Uiso   1.00
He18   H     0.40276   0.10693   0.14476   0.00000  Uiso   1.00
Li7    H     0.21254   0.18695   0.20863   0.00000  Uiso   1.00
Be19   C     0.83414   0.11328   0.32502   0.00000  Uiso   1.00
Be20   C     0.86308   0.14591   0.35843   0.00000  Uiso   1.00
C19    N     0.81118   0.18467   0.35878   0.00000  Uiso   1.00
B8     C     0.75198   0.17403   0.32669   0.00000  Uiso   1.00
C20    N     0.76310   0.13117   0.30548   0.00000  Uiso   1.00
He19   H     0.91702   0.14472   0.38141   0.00000  Uiso   1.00
He20   H     0.85790   0.07857   0.31422   0.00000  Uiso   1.00
Li8    H     0.70090   0.19762   0.31863   0.00000  Uiso   1.00
Be21   C     0.18382   0.11048   0.31954   0.00000  Uiso   1.00
Be22   C     0.15025   0.14098   0.35380   0.00000  Uiso   1.00
C21    N     0.19971   0.18013   0.35777   0.00000  Uiso   1.00
B9     C     0.26213   0.17178   0.32704   0.00000  Uiso   1.00
C22    N     0.25538   0.13002   0.30323   0.00000  Uiso   1.00
He21   H     0.09460   0.13819   0.37502   0.00000  Uiso   1.00
He22   H     0.16303   0.07618   0.30613   0.00000  Uiso   1.00
Li9    H     0.31233   0.19627   0.32182   0.00000  Uiso   1.00
Be23   C     0.67689   0.12509   0.14804   0.00000  Uiso   1.00
Be24   C     0.70706   0.15577   0.11368   0.00000  Uiso   1.00
C23    N     0.76261   0.18522   0.13607   0.00000  Uiso   1.00
B10    C     0.76518   0.17116   0.18274   0.00000  Uiso   1.00
C24    N     0.71386   0.13521   0.19183   0.00000  Uiso   1.00
He23   H     0.69250   0.15916   0.07527   0.00000  Uiso   1.00
He24   H     0.63245   0.09682   0.14454   0.00000  Uiso   1.00
Li10   H     0.80395   0.18735   0.21029   0.00000  Uiso   1.00
Be25   C     0.96344   0.40734   0.32359   0.00000  Uiso   1.00
Be26   C     0.04741   0.40677   0.32549   0.00000  Uiso   1.00
C25    N     0.07622   0.39438   0.28005   0.00000  Uiso   1.00
B11    C     0.00979   0.38863   0.25203   0.00000  Uiso   1.00
C26    N     0.94015   0.39521   0.27700   0.00000  Uiso   1.00
He25   H     0.08863   0.41375   0.35567   0.00000  Uiso   1.00
He26   H     0.91872   0.41488   0.35189   0.00000  Uiso   1.00
Li11   H     0.01208   0.37860   0.21372   0.00000  Uiso   1.00
Be27   C     0.30589   0.47000   0.23803   0.00000  Uiso   1.00
C27    N     0.23173   0.45464   0.25494   0.00000  Uiso   1.00
He27   H     0.35268   0.44495   0.22604   0.00000  Uiso   1.00
Be28   C     0.72536   0.47328   0.21433   0.00000  Uiso   1.00
C28    N     0.79267   0.45780   0.23983   0.00000  Uiso   1.00
He28   H     0.68220   0.44829   0.19873   0.00000  Uiso   1.00
Be29   C     0.80401   0.01972   0.22282   0.00000  Uiso   1.00
B12    C     0.69158   0.99524   0.25508   0.00000  Uiso   1.00
C29    N     0.73141   0.03502   0.24295   0.00000  Uiso   1.00
He29   H     0.84865   0.04485   0.20955   0.00000  Uiso   1.00
Li12   H     0.63151   0.99537   0.27191   0.00000  Uiso   1.00
Be30   C     0.22825   0.02149   0.21547   0.00000  Uiso   1.00
B13    C     0.33368   0.99800   0.25660   0.00000  Uiso   1.00
C30    N     0.29644   0.03731   0.23973   0.00000  Uiso   1.00
He30   H     0.18642   0.04621   0.19800   0.00000  Uiso   1.00
Li13   H     0.39017   0.99858   0.27740   0.00000  Uiso   1.00
Be31   C     0.55314   0.10477   0.32295   0.00000  Uiso   1.00
Be32   C     0.46896   0.10533   0.32254   0.00000  Uiso   1.00
C31    N     0.44329   0.10714   0.27488   0.00000  Uiso   1.00
B14    C     0.51204   0.10647   0.24812   0.00000  Uiso   1.00
C32    N     0.58006   0.10619   0.27554   0.00000  Uiso   1.00
He31   H     0.42554   0.10507   0.35241   0.00000  Uiso   1.00
He32   H     0.59578   0.10396   0.35324   0.00000  Uiso   1.00
Li14   H     0.51266   0.10789   0.20861   0.00000  Uiso   1.00
H9     Zn    0.31911   0.24461   0.60697   0.00000  Uiso   1.00
H10    Zn    0.69329   0.24058   0.89581   0.00000  Uiso   1.00
H11    Zn    0.32274   0.24803   0.89710   0.00000  Uiso   1.00
H12    Zn    0.67997   0.25352   0.60436   0.00000  Uiso   1.00
H13    Zn    0.31669   0.09158   0.75664   0.00000  Uiso   1.00
H14    Zn    0.68502   0.09273   0.74643   0.00000  Uiso   1.00
H15    Zn    0.18443   0.38373   0.75124   0.00000  Uiso   1.00
H16    Zn    0.81809   0.38456   0.75493   0.00000  Uiso   1.00
Be33   C     0.36026   0.27893   0.99844   0.00000  Uiso   1.00
B15    C     0.24782   0.23906   0.99718   0.00000  Uiso   1.00
C33    N     0.30938   0.25327   0.96849   0.00000  Uiso   1.00
He33   H     0.41554   0.29514   0.98474   0.00000  Uiso   1.00
Li15   H     0.19653   0.21819   0.98427   0.00000  Uiso   1.00
Be34   C     0.63040   0.22865   0.50223   0.00000  Uiso   1.00
B16    C     0.75728   0.24902   0.50464   0.00000  Uiso   1.00
C34    N     0.69041   0.24564   0.53268   0.00000  Uiso   1.00
He34   H     0.56886   0.22263   0.51529   0.00000  Uiso   1.00
Li16   H     0.81595   0.26117   0.51804   0.00000  Uiso   1.00
Be35   C     0.36570   0.20694   0.50822   0.00000  Uiso   1.00
C35    N     0.31001   0.23212   0.53599   0.00000  Uiso   1.00
B17    C     0.24717   0.24124   0.50595   0.00000  Uiso   1.00
He35   H     0.42306   0.19448   0.52348   0.00000  Uiso   1.00
Li17   H     0.19240   0.26055   0.51684   0.00000  Uiso   1.00
Li18   H     0.99988   0.36221   0.71322   0.00000  Uiso   1.00
C36    N     0.70827   0.24520   0.96731   0.00000  Uiso   1.00
B18    C     0.77126   0.23207   0.99583   0.00000  Uiso   1.00
He36   H     0.59944   0.28565   0.98401   0.00000  Uiso   1.00
Li19   H     0.82388   0.21196   0.98276   0.00000  Uiso   1.00
Be36   C     0.53586   0.31876   0.62307   0.00000  Uiso   1.00
Be37   C     0.45184   0.31644   0.62357   0.00000  Uiso   1.00
C37    N     0.43000   0.26958   0.61756   0.00000  Uiso   1.00
B19    C     0.50048   0.24526   0.61288   0.00000  Uiso   1.00
C38    N     0.56613   0.27334   0.61678   0.00000  Uiso   1.00
He37   H     0.40616   0.34440   0.62783   0.00000  Uiso   1.00
He38   H     0.57631   0.34899   0.62694   0.00000  Uiso   1.00
Li20   H     0.50407   0.20684   0.60816   0.00000  Uiso   1.00
Be38   C     0.46663   0.27436   0.83800   0.00000  Uiso   1.00
Be39   C     0.55059   0.27251   0.83767   0.00000  Uiso   1.00
C39    N     0.57638   0.25046   0.87957   0.00000  Uiso   1.00
B20    C     0.50764   0.23866   0.90319   0.00000  Uiso   1.00
C40    N     0.43974   0.25354   0.88013   0.00000  Uiso   1.00
He39   H     0.59348   0.28611   0.81119   0.00000  Uiso   1.00
He40   H     0.42448   0.28983   0.81190   0.00000  Uiso   1.00
Li21   H     0.50706   0.22036   0.93789   0.00000  Uiso   1.00
Be40   C     0.28765   0.10418   0.64917   0.00000  Uiso   1.00
Be41   C     0.28928   0.13961   0.61478   0.00000  Uiso   1.00
C41    N     0.30728   0.18182   0.63802   0.00000  Uiso   1.00
B21    C     0.31563   0.17087   0.68530   0.00000  Uiso   1.00
C42    N     0.30329   0.12447   0.69391   0.00000  Uiso   1.00
He41   H     0.27917   0.13794   0.57570   0.00000  Uiso   1.00
He42   H     0.27549   0.06639   0.64538   0.00000  Uiso   1.00
Li22   H     0.32961   0.19684   0.71359   0.00000  Uiso   1.00
Be42   C     0.80833   0.12594   0.82461   0.00000  Uiso   1.00
Be43   C     0.80973   0.16096   0.86020   0.00000  Uiso   1.00
C43    N     0.73570   0.18443   0.85963   0.00000  Uiso   1.00
B22    C     0.69278   0.16389   0.82361   0.00000  Uiso   1.00
C44    N     0.73344   0.12775   0.80204   0.00000  Uiso   1.00
He43   H     0.85712   0.17077   0.88596   0.00000  Uiso   1.00
He44   H     0.85402   0.09968   0.81389   0.00000  Uiso   1.00
Li23   H     0.63075   0.17435   0.81408   0.00000  Uiso   1.00
Be44   C     0.20083   0.13250   0.83477   0.00000  Uiso   1.00
Be45   C     0.20251   0.16950   0.86815   0.00000  Uiso   1.00
C45    N     0.27733   0.19109   0.86489   0.00000  Uiso   1.00
B23    C     0.31769   0.16754   0.82951   0.00000  Uiso   1.00
C46    N     0.27461   0.13123   0.81091   0.00000  Uiso   1.00
He45   H     0.15678   0.18191   0.89399   0.00000  Uiso   1.00
He46   H     0.15367   0.10675   0.82654   0.00000  Uiso   1.00
Li24   H     0.37958   0.17592   0.81832   0.00000  Uiso   1.00
Be46   C     0.69986   0.11039   0.63930   0.00000  Uiso   1.00
Be47   C     0.69865   0.14738   0.60666   0.00000  Uiso   1.00
C47    N     0.69160   0.18933   0.63256   0.00000  Uiso   1.00
B24    C     0.68792   0.17663   0.67959   0.00000  Uiso   1.00
C48    N     0.69405   0.12931   0.68555   0.00000  Uiso   1.00
He47   H     0.70280   0.14702   0.56718   0.00000  Uiso   1.00
He48   H     0.70526   0.07225   0.63317   0.00000  Uiso   1.00
Li25   H     0.68246   0.20190   0.70961   0.00000  Uiso   1.00
Be48   C     0.14577   0.34614   0.65089   0.00000  Uiso   1.00
Be49   C     0.17654   0.31463   0.61668   0.00000  Uiso   1.00
C49    N     0.24540   0.29355   0.63572   0.00000  Uiso   1.00
B25    C     0.25329   0.31206   0.68079   0.00000  Uiso   1.00
C50    N     0.19399   0.34366   0.69183   0.00000  Uiso   1.00
He49   H     0.15501   0.30624   0.58029   0.00000  Uiso   1.00
He50   H     0.09325   0.36985   0.64913   0.00000  Uiso   1.00
Li26   H     0.30213   0.30242   0.70573   0.00000  Uiso   1.00
Be50   C     0.74910   0.37774   0.85490   0.00000  Uiso   1.00
Be51   C     0.72512   0.34442   0.88838   0.00000  Uiso   1.00
C51    N     0.73484   0.30000   0.86766   0.00000  Uiso   1.00
B26    C     0.76164   0.30771   0.82219   0.00000  Uiso   1.00
C52    N     0.77040   0.35419   0.81261   0.00000  Uiso   1.00
He51   H     0.70374   0.34890   0.92558   0.00000  Uiso   1.00
He52   H     0.75056   0.41631   0.85756   0.00000  Uiso   1.00
Li27   H     0.77526   0.27937   0.79618   0.00000  Uiso   1.00
Be52   C     0.26432   0.38333   0.84899   0.00000  Uiso   1.00
Be53   C     0.29192   0.35201   0.88376   0.00000  Uiso   1.00
C53    N     0.28046   0.30649   0.86644   0.00000  Uiso   1.00
B27    C     0.24898   0.31151   0.82157   0.00000  Uiso   1.00
C54    N     0.23884   0.35734   0.80920   0.00000  Uiso   1.00
He53   H     0.31709   0.35860   0.91976   0.00000  Uiso   1.00
He54   H     0.26283   0.42198   0.84904   0.00000  Uiso   1.00
Li28   H     0.23299   0.28171   0.79803   0.00000  Uiso   1.00
Be54   C     0.84777   0.35542   0.65065   0.00000  Uiso   1.00
Be55   C     0.81573   0.32592   0.61524   0.00000  Uiso   1.00
C55    N     0.75139   0.30177   0.63519   0.00000  Uiso   1.00
B28    C     0.74704   0.31676   0.68176   0.00000  Uiso   1.00
C56    N     0.80465   0.34882   0.69300   0.00000  Uiso   1.00
He55   H     0.83320   0.32094   0.57743   0.00000  Uiso   1.00
He56   H     0.89796   0.38031   0.64891   0.00000  Uiso   1.00
Li29   H     0.70202   0.30421   0.70760   0.00000  Uiso   1.00
Be56   C     0.54843   0.07452   0.81479   0.00000  Uiso   1.00
Be57   C     0.46449   0.07393   0.81721   0.00000  Uiso   1.00
C57    N     0.43416   0.08687   0.77250   0.00000  Uiso   1.00
B29    C     0.49996   0.09431   0.74442   0.00000  Uiso   1.00
C58    N     0.57051   0.08809   0.76864   0.00000  Uiso   1.00
He57   H     0.42425   0.06564   0.84734   0.00000  Uiso   1.00
He58   H     0.59385   0.06692   0.84255   0.00000  Uiso   1.00
Li30   H     0.49650   0.10522   0.70658   0.00000  Uiso   1.00
Be58   C     0.69371   0.46533   0.74399   0.00000  Uiso   1.00
C59    N     0.77279   0.44975   0.75029   0.00000  Uiso   1.00
He59   H     0.64377   0.44036   0.74057   0.00000  Uiso   1.00
Be59   C     0.30296   0.46255   0.72462   0.00000  Uiso   1.00
C60    N     0.22751   0.44831   0.74059   0.00000  Uiso   1.00
He60   H     0.34927   0.43674   0.71370   0.00000  Uiso   1.00
Be60   C     0.19152   0.01162   0.75410   0.00000  Uiso   1.00
C61    N     0.27092   0.02683   0.75746   0.00000  Uiso   1.00
B30    C     0.31659   0.98715   0.76146   0.00000  Uiso   1.00
He61   H     0.14129   0.03674   0.75026   0.00000  Uiso   1.00
Li31   H     0.38275   0.98718   0.76476   0.00000  Uiso   1.00
Be61   C     0.79650   0.01088   0.71391   0.00000  Uiso   1.00
C62    N     0.72435   0.02708   0.73386   0.00000  Uiso   1.00
B31    C     0.68217   0.98790   0.74507   0.00000  Uiso   1.00
He62   H     0.84271   0.03545   0.70150   0.00000  Uiso   1.00
Li32   H     0.62164   0.98874   0.76131   0.00000  Uiso   1.00
Be62   C     0.96089   0.41220   0.81629   0.00000  Uiso   1.00
Be63   C     0.04494   0.41179   0.81547   0.00000  Uiso   1.00
C63    N     0.06993   0.39101   0.77240   0.00000  Uiso   1.00
B32    C     0.00103   0.38009   0.74841   0.00000  Uiso   1.00
C64    N     0.93354   0.39179   0.77367   0.00000  Uiso   1.00
He63   H     0.08857   0.42410   0.84246   0.00000  Uiso   1.00
He64   H     0.91876   0.42504   0.84404   0.00000  Uiso   1.00
Be64   C     0.65615   0.27031   0.99743   0.00000  Uiso   1.00
H17    Zn    0.68502   0.73319   0.10231   0.00000  Uiso   1.00
H18    Zn    0.32790   0.74380   0.40927   0.00000  Uiso   1.00
H19    Zn    0.69490   0.73819   0.40004   0.00000  Uiso   1.00
H20    Zn    0.31994   0.73040   0.11402   0.00000  Uiso   1.00
H21    Zn    0.69599   0.88942   0.25326   0.00000  Uiso   1.00
H22    Zn    0.32987   0.89231   0.25926   0.00000  Uiso   1.00
H23    Zn    0.82914   0.60367   0.25115   0.00000  Uiso   1.00
H24    Zn    0.19367   0.60045   0.26790   0.00000  Uiso   1.00
Be65   C     0.84371   0.70620   0.45717   0.00000  Uiso   1.00
C65    N     0.76839   0.72810   0.45616   0.00000  Uiso   1.00
He65   H     0.86905   0.68899   0.42494   0.00000  Uiso   1.00
Be66   C     0.18333   0.76598   0.05472   0.00000  Uiso   1.00
Be67   C     0.15180   0.76670   0.00826   0.00000  Uiso   1.00
C66    N     0.25703   0.74213   0.05349   0.00000  Uiso   1.00
He66   H     0.15932   0.78133   0.08828   0.00000  Uiso   1.00
Be68   C     0.63987   0.76459   0.00299   0.00000  Uiso   1.00
C67    N     0.69924   0.74377   0.03135   0.00000  Uiso   1.00
B33    C     0.76452   0.73874   0.00193   0.00000  Uiso   1.00
He67   H     0.57963   0.77294   0.01734   0.00000  Uiso   1.00
Li33   H     0.82251   0.72364   0.01342   0.00000  Uiso   1.00
Be69   C     0.17288   0.72520   0.46301   0.00000  Uiso   1.00
C68    N     0.25346   0.73827   0.46562   0.00000  Uiso   1.00
He68   H     0.14579   0.71304   0.42907   0.00000  Uiso   1.00
Be70   C     0.46343   0.66267   0.11421   0.00000  Uiso   1.00
Be71   C     0.54752   0.66329   0.11203   0.00000  Uiso   1.00
C69    N     0.57201   0.70997   0.11099   0.00000  Uiso   1.00
B34    C     0.50268   0.73593   0.11124   0.00000  Uiso   1.00
C70    N     0.43548   0.70896   0.11419   0.00000  Uiso   1.00
He69   H     0.59166   0.63424   0.11175   0.00000  Uiso   1.00
He70   H     0.42151   0.63301   0.11626   0.00000  Uiso   1.00
Li34   H     0.50122   0.77462   0.11096   0.00000  Uiso   1.00
Be72   C     0.55708   0.71568   0.46724   0.00000  Uiso   1.00
Be73   C     0.47310   0.71723   0.46962   0.00000  Uiso   1.00
C71    N     0.44441   0.74058   0.42918   0.00000  Uiso   1.00
B35    C     0.51131   0.75141   0.40324   0.00000  Uiso   1.00
C72    N     0.58108   0.73801   0.42527   0.00000  Uiso   1.00
He71   H     0.43196   0.70363   0.49710   0.00000  Uiso   1.00
He72   H     0.60117   0.70032   0.49226   0.00000  Uiso   1.00
Li35   H     0.50940   0.77027   0.36888   0.00000  Uiso   1.00
Be74   C     0.70033   0.87509   0.14522   0.00000  Uiso   1.00
Be75   C     0.69737   0.83937   0.11055   0.00000  Uiso   1.00
C73    N     0.69511   0.79642   0.13413   0.00000  Uiso   1.00
B36    C     0.69576   0.80732   0.18191   0.00000  Uiso   1.00
C74    N     0.70050   0.85441   0.19044   0.00000  Uiso   1.00
He73   H     0.69744   0.84128   0.07106   0.00000  Uiso   1.00
He74   H     0.70339   0.91344   0.14112   0.00000  Uiso   1.00
Li36   H     0.69499   0.78085   0.21053   0.00000  Uiso   1.00
Be76   C     0.21734   0.86059   0.34250   0.00000  Uiso   1.00
Be77   C     0.21918   0.82558   0.37745   0.00000  Uiso   1.00
C75    N     0.29138   0.80055   0.37266   0.00000  Uiso   1.00
B37    C     0.32996   0.82029   0.33487   0.00000  Uiso   1.00
C76    N     0.28835   0.85724   0.31605   0.00000  Uiso   1.00
He75   H     0.17534   0.81702   0.40564   0.00000  Uiso   1.00
He76   H     0.17178   0.88775   0.33472   0.00000  Uiso   1.00
Li37   H     0.38937   0.80835   0.32180   0.00000  Uiso   1.00
Be78   C     0.81098   0.85208   0.33349   0.00000  Uiso   1.00
Be79   C     0.80843   0.81660   0.36790   0.00000  Uiso   1.00
C77    N     0.73409   0.79438   0.36427   0.00000  Uiso   1.00
B38    C     0.69498   0.81607   0.32758   0.00000  Uiso   1.00
C78    N     0.73833   0.85176   0.30845   0.00000  Uiso   1.00
He77   H     0.85310   0.80590   0.39501   0.00000  Uiso   1.00
He78   H     0.85812   0.87769   0.32519   0.00000  Uiso   1.00
Li38   H     0.63399   0.80648   0.31560   0.00000  Uiso   1.00
Be80   C     0.32250   0.87308   0.15257   0.00000  Uiso   1.00
Be81   C     0.32024   0.83586   0.11966   0.00000  Uiso   1.00
C79    N     0.31672   0.79404   0.14524   0.00000  Uiso   1.00
B39    C     0.31888   0.80702   0.19245   0.00000  Uiso   1.00
C80    N     0.32034   0.85451   0.19870   0.00000  Uiso   1.00
He79   H     0.31973   0.83612   0.08010   0.00000  Uiso   1.00
He80   H     0.32463   0.91121   0.14661   0.00000  Uiso   1.00
Li39   H     0.31673   0.78196   0.22232   0.00000  Uiso   1.00
Be82   C     0.87310   0.64563   0.15336   0.00000  Uiso   1.00
Be83   C     0.83910   0.67448   0.11829   0.00000  Uiso   1.00
C81    N     0.76230   0.68793   0.13353   0.00000  Uiso   1.00
B40    C     0.75314   0.66813   0.17760   0.00000  Uiso   1.00
C82    N     0.81882   0.64255   0.19138   0.00000  Uiso   1.00
He81   H     0.86347   0.68573   0.08358   0.00000  Uiso   1.00
He82   H     0.93209   0.62784   0.15425   0.00000  Uiso   1.00
Li40   H     0.69862   0.67245   0.19982   0.00000  Uiso   1.00
Be84   C     0.33468   0.61373   0.33648   0.00000  Uiso   1.00
Be85   C     0.36613   0.64732   0.36800   0.00000  Uiso   1.00
C83    N     0.31551   0.68663   0.36749   0.00000  Uiso   1.00
B41    C     0.25444   0.67534   0.33691   0.00000  Uiso   1.00
C84    N     0.26327   0.63157   0.31736   0.00000  Uiso   1.00
He83   H     0.42112   0.64646   0.39009   0.00000  Uiso   1.00
He84   H     0.35694   0.57837   0.32688   0.00000  Uiso   1.00
Li41   H     0.20373   0.69914   0.32868   0.00000  Uiso   1.00
Be86   C     0.68378   0.61289   0.31855   0.00000  Uiso   1.00
Be87   C     0.65213   0.64460   0.35234   0.00000  Uiso   1.00
C85    N     0.70322   0.68313   0.35504   0.00000  Uiso   1.00
B42    C     0.76454   0.67332   0.32399   0.00000  Uiso   1.00
C86    N     0.75558   0.63119   0.30116   0.00000  Uiso   1.00
He85   H     0.59689   0.64303   0.37410   0.00000  Uiso   1.00
He86   H     0.66147   0.57860   0.30608   0.00000  Uiso   1.00
Li42   H     0.81549   0.69704   0.31774   0.00000  Uiso   1.00
Be88   C     0.17556   0.61910   0.16076   0.00000  Uiso   1.00
Be89   C     0.20405   0.64959   0.12573   0.00000  Uiso   1.00
C87    N     0.25575   0.68150   0.14784   0.00000  Uiso   1.00
B43    C     0.25806   0.66907   0.19496   0.00000  Uiso   1.00
C88    N     0.21014   0.63173   0.20459   0.00000  Uiso   1.00
He87   H     0.19074   0.65138   0.08703   0.00000  Uiso   1.00
He88   H     0.13432   0.58918   0.15771   0.00000  Uiso   1.00
Li43   H     0.29433   0.68735   0.22236   0.00000  Uiso   1.00
Be90   C     0.47418   0.90859   0.32295   0.00000  Uiso   1.00
Be91   C     0.55817   0.90805   0.32144   0.00000  Uiso   1.00
C89    N     0.58188   0.89503   0.27513   0.00000  Uiso   1.00
B44    C     0.51243   0.88892   0.24995   0.00000  Uiso   1.00
C90    N     0.44573   0.89580   0.27760   0.00000  Uiso   1.00
He89   H     0.60262   0.91545   0.34983   0.00000  Uiso   1.00
He90   H     0.43276   0.91651   0.35288   0.00000  Uiso   1.00
Li44   H     0.51046   0.87833   0.21179   0.00000  Uiso   1.00
Be92   C     0.30544   0.51908   0.23944   0.00000  Uiso   1.00
B45    C     0.18926   0.49430   0.26638   0.00000  Uiso   1.00
C91    N     0.23106   0.53415   0.25730   0.00000  Uiso   1.00
He91   H     0.35178   0.54436   0.22879   0.00000  Uiso   1.00
Li45   H     0.12748   0.49428   0.28082   0.00000  Uiso   1.00
Be93   C     0.72685   0.52233   0.21315   0.00000  Uiso   1.00
B46    C     0.83191   0.49748   0.25376   0.00000  Uiso   1.00
C92    N     0.79524   0.53735   0.23776   0.00000  Uiso   1.00
He92   H     0.68533   0.54759   0.19625   0.00000  Uiso   1.00
Li46   H     0.88832   0.49735   0.27465   0.00000  Uiso   1.00
Be94   C     0.80512   0.97063   0.22287   0.00000  Uiso   1.00
C93    N     0.73328   0.95541   0.24314   0.00000  Uiso   1.00
He93   H     0.85094   0.94547   0.20982   0.00000  Uiso   1.00
Be95   C     0.22753   0.97248   0.21763   0.00000  Uiso   1.00
C94    N     0.29513   0.95788   0.24338   0.00000  Uiso   1.00
He94   H     0.18476   0.94697   0.20255   0.00000  Uiso   1.00
Be96   C     0.04401   0.60393   0.33251   0.00000  Uiso   1.00
Be97   C     0.96011   0.60460   0.32818   0.00000  Uiso   1.00
C95    N     0.94072   0.60578   0.27943   0.00000  Uiso   1.00
B47    C     0.01271   0.60468   0.25598   0.00000  Uiso   1.00
C96    N     0.07691   0.60472   0.28647   0.00000  Uiso   1.00
He95   H     0.91291   0.60476   0.35594   0.00000  Uiso   1.00
He96   H     0.08270   0.60349   0.36463   0.00000  Uiso   1.00
Li47   H     0.01853   0.60530   0.21662   0.00000  Uiso   1.00
B48    C     0.26665   0.72814   0.00685   0.00000  Uiso   1.00
H25    Zn    0.82468   0.74685   0.60284   0.00000  Uiso   1.00
H26    Zn    0.18961   0.73847   0.90667   0.00000  Uiso   1.00
H27    Zn    0.81566   0.74985   0.89580   0.00000  Uiso   1.00
H28    Zn    0.18472   0.75411   0.61133   0.00000  Uiso   1.00
H29    Zn    0.82014   0.59372   0.75171   0.00000  Uiso   1.00
H30    Zn    0.18854   0.59325   0.75331   0.00000  Uiso   1.00
H31    Zn    0.68102   0.88297   0.74582   0.00000  Uiso   1.00
H32    Zn    0.31721   0.88241   0.76599   0.00000  Uiso   1.00
Be98   C     0.87391   0.70989   0.50393   0.00000  Uiso   1.00
C97    N     0.81851   0.73536   0.53162   0.00000  Uiso   1.00
B49    C     0.75646   0.74546   0.50136   0.00000  Uiso   1.00
He97   H     0.93067   0.69677   0.51940   0.00000  Uiso   1.00
Li48   H     0.70258   0.76571   0.51207   0.00000  Uiso   1.00
C98    N     0.20425   0.74184   0.97816   0.00000  Uiso   1.00
Li49   H     0.49187   0.86245   0.71619   0.00000  Uiso   1.00
He98   H     0.42883   0.92048   0.85266   0.00000  Uiso   1.00
Li50   H     0.31921   0.70792   0.99386   0.00000  Uiso   1.00
Be99   C     0.67086   0.77033   0.95682   0.00000  Uiso   1.00
C99    N     0.75059   0.75457   0.95657   0.00000  Uiso   1.00
He99   H     0.64263   0.78536   0.92454   0.00000  Uiso   1.00
Be100  C     0.13958   0.72957   0.50891   0.00000  Uiso   1.00
B50    C     0.26583   0.75114   0.51230   0.00000  Uiso   1.00
C100   N     0.19858   0.74685   0.53989   0.00000  Uiso   1.00
He100  H     0.07801   0.72279   0.52147   0.00000  Uiso   1.00
Li51   H     0.32394   0.76371   0.52621   0.00000  Uiso   1.00
Be101  C     0.04073   0.82023   0.62581   0.00000  Uiso   1.00
Be102  C     0.95672   0.81864   0.62360   0.00000  Uiso   1.00
C101   N     0.93430   0.77196   0.61694   0.00000  Uiso   1.00
B51    C     0.00447   0.74703   0.61452   0.00000  Uiso   1.00
C102   N     0.07037   0.77455   0.62053   0.00000  Uiso   1.00
He101  H     0.91141   0.84696   0.62631   0.00000  Uiso   1.00
He102  H     0.08156   0.85010   0.63102   0.00000  Uiso   1.00
Li52   H     0.00750   0.70858   0.60994   0.00000  Uiso   1.00
Be103  C     0.96701   0.77666   0.84732   0.00000  Uiso   1.00
Be104  C     0.05076   0.77409   0.84922   0.00000  Uiso   1.00
C103   N     0.07280   0.75004   0.89065   0.00000  Uiso   1.00
B52    C     0.00185   0.73794   0.91181   0.00000  Uiso   1.00
C104   N     0.93599   0.75444   0.88770   0.00000  Uiso   1.00
He103  H     0.09566   0.78847   0.82442   0.00000  Uiso   1.00
He104  H     0.92797   0.79356   0.82045   0.00000  Uiso   1.00
Li53   H     0.99822   0.71827   0.94561   0.00000  Uiso   1.00
Be105  C     0.79926   0.60555   0.64356   0.00000  Uiso   1.00
Be106  C     0.80120   0.64097   0.60917   0.00000  Uiso   1.00
C105   N     0.81439   0.68357   0.63283   0.00000  Uiso   1.00
B53    C     0.81985   0.67288   0.68031   0.00000  Uiso   1.00
C106   N     0.80993   0.62624   0.68865   0.00000  Uiso   1.00
He105  H     0.79417   0.63909   0.56986   0.00000  Uiso   1.00
He106  H     0.78992   0.56749   0.63953   0.00000  Uiso   1.00
Li54   H     0.82966   0.69920   0.70891   0.00000  Uiso   1.00
Be107  C     0.30510   0.62409   0.83557   0.00000  Uiso   1.00
Be108  C     0.30474   0.65824   0.87204   0.00000  Uiso   1.00
C107   N     0.23150   0.68246   0.87006   0.00000  Uiso   1.00
B54    C     0.19091   0.66329   0.83231   0.00000  Uiso   1.00
C108   N     0.23219   0.62726   0.81094   0.00000  Uiso   1.00
He107  H     0.35035   0.66686   0.89934   0.00000  Uiso   1.00
He108  H     0.35081   0.59759   0.82551   0.00000  Uiso   1.00
Li55   H     0.13000   0.67460   0.82135   0.00000  Uiso   1.00
Be109  C     0.70163   0.63515   0.82752   0.00000  Uiso   1.00
Be110  C     0.70178   0.67176   0.86135   0.00000  Uiso   1.00
C109   N     0.77696   0.69316   0.85994   0.00000  Uiso   1.00
B55    C     0.81901   0.66994   0.82503   0.00000  Uiso   1.00
C110   N     0.77668   0.63392   0.80516   0.00000  Uiso   1.00
He109  H     0.65495   0.68377   0.88670   0.00000  Uiso   1.00
He110  H     0.65468   0.60964   0.81809   0.00000  Uiso   1.00
Li56   H     0.88155   0.67836   0.81527   0.00000  Uiso   1.00
Be111  C     0.21040   0.61138   0.64671   0.00000  Uiso   1.00
Be112  C     0.20915   0.64839   0.61409   0.00000  Uiso   1.00
C111   N     0.19712   0.69009   0.63979   0.00000  Uiso   1.00
B56    C     0.19089   0.67723   0.68666   0.00000  Uiso   1.00
C112   N     0.19984   0.63007   0.69275   0.00000  Uiso   1.00
He111  H     0.21621   0.64820   0.57475   0.00000  Uiso   1.00
He112  H     0.21887   0.57340   0.64071   0.00000  Uiso   1.00
Li57   H     0.18128   0.70227   0.71652   0.00000  Uiso   1.00
Be113  C     0.63475   0.83596   0.65006   0.00000  Uiso   1.00
Be114  C     0.66833   0.80522   0.61605   0.00000  Uiso   1.00
C113   N     0.74502   0.79234   0.63178   0.00000  Uiso   1.00
B57    C     0.75436   0.81412   0.67519   0.00000  Uiso   1.00
C114   N     0.68903   0.84059   0.68801   0.00000  Uiso   1.00
He113  H     0.64369   0.79222   0.58182   0.00000  Uiso   1.00
He114  H     0.57621   0.85429   0.65020   0.00000  Uiso   1.00
Li58   H     0.80873   0.81063   0.69764   0.00000  Uiso   1.00
Be115  C     0.25348   0.87489   0.86706   0.00000  Uiso   1.00
Be116  C     0.22875   0.84165   0.90043   0.00000  Uiso   1.00
C115   N     0.23488   0.79735   0.87900   0.00000  Uiso   1.00
B58    C     0.26045   0.80513   0.83327   0.00000  Uiso   1.00
C116   N     0.27168   0.85153   0.82415   0.00000  Uiso   1.00
He115  H     0.20901   0.84605   0.93796   0.00000  Uiso   1.00
He116  H     0.25740   0.91336   0.87024   0.00000  Uiso   1.00
Li59   H     0.27141   0.77687   0.80674   0.00000  Uiso   1.00
Be117  C     0.77628   0.88416   0.83859   0.00000  Uiso   1.00
Be118  C     0.80416   0.85350   0.87388   0.00000  Uiso   1.00
C117   N     0.78469   0.80786   0.85986   0.00000  Uiso   1.00
B59    C     0.74672   0.81209   0.81673   0.00000  Uiso   1.00
C118   N     0.74136   0.85749   0.80201   0.00000  Uiso   1.00
He117  H     0.83575   0.86067   0.90790   0.00000  Uiso   1.00
He118  H     0.78013   0.92264   0.83623   0.00000  Uiso   1.00
Li60   H     0.72370   0.78201   0.79587   0.00000  Uiso   1.00
Be119  C     0.33924   0.86203   0.65919   0.00000  Uiso   1.00
Be120  C     0.30900   0.83288   0.62292   0.00000  Uiso   1.00
C119   N     0.25296   0.80293   0.64343   0.00000  Uiso   1.00
B60    C     0.25076   0.81475   0.69096   0.00000  Uiso   1.00
C120   N     0.30255   0.84995   0.70237   0.00000  Uiso   1.00
He119  H     0.32269   0.83146   0.58426   0.00000  Uiso   1.00
He120  H     0.38368   0.89042   0.65749   0.00000  Uiso   1.00
Li61   H     0.21175   0.79754   0.71738   0.00000  Uiso   1.00
Be121  C     0.04585   0.57312   0.81655   0.00000  Uiso   1.00
Be122  C     0.96180   0.57290   0.81612   0.00000  Uiso   1.00
C121   N     0.93590   0.58749   0.77096   0.00000  Uiso   1.00
B61    C     0.00431   0.59560   0.74545   0.00000  Uiso   1.00
C122   N     0.07237   0.58810   0.77174   0.00000  Uiso   1.00
He121  H     0.91866   0.56378   0.84451   0.00000  Uiso   1.00
He122  H     0.08852   0.56432   0.84545   0.00000  Uiso   1.00
Li62   H     0.00455   0.60778   0.70799   0.00000  Uiso   1.00
Be123  C     0.69395   0.51444   0.74336   0.00000  Uiso   1.00
C123   N     0.77314   0.52924   0.74948   0.00000  Uiso   1.00
B62    C     0.81812   0.48927   0.75314   0.00000  Uiso   1.00
He123  H     0.64430   0.53989   0.73914   0.00000  Uiso   1.00
Li63   H     0.88398   0.48896   0.75814   0.00000  Uiso   1.00
Be124  C     0.30435   0.51165   0.72542   0.00000  Uiso   1.00
C124   N     0.22985   0.52781   0.74204   0.00000  Uiso   1.00
B63    C     0.18624   0.48860   0.75104   0.00000  Uiso   1.00
He124  H     0.35206   0.53625   0.71529   0.00000  Uiso   1.00
Li64   H     0.12375   0.48942   0.76437   0.00000  Uiso   1.00
Be125  C     0.19190   0.96258   0.75653   0.00000  Uiso   1.00
C125   N     0.27153   0.94746   0.76142   0.00000  Uiso   1.00
He125  H     0.14205   0.93738   0.75538   0.00000  Uiso   1.00
Be126  C     0.79513   0.96178   0.71338   0.00000  Uiso   1.00
C126   N     0.72199   0.94758   0.73281   0.00000  Uiso   1.00
He126  H     0.83992   0.93596   0.70039   0.00000  Uiso   1.00
Be127  C     0.46713   0.90868   0.82256   0.00000  Uiso   1.00
Be128  C     0.55080   0.90851   0.81758   0.00000  Uiso   1.00
C127   N     0.56981   0.88918   0.77275   0.00000  Uiso   1.00
B64    C     0.49788   0.87902   0.75185   0.00000  Uiso   1.00
C128   N     0.43413   0.88960   0.78077   0.00000  Uiso   1.00
He127  H     0.59801   0.92003   0.84272   0.00000  Uiso   1.00
He128  H     0.09560   0.78253   0.99471   0.00000  Uiso   1.00
loop_
_geom_bond_atom_site_label_1
_geom_bond_atom_site_label_2
_geom_bond_distance
_geom_bond_site_symmetry_2
_ccdc_geom_bond_type
H1     C1      2.003   .     S
H1     C5      2.007   .     S
H1     C9      2.000   .     S
H1     C17     2.001   .     S
H2     C2      2.001   .     S
H2     C7      2.009   .     S
H2     C11     2.003   .     S
H2     C19     1.998   .     S
H3     C3      1.995   .     S
H3     C8      2.008   .     S
H3     C13     1.995   .     S
H3     C21     1.994   .     S
H4     C4      2.005   .     S
H4     C6      2.007   .     S
H4     C15     2.002   .     S
H4     C23     2.004   .     S
H5     C10     1.994   .     S
H5     C14     1.993   .     S
H5     C25     1.985   .     S
H5     C27     1.994   .     S
H6     C12     1.998   .     S
H6     C16     1.997   .     S
H6     C26     1.986   .     S
H6     C28     2.001   .     S
H7     C18     1.999   .     S
H7     C22     1.996   .     S
H7     C30     1.996   .     S
H7     C31     2.006   .     S
H8     C20     1.996   .     S
H8     C24     1.999   .     S
H8     C29     2.000   .     S
H8     C32     2.006   .     S
Be1    C1      1.390   .     S
Be1    He1     1.097   .     S
Be1    Be33    1.391   1_554 D
C1     B15     1.358   1_554 S
Be2    C2      1.389   .     S
Be2    He2     1.097   .     S
Be2    Be34    1.392   .     D
C2     B16     1.358   .     S
Be3    C3      1.388   .     S
Be3    He3     1.097   .     S
Be3    Be35    1.392   .     D
C3     B17     1.357   .     S
Be4    C4      1.390   .     S
Be4    He4     1.097   .     S
Be4    Be64    1.390   1_554 D
C4     B18     1.359   1_554 D
Be5    Be6     1.393   1_655 D
Be5    C6      1.389   .     S
Be5    He6     1.097   .     S
Be6    Be5     1.393   1_455 D
Be6    C5      1.389   .     S
Be6    He5     1.097   .     S
C5     B1      1.359   .     D
B1     C6      1.359   1_455 S
B1     Li1     1.098   .     S
C6     B1      1.359   1_655 S
Be7    Be8     1.392   1_455 D
Be7    C8      1.390   .     S
Be7    He8     1.097   .     S
Be8    Be7     1.392   1_655 D
Be8    C7      1.390   .     S
Be8    He7     1.097   .     S
C7     B2      1.359   1_655 D
B2     C7      1.359   1_455 D
B2     C8      1.359   .     S
B2     Li2     1.097   .     S
Be9    Be10    1.391   .     D
Be9    C10     1.389   .     S
Be9    He10    1.097   .     S
Be10   C9      1.390   .     S
Be10   He9     1.097   .     S
C9     B3      1.358   .     D
B3     C10     1.358   .     S
B3     Li3     1.098   .     S
Be11   Be12    1.394   .     D
Be11   C12     1.388   .     S
Be11   He12    1.097   .     S
Be12   C11     1.391   .     S
Be12   He11    1.097   .     S
C11    B4      1.356   .     D
B4     C12     1.359   .     S
B4     Li4     1.098   .     S
Be13   Be14    1.394   .     D
Be13   C14     1.388   .     S
Be13   He14    1.097   .     S
Be14   C13     1.390   .     S
Be14   He13    1.097   .     S
C13    B5      1.355   .     D
B5     C14     1.357   .     S
B5     Li5     1.098   .     S
Be15   Be16    1.391   .     D
Be15   C16     1.389   .     S
Be15   He16    1.097   .     S
Be16   C15     1.390   .     S
Be16   He15    1.097   .     S
C15    B6      1.358   .     D
B6     C16     1.358   .     S
B6     Li6     1.097   .     S
Be17   Be18    1.392   .     D
Be17   C18     1.389   .     S
Be17   He18    1.096   .     S
Be18   C17     1.390   .     S
Be18   He17    1.097   .     S
C17    B7      1.358   .     S
B7     C18     1.358   .     D
B7     Li7     1.097   .     S
Be19   Be20    1.392   .     D
Be19   C20     1.388   .     S
Be19   He20    1.097   .     S
Be20   C19     1.390   .     S
Be20   He19    1.097   .     S
C19    B8      1.357   .     D
B8     C20     1.358   .     S
B8     Li8     1.098   .     S
Be21   Be22    1.392   .     D
Be21   C22     1.389   .     S
Be21   He22    1.097   .     S
Be22   C21     1.389   .     S
Be22   He21    1.097   .     S
C21    B9      1.357   .     D
B9     C22     1.357   .     S
B9     Li9     1.098   .     S
Be23   Be24    1.392   .     D
Be23   C24     1.388   .     S
Be23   He24    1.097   .     S
Be24   C23     1.390   .     S
Be24   He23    1.097   .     S
C23    B10     1.358   .     D
B10    C24     1.358   .     S
B10    Li10    1.098   .     S
Be25   Be26    1.390   1_655 D
Be25   C26     1.389   .     S
Be25   He26    1.097   .     S
Be26   Be25    1.390   1_455 D
Be26   C25     1.389   .     S
Be26   He25    1.097   .     S
C25    B11     1.356   .     S
B11    C26     1.355   1_455 D
B11    Li11    1.098   .     S
C26    B11     1.355   1_655 D
Be27   C27     1.389   .     S
Be27   He27    1.097   .     S
Be27   Be92    1.393   .     D
C27    B45     1.357   .     D
Be28   C28     1.389   .     S
Be28   He28    1.097   .     S
Be28   Be93    1.393   .     D
C28    B46     1.358   .     D
Be29   C29     1.390   .     S
Be29   He29    1.097   .     S
Be29   Be94    1.393   1_545 D
B12    C29     1.357   1_565 D
B12    Li12    1.098   .     S
B12    C93     1.358   .     S
C29    B12     1.357   1_545 D
Be30   C30     1.389   .     S
Be30   He30    1.097   .     S
Be30   Be95    1.393   1_545 D
B13    C30     1.357   1_565 D
B13    Li13    1.098   .     S
B13    C94     1.357   .     S
C30    B13     1.357   1_545 D
Be31   Be32    1.393   .     D
Be31   C32     1.390   .     S
Be31   He32    1.097   .     S
Be32   C31     1.389   .     S
Be32   He31    1.097   .     S
C31    B14     1.359   .     S
B14    C32     1.358   .     D
B14    Li14    1.097   .     S
H9     C35     2.003   .     S
H9     C37     1.993   .     S
H9     C41     1.997   .     S
H9     C49     2.001   .     S
H10    C36     2.002   .     S
H10    C39     2.004   .     S
H10    C43     1.998   .     S
H10    C51     1.992   .     S
H11    C33     1.996   .     S
H11    C40     2.000   .     S
H11    C45     1.992   .     S
H11    C53     1.993   .     S
H12    C34     2.006   .     S
H12    C38     1.991   .     S
H12    C47     1.997   .     S
H12    C55     2.002   .     S
H13    C42     1.993   .     S
H13    C46     1.994   .     S
H13    C57     1.996   .     S
H13    C61     1.994   .     S
H14    C44     1.998   .     S
H14    C48     1.996   .     S
H14    C58     1.998   .     S
H14    C62     1.996   .     S
H15    C50     1.999   .     S
H15    C54     1.991   .     S
H15    C60     1.997   .     S
H15    C63     1.992   .     S
H16    C52     1.990   .     S
H16    C56     2.000   .     S
H16    C59     1.996   .     S
H16    C64     1.991   .     S
Be33   Be1     1.391   1_556 D
Be33   C33     1.389   .     S
Be33   He33    1.097   .     S
B15    C1      1.358   1_556 S
B15    C33     1.359   .     D
B15    Li15    1.097   .     S
Be34   C34     1.390   .     S
Be34   He34    1.096   .     S
B16    C34     1.357   .     D
B16    Li16    1.097   .     S
Be35   C35     1.390   .     S
Be35   He35    1.096   .     S
C35    B17     1.357   .     D
B17    Li17    1.096   .     S
Li18   B32     1.096   1_655 S
C36    B18     1.360   .     S
C36    Be64    1.389   .     S
B18    C4      1.359   1_556 D
B18    Li19    1.097   .     S
He36   Be64    1.097   .     S
Be36   Be37    1.392   .     D
Be36   C38     1.389   .     S
Be36   He38    1.097   .     S
Be37   C37     1.390   .     S
Be37   He37    1.097   .     S
C37    B19     1.356   .     S
B19    C38     1.356   .     D
B19    Li20    1.098   .     S
Be38   Be39    1.390   .     D
Be38   C40     1.389   .     S
Be38   He40    1.097   .     S
Be39   C39     1.390   .     S
Be39   He39    1.096   .     S
C39    B20     1.359   .     D
B20    C40     1.359   .     S
B20    Li21    1.098   .     S
Be40   Be41    1.392   .     D
Be40   C42     1.389   .     S
Be40   He42    1.097   .     S
Be41   C41     1.390   .     S
Be41   He41    1.097   .     S
C41    B21     1.357   .     D
B21    C42     1.358   .     S
B21    Li22    1.098   .     S
Be42   Be43    1.395   .     D
Be42   C44     1.389   .     S
Be42   He44    1.097   .     S
Be43   C43     1.390   .     S
Be43   He43    1.097   .     S
C43    B22     1.356   .     D
B22    C44     1.357   .     S
B22    Li23    1.099   .     S
Be44   Be45    1.394   .     D
Be44   C46     1.389   .     S
Be44   He46    1.096   .     S
Be45   C45     1.389   .     S
Be45   He45    1.096   .     S
C45    B23     1.355   .     D
B23    C46     1.356   .     S
B23    Li24    1.099   .     S
Be46   Be47    1.392   .     D
Be46   C48     1.389   .     S
Be46   He48    1.097   .     S
Be47   C47     1.389   .     S
Be47   He47    1.097   .     S
C47    B24     1.358   .     D
B24    C48     1.358   .     S
B24    Li25    1.097   .     S
Be48   Be49    1.392   .     D
Be48   C50     1.389   .     S
Be48   He50    1.096   .     S
Be49   C49     1.389   .     S
Be49   He49    1.095   .     S
C49    B25     1.358   .     S
B25    C50     1.357   .     D
B25    Li26    1.098   .     S
Be50   Be51    1.391   .     D
Be50   C52     1.389   .     S
Be50   He52    1.097   .     S
Be51   C51     1.389   .     S
Be51   He51    1.097   .     S
C51    B26     1.357   .     D
B26    C52     1.357   .     S
B26    Li27    1.098   .     S
Be52   Be53    1.392   .     D
Be52   C54     1.389   .     S
Be52   He54    1.097   .     S
Be53   C53     1.389   .     S
Be53   He53    1.097   .     S
C53    B27     1.357   .     D
B27    C54     1.357   .     S
B27    Li28    1.098   .     S
Be54   Be55    1.393   .     D
Be54   C56     1.389   .     S
Be54   He56    1.096   .     S
Be55   C55     1.389   .     S
Be55   He55    1.096   .     S
C55    B28     1.358   .     S
B28    C56     1.358   .     D
B28    Li29    1.098   .     S
Be56   Be57    1.391   .     D
Be56   C58     1.390   .     S
Be56   He58    1.097   .     S
Be57   C57     1.389   .     S
Be57   He57    1.097   .     S
C57    B29     1.358   .     S
B29    C58     1.358   .     D
B29    Li30    1.098   .     S
Be58   C59     1.389   .     S
Be58   He59    1.097   .     S
Be58   Be123   1.394   .     D
C59    B62     1.356   .     S
Be59   C60     1.389   .     S
Be59   He60    1.097   .     S
Be59   Be124   1.394   .     D
C60    B63     1.356   .     D
Be60   C61     1.389   .     S
Be60   He61    1.096   .     S
Be60   Be125   1.394   1_545 D
C61    B30     1.356   1_545 D
B30    C61     1.356   1_565 D
B30    Li31    1.099   .     S
B30    C125    1.356   .     S
Be61   C62     1.389   .     S
Be61   He62    1.097   .     S
Be61   Be126   1.394   1_545 D
C62    B31     1.356   1_545 D
B31    C62     1.356   1_565 D
B31    Li32    1.098   .     S
B31    C126    1.356   .     S
Be62   Be63    1.391   1_655 D
Be62   C64     1.389   .     S
Be62   He64    1.097   .     S
Be63   Be62    1.391   1_455 D
Be63   C63     1.389   .     S
Be63   He63    1.097   .     S
C63    B32     1.356   .     S
B32    Li18    1.096   1_455 S
B32    C64     1.356   1_455 D
C64    B32     1.356   1_655 D
Be64   Be4     1.390   1_556 D
H17    C67     2.008   .     S
H17    C69     2.003   .     S
H17    C73     2.001   .     S
H17    C81     2.006   .     S
H18    C68     1.998   .     S
H18    C71     2.007   .     S
H18    C75     2.001   .     S
H18    C83     1.997   .     S
H19    C65     1.996   .     S
H19    C72     2.010   .     S
H19    C77     1.998   .     S
H19    C85     1.995   .     S
H20    C66     2.004   .     S
H20    C70     2.001   .     S
H20    C79     1.997   .     S
H20    C87     1.996   .     S
H21    C74     1.999   .     S
H21    C78     1.998   .     S
H21    C89     1.988   .     S
H21    C93     1.999   .     S
H22    C76     1.996   .     S
H22    C80     1.992   .     S
H22    C90     1.986   .     S
H22    C94     1.996   .     S
H23    C82     2.006   .     S
H23    C86     1.996   .     S
H23    C92     2.000   .     S
H23    C95     2.007   .     S
H24    C84     1.996   .     S
H24    C88     1.994   .     S
H24    C91     1.995   .     S
H24    C96     2.002   .     S
Be65   C65     1.388   .     S
Be65   He65    1.097   .     S
Be65   Be98    1.393   .     D
C65    B49     1.357   .     D
Be66   Be67    1.390   .     D
Be66   C66     1.390   .     S
Be66   He66    1.097   .     S
Be67   C98     1.389   1_554 S
Be67   He128   1.097   1_554 S
C66    B48     1.359   .     S
Be68   C67     1.389   .     S
Be68   He67    1.097   .     S
Be68   Be99    1.391   1_554 D
C67    B33     1.360   .     S
B33    Li33    1.096   .     S
B33    C99     1.358   1_554 D
Be69   C68     1.389   .     S
Be69   He68    1.097   .     S
Be69   Be100   1.392   .     D
C68    B50     1.358   .     S
Be70   Be71    1.393   .     D
Be70   C70     1.389   .     S
Be70   He70    1.097   .     S
Be71   C69     1.389   .     S
Be71   He69    1.097   .     S
C69    B34     1.358   .     S
B34    C70     1.358   .     D
B34    Li34    1.098   .     S
Be72   Be73    1.392   .     D
Be72   C72     1.390   .     S
Be72   He72    1.097   .     S
Be73   C71     1.389   .     S
Be73   He71    1.097   .     S
C71    B35     1.359   .     D
B35    C72     1.359   .     S
B35    Li35    1.097   .     S
Be74   Be75    1.392   .     D
Be74   C74     1.389   .     S
Be74   He74    1.097   .     S
Be75   C73     1.389   .     S
Be75   He73    1.097   .     S
C73    B36     1.358   .     D
B36    C74     1.358   .     S
B36    Li36    1.098   .     S
Be76   Be77    1.394   .     D
Be76   C76     1.388   .     S
Be76   He76    1.096   .     S
Be77   C75     1.391   .     S
Be77   He75    1.097   .     S
C75    B37     1.355   .     D
B37    C76     1.358   .     S
B37    Li37    1.098   .     S
Be78   Be79    1.394   .     D
Be78   C78     1.388   .     S
Be78   He78    1.097   .     S
Be79   C77     1.390   .     S
Be79   He77    1.097   .     S
C77    B38     1.355   .     D
B38    C78     1.358   .     S
B38    Li38    1.098   .     S
Be80   Be81    1.391   .     D
Be80   C80     1.389   .     S
Be80   He80    1.097   .     S
Be81   C79     1.390   .     S
Be81   He79    1.097   .     S
C79    B39     1.358   .     D
B39    C80     1.358   .     S
B39    Li39    1.097   .     S
Be82   Be83    1.392   .     D
Be82   C82     1.389   .     S
Be82   He82    1.096   .     S
Be83   C81     1.389   .     S
Be83   He81    1.095   .     S
C81    B40     1.359   .     S
B40    C82     1.358   .     D
B40    Li40    1.098   .     S
Be84   Be85    1.392   .     D
Be84   C84     1.388   .     S
Be84   He84    1.097   .     S
Be85   C83     1.390   .     S
Be85   He83    1.097   .     S
C83    B41     1.358   .     D
B41    C84     1.358   .     S
B41    Li41    1.098   .     S
Be86   Be87    1.393   .     D
Be86   C86     1.389   .     S
Be86   He86    1.097   .     S
Be87   C85     1.389   .     S
Be87   He85    1.097   .     S
C85    B42     1.357   .     D
B42    C86     1.357   .     S
B42    Li42    1.098   .     S
Be88   Be89    1.392   .     D
Be88   C88     1.389   .     S
Be88   He88    1.097   .     S
Be89   C87     1.390   .     S
Be89   He87    1.097   .     S
C87    B43     1.357   .     D
B43    C88     1.357   .     S
B43    Li43    1.098   .     S
Be90   Be91    1.390   .     D
Be90   C90     1.389   .     S
Be90   He90    1.097   .     S
Be91   C89     1.389   .     S
Be91   He89    1.097   .     S
C89    B44     1.356   .     S
B44    C90     1.356   .     D
B44    Li44    1.098   .     S
Be92   C91     1.390   .     S
Be92   He91    1.097   .     S
B45    C91     1.356   .     S
B45    Li45    1.098   .     S
Be93   C92     1.389   .     S
Be93   He92    1.097   .     S
B46    C92     1.357   .     S
B46    Li46    1.098   .     S
Be94   Be29    1.393   1_565 D
Be94   C93     1.389   .     S
Be94   He93    1.097   .     S
Be95   Be30    1.393   1_565 D
Be95   C94     1.389   .     S
Be95   He94    1.097   .     S
Be96   Be97    1.393   1_455 D
Be96   C96     1.389   .     S
Be96   He96    1.097   .     S
Be97   Be96    1.393   1_655 D
Be97   C95     1.390   .     S
Be97   He95    1.097   .     S
C95    B47     1.357   1_655 S
B47    C95     1.357   1_455 S
B47    C96     1.357   .     D
B47    Li47    1.096   .     S
B48    C98     1.360   1_554 D
B48    Li50    1.097   1_554 S
H25    C97     2.002   .     S
H25    C101    1.992   .     S
H25    C105    1.994   .     S
H25    C113    2.001   .     S
H26    C98     1.999   .     S
H26    C103    2.008   .     S
H26    C107    1.998   .     S
H26    C115    1.997   .     S
H27    C99     2.003   .     S
H27    C104    2.009   .     S
H27    C109    1.994   .     S
H27    C117    1.995   .     S
H28    C100    2.003   .     S
H28    C102    1.990   .     S
H28    C111    1.996   .     S
H28    C119    1.998   .     S
H29    C106    1.991   .     S
H29    C110    1.994   .     S
H29    C121    1.995   .     S
H29    C123    1.995   .     S
H30    C108    1.998   .     S
H30    C112    1.996   .     S
H30    C122    1.996   .     S
H30    C124    1.996   .     S
H31    C114    2.000   .     S
H31    C118    1.989   .     S
H31    C126    1.996   .     S
H31    C127    1.992   .     S
H32    C116    1.994   .     S
H32    C120    1.999   .     S
H32    C125    1.994   .     S
H32    C128    1.989   .     S
Be98   C97     1.390   .     S
Be98   He97    1.096   .     S
C97    B49     1.356   .     S
B49    Li48    1.096   .     S
C98    B48     1.360   1_556 D
C98    Be67    1.389   1_556 S
Li49   B64     1.096   .     S
He98   Be127   1.097   .     S
Li50   B48     1.097   1_556 S
Be99   Be68    1.391   1_556 D
Be99   C99     1.389   .     S
Be99   He99    1.098   .     S
C99    B33     1.358   1_556 D
Be100  C100    1.390   .     S
Be100  He100   1.096   .     S
B50    C100    1.358   .     D
B50    Li51    1.097   .     S
Be101  Be102   1.393   1_455 D
Be101  C102    1.389   .     S
Be101  He102   1.097   .     S
Be102  Be101   1.393   1_655 D
Be102  C101    1.390   .     S
Be102  He101   1.097   .     S
C101   B51     1.356   1_655 S
B51    C101    1.356   1_455 S
B51    C102    1.356   .     D
B51    Li52    1.098   .     S
Be103  Be104   1.388   1_655 D
Be103  C104    1.391   .     S
Be103  He104   1.097   .     S
Be104  Be103   1.388   1_455 D
Be104  C103    1.389   .     S
Be104  He103   1.096   .     S
C103   B52     1.361   .     D
B52    C104    1.360   1_455 S
B52    Li53    1.097   1_455 S
C104   B52     1.360   1_655 S
Li53   B52     1.097   1_655 S
Be105  Be106   1.392   .     D
Be105  C106    1.389   .     S
Be105  He106   1.097   .     S
Be106  C105    1.389   .     S
Be106  He105   1.097   .     S
C105   B53     1.357   .     D
B53    C106    1.357   .     S
B53    Li54    1.098   .     S
Be107  Be108   1.395   .     D
Be107  C108    1.389   .     S
Be107  He108   1.097   .     S
Be108  C107    1.390   .     S
Be108  He107   1.096   .     S
C107   B54     1.356   .     D
B54    C108    1.357   .     S
B54    Li55    1.099   .     S
Be109  Be110   1.394   .     D
Be109  C110    1.388   .     S
Be109  He110   1.096   .     S
Be110  C109    1.390   .     S
Be110  He109   1.097   .     S
C109   B55     1.356   .     D
B55    C110    1.357   .     S
B55    Li56    1.099   .     S
Be111  Be112   1.392   .     D
Be111  C112    1.389   .     S
Be111  He112   1.097   .     S
Be112  C111    1.389   .     S
Be112  He111   1.097   .     S
C111   B56     1.357   .     D
B56    C112    1.357   .     S
B56    Li57    1.097   .     S
Be113  Be114   1.392   .     D
Be113  C114    1.389   .     S
Be113  He114   1.096   .     S
Be114  C113    1.389   .     S
Be114  He113   1.095   .     S
C113   B57     1.358   .     S
B57    C114    1.357   .     D
B57    Li58    1.098   .     S
Be115  Be116   1.391   .     D
Be115  C116    1.389   .     S
Be115  He116   1.097   .     S
Be116  C115    1.389   .     S
Be116  He115   1.097   .     S
C115   B58     1.358   .     D
B58    C116    1.357   .     S
B58    Li59    1.098   .     S
Be117  Be118   1.391   .     D
Be117  C118    1.389   .     S
Be117  He118   1.097   .     S
Be118  C117    1.390   .     S
Be118  He117   1.097   .     S
C117   B59     1.357   .     D
B59    C118    1.357   .     S
B59    Li60    1.098   .     S
Be119  Be120   1.392   .     D
Be119  C120    1.390   .     S
Be119  He120   1.097   .     S
Be120  C119    1.389   .     S
Be120  He119   1.096   .     S
C119   B60     1.358   .     S
B60    C120    1.357   .     D
B60    Li61    1.097   .     S
Be121  Be122   1.391   1_455 D
Be121  C122    1.390   .     S
Be121  He122   1.097   .     S
Be122  Be121   1.391   1_655 D
Be122  C121    1.389   .     S
Be122  He121   1.097   .     S
C121   B61     1.358   1_655 S
B61    C121    1.358   1_455 S
B61    C122    1.358   .     D
B61    Li62    1.098   .     S
Be123  C123    1.389   .     S
Be123  He123   1.096   .     S
C123   B62     1.356   .     D
B62    Li63    1.098   .     S
Be124  C124    1.389   .     S
Be124  He124   1.097   .     S
C124   B63     1.356   .     S
B63    Li64    1.098   .     S
Be125  Be60    1.394   1_565 D
Be125  C125    1.389   .     S
Be125  He125   1.097   .     S
Be126  Be61    1.394   1_565 D
Be126  C126    1.389   .     S
Be126  He126   1.097   .     S
Be127  Be128   1.391   .     D
Be127  C128    1.389   .     S
Be128  C127    1.390   .     S
Be128  He127   1.097   .     S
C127   B64     1.356   .     S
B64    C128    1.356   .     D
He128  Be67    1.097   1_556 S
