# Supplementary material for: Data-Driven Search Algorithm for Discovery of Synthesizable Zeolitic Imidazolate Frameworks
Source: JACS Au. 2025 Mar 7;5(3):1460–70. doi: 10.1021/jacsau.5c00077 (PMC11938011; doi:10.1021/jacsau.5c00077)
Supplement: Supplementary file 5 — au5c00077_si_005.zip [file au5c00077_si_005.zip › Tier 2/T-248_74_3_1629933.cif]

data_74_3_1629933.lmp-nosymm
_audit_creation_date              2023-09-12
_audit_creation_method            'Materials Studio'
_symmetry_space_group_name_H-M    'CM'
_symmetry_Int_Tables_number       8
_symmetry_cell_setting            monoclinic
loop_
_symmetry_equiv_pos_as_xyz
  x,y,z
  x,-y,z
  x+1/2,y+1/2,z
  x+1/2,-y+1/2,z
_cell_length_a                    46.3006
_cell_length_b                    17.2231
_cell_length_c                    28.7264
_cell_angle_alpha                 90.0000
_cell_angle_beta                  126.6639
_cell_angle_gamma                 90.0000
loop_
_atom_site_label
_atom_site_type_symbol
_atom_site_fract_x
_atom_site_fract_y
_atom_site_fract_z
_atom_site_U_iso_or_equiv
_atom_site_adp_type
_atom_site_occupancy
H1     Zn   -0.07004   0.17662   0.27725   0.00000  Uiso   1.00
H2     Zn   -0.38512   0.82375  -0.04734   0.00000  Uiso   1.00
H5     Zn   -0.08305   0.32327   0.07511   0.00000  Uiso   1.00
H6     Zn   -0.38639   0.67629  -0.23850   0.00000  Uiso   1.00
Be1    C    -0.43889   0.75821  -0.02834   0.00000  Uiso   1.00
Be2    C    -0.01260   0.24798   0.39580   0.00000  Uiso   1.00
Be5    C    -0.45220   0.69330  -0.36423   0.00000  Uiso   1.00
Be6    C    -0.02450   0.29425   0.05940   0.00000  Uiso   1.00
B1     C    -0.45885   0.75028  -0.11892   0.00000  Uiso   1.00
B2     C    -0.99661   0.25001  -0.66196   0.00000  Uiso   1.00
B5     C    -0.45932   0.75521  -0.30533   0.00000  Uiso   1.00
B6     C    -0.00924   0.24750   0.14197   0.00000  Uiso   1.00
C1     N    -0.42972   0.77245  -0.06566   0.00000  Uiso   1.00
C2     N    -0.02426   0.22997   0.33990   0.00000  Uiso   1.00
C5     N    -0.43502   0.71255  -0.30630   0.00000  Uiso   1.00
C6     N    -0.03659   0.28396   0.09313   0.00000  Uiso   1.00
He1    H    -0.42043   0.77172   0.01811   0.00000  Uiso   1.00
He2    H    -0.02950   0.23683   0.41012   0.00000  Uiso   1.00
He5    H    -0.43869   0.65849  -0.37801   0.00000  Uiso   1.00
He6    H    -0.04127   0.32262   0.01683   0.00000  Uiso   1.00
Li1    H    -0.46064   0.75573  -0.15856   0.00000  Uiso   1.00
Li2    H    -0.99696   0.24135  -0.70007   0.00000  Uiso   1.00
Li5    H    -0.45387   0.78055  -0.26578   0.00000  Uiso   1.00
Li6    H    -0.01046   0.22984   0.17742   0.00000  Uiso   1.00
Be9    C    -0.14190   0.95958  -0.07696   0.00000  Uiso   1.00
Be10   C    -0.32392   0.04043  -0.27378   0.00000  Uiso   1.00
Be13   C    -0.14066   0.54043   0.29922   0.00000  Uiso   1.00
Be14   C    -0.31872   0.45956   0.10468   0.00000  Uiso   1.00
C9     N    -0.14990   0.06557  -0.12943   0.00000  Uiso   1.00
C10    N    -0.31827   0.93442  -0.31371   0.00000  Uiso   1.00
C13    N    -0.14441   0.43437   0.34130   0.00000  Uiso   1.00
C14    N    -0.31310   0.56558   0.15547   0.00000  Uiso   1.00
He9    H    -0.13716   0.08161  -0.04393   0.00000  Uiso   1.00
He10   H    -0.32746   0.91839  -0.24843   0.00000  Uiso   1.00
He13   H    -0.13825   0.41837   0.27259   0.00000  Uiso   1.00
He14   H    -0.32199   0.58167   0.07275   0.00000  Uiso   1.00
Be17   C    -0.13633   0.14384   0.27434   0.00000  Uiso   1.00
Be18   C    -0.31546   0.85355   0.07667   0.00000  Uiso   1.00
Be21   C    -0.15343   0.34218  -0.04822   0.00000  Uiso   1.00
Be22   C    -0.31922   0.65256  -0.23332   0.00000  Uiso   1.00
Be25   C    -0.15550   0.18002   0.29150   0.00000  Uiso   1.00
Be26   C    -0.29707   0.81688   0.13053   0.00000  Uiso   1.00
Be29   C    -0.17041   0.30639  -0.10216   0.00000  Uiso   1.00
Be30   C    -0.30151   0.68854  -0.25317   0.00000  Uiso   1.00
C17    N    -0.13858   0.24991   0.31800   0.00000  Uiso   1.00
C18    N    -0.31582   0.74982   0.12406   0.00000  Uiso   1.00
C21    N    -0.14827   0.24690  -0.09653   0.00000  Uiso   1.00
C22    N    -0.32173   0.75252  -0.28619   0.00000  Uiso   1.00
B9     C    -0.10942   0.25293   0.31769   0.00000  Uiso   1.00
B10    C    -0.34500   0.74862   0.06766   0.00000  Uiso   1.00
B13    C    -0.11877   0.24877  -0.04036   0.00000  Uiso   1.00
B14    C    -0.35118   0.75238  -0.28659   0.00000  Uiso   1.00
C25    N    -0.10668   0.18976   0.29230   0.00000  Uiso   1.00
C26    N    -0.34630   0.81073   0.03745   0.00000  Uiso   1.00
C29    N    -0.12038   0.30612  -0.00964   0.00000  Uiso   1.00
C30    N    -0.35105   0.69265  -0.25570   0.00000  Uiso   1.00
He17   H    -0.18016   0.16241   0.28593   0.00000  Uiso   1.00
He18   H    -0.27197   0.83228   0.17258   0.00000  Uiso   1.00
He21   H    -0.19647   0.31801  -0.14380   0.00000  Uiso   1.00
He22   H    -0.27594   0.67444  -0.24570   0.00000  Uiso   1.00
He25   H    -0.14113   0.08870   0.25169   0.00000  Uiso   1.00
He26   H    -0.30941   0.90716   0.06344   0.00000  Uiso   1.00
He29   H    -0.16187   0.39113  -0.03450   0.00000  Uiso   1.00
He30   H    -0.31208   0.60095  -0.20606   0.00000  Uiso   1.00
Li9    H    -0.09020   0.30136   0.33593   0.00000  Uiso   1.00
Li10   H    -0.36537   0.70239   0.04871   0.00000  Uiso   1.00
Li13   H    -0.09583   0.20897  -0.02202   0.00000  Uiso   1.00
Li14   H    -0.37293   0.79537  -0.30989   0.00000  Uiso   1.00
Be33   C    -0.12963   0.23898   0.10165   0.00000  Uiso   1.00
Be34   C    -0.33433   0.75823  -0.12271   0.00000  Uiso   1.00
Be37   C    -0.12665   0.20879   0.14933   0.00000  Uiso   1.00
Be38   C    -0.33392   0.78847  -0.07735   0.00000  Uiso   1.00
C33    N    -0.09150   0.21997   0.19835   0.00000  Uiso   1.00
C34    N    -0.36805   0.77933  -0.09117   0.00000  Uiso   1.00
C37    N    -0.09597   0.26597   0.12063   0.00000  Uiso   1.00
C38    N    -0.36912   0.73346  -0.16584   0.00000  Uiso   1.00
He33   H    -0.14697   0.18187   0.15230   0.00000  Uiso   1.00
He34   H    -0.31182   0.81400  -0.03590   0.00000  Uiso   1.00
He37   H    -0.15278   0.24183   0.05572   0.00000  Uiso   1.00
He38   H    -0.31288   0.75396  -0.12819   0.00000  Uiso   1.00
Be41   C    -0.05017   0.95961   0.23546   0.00000  Uiso   1.00
Be42   C    -0.40941   0.04040  -0.12915   0.00000  Uiso   1.00
Be45   C    -0.09696   0.54038   0.12454   0.00000  Uiso   1.00
Be46   C    -0.36786   0.45962  -0.15931   0.00000  Uiso   1.00
C41    N    -0.06327   0.06561   0.26557   0.00000  Uiso   1.00
C42    N    -0.39300   0.93443  -0.07259   0.00000  Uiso   1.00
C45    N    -0.08477   0.43438   0.09313   0.00000  Uiso   1.00
C46    N    -0.38325   0.56558  -0.21553   0.00000  Uiso   1.00
He41   H    -0.04244   0.08143   0.21549   0.00000  Uiso   1.00
He42   H    -0.41927   0.91854  -0.16487   0.00000  Uiso   1.00
He45   H    -0.10471   0.41860   0.14454   0.00000  Uiso   1.00
He46   H    -0.35814   0.58145  -0.12359   0.00000  Uiso   1.00
Li21   H    -0.23516   0.13118  -0.21597   0.00000  Uiso   1.00
Li23   H    -0.22745   0.36437   0.24097   0.00000  Uiso   1.00
B21    C    -0.07416   0.25381   0.17879   0.00000  Uiso   1.00
B22    C    -0.38820   0.74676  -0.14475   0.00000  Uiso   1.00
Li25   H    -0.04579   0.27123   0.20708   0.00000  Uiso   1.00
Li26   H    -0.41662   0.73111  -0.16808   0.00000  Uiso   1.00
Be49   C    -0.47320   0.72561  -0.06049   0.00000  Uiso   1.00
Be50   C    -0.99026   0.73821  -0.91122   0.00000  Uiso   1.00
H9     Zn   -0.15318   0.17491   0.84469   0.00000  Uiso   1.00
H11    Zn   -0.30998   0.67456   0.18195   0.00000  Uiso   1.00
H13    Zn   -0.03306   0.17813   0.81539   0.00000  Uiso   1.00
H14    Zn   -0.42209   0.82173   0.40669   0.00000  Uiso   1.00
H17    Zn   -0.03459   0.32223   0.62100   0.00000  Uiso   1.00
H18    Zn   -0.43462   0.67839   0.20239   0.00000  Uiso   1.00
Be53   C    -0.47831   0.78028   0.42559   0.00000  Uiso   1.00
H21    Zn   -0.31240   0.82505   0.67005   0.00000  Uiso   1.00
H23    Zn   -0.15021   0.32483   0.35769   0.00000  Uiso   1.00
Be55   C    -0.98649   0.77388  -0.39665   0.00000  Uiso   1.00
Be57   C    -0.08356   0.29345   0.65582   0.00000  Uiso   1.00
Be58   C    -0.37926   0.70865   0.33071   0.00000  Uiso   1.00
Be61   C    -0.08304   0.26339   0.70131   0.00000  Uiso   1.00
Be62   C    -0.37658   0.73842   0.37822   0.00000  Uiso   1.00
C49    N    -0.04887   0.23388   0.74266   0.00000  Uiso   1.00
C50    N    -0.41024   0.76598   0.35891   0.00000  Uiso   1.00
C53    N    -0.05011   0.28024   0.66784   0.00000  Uiso   1.00
C54    N    -0.41424   0.72033   0.28141   0.00000  Uiso   1.00
He49   H    -0.10405   0.26219   0.70792   0.00000  Uiso   1.00
He50   H    -0.35354   0.74079   0.42425   0.00000  Uiso   1.00
He53   H    -0.10530   0.32203   0.61554   0.00000  Uiso   1.00
He54   H    -0.35883   0.68155   0.32811   0.00000  Uiso   1.00
Be65   C    -0.05464   0.95965   0.73808   0.00000  Uiso   1.00
Be66   C    -0.40265   0.04037   0.36764   0.00000  Uiso   1.00
Be69   C    -0.01256   0.54038   0.69989   0.00000  Uiso   1.00
Be70   C    -0.45080   0.45964   0.24646   0.00000  Uiso   1.00
C57    N    -0.03673   0.06572   0.79497   0.00000  Uiso   1.00
C58    N    -0.41908   0.93425   0.39253   0.00000  Uiso   1.00
C61    N    -0.02769   0.43431   0.64377   0.00000  Uiso   1.00
C62    N    -0.43964   0.56573   0.21360   0.00000  Uiso   1.00
He57   H    -0.06585   0.08126   0.70184   0.00000  Uiso   1.00
He58   H    -0.39244   0.91879   0.35128   0.00000  Uiso   1.00
He61   H    -0.00360   0.41871   0.73538   0.00000  Uiso   1.00
He62   H    -0.45723   0.58118   0.26837   0.00000  Uiso   1.00
Be73   C    -0.09564   0.27788   0.86039   0.00000  Uiso   1.00
Be74   C    -0.35121   0.71583   0.56856   0.00000  Uiso   1.00
Be77   C    -0.11938   0.22523   0.46351   0.00000  Uiso   1.00
Be78   C    -0.36665   0.77753   0.16823   0.00000  Uiso   1.00
Be81   C    -0.06828   0.27876   0.85365   0.00000  Uiso   1.00
Be82   C    -0.37554   0.71509   0.50832   0.00000  Uiso   1.00
Be85   C    -0.09331   0.22571   0.52337   0.00000  Uiso   1.00
Be86   C    -0.39494   0.77832   0.17269   0.00000  Uiso   1.00
C65    N    -0.06695   0.20615   0.83397   0.00000  Uiso   1.00
C66    N    -0.38487   0.79135   0.48921   0.00000  Uiso   1.00
C69    N    -0.07627   0.29752   0.53926   0.00000  Uiso   1.00
C70    N    -0.39864   0.70412   0.18749   0.00000  Uiso   1.00
B26    C    -0.09361   0.16418   0.82864   0.00000  Uiso   1.00
B27    C    -0.36664   0.83548   0.53805   0.00000  Uiso   1.00
B30    C    -0.09192   0.33741   0.48875   0.00000  Uiso   1.00
B31    C    -0.37210   0.66147   0.19284   0.00000  Uiso   1.00
C73    N    -0.11125   0.20455   0.84525   0.00000  Uiso   1.00
C74    N    -0.34600   0.79241   0.58717   0.00000  Uiso   1.00
C77    N    -0.11851   0.29656   0.44184   0.00000  Uiso   1.00
C78    N    -0.35253   0.70286   0.18033   0.00000  Uiso   1.00
He65   H    -0.04960   0.32524   0.86169   0.00000  Uiso   1.00
He66   H    -0.38665   0.66629   0.47773   0.00000  Uiso   1.00
He69   H    -0.08595   0.18070   0.55576   0.00000  Uiso   1.00
He70   H    -0.41271   0.82603   0.16618   0.00000  Uiso   1.00
He73   H    -0.10484   0.32353   0.87537   0.00000  Uiso   1.00
He74   H    -0.33776   0.66770   0.59950   0.00000  Uiso   1.00
He77   H    -0.13821   0.17942   0.43488   0.00000  Uiso   1.00
He78   H    -0.35584   0.82434   0.15681   0.00000  Uiso   1.00
Li29   H    -0.09956   0.10354   0.81402   0.00000  Uiso   1.00
Li30   H    -0.36835   0.89905   0.53778   0.00000  Uiso   1.00
Li33   H    -0.08439   0.39677   0.48616   0.00000  Uiso   1.00
Li34   H    -0.36764   0.59965   0.20430   0.00000  Uiso   1.00
B34    C    -0.23020   0.66876   0.27080   0.00000  Uiso   1.00
B36    C    -0.23261   0.83264   0.75516   0.00000  Uiso   1.00
C81    N    -0.99082   0.26508  -0.35886   0.00000  Uiso   1.00
C82    N    -0.48057   0.73306   0.14155   0.00000  Uiso   1.00
C85    N    -0.98592   0.22201  -0.11815   0.00000  Uiso   1.00
C86    N    -0.46813   0.78024   0.38885   0.00000  Uiso   1.00
He81   H    -0.00813   0.22422   0.55655   0.00000  Uiso   1.00
He82   H    -0.47212   0.75745   0.07623   0.00000  Uiso   1.00
He85   H    -0.98975   0.20624  -0.04698   0.00000  Uiso   1.00
He86   H    -0.46012   0.80150   0.47037   0.00000  Uiso   1.00
Be89   C    -0.24642   0.23437   0.67970   0.00000  Uiso   1.00
Be90   C    -0.20910   0.76550   0.72075   0.00000  Uiso   1.00
Be93   C    -0.25413   0.27008   0.30690   0.00000  Uiso   1.00
Be94   C    -0.21683   0.73000   0.34807   0.00000  Uiso   1.00
C89    N    -0.20062   0.19118   0.76820   0.00000  Uiso   1.00
C90    N    -0.26103   0.80906   0.70174   0.00000  Uiso   1.00
C93    N    -0.20191   0.30952   0.32492   0.00000  Uiso   1.00
C94    N    -0.26234   0.69023   0.25827   0.00000  Uiso   1.00
He89   H    -0.18798   0.26133   0.71978   0.00000  Uiso   1.00
He90   H    -0.26364   0.73911   0.63649   0.00000  Uiso   1.00
He93   H    -0.19991   0.24595   0.39211   0.00000  Uiso   1.00
He94   H    -0.27540   0.75429   0.30853   0.00000  Uiso   1.00
B38    C    -0.03023   0.24488   0.72047   0.00000  Uiso   1.00
B39    C    -0.43176   0.75439   0.30064   0.00000  Uiso   1.00
Li41   H    -0.00237   0.22578   0.74204   0.00000  Uiso   1.00
Li42   H    -0.46005   0.77233   0.27195   0.00000  Uiso   1.00
B17    C    -0.07001   1.00000   0.28380   0.00000  Uiso   1.00
B18    C    -0.38433   1.00000  -0.04055   0.00000  Uiso   1.00
Li17   H    -0.08041   1.00000   0.30956   0.00000  Uiso   1.00
Li18   H    -0.37107   1.00000   0.00636   0.00000  Uiso   1.00
Li39   H    -0.30975   1.00000   0.63102   0.00000  Uiso   1.00
Li40   H    -0.16105   1.00000   0.79705   0.00000  Uiso   1.00
B42    C    -0.02694   1.00000   0.82732   0.00000  Uiso   1.00
B43    C    -0.42796   1.00000   0.40753   0.00000  Uiso   1.00
Li45   H    -0.01205   1.00000   0.87466   0.00000  Uiso   1.00
Li46   H    -0.44175   1.00000   0.42803   0.00000  Uiso   1.00
B46    C    -0.15419   1.00000   0.84083   0.00000  Uiso   1.00
B47    C    -0.31478   1.00000   0.66384   0.00000  Uiso   1.00
B19    C    -0.07804   0.50000   0.07489   0.00000  Uiso   1.00
B20    C    -0.39178   0.50000  -0.24753   0.00000  Uiso   1.00
Li19   H    -0.06797   0.50000   0.04865   0.00000  Uiso   1.00
Li20   H    -0.40457   0.50000  -0.29428   0.00000  Uiso   1.00
B25    C    -0.30996   0.50000   0.18438   0.00000  Uiso   1.00
Li37   H    -0.30498   0.50000   0.22684   0.00000  Uiso   1.00
Li38   H    -0.15050   0.50000   0.39936   0.00000  Uiso   1.00
B44    C    -0.03556   0.50000   0.61207   0.00000  Uiso   1.00
B45    C    -0.43410   0.50000   0.19373   0.00000  Uiso   1.00
Li47   H    -0.04778   0.50000   0.56556   0.00000  Uiso   1.00
Li48   H    -0.42525   0.50000   0.16582   0.00000  Uiso   1.00
B48    C    -0.14701   0.50000   0.36478   0.00000  Uiso   1.00
loop_
_geom_bond_atom_site_label_1
_geom_bond_atom_site_label_2
_geom_bond_distance
_geom_bond_site_symmetry_2
_ccdc_geom_bond_type
H1     C2      2.005   .     S
H1     C25     1.998   .     S
H1     C33     1.998   .     S
H1     C41     1.998   .     S
H2     C1      2.006   .     S
H2     C26     1.996   .     S
H2     C34     1.996   .     S
H2     C42     1.994   .     S
H5     C6      2.006   .     S
H5     C29     1.994   .     S
H5     C37     1.994   .     S
H5     C45     1.996   .     S
H6     C5      2.004   .     S
H6     C30     1.992   .     S
H6     C38     1.993   .     S
H6     C46     1.994   .     S
Be1    C1      1.390   .     S
Be1    He1     1.097   .     S
Be1    Be49    1.393   .     D
Be2    C2      1.390   .     S
Be2    He2     1.097   .     S
Be2    Be53    1.393   3_545 D
Be5    C5      1.390   .     S
Be5    He5     1.097   .     S
Be5    Be55    1.393   4_565 D
Be6    C6      1.390   .     S
Be6    He6     1.097   .     S
Be6    Be50    1.393   2_666 D
B1     C1      1.357   .     S
B1     Li1     1.095   .     S
B1     C85     1.357   3     D
B2     C2      1.357   1_454 D
B2     Li2     1.095   .     S
B2     C86     1.357   3_444 S
B5     C5      1.358   .     S
B5     Li5     1.097   .     S
B5     C81     1.357   3     D
B6     C6      1.358   .     S
B6     Li6     1.096   .     S
B6     C82     1.358   3_545 D
C2     B2      1.357   1_656 D
Be9    He9     1.097   2_565 S
Be9    Be9     1.392   2_575 A
Be9    C9      1.389   2_565 A
Be10   Be10    1.392   2     A
Be10   C10     1.389   2_565 A
Be10   He10    1.097   2_565 S
Be13   He13    1.097   2_565 S
Be13   Be13    1.393   2_565 A
Be13   C13     1.389   2_565 A
Be14   C14     1.389   2_565 A
Be14   He14    1.097   2_565 S
Be14   Be14    1.393   2_565 A
C9     H9      1.997   1_554 S
C9     B46     1.357   1_544 A
C9     Be9     1.389   2_565 A
C10    H21     1.998   1_554 S
C10    B47     1.357   1_554 A
C10    Be10    1.389   2_565 A
C13    H23     2.001   .     S
C13    B48     1.358   .     A
C13    Be13    1.389   2_565 A
C14    H11     1.998   .     S
C14    B25     1.357   .     A
C14    Be14    1.389   2_565 A
He9    Be9     1.097   2_565 S
He10   Be10    1.097   2_565 S
He13   Be13    1.097   2_565 S
He14   Be14    1.097   2_565 S
Be17   Be25    1.394   .     D
Be17   C25     1.389   .     S
Be17   He25    1.096   .     S
Be18   Be26    1.395   .     D
Be18   C26     1.390   .     S
Be18   He26    1.096   .     S
Be21   Be29    1.394   .     D
Be21   C29     1.389   .     S
Be21   He29    1.097   .     S
Be22   Be30    1.393   .     D
Be22   C30     1.389   .     S
Be22   He30    1.097   .     S
Be25   C17     1.389   .     S
Be25   He17    1.097   .     S
Be26   C18     1.389   .     S
Be26   He18    1.097   .     S
Be29   C21     1.389   .     S
Be29   He21    1.097   .     S
Be30   C22     1.389   .     S
Be30   He22    1.097   .     S
C17    B9      1.356   .     S
C17    H23     1.997   .     S
C18    B10     1.355   .     D
C18    H11     1.995   .     S
C21    B13     1.356   .     S
C21    H9      1.995   1_554 S
C22    B14     1.356   .     D
C22    H21     1.994   1_554 S
B9     C25     1.357   .     D
B9     Li9     1.098   .     S
B10    C26     1.356   .     S
B10    Li10    1.098   .     S
B13    C29     1.356   .     D
B13    Li13    1.099   .     S
B14    C30     1.356   .     S
B14    Li14    1.098   .     S
Be33   Be37    1.393   .     D
Be33   C37     1.388   .     S
Be33   He37    1.097   .     S
Be34   Be38    1.393   .     D
Be34   C38     1.389   .     S
Be34   He38    1.097   .     S
Be37   C33     1.390   .     S
Be37   He33    1.097   .     S
Be38   C34     1.390   .     S
Be38   He34    1.097   .     S
C33    B21     1.356   .     S
C34    B22     1.356   .     S
C37    B21     1.357   .     D
C38    B22     1.356   .     D
Be41   He41    1.097   2_565 S
Be41   Be41    1.391   2_575 A
Be41   C41     1.390   2_565 A
Be42   Be42    1.391   2     A
Be42   C42     1.389   2_565 A
Be42   He42    1.096   2_565 S
Be45   Be45    1.391   2_565 A
Be45   He45    1.097   2_565 S
Be45   C45     1.390   2_565 A
Be46   He46    1.097   2_565 S
Be46   Be46    1.391   2_565 A
Be46   C46     1.389   2_565 A
C41    B17     1.358   1_545 A
C41    Be41    1.390   2_565 A
C42    B18     1.357   .     A
C42    Be42    1.389   2_565 A
C45    B19     1.358   .     A
C45    Be45    1.390   2_565 A
C46    B20     1.358   .     A
C46    Be46    1.389   2_565 A
He41   Be41    1.097   2_565 S
He42   Be42    1.096   2_565 S
He45   Be45    1.097   2_565 S
He46   Be46    1.097   2_565 S
Li21   B36     1.099   2_564 S
Li23   B34     1.098   2_565 S
B21    Li25    1.096   .     S
B22    Li26    1.096   .     S
Be49   He85    1.097   3     S
Be49   C85     1.389   3     S
Be50   Be6     1.393   2_464 D
Be50   He82    1.097   4_464 S
Be50   C82     1.390   4_464 S
H9     C21     1.995   1_556 S
H9     C9      1.997   1_556 S
H9     C73     1.998   .     S
H9     C89     1.992   .     S
H11    C78     2.003   .     S
H11    C94     1.992   .     S
H13    C49     1.999   .     S
H13    C57     2.000   .     S
H13    C65     1.995   .     S
H13    C85     2.001   1_656 S
H14    C50     2.002   .     S
H14    C58     2.002   .     S
H14    C66     1.996   .     S
H14    C86     2.003   .     S
H17    C53     2.001   .     S
H17    C61     2.002   .     S
H17    C69     2.002   .     S
H17    C81     2.002   1_656 S
H18    C54     2.002   .     S
H18    C62     2.003   .     S
H18    C70     2.002   .     S
H18    C82     2.007   .     S
Be53   C86     1.389   .     S
Be53   He86    1.097   .     S
Be53   Be2     1.393   3_455 D
H21    C10     1.998   1_556 S
H21    C22     1.994   1_556 S
H21    C74     1.995   .     S
H21    C90     1.994   .     S
H23    C77     1.999   .     S
H23    C93     1.999   .     S
Be55   Be5     1.393   4_465 D
Be55   C81     1.389   2_565 S
Be55   He81    1.097   2_464 S
Be57   Be61    1.392   .     D
Be57   C53     1.390   .     S
Be57   He53    1.097   .     S
Be58   Be62    1.392   .     D
Be58   C54     1.389   .     S
Be58   He54    1.097   .     S
Be61   C49     1.389   .     S
Be61   He49    1.097   .     S
Be62   C50     1.389   .     S
Be62   He50    1.097   .     S
C49    B38     1.358   .     S
C50    B39     1.358   .     D
C53    B38     1.357   .     D
C54    B39     1.357   .     S
Be65   C57     1.390   2_565 A
Be65   Be65    1.390   2_575 A
Be65   He57    1.097   2_565 S
Be66   Be66    1.390   2     A
Be66   He58    1.098   2_565 S
Be66   C58     1.389   2_565 A
Be69   He61    1.097   2_565 S
Be69   Be69    1.391   2_565 A
Be69   C61     1.390   2_565 A
Be70   He62    1.097   2_565 S
Be70   Be70    1.390   2_565 A
Be70   C62     1.390   2_565 A
C57    B42     1.359   1_545 A
C57    Be65    1.390   2_565 A
C58    B43     1.360   .     A
C58    Be66    1.389   2_565 A
C61    B44     1.359   .     A
C61    Be69    1.390   2_565 A
C62    B45     1.359   .     A
C62    Be70    1.390   2_565 A
He57   Be65    1.097   2_565 S
He58   Be66    1.098   2_565 S
He61   Be69    1.097   2_565 S
He62   Be70    1.097   2_565 S
Be73   Be81    1.391   .     D
Be73   C73     1.390   .     S
Be73   He73    1.097   .     S
Be74   Be82    1.391   .     D
Be74   C74     1.389   .     S
Be74   He74    1.097   .     S
Be77   Be85    1.391   .     D
Be77   C77     1.389   .     S
Be77   He77    1.097   .     S
Be78   Be86    1.390   .     D
Be78   C78     1.389   .     S
Be78   He78    1.097   .     S
Be81   C65     1.389   .     S
Be81   He65    1.097   .     S
Be82   C66     1.389   .     S
Be82   He66    1.097   .     S
Be85   C69     1.390   .     S
Be85   He69    1.097   .     S
Be86   C70     1.389   .     S
Be86   He70    1.097   .     S
C65    B26     1.358   .     D
C66    B27     1.358   .     D
C69    B30     1.359   .     D
C70    B31     1.359   .     D
B26    C73     1.358   .     S
B26    Li29    1.098   .     S
B27    C74     1.358   .     S
B27    Li30    1.097   .     S
B30    C77     1.358   .     S
B30    Li33    1.097   .     S
B31    C78     1.359   .     S
B31    Li34    1.097   .     S
B34    C94     1.357   .     D
B34    Li23    1.098   2_565 S
B34    C93     1.357   2_565 S
B36    C90     1.356   .     D
B36    Li21    1.099   2_566 S
B36    C89     1.356   2_565 S
C81    H17     2.002   1_454 S
C81    B5      1.357   3_445 D
C81    Be55    1.389   2_565 S
C82    B6      1.358   3_455 D
C82    Be50    1.390   4_566 S
C85    H13     2.001   1_454 S
C85    B1      1.357   3_445 D
C85    Be49    1.389   3_445 S
C86    B2      1.357   3_556 S
He81   Be55    1.097   2_666 S
He82   Be50    1.097   4_566 S
He85   Be49    1.097   3_445 S
Be89   Be90    1.394   2_565 D
Be89   C90     1.389   2_565 S
Be89   He90    1.097   2_565 S
Be90   Be89    1.394   2_565 D
Be90   C89     1.389   2_565 S
Be90   He89    1.097   2_565 S
Be93   C94     1.389   2_565 S
Be93   He94    1.097   2_565 S
Be93   Be94    1.394   2_565 D
Be94   Be93    1.394   2_565 D
Be94   C93     1.390   2_565 S
Be94   He93    1.097   2_565 S
C89    B36     1.356   2_565 S
C89    Be90    1.389   2_565 S
C90    Be89    1.389   2_565 S
C93    B34     1.357   2_565 S
C93    Be94    1.390   2_565 S
C94    Be93    1.389   2_565 S
He89   Be90    1.097   2_565 S
He90   Be89    1.097   2_565 S
He93   Be94    1.097   2_565 S
He94   Be93    1.097   2_565 S
B38    Li41    1.096   .     S
B39    Li42    1.096   .     S
B17    C41     1.358   1_565 A
B17    C41     1.358   2_565 A
B17    Li17    1.098   .     S
B18    C42     1.357   2_575 A
B18    Li18    1.098   .     S
Li39   B47     1.098   .     S
Li40   B46     1.098   .     S
B42    C57     1.359   1_565 A
B42    C57     1.359   2_565 A
B42    Li45    1.098   .     S
B43    C58     1.360   2_575 A
B43    Li46    1.097   .     S
B46    C9      1.357   1_566 A
B46    C9      1.357   2_566 A
B47    C10     1.357   1_556 A
B47    C10     1.357   2_576 A
B19    C45     1.358   2_565 A
B19    Li19    1.098   .     S
B20    C46     1.358   2_565 A
B20    Li20    1.097   .     S
B25    C14     1.357   2_565 A
B25    Li37    1.098   .     S
Li38   B48     1.098   .     S
B44    C61     1.359   2_565 A
B44    Li47    1.096   .     S
B45    C62     1.359   2_565 A
B45    Li48    1.097   .     S
B48    C13     1.358   2_565 A
