# Supplementary material for: Data-Driven Search Algorithm for Discovery of Synthesizable Zeolitic Imidazolate Frameworks
Source: JACS Au. 2025 Mar 7;5(3):1460–70. doi: 10.1021/jacsau.5c00077 (PMC11938011; doi:10.1021/jacsau.5c00077)
Supplement: Supplementary file 5 — au5c00077_si_005.zip [file au5c00077_si_005.zip › Tier 2/T-249_59_3_2312.cif]

data_59_3_2312.lmp-nosymm
_audit_creation_date              2023-09-12
_audit_creation_method            'Materials Studio'
_symmetry_space_group_name_H-M    'P1'
_symmetry_Int_Tables_number       1
_symmetry_cell_setting            triclinic
loop_
_symmetry_equiv_pos_as_xyz
  x,y,z
_cell_length_a                    28.8558
_cell_length_b                    18.0982
_cell_length_c                    18.7409
_cell_angle_alpha                 90.0646
_cell_angle_beta                  90.0303
_cell_angle_gamma                 90.0097
loop_
_atom_site_label
_atom_site_type_symbol
_atom_site_fract_x
_atom_site_fract_y
_atom_site_fract_z
_atom_site_U_iso_or_equiv
_atom_site_adp_type
_atom_site_occupancy
H1     Zn    0.26381   0.14216   0.14082   0.00000  Uiso   1.00
H2     Zn    0.25979   0.80375   0.14246   0.00000  Uiso   1.00
H3     Zn    0.10885   0.14003   0.35685   0.00000  Uiso   1.00
H4     Zn    0.10492   0.80255   0.35875   0.00000  Uiso   1.00
H5     Zn    0.40077   0.31150   0.31781   0.00000  Uiso   1.00
H6     Zn    0.39806   0.63748   0.31945   0.00000  Uiso   1.00
Be1    C     0.19750   0.20651   0.03698   0.00000  Uiso   1.00
C1     N     0.24407   0.19692   0.05340   0.00000  Uiso   1.00
He1    H     0.16996   0.19002   0.07405   0.00000  Uiso   1.00
Be2    C     0.19342   0.73959   0.03842   0.00000  Uiso   1.00
B1     C     0.26348   0.72317   0.99724   0.00000  Uiso   1.00
C2     N     0.24000   0.74916   0.05486   0.00000  Uiso   1.00
He2    H     0.16589   0.75597   0.07558   0.00000  Uiso   1.00
Be3    C     0.23579   0.93476   0.05181   0.00000  Uiso   1.00
Be4    C     0.23680   0.01158   0.05140   0.00000  Uiso   1.00
C3     N     0.25764   0.03545   0.11418   0.00000  Uiso   1.00
B2     C     0.26790   0.97281   0.15086   0.00000  Uiso   1.00
C4     N     0.25596   0.91041   0.11487   0.00000  Uiso   1.00
He3    H     0.22452   0.05067   0.01088   0.00000  Uiso   1.00
He4    H     0.22245   0.89593   0.01174   0.00000  Uiso   1.00
Li1    H     0.28494   0.97260   0.20323   0.00000  Uiso   1.00
Be5    C     0.16777   0.24958   0.27297   0.00000  Uiso   1.00
Be6    C     0.20366   0.24887   0.22338   0.00000  Uiso   1.00
C5     N     0.21482   0.17569   0.20870   0.00000  Uiso   1.00
B3     C     0.18590   0.13466   0.24967   0.00000  Uiso   1.00
C6     N     0.15637   0.17686   0.28864   0.00000  Uiso   1.00
He5    H     0.22158   0.29464   0.19678   0.00000  Uiso   1.00
He6    H     0.14931   0.29596   0.29766   0.00000  Uiso   1.00
Li2    H     0.18573   0.07398   0.24989   0.00000  Uiso   1.00
Be7    C     0.16433   0.69404   0.27366   0.00000  Uiso   1.00
Be8    C     0.20018   0.69584   0.22404   0.00000  Uiso   1.00
C7     N     0.21093   0.76934   0.21022   0.00000  Uiso   1.00
B4     C     0.18182   0.80947   0.25176   0.00000  Uiso   1.00
C8     N     0.15254   0.76641   0.29023   0.00000  Uiso   1.00
He7    H     0.21835   0.65061   0.19687   0.00000  Uiso   1.00
He8    H     0.14610   0.64714   0.29775   0.00000  Uiso   1.00
Li3    H     0.18134   0.87014   0.25273   0.00000  Uiso   1.00
Be9    C     0.40087   0.19087   0.20310   0.00000  Uiso   1.00
Be10   C     0.36929   0.15019   0.16271   0.00000  Uiso   1.00
C9     N     0.32490   0.17202   0.18209   0.00000  Uiso   1.00
B5     C     0.33083   0.22585   0.23176   0.00000  Uiso   1.00
C10    N     0.37613   0.23927   0.24626   0.00000  Uiso   1.00
He9    H     0.37492   0.10684   0.12272   0.00000  Uiso   1.00
He10   H     0.43888   0.18980   0.20389   0.00000  Uiso   1.00
Li4    H     0.30213   0.25458   0.25831   0.00000  Uiso   1.00
Be11   C     0.39703   0.75712   0.20446   0.00000  Uiso   1.00
Be12   C     0.36516   0.79696   0.16397   0.00000  Uiso   1.00
C11    N     0.32093   0.77465   0.18368   0.00000  Uiso   1.00
B6     C     0.32723   0.72142   0.23371   0.00000  Uiso   1.00
C12    N     0.37262   0.70887   0.24814   0.00000  Uiso   1.00
He11   H     0.37048   0.83999   0.12364   0.00000  Uiso   1.00
He12   H     0.43503   0.75874   0.20504   0.00000  Uiso   1.00
Li5    H     0.29873   0.69252   0.26058   0.00000  Uiso   1.00
Be13   C     0.07173   0.93333   0.27556   0.00000  Uiso   1.00
Be14   C     0.07285   0.01012   0.27503   0.00000  Uiso   1.00
C13    N     0.09693   0.03377   0.33506   0.00000  Uiso   1.00
B7     C     0.11030   0.97115   0.36916   0.00000  Uiso   1.00
C14    N     0.09505   0.90900   0.33597   0.00000  Uiso   1.00
He13   H     0.05802   0.04945   0.23681   0.00000  Uiso   1.00
He14   H     0.05573   0.89447   0.23792   0.00000  Uiso   1.00
Li6    H     0.13026   0.97084   0.41905   0.00000  Uiso   1.00
Be15   C     0.03148   0.25267   0.31586   0.00000  Uiso   1.00
C15    N     0.04640   0.18380   0.33906   0.00000  Uiso   1.00
B8     C     0.00729   0.14528   0.35406   0.00000  Uiso   1.00
He15   H     0.05626   0.29562   0.30029   0.00000  Uiso   1.00
Li7    H     0.00724   0.08809   0.37367   0.00000  Uiso   1.00
Be16   C     0.02742   0.68820   0.32365   0.00000  Uiso   1.00
B9     C     0.00303   0.79784   0.35508   0.00000  Uiso   1.00
C16    N     0.04223   0.75855   0.34267   0.00000  Uiso   1.00
He16   H     0.05228   0.64435   0.31094   0.00000  Uiso   1.00
Li8    H     0.00296   0.85618   0.37133   0.00000  Uiso   1.00
Be17   C     0.35031   0.23806   0.44152   0.00000  Uiso   1.00
B10    C     0.40595   0.31030   0.47905   0.00000  Uiso   1.00
C17    N     0.38623   0.28333   0.41858   0.00000  Uiso   1.00
He17   H     0.32809   0.20862   0.40344   0.00000  Uiso   1.00
Li9    H     0.43546   0.34857   0.47927   0.00000  Uiso   1.00
Be18   C     0.15971   0.73839   0.48200   0.00000  Uiso   1.00
C18    N     0.12467   0.78532   0.45909   0.00000  Uiso   1.00
He18   H     0.18202   0.70911   0.44396   0.00000  Uiso   1.00
Be19   C     0.16337   0.20605   0.47956   0.00000  Uiso   1.00
C19    N     0.12817   0.15908   0.45716   0.00000  Uiso   1.00
He19   H     0.18594   0.23430   0.44121   0.00000  Uiso   1.00
Be20   C     0.34691   0.70829   0.44406   0.00000  Uiso   1.00
B11    C     0.40295   0.63645   0.48068   0.00000  Uiso   1.00
C20    N     0.38315   0.66396   0.42056   0.00000  Uiso   1.00
He20   H     0.32457   0.73792   0.40635   0.00000  Uiso   1.00
Li10   H     0.43271   0.59869   0.48042   0.00000  Uiso   1.00
Be21   C     0.33043   0.51178   0.27429   0.00000  Uiso   1.00
Be22   C     0.33104   0.43474   0.27391   0.00000  Uiso   1.00
C21    N     0.37389   0.41164   0.29931   0.00000  Uiso   1.00
B12    C     0.39724   0.47445   0.31579   0.00000  Uiso   1.00
C22    N     0.37291   0.53641   0.29991   0.00000  Uiso   1.00
He21   H     0.30469   0.39487   0.25678   0.00000  Uiso   1.00
He22   H     0.30346   0.55072   0.25754   0.00000  Uiso   1.00
Li11   H     0.43265   0.47511   0.33731   0.00000  Uiso   1.00
Be23   C     0.48280   0.36948   0.23926   0.00000  Uiso   1.00
C23    N     0.46817   0.32937   0.29826   0.00000  Uiso   1.00
He23   H     0.45803   0.39436   0.20190   0.00000  Uiso   1.00
Be24   C     0.48108   0.58595   0.23915   0.00000  Uiso   1.00
C24    N     0.46568   0.62407   0.29899   0.00000  Uiso   1.00
He24   H     0.45681   0.55992   0.20168   0.00000  Uiso   1.00
B13    C     0.26749   0.22306   0.99591   0.00000  Uiso   1.00
H7     Zn    0.24726   0.64138   0.85519   0.00000  Uiso   1.00
H8     Zn    0.25136   0.30517   0.85416   0.00000  Uiso   1.00
H9     Zn    0.40188   0.64192   0.64173   0.00000  Uiso   1.00
H10    Zn    0.40559   0.30238   0.63982   0.00000  Uiso   1.00
H11    Zn    0.11129   0.81161   0.68053   0.00000  Uiso   1.00
H12    Zn    0.11403   0.13732   0.67889   0.00000  Uiso   1.00
Be25   C     0.19445   0.24043   0.97068   0.00000  Uiso   1.00
Li12   H     0.00788   0.17928   0.61637   0.00000  Uiso   1.00
C25    N     0.23904   0.24957   0.94421   0.00000  Uiso   1.00
He25   H     0.16380   0.25717   0.94005   0.00000  Uiso   1.00
Li13   H     0.30550   0.22292   0.99179   0.00000  Uiso   1.00
Be26   C     0.19035   0.70579   0.97200   0.00000  Uiso   1.00
C26    N     0.23493   0.69673   0.94547   0.00000  Uiso   1.00
He26   H     0.15969   0.68909   0.94131   0.00000  Uiso   1.00
Li14   H     0.30141   0.72334   0.99309   0.00000  Uiso   1.00
Be27   C     0.26738   0.43521   0.95151   0.00000  Uiso   1.00
Be28   C     0.26634   0.51207   0.95176   0.00000  Uiso   1.00
C27    N     0.25299   0.53576   0.88434   0.00000  Uiso   1.00
B14    C     0.24730   0.47321   0.84522   0.00000  Uiso   1.00
C28    N     0.25472   0.41094   0.88392   0.00000  Uiso   1.00
He27   H     0.27344   0.55139   0.99500   0.00000  Uiso   1.00
He28   H     0.27555   0.39621   0.99449   0.00000  Uiso   1.00
Li15   H     0.23659   0.47297   0.78902   0.00000  Uiso   1.00
Be29   C     0.35158   0.75169   0.74046   0.00000  Uiso   1.00
Be30   C     0.31609   0.75084   0.79082   0.00000  Uiso   1.00
C29    N     0.30092   0.67841   0.79831   0.00000  Uiso   1.00
B15    C     0.32650   0.63830   0.75145   0.00000  Uiso   1.00
C30    N     0.35831   0.67986   0.71636   0.00000  Uiso   1.00
He29   H     0.30106   0.79571   0.82268   0.00000  Uiso   1.00
He30   H     0.37260   0.79761   0.72037   0.00000  Uiso   1.00
Li16   H     0.32305   0.57827   0.74470   0.00000  Uiso   1.00
Be31   C     0.35619   0.19391   0.74106   0.00000  Uiso   1.00
Be32   C     0.32076   0.19551   0.79153   0.00000  Uiso   1.00
C31    N     0.30515   0.26787   0.79750   0.00000  Uiso   1.00
B16    C     0.33038   0.30713   0.74962   0.00000  Uiso   1.00
C32    N     0.36241   0.26518   0.71533   0.00000  Uiso   1.00
He31   H     0.30607   0.15123   0.82441   0.00000  Uiso   1.00
He32   H     0.37755   0.14788   0.72202   0.00000  Uiso   1.00
Li17   H     0.32652   0.36690   0.74156   0.00000  Uiso   1.00
Be33   C     0.11595   0.66395   0.75959   0.00000  Uiso   1.00
Be34   C     0.14797   0.62193   0.79769   0.00000  Uiso   1.00
C33    N     0.18950   0.66067   0.79962   0.00000  Uiso   1.00
B17    C     0.18111   0.72517   0.76519   0.00000  Uiso   1.00
C34    N     0.13698   0.73018   0.74071   0.00000  Uiso   1.00
He33   H     0.14478   0.56722   0.82229   0.00000  Uiso   1.00
He34   H     0.07966   0.65269   0.74597   0.00000  Uiso   1.00
Li18   H     0.20730   0.76843   0.75788   0.00000  Uiso   1.00
Be35   C     0.11996   0.28409   0.75896   0.00000  Uiso   1.00
Be36   C     0.15227   0.32542   0.79726   0.00000  Uiso   1.00
C35    N     0.19364   0.28625   0.79848   0.00000  Uiso   1.00
B18    C     0.18491   0.22217   0.76338   0.00000  Uiso   1.00
C36    N     0.14068   0.21786   0.73918   0.00000  Uiso   1.00
He35   H     0.14935   0.37991   0.82253   0.00000  Uiso   1.00
He36   H     0.08366   0.29579   0.74582   0.00000  Uiso   1.00
Li19   H     0.21090   0.17873   0.75539   0.00000  Uiso   1.00
Be37   C     0.43759   0.43429   0.72269   0.00000  Uiso   1.00
Be38   C     0.43655   0.51109   0.72322   0.00000  Uiso   1.00
C37    N     0.41300   0.53479   0.66275   0.00000  Uiso   1.00
B19    C     0.39999   0.47201   0.62828   0.00000  Uiso   1.00
C38    N     0.41475   0.40976   0.66185   0.00000  Uiso   1.00
He37   H     0.45103   0.55040   0.76188   0.00000  Uiso   1.00
He38   H     0.45314   0.39553   0.76078   0.00000  Uiso   1.00
Li20   H     0.38050   0.47165   0.57796   0.00000  Uiso   1.00
Be39   C     0.48022   0.75549   0.67398   0.00000  Uiso   1.00
C39    N     0.46499   0.68506   0.65602   0.00000  Uiso   1.00
He39   H     0.45570   0.79995   0.68618   0.00000  Uiso   1.00
Be40   C     0.48394   0.18742   0.66513   0.00000  Uiso   1.00
C40    N     0.46891   0.25904   0.65194   0.00000  Uiso   1.00
He40   H     0.45926   0.14232   0.67392   0.00000  Uiso   1.00
Be41   C     0.35043   0.23749   0.51585   0.00000  Uiso   1.00
C41    N     0.38551   0.28419   0.53922   0.00000  Uiso   1.00
He41   H     0.32796   0.20835   0.55370   0.00000  Uiso   1.00
Be42   C     0.16014   0.73906   0.55627   0.00000  Uiso   1.00
B20    C     0.10454   0.81167   0.51937   0.00000  Uiso   1.00
C42    N     0.12446   0.78467   0.57952   0.00000  Uiso   1.00
He42   H     0.18241   0.70949   0.59414   0.00000  Uiso   1.00
Li21   H     0.07518   0.85022   0.51949   0.00000  Uiso   1.00
Be43   C     0.16357   0.20690   0.55383   0.00000  Uiso   1.00
B21    C     0.10773   0.13420   0.51774   0.00000  Uiso   1.00
C43    N     0.12762   0.16217   0.57757   0.00000  Uiso   1.00
He43   H     0.18588   0.23695   0.59136   0.00000  Uiso   1.00
Li22   H     0.07819   0.09600   0.51830   0.00000  Uiso   1.00
Be44   C     0.34689   0.70773   0.51838   0.00000  Uiso   1.00
C44    N     0.38224   0.66130   0.54117   0.00000  Uiso   1.00
He44   H     0.32414   0.73592   0.55658   0.00000  Uiso   1.00
Be45   C     0.18363   0.01180   0.71828   0.00000  Uiso   1.00
Be46   C     0.18301   0.93477   0.71864   0.00000  Uiso   1.00
C45    N     0.13896   0.91159   0.69871   0.00000  Uiso   1.00
B22    C     0.11487   0.97446   0.68527   0.00000  Uiso   1.00
C46    N     0.13996   0.03649   0.69813   0.00000  Uiso   1.00
He45   H     0.21034   0.89509   0.73197   0.00000  Uiso   1.00
He46   H     0.21157   0.05055   0.73127   0.00000  Uiso   1.00
Li23   H     0.07846   0.97513   0.66814   0.00000  Uiso   1.00
Be47   C     0.02916   0.86766   0.76086   0.00000  Uiso   1.00
C47    N     0.04397   0.82883   0.70109   0.00000  Uiso   1.00
B23    C     0.00453   0.80697   0.66742   0.00000  Uiso   1.00
He47   H     0.05382   0.89184   0.79887   0.00000  Uiso   1.00
Li24   H     0.00424   0.77454   0.61789   0.00000  Uiso   1.00
Be48   C     0.03098   0.08872   0.76140   0.00000  Uiso   1.00
B24    C     0.00755   0.14832   0.66670   0.00000  Uiso   1.00
C48    N     0.04651   0.12476   0.70053   0.00000  Uiso   1.00
He48   H     0.05517   0.06403   0.79975   0.00000  Uiso   1.00
H13    Zn    0.74568   0.81749   0.14466   0.00000  Uiso   1.00
H14    Zn    0.75266   0.15440   0.13872   0.00000  Uiso   1.00
H15    Zn    0.90104   0.80212   0.35725   0.00000  Uiso   1.00
H16    Zn    0.90559   0.14088   0.35762   0.00000  Uiso   1.00
H17    Zn    0.61144   0.64440   0.31818   0.00000  Uiso   1.00
H18    Zn    0.61444   0.31880   0.31799   0.00000  Uiso   1.00
Be49   C     0.68852   0.75199   0.02808   0.00000  Uiso   1.00
C49    N     0.73306   0.76187   0.05459   0.00000  Uiso   1.00
B25    C     0.76174   0.73552   0.00301   0.00000  Uiso   1.00
He49   H     0.65780   0.76842   0.05869   0.00000  Uiso   1.00
Li25   H     0.79967   0.73590   0.00723   0.00000  Uiso   1.00
Be50   C     0.81973   0.21821   0.03544   0.00000  Uiso   1.00
C50    N     0.77312   0.20905   0.05175   0.00000  Uiso   1.00
He50   H     0.84718   0.20137   0.07258   0.00000  Uiso   1.00
Be51   C     0.77218   0.02123   0.04731   0.00000  Uiso   1.00
Be52   C     0.77033   0.94444   0.04865   0.00000  Uiso   1.00
C51    N     0.75257   0.92273   0.11425   0.00000  Uiso   1.00
B26    C     0.74517   0.98643   0.15090   0.00000  Uiso   1.00
C52    N     0.75583   0.04755   0.11224   0.00000  Uiso   1.00
He51   H     0.77969   0.90394   0.00752   0.00000  Uiso   1.00
He52   H     0.78376   0.05886   0.00505   0.00000  Uiso   1.00
Li26   H     0.73104   0.98838   0.20523   0.00000  Uiso   1.00
Be53   C     0.84877   0.69859   0.25428   0.00000  Uiso   1.00
Be54   C     0.81316   0.70321   0.20423   0.00000  Uiso   1.00
C53    N     0.79901   0.77648   0.20010   0.00000  Uiso   1.00
B27    C     0.82528   0.81327   0.24860   0.00000  Uiso   1.00
C54    N     0.85658   0.76889   0.28159   0.00000  Uiso   1.00
He53   H     0.79743   0.66049   0.17046   0.00000  Uiso   1.00
He54   H     0.86924   0.65103   0.27206   0.00000  Uiso   1.00
Li27   H     0.82268   0.87302   0.25809   0.00000  Uiso   1.00
Be55   C     0.84863   0.25476   0.27606   0.00000  Uiso   1.00
Be56   C     0.81326   0.25681   0.22559   0.00000  Uiso   1.00
C55    N     0.80143   0.18451   0.20833   0.00000  Uiso   1.00
B28    C     0.82944   0.14124   0.24866   0.00000  Uiso   1.00
C56    N     0.85898   0.18121   0.28977   0.00000  Uiso   1.00
He55   H     0.79611   0.30397   0.20004   0.00000  Uiso   1.00
He56   H     0.86733   0.29972   0.30275   0.00000  Uiso   1.00
Li28   H     0.82891   0.08059   0.24698   0.00000  Uiso   1.00
Be57   C     0.61484   0.79357   0.24135   0.00000  Uiso   1.00
Be58   C     0.64649   0.83639   0.20337   0.00000  Uiso   1.00
C57    N     0.68815   0.79810   0.20054   0.00000  Uiso   1.00
B29    C     0.68021   0.73309   0.23431   0.00000  Uiso   1.00
C58    N     0.63624   0.72733   0.25921   0.00000  Uiso   1.00
He57   H     0.64295   0.89139   0.17948   0.00000  Uiso   1.00
He58   H     0.57858   0.80426   0.25552   0.00000  Uiso   1.00
Li29   H     0.70660   0.69003   0.24096   0.00000  Uiso   1.00
Be59   C     0.61546   0.20105   0.20084   0.00000  Uiso   1.00
Be60   C     0.64733   0.16174   0.15982   0.00000  Uiso   1.00
C59    N     0.69157   0.18354   0.18014   0.00000  Uiso   1.00
B30    C     0.68527   0.23596   0.23106   0.00000  Uiso   1.00
C60    N     0.63988   0.24846   0.24551   0.00000  Uiso   1.00
He59   H     0.64200   0.11941   0.11871   0.00000  Uiso   1.00
He60   H     0.57745   0.19956   0.20123   0.00000  Uiso   1.00
Li30   H     0.71379   0.26428   0.25855   0.00000  Uiso   1.00
Be61   C     0.93809   0.00880   0.27587   0.00000  Uiso   1.00
Be62   C     0.93696   0.93201   0.27571   0.00000  Uiso   1.00
C61    N     0.91294   0.90875   0.33585   0.00000  Uiso   1.00
B31    C     0.89962   0.97171   0.36964   0.00000  Uiso   1.00
C62    N     0.91480   0.03368   0.33612   0.00000  Uiso   1.00
He61   H     0.95171   0.89243   0.23759   0.00000  Uiso   1.00
He62   H     0.95409   0.04731   0.23799   0.00000  Uiso   1.00
Li31   H     0.87971   0.97241   0.41954   0.00000  Uiso   1.00
Be63   C     0.98315   0.25272   0.31600   0.00000  Uiso   1.00
C63    N     0.96820   0.18386   0.33925   0.00000  Uiso   1.00
He63   H     0.95838   0.29572   0.30051   0.00000  Uiso   1.00
Be64   C     0.97908   0.68800   0.32348   0.00000  Uiso   1.00
C64    N     0.96397   0.75821   0.34244   0.00000  Uiso   1.00
He64   H     0.95444   0.64382   0.31076   0.00000  Uiso   1.00
Be65   C     0.66129   0.71166   0.44449   0.00000  Uiso   1.00
B32    C     0.60522   0.63861   0.47886   0.00000  Uiso   1.00
C65    N     0.62522   0.66770   0.41973   0.00000  Uiso   1.00
He65   H     0.68369   0.74230   0.40763   0.00000  Uiso   1.00
Li32   H     0.57554   0.60070   0.47742   0.00000  Uiso   1.00
Be66   C     0.85221   0.21114   0.47916   0.00000  Uiso   1.00
C66    N     0.88673   0.16256   0.45757   0.00000  Uiso   1.00
He66   H     0.82996   0.23940   0.44035   0.00000  Uiso   1.00
Be67   C     0.84638   0.74097   0.48330   0.00000  Uiso   1.00
C67    N     0.88161   0.78659   0.45866   0.00000  Uiso   1.00
He67   H     0.82353   0.71130   0.44628   0.00000  Uiso   1.00
Be68   C     0.66675   0.24616   0.44041   0.00000  Uiso   1.00
B33    C     0.60949   0.31410   0.47942   0.00000  Uiso   1.00
C68    N     0.62974   0.28969   0.41839   0.00000  Uiso   1.00
He68   H     0.68960   0.21890   0.40176   0.00000  Uiso   1.00
Li33   H     0.57907   0.35049   0.48043   0.00000  Uiso   1.00
Be69   C     0.68228   0.44429   0.27376   0.00000  Uiso   1.00
Be70   C     0.68189   0.52133   0.27346   0.00000  Uiso   1.00
C69    N     0.63889   0.54479   0.29799   0.00000  Uiso   1.00
B34    C     0.61531   0.48212   0.31410   0.00000  Uiso   1.00
C70    N     0.63960   0.41996   0.29870   0.00000  Uiso   1.00
He69   H     0.70858   0.56085   0.25703   0.00000  Uiso   1.00
He70   H     0.70927   0.40517   0.25748   0.00000  Uiso   1.00
Li34   H     0.57977   0.48161   0.33505   0.00000  Uiso   1.00
Be71   C     0.53095   0.37123   0.23937   0.00000  Uiso   1.00
B35    C     0.50772   0.30699   0.33126   0.00000  Uiso   1.00
C71    N     0.54663   0.33226   0.29846   0.00000  Uiso   1.00
He71   H     0.55503   0.39787   0.20212   0.00000  Uiso   1.00
Li35   H     0.50816   0.27359   0.38010   0.00000  Uiso   1.00
Be72   C     0.52924   0.58762   0.23868   0.00000  Uiso   1.00
C72    N     0.54412   0.62675   0.29825   0.00000  Uiso   1.00
B36    C     0.50473   0.64877   0.33188   0.00000  Uiso   1.00
He72   H     0.55384   0.56327   0.20074   0.00000  Uiso   1.00
Li36   H     0.50450   0.68140   0.38129   0.00000  Uiso   1.00
H19    Zn    0.76569   0.31719   0.85258   0.00000  Uiso   1.00
H20    Zn    0.75890   0.65429   0.85840   0.00000  Uiso   1.00
H21    Zn    0.61035   0.30307   0.64011   0.00000  Uiso   1.00
H22    Zn    0.60598   0.64117   0.63959   0.00000  Uiso   1.00
H23    Zn    0.90086   0.14434   0.67948   0.00000  Uiso   1.00
H24    Zn    0.89784   0.81827   0.67981   0.00000  Uiso   1.00
Be73   C     0.69177   0.71784   0.96182   0.00000  Uiso   1.00
C73    N     0.73839   0.70889   0.94550   0.00000  Uiso   1.00
He73   H     0.66435   0.70080   0.92468   0.00000  Uiso   1.00
Be74   C     0.82292   0.25227   0.96921   0.00000  Uiso   1.00
C74    N     0.77837   0.26187   0.94269   0.00000  Uiso   1.00
B37    C     0.74973   0.23548   0.99426   0.00000  Uiso   1.00
He74   H     0.85362   0.26879   0.93861   0.00000  Uiso   1.00
Li37   H     0.71180   0.23567   0.99004   0.00000  Uiso   1.00
Be75   C     0.73928   0.52130   0.94970   0.00000  Uiso   1.00
Be76   C     0.74109   0.44450   0.94840   0.00000  Uiso   1.00
C75    N     0.75889   0.42259   0.88284   0.00000  Uiso   1.00
B38    C     0.76635   0.48619   0.84617   0.00000  Uiso   1.00
C76    N     0.75570   0.54744   0.88479   0.00000  Uiso   1.00
He75   H     0.73168   0.40412   0.98953   0.00000  Uiso   1.00
He76   H     0.72769   0.55905   0.99193   0.00000  Uiso   1.00
Li38   H     0.78052   0.48797   0.79187   0.00000  Uiso   1.00
Be77   C     0.66147   0.19921   0.74406   0.00000  Uiso   1.00
Be78   C     0.69717   0.20353   0.79400   0.00000  Uiso   1.00
C77    N     0.71204   0.27648   0.79749   0.00000  Uiso   1.00
B39    C     0.68609   0.31336   0.74873   0.00000  Uiso   1.00
C78    N     0.65431   0.26939   0.71620   0.00000  Uiso   1.00
He77   H     0.71252   0.16080   0.82808   0.00000  Uiso   1.00
He78   H     0.64046   0.15200   0.72678   0.00000  Uiso   1.00
Li39   H     0.68926   0.37293   0.73875   0.00000  Uiso   1.00
Be79   C     0.66275   0.75514   0.72192   0.00000  Uiso   1.00
Be80   C     0.69819   0.75701   0.77229   0.00000  Uiso   1.00
C79    N     0.71008   0.68465   0.78904   0.00000  Uiso   1.00
B40    C     0.68203   0.64152   0.74852   0.00000  Uiso   1.00
C80    N     0.65238   0.68164   0.70782   0.00000  Uiso   1.00
He79   H     0.71536   0.80407   0.79808   0.00000  Uiso   1.00
He80   H     0.64397   0.80019   0.69562   0.00000  Uiso   1.00
Li40   H     0.68258   0.58087   0.74982   0.00000  Uiso   1.00
Be81   C     0.89666   0.29347   0.75632   0.00000  Uiso   1.00
Be82   C     0.86483   0.33619   0.79411   0.00000  Uiso   1.00
C81    N     0.82326   0.29762   0.79678   0.00000  Uiso   1.00
B41    C     0.83143   0.23256   0.76309   0.00000  Uiso   1.00
C82    N     0.87546   0.22702   0.73840   0.00000  Uiso   1.00
He81   H     0.86818   0.39128   0.81799   0.00000  Uiso   1.00
He82   H     0.93293   0.30435   0.74238   0.00000  Uiso   1.00
Li41   H     0.80517   0.18927   0.75643   0.00000  Uiso   1.00
Be83   C     0.89621   0.70096   0.79695   0.00000  Uiso   1.00
Be84   C     0.86422   0.66175   0.83776   0.00000  Uiso   1.00
C83    N     0.82004   0.68355   0.81720   0.00000  Uiso   1.00
B42    C     0.82649   0.73589   0.76635   0.00000  Uiso   1.00
C84    N     0.87193   0.74834   0.75218   0.00000  Uiso   1.00
He83   H     0.86942   0.61949   0.87888   0.00000  Uiso   1.00
He84   H     0.93421   0.69944   0.79683   0.00000  Uiso   1.00
Li42   H     0.79806   0.76422   0.73875   0.00000  Uiso   1.00
Be85   C     0.57411   0.50970   0.72287   0.00000  Uiso   1.00
Be86   C     0.57524   0.43291   0.72310   0.00000  Uiso   1.00
C85    N     0.59866   0.40947   0.66240   0.00000  Uiso   1.00
B43    C     0.61156   0.47228   0.62814   0.00000  Uiso   1.00
C86    N     0.59679   0.53433   0.66202   0.00000  Uiso   1.00
He85   H     0.56093   0.39342   0.76162   0.00000  Uiso   1.00
He86   H     0.55855   0.54839   0.76108   0.00000  Uiso   1.00
Li43   H     0.63095   0.47279   0.57776   0.00000  Uiso   1.00
Be87   C     0.52854   0.75516   0.67364   0.00000  Uiso   1.00
B44    C     0.50396   0.64514   0.64375   0.00000  Uiso   1.00
C87    N     0.54322   0.68452   0.65549   0.00000  Uiso   1.00
He87   H     0.55346   0.79914   0.68568   0.00000  Uiso   1.00
Li44   H     0.50379   0.58656   0.62832   0.00000  Uiso   1.00
Be88   C     0.53226   0.18749   0.66516   0.00000  Uiso   1.00
C88    N     0.54719   0.25914   0.65193   0.00000  Uiso   1.00
B45    C     0.50802   0.29949   0.64275   0.00000  Uiso   1.00
He88   H     0.55702   0.14251   0.67400   0.00000  Uiso   1.00
Li45   H     0.50793   0.35898   0.63118   0.00000  Uiso   1.00
Be89   C     0.66101   0.70935   0.51872   0.00000  Uiso   1.00
C89    N     0.62563   0.66223   0.53999   0.00000  Uiso   1.00
He89   H     0.68360   0.73671   0.55774   0.00000  Uiso   1.00
Be90   C     0.85214   0.21344   0.55339   0.00000  Uiso   1.00
B46    C     0.90692   0.13816   0.51854   0.00000  Uiso   1.00
C90    N     0.88752   0.16799   0.57787   0.00000  Uiso   1.00
He90   H     0.83031   0.24497   0.59042   0.00000  Uiso   1.00
Li46   H     0.93594   0.09899   0.51975   0.00000  Uiso   1.00
Be91   C     0.84664   0.74326   0.55761   0.00000  Uiso   1.00
B47    C     0.90251   0.81372   0.51814   0.00000  Uiso   1.00
C91    N     0.88291   0.78854   0.57934   0.00000  Uiso   1.00
He91   H     0.82441   0.71503   0.59643   0.00000  Uiso   1.00
Li47   H     0.93224   0.85155   0.51690   0.00000  Uiso   1.00
Be92   C     0.66677   0.24400   0.51471   0.00000  Uiso   1.00
C92    N     0.63061   0.28796   0.53906   0.00000  Uiso   1.00
He92   H     0.68998   0.21544   0.55194   0.00000  Uiso   1.00
Be93   C     0.82942   0.94413   0.72044   0.00000  Uiso   1.00
Be94   C     0.82984   0.02117   0.72068   0.00000  Uiso   1.00
C93    N     0.87341   0.04454   0.69865   0.00000  Uiso   1.00
B48    C     0.89735   0.98180   0.68399   0.00000  Uiso   1.00
C94    N     0.87267   0.91969   0.69801   0.00000  Uiso   1.00
He93   H     0.80276   0.06075   0.73543   0.00000  Uiso   1.00
He94   H     0.80201   0.90510   0.73511   0.00000  Uiso   1.00
Li48   H     0.93340   0.98122   0.66517   0.00000  Uiso   1.00
Be95   C     0.98100   0.86927   0.76050   0.00000  Uiso   1.00
C95    N     0.96551   0.83139   0.70054   0.00000  Uiso   1.00
He95   H     0.95678   0.89509   0.79813   0.00000  Uiso   1.00
Be96   C     0.98281   0.09040   0.76155   0.00000  Uiso   1.00
C96    N     0.96808   0.12753   0.70080   0.00000  Uiso   1.00
He96   H     0.95810   0.06737   0.80005   0.00000  Uiso   1.00
loop_
_geom_bond_atom_site_label_1
_geom_bond_atom_site_label_2
_geom_bond_distance
_geom_bond_site_symmetry_2
_ccdc_geom_bond_type
H1     C1      1.998   .     S
H1     C3      2.002   .     S
H1     C5      1.996   .     S
H1     C9      1.999   .     S
H2     C2      1.998   .     S
H2     C4      2.002   .     S
H2     C7      1.998   .     S
H2     C11     1.997   .     S
H3     C6      1.991   .     S
H3     C13     1.995   .     S
H3     C15     1.997   .     S
H3     C19     1.990   .     S
H4     C8      1.991   .     S
H4     C14     1.994   .     S
H4     C16     1.999   .     S
H4     C18     1.990   .     S
H5     C10     2.002   .     S
H5     C17     2.001   .     S
H5     C21     2.002   .     S
H5     C23     2.006   .     S
H6     C12     1.999   .     S
H6     C20     2.001   .     S
H6     C22     2.001   .     S
H6     C24     2.003   .     S
Be1    C1      1.389   .     S
Be1    He1     1.097   .     S
Be1    Be25    1.389   1_554 D
C1     B13     1.358   1_554 S
Be2    C2      1.390   .     S
Be2    He2     1.097   .     S
Be2    Be26    1.389   1_554 D
B1     C2      1.359   1_556 S
B1     C26     1.359   .     D
B1     Li14    1.097   .     S
C2     B1      1.359   1_554 S
Be3    Be4     1.391   1_565 D
Be3    C4      1.389   .     S
Be3    He4     1.097   .     S
Be4    Be3     1.391   1_545 D
Be4    C3      1.389   .     S
Be4    He3     1.097   .     S
C3     B2      1.359   1_545 D
B2     C3      1.359   1_565 D
B2     C4      1.359   .     S
B2     Li1     1.098   .     S
Be5    Be6     1.392   .     D
Be5    C6      1.388   .     S
Be5    He6     1.096   .     S
Be6    C5      1.390   .     S
Be6    He5     1.097   .     S
C5     B3      1.356   .     D
B3     C6      1.357   .     S
B3     Li2     1.098   .     S
Be7    Be8     1.392   .     D
Be7    C8      1.388   .     S
Be7    He8     1.096   .     S
Be8    C7      1.391   .     S
Be8    He7     1.097   .     S
C7     B4      1.356   .     D
B4     C8      1.357   .     S
B4     Li3     1.098   .     S
Be9    Be10    1.394   .     D
Be9    C10     1.389   .     S
Be9    He10    1.097   .     S
Be10   C9      1.389   .     S
Be10   He9     1.097   .     S
C9     B5      1.357   .     S
B5     C10     1.357   .     D
B5     Li4     1.097   .     S
Be11   Be12    1.394   .     D
Be11   C12     1.390   .     S
Be11   He12    1.097   .     S
Be12   C11     1.389   .     S
Be12   He11    1.097   .     S
C11    B6      1.357   .     S
B6     C12     1.356   .     D
B6     Li5     1.097   .     S
Be13   Be14    1.390   1_565 D
Be13   C14     1.389   .     S
Be13   He14    1.097   .     S
Be14   Be13    1.390   1_545 D
Be14   C13     1.389   .     S
Be14   He13    1.097   .     S
C13    B7      1.358   1_545 S
B7     C13     1.358   1_565 S
B7     C14     1.358   .     D
B7     Li6     1.098   .     S
Be15   C15     1.389   .     S
Be15   He15    1.096   .     S
Be15   Be63    1.395   1_455 D
C15    B8      1.356   .     D
B8     Li7     1.099   .     S
B8     C63     1.355   1_455 S
Be16   C16     1.389   .     S
Be16   He16    1.096   .     S
Be16   Be64    1.395   1_455 D
B9     C16     1.356   .     D
B9     Li8     1.099   .     S
B9     C64     1.356   1_455 S
Be17   C17     1.390   .     S
Be17   He17    1.097   .     S
Be17   Be41    1.393   .     D
B10    C17     1.358   .     D
B10    Li9     1.098   .     S
B10    C41     1.358   .     S
Be18   C18     1.389   .     S
Be18   He18    1.097   .     S
Be18   Be42    1.392   .     D
C18    B20     1.357   .     S
Be19   C19     1.389   .     S
Be19   He19    1.097   .     S
Be19   Be43    1.392   .     D
C19    B21     1.357   .     D
Be20   C20     1.390   .     S
Be20   He20    1.097   .     S
Be20   Be44    1.393   .     D
B11    C20     1.358   .     D
B11    Li10    1.098   .     S
B11    C44     1.358   .     S
Be21   Be22    1.394   .     D
Be21   C22     1.389   .     S
Be21   He22    1.096   .     S
Be22   C21     1.389   .     S
Be22   He21    1.096   .     S
C21    B12     1.357   .     S
B12    C22     1.356   .     D
B12    Li11    1.098   .     S
Be23   C23     1.389   .     S
Be23   He23    1.097   .     S
Be23   Be71    1.390   .     D
C23    B35     1.360   .     S
Be24   C24     1.389   .     S
Be24   He24    1.097   .     S
Be24   Be72    1.390   .     D
C24    B36     1.359   .     S
B13    C1      1.358   1_556 S
B13    C25     1.358   .     D
B13    Li13    1.100   .     S
H7     C26     1.997   .     S
H7     C27     1.996   .     S
H7     C29     1.996   .     S
H7     C33     1.996   .     S
H8     C25     1.998   .     S
H8     C28     1.996   .     S
H8     C31     1.998   .     S
H8     C35     1.994   .     S
H9     C30     2.002   .     S
H9     C37     2.005   .     S
H9     C39     1.999   .     S
H9     C44     1.999   .     S
H10    C32     2.003   .     S
H10    C38     2.004   .     S
H10    C40     2.001   .     S
H10    C41     1.999   .     S
H11    C34     1.999   .     S
H11    C42     1.991   .     S
H11    C45     2.006   .     S
H11    C47     2.005   .     S
H12    C36     1.997   .     S
H12    C43     1.991   .     S
H12    C46     2.005   .     S
H12    C48     2.003   .     S
Be25   Be1     1.389   1_556 D
Be25   C25     1.389   .     S
Be25   He25    1.097   .     S
Li12   B24     1.098   .     S
Be26   Be2     1.389   1_556 D
Be26   C26     1.389   .     S
Be26   He26    1.097   .     S
Be27   Be28    1.391   .     D
Be27   C28     1.389   .     S
Be27   He28    1.097   .     S
Be28   C27     1.389   .     S
Be28   He27    1.097   .     S
C27    B14     1.358   .     S
B14    C28     1.358   .     D
B14    Li15    1.097   .     S
Be29   Be30    1.393   .     D
Be29   C30     1.389   .     S
Be29   He30    1.096   .     S
Be30   C29     1.389   .     S
Be30   He29    1.097   .     S
C29    B15     1.357   .     D
B15    C30     1.357   .     S
B15    Li16    1.098   .     S
Be31   Be32    1.393   .     D
Be31   C32     1.389   .     S
Be31   He32    1.096   .     S
Be32   C31     1.389   .     S
Be32   He31    1.097   .     S
C31    B16     1.357   .     D
B16    C32     1.358   .     S
B16    Li17    1.098   .     S
Be33   Be34    1.394   .     D
Be33   C34     1.390   .     S
Be33   He34    1.097   .     S
Be34   C33     1.389   .     S
Be34   He33    1.097   .     S
C33    B17     1.356   .     D
B17    C34     1.356   .     S
B17    Li18    1.097   .     S
Be35   Be36    1.393   .     D
Be35   C36     1.390   .     S
Be35   He36    1.097   .     S
Be36   C35     1.389   .     S
Be36   He35    1.097   .     S
C35    B18     1.356   .     D
B18    C36     1.356   .     S
B18    Li19    1.097   .     S
Be37   Be38    1.390   .     D
Be37   C38     1.389   .     S
Be37   He38    1.097   .     S
Be38   C37     1.389   .     S
Be38   He37    1.097   .     S
C37    B19     1.359   .     D
B19    C38     1.359   .     S
B19    Li20    1.098   .     S
Be39   C39     1.389   .     S
Be39   He39    1.096   .     S
Be39   Be87    1.394   .     D
C39    B44     1.356   .     D
Be40   C40     1.389   .     S
Be40   He40    1.096   .     S
Be40   Be88    1.394   .     D
C40    B45     1.356   .     S
Be41   C41     1.389   .     S
Be41   He41    1.097   .     S
Be42   C42     1.390   .     S
Be42   He42    1.097   .     S
B20    C42     1.357   .     D
B20    Li21    1.098   .     S
Be43   C43     1.389   .     S
Be43   He43    1.097   .     S
B21    C43     1.357   .     S
B21    Li22    1.097   .     S
Be44   C44     1.389   .     S
Be44   He44    1.097   .     S
Be45   Be46    1.394   1_545 D
Be45   C46     1.389   .     S
Be45   He46    1.096   .     S
Be46   Be45    1.394   1_565 D
Be46   C45     1.389   .     S
Be46   He45    1.096   .     S
C45    B22     1.357   .     D
B22    C46     1.357   1_565 S
B22    Li23    1.099   .     S
C46    B22     1.357   1_545 S
Be47   C47     1.389   .     S
Be47   He47    1.097   .     S
Be47   Be95    1.390   1_455 D
C47    B23     1.360   .     S
B23    Li24    1.098   .     S
B23    C95     1.360   1_455 D
Be48   C48     1.389   .     S
Be48   He48    1.097   .     S
Be48   Be96    1.390   1_455 D
B24    C48     1.359   .     S
B24    C96     1.360   1_455 D
H13    C49     1.998   .     S
H13    C51     1.999   .     S
H13    C53     2.000   .     S
H13    C57     1.995   .     S
H14    C50     1.997   .     S
H14    C52     1.998   .     S
H14    C55     1.994   .     S
H14    C59     1.997   .     S
H15    C54     2.004   .     S
H15    C61     2.001   .     S
H15    C64     2.002   .     S
H15    C67     2.002   .     S
H16    C56     1.990   .     S
H16    C62     1.999   .     S
H16    C63     1.997   .     S
H16    C66     1.990   .     S
H17    C58     1.998   .     S
H17    C65     1.989   .     S
H17    C69     2.005   .     S
H17    C72     2.003   .     S
H18    C60     2.001   .     S
H18    C68     2.004   .     S
H18    C70     2.003   .     S
H18    C71     2.005   .     S
Be49   C49     1.389   .     S
Be49   He49    1.097   .     S
Be49   Be73    1.390   1_554 D
C49    B25     1.359   .     S
B25    Li25    1.097   .     S
B25    C73     1.359   1_554 D
Be50   C50     1.389   .     S
Be50   He50    1.098   .     S
Be50   Be74    1.390   1_554 D
C50    B37     1.359   1_554 S
Be51   Be52    1.391   1_545 D
Be51   C52     1.389   .     S
Be51   He52    1.097   .     S
Be52   Be51    1.391   1_565 D
Be52   C51     1.389   .     S
Be52   He51    1.097   .     S
C51    B26     1.358   .     D
B26    C52     1.358   1_565 S
B26    Li26    1.098   .     S
C52    B26     1.358   1_545 S
Be53   Be54    1.394   .     D
Be53   C54     1.389   .     S
Be53   He54    1.096   .     S
Be54   C53     1.390   .     S
Be54   He53    1.097   .     S
C53    B27     1.357   .     D
B27    C54     1.358   .     S
B27    Li27    1.098   .     S
Be55   Be56    1.392   .     D
Be55   C56     1.388   .     S
Be55   He56    1.096   .     S
Be56   C55     1.390   .     S
Be56   He55    1.097   .     S
C55    B28     1.356   .     D
B28    C56     1.357   .     S
B28    Li28    1.098   .     S
Be57   Be58    1.394   .     D
Be57   C58     1.390   .     S
Be57   He58    1.097   .     S
Be58   C57     1.389   .     S
Be58   He57    1.097   .     S
C57    B29     1.356   .     S
B29    C58     1.356   .     D
B29    Li29    1.097   .     S
Be59   Be60    1.394   .     D
Be59   C60     1.390   .     S
Be59   He60    1.097   .     S
Be60   C59     1.389   .     S
Be60   He59    1.097   .     S
C59    B30     1.357   .     D
B30    C60     1.357   .     S
B30    Li30    1.097   .     S
Be61   Be62    1.390   1_545 D
Be61   C62     1.389   .     S
Be61   He62    1.097   .     S
Be62   Be61    1.390   1_565 D
Be62   C61     1.389   .     S
Be62   He61    1.097   .     S
C61    B31     1.359   .     S
B31    C62     1.359   1_565 D
B31    Li31    1.098   .     S
C62    B31     1.359   1_545 D
Be63   Be15    1.395   1_655 D
Be63   C63     1.389   .     S
Be63   He63    1.096   .     S
C63    B8      1.355   1_655 S
Be64   Be16    1.395   1_655 D
Be64   C64     1.389   .     S
Be64   He64    1.096   .     S
C64    B9      1.356   1_655 S
Be65   C65     1.389   .     S
Be65   He65    1.097   .     S
Be65   Be89    1.392   .     D
B32    C65     1.357   .     S
B32    Li32    1.098   .     S
B32    C89     1.357   .     D
Be66   C66     1.389   .     S
Be66   He66    1.097   .     S
Be66   Be90    1.392   .     D
C66    B46     1.357   .     D
Be67   C67     1.389   .     S
Be67   He67    1.097   .     S
Be67   Be91    1.393   .     D
C67    B47     1.358   .     S
Be68   C68     1.390   .     S
Be68   He68    1.097   .     S
Be68   Be92    1.393   .     D
B33    C68     1.358   .     D
B33    Li33    1.098   .     S
B33    C92     1.358   .     S
Be69   Be70    1.394   .     D
Be69   C70     1.389   .     S
Be69   He70    1.096   .     S
Be70   C69     1.390   .     S
Be70   He69    1.095   .     S
C69    B34     1.357   .     S
B34    C70     1.356   .     D
B34    Li34    1.098   .     S
Be71   C71     1.389   .     S
Be71   He71    1.097   .     S
B35    C71     1.360   .     D
B35    Li35    1.098   .     S
Be72   C72     1.389   .     S
Be72   He72    1.097   .     S
C72    B36     1.360   .     D
B36    Li36    1.098   .     S
H19    C74     1.998   .     S
H19    C75     1.999   .     S
H19    C77     2.000   .     S
H19    C81     1.995   .     S
H20    C73     1.997   .     S
H20    C76     1.999   .     S
H20    C79     1.994   .     S
H20    C83     1.998   .     S
H21    C78     2.004   .     S
H21    C85     1.999   .     S
H21    C88     2.001   .     S
H21    C92     2.001   .     S
H22    C80     1.990   .     S
H22    C86     1.997   .     S
H22    C87     1.996   .     S
H22    C89     1.988   .     S
H23    C82     1.998   .     S
H23    C90     1.990   .     S
H23    C93     2.005   .     S
H23    C96     2.004   .     S
H24    C84     2.001   .     S
H24    C91     2.004   .     S
H24    C94     2.003   .     S
H24    C95     2.005   .     S
Be73   Be49    1.390   1_556 D
Be73   C73     1.389   .     S
Be73   He73    1.097   .     S
C73    B25     1.359   1_556 D
Be74   Be50    1.390   1_556 D
Be74   C74     1.389   .     S
Be74   He74    1.097   .     S
C74    B37     1.359   .     D
B37    C50     1.359   1_556 S
B37    Li37    1.097   .     S
Be75   Be76    1.391   .     D
Be75   C76     1.389   .     S
Be75   He76    1.097   .     S
Be76   C75     1.389   .     S
Be76   He75    1.097   .     S
C75    B38     1.358   .     S
B38    C76     1.359   .     D
B38    Li38    1.097   .     S
Be77   Be78    1.394   .     D
Be77   C78     1.389   .     S
Be77   He78    1.096   .     S
Be78   C77     1.390   .     S
Be78   He77    1.097   .     S
C77    B39     1.357   .     S
B39    C78     1.358   .     D
B39    Li39    1.098   .     S
Be79   Be80    1.392   .     D
Be79   C80     1.388   .     S
Be79   He80    1.096   .     S
Be80   C79     1.390   .     S
Be80   He79    1.097   .     S
C79    B40     1.356   .     D
B40    C80     1.357   .     S
B40    Li40    1.098   .     S
Be81   Be82    1.394   .     D
Be81   C82     1.390   .     S
Be81   He82    1.097   .     S
Be82   C81     1.389   .     S
Be82   He81    1.097   .     S
C81    B41     1.356   .     D
B41    C82     1.356   .     S
B41    Li41    1.097   .     S
Be83   Be84    1.394   .     D
Be83   C84     1.390   .     S
Be83   He84    1.097   .     S
Be84   C83     1.389   .     S
Be84   He83    1.097   .     S
C83    B42     1.357   .     D
B42    C84     1.357   .     S
B42    Li42    1.097   .     S
Be85   Be86    1.390   .     D
Be85   C86     1.389   .     S
Be85   He86    1.097   .     S
Be86   C85     1.389   .     S
Be86   He85    1.097   .     S
C85    B43     1.358   .     S
B43    C86     1.358   .     D
B43    Li43    1.098   .     S
Be87   C87     1.389   .     S
Be87   He87    1.096   .     S
B44    C87     1.356   .     S
B44    Li44    1.099   .     S
Be88   C88     1.389   .     S
Be88   He88    1.096   .     S
C88    B45     1.357   .     D
B45    Li45    1.099   .     S
Be89   C89     1.389   .     S
Be89   He89    1.097   .     S
Be90   C90     1.389   .     S
Be90   He90    1.097   .     S
B46    C90     1.357   .     S
B46    Li46    1.098   .     S
Be91   C91     1.390   .     S
Be91   He91    1.097   .     S
B47    C91     1.358   .     D
B47    Li47    1.098   .     S
Be92   C92     1.389   .     S
Be92   He92    1.097   .     S
Be93   Be94    1.394   1_565 D
Be93   C94     1.389   .     S
Be93   He94    1.096   .     S
Be94   Be93    1.394   1_545 D
Be94   C93     1.390   .     S
Be94   He93    1.095   .     S
C93    B48     1.357   1_545 S
B48    C93     1.357   1_565 S
B48    C94     1.357   .     D
B48    Li48    1.099   .     S
Be95   Be47    1.390   1_655 D
Be95   C95     1.389   .     S
Be95   He95    1.097   .     S
C95    B23     1.360   1_655 D
Be96   Be48    1.390   1_655 D
Be96   C96     1.389   .     S
Be96   He96    1.097   .     S
C96    B24     1.360   1_655 D
