# Supplementary material for: Data-Driven Search Algorithm for Discovery of Synthesizable Zeolitic Imidazolate Frameworks
Source: JACS Au. 2025 Mar 7;5(3):1460–70. doi: 10.1021/jacsau.5c00077 (PMC11938011; doi:10.1021/jacsau.5c00077)
Supplement: Supplementary file 5 — au5c00077_si_005.zip [file au5c00077_si_005.zip › Tier 2/T-250_51_3_71431.cif]

data_51_3_71431.lmp-nosymm
_audit_creation_date              2023-09-12
_audit_creation_method            'Materials Studio'
_symmetry_space_group_name_H-M    'P1'
_symmetry_Int_Tables_number       1
_symmetry_cell_setting            triclinic
loop_
_symmetry_equiv_pos_as_xyz
  x,y,z
_cell_length_a                    17.3799
_cell_length_b                    24.1656
_cell_length_c                    17.9019
_cell_angle_alpha                 89.8403
_cell_angle_beta                  90.0106
_cell_angle_gamma                 90.3206
loop_
_atom_site_label
_atom_site_type_symbol
_atom_site_fract_x
_atom_site_fract_y
_atom_site_fract_z
_atom_site_U_iso_or_equiv
_atom_site_adp_type
_atom_site_occupancy
H1     Zn    0.06918   0.12396   0.15465   0.00000  Uiso   1.00
H2     Zn    0.41914   0.12816   0.15148   0.00000  Uiso   1.00
H3     Zn    0.07734   0.32043   0.35354   0.00000  Uiso   1.00
H4     Zn    0.42328   0.32742   0.34838   0.00000  Uiso   1.00
Be1    C     0.00830   0.20990   0.04319   0.00000  Uiso   1.00
C1     N     0.01668   0.15499   0.06472   0.00000  Uiso   1.00
B1     C     0.99320   0.12463   0.00519   0.00000  Uiso   1.00
He1    H     0.02347   0.24397   0.08081   0.00000  Uiso   1.00
Li1    H     0.99360   0.07919   0.00401   0.00000  Uiso   1.00
Be2    C     0.47647   0.21327   0.03679   0.00000  Uiso   1.00
B2     C     0.49324   0.12782   0.00069   0.00000  Uiso   1.00
C2     N     0.46946   0.15849   0.05965   0.00000  Uiso   1.00
He2    H     0.46073   0.24746   0.07381   0.00000  Uiso   1.00
Li2    H     0.49383   0.08236   0.00057   0.00000  Uiso   1.00
Be3    C     0.96171   0.02902   0.20006   0.00000  Uiso   1.00
C3     N     0.03242   0.04680   0.17261   0.00000  Uiso   1.00
B3     C     0.07181   0.00010   0.15621   0.00000  Uiso   1.00
He3    H     0.91772   0.05865   0.21756   0.00000  Uiso   1.00
Li3    H     0.13049   0.00008   0.13338   0.00000  Uiso   1.00
Be4    C     0.52687   0.03217   0.18963   0.00000  Uiso   1.00
B4     C     0.41400   0.00436   0.15020   0.00000  Uiso   1.00
C4     N     0.45524   0.05067   0.16622   0.00000  Uiso   1.00
He4    H     0.57250   0.06130   0.20572   0.00000  Uiso   1.00
Li4    H     0.35426   0.00486   0.13015   0.00000  Uiso   1.00
Be5    C     0.28332   0.11982   0.04854   0.00000  Uiso   1.00
Be6    C     0.20333   0.11865   0.04912   0.00000  Uiso   1.00
C5     N     0.17884   0.12516   0.12239   0.00000  Uiso   1.00
B5     C     0.24407   0.12868   0.16385   0.00000  Uiso   1.00
C6     N     0.30875   0.12712   0.12143   0.00000  Uiso   1.00
He5    H     0.16236   0.11465   0.00282   0.00000  Uiso   1.00
He6    H     0.32367   0.11701   0.00161   0.00000  Uiso   1.00
Li5    H     0.24441   0.13440   0.22466   0.00000  Uiso   1.00
Be7    C     0.04379   0.19494   0.36778   0.00000  Uiso   1.00
Be8    C     0.04126   0.14956   0.31995   0.00000  Uiso   1.00
C7     N     0.05853   0.16795   0.24821   0.00000  Uiso   1.00
B6     C     0.07211   0.22302   0.25473   0.00000  Uiso   1.00
C8     N     0.06364   0.24127   0.32581   0.00000  Uiso   1.00
He7    H     0.02810   0.10587   0.33118   0.00000  Uiso   1.00
He8    H     0.03377   0.19782   0.42810   0.00000  Uiso   1.00
Li6    H     0.08819   0.24987   0.20762   0.00000  Uiso   1.00
Be9    C     0.47709   0.20599   0.35451   0.00000  Uiso   1.00
Be10   C     0.47629   0.16008   0.30757   0.00000  Uiso   1.00
C9     N     0.43677   0.17413   0.24280   0.00000  Uiso   1.00
B7     C     0.41498   0.22748   0.25229   0.00000  Uiso   1.00
C10    N     0.43726   0.24833   0.31928   0.00000  Uiso   1.00
He9    H     0.50037   0.11862   0.31542   0.00000  Uiso   1.00
He10   H     0.50184   0.21154   0.41033   0.00000  Uiso   1.00
Li7    H     0.38157   0.25083   0.21090   0.00000  Uiso   1.00
C11    N     0.05544   0.33686   0.46012   0.00000  Uiso   1.00
He11   H     0.14951   0.39344   0.48507   0.00000  Uiso   1.00
Li8    H     0.94982   0.29138   0.48195   0.00000  Uiso   1.00
C12    N     0.97869   0.47634   0.07960   0.00000  Uiso   1.00
C13    N     0.44582   0.34281   0.45648   0.00000  Uiso   1.00
He12   H     0.34113   0.38666   0.48539   0.00000  Uiso   1.00
Li9    H     0.55900   0.30833   0.47655   0.00000  Uiso   1.00
Be11   C     0.28772   0.37108   0.25748   0.00000  Uiso   1.00
Be12   C     0.20758   0.36949   0.25821   0.00000  Uiso   1.00
C14    N     0.18410   0.34237   0.32293   0.00000  Uiso   1.00
B8     C     0.24997   0.32767   0.35842   0.00000  Uiso   1.00
C15    N     0.31414   0.34489   0.32167   0.00000  Uiso   1.00
He13   H     0.16583   0.38554   0.21777   0.00000  Uiso   1.00
He14   H     0.32776   0.38890   0.21649   0.00000  Uiso   1.00
Li10   H     0.25121   0.30507   0.41170   0.00000  Uiso   1.00
Be13   C     0.88713   0.38265   0.23736   0.00000  Uiso   1.00
Be14   C     0.92480   0.34107   0.27669   0.00000  Uiso   1.00
C16    N     0.99794   0.36026   0.29481   0.00000  Uiso   1.00
B9     C     0.00141   0.41297   0.26888   0.00000  Uiso   1.00
C17    N     0.93577   0.42838   0.23379   0.00000  Uiso   1.00
He15   H     0.90595   0.29905   0.29152   0.00000  Uiso   1.00
He16   H     0.82929   0.38356   0.21284   0.00000  Uiso   1.00
Li11   H     0.05186   0.44005   0.27537   0.00000  Uiso   1.00
Be15   C     0.58443   0.38684   0.19304   0.00000  Uiso   1.00
Be16   C     0.54872   0.34486   0.23380   0.00000  Uiso   1.00
C18    N     0.49195   0.36850   0.27780   0.00000  Uiso   1.00
B10    C     0.49548   0.42359   0.26314   0.00000  Uiso   1.00
C19    N     0.55111   0.43682   0.21283   0.00000  Uiso   1.00
He17   H     0.55918   0.30012   0.23440   0.00000  Uiso   1.00
He18   H     0.63177   0.38496   0.15258   0.00000  Uiso   1.00
Li12   H     0.45817   0.45413   0.29002   0.00000  Uiso   1.00
Li13   H     0.49897   0.45437   0.01267   0.00000  Uiso   1.00
He19   H     0.83189   0.48320   0.01531   0.00000  Uiso   1.00
He20   H     0.98168   0.38722   0.09738   0.00000  Uiso   1.00
Be17   C     0.99288   0.42194   0.05921   0.00000  Uiso   1.00
He21   H     0.82159   0.11782   0.00672   0.00000  Uiso   1.00
He22   H     0.66012   0.11968   0.00448   0.00000  Uiso   1.00
H5     Zn    0.91746   0.12744   0.85565   0.00000  Uiso   1.00
H6     Zn    0.56917   0.13084   0.85082   0.00000  Uiso   1.00
H7     Zn    0.92395   0.32867   0.65819   0.00000  Uiso   1.00
H8     Zn    0.57234   0.33633   0.65899   0.00000  Uiso   1.00
Be18   C     0.97687   0.21081   0.97163   0.00000  Uiso   1.00
C20    N     0.96929   0.15651   0.94725   0.00000  Uiso   1.00
He23   H     0.96115   0.24588   0.93590   0.00000  Uiso   1.00
Be19   C     0.50738   0.21387   0.96500   0.00000  Uiso   1.00
C21    N     0.51611   0.15941   0.94187   0.00000  Uiso   1.00
He24   H     0.52194   0.24872   0.92819   0.00000  Uiso   1.00
Be20   C     0.02126   0.03243   0.80698   0.00000  Uiso   1.00
C22    N     0.95148   0.04994   0.83615   0.00000  Uiso   1.00
B11    C     0.91213   0.00296   0.85351   0.00000  Uiso   1.00
He25   H     0.06511   0.06222   0.78837   0.00000  Uiso   1.00
Li14   H     0.85405   0.00265   0.87773   0.00000  Uiso   1.00
Be21   C     0.46682   0.03569   0.79582   0.00000  Uiso   1.00
B12    C     0.57339   0.00668   0.84730   0.00000  Uiso   1.00
C23    N     0.53509   0.05350   0.82847   0.00000  Uiso   1.00
He26   H     0.42388   0.06527   0.77564   0.00000  Uiso   1.00
Li15   H     0.63015   0.00657   0.87431   0.00000  Uiso   1.00
Be22   C     0.70162   0.12265   0.95848   0.00000  Uiso   1.00
Be23   C     0.78160   0.12175   0.95962   0.00000  Uiso   1.00
C24    N     0.80777   0.12833   0.88681   0.00000  Uiso   1.00
B13    C     0.74360   0.13164   0.84392   0.00000  Uiso   1.00
C25    N     0.67802   0.12986   0.88497   0.00000  Uiso   1.00
C26    N     0.02515   0.47645   0.96180   0.00000  Uiso   1.00
He27   H     0.04205   0.38748   0.95269   0.00000  Uiso   1.00
Li16   H     0.74468   0.13714   0.78303   0.00000  Uiso   1.00
Be24   C     0.93925   0.20219   0.64401   0.00000  Uiso   1.00
Be25   C     0.93813   0.15599   0.69076   0.00000  Uiso   1.00
C27    N     0.92844   0.17406   0.76375   0.00000  Uiso   1.00
B14    C     0.92225   0.22990   0.75892   0.00000  Uiso   1.00
C28    N     0.93002   0.24896   0.68792   0.00000  Uiso   1.00
He28   H     0.94436   0.11189   0.67788   0.00000  Uiso   1.00
He29   H     0.94676   0.20542   0.58336   0.00000  Uiso   1.00
Li17   H     0.91386   0.25690   0.80740   0.00000  Uiso   1.00
Be26   C     0.53280   0.21310   0.64620   0.00000  Uiso   1.00
Be27   C     0.53217   0.16572   0.69072   0.00000  Uiso   1.00
C29    N     0.55925   0.17997   0.76115   0.00000  Uiso   1.00
B15    C     0.57606   0.23482   0.75706   0.00000  Uiso   1.00
C30    N     0.56009   0.25686   0.68899   0.00000  Uiso   1.00
He30   H     0.51455   0.12318   0.67765   0.00000  Uiso   1.00
He31   H     0.51507   0.21916   0.58798   0.00000  Uiso   1.00
Li18   H     0.59931   0.25887   0.80392   0.00000  Uiso   1.00
Be28   C     0.06043   0.37550   0.57410   0.00000  Uiso   1.00
Be29   C     0.09692   0.37294   0.50508   0.00000  Uiso   1.00
B16    C     0.99456   0.31990   0.50207   0.00000  Uiso   1.00
C31    N     0.99533   0.34177   0.57181   0.00000  Uiso   1.00
He32   H     0.07620   0.39899   0.62419   0.00000  Uiso   1.00
Be30   C     0.43162   0.37368   0.57431   0.00000  Uiso   1.00
C32    N     0.50302   0.34822   0.57008   0.00000  Uiso   1.00
B17    C     0.50873   0.33029   0.49837   0.00000  Uiso   1.00
He33   H     0.41083   0.39209   0.62644   0.00000  Uiso   1.00
Be31   C     0.71135   0.40048   0.59924   0.00000  Uiso   1.00
Be32   C     0.79150   0.39867   0.59912   0.00000  Uiso   1.00
C33    N     0.81435   0.35185   0.63833   0.00000  Uiso   1.00
B18    C     0.74784   0.32760   0.66209   0.00000  Uiso   1.00
C34    N     0.68388   0.35478   0.63849   0.00000  Uiso   1.00
He34   H     0.83379   0.42659   0.57321   0.00000  Uiso   1.00
He35   H     0.67198   0.43030   0.57352   0.00000  Uiso   1.00
Li19   H     0.74595   0.28908   0.69470   0.00000  Uiso   1.00
Be33   C     0.09342   0.38214   0.80674   0.00000  Uiso   1.00
Be34   C     0.05581   0.34258   0.76360   0.00000  Uiso   1.00
C35    N     0.98813   0.36558   0.73648   0.00000  Uiso   1.00
B19    C     0.98819   0.41848   0.76169   0.00000  Uiso   1.00
C36    N     0.05105   0.43064   0.80382   0.00000  Uiso   1.00
He36   H     0.07155   0.29964   0.75135   0.00000  Uiso   1.00
He37   H     0.14787   0.37981   0.83759   0.00000  Uiso   1.00
Li20   H     0.94201   0.44792   0.74957   0.00000  Uiso   1.00
Be35   C     0.42388   0.38981   0.82837   0.00000  Uiso   1.00
Be36   C     0.45917   0.34969   0.78481   0.00000  Uiso   1.00
C37    N     0.51549   0.37525   0.74140   0.00000  Uiso   1.00
B20    C     0.51094   0.42990   0.75840   0.00000  Uiso   1.00
C38    N     0.45585   0.44087   0.81016   0.00000  Uiso   1.00
He38   H     0.44862   0.30494   0.78218   0.00000  Uiso   1.00
He39   H     0.37738   0.38592   0.86954   0.00000  Uiso   1.00
Li21   H     0.54776   0.46165   0.73270   0.00000  Uiso   1.00
Be37   C     0.39697   0.37101   0.50431   0.00000  Uiso   1.00
Be38   C     0.02347   0.42216   0.98755   0.00000  Uiso   1.00
H9     Zn    0.41643   0.88037   0.14543   0.00000  Uiso   1.00
H10    Zn    0.06726   0.87646   0.15472   0.00000  Uiso   1.00
H11    Zn    0.41821   0.68247   0.34567   0.00000  Uiso   1.00
H12    Zn    0.07192   0.67748   0.35477   0.00000  Uiso   1.00
H13    Zn    0.92156   0.49589   0.17189   0.00000  Uiso   1.00
H14    Zn    0.57792   0.50927   0.16573   0.00000  Uiso   1.00
Be39   C     0.46942   0.79643   0.02800   0.00000  Uiso   1.00
C39    N     0.46543   0.85070   0.05305   0.00000  Uiso   1.00
He40   H     0.67061   0.49166   0.01211   0.00000  Uiso   1.00
He41   H     0.45127   0.76158   0.06327   0.00000  Uiso   1.00
Li22   H     0.49459   0.92774   0.99722   0.00000  Uiso   1.00
Be40   C     0.00504   0.79303   0.04052   0.00000  Uiso   1.00
B21    C     0.99094   0.87913   0.00544   0.00000  Uiso   1.00
C40    N     0.01395   0.84744   0.06396   0.00000  Uiso   1.00
He42   H     0.01982   0.75818   0.07706   0.00000  Uiso   1.00
Li23   H     0.99173   0.92459   0.00583   0.00000  Uiso   1.00
Be41   C     0.96111   0.97137   0.20018   0.00000  Uiso   1.00
C41    N     0.03148   0.95346   0.17288   0.00000  Uiso   1.00
He43   H     0.91646   0.94184   0.21771   0.00000  Uiso   1.00
Be42   C     0.52606   0.97453   0.18807   0.00000  Uiso   1.00
C42    N     0.45403   0.95731   0.16343   0.00000  Uiso   1.00
He44   H     0.57074   0.94454   0.20278   0.00000  Uiso   1.00
Be43   C     0.19879   0.88816   0.04673   0.00000  Uiso   1.00
Be44   C     0.27876   0.88924   0.04454   0.00000  Uiso   1.00
C43    N     0.30592   0.88050   0.11655   0.00000  Uiso   1.00
B22    C     0.24230   0.87577   0.16009   0.00000  Uiso   1.00
C44    N     0.17611   0.87868   0.12010   0.00000  Uiso   1.00
He45   H     0.31807   0.89462   0.99711   0.00000  Uiso   1.00
He46   H     0.15672   0.89243   0.00144   0.00000  Uiso   1.00
Li24   H     0.24423   0.86828   0.22057   0.00000  Uiso   1.00
Be45   C     0.43729   0.80911   0.35915   0.00000  Uiso   1.00
Be46   C     0.43769   0.85464   0.31119   0.00000  Uiso   1.00
C45    N     0.42851   0.83553   0.23855   0.00000  Uiso   1.00
B23    C     0.42119   0.77980   0.24468   0.00000  Uiso   1.00
C46    N     0.42701   0.76185   0.31631   0.00000  Uiso   1.00
He47   H     0.44459   0.89892   0.32294   0.00000  Uiso   1.00
He48   H     0.44324   0.80664   0.42004   0.00000  Uiso   1.00
Li25   H     0.41252   0.75217   0.19682   0.00000  Uiso   1.00
Be47   C     0.02961   0.80085   0.36404   0.00000  Uiso   1.00
Be48   C     0.02809   0.84660   0.31652   0.00000  Uiso   1.00
C47    N     0.05610   0.83049   0.24724   0.00000  Uiso   1.00
B24    C     0.07426   0.77624   0.25490   0.00000  Uiso   1.00
C48    N     0.05948   0.75653   0.32455   0.00000  Uiso   1.00
He49   H     0.00929   0.88918   0.32664   0.00000  Uiso   1.00
He50   H     0.01257   0.79651   0.42275   0.00000  Uiso   1.00
Li26   H     0.09890   0.75118   0.20987   0.00000  Uiso   1.00
He51   H     0.81964   0.88699   0.00505   0.00000  Uiso   1.00
C49    N     0.44233   0.66852   0.45252   0.00000  Uiso   1.00
He52   H     0.34815   0.61256   0.47994   0.00000  Uiso   1.00
Li27   H     0.54739   0.71494   0.47263   0.00000  Uiso   1.00
C50    N     0.05040   0.66511   0.46377   0.00000  Uiso   1.00
Be49   C     0.79072   0.49054   0.06062   0.00000  Uiso   1.00
Li28   H     0.93103   0.68816   0.47947   0.00000  Uiso   1.00
Be50   C     0.20431   0.60881   0.29223   0.00000  Uiso   1.00
Be51   C     0.28435   0.60959   0.28959   0.00000  Uiso   1.00
C51    N     0.31011   0.65751   0.32447   0.00000  Uiso   1.00
B25    C     0.24553   0.68363   0.34802   0.00000  Uiso   1.00
C52    N     0.18004   0.65621   0.32887   0.00000  Uiso   1.00
He53   H     0.32422   0.58003   0.26455   0.00000  Uiso   1.00
He54   H     0.16323   0.57853   0.26993   0.00000  Uiso   1.00
Li29   H     0.24605   0.72338   0.37758   0.00000  Uiso   1.00
Be52   C     0.61037   0.62400   0.22886   0.00000  Uiso   1.00
Be53   C     0.57101   0.66490   0.26764   0.00000  Uiso   1.00
C53    N     0.49907   0.64399   0.28706   0.00000  Uiso   1.00
B26    C     0.49818   0.59097   0.26248   0.00000  Uiso   1.00
C54    N     0.56417   0.57693   0.22715   0.00000  Uiso   1.00
He55   H     0.58783   0.70753   0.28119   0.00000  Uiso   1.00
He56   H     0.66791   0.62438   0.20366   0.00000  Uiso   1.00
Li30   H     0.44974   0.56235   0.27058   0.00000  Uiso   1.00
Be54   C     0.91228   0.61882   0.19733   0.00000  Uiso   1.00
Be55   C     0.94722   0.66076   0.23853   0.00000  Uiso   1.00
C55    N     0.00195   0.63690   0.28495   0.00000  Uiso   1.00
B27    C     0.99781   0.58173   0.27137   0.00000  Uiso   1.00
C56    N     0.94399   0.56871   0.21930   0.00000  Uiso   1.00
He57   H     0.93745   0.70557   0.23800   0.00000  Uiso   1.00
He58   H     0.86665   0.62079   0.15506   0.00000  Uiso   1.00
Li31   H     0.03286   0.55086   0.30057   0.00000  Uiso   1.00
He59   H     0.17003   0.51796   0.01175   0.00000  Uiso   1.00
Be56   C     0.71095   0.49432   0.05910   0.00000  Uiso   1.00
C57    N     0.81472   0.49749   0.13403   0.00000  Uiso   1.00
B28    C     0.74983   0.50511   0.17448   0.00000  Uiso   1.00
C58    N     0.68574   0.50416   0.13145   0.00000  Uiso   1.00
Li32   H     0.74932   0.51197   0.23508   0.00000  Uiso   1.00
B29    C     0.99853   0.50745   0.01928   0.00000  Uiso   1.00
Li33   H     0.99324   0.55266   0.01709   0.00000  Uiso   1.00
Be57   C     0.51879   0.58522   0.04871   0.00000  Uiso   1.00
B30    C     0.50049   0.49978   0.01276   0.00000  Uiso   1.00
C59    N     0.52489   0.53046   0.07167   0.00000  Uiso   1.00
He60   H     0.53499   0.61973   0.08526   0.00000  Uiso   1.00
He61   H     0.33086   0.52597   0.00892   0.00000  Uiso   1.00
He62   H     0.65821   0.88891   0.00157   0.00000  Uiso   1.00
B31    C     0.49139   0.88231   0.99551   0.00000  Uiso   1.00
H15    Zn    0.56815   0.88229   0.84653   0.00000  Uiso   1.00
H16    Zn    0.91629   0.87874   0.85468   0.00000  Uiso   1.00
H17    Zn    0.57212   0.68145   0.65124   0.00000  Uiso   1.00
H18    Zn    0.92290   0.67306   0.66538   0.00000  Uiso   1.00
H19    Zn    0.07315   0.49776   0.86490   0.00000  Uiso   1.00
H20    Zn    0.42527   0.51187   0.85909   0.00000  Uiso   1.00
Be58   C     0.50089   0.79702   0.95645   0.00000  Uiso   1.00
C60    N     0.51289   0.85182   0.93560   0.00000  Uiso   1.00
He63   H     0.51366   0.76281   0.91844   0.00000  Uiso   1.00
Be59   C     0.97383   0.79372   0.96884   0.00000  Uiso   1.00
C61    N     0.96685   0.84855   0.94634   0.00000  Uiso   1.00
He64   H     0.95797   0.75949   0.93171   0.00000  Uiso   1.00
Be60   C     0.02126   0.97477   0.80673   0.00000  Uiso   1.00
C62    N     0.95138   0.95644   0.83555   0.00000  Uiso   1.00
He65   H     0.06525   0.94553   0.78810   0.00000  Uiso   1.00
Be61   C     0.46683   0.97804   0.79480   0.00000  Uiso   1.00
C63    N     0.53504   0.96003   0.82693   0.00000  Uiso   1.00
He66   H     0.42400   0.94858   0.77343   0.00000  Uiso   1.00
Be62   C     0.77988   0.88495   0.95754   0.00000  Uiso   1.00
Be63   C     0.69991   0.88593   0.95580   0.00000  Uiso   1.00
C64    N     0.67654   0.88074   0.88194   0.00000  Uiso   1.00
B32    C     0.74231   0.87815   0.84133   0.00000  Uiso   1.00
C65    N     0.80626   0.87910   0.88477   0.00000  Uiso   1.00
Be64   C     0.48812   0.58585   0.97710   0.00000  Uiso   1.00
Li34   H     0.24879   0.49351   0.78980   0.00000  Uiso   1.00
Li35   H     0.74353   0.87371   0.78033   0.00000  Uiso   1.00
Be65   C     0.55096   0.80757   0.63481   0.00000  Uiso   1.00
Be66   C     0.54966   0.85385   0.68105   0.00000  Uiso   1.00
C66    N     0.56088   0.83623   0.75417   0.00000  Uiso   1.00
B33    C     0.57014   0.78063   0.74995   0.00000  Uiso   1.00
C67    N     0.56315   0.76122   0.67920   0.00000  Uiso   1.00
He67   H     0.54094   0.89770   0.66774   0.00000  Uiso   1.00
He68   H     0.54334   0.80395   0.57424   0.00000  Uiso   1.00
Li36   H     0.58065   0.75405   0.79866   0.00000  Uiso   1.00
Be67   C     0.96872   0.79506   0.65515   0.00000  Uiso   1.00
Be68   C     0.96721   0.84265   0.69883   0.00000  Uiso   1.00
C68    N     0.93094   0.82978   0.76587   0.00000  Uiso   1.00
B34    C     0.91142   0.77545   0.76075   0.00000  Uiso   1.00
C69    N     0.93359   0.75253   0.69508   0.00000  Uiso   1.00
He69   H     0.98893   0.88450   0.68726   0.00000  Uiso   1.00
He70   H     0.99272   0.78801   0.59933   0.00000  Uiso   1.00
Li37   H     0.88130   0.75246   0.80503   0.00000  Uiso   1.00
Be69   C     0.43702   0.63247   0.56828   0.00000  Uiso   1.00
C70    N     0.47829   0.53145   0.95393   0.00000  Uiso   1.00
C71    N     0.50199   0.66628   0.56464   0.00000  Uiso   1.00
He71   H     0.42098   0.61016   0.61942   0.00000  Uiso   1.00
Be70   C     0.10457   0.64695   0.51520   0.00000  Uiso   1.00
Be71   C     0.07007   0.64538   0.58533   0.00000  Uiso   1.00
C72    N     0.99391   0.66179   0.57783   0.00000  Uiso   1.00
B35    C     0.98526   0.67385   0.50405   0.00000  Uiso   1.00
He72   H     0.09400   0.63332   0.63968   0.00000  Uiso   1.00
Be72   C     0.78597   0.60675   0.60552   0.00000  Uiso   1.00
Be73   C     0.70591   0.60889   0.60217   0.00000  Uiso   1.00
C73    N     0.68203   0.65726   0.63671   0.00000  Uiso   1.00
B36    C     0.74777   0.68213   0.66107   0.00000  Uiso   1.00
C74    N     0.81229   0.65375   0.64229   0.00000  Uiso   1.00
He73   H     0.66438   0.58016   0.57694   0.00000  Uiso   1.00
He74   H     0.82602   0.57578   0.58384   0.00000  Uiso   1.00
Li38   H     0.74875   0.72185   0.69069   0.00000  Uiso   1.00
Be74   C     0.40403   0.62772   0.80154   0.00000  Uiso   1.00
Be75   C     0.44095   0.66753   0.75800   0.00000  Uiso   1.00
C75    N     0.50838   0.64475   0.73015   0.00000  Uiso   1.00
B37    C     0.50881   0.59173   0.75526   0.00000  Uiso   1.00
C76    N     0.44652   0.57930   0.79805   0.00000  Uiso   1.00
He75   H     0.42487   0.71048   0.74588   0.00000  Uiso   1.00
He76   H     0.34995   0.62975   0.83303   0.00000  Uiso   1.00
Li39   H     0.55490   0.56240   0.74252   0.00000  Uiso   1.00
Be76   C     0.06495   0.62063   0.84117   0.00000  Uiso   1.00
Be77   C     0.02914   0.66065   0.79753   0.00000  Uiso   1.00
C77    N     0.97835   0.63427   0.74911   0.00000  Uiso   1.00
B38    C     0.98644   0.57939   0.76362   0.00000  Uiso   1.00
C78    N     0.03873   0.56898   0.81836   0.00000  Uiso   1.00
He77   H     0.03588   0.70581   0.79796   0.00000  Uiso   1.00
He78   H     0.10825   0.62505   0.88539   0.00000  Uiso   1.00
Li40   H     0.95442   0.54706   0.73379   0.00000  Uiso   1.00
Be78   C     0.29003   0.51793   0.96342   0.00000  Uiso   1.00
Be79   C     0.21016   0.51428   0.96476   0.00000  Uiso   1.00
C79    N     0.18460   0.50321   0.89277   0.00000  Uiso   1.00
B39    C     0.24923   0.50145   0.85013   0.00000  Uiso   1.00
C80    N     0.31455   0.50958   0.89047   0.00000  Uiso   1.00
He79   H     0.47470   0.62103   0.94062   0.00000  Uiso   1.00
Be80   C     0.40076   0.63344   0.49906   0.00000  Uiso   1.00
B40    C     0.50293   0.68659   0.49388   0.00000  Uiso   1.00
He80   H     0.16341   0.63663   0.49826   0.00000  Uiso   1.00
loop_
_geom_bond_atom_site_label_1
_geom_bond_atom_site_label_2
_geom_bond_distance
_geom_bond_site_symmetry_2
_ccdc_geom_bond_type
H1     C1      1.997   .     S
H1     C3      1.993   .     S
H1     C5      1.992   .     S
H1     C7      1.995   .     S
H2     C2      1.998   .     S
H2     C4      1.995   .     S
H2     C6      1.993   .     S
H2     C9      2.002   .     S
H3     C8      1.991   .     S
H3     C11     1.987   .     S
H3     C14     2.003   .     S
H3     C16     1.986   1_455 S
H4     C10     1.999   .     S
H4     C13     2.010   .     S
H4     C15     2.003   .     S
H4     C18     1.997   .     S
Be1    C1      1.389   .     S
Be1    He1     1.096   .     S
Be1    Be18    1.393   1_454 D
C1     B1      1.357   1_455 S
B1     C1      1.357   1_655 S
B1     Li1     1.098   .     S
B1     C20     1.357   1_554 D
Be2    C2      1.389   .     S
Be2    He2     1.097   .     S
Be2    Be19    1.393   1_554 D
B2     C2      1.357   .     S
B2     Li2     1.099   .     S
B2     C21     1.357   1_554 D
Be3    C3      1.389   1_655 S
Be3    He3     1.097   .     S
Be3    Be41    1.393   1_545 D
C3     Be3     1.389   1_455 S
C3     B3      1.356   .     S
B3     Li3     1.099   .     S
B3     C41     1.356   1_545 D
Be4    C4      1.389   .     S
Be4    He4     1.096   .     S
Be4    Be42    1.393   1_545 D
B4     C4      1.357   .     D
B4     Li4     1.099   .     S
B4     C42     1.357   1_545 S
Be5    Be6     1.390   .     D
Be5    C6      1.389   .     S
Be5    He6     1.097   .     S
Be6    C5      1.389   .     S
Be6    He5     1.097   .     S
C5     B5      1.357   .     D
B5     C6      1.357   .     S
B5     Li5     1.098   .     S
Be7    Be8     1.394   .     D
Be7    C8      1.389   .     S
Be7    He8     1.096   .     S
Be8    C7      1.390   .     S
Be8    He7     1.097   .     S
C7     B6      1.356   .     D
B6     C8      1.356   .     S
B6     Li6     1.098   .     S
Be9    Be10    1.394   .     D
Be9    C10     1.389   .     S
Be9    He10    1.096   .     S
Be10   C9      1.390   .     S
Be10   He9     1.097   .     S
C9     B7      1.357   .     D
B7     C10     1.358   .     S
B7     Li7     1.098   .     S
C11    Be29    1.387   .     S
C11    B16     1.358   1_455 S
He11   Be29    1.097   .     S
Li8    B16     1.098   .     S
C12    Be17    1.389   .     S
C12    H13     1.987   .     S
C12    B29     1.358   .     D
C13    B17     1.361   .     D
C13    Be37    1.389   .     S
He12   Be37    1.097   .     S
Li9    B17     1.097   .     S
Be11   Be12    1.393   .     D
Be11   C15     1.390   .     S
Be11   He14    1.097   .     S
Be12   C14     1.390   .     S
Be12   He13    1.097   .     S
C14    B8      1.358   .     S
B8     C15     1.358   .     D
B8     Li10    1.098   .     S
Be13   Be14    1.392   .     D
Be13   C17     1.389   .     S
Be13   He16    1.097   .     S
Be14   C16     1.389   .     S
Be14   He15    1.097   .     S
C16    H3      1.986   1_655 S
C16    B9      1.356   1_655 D
B9     C16     1.356   1_455 D
B9     C17     1.356   1_455 S
B9     Li11    1.098   .     S
C17    B9      1.356   1_655 S
C17    H13     1.986   .     S
Be15   Be16    1.391   .     D
Be15   C19     1.389   .     S
Be15   He18    1.097   .     S
Be16   C18     1.389   .     S
Be16   He17    1.097   .     S
C18    B10     1.357   .     D
B10    C19     1.358   .     S
B10    Li12    1.097   .     S
C19    H14     1.994   .     S
Li13   B30     1.098   .     S
He19   Be49    1.097   .     S
He20   Be17    1.097   .     S
Be17   Be38    1.389   1_654 D
He21   Be23    1.097   1_554 S
He22   Be22    1.097   1_554 S
H5     C20     1.998   .     S
H5     C22     1.999   .     S
H5     C24     1.987   .     S
H5     C27     2.000   .     S
H6     C21     1.999   .     S
H6     C23     1.999   .     S
H6     C25     1.988   .     S
H6     C29     2.002   .     S
H7     C28     2.000   .     S
H7     C31     2.006   .     S
H7     C33     2.020   .     S
H7     C35     2.000   .     S
H8     C30     2.003   .     S
H8     C32     2.017   .     S
H8     C34     2.020   .     S
H8     C37     2.014   .     S
Be18   Be1     1.393   1_656 D
Be18   C20     1.390   .     S
Be18   He23    1.096   .     S
C20    B1      1.357   1_556 D
Be19   Be2     1.393   1_556 D
Be19   C21     1.390   .     S
Be19   He24    1.096   .     S
C21    B2      1.357   1_556 D
Be20   C22     1.389   1_455 S
Be20   He25    1.097   .     S
Be20   Be60    1.393   1_545 D
C22    Be20    1.389   1_655 S
C22    B11     1.357   .     S
B11    Li14    1.099   .     S
B11    C62     1.358   1_545 D
Be21   C23     1.389   .     S
Be21   He26    1.097   .     S
Be21   Be61    1.393   1_545 D
B12    C23     1.358   .     S
B12    Li15    1.099   .     S
B12    C63     1.357   1_545 D
Be22   He22    1.097   1_556 S
Be22   Be23    1.390   .     D
Be22   C25     1.389   .     S
Be23   He21    1.097   1_556 S
Be23   C24     1.389   .     S
C24    B13     1.357   .     S
B13    C25     1.357   .     D
B13    Li16    1.098   .     S
C26    Be38    1.390   .     S
C26    B29     1.357   1_456 S
C26    H19     1.990   .     S
He27   Be38    1.096   .     S
Be24   Be25    1.393   .     D
Be24   C28     1.389   .     S
Be24   He29    1.096   .     S
Be25   C27     1.389   .     S
Be25   He28    1.097   .     S
C27    B14     1.357   .     D
B14    C28     1.357   .     S
B14    Li17    1.097   .     S
Be26   Be27    1.393   .     D
Be26   C30     1.389   .     S
Be26   He31    1.096   .     S
Be27   C29     1.389   .     S
Be27   He30    1.097   .     S
C29    B15     1.357   .     S
B15    C30     1.358   .     D
B15    Li18    1.098   .     S
Be28   Be29    1.391   .     D
Be28   C31     1.391   1_455 S
Be28   He32    1.097   .     S
B16    C11     1.358   1_655 S
B16    C31     1.357   .     D
C31    Be28    1.391   1_655 S
Be30   C32     1.390   .     S
Be30   He33    1.097   .     S
Be30   Be37    1.392   .     D
C32    B17     1.360   .     S
Be31   Be32    1.394   .     D
Be31   C34     1.390   .     S
Be31   He35    1.097   .     S
Be32   C33     1.390   .     S
Be32   He34    1.097   .     S
C33    B18     1.361   .     S
B18    C34     1.361   .     D
B18    Li19    1.098   .     S
Be33   Be34    1.391   .     D
Be33   C36     1.389   .     S
Be33   He37    1.097   .     S
Be34   C35     1.391   1_455 S
Be34   He36    1.097   .     S
C35    Be34    1.391   1_655 S
C35    B19     1.357   .     D
B19    C36     1.359   1_655 S
B19    Li20    1.097   .     S
C36    B19     1.359   1_455 S
C36    H19     1.994   .     S
Be35   Be36    1.391   .     D
Be35   C38     1.388   .     S
Be35   He39    1.097   .     S
Be36   C37     1.391   .     S
Be36   He38    1.097   .     S
C37    B20     1.359   .     D
B20    C38     1.360   .     S
B20    Li21    1.097   .     S
C38    H20     2.003   .     S
Be38   Be17    1.389   1_456 D
H9     C39     1.997   .     S
H9     C42     1.994   .     S
H9     C43     1.989   .     S
H9     C45     1.997   .     S
H10    C40     1.997   .     S
H10    C41     1.993   .     S
H10    C44     1.991   .     S
H10    C47     2.001   .     S
H11    C46     1.993   .     S
H11    C49     1.986   .     S
H11    C51     2.006   .     S
H11    C53     1.990   .     S
H12    C48     1.997   .     S
H12    C50     2.008   .     S
H12    C52     2.006   .     S
H12    C55     1.999   .     S
H13    C56     1.992   .     S
H13    C57     1.977   .     S
H14    C54     1.988   .     S
H14    C58     1.977   .     S
H14    C59     1.987   .     S
Be39   C39     1.389   .     S
Be39   He41    1.096   .     S
Be39   Be58    1.393   1_554 D
C39    B31     1.356   1_554 S
He40   Be56    1.097   .     S
Li22   B31     1.099   .     S
Be40   C40     1.389   .     S
Be40   He42    1.097   .     S
Be40   Be59    1.393   1_454 D
B21    C40     1.357   1_655 S
B21    Li23    1.099   .     S
B21    C61     1.357   1_554 D
C40    B21     1.357   1_455 S
Be41   Be3     1.393   1_565 D
Be41   C41     1.389   1_655 S
Be41   He43    1.097   .     S
C41    B3      1.356   1_565 D
C41    Be41    1.389   1_455 S
Be42   Be4     1.393   1_565 D
Be42   C42     1.389   .     S
Be42   He44    1.097   .     S
C42    B4      1.357   1_565 S
Be43   Be44    1.391   .     D
Be43   C44     1.389   .     S
Be43   He46    1.097   .     S
Be44   C43     1.389   .     S
Be44   He45    1.097   1_554 S
C43    B22     1.357   .     D
B22    C44     1.357   .     S
B22    Li24    1.098   .     S
He45   Be44    1.097   1_556 S
Be45   Be46    1.394   .     D
Be45   C46     1.388   .     S
Be45   He48    1.096   .     S
Be46   C45     1.390   .     S
Be46   He47    1.097   .     S
C45    B23     1.356   .     D
B23    C46     1.356   .     S
B23    Li25    1.098   .     S
Be47   Be48    1.393   .     D
Be47   C48     1.388   .     S
Be47   He50    1.097   .     S
Be48   C47     1.390   .     S
Be48   He49    1.097   .     S
C47    B24     1.357   .     D
B24    C48     1.358   .     S
B24    Li26    1.098   .     S
He51   Be62    1.097   1_554 S
C49    Be80    1.387   .     S
C49    B40     1.358   .     S
He52   Be80    1.097   .     S
Li27   B40     1.097   .     S
C50    Be70    1.389   .     S
C50    B35     1.360   1_455 S
Be49   Be56    1.390   .     D
Be49   C57     1.389   .     S
Li28   B35     1.097   .     S
Be50   Be51    1.392   .     D
Be50   C52     1.389   .     S
Be50   He54    1.096   .     S
Be51   C51     1.389   .     S
Be51   He53    1.095   .     S
C51    B25     1.358   .     S
B25    C52     1.358   .     D
B25    Li29    1.098   .     S
Be52   Be53    1.392   .     D
Be52   C54     1.389   .     S
Be52   He56    1.097   .     S
Be53   C53     1.390   .     S
Be53   He55    1.097   .     S
C53    B26     1.356   .     D
B26    C54     1.355   .     S
B26    Li30    1.096   .     S
Be54   Be55    1.392   .     D
Be54   C56     1.389   .     S
Be54   He58    1.097   .     S
Be55   C55     1.390   1_655 S
Be55   He57    1.097   .     S
C55    Be55    1.390   1_455 S
C55    B27     1.357   1_455 D
B27    C55     1.357   1_655 D
B27    C56     1.357   .     S
B27    Li31    1.097   1_655 S
Li31   B27     1.097   1_455 S
He59   Be79    1.097   1_554 S
Be56   C58     1.389   .     S
C57    B28     1.354   .     D
B28    C58     1.354   .     S
B28    Li32    1.098   .     S
B29    C26     1.357   1_654 S
B29    Li33    1.097   .     S
Be57   C59     1.389   .     S
Be57   He60    1.097   .     S
Be57   Be64    1.388   1_554 D
B30    C59     1.357   .     S
B30    C70     1.357   1_554 D
He61   Be78    1.097   1_554 S
He62   Be63    1.097   1_554 S
B31    C39     1.356   1_556 S
B31    C60     1.357   .     D
H15    C60     1.998   .     S
H15    C63     1.998   .     S
H15    C64     1.988   .     S
H15    C66     1.999   .     S
H16    C61     1.999   .     S
H16    C62     2.000   .     S
H16    C65     1.987   .     S
H16    C68     2.002   .     S
H17    C67     2.000   .     S
H17    C71     2.005   .     S
H17    C73     2.018   .     S
H17    C75     1.998   .     S
H18    C69     2.002   .     S
H18    C72     2.015   .     S
H18    C74     2.019   .     S
H18    C77     2.014   .     S
H19    C78     2.004   .     S
H19    C79     2.004   .     S
H20    C70     1.989   .     S
H20    C76     1.992   .     S
H20    C80     2.005   .     S
Be58   Be39    1.393   1_556 D
Be58   C60     1.389   .     S
Be58   He63    1.096   .     S
Be59   Be40    1.393   1_656 D
Be59   C61     1.390   .     S
Be59   He64    1.097   .     S
C61    B21     1.357   1_556 D
Be60   Be20    1.393   1_565 D
Be60   C62     1.389   1_455 S
Be60   He65    1.097   .     S
C62    B11     1.358   1_565 D
C62    Be60    1.389   1_655 S
Be61   Be21    1.393   1_565 D
Be61   C63     1.389   .     S
Be61   He66    1.097   .     S
C63    B12     1.357   1_565 D
Be62   He51    1.097   1_556 S
Be62   Be63    1.391   .     D
Be62   C65     1.389   .     S
Be63   He62    1.097   1_556 S
Be63   C64     1.389   .     S
C64    B32     1.357   .     S
B32    C65     1.356   .     D
B32    Li35    1.098   .     S
Be64   Be57    1.388   1_556 D
Be64   C70     1.389   .     S
Be64   He79    1.097   .     S
Li34   B39     1.097   .     S
Be65   Be66    1.394   .     D
Be65   C67     1.389   .     S
Be65   He68    1.096   .     S
Be66   C66     1.389   .     S
Be66   He67    1.097   .     S
C66    B33     1.356   .     D
B33    C67     1.357   .     S
B33    Li36    1.097   .     S
Be67   Be68    1.393   .     D
Be67   C69     1.389   .     S
Be67   He70    1.097   .     S
Be68   C68     1.389   .     S
Be68   He69    1.097   .     S
C68    B34     1.358   .     S
B34    C69     1.358   .     D
B34    Li37    1.098   .     S
Be69   C71     1.391   .     S
Be69   He71    1.096   .     S
Be69   Be80    1.390   .     D
C70    B30     1.357   1_556 D
C71    B40     1.357   .     D
Be70   Be71    1.392   .     D
Be70   He80    1.097   .     S
Be71   C72     1.390   1_455 S
Be71   He72    1.097   .     S
C72    Be71    1.390   1_655 S
C72    B35     1.360   .     D
B35    C50     1.360   1_655 S
Be72   Be73    1.394   .     D
Be72   C74     1.390   .     S
Be72   He74    1.097   .     S
Be73   C73     1.389   .     S
Be73   He73    1.097   .     S
C73    B36     1.360   .     S
B36    C74     1.360   .     D
B36    Li38    1.098   .     S
Be74   Be75    1.391   .     D
Be74   C76     1.389   .     S
Be74   He76    1.097   .     S
Be75   C75     1.391   .     S
Be75   He75    1.097   .     S
C75    B37     1.357   .     D
B37    C76     1.358   .     S
B37    Li39    1.097   .     S
Be76   Be77    1.391   .     D
Be76   C78     1.389   .     S
Be76   He78    1.097   .     S
Be77   C77     1.390   1_455 S
Be77   He77    1.097   .     S
C77    Be77    1.390   1_655 S
C77    B38     1.359   .     D
B38    C78     1.360   1_655 S
B38    Li40    1.097   .     S
C78    B38     1.360   1_455 S
Be78   He61    1.097   1_556 S
Be78   Be79    1.391   .     D
Be78   C80     1.389   .     S
Be79   He59    1.097   1_556 S
Be79   C79     1.389   .     S
C79    B39     1.359   .     S
B39    C80     1.359   .     D
