# Supplementary material for: Data-Driven Search Algorithm for Discovery of Synthesizable Zeolitic Imidazolate Frameworks
Source: JACS Au. 2025 Mar 7;5(3):1460–70. doi: 10.1021/jacsau.5c00077 (PMC11938011; doi:10.1021/jacsau.5c00077)
Supplement: Supplementary file 5 — au5c00077_si_005.zip [file au5c00077_si_005.zip › Tier 2/T-251_69_3_33115.cif]

data_69_3_33115.lmp-nosymm
_audit_creation_date              2023-09-12
_audit_creation_method            'Materials Studio'
_symmetry_space_group_name_H-M    'FMMM'
_symmetry_Int_Tables_number       69
_symmetry_cell_setting            orthorhombic
loop_
_symmetry_equiv_pos_as_xyz
  x,y,z
  -x,-y,z
  -x,y,-z
  x,-y,-z
  -x,-y,-z
  x,y,-z
  x,-y,z
  -x,y,z
  x,y+1/2,z+1/2
  -x,-y+1/2,z+1/2
  -x,y+1/2,-z+1/2
  x,-y+1/2,-z+1/2
  -x,-y+1/2,-z+1/2
  x,y+1/2,-z+1/2
  x,-y+1/2,z+1/2
  -x,y+1/2,z+1/2
  x+1/2,y,z+1/2
  -x+1/2,-y,z+1/2
  -x+1/2,y,-z+1/2
  x+1/2,-y,-z+1/2
  -x+1/2,-y,-z+1/2
  x+1/2,y,-z+1/2
  x+1/2,-y,z+1/2
  -x+1/2,y,z+1/2
  x+1/2,y+1/2,z
  -x+1/2,-y+1/2,z
  -x+1/2,y+1/2,-z
  x+1/2,-y+1/2,-z
  -x+1/2,-y+1/2,-z
  x+1/2,y+1/2,-z
  x+1/2,-y+1/2,z
  -x+1/2,y+1/2,z
_cell_length_a                    59.0554
_cell_length_b                    17.4997
_cell_length_c                    37.0426
_cell_angle_alpha                 90.0000
_cell_angle_beta                  90.0000
_cell_angle_gamma                 90.0000
loop_
_atom_site_label
_atom_site_type_symbol
_atom_site_fract_x
_atom_site_fract_y
_atom_site_fract_z
_atom_site_U_iso_or_equiv
_atom_site_adp_type
_atom_site_occupancy
H1     Zn    0.20331   0.82486   0.41811   0.00000  Uiso   1.00
H9     Zn    0.12100   0.82627   0.32427   0.00000  Uiso   1.00
H17    Zn    0.05125   0.67132   0.41848   0.00000  Uiso   1.00
Be1    C     0.26085   0.73457   0.36803   0.00000  Uiso   1.00
C1     N     0.23224   0.77419   0.40365   0.00000  Uiso   1.00
He1    H     0.22799   0.78011   0.34541   0.00000  Uiso   1.00
Be9    C     0.21439   0.03972   0.37216   0.00000  Uiso   1.00
C9     N     0.20706   0.93535   0.40579   0.00000  Uiso   1.00
He9    H     0.21911   0.92010   0.35074   0.00000  Uiso   1.00
Be17   C     0.17577   0.73458   0.01880   0.00000  Uiso   1.00
C17    N     0.19435   0.80731   0.46949   0.00000  Uiso   1.00
He17   H     0.16395   0.73924   0.46198   0.00000  Uiso   1.00
Be25   C     0.15754   0.71264   0.34874   0.00000  Uiso   1.00
Be29   C     0.17665   0.71248   0.37081   0.00000  Uiso   1.00
C25    N     0.17992   0.78628   0.38363   0.00000  Uiso   1.00
B9     C     0.16268   0.82817   0.36971   0.00000  Uiso   1.00
C29    N     0.14903   0.78662   0.34774   0.00000  Uiso   1.00
He25   H     0.18829   0.66611   0.37806   0.00000  Uiso   1.00
He29   H     0.14955   0.66637   0.33335   0.00000  Uiso   1.00
Li9    H     0.16053   0.88964   0.37461   0.00000  Uiso   1.00
Be41   C     0.09011   0.73426   0.23277   0.00000  Uiso   1.00
C41    N     0.11244   0.77414   0.27832   0.00000  Uiso   1.00
He41   H     0.07588   0.78106   0.28485   0.00000  Uiso   1.00
Be49   C     0.13402   0.03975   0.27758   0.00000  Uiso   1.00
C49    N     0.12467   0.93545   0.30993   0.00000  Uiso   1.00
He49   H     0.13963   0.91973   0.25684   0.00000  Uiso   1.00
Be57   C     0.05864   0.82031   0.37874   0.00000  Uiso   1.00
Be61   C     0.07487   0.85812   0.35812   0.00000  Uiso   1.00
C57    N     0.09374   0.81113   0.35539   0.00000  Uiso   1.00
B25    C     0.08821   0.74611   0.37334   0.00000  Uiso   1.00
C61    N     0.06708   0.74863   0.38772   0.00000  Uiso   1.00
He57   H     0.07454   0.91494   0.34565   0.00000  Uiso   1.00
He61   H     0.04161   0.83818   0.38697   0.00000  Uiso   1.00
Li25   H     0.09956   0.69677   0.37581   0.00000  Uiso   1.00
Be73   C     0.08560   0.46019   0.41681   0.00000  Uiso   1.00
C73    N     0.06327   0.56459   0.41535   0.00000  Uiso   1.00
He73   H     0.09972   0.58044   0.41759   0.00000  Uiso   1.00
Be81   C     0.05120   0.71741   0.01879   0.00000  Uiso   1.00
C81    N     0.05248   0.70730   0.46952   0.00000  Uiso   1.00
He81   H     0.05071   0.83028   0.46202   0.00000  Uiso   1.00
Be89   C     0.01179   0.83066   0.13379   0.00000  Uiso   1.00
C89    N     0.01912   0.67290   0.40180   0.00000  Uiso   1.00
He89   H     0.02385   0.66786   0.34369   0.00000  Uiso   1.00
B1     C     0.20263   1.00000   0.42484   0.00000  Uiso   1.00
Li1    H     0.19644   1.00000   0.45277   0.00000  Uiso   1.00
B21    C     0.11989   1.00000   0.32877   0.00000  Uiso   1.00
Li21   H     0.11236   1.00000   0.35586   0.00000  Uiso   1.00
B5     C     0.50000   0.17348   0.42213   0.00000  Uiso   1.00
Li5    H     0.50000   0.17663   0.45173   0.00000  Uiso   1.00
B7     C     0.05266   0.66427   0.50000   0.00000  Uiso   1.00
Li45   H     0.05379   0.60164   0.50000   0.00000  Uiso   1.00
B45    C     0.29496   0.66923   0.50000   0.00000  Uiso   1.00
Li7    H     0.27951   0.13441   1.00000   0.00000  Uiso   1.00
B17    C     0.12518   0.75000   0.25000   0.00000  Uiso   1.00
Li17   H     0.14376   0.75000   0.25000   0.00000  Uiso   1.00
B33    C     0.05053   0.50000   0.41530   0.00000  Uiso   1.00
Li33   H     0.03195   0.50000   0.41397   0.00000  Uiso   1.00
Li37   H     0.25000   0.25000   0.04642   0.00000  Uiso   1.00
B41    C     0.25000   0.25000   0.07604   0.00000  Uiso   1.00
loop_
_geom_bond_atom_site_label_1
_geom_bond_atom_site_label_2
_geom_bond_distance
_geom_bond_site_symmetry_2
_ccdc_geom_bond_type
H1     C1      1.998   .     S
H1     C9      1.999   .     S
H1     C17     1.999   .     S
H1     C25     1.999   .     S
H9     C29     1.994   .     S
H9     C41     1.996   .     S
H9     C49     1.995   .     S
H9     C57     1.998   .     S
H17    C61     2.001   .     S
H17    C73     2.001   .     S
H17    C81     1.994   .     S
H17    C89     1.995   .     S
Be1    He1     1.097   26_565 S
Be1    Be1     1.391   26_565 A
Be1    C1      1.390   26_565 A
C1     Be1     1.390   26_565 A
C1     B41     1.358   14    A
He1    Be1     1.097   26_565 S
Be9    He9     1.096   7_565 S
Be9    Be9     1.390   7     A
Be9    C9      1.389   7_565 A
C9     B1      1.359   .     A
C9     Be9     1.389   7_565 A
He9    Be9     1.096   7_565 S
Be17   C17     1.389   12_565 A
Be17   He17    1.097   12_565 S
Be17   Be17    1.393   6     A
C17    Be17    1.389   12_565 A
C17    B45     1.358   26_565 A
He17   Be17    1.097   12_565 S
Be25   Be29    1.394   .     D
Be25   C29     1.389   .     S
Be25   He29    1.097   .     S
Be29   C25     1.389   .     S
Be29   He25    1.097   .     S
C25    B9      1.356   .     D
B9     C29     1.357   .     S
B9     Li9     1.098   .     S
Be41   He41    1.097   12_565 S
Be41   C41     1.389   12_565 A
Be41   Be41    1.390   12_565 A
C41    B17     1.358   .     A
C41    Be41    1.389   12_565 A
He41   Be41    1.097   12_565 S
Be49   C49     1.389   7_565 A
Be49   He49    1.097   7_565 S
Be49   Be49    1.391   7     A
C49    B21     1.358   .     A
C49    Be49    1.389   7_565 A
He49   Be49    1.097   7_565 S
Be57   Be61    1.393   .     D
Be57   C61     1.390   .     S
Be57   He61    1.097   .     S
Be61   C57     1.389   .     S
Be61   He57    1.097   .     S
C57    B25     1.358   .     D
B25    C61     1.357   .     S
B25    Li25    1.097   .     S
Be73   C73     1.390   7_565 A
Be73   He73    1.096   7_565 S
Be73   Be73    1.393   7_565 A
C73    B33     1.358   .     A
C73    Be73    1.390   7_565 A
He73   Be73    1.096   7_565 S
Be81   C81     1.389   12_565 A
Be81   He81    1.097   12_565 S
Be81   Be81    1.392   6     A
C81    B7      1.357   .     A
C81    Be81    1.389   12_565 A
He81   Be81    1.097   12_565 S
Be89   C89     1.389   12_565 A
Be89   He89    1.097   12_565 S
Be89   Be89    1.393   8     A
C89    Be89    1.389   12_565 A
C89    B5      1.357   25_455 A
He89   Be89    1.097   12_565 S
B1     C9      1.359   7_575 A
B1     Li1     1.097   .     S
B21    C49     1.358   7_575 A
B21    Li21    1.098   .     S
B5     Li5     1.098   .     S
B5     C89     1.357   25_545 A
B5     C89     1.357   32_545 A
B7     C81     1.357   6_556 A
B7     Li45    1.098   .     S
B45    C17     1.358   26_565 A
B45    C17     1.358   29_566 A
B45    Li7     1.098   9_554 S
Li7    B45     1.098   9_545 S
B17    C41     1.358   12_565 A
B17    Li17    1.097   .     S
B33    C73     1.358   7_565 A
B33    Li33    1.098   .     S
Li37   B41     1.097   .     S
B41    C1      1.358   14_545 A
B41    C1      1.358   21_565 A
