# Supplementary material for: Data-Driven Search Algorithm for Discovery of Synthesizable Zeolitic Imidazolate Frameworks
Source: JACS Au. 2025 Mar 7;5(3):1460–70. doi: 10.1021/jacsau.5c00077 (PMC11938011; doi:10.1021/jacsau.5c00077)
Supplement: Supplementary file 5 — au5c00077_si_005.zip [file au5c00077_si_005.zip › Tier 2/T-252_119_5_45196232.cif]

data_119_5_45196232.lmp-nosymm
_audit_creation_date              2023-09-12
_audit_creation_method            'Materials Studio'
_symmetry_space_group_name_H-M    'I-4M2'
_symmetry_Int_Tables_number       119
_symmetry_cell_setting            tetragonal
loop_
_symmetry_equiv_pos_as_xyz
  x,y,z
  -x,-y,z
  y,-x,-z
  -y,x,-z
  x,-y,z
  -x,y,z
  y,x,-z
  -y,-x,-z
  x+1/2,y+1/2,z+1/2
  -x+1/2,-y+1/2,z+1/2
  y+1/2,-x+1/2,-z+1/2
  -y+1/2,x+1/2,-z+1/2
  x+1/2,-y+1/2,z+1/2
  -x+1/2,y+1/2,z+1/2
  y+1/2,x+1/2,-z+1/2
  -y+1/2,-x+1/2,-z+1/2
_cell_length_a                    23.8313
_cell_length_b                    23.8313
_cell_length_c                    47.5890
_cell_angle_alpha                 90.0000
_cell_angle_beta                  90.0000
_cell_angle_gamma                 90.0000
loop_
_atom_site_label
_atom_site_type_symbol
_atom_site_fract_x
_atom_site_fract_y
_atom_site_fract_z
_atom_site_U_iso_or_equiv
_atom_site_adp_type
_atom_site_occupancy
H1     Zn    0.62467   0.63015   0.24155   0.00000  Uiso   1.00
H5     Zn    0.87427   0.18685   0.13714   0.00000  Uiso   1.00
H9     Zn    0.62509   0.34054   0.11968   0.00000  Uiso   1.00
H13    Zn    0.67840   0.12319   0.06403   0.00000  Uiso   1.00
H17    Zn    0.83605   0.37591   0.05747   0.00000  Uiso   1.00
C1     N     0.61056   0.54760   0.23639   0.00000  Uiso   1.00
C5     N     0.54739   0.66311   0.23948   0.00000  Uiso   1.00
C9     N     0.84871   0.16478   0.22322   0.00000  Uiso   1.00
C13    N     0.84916   0.18692   0.17711   0.00000  Uiso   1.00
C17    N     0.66092   0.35088   0.20493   0.00000  Uiso   1.00
C21    N     0.66138   0.34570   0.15756   0.00000  Uiso   1.00
C25    N     0.95265   0.15716   0.13646   0.00000  Uiso   1.00
C29    N     0.82820   0.14420   0.10920   0.00000  Uiso   1.00
C33    N     0.75501   0.12097   0.08134   0.00000  Uiso   1.00
C37    N     0.87151   0.26608   0.12352   0.00000  Uiso   1.00
C41    N     0.86311   0.33679   0.09219   0.00000  Uiso   1.00
C45    N     0.54735   0.37039   0.12494   0.00000  Uiso   1.00
C49    N     0.61720   0.25987   0.10913   0.00000  Uiso   1.00
C53    N     0.63576   0.17784   0.08738   0.00000  Uiso   1.00
C57    N     0.67426   0.37531   0.09057   0.00000  Uiso   1.00
C61    N     0.75485   0.38747   0.06642   0.00000  Uiso   1.00
C65    N     0.64346   0.04728   0.06357   0.00000  Uiso   1.00
C69    N     0.68901   0.14236   0.02356   0.00000  Uiso   1.00
C73    N     0.15577   0.33029   0.02243   0.00000  Uiso   1.00
C77    N     0.86656   0.45266   0.05011   0.00000  Uiso   1.00
He1    H     0.55209   0.55849   0.20168   0.00000  Uiso   1.00
He5    H     0.55931   0.75072   0.22860   0.00000  Uiso   1.00
He9    H     0.94079   0.06735   0.14143   0.00000  Uiso   1.00
He13   H     0.55949   0.45078   0.14529   0.00000  Uiso   1.00
He17   H     0.55659   0.22796   0.13922   0.00000  Uiso   1.00
He21   H     0.55605   0.05938   0.05235   0.00000  Uiso   1.00
He25   H     0.94604   0.44064   0.02871   0.00000  Uiso   1.00
Be1    C     0.80320   0.21297   0.18945   0.00000  Uiso   1.00
Be5    C     0.80273   0.19902   0.21788   0.00000  Uiso   1.00
B1     C     0.87450   0.15779   0.19806   0.00000  Uiso   1.00
Be9    C     0.71670   0.34458   0.16685   0.00000  Uiso   1.00
Be13   C     0.71642   0.34929   0.19607   0.00000  Uiso   1.00
B5     C     0.62964   0.34888   0.18115   0.00000  Uiso   1.00
Be17   C     0.80123   0.08958   0.07298   0.00000  Uiso   1.00
Be21   C     0.84640   0.10408   0.09007   0.00000  Uiso   1.00
B9     C     0.77331   0.15311   0.10304   0.00000  Uiso   1.00
Be25   C     0.87576   0.35990   0.11824   0.00000  Uiso   1.00
Be29   C     0.88238   0.31616   0.13741   0.00000  Uiso   1.00
B13    C     0.86062   0.28056   0.09652   0.00000  Uiso   1.00
Be33   C     0.59664   0.16761   0.10840   0.00000  Uiso   1.00
Be37   C     0.58495   0.21832   0.12173   0.00000  Uiso   1.00
B17    C     0.64732   0.23347   0.08888   0.00000  Uiso   1.00
Be41   C     0.71331   0.41924   0.05351   0.00000  Uiso   1.00
Be45   C     0.66349   0.41165   0.06840   0.00000  Uiso   1.00
B21    C     0.72923   0.36144   0.08825   0.00000  Uiso   1.00
Be49   C     0.16432   0.27319   0.01839   0.00000  Uiso   1.00
Be53   C     0.73881   0.15536   0.00989   0.00000  Uiso   1.00
B25    C     0.64878   0.14363   1.00340   0.00000  Uiso   1.00
Be57   C     0.57498   0.47088   0.21519   0.00000  Uiso   1.00
Be61   C     0.47073   0.71695   0.23292   0.00000  Uiso   1.00
Be65   C     0.02923   0.10207   0.13959   0.00000  Uiso   1.00
Be69   C     0.47075   0.41999   0.13730   0.00000  Uiso   1.00
Be73   C     0.58976   0.97074   0.05663   0.00000  Uiso   1.00
Be77   C     0.91554   0.52926   0.03709   0.00000  Uiso   1.00
He29   H     0.77373   0.21121   0.23468   0.00000  Uiso   1.00
He33   H     0.77452   0.23922   0.17711   0.00000  Uiso   1.00
Li3    H     0.91258   0.13252   0.19514   0.00000  Uiso   1.00
He37   H     0.75111   0.35074   0.21119   0.00000  Uiso   1.00
He41   H     0.75192   0.34215   0.15208   0.00000  Uiso   1.00
Li7    H     0.58355   0.34919   0.18104   0.00000  Uiso   1.00
He45   H     0.88982   0.08886   0.09014   0.00000  Uiso   1.00
He49   H     0.79852   0.05976   0.05548   0.00000  Uiso   1.00
Li11   H     0.74651   0.18261   0.11462   0.00000  Uiso   1.00
He53   H     0.89258   0.31677   0.15989   0.00000  Uiso   1.00
He57   H     0.88011   0.40540   0.12095   0.00000  Uiso   1.00
Li15   H     0.85140   0.24984   0.08001   0.00000  Uiso   1.00
He61   H     0.57987   0.12535   0.11200   0.00000  Uiso   1.00
Li19   H     0.67671   0.25495   0.07473   0.00000  Uiso   1.00
He65   H     0.62161   0.42965   0.06524   0.00000  Uiso   1.00
He69   H     0.72249   0.44458   0.03484   0.00000  Uiso   1.00
Li23   H     0.75082   0.33271   0.10269   0.00000  Uiso   1.00
He73   H     0.77876   0.15718   0.02126   0.00000  Uiso   1.00
He77   H     0.17589   0.24540   0.03577   0.00000  Uiso   1.00
Li27   H     0.60428   0.13505   0.00751   0.00000  Uiso   1.00
Li1    H     0.20091   0.50000   0.06934   0.00000  Uiso   1.00
B37    C     0.83925   0.50000   0.05802   0.00000  Uiso   1.00
B39    C     0.63165   0.50000   0.24814   0.00000  Uiso   1.00
B29    C     1.00000   0.18865   0.13518   0.00000  Uiso   1.00
Li31   H     1.00000   0.16170   0.23439   0.00000  Uiso   1.00
Li33   H     1.00000   0.23444   0.13252   0.00000  Uiso   1.00
B31    C     0.50000   0.63275   0.24372   0.00000  Uiso   1.00
B35    C     0.50000   0.34244   0.11761   0.00000  Uiso   1.00
Li35   H     0.50000   0.69833   0.10686   0.00000  Uiso   1.00
Li39   H     0.50000   0.58833   0.24985   0.00000  Uiso   1.00
B33    C     0.67421   1.00000   0.06706   0.00000  Uiso   1.00
Li37   H     0.71853   1.00000   0.07330   0.00000  Uiso   1.00
loop_
_geom_bond_atom_site_label_1
_geom_bond_atom_site_label_2
_geom_bond_distance
_geom_bond_site_symmetry_2
_ccdc_geom_bond_type
H1     C1      2.011   .     S
H1     C5      2.004   .     S
H1     C9      1.994   11_565 S
H1     C17     1.997   5_565 S
H5     C13     1.994   .     S
H5     C25     1.998   .     S
H5     C29     2.002   .     S
H5     C37     1.997   .     S
H9     C21     2.003   .     S
H9     C45     2.000   .     S
H9     C49     1.996   .     S
H9     C57     1.995   .     S
H13    C33     2.004   .     S
H13    C53     1.991   .     S
H13    C65     1.991   .     S
H13    C69     1.995   .     S
H17    C41     2.004   .     S
H17    C61     2.000   .     S
H17    C77     1.999   .     S
H17    C73     2.000   6_655 S
C1     B39     1.361   .     A
C1     Be57    1.389   5_565 A
C5     B31     1.356   .     A
C5     Be61    1.389   6_655 A
C9     Be5     1.390   .     S
C9     B1      1.356   .     D
C9     H1      1.994   12_645 S
C13    Be1     1.389   .     S
C13    B1      1.357   .     S
C17    Be13    1.389   .     S
C17    B5      1.356   .     D
C17    H1      1.997   5_565 S
C21    Be9     1.391   .     S
C21    B5      1.356   .     S
C25    B29     1.357   .     A
C25    Be65    1.390   6_655 A
C29    Be21    1.390   .     S
C29    B9      1.357   .     D
C33    Be17    1.390   .     S
C33    B9      1.358   .     S
C37    Be29    1.389   .     S
C37    B13     1.356   .     S
C41    Be25    1.390   .     S
C41    B13     1.357   .     D
C45    B35     1.356   .     A
C45    Be69    1.389   6_655 A
C49    Be37    1.390   .     S
C49    B17     1.356   .     S
C53    Be33    1.389   .     S
C53    B17     1.356   .     D
C57    Be45    1.389   .     S
C57    B21     1.356   .     S
C61    Be41    1.390   .     S
C61    B21     1.355   .     D
C65    B33     1.354   1_545 A
C65    Be73    1.390   5_565 A
C69    Be53    1.388   .     S
C69    B25     1.357   1_554 D
C73    Be49    1.389   .     S
C73    H17     2.000   6_655 S
C73    B25     1.358   3_566 S
C77    B37     1.356   .     A
C77    Be77    1.390   5_565 A
He1    Be57    1.096   5_565 S
He5    Be61    1.097   6_655 S
He9    Be65    1.097   6_655 S
He13   Be69    1.096   6_655 S
He17   Be37    1.097   .     S
He21   Be73    1.096   5_565 S
He25   Be77    1.097   5_565 S
Be1    Be5     1.393   .     D
Be1    He33    1.097   .     S
Be5    He29    1.096   .     S
B1     Li3     1.098   .     S
Be9    Be13    1.395   .     D
Be9    He41    1.096   .     S
Be13   He37    1.097   .     S
B5     Li7     1.098   .     S
Be17   Be21    1.393   .     D
Be17   He49    1.097   .     S
Be21   He45    1.097   .     S
B9     Li11    1.098   .     S
Be25   Be29    1.394   .     D
Be25   He57    1.097   .     S
Be29   He53    1.097   .     S
B13    Li15    1.096   .     S
Be33   Be37    1.393   .     D
Be33   He61    1.097   .     S
B17    Li19    1.098   .     S
Be41   Be45    1.394   .     D
Be41   He69    1.096   .     S
Be45   He65    1.097   .     S
B21    Li23    1.098   .     S
Be49   He77    1.095   .     S
Be49   Be53    1.392   3_565 D
Be53   He73    1.096   .     S
Be53   Be49    1.392   4_655 D
B25    C69     1.357   1_556 D
B25    Li27    1.098   1_556 S
B25    C73     1.358   4_656 S
Be57   C1      1.389   5_565 A
Be57   He1     1.096   5_565 S
Be57   Be57    1.388   5_565 A
Be61   C5      1.389   6_655 A
Be61   He5     1.097   6_655 S
Be61   Be61    1.395   6_655 A
Be65   C25     1.390   6_655 A
Be65   He9     1.097   6_655 S
Be65   Be65    1.393   6     A
Be69   C45     1.389   6_655 A
Be69   He13    1.096   6_655 S
Be69   Be69    1.394   6_655 A
Be73   C65     1.390   5_565 A
Be73   He21    1.096   5_565 S
Be73   Be73    1.394   5_575 A
Be77   C77     1.390   5_565 A
Be77   He25    1.097   5_565 S
Be77   Be77    1.394   5_565 A
Li27   B25     1.098   1_554 S
Li1    B37     1.098   2_665 S
B37    C77     1.356   5_565 A
B37    Li1     1.098   2_665 S
B39    C1      1.361   5_565 A
B39    Li31    1.097   11_565 S
B29    C25     1.357   6_755 A
B29    Li33    1.098   .     S
Li31   B39     1.097   12_645 S
B31    C5      1.356   6_655 A
B31    Li39    1.098   .     S
B35    C45     1.356   6_655 A
B35    Li35    1.098   2_665 S
Li35   B35     1.098   2_665 S
B33    C65     1.354   1_565 A
B33    C65     1.354   5_565 A
B33    Li37    1.097   .     S
