# Supplementary material for: Data-Driven Search Algorithm for Discovery of Synthesizable Zeolitic Imidazolate Frameworks
Source: JACS Au. 2025 Mar 7;5(3):1460–70. doi: 10.1021/jacsau.5c00077 (PMC11938011; doi:10.1021/jacsau.5c00077)
Supplement: Supplementary file 5 — au5c00077_si_005.zip [file au5c00077_si_005.zip › Tier 2/T-253_141_3_9230.cif]

data_141_3_9230.lmp-nosymm
_audit_creation_date              2023-09-12
_audit_creation_method            'Materials Studio'
_symmetry_space_group_name_H-M    'IMMA'
_symmetry_Int_Tables_number       74
_symmetry_cell_setting            orthorhombic
loop_
_symmetry_equiv_pos_as_xyz
  x,y,z
  -x,-y+1/2,z
  -x,y+1/2,-z
  x,-y,-z
  -x,-y,-z
  x,y+1/2,-z
  x,-y+1/2,z
  -x,y,z
  x+1/2,y+1/2,z+1/2
  -x+1/2,-y,z+1/2
  -x+1/2,y,-z+1/2
  x+1/2,-y+1/2,-z+1/2
  -x+1/2,-y+1/2,-z+1/2
  x+1/2,y,-z+1/2
  x+1/2,-y,z+1/2
  -x+1/2,y+1/2,z+1/2
_cell_length_a                    17.7151
_cell_length_b                    17.6157
_cell_length_c                    118.4460
_cell_angle_alpha                 90.0000
_cell_angle_beta                  90.0000
_cell_angle_gamma                 90.0000
loop_
_atom_site_label
_atom_site_type_symbol
_atom_site_fract_x
_atom_site_fract_y
_atom_site_fract_z
_atom_site_U_iso_or_equiv
_atom_site_adp_type
_atom_site_occupancy
H1     Zn   -0.17215   0.42012   0.22765   0.00000  Uiso   1.00
H3     Zn    0.16903   0.07698   0.02244   0.00000  Uiso   1.00
H9     Zn   -0.33291  -0.42451   0.18885   0.00000  Uiso   1.00
H11    Zn    0.32666  -0.08201   0.06122   0.00000  Uiso   1.00
H17    Zn   -0.16960   0.42112   0.15057   0.00000  Uiso   1.00
H19    Zn    0.16941   0.07907   0.09939   0.00000  Uiso   1.00
Be1    C    -0.23367  -0.46518   0.24465   0.00000  Uiso   1.00
C1     N    -0.22519   0.45988   0.24123   0.00000  Uiso   1.00
He1    H    -0.21740  -0.41795   0.23913   0.00000  Uiso   1.00
Be3    C     0.28308   0.01609   1.00537   0.00000  Uiso   1.00
C3     N     0.20856   0.02437   0.00880   0.00000  Uiso   1.00
He3    H     0.33006   0.03212   0.01092   0.00000  Uiso   1.00
Be9    C     0.03925   0.42699   0.24336   0.00000  Uiso   1.00
C9     N    -0.06377   0.42242   0.23224   0.00000  Uiso   1.00
He9    H    -0.42081   0.43100   0.24959   0.00000  Uiso   1.00
Be11   C     0.17221   0.28947   1.00669   0.00000  Uiso   1.00
C11    N     0.17036   0.18588   0.01783   0.00000  Uiso   1.00
He11   H     0.17455  -0.17037   1.00038   0.00000  Uiso   1.00
Be17   C    -0.27496   0.21048   0.22060   0.00000  Uiso   1.00
C17    N    -0.20613   0.31403   0.22487   0.00000  Uiso   1.00
He17   H    -0.31826   0.32990   0.21784   0.00000  Uiso   1.00
Be21   C    -0.03930  -0.02634   0.02967   0.00000  Uiso   1.00
C21    N     0.06368   0.04263   0.02531   0.00000  Uiso   1.00
He21   H     0.07948  -0.06972   0.03248   0.00000  Uiso   1.00
Be25   C    -0.17651  -0.44267   0.19863   0.00000  Uiso   1.00
Be27   C    -0.13906  -0.47708   0.20761   0.00000  Uiso   1.00
C25    N    -0.19181   0.48306   0.21394   0.00000  Uiso   1.00
B5     C    -0.25896   0.49445   0.20868   0.00000  Uiso   1.00
C27    N    -0.25251  -0.46162   0.19931   0.00000  Uiso   1.00
He25   H    -0.07937  -0.47536   0.21002   0.00000  Uiso   1.00
He27   H    -0.15487  -0.40647   0.19183   0.00000  Uiso   1.00
Li5    H    -0.31268   0.47078   0.21165   0.00000  Uiso   1.00
Be29   C     0.30972   0.07408   0.05101   0.00000  Uiso   1.00
Be31   C     0.27465   0.11113   0.04206   0.00000  Uiso   1.00
C29    N     0.23285   0.05802   0.03606   0.00000  Uiso   1.00
B7     C     0.24401  -0.00901   0.04147   0.00000  Uiso   1.00
C31    N     0.28954  -0.00208   0.05063   0.00000  Uiso   1.00
He29   H     0.27700   0.17080   0.03946   0.00000  Uiso   1.00
He31   H     0.34724   0.09608   0.05761   0.00000  Uiso   1.00
Li7    H     0.21904  -0.06298   0.03874   0.00000  Uiso   1.00
Be41   C     0.46063   0.46129   0.19499   0.00000  Uiso   1.00
C41    N    -0.43619  -0.46721   0.19165   0.00000  Uiso   1.00
He41   H    -0.42023   0.41646   0.19716   0.00000  Uiso   1.00
Be43   C     0.21260  -0.28960   0.05528   0.00000  Uiso   1.00
C43    N     0.28403  -0.18583   0.05846   0.00000  Uiso   1.00
He43   H     0.16777  -0.16980   0.05323   0.00000  Uiso   1.00
Be49   C    -0.37546  -0.21054   0.20260   0.00000  Uiso   1.00
C49    N    -0.34530  -0.31424   0.19243   0.00000  Uiso   1.00
He49   H    -0.39469  -0.32956   0.20908   0.00000  Uiso   1.00
Be53   C    -0.46076  -0.12403   0.04738   0.00000  Uiso   1.00
C53    N     0.43615  -0.09435   0.05760   0.00000  Uiso   1.00
He53   H     0.42086  -0.14292   0.04088   0.00000  Uiso   1.00
Be57   C    -0.28058  -0.44874   0.15434   0.00000  Uiso   1.00
Be59   C    -0.31789  -0.41194   0.16313   0.00000  Uiso   1.00
C57    N    -0.29642  -0.44600   0.17320   0.00000  Uiso   1.00
B17    C    -0.24875   0.49701   0.17023   0.00000  Uiso   1.00
C59    N    -0.23657   0.49367   0.15893   0.00000  Uiso   1.00
He57   H    -0.35733  -0.36399   0.16300   0.00000  Uiso   1.00
He59   H    -0.28222  -0.43857   0.14521   0.00000  Uiso   1.00
Li17   H    -0.22210   0.45844   0.17632   0.00000  Uiso   1.00
Be61   C     0.29940  -0.03147   0.09576   0.00000  Uiso   1.00
Be63   C     0.33783  -0.06751   0.08700   0.00000  Uiso   1.00
C61    N     0.30478  -0.04573   0.07688   0.00000  Uiso   1.00
B19    C     0.24663   0.00055   0.07978   0.00000  Uiso   1.00
C63    N     0.24069   0.01052   0.09111   0.00000  Uiso   1.00
He61   H     0.38641  -0.10603   0.08718   0.00000  Uiso   1.00
He63   H     0.30832  -0.03362   0.10491   0.00000  Uiso   1.00
Li19   H     0.20881   0.02737   0.07362   0.00000  Uiso   1.00
Be73   C    -0.14819  -0.47199   0.11909   0.00000  Uiso   1.00
Be75   C    -0.14810  -0.47205   0.13084   0.00000  Uiso   1.00
C73    N    -0.16549   0.45509   0.13450   0.00000  Uiso   1.00
B25    C    -0.17445   0.41332   0.12496   0.00000  Uiso   1.00
C75    N    -0.16543   0.45514   0.11543   0.00000  Uiso   1.00
He73   H    -0.13712  -0.42595   0.13685   0.00000  Uiso   1.00
He75   H    -0.13757  -0.42582   0.11308   0.00000  Uiso   1.00
Li25   H    -0.18903   0.35273   0.12496   0.00000  Uiso   1.00
Be81   C     0.03931   0.43377   0.16748   0.00000  Uiso   1.00
C81    N    -0.06379   0.42864   0.15636   0.00000  Uiso   1.00
He81   H    -0.07940   0.43785   0.17450   0.00000  Uiso   1.00
Be83   C     0.28058   0.28954   0.09766   0.00000  Uiso   1.00
C83    N     0.20621   0.18590   0.09832   0.00000  Uiso   1.00
He83   H     0.32743   0.16993   0.09709   0.00000  Uiso   1.00
Be89   C    -0.27979   0.21045   0.15352   0.00000  Uiso   1.00
C89    N    -0.20594   0.31415   0.15205   0.00000  Uiso   1.00
He89   H    -0.32629   0.33004   0.15459   0.00000  Uiso   1.00
Be93   C    -0.03931   0.07722   0.08230   0.00000  Uiso   1.00
C93    N     0.06380   0.07444   0.09343   0.00000  Uiso   1.00
He93   H     0.07936   0.07855   0.07525   0.00000  Uiso   1.00
B1     C     0.16735   0.25000   0.02417   0.00000  Uiso   1.00
Li1    H     0.16431   0.25000   0.03342   0.00000  Uiso   1.00
B3     C    -0.16737   0.25000   0.22750   0.00000  Uiso   1.00
Li3    H    -0.11023   0.25000   0.23110   0.00000  Uiso   1.00
B29    C     0.16392   0.25000   0.09898   0.00000  Uiso   1.00
Li29   H     0.10204   0.25000   0.09955   0.00000  Uiso   1.00
B31    C    -0.16410   0.25000   0.15094   0.00000  Uiso   1.00
Li31   H    -0.10268   0.25000   0.14969   0.00000  Uiso   1.00
B13    C     0.32415  -0.25000   0.06052   0.00000  Uiso   1.00
Li13   H     0.38350  -0.25000   0.06321   0.00000  Uiso   1.00
B15    C    -0.32727  -0.25000   0.18667   0.00000  Uiso   1.00
Li15   H    -0.30148  -0.25000   0.17825   0.00000  Uiso   1.00
B33    C    -0.25000   0.41712   0.25000   0.00000  Uiso   1.00
Li33   H    -0.25000   0.35477   0.25000   0.00000  Uiso   1.00
B37    C     0.16605   0.00000   1.00000   0.00000  Uiso   1.00
Li38   H     0.10405   0.00000   1.00000   0.00000  Uiso   1.00
Li37   H    -0.00000   0.07208   0.10906   0.00000  Uiso   1.00
B38    C    -0.00000   0.07445   0.09979   0.00000  Uiso   1.00
Li39   H    -0.00000   0.08026   0.14079   0.00000  Uiso   1.00
B40    C    -0.00000   0.07604   0.15005   0.00000  Uiso   1.00
B41    C    -0.00000   0.41793   0.22592   0.00000  Uiso   1.00
Li41   H    -0.00000   0.41264   0.21669   0.00000  Uiso   1.00
B42    C    -0.00000   0.41855   0.02264   0.00000  Uiso   1.00
Li42   H    -0.00000   0.36128   0.01897   0.00000  Uiso   1.00
B43    C     0.50000  -0.07293   0.18950   0.00000  Uiso   1.00
Li43   H     0.50000  -0.13234   0.18668   0.00000  Uiso   1.00
B44    C     0.50000  -0.07666   0.06339   0.00000  Uiso   1.00
Li44   H     0.50000  -0.05133   0.07186   0.00000  Uiso   1.00
loop_
_geom_bond_atom_site_label_1
_geom_bond_atom_site_label_2
_geom_bond_distance
_geom_bond_site_symmetry_2
_ccdc_geom_bond_type
H1     C1      1.990   .     S
H1     C9      1.996   .     S
H1     C17     1.991   .     S
H1     C25     1.997   .     S
H3     C3      1.989   .     S
H3     C11     1.995   .     S
H3     C21     1.991   .     S
H3     C29     1.998   .     S
H9     C27     1.998   .     S
H9     C41     2.006   .     S
H9     C49     2.000   .     S
H9     C57     1.999   .     S
H11    C31     1.997   .     S
H11    C43     2.006   .     S
H11    C53     1.998   .     S
H11    C61     2.000   .     S
H17    C59     2.005   .     S
H17    C73     1.997   .     S
H17    C81     2.000   .     S
H17    C89     1.999   .     S
H19    C63     2.004   .     S
H19    C83     1.995   .     S
H19    C93     2.001   .     S
H19    C75     1.995   2     S
Be1    C1      1.389   1_545 A
Be1    He1     1.097   .     S
Be1    Be1     1.393   11_455 A
C1     Be1     1.389   1_565 A
C1     B33     1.356   .     A
Be3    C3      1.389   1_556 A
Be3    He3     1.097   1_556 S
Be3    Be3     1.393   4_557 A
C3     Be3     1.389   1_554 A
C3     B37     1.356   1_554 A
He3    Be3     1.097   1_554 S
Be9    C9      1.389   8     A
Be9    Be9     1.391   8     A
Be9    He9     1.097   14    S
C9     B41     1.358   .     A
C9     Be9     1.389   8     A
He9    Be9     1.097   14_455 S
Be11   Be11    1.391   7     A
Be11   He11    1.097   6_557 S
Be11   C11     1.390   7_556 A
C11    B1      1.357   .     A
C11    Be11    1.390   7_554 A
He11   Be11    1.097   6_547 S
Be17   Be17    1.392   7     A
Be17   C17     1.389   7     A
Be17   He17    1.096   7     S
C17    B3      1.357   .     A
C17    Be17    1.389   7     A
He17   Be17    1.096   7     S
Be21   Be21    1.392   8     A
Be21   C21     1.389   8     A
Be21   He21    1.096   8     S
C21    Be21    1.389   8     A
C21    B42     1.356   2     A
He21   Be21    1.096   8     S
Be25   Be27    1.392   .     D
Be25   C27     1.389   .     S
Be25   He27    1.097   .     S
Be27   C25     1.389   1_545 S
Be27   He25    1.096   .     S
C25    Be27    1.389   1_565 S
C25    B5      1.358   .     S
B5     C27     1.358   1_565 D
B5     Li5     1.097   .     S
C27    B5      1.358   1_545 D
Be29   Be31    1.392   .     D
Be29   C31     1.389   .     S
Be29   He31    1.097   .     S
Be31   C29     1.389   .     S
Be31   He29    1.096   .     S
C29    B7      1.358   .     S
B7     C31     1.357   .     D
B7     Li7     1.097   .     S
Be41   Be41    1.395   8_655 A
Be41   C41     1.389   8_565 A
Be41   He41    1.096   8     S
C41    Be41    1.389   8_545 A
C41    B43     1.357   2_545 A
He41   Be41    1.096   8     S
Be43   He43    1.096   7_545 S
Be43   Be43    1.395   7_545 A
Be43   C43     1.389   7_545 A
C43    B13     1.357   .     A
C43    Be43    1.389   7_545 A
He43   Be43    1.096   7_545 S
Be49   He49    1.097   7_545 S
Be49   Be49    1.390   7_545 A
Be49   C49     1.388   7_545 A
C49    B15     1.359   .     A
C49    Be49    1.388   7_545 A
He49   Be49    1.097   7_545 S
Be53   Be53    1.390   8_455 A
Be53   He53    1.097   8     S
Be53   C53     1.389   8     A
C53    B44     1.359   .     A
C53    Be53    1.389   8     A
He53   Be53    1.097   8     S
Be57   Be59    1.393   .     D
Be57   C59     1.390   1_545 S
Be57   He59    1.097   .     S
Be59   C57     1.388   .     S
Be59   He57    1.096   .     S
C57    B17     1.358   1_545 D
B17    C57     1.358   1_565 D
B17    C59     1.357   .     S
B17    Li17    1.098   .     S
C59    Be57    1.390   1_565 S
Be61   Be63    1.394   .     D
Be61   C63     1.390   .     S
Be61   He63    1.097   .     S
Be63   C61     1.388   .     S
Be63   He61    1.096   .     S
C61    B19     1.358   .     S
B19    C63     1.358   .     D
B19    Li19    1.098   .     S
Be73   Be75    1.392   .     D
Be73   C75     1.389   1_545 S
Be73   He75    1.097   .     S
Be75   C73     1.389   1_545 S
Be75   He73    1.097   .     S
C73    Be75    1.389   1_565 S
C73    B25     1.358   .     S
B25    C75     1.357   .     D
B25    Li25    1.098   .     S
C75    Be73    1.389   1_565 S
C75    H19     1.995   2     S
Be81   C81     1.390   8     A
Be81   Be81    1.393   8     A
Be81   He81    1.096   8     S
C81    Be81    1.390   8     A
C81    B40     1.358   2     A
He81   Be81    1.096   8     S
Be83   Be83    1.393   7     A
Be83   C83     1.389   7     A
Be83   He83    1.097   7     S
C83    B29     1.357   .     A
C83    Be83    1.389   7     A
He83   Be83    1.097   7     S
Be89   Be89    1.393   7     A
Be89   He89    1.097   7     S
Be89   C89     1.389   7     A
C89    B31     1.358   .     A
C89    Be89    1.389   7     A
He89   Be89    1.097   7     S
Be93   Be93    1.393   8     A
Be93   C93     1.389   8     A
Be93   He93    1.096   8     S
C93    B38     1.358   .     A
C93    Be93    1.389   8     A
He93   Be93    1.096   8     S
B1     C11     1.357   7     A
B1     Li1     1.097   .     S
B3     C17     1.357   7     A
B3     Li3     1.098   .     S
B29    C83     1.357   7     A
B29    Li29    1.098   .     S
B31    C89     1.358   7     A
B31    Li31    1.098   .     S
B13    C43     1.357   7_545 A
B13    Li13    1.099   .     S
B15    C49     1.359   7_545 A
B15    Li15    1.097   .     S
B33    C1      1.356   11_455 A
B33    Li33    1.098   .     S
B37    C3      1.356   1_556 A
B37    C3      1.356   4_556 A
B37    Li38    1.098   .     S
Li37   B38     1.098   .     S
B38    C93     1.358   8     A
Li39   B40     1.099   .     S
B40    C81     1.358   2     A
B40    C81     1.358   7     A
B41    C9      1.358   8     A
B41    Li41    1.097   .     S
B42    Li42    1.099   .     S
B42    C21     1.356   2     A
B42    C21     1.356   7     A
B43    Li43    1.099   .     S
B43    C41     1.357   2_545 A
B43    C41     1.357   7_645 A
B44    C53     1.359   8_655 A
B44    Li44    1.098   .     S
