# Supplementary material for: Data-Driven Search Algorithm for Discovery of Synthesizable Zeolitic Imidazolate Frameworks
Source: JACS Au. 2025 Mar 7;5(3):1460–70. doi: 10.1021/jacsau.5c00077 (PMC11938011; doi:10.1021/jacsau.5c00077)
Supplement: Supplementary file 5 — au5c00077_si_005.zip [file au5c00077_si_005.zip › Tier 2/T-254_69_3_28662.cif]

data_69_3_28662.lmp-nosymm
_audit_creation_date              2023-09-12
_audit_creation_method            'Materials Studio'
_symmetry_space_group_name_H-M    'FMMM'
_symmetry_Int_Tables_number       69
_symmetry_cell_setting            orthorhombic
loop_
_symmetry_equiv_pos_as_xyz
  x,y,z
  -x,-y,z
  -x,y,-z
  x,-y,-z
  -x,-y,-z
  x,y,-z
  x,-y,z
  -x,y,z
  x,y+1/2,z+1/2
  -x,-y+1/2,z+1/2
  -x,y+1/2,-z+1/2
  x,-y+1/2,-z+1/2
  -x,-y+1/2,-z+1/2
  x,y+1/2,-z+1/2
  x,-y+1/2,z+1/2
  -x,y+1/2,z+1/2
  x+1/2,y,z+1/2
  -x+1/2,-y,z+1/2
  -x+1/2,y,-z+1/2
  x+1/2,-y,-z+1/2
  -x+1/2,-y,-z+1/2
  x+1/2,y,-z+1/2
  x+1/2,-y,z+1/2
  -x+1/2,y,z+1/2
  x+1/2,y+1/2,z
  -x+1/2,-y+1/2,z
  -x+1/2,y+1/2,-z
  x+1/2,-y+1/2,-z
  -x+1/2,-y+1/2,-z
  x+1/2,y+1/2,-z
  x+1/2,-y+1/2,z
  -x+1/2,y+1/2,z
_cell_length_a                    58.3168
_cell_length_b                    36.8676
_cell_length_c                    17.6574
_cell_angle_alpha                 90.0000
_cell_angle_beta                  90.0000
_cell_angle_gamma                 90.0000
loop_
_atom_site_label
_atom_site_type_symbol
_atom_site_fract_x
_atom_site_fract_y
_atom_site_fract_z
_atom_site_U_iso_or_equiv
_atom_site_adp_type
_atom_site_occupancy
H1     Zn    0.20393   0.17756   0.17222   0.00000  Uiso   1.00
H9     Zn    0.13488   0.08358   0.33188   0.00000  Uiso   1.00
H17    Zn    0.05132   0.17749   0.32711   0.00000  Uiso   1.00
Be1    C     0.26085   0.12369   0.26653   0.00000  Uiso   1.00
C1     N     0.23218   0.15947   0.22464   0.00000  Uiso   1.00
He1    H     0.22797   0.10107   0.21709   0.00000  Uiso   1.00
Be9    C     0.16926   0.26695   0.26745   0.00000  Uiso   1.00
C9     N     0.19190   0.22224   0.22284   0.00000  Uiso   1.00
He9    H     0.15498   0.21563   0.21492   0.00000  Uiso   1.00
Be17   C     0.23505   0.19434   0.96058   0.00000  Uiso   1.00
C17    N     0.21352   0.18328   0.06404   0.00000  Uiso   1.00
He17   H     0.24886   0.20069   0.07942   0.00000  Uiso   1.00
Be25   C     0.15570   0.09251   0.17608   0.00000  Uiso   1.00
Be33   C     0.17146   0.11389   0.13708   0.00000  Uiso   1.00
C25    N     0.17984   0.13983   0.18686   0.00000  Uiso   1.00
B1     C     0.16942   0.13305   0.25411   0.00000  Uiso   1.00
C33    N     0.15471   0.10461   0.25058   0.00000  Uiso   1.00
He25   H     0.17723   0.11268   0.07807   0.00000  Uiso   1.00
He33   H     0.14537   0.06942   0.15683   0.00000  Uiso   1.00
Li1    H     0.17268   0.14872   0.30582   0.00000  Uiso   1.00
Be41   C     0.14786   0.13611   0.53944   0.00000  Uiso   1.00
C41    N     0.14193   0.10154   0.43605   0.00000  Uiso   1.00
He41   H     0.15175   0.15795   0.42044   0.00000  Uiso   1.00
Be49   C     0.16431   0.01885   0.69172   0.00000  Uiso   1.00
C49    N     0.14215   0.03071   0.32319   0.00000  Uiso   1.00
He49   H     0.17841   0.03794   0.29811   0.00000  Uiso   1.00
Be57   C     0.06607   0.10240   0.27023   0.00000  Uiso   1.00
Be65   C     0.08540   0.08018   0.27137   0.00000  Uiso   1.00
C57    N     0.10227   0.09752   0.31345   0.00000  Uiso   1.00
B9     C     0.09299   0.12972   0.33472   0.00000  Uiso   1.00
C65    N     0.07104   0.13375   0.31075   0.00000  Uiso   1.00
He57   H     0.08836   0.05336   0.24640   0.00000  Uiso   1.00
He65   H     0.04919   0.09820   0.24430   0.00000  Uiso   1.00
Li9    H     0.10202   0.14991   0.36940   0.00000  Uiso   1.00
Be73   C     0.08592   0.26723   0.23380   0.00000  Uiso   1.00
C73    N     0.06329   0.22172   0.27470   0.00000  Uiso   1.00
He73   H     0.10020   0.21501   0.28215   0.00000  Uiso   1.00
Be81   C     0.04657   0.22741   0.53939   0.00000  Uiso   1.00
C81    N     0.05092   0.19229   0.43597   0.00000  Uiso   1.00
He81   H     0.04415   0.24983   0.42055   0.00000  Uiso   1.00
Be89   C     0.01194   0.15719   0.77968   0.00000  Uiso   1.00
C89    N     0.01935   0.16893   0.29096   0.00000  Uiso   1.00
He89   H     0.02418   0.14974   0.17581   0.00000  Uiso   1.00
B17    C     0.25000   0.17977   0.25000   0.00000  Uiso   1.00
Li17   H     0.25000   0.20942   0.25000   0.00000  Uiso   1.00
B21    C     0.20473   0.25000   0.25000   0.00000  Uiso   1.00
Li21   H     0.22348   0.25000   0.25000   0.00000  Uiso   1.00
B25    C     0.05039   0.25000   0.25000   0.00000  Uiso   1.00
Li25   H     0.03155   0.25000   0.25000   0.00000  Uiso   1.00
B29    C     0.20108   0.17792   1.00000   0.00000  Uiso   1.00
Li29   H     0.18304   0.16944   1.00000   0.00000  Uiso   1.00
B33    C     0.13801   0.08210   0.50000   0.00000  Uiso   1.00
Li33   H     0.13315   0.05333   0.50000   0.00000  Uiso   1.00
B37    C     0.05284   0.17209   0.50000   0.00000  Uiso   1.00
Li37   H     0.05640   0.14285   0.50000   0.00000  Uiso   1.00
Li41   H     0.50000   0.31410   0.38967   0.00000  Uiso   1.00
B41    C     0.12963   1.00000   0.66638   0.00000  Uiso   1.00
Li43   H     0.38880   1.00000   0.84648   0.00000  Uiso   1.00
B44    C     1.00000   0.17609   0.66908   0.00000  Uiso   1.00
loop_
_geom_bond_atom_site_label_1
_geom_bond_atom_site_label_2
_geom_bond_distance
_geom_bond_site_symmetry_2
_ccdc_geom_bond_type
H1     C1      2.004   .     S
H1     C9      2.002   .     S
H1     C17     2.002   .     S
H1     C25     1.994   .     S
H9     C33     2.000   .     S
H9     C41     1.998   .     S
H9     C49     2.001   .     S
H9     C57     1.996   .     S
H17    C65     2.002   .     S
H17    C73     2.001   .     S
H17    C81     1.998   .     S
H17    C89     1.995   .     S
Be1    C1      1.389   19    A
Be1    He1     1.097   19    S
Be1    Be1     1.394   19    A
C1     B17     1.356   .     A
C1     Be1     1.389   19    A
He1    Be1     1.097   19    S
Be9    C9      1.390   12    A
Be9    He9     1.097   12    S
Be9    Be9     1.394   12    A
C9     B21     1.356   .     A
C9     Be9     1.390   12    A
He9    Be9     1.097   12    S
Be17   Be17    1.392   6_557 A
Be17   C17     1.390   6_556 A
Be17   He17    1.097   6_556 S
C17    B29     1.358   1_554 A
C17    Be17    1.390   6_556 A
He17   Be17    1.097   6_556 S
Be25   Be33    1.393   .     D
Be25   C33     1.390   .     S
Be25   He33    1.097   .     S
Be33   C25     1.388   .     S
Be33   He25    1.096   .     S
C25    B1      1.357   .     D
B1     C33     1.356   .     S
B1     Li1     1.097   .     S
Be41   He41    1.096   6_556 S
Be41   C41     1.390   6_556 A
Be41   Be41    1.393   6_556 A
C41    B33     1.357   .     A
C41    Be41    1.390   6_556 A
He41   Be41    1.096   6_556 S
Be49   He49    1.097   6_556 S
Be49   C49     1.389   6_556 A
Be49   Be49    1.390   7     A
C49    Be49    1.389   6_556 A
C49    B41     1.360   4_566 A
He49   Be49    1.097   6_556 S
Be57   Be65    1.394   .     D
Be57   C65     1.390   .     S
Be57   He65    1.097   .     S
Be65   C57     1.389   .     S
Be65   He57    1.096   .     S
C57    B9      1.358   .     D
B9     C65     1.357   .     S
B9     Li9     1.098   .     S
Be73   C73     1.389   12    A
Be73   He73    1.096   12    S
Be73   Be73    1.393   12    A
C73    B25     1.357   .     A
C73    Be73    1.389   12    A
He73   Be73    1.096   12    S
Be81   C81     1.389   6_556 A
Be81   He81    1.097   6_556 S
Be81   Be81    1.391   6_556 A
C81    B37     1.359   .     A
C81    Be81    1.389   6_556 A
He81   Be81    1.097   6_556 S
Be89   Be89    1.393   8     A
Be89   C89     1.389   6_556 A
Be89   He89    1.097   6_556 S
C89    Be89    1.389   6_556 A
C89    B44     1.357   3_656 A
He89   Be89    1.097   6_556 S
B17    C1      1.356   19    A
B17    Li17    1.093   .     S
B21    C9      1.356   12    A
B21    Li21    1.093   .     S
B25    C73     1.357   12    A
B25    Li25    1.099   .     S
B29    C17     1.358   1_556 A
B29    C17     1.358   6_556 A
B29    Li29    1.097   .     S
B33    C41     1.357   6_556 A
B33    Li33    1.098   .     S
B37    C81     1.359   6_556 A
B37    Li37    1.098   .     S
Li41   B44     1.099   28_456 S
B41    C49     1.360   4_566 A
B41    C49     1.360   6_566 A
B41    Li43    1.099   19_556 S
Li43   B41     1.099   19_556 S
B44    C89     1.357   3_656 A
B44    C89     1.357   6_656 A
B44    Li41    1.099   28_556 S
