# Supplementary material for: Data-Driven Search Algorithm for Discovery of Synthesizable Zeolitic Imidazolate Frameworks
Source: JACS Au. 2025 Mar 7;5(3):1460–70. doi: 10.1021/jacsau.5c00077 (PMC11938011; doi:10.1021/jacsau.5c00077)
Supplement: Supplementary file 5 — au5c00077_si_005.zip [file au5c00077_si_005.zip › Tier 2/T-255_74_3_2554843.cif]

data_74_3_2554843.lmp-nosymm
_audit_creation_date              2023-09-12
_audit_creation_method            'Materials Studio'
_symmetry_space_group_name_H-M    'P-1'
_symmetry_Int_Tables_number       2
_symmetry_cell_setting            triclinic
loop_
_symmetry_equiv_pos_as_xyz
  x,y,z
  -x,-y,-z
_cell_length_a                    49.3903
_cell_length_b                    16.8508
_cell_length_c                    18.2913
_cell_angle_alpha                 88.7740
_cell_angle_beta                  90.3821
_cell_angle_gamma                 89.8622
loop_
_atom_site_label
_atom_site_type_symbol
_atom_site_fract_x
_atom_site_fract_y
_atom_site_fract_z
_atom_site_U_iso_or_equiv
_atom_site_adp_type
_atom_site_occupancy
H1     Zn    0.05699   0.15518   0.60733   0.00000  Uiso   1.00
H2     Zn    0.03945   0.30274   0.90042   0.00000  Uiso   1.00
H3     Zn    0.05279   0.65925   0.88391   0.00000  Uiso   1.00
H4     Zn    0.04390   0.79970   0.57946   0.00000  Uiso   1.00
H5     Zn    0.14718   0.16788   0.96151   0.00000  Uiso   1.00
H6     Zn    0.16397   0.31807   0.66249   0.00000  Uiso   1.00
H7     Zn    0.15528   0.66656   0.56795   0.00000  Uiso   1.00
H8     Zn    0.15895   0.82975   0.85446   0.00000  Uiso   1.00
H9     Zn    0.24835   0.11740   0.14937   0.00000  Uiso   1.00
H10    Zn    0.24343   0.61592   0.35597   0.00000  Uiso   1.00
He1    H     0.24237   0.50818   0.21206   0.00000  Uiso   1.00
Be1    C     1.00201   0.29483   0.48511   0.00000  Uiso   1.00
Be2    C     0.02546   0.28430   0.52684   0.00000  Uiso   1.00
C1     N     0.02813   0.20393   0.54404   0.00000  Uiso   1.00
B1     C     0.00603   0.16887   0.51441   0.00000  Uiso   1.00
C2     N     0.01036   0.77859   0.52180   0.00000  Uiso   1.00
He2    H     0.04059   0.32753   0.54451   0.00000  Uiso   1.00
He3    H     0.00681   0.65118   0.53982   0.00000  Uiso   1.00
C3     N     0.24552   0.63017   0.24731   0.00000  Uiso   1.00
Li1    H     1.00196   0.10494   0.51878   0.00000  Uiso   1.00
Be3    C     0.04174   0.71627   0.03640   0.00000  Uiso   1.00
Be4    C     0.02056   0.72574   0.08530   0.00000  Uiso   1.00
C4     N     1.00312   0.30012   0.94783   0.00000  Uiso   1.00
B2     C     1.00445   0.67408   0.98548   0.00000  Uiso   1.00
C5     N     0.03135   0.68335   0.97317   0.00000  Uiso   1.00
He4    H     0.02050   0.74983   0.14055   0.00000  Uiso   1.00
He5    H     0.06331   0.73052   0.04185   0.00000  Uiso   1.00
Li2    H     0.00971   0.35054   0.05456   0.00000  Uiso   1.00
Be5    C     0.03778   0.14149   0.83147   0.00000  Uiso   1.00
Be6    C     0.04217   0.10530   0.76485   0.00000  Uiso   1.00
C6     N     0.04812   0.16420   0.71319   0.00000  Uiso   1.00
B3     C     0.04682   0.23358   0.74938   0.00000  Uiso   1.00
C7     N     0.04076   0.22293   0.82116   0.00000  Uiso   1.00
He6    H     0.04186   0.04239   0.75086   0.00000  Uiso   1.00
He7    H     0.03280   0.11563   0.88525   0.00000  Uiso   1.00
Li3    H     0.05014   0.29195   0.72326   0.00000  Uiso   1.00
Be7    C     0.01627   0.81338   0.72790   0.00000  Uiso   1.00
Be8    C     0.01838   0.78077   0.79835   0.00000  Uiso   1.00
C8     N     0.03907   0.72474   0.79900   0.00000  Uiso   1.00
B4     C     0.04895   0.72554   0.72993   0.00000  Uiso   1.00
C9     N     0.03576   0.77795   0.68486   0.00000  Uiso   1.00
He8    H     0.00679   0.79300   0.84782   0.00000  Uiso   1.00
He9    H     1.00234   0.85838   0.70512   0.00000  Uiso   1.00
Li4    H     0.06561   0.68737   0.71222   0.00000  Uiso   1.00
Be9    C     0.08034   0.93407   0.52615   0.00000  Uiso   1.00
Be10   C     0.08345   0.01568   0.53319   0.00000  Uiso   1.00
C10    N     0.06363   0.04244   0.58027   0.00000  Uiso   1.00
B5     C     0.04888   0.97722   0.59881   0.00000  Uiso   1.00
C11    N     0.05853   0.90998   0.56869   0.00000  Uiso   1.00
He10   H     0.09842   0.05640   0.50924   0.00000  Uiso   1.00
He11   H     0.09207   0.89148   0.49460   0.00000  Uiso   1.00
Li5    H     0.03140   0.97835   0.63549   0.00000  Uiso   1.00
Be11   C     0.07268   0.51180   0.80957   0.00000  Uiso   1.00
Be12   C     0.06960   0.42971   0.81217   0.00000  Uiso   1.00
C12    N     0.05023   0.41096   0.86449   0.00000  Uiso   1.00
B6     C     0.04281   0.48137   0.89317   0.00000  Uiso   1.00
C13    N     0.05573   0.54410   0.86152   0.00000  Uiso   1.00
He12   H     0.07971   0.38381   0.78062   0.00000  Uiso   1.00
He13   H     0.08589   0.54930   0.77555   0.00000  Uiso   1.00
Li6    H     0.02775   0.48715   0.93661   0.00000  Uiso   1.00
Be13   C     0.12327   0.29419   0.53926   0.00000  Uiso   1.00
Be14   C     0.09862   0.25685   0.52632   0.00000  Uiso   1.00
C14    N     0.08994   0.22227   0.59166   0.00000  Uiso   1.00
B7     C     0.10967   0.23795   0.64129   0.00000  Uiso   1.00
C15    N     0.13005   0.28238   0.61253   0.00000  Uiso   1.00
He14   H     0.08650   0.25284   0.47607   0.00000  Uiso   1.00
He15   H     0.13645   0.32800   0.50203   0.00000  Uiso   1.00
Li7    H     0.10881   0.21851   0.69888   0.00000  Uiso   1.00
Be15   C     0.09493   0.19750   0.05044   0.00000  Uiso   1.00
Be16   C     0.06923   0.22880   0.03617   0.00000  Uiso   1.00
C16    N     0.06875   0.25767   0.96448   0.00000  Uiso   1.00
B8     C     0.09385   0.24379   0.93790   0.00000  Uiso   1.00
C17    N     0.11051   0.20840   0.98805   0.00000  Uiso   1.00
He16   H     0.05129   0.23223   0.07093   0.00000  Uiso   1.00
He17   H     0.10334   0.16882   0.09996   0.00000  Uiso   1.00
Li8    H     0.10016   0.26075   0.88228   0.00000  Uiso   1.00
Be17   C     0.13398   0.69450   0.94498   0.00000  Uiso   1.00
Be18   C     0.10930   0.65522   0.95148   0.00000  Uiso   1.00
C18    N     0.09124   0.68958   0.90153   0.00000  Uiso   1.00
B9     C     0.10525   0.74821   0.86687   0.00000  Uiso   1.00
C19    N     0.13121   0.75321   0.89097   0.00000  Uiso   1.00
He18   H     0.10326   0.60540   0.98729   0.00000  Uiso   1.00
He19   H     0.15322   0.68502   0.97420   0.00000  Uiso   1.00
Li9    H     0.09654   0.78698   0.82378   0.00000  Uiso   1.00
Be19   C     0.09915   0.62927   0.50321   0.00000  Uiso   1.00
Be20   C     0.07309   0.66108   0.50504   0.00000  Uiso   1.00
C20    N     0.07358   0.72671   0.54972   0.00000  Uiso   1.00
B10    C     0.09947   0.73206   0.57426   0.00000  Uiso   1.00
C21    N     0.11568   0.67457   0.54757   0.00000  Uiso   1.00
He20   H     0.05445   0.64301   0.47715   0.00000  Uiso   1.00
He21   H     0.10717   0.57834   0.47388   0.00000  Uiso   1.00
Li10   H     0.10655   0.77826   0.61128   0.00000  Uiso   1.00
Be21   C     0.17347   0.35278   0.82266   0.00000  Uiso   1.00
Be22   C     0.17069   0.31722   0.89159   0.00000  Uiso   1.00
C22    N     0.15986   0.24211   0.88267   0.00000  Uiso   1.00
B11    C     0.15573   0.23527   0.80962   0.00000  Uiso   1.00
C23    N     0.16353   0.30086   0.77097   0.00000  Uiso   1.00
He22   H     0.17600   0.33895   0.94592   0.00000  Uiso   1.00
He23   H     0.18116   0.41166   0.80698   0.00000  Uiso   1.00
Li11   H     0.14732   0.18203   0.78452   0.00000  Uiso   1.00
Be23   C     0.17173   0.86682   0.69403   0.00000  Uiso   1.00
Be24   C     0.17197   0.82796   0.62758   0.00000  Uiso   1.00
C24    N     0.16317   0.75065   0.63997   0.00000  Uiso   1.00
B12    C     0.15713   0.74563   0.71217   0.00000  Uiso   1.00
C25    N     0.16173   0.81459   0.74701   0.00000  Uiso   1.00
He24   H     0.17828   0.84858   0.57304   0.00000  Uiso   1.00
He25   H     0.17733   0.92778   0.70744   0.00000  Uiso   1.00
Li12   H     0.14934   0.69173   0.73944   0.00000  Uiso   1.00
Be25   C     0.12213   0.97204   0.84144   0.00000  Uiso   1.00
Be26   C     0.11904   0.04845   0.86753   0.00000  Uiso   1.00
C26    N     0.14056   0.06364   0.91452   0.00000  Uiso   1.00
B13    C     0.15619   0.99726   0.91414   0.00000  Uiso   1.00
C27    N     0.14583   0.94003   0.87105   0.00000  Uiso   1.00
He26   H     0.10285   0.09210   0.85733   0.00000  Uiso   1.00
He27   H     0.10937   0.93862   0.80370   0.00000  Uiso   1.00
Li13   H     0.17500   0.99028   0.94591   0.00000  Uiso   1.00
Be27   C     0.19262   0.55151   0.64575   0.00000  Uiso   1.00
Be28   C     0.19496   0.47157   0.66544   0.00000  Uiso   1.00
C28    N     0.17135   0.43343   0.64432   0.00000  Uiso   1.00
B14    C     0.15550   0.49094   0.61316   0.00000  Uiso   1.00
C29    N     0.16738   0.56353   0.61333   0.00000  Uiso   1.00
He28   H     0.21169   0.43891   0.69205   0.00000  Uiso   1.00
He29   H     0.20679   0.60072   0.65332   0.00000  Uiso   1.00
Li14   H     0.13515   0.48010   0.59107   0.00000  Uiso   1.00
Be29   C     0.19198   0.18520   0.15645   0.00000  Uiso   1.00
Be30   C     0.16876   0.19713   0.11405   0.00000  Uiso   1.00
C30    N     0.17316   0.16476   0.04595   0.00000  Uiso   1.00
B15    C     0.19882   0.13557   0.04873   0.00000  Uiso   1.00
C31    N     0.21096   0.14582   0.11470   0.00000  Uiso   1.00
He30   H     0.14956   0.22612   0.12728   0.00000  Uiso   1.00
He31   H     0.19630   0.20137   0.21312   0.00000  Uiso   1.00
Li15   H     0.20877   0.10664   1.00274   0.00000  Uiso   1.00
Be31   C     0.22836   0.17958   0.58368   0.00000  Uiso   1.00
Be32   C     0.20802   0.19204   0.63470   0.00000  Uiso   1.00
C32    N     0.19573   0.26444   0.61792   0.00000  Uiso   1.00
B16    C     0.20828   0.29238   0.55688   0.00000  Uiso   1.00
C33    N     0.22831   0.24356   0.53448   0.00000  Uiso   1.00
He32   H     0.20163   0.15592   0.68206   0.00000  Uiso   1.00
He33   H     0.24279   0.13050   0.57857   0.00000  Uiso   1.00
Li16   H     0.20316   0.34916   0.52950   0.00000  Uiso   1.00
Be33   C     0.19422   0.72884   0.37046   0.00000  Uiso   1.00
Be34   C     0.17352   0.74021   0.42065   0.00000  Uiso   1.00
C34    N     0.17634   0.68327   0.47625   0.00000  Uiso   1.00
B17    C     0.19857   0.64036   0.45901   0.00000  Uiso   1.00
C35    N     0.20974   0.66459   0.39481   0.00000  Uiso   1.00
He34   H     0.15692   0.78355   0.42087   0.00000  Uiso   1.00
He35   H     0.19887   0.76050   0.31909   0.00000  Uiso   1.00
Li17   H     0.20616   0.58980   0.49210   0.00000  Uiso   1.00
Be35   C     0.23507   0.73540   0.90822   0.00000  Uiso   1.00
Be36   C     0.21320   0.74916   0.86130   0.00000  Uiso   1.00
C36    N     0.19495   0.79829   0.89611   0.00000  Uiso   1.00
B18    C     0.20588   0.81104   0.96312   0.00000  Uiso   1.00
C37    N     0.23044   0.77570   0.97242   0.00000  Uiso   1.00
He36   H     0.20945   0.72846   0.80569   0.00000  Uiso   1.00
B19    C     0.24831   0.69902   0.20829   0.00000  Uiso   1.00
Li18   H     0.19619   0.84741   1.00461   0.00000  Uiso   1.00
B20    C     0.24757   0.94561   0.09841   0.00000  Uiso   1.00
Li19   H     0.23040   0.95513   0.06089   0.00000  Uiso   1.00
Be37   C     0.21563   0.38209   0.36786   0.00000  Uiso   1.00
Be38   C     0.21378   0.46224   0.34867   0.00000  Uiso   1.00
C38    N     0.23696   0.49995   0.37364   0.00000  Uiso   1.00
C39    N     0.24014   0.36947   0.40392   0.00000  Uiso   1.00
He37   H     0.19765   0.49523   0.31969   0.00000  Uiso   1.00
He38   H     0.20154   0.33321   0.35789   0.00000  Uiso   1.00
Be39   C     0.24034   0.10695   0.37726   0.00000  Uiso   1.00
Be40   C     0.24058   0.07363   0.30829   0.00000  Uiso   1.00
C40    N     0.24814   0.13200   0.25763   0.00000  Uiso   1.00
C41    N     0.24669   0.18681   0.36922   0.00000  Uiso   1.00
He39   H     0.23642   0.01263   0.29180   0.00000  Uiso   1.00
He40   H     0.23560   0.08045   0.43092   0.00000  Uiso   1.00
Be41   C     0.24452   0.57084   0.19572   0.00000  Uiso   1.00
Be42   C     0.24689   0.60626   0.12656   0.00000  Uiso   1.00
He41   H     0.24700   0.58005   0.07220   0.00000  Uiso   1.00
H11    Zn    0.44955   0.81807   0.57303   0.00000  Uiso   1.00
H12    Zn    0.45093   0.65446   0.86294   0.00000  Uiso   1.00
H13    Zn    0.45005   0.30367   0.94173   0.00000  Uiso   1.00
H14    Zn    0.45696   0.16091   0.64644   0.00000  Uiso   1.00
H15    Zn    0.34566   0.83364   0.85514   0.00000  Uiso   1.00
H16    Zn    0.33946   0.69266   0.55566   0.00000  Uiso   1.00
H17    Zn    0.34925   0.33843   0.63275   0.00000  Uiso   1.00
H18    Zn    0.33530   0.18239   0.92700   0.00000  Uiso   1.00
H19    Zn    0.25537   0.77165   0.05870   0.00000  Uiso   1.00
H20    Zn    0.25181   0.26545   0.44797   0.00000  Uiso   1.00
Be43   C     0.46937   0.16545   0.48743   0.00000  Uiso   1.00
Be44   C     0.49046   0.16974   0.43757   0.00000  Uiso   1.00
C42    N     0.48540   0.82442   0.52360   0.00000  Uiso   1.00
B21    C     0.49253   0.82618   0.45197   0.00000  Uiso   1.00
C43    N     0.48026   0.16924   0.55752   0.00000  Uiso   1.00
He42   H     0.49003   0.16967   0.37760   0.00000  Uiso   1.00
He43   H     0.44746   0.16106   0.47807   0.00000  Uiso   1.00
Li20   H     0.47793   0.82215   0.40675   0.00000  Uiso   1.00
Be45   C     0.46805   0.28271   0.10001   0.00000  Uiso   1.00
Be46   C     0.49063   0.29354   0.14460   0.00000  Uiso   1.00
C44    N     0.48837   0.67806   0.89871   0.00000  Uiso   1.00
B22    C     0.49862   0.67409   0.96779   0.00000  Uiso   1.00
C45    N     0.47516   0.30204   0.02846   0.00000  Uiso   1.00
He44   H     0.49319   0.28435   0.20381   0.00000  Uiso   1.00
He45   H     0.44761   0.26251   0.11392   0.00000  Uiso   1.00
Li21   H     0.48695   0.65325   0.01527   0.00000  Uiso   1.00
Be47   C     0.45599   0.60744   0.70039   0.00000  Uiso   1.00
Be48   C     0.45616   0.64774   0.63306   0.00000  Uiso   1.00
C46    N     0.45271   0.72820   0.64552   0.00000  Uiso   1.00
B23    C     0.45044   0.73427   0.71895   0.00000  Uiso   1.00
C47    N     0.45187   0.66281   0.75433   0.00000  Uiso   1.00
He46   H     0.45857   0.62558   0.57754   0.00000  Uiso   1.00
He47   H     0.45799   0.54398   0.71398   0.00000  Uiso   1.00
Li22   H     0.44761   0.79087   0.74662   0.00000  Uiso   1.00
Be49   C     0.49617   0.20677   0.77111   0.00000  Uiso   1.00
Be50   C     0.49438   0.23893   0.84050   0.00000  Uiso   1.00
C48    N     0.46731   0.25522   0.85423   0.00000  Uiso   1.00
B24    C     0.45374   0.23413   0.79290   0.00000  Uiso   1.00
C49    N     0.47032   0.20513   0.74084   0.00000  Uiso   1.00
He48   H     0.48983   0.74990   0.11865   0.00000  Uiso   1.00
He49   H     0.48621   0.81397   0.25924   0.00000  Uiso   1.00
Li23   H     0.43174   0.24049   0.78604   0.00000  Uiso   1.00
Be51   C     0.42524   0.01287   0.69879   0.00000  Uiso   1.00
Be52   C     0.42371   0.93280   0.68171   0.00000  Uiso   1.00
C50    N     0.44223   0.91826   0.62660   0.00000  Uiso   1.00
B25    C     0.45391   0.98939   0.61115   0.00000  Uiso   1.00
C51    N     0.44442   0.04831   0.65357   0.00000  Uiso   1.00
He50   H     0.41099   0.88542   0.70483   0.00000  Uiso   1.00
He51   H     0.41421   0.04705   0.73940   0.00000  Uiso   1.00
Li24   H     0.46957   0.99803   0.56939   0.00000  Uiso   1.00
Be53   C     0.41396   0.44961   0.95064   0.00000  Uiso   1.00
Be54   C     0.41427   0.53054   0.93365   0.00000  Uiso   1.00
C52    N     0.43864   0.54809   0.89959   0.00000  Uiso   1.00
B26    C     0.45205   0.47784   0.89598   0.00000  Uiso   1.00
C53    N     0.43784   0.41630   0.92548   0.00000  Uiso   1.00
He52   H     0.39922   0.57685   0.94399   0.00000  Uiso   1.00
He53   H     0.39851   0.41344   0.97820   0.00000  Uiso   1.00
Li25   H     0.47216   0.47143   0.87151   0.00000  Uiso   1.00
Be55   C     0.37962   0.77179   0.44630   0.00000  Uiso   1.00
Be56   C     0.40599   0.80117   0.44853   0.00000  Uiso   1.00
C54    N     0.41605   0.78858   0.51888   0.00000  Uiso   1.00
B27    C     0.39555   0.75468   0.55721   0.00000  Uiso   1.00
C55    N     0.37310   0.74319   0.51584   0.00000  Uiso   1.00
He54   H     0.41845   0.82870   0.40566   0.00000  Uiso   1.00
He55   H     0.36508   0.76909   0.40090   0.00000  Uiso   1.00
Li26   H     0.39725   0.73643   0.61498   0.00000  Uiso   1.00
Be57   C     0.40385   0.85573   0.91003   0.00000  Uiso   1.00
Be58   C     0.42805   0.81318   0.91441   0.00000  Uiso   1.00
C56    N     0.42402   0.74051   0.88171   0.00000  Uiso   1.00
B28    C     0.39796   0.74170   0.85760   0.00000  Uiso   1.00
C57    N     0.38503   0.81064   0.87242   0.00000  Uiso   1.00
He56   H     0.44764   0.82850   0.93885   0.00000  Uiso   1.00
He57   H     0.39886   0.91509   0.92939   0.00000  Uiso   1.00
Li27   H     0.38849   0.69268   0.82829   0.00000  Uiso   1.00
Be59   C     0.38876   0.14320   1.00533   0.00000  Uiso   1.00
Be60   C     0.41519   0.17149   1.00895   0.00000  Uiso   1.00
C58    N     0.41695   0.23903   0.96433   0.00000  Uiso   1.00
B29    C     0.39202   0.24797   0.93344   0.00000  Uiso   1.00
C59    N     0.37422   0.19182   0.95689   0.00000  Uiso   1.00
He58   H     0.43275   0.14912   0.04017   0.00000  Uiso   1.00
He59   H     0.37925   0.09252   0.03351   0.00000  Uiso   1.00
Li28   H     0.38672   0.29605   0.89443   0.00000  Uiso   1.00
Be61   C     0.40630   0.34775   0.58004   0.00000  Uiso   1.00
Be62   C     0.43066   0.30622   0.58087   0.00000  Uiso   1.00
C60    N     0.42688   0.23524   0.61942   0.00000  Uiso   1.00
B30    C     0.40081   0.23696   0.64239   0.00000  Uiso   1.00
C61    N     0.38759   0.30416   0.62048   0.00000  Uiso   1.00
He60   H     0.45015   0.32126   0.55580   0.00000  Uiso   1.00
He61   H     0.40114   0.40566   0.55505   0.00000  Uiso   1.00
Li29   H     0.39144   0.18875   0.67442   0.00000  Uiso   1.00
Be63   C     0.30177   0.74468   0.67689   0.00000  Uiso   1.00
Be64   C     0.30337   0.77357   0.74758   0.00000  Uiso   1.00
C62    N     0.33043   0.78802   0.76365   0.00000  Uiso   1.00
B31    C     0.34412   0.77029   0.70207   0.00000  Uiso   1.00
C63    N     0.32768   0.74428   0.64784   0.00000  Uiso   1.00
He62   H     0.28747   0.78326   0.78802   0.00000  Uiso   1.00
He63   H     0.28419   0.72620   0.64453   0.00000  Uiso   1.00
Li30   H     0.36609   0.77724   0.69690   0.00000  Uiso   1.00
Be65   C     0.31091   0.32264   0.83723   0.00000  Uiso   1.00
Be66   C     0.31474   0.35830   0.76865   0.00000  Uiso   1.00
C64    N     0.33536   0.31793   0.73370   0.00000  Uiso   1.00
B32    C     0.34296   0.25878   0.78095   0.00000  Uiso   1.00
C65    N     0.32892   0.25956   0.84444   0.00000  Uiso   1.00
He64   H     0.30471   0.40982   0.74259   0.00000  Uiso   1.00
He65   H     0.29675   0.33675   0.88105   0.00000  Uiso   1.00
Li31   H     0.35891   0.21542   0.76949   0.00000  Uiso   1.00
Be67   C     0.31570   0.06391   0.81677   0.00000  Uiso   1.00
Be68   C     0.31827   0.98407   0.80009   0.00000  Uiso   1.00
C66    N     0.33580   0.94865   0.85083   0.00000  Uiso   1.00
B33    C     0.34288   0.00717   0.89699   0.00000  Uiso   1.00
C67    N     0.33168   0.07832   0.87781   0.00000  Uiso   1.00
He66   H     0.30921   0.95027   0.75558   0.00000  Uiso   1.00
He67   H     0.30399   0.11148   0.78940   0.00000  Uiso   1.00
Li32   H     0.35662   0.99826   0.94381   0.00000  Uiso   1.00
Be69   C     0.36976   0.49686   0.67446   0.00000  Uiso   1.00
Be70   C     0.36779   0.57725   0.65676   0.00000  Uiso   1.00
C68    N     0.34981   0.58661   0.59836   0.00000  Uiso   1.00
B34    C     0.34155   0.51206   0.58258   0.00000  Uiso   1.00
C69    N     0.35307   0.45583   0.62710   0.00000  Uiso   1.00
He68   H     0.37790   0.62776   0.68184   0.00000  Uiso   1.00
He69   H     0.38179   0.46608   0.71708   0.00000  Uiso   1.00
Li33   H     0.32733   0.49835   0.53835   0.00000  Uiso   1.00
Be71   C     0.31109   0.69690   0.02534   0.00000  Uiso   1.00
Be72   C     0.33245   0.71320   0.97800   0.00000  Uiso   1.00
C70    N     0.32614   0.78193   0.93805   0.00000  Uiso   1.00
B35    C     0.30117   0.80382   0.96044   0.00000  Uiso   1.00
C71    N     0.29131   0.75451   0.01334   0.00000  Uiso   1.00
He70   H     0.35177   0.68230   0.97057   0.00000  Uiso   1.00
He71   H     0.30829   0.64901   0.06612   0.00000  Uiso   1.00
Li34   H     0.29037   0.85652   0.93900   0.00000  Uiso   1.00
Be73   C     0.28410   0.74403   0.38677   0.00000  Uiso   1.00
Be74   C     0.30584   0.76131   0.43239   0.00000  Uiso   1.00
C72    N     0.31087   0.69547   0.47745   0.00000  Uiso   1.00
B36    C     0.29173   0.64151   0.45909   0.00000  Uiso   1.00
C73    N     0.27540   0.66742   0.40340   0.00000  Uiso   1.00
He72   H     0.31807   0.81539   0.43593   0.00000  Uiso   1.00
He73   H     0.27434   0.78065   0.34389   0.00000  Uiso   1.00
Li35   H     0.29001   0.58265   0.48535   0.00000  Uiso   1.00
Be75   C     0.31316   0.24371   0.44542   0.00000  Uiso   1.00
Be76   C     0.33562   0.26089   0.48865   0.00000  Uiso   1.00
C74    N     0.32654   0.29546   0.55230   0.00000  Uiso   1.00
B37    C     0.29921   0.29944   0.54535   0.00000  Uiso   1.00
C75    N     0.29013   0.26750   0.48229   0.00000  Uiso   1.00
He74   H     0.35726   0.25042   0.47946   0.00000  Uiso   1.00
He75   H     0.31174   0.21547   0.39205   0.00000  Uiso   1.00
Li36   H     0.28584   0.32345   0.58724   0.00000  Uiso   1.00
Be77   C     0.28600   0.25360   0.10102   0.00000  Uiso   1.00
Be78   C     0.30587   0.26810   0.04871   0.00000  Uiso   1.00
C76    N     0.30940   0.19948   1.00902   0.00000  Uiso   1.00
B38    C     0.29192   0.14583   0.03851   0.00000  Uiso   1.00
C77    N     0.27755   0.17544   0.09488   0.00000  Uiso   1.00
He76   H     0.31766   0.32181   0.03661   0.00000  Uiso   1.00
He77   H     0.27751   0.29249   0.14237   0.00000  Uiso   1.00
Li37   H     0.28993   0.08476   0.01941   0.00000  Uiso   1.00
Be79   C     0.28089   0.88846   0.15885   0.00000  Uiso   1.00
Be80   C     0.27905   0.96699   0.18015   0.00000  Uiso   1.00
C78    N     0.25763   0.00262   0.14223   0.00000  Uiso   1.00
C79    N     0.26085   0.87535   0.10689   0.00000  Uiso   1.00
He78   H     0.29120   0.99986   0.21975   0.00000  Uiso   1.00
He79   H     0.29511   0.84143   0.17609   0.00000  Uiso   1.00
B39    C     0.25211   0.44183   0.40642   0.00000  Uiso   1.00
Li38   H     0.27200   0.45191   0.43157   0.00000  Uiso   1.00
B40    C     0.25138   0.19887   0.29677   0.00000  Uiso   1.00
Li39   H     0.25709   0.25649   0.27245   0.00000  Uiso   1.00
C80    N     0.24916   0.68764   0.13512   0.00000  Uiso   1.00
Li40   H     0.24944   0.75764   0.23309   0.00000  Uiso   1.00
He80   H     0.25357   0.70046   0.90045   0.00000  Uiso   1.00
loop_
_geom_bond_atom_site_label_1
_geom_bond_atom_site_label_2
_geom_bond_distance
_geom_bond_site_symmetry_2
_ccdc_geom_bond_type
H1     C1      1.995   .     S
H1     C6      1.997   .     S
H1     C10     2.000   .     S
H1     C14     2.002   .     S
H2     C4      1.998   1_455 S
H2     C7      2.000   .     S
H2     C12     2.000   .     S
H2     C16     1.995   .     S
H3     C5      2.000   .     S
H3     C8      2.000   .     S
H3     C13     1.997   .     S
H3     C18     1.994   .     S
H4     C2      1.995   .     S
H4     C9      1.998   .     S
H4     C11     2.002   .     S
H4     C20     1.997   .     S
H5     C17     2.001   .     S
H5     C22     1.994   .     S
H5     C26     1.999   .     S
H5     C30     2.001   1_556 S
H6     C15     2.003   .     S
H6     C23     2.000   .     S
H6     C28     2.000   .     S
H6     C32     1.996   .     S
H7     C21     1.992   .     S
H7     C24     1.993   .     S
H7     C29     1.997   .     S
H7     C34     1.995   .     S
H8     C19     1.993   .     S
H8     C25     1.993   .     S
H8     C27     1.997   .     S
H8     C36     1.996   .     S
H9     C31     2.002   .     S
H9     C40     2.001   .     S
H9     C77     2.004   .     S
H9     C78     1.994   .     S
H10    C3      2.000   .     S
H10    C35     1.995   .     S
H10    C38     2.001   .     S
H10    C73     2.005   .     S
He1    Be41    1.097   .     S
Be1    Be2     1.392   1_655 D
Be1    C2      1.389   2_666 S
Be1    He3     1.097   2_666 S
Be2    Be1     1.392   1_455 D
Be2    C1      1.389   .     S
Be2    He2     1.097   .     S
C1     B1      1.358   .     D
B1     Li1     1.098   1_455 S
B1     C2      1.357   2_566 S
C2     Be1     1.389   2_666 S
C2     B1      1.357   2_566 S
He3    Be1     1.097   2_666 S
C3     B19     1.357   .     D
C3     Be41    1.390   .     S
Li1    B1      1.098   1_655 S
Be3    Be4     1.392   .     D
Be3    C5      1.389   1_554 S
Be3    He5     1.097   .     S
Be4    He4     1.097   .     S
Be4    C4      1.389   2_666 S
C4     H2      1.998   1_655 S
C4     Be4     1.389   2_666 S
C4     B2      1.358   2_767 D
B2     C5      1.358   1_655 S
B2     C4      1.358   2_767 D
B2     Li2     1.098   2_666 S
C5     Be3     1.389   1_556 S
C5     B2      1.358   1_455 S
Li2    B2      1.098   2_666 S
Be5    Be6     1.392   .     D
Be5    C7      1.390   .     S
Be5    He7     1.097   .     S
Be6    C6      1.389   .     S
Be6    He6     1.096   .     S
C6     B3      1.357   .     D
B3     C7      1.357   .     S
B3     Li3     1.097   .     S
Be7    Be8     1.393   .     D
Be7    C9      1.389   .     S
Be7    He9     1.096   1_455 S
Be8    C8      1.390   .     S
Be8    He8     1.097   .     S
C8     B4      1.357   .     D
B4     C9      1.357   .     S
B4     Li4     1.098   .     S
He9    Be7     1.096   1_655 S
Be9    Be10    1.393   1_565 D
Be9    C11     1.389   .     S
Be9    He11    1.097   .     S
Be10   Be9     1.393   1_545 D
Be10   C10     1.389   .     S
Be10   He10    1.097   .     S
C10    B5      1.358   1_545 S
B5     C10     1.358   1_565 S
B5     C11     1.357   .     D
B5     Li5     1.097   .     S
Be11   Be12    1.392   .     D
Be11   C13     1.390   .     S
Be11   He13    1.097   .     S
Be12   C12     1.390   .     S
Be12   He12    1.096   .     S
C12    B6      1.358   .     D
B6     C13     1.357   .     S
B6     Li6     1.098   .     S
Be13   Be14    1.393   .     D
Be13   C15     1.389   .     S
Be13   He15    1.097   .     S
Be14   C14     1.389   .     S
Be14   He14    1.097   .     S
C14    B7      1.358   .     D
B7     C15     1.358   .     S
B7     Li7     1.097   .     S
Be15   Be16    1.394   .     D
Be15   C17     1.390   1_554 S
Be15   He17    1.096   .     S
Be16   C16     1.389   1_554 S
Be16   He16    1.096   .     S
C16    Be16    1.389   1_556 S
C16    B8      1.356   .     D
B8     C17     1.356   .     S
B8     Li8     1.098   .     S
C17    Be15    1.390   1_556 S
Be17   Be18    1.393   .     D
Be17   C19     1.389   .     S
Be17   He19    1.097   .     S
Be18   C18     1.389   .     S
Be18   He18    1.097   .     S
C18    B9      1.356   .     S
B9     C19     1.356   .     D
B9     Li9     1.098   .     S
Be19   Be20    1.394   .     D
Be19   C21     1.389   .     S
Be19   He21    1.097   .     S
Be20   C20     1.389   .     S
Be20   He20    1.096   .     S
C20    B10     1.356   .     S
B10    C21     1.356   .     D
B10    Li10    1.099   .     S
Be21   Be22    1.392   .     D
Be21   C23     1.390   .     S
Be21   He23    1.096   .     S
Be22   C22     1.388   .     S
Be22   He22    1.097   .     S
C22    B11     1.358   .     S
B11    C23     1.357   .     D
B11    Li11    1.098   .     S
Be23   Be24    1.393   .     D
Be23   C25     1.389   .     S
Be23   He25    1.097   .     S
Be24   C24     1.389   .     S
Be24   He24    1.097   .     S
C24    B12     1.357   .     S
B12    C25     1.356   .     D
B12    Li12    1.098   .     S
Be25   Be26    1.391   1_565 D
Be25   C27     1.389   .     S
Be25   He27    1.097   .     S
Be26   Be25    1.391   1_545 D
Be26   C26     1.390   .     S
Be26   He26    1.098   .     S
C26    B13     1.358   1_545 D
B13    C26     1.358   1_565 D
B13    C27     1.358   .     S
B13    Li13    1.097   .     S
Be27   Be28    1.391   .     D
Be27   C29     1.389   .     S
Be27   He29    1.097   .     S
Be28   C28     1.389   .     S
Be28   He28    1.097   .     S
C28    B14     1.358   .     D
B14    C29     1.358   .     S
B14    Li14    1.098   .     S
Be29   Be30    1.392   .     D
Be29   C31     1.389   .     S
Be29   He31    1.097   .     S
Be30   C30     1.389   .     S
Be30   He30    1.097   .     S
C30    H5      2.001   1_554 S
C30    B15     1.359   .     S
B15    C31     1.358   .     D
B15    Li15    1.099   1_554 S
Li15   B15     1.099   1_556 S
Be31   Be32    1.394   .     D
Be31   C33     1.389   .     S
Be31   He33    1.096   .     S
Be32   C32     1.389   .     S
Be32   He32    1.096   .     S
C32    B16     1.357   .     D
B16    C33     1.356   .     S
B16    Li16    1.099   .     S
C33    H20     1.997   .     S
Be33   Be34    1.394   .     D
Be33   C35     1.389   .     S
Be33   He35    1.096   .     S
Be34   C34     1.389   .     S
Be34   He34    1.097   .     S
C34    B17     1.356   .     D
B17    C35     1.356   .     S
B17    Li17    1.098   .     S
Be35   Be36    1.391   .     D
Be35   C37     1.389   .     S
Be35   He80    1.097   .     S
Be36   C36     1.389   .     S
Be36   He36    1.097   .     S
C36    B18     1.358   .     S
B18    C37     1.358   .     D
B18    Li18    1.097   .     S
C37    H19     1.995   1_556 S
B19    C80     1.357   .     S
B19    Li40    1.097   .     S
B20    Li19    1.097   .     S
B20    C78     1.357   1_565 S
B20    C79     1.358   .     D
Be37   Be38    1.391   .     D
Be37   C39     1.389   .     S
Be37   He38    1.097   .     S
Be38   C38     1.390   .     S
Be38   He37    1.098   .     S
C38    B39     1.358   .     S
C39    H20     1.995   .     S
C39    B39     1.358   .     D
Be39   Be40    1.392   .     D
Be39   C41     1.388   .     S
Be39   He40    1.097   .     S
Be40   C40     1.390   .     S
Be40   He39    1.097   .     S
C40    B40     1.357   .     D
C41    H20     1.993   .     S
C41    B40     1.358   .     S
Be41   Be42    1.393   .     D
Be42   He41    1.097   .     S
Be42   C80     1.388   .     S
H11    C42     1.995   .     S
H11    C46     1.997   .     S
H11    C50     2.004   .     S
H11    C54     1.992   .     S
H12    C44     2.001   .     S
H12    C47     1.989   .     S
H12    C52     1.997   .     S
H12    C56     2.001   .     S
H13    C45     2.007   1_556 S
H13    C48     2.006   .     S
H13    C53     2.005   .     S
H13    C58     2.007   .     S
H14    C43     2.001   .     S
H14    C49     2.003   .     S
H14    C51     1.999   .     S
H14    C60     1.994   .     S
H15    C57     2.004   .     S
H15    C62     2.000   .     S
H15    C66     1.997   .     S
H15    C70     1.989   .     S
H16    C55     2.003   .     S
H16    C63     2.003   .     S
H16    C68     1.999   .     S
H16    C72     2.003   .     S
H17    C61     1.994   .     S
H17    C64     1.998   .     S
H17    C69     1.988   .     S
H17    C74     1.994   .     S
H18    C59     2.003   .     S
H18    C65     1.995   .     S
H18    C67     1.996   .     S
H18    C76     2.003   .     S
H19    C37     1.995   1_554 S
H19    C71     1.988   .     S
H19    C79     1.992   .     S
H19    C80     1.994   .     S
H20    C75     1.991   .     S
Be43   Be44    1.390   .     D
Be43   C43     1.390   .     S
Be43   He43    1.097   .     S
Be44   He42    1.097   .     S
Be44   C42     1.388   2_666 S
C42    B21     1.359   .     D
C42    Be44    1.388   2_666 S
B21    Li20    1.097   .     S
B21    C43     1.359   2_666 S
C43    B21     1.359   2_666 S
Be45   Be46    1.392   .     D
Be45   C45     1.389   .     S
Be45   He45    1.096   .     S
Be46   He44    1.097   .     S
Be46   C44     1.389   2_666 S
C44    B22     1.358   .     D
C44    Be46    1.389   2_666 S
B22    Li21    1.097   1_556 S
B22    C45     1.359   2_666 S
C45    H13     2.007   1_554 S
C45    B22     1.359   2_666 S
Li21   B22     1.097   1_554 S
Be47   Be48    1.394   .     D
Be47   C47     1.388   .     S
Be47   He47    1.097   .     S
Be48   C46     1.390   .     S
Be48   He46    1.097   .     S
C46    B23     1.355   .     S
B23    C47     1.356   .     D
B23    Li22    1.098   .     S
Be49   Be50    1.394   .     D
Be49   C49     1.389   .     S
Be49   He49    1.096   2_666 S
Be50   C48     1.390   .     S
Be50   He48    1.096   2_666 S
C48    B24     1.357   .     D
B24    C49     1.358   .     S
B24    Li23    1.098   .     S
He48   Be50    1.096   2_666 S
He49   Be49    1.096   2_666 S
Be51   Be52    1.394   1_545 D
Be51   C51     1.389   .     S
Be51   He51    1.097   .     S
Be52   Be51    1.394   1_565 D
Be52   C50     1.391   .     S
Be52   He50    1.097   .     S
C50    B25     1.357   .     D
B25    C51     1.358   1_565 S
B25    Li24    1.098   .     S
C51    B25     1.358   1_545 S
Be53   Be54    1.392   .     D
Be53   C53     1.390   .     S
Be53   He53    1.096   .     S
Be54   C52     1.389   .     S
Be54   He52    1.097   .     S
C52    B26     1.358   .     D
B26    C53     1.358   .     S
B26    Li25    1.098   .     S
Be55   Be56    1.395   .     D
Be55   C55     1.391   .     S
Be55   He55    1.096   .     S
Be56   C54     1.388   .     S
Be56   He54    1.096   .     S
C54    B27     1.356   .     S
B27    C55     1.355   .     D
B27    Li26    1.097   .     S
Be57   Be58    1.393   .     D
Be57   C57     1.390   .     S
Be57   He57    1.096   .     S
Be58   C56     1.388   .     S
Be58   He56    1.097   .     S
C56    B28     1.358   .     S
B28    C57     1.358   .     D
B28    Li27    1.098   .     S
Be59   Be60    1.393   .     D
Be59   C59     1.389   .     S
Be59   He59    1.096   1_556 S
Be60   C58     1.389   .     S
Be60   He58    1.097   1_556 S
C58    B29     1.358   .     S
B29    C59     1.358   .     D
B29    Li28    1.098   .     S
He58   Be60    1.097   1_554 S
He59   Be59    1.096   1_554 S
Be61   Be62    1.390   .     D
Be61   C61     1.389   .     S
Be61   He61    1.097   .     S
Be62   C60     1.389   .     S
Be62   He60    1.097   .     S
C60    B30     1.358   .     S
B30    C61     1.358   .     D
B30    Li29    1.097   .     S
Be63   Be64    1.393   .     D
Be63   C63     1.389   .     S
Be63   He63    1.097   .     S
Be64   C62     1.390   .     S
Be64   He62    1.097   .     S
C62    B31     1.356   .     D
B31    C63     1.358   .     S
B31    Li30    1.096   .     S
Be65   Be66    1.394   .     D
Be65   C65     1.388   .     S
Be65   He65    1.097   .     S
Be66   C64     1.390   .     S
Be66   He64    1.097   .     S
C64    B32     1.356   .     D
B32    C65     1.357   .     S
B32    Li31    1.097   .     S
Be67   Be68    1.392   1_545 D
Be67   C67     1.389   .     S
Be67   He67    1.097   .     S
Be68   Be67    1.392   1_565 D
Be68   C66     1.389   .     S
Be68   He66    1.097   .     S
C66    B33     1.357   1_565 D
B33    C66     1.357   1_545 D
B33    C67     1.357   .     S
B33    Li32    1.097   1_545 S
Li32   B33     1.097   1_565 S
Be69   Be70    1.389   .     D
Be69   C69     1.388   .     S
Be69   He69    1.098   .     S
Be70   C68     1.391   .     S
Be70   He68    1.095   .     S
C68    B34     1.358   .     D
B34    C69     1.357   .     S
B34    Li33    1.097   .     S
Be71   Be72    1.394   1_554 D
Be71   C71     1.388   .     S
Be71   He71    1.097   .     S
Be72   Be71    1.394   1_556 D
Be72   C70     1.390   .     S
Be72   He70    1.097   .     S
C70    B35     1.355   .     D
B35    C71     1.356   1_556 S
B35    Li34    1.099   .     S
C71    B35     1.356   1_554 S
Be73   Be74    1.391   .     D
Be73   C73     1.390   .     S
Be73   He73    1.096   .     S
Be74   C72     1.389   .     S
Be74   He72    1.097   .     S
C72    B36     1.359   .     D
B36    C73     1.359   .     S
B36    Li35    1.096   .     S
Be75   Be76    1.393   .     D
Be75   C75     1.389   .     S
Be75   He75    1.097   .     S
Be76   C74     1.389   .     S
Be76   He74    1.098   .     S
C74    B37     1.357   .     S
B37    C75     1.357   .     D
B37    Li36    1.098   .     S
Be77   Be78    1.394   .     D
Be77   C77     1.389   .     S
Be77   He77    1.096   .     S
Be78   C76     1.390   1_554 S
Be78   He76    1.097   .     S
C76    Be78    1.390   1_556 S
C76    B38     1.357   1_556 D
B38    C76     1.357   1_554 D
B38    C77     1.359   .     S
B38    Li37    1.098   .     S
Be79   Be80    1.390   .     D
Be79   C79     1.389   .     S
Be79   He79    1.097   .     S
Be80   C78     1.389   1_565 S
Be80   He78    1.097   .     S
C78    B20     1.357   1_545 S
C78    Be80    1.389   1_545 S
B39    Li38    1.097   .     S
B40    Li39    1.098   .     S
