# Supplementary material for: Data-Driven Search Algorithm for Discovery of Synthesizable Zeolitic Imidazolate Frameworks
Source: JACS Au. 2025 Mar 7;5(3):1460–70. doi: 10.1021/jacsau.5c00077 (PMC11938011; doi:10.1021/jacsau.5c00077)
Supplement: Supplementary file 5 — au5c00077_si_005.zip [file au5c00077_si_005.zip › Tier 2/T-256_194_3_2075.cif]

data_194_3_2075.lmp-nosymm
_audit_creation_date              2023-09-12
_audit_creation_method            'Materials Studio'
_symmetry_space_group_name_H-M    'P63MC'
_symmetry_Int_Tables_number       186
_symmetry_cell_setting            hexagonal
loop_
_symmetry_equiv_pos_as_xyz
  x,y,z
  -y,x-y,z
  -x+y,-x,z
  -x,-y,z+1/2
  y,-x+y,z+1/2
  x-y,x,z+1/2
  -y,-x,z
  -x+y,y,z
  x,x-y,z
  y,x,z+1/2
  x-y,-y,z+1/2
  -x,-x+y,z+1/2
_cell_length_a                    24.1984
_cell_length_b                    24.1984
_cell_length_c                    51.0609
_cell_angle_alpha                 90.0000
_cell_angle_beta                  90.0000
_cell_angle_gamma                 120.0000
loop_
_atom_site_label
_atom_site_type_symbol
_atom_site_fract_x
_atom_site_fract_y
_atom_site_fract_z
_atom_site_U_iso_or_equiv
_atom_site_adp_type
_atom_site_occupancy
H1     Zn    0.24750   0.24833   0.05006   0.00000  Uiso   1.00
H7     Zn    0.33228   0.41356   0.14732   0.00000  Uiso   1.00
Be1    C     0.32800   0.32982   0.00444   0.00000  Uiso   1.00
C1     N     0.27315   0.27560   0.01293   0.00000  Uiso   1.00
He1    H     0.36252   0.36455   0.01828   0.00000  Uiso   1.00
Be7    C     0.04692   0.15143   0.05719   0.00000  Uiso   1.00
C7     N     0.15348   0.21364   0.05311   0.00000  Uiso   1.00
He7    H     0.11451   0.11240   0.06014   0.00000  Uiso   1.00
Be13   C     0.31046   0.12645   0.07950   0.00000  Uiso   1.00
C13    N     0.26892   0.18118   0.06008   0.00000  Uiso   1.00
He13   H     0.33699   0.22661   0.09173   0.00000  Uiso   1.00
Be19   C     0.33071   0.42602   0.08843   0.00000  Uiso   1.00
Be25   C     0.31065   0.38823   0.06602   0.00000  Uiso   1.00
C19    N     0.28868   0.32532   0.07339   0.00000  Uiso   1.00
B10    C     0.29437   0.32673   0.09988   0.00000  Uiso   1.00
C25    N     0.32089   0.38670   0.10981   0.00000  Uiso   1.00
He19   H     0.31029   0.40151   0.04553   0.00000  Uiso   1.00
He25   H     0.35126   0.47769   0.09072   0.00000  Uiso   1.00
Li10   H     0.28050   0.28421   0.11194   0.00000  Uiso   1.00
Be31   C     0.49360   0.56380   0.18185   0.00000  Uiso   1.00
C31    N     0.41494   0.49156   0.15615   0.00000  Uiso   1.00
He31   H     0.40969   0.47474   0.19819   0.00000  Uiso   1.00
Be37   C     0.20381   0.46515   0.17867   0.00000  Uiso   1.00
C37    N     0.26252   0.43159   0.15680   0.00000  Uiso   1.00
He37   H     0.30171   0.48714   0.19230   0.00000  Uiso   1.00
Be43   C     0.36344   0.30220   0.20250   0.00000  Uiso   1.00
Be49   C     0.38213   0.34024   0.18009   0.00000  Uiso   1.00
C43    N     0.33471   0.35461   0.17409   0.00000  Uiso   1.00
B16    C     0.28921   0.32507   0.19262   0.00000  Uiso   1.00
C49    N     0.30468   0.29342   0.21046   0.00000  Uiso   1.00
He43   H     0.42542   0.35862   0.16812   0.00000  Uiso   1.00
He49   H     0.38751   0.28137   0.21349   0.00000  Uiso   1.00
Li16   H     0.24444   0.32622   0.19273   0.00000  Uiso   1.00
Be55   C     0.13981   0.33700   0.23661   0.00000  Uiso   1.00
C55    N     0.18376   0.27432   0.23934   0.00000  Uiso   1.00
He55   H     0.24623   0.37683   0.23465   0.00000  Uiso   1.00
Be61   C     0.15768   0.05005   0.22551   0.00000  Uiso   1.00
C61    N     0.21446   0.15388   0.23671   0.00000  Uiso   1.00
He61   H     0.12178   0.11906   0.21846   0.00000  Uiso   1.00
H13    Zn    0.75143   0.75232   0.43151   0.00000  Uiso   1.00
H19    Zn    0.58445   0.66785   0.33487   0.00000  Uiso   1.00
Be67   C     0.67163   0.67048   0.47719   0.00000  Uiso   1.00
C67    N     0.72473   0.72631   0.46867   0.00000  Uiso   1.00
He67   H     0.63752   0.63531   0.46336   0.00000  Uiso   1.00
Be73   C     0.84863   0.95311   0.42570   0.00000  Uiso   1.00
C73    N     0.78606   0.84636   0.42868   0.00000  Uiso   1.00
He73   H     0.88792   0.88566   0.42339   0.00000  Uiso   1.00
Be79   C     0.87517   0.69277   0.40087   0.00000  Uiso   1.00
C79    N     0.81895   0.73139   0.42128   0.00000  Uiso   1.00
He79   H     0.77585   0.66802   0.38806   0.00000  Uiso   1.00
Be85   C     0.57221   0.66739   0.39412   0.00000  Uiso   1.00
Be91   C     0.61061   0.68721   0.41636   0.00000  Uiso   1.00
C85    N     0.67361   0.71130   0.40859   0.00000  Uiso   1.00
B25    C     0.67161   0.70711   0.38205   0.00000  Uiso   1.00
C91    N     0.61128   0.67979   0.37242   0.00000  Uiso   1.00
He85   H     0.59767   0.68605   0.43701   0.00000  Uiso   1.00
He91   H     0.52033   0.64547   0.39211   0.00000  Uiso   1.00
Li25   H     0.71410   0.72320   0.36972   0.00000  Uiso   1.00
Be97   C     0.45775   0.48473   0.30617   0.00000  Uiso   1.00
C97    N     0.51386   0.57964   0.32652   0.00000  Uiso   1.00
He97   H     0.55709   0.55904   0.29338   0.00000  Uiso   1.00
Be103  C     0.51250   0.78505   0.30894   0.00000  Uiso   1.00
C103   N     0.55762   0.73210   0.32698   0.00000  Uiso   1.00
He103  H     0.48343   0.68338   0.29784   0.00000  Uiso   1.00
Be109  C     0.73878   0.67723   0.29274   0.00000  Uiso   1.00
Be115  C     0.69946   0.65843   0.31475   0.00000  Uiso   1.00
C109   N     0.65790   0.68208   0.31233   0.00000  Uiso   1.00
B31    C     0.67204   0.71279   0.28898   0.00000  Uiso   1.00
C115   N     0.72150   0.71238   0.27662   0.00000  Uiso   1.00
He109  H     0.69808   0.63063   0.33194   0.00000  Uiso   1.00
He115  H     0.77790   0.66886   0.28754   0.00000  Uiso   1.00
Li31   H     0.64751   0.73743   0.28157   0.00000  Uiso   1.00
B55    C     0.75660   0.75672   0.49079   0.00000  Uiso   1.00
Li55   H     0.80151   0.80252   0.49078   0.00000  Uiso   1.00
H25    Zn    0.24917   0.24747   0.24112   0.00000  Uiso   1.00
Li1    H     0.08693   0.54347   0.12019   0.00000  Uiso   1.00
B1     C     0.08174   0.54087   0.14156   0.00000  Uiso   1.00
B43    C     0.75050   0.87525   0.43075   0.00000  Uiso   1.00
Li43   H     0.69842   0.84921   0.43318   0.00000  Uiso   1.00
B46    C     0.58436   0.79218   0.33681   0.00000  Uiso   1.00
Li46   H     0.62194   0.81097   0.35181   0.00000  Uiso   1.00
Li4    H     0.89421   0.78843   0.03254   0.00000  Uiso   1.00
B4     C     0.87726   0.75451   0.04892   0.00000  Uiso   1.00
B37    C     0.87667   0.75333   0.43293   0.00000  Uiso   1.00
Li37   H     0.89244   0.78487   0.45010   0.00000  Uiso   1.00
Li7    H     0.19176   0.80824   0.12639   0.00000  Uiso   1.00
B7     C     0.20569   0.79431   0.14461   0.00000  Uiso   1.00
B52    C     0.45579   0.54421   0.33794   0.00000  Uiso   1.00
Li52   H     0.43952   0.56048   0.35478   0.00000  Uiso   1.00
B22    C     0.12449   0.24898   0.05049   0.00000  Uiso   1.00
Li22   H     0.15037   0.30075   0.04715   0.00000  Uiso   1.00
B40    C     0.11939   0.23878   0.24147   0.00000  Uiso   1.00
Li40   H     0.09347   0.18693   0.24441   0.00000  Uiso   1.00
B49    C     0.24733   0.12367   0.24258   0.00000  Uiso   1.00
Li49   H     0.29505   0.14752   0.25138   0.00000  Uiso   1.00
loop_
_geom_bond_atom_site_label_1
_geom_bond_atom_site_label_2
_geom_bond_distance
_geom_bond_site_symmetry_2
_ccdc_geom_bond_type
H1     C1      2.001   .     S
H1     C7      1.999   .     S
H1     C13     2.003   .     S
H1     C19     2.007   .     S
H7     C25     1.997   .     S
H7     C31     1.998   .     S
H7     C37     2.003   .     S
H7     C43     1.998   .     S
Be1    C1      1.389   .     S
Be1    He1     1.096   .     S
Be1    Be67    1.391   4_664 D
C1     B55     1.358   4_664 S
Be7    Be7     1.394   8     A
Be7    He7     1.096   8     S
Be7    C7      1.389   8     A
C7     B22     1.357   .     A
C7     Be7     1.389   8     A
He7    Be7     1.096   8     S
Be13   He13    1.097   9     S
Be13   C13     1.389   9     A
Be13   Be13    1.393   9     A
C13    Be13    1.389   9     A
C13    B4      1.358   2_655 A
He13   Be13    1.097   9     S
Be19   Be25    1.392   .     D
Be19   C25     1.388   .     S
Be19   He25    1.096   .     S
Be25   C19     1.390   .     S
Be25   He19    1.096   .     S
C19    B10     1.358   .     D
B10    C25     1.358   .     S
B10    Li10    1.098   .     S
Be31   Be31    1.389   7_665 A
Be31   He31    1.097   7_665 S
Be31   C31     1.389   7_665 A
C31    Be31    1.389   7_665 A
C31    B1      1.359   2_665 A
He31   Be31    1.097   7_665 S
Be37   He37    1.096   8     S
Be37   Be37    1.392   8     A
Be37   C37     1.389   8     A
C37    Be37    1.389   8     A
C37    B7      1.358   2_665 A
He37   Be37    1.096   8     S
Be43   Be49    1.395   .     D
Be43   C49     1.389   .     S
Be43   He49    1.096   .     S
Be49   C43     1.389   .     S
Be49   He43    1.097   .     S
C43    B16     1.353   .     D
B16    C49     1.358   .     S
B16    Li16    1.098   .     S
C49    H25     2.000   .     S
Be55   He55    1.097   8     S
Be55   Be55    1.389   8     A
Be55   C55     1.390   8     A
C55    H25     1.991   .     S
C55    B40     1.356   .     A
C55    Be55    1.390   8     A
He55   Be55    1.097   8     S
Be61   C61     1.389   9     A
Be61   He61    1.096   9     S
Be61   Be61    1.393   9     A
C61    H25     1.996   .     S
C61    B49     1.356   .     A
C61    Be61    1.389   9     A
He61   Be61    1.096   9     S
H13    C67     2.002   .     S
H13    C73     1.999   .     S
H13    C79     2.006   .     S
H13    C85     2.008   .     S
H19    C91     1.998   .     S
H19    C97     2.002   .     S
H19    C103    2.002   .     S
H19    C109    1.998   .     S
Be67   C67     1.389   .     S
Be67   He67    1.096   .     S
Be67   Be1     1.391   4_665 D
C67    B55     1.358   .     D
Be73   Be73    1.394   9_565 A
Be73   He73    1.096   9_565 S
Be73   C73     1.389   9_565 A
C73    B43     1.357   .     A
C73    Be73    1.389   9_565 A
He73   Be73    1.096   9_565 S
Be79   Be79    1.393   8_655 A
Be79   C79     1.389   8_655 A
Be79   He79    1.096   8_655 S
C79    B37     1.358   .     A
C79    Be79    1.389   8_655 A
He79   Be79    1.096   8_655 S
Be85   Be91    1.392   .     D
Be85   C91     1.388   .     S
Be85   He91    1.096   .     S
Be91   C85     1.390   .     S
Be91   He85    1.096   .     S
C85    B25     1.358   .     D
B25    C91     1.358   .     S
B25    Li25    1.098   .     S
Be97   Be97    1.392   7_665 A
Be97   C97     1.389   7_665 A
Be97   He97    1.098   7_665 S
C97    B52     1.358   .     A
C97    Be97    1.389   7_665 A
He97   Be97    1.098   7_665 S
Be103  Be103   1.394   9_565 A
Be103  He103   1.097   9_565 S
Be103  C103    1.389   9_565 A
C103   B46     1.358   .     A
C103   Be103   1.389   9_565 A
He103  Be103   1.097   9_565 S
Be109  Be115   1.394   .     D
Be109  C115    1.390   .     S
Be109  He115   1.095   .     S
Be115  C109    1.389   .     S
Be115  He109   1.096   .     S
C109   B31     1.355   .     S
B31    C115    1.358   .     D
B31    Li31    1.098   .     S
C115   H25     2.004   7_665 S
B55    Li55    1.098   .     S
B55    C1      1.358   4_665 S
H25    C115    2.004   7_665 S
Li1    B1      1.097   .     S
B1     C31     1.359   3_565 A
B1     C31     1.359   8     A
B43    C73     1.357   9_565 A
B43    Li43    1.098   .     S
B46    C103    1.358   9_565 A
B46    Li46    1.099   .     S
Li4    B4      1.098   .     S
B4     C13     1.358   3_665 A
B4     C13     1.358   7_665 A
B37    C79     1.358   8_655 A
B37    Li37    1.098   .     S
Li7    B7      1.098   .     S
B7     C37     1.358   3_565 A
B7     C37     1.358   9_565 A
B52    C97     1.358   7_665 A
B52    Li52    1.097   .     S
B22    C7      1.357   8     A
B22    Li22    1.098   .     S
B40    C55     1.356   8     A
B40    Li40    1.097   .     S
B49    C61     1.356   9     A
B49    Li49    1.096   .     S
