# Supplementary material for: Data-Driven Search Algorithm for Discovery of Synthesizable Zeolitic Imidazolate Frameworks
Source: JACS Au. 2025 Mar 7;5(3):1460–70. doi: 10.1021/jacsau.5c00077 (PMC11938011; doi:10.1021/jacsau.5c00077)
Supplement: Supplementary file 5 — au5c00077_si_005.zip [file au5c00077_si_005.zip › Tier 2/T-257_63_3_52075.cif]

data_63_3_52075.lmp-nosymm
_audit_creation_date              2023-09-12
_audit_creation_method            'Materials Studio'
_symmetry_space_group_name_H-M    'P1'
_symmetry_Int_Tables_number       1
_symmetry_cell_setting            triclinic
loop_
_symmetry_equiv_pos_as_xyz
  x,y,z
_cell_length_a                    15.7134
_cell_length_b                    19.7705
_cell_length_c                    56.5730
_cell_angle_alpha                 90.1004
_cell_angle_beta                  90.1621
_cell_angle_gamma                 90.2306
loop_
_atom_site_label
_atom_site_type_symbol
_atom_site_fract_x
_atom_site_fract_y
_atom_site_fract_z
_atom_site_U_iso_or_equiv
_atom_site_adp_type
_atom_site_occupancy
H1     Zn    0.72328   0.62509   0.98230   0.00000  Uiso   1.00
H2     Zn    0.10719   0.92434   0.98928   0.00000  Uiso   1.00
H3     Zn    0.72358   0.92254   0.98185   0.00000  Uiso   1.00
H4     Zn    0.10824   0.62690   0.98907   0.00000  Uiso   1.00
H5     Zn    0.61458   0.12228   0.05559   0.00000  Uiso   1.00
H6     Zn    0.23134   0.42531   0.05940   0.00000  Uiso   1.00
H7     Zn    0.61360   0.42329   0.05547   0.00000  Uiso   1.00
H8     Zn    0.22992   0.12505   0.05994   0.00000  Uiso   1.00
H9     Zn    0.73180   0.12379   0.15754   0.00000  Uiso   1.00
H10    Zn    0.11502   0.42633   0.16027   0.00000  Uiso   1.00
H11    Zn    0.73272   0.42472   0.15705   0.00000  Uiso   1.00
H12    Zn    0.11350   0.12499   0.16091   0.00000  Uiso   1.00
C1     N     0.67933   0.98611   0.95752   0.00000  Uiso   1.00
C2     N     0.16890   0.57032   0.96532   0.00000  Uiso   1.00
C3     N     0.16881   0.98204   0.96611   0.00000  Uiso   1.00
C4     N     0.67926   0.56106   0.95786   0.00000  Uiso   1.00
C5     N     0.67056   0.71660   0.98021   0.00000  Uiso   1.00
C6     N     0.67053   0.83074   0.98003   0.00000  Uiso   1.00
C7     N     0.15916   0.83295   0.99221   0.00000  Uiso   1.00
C8     N     0.15947   0.71889   0.99217   0.00000  Uiso   1.00
C9     N     0.84613   0.63912   0.97454   0.00000  Uiso   1.00
C10    N     0.98963   0.63877   0.97693   0.00000  Uiso   1.00
C11    N     0.98953   0.91113   0.97660   0.00000  Uiso   1.00
C12    N     0.84619   0.90945   0.97391   0.00000  Uiso   1.00
C13    N     0.71063   0.58113   0.01382   0.00000  Uiso   1.00
C14    N     0.67059   0.50366   0.04093   0.00000  Uiso   1.00
C15    N     0.11066   0.97407   0.01994   0.00000  Uiso   1.00
C16    N     0.15952   0.04961   0.04670   0.00000  Uiso   1.00
C17    N     0.71493   0.96780   0.01330   0.00000  Uiso   1.00
C18    N     0.67528   0.04442   0.04073   0.00000  Uiso   1.00
C19    N     0.11250   0.57666   0.01958   0.00000  Uiso   1.00
C20    N     0.16364   0.50182   0.04610   0.00000  Uiso   1.00
C21    N     0.65305   0.21601   0.04750   0.00000  Uiso   1.00
C22    N     0.65403   0.33026   0.04755   0.00000  Uiso   1.00
C23    N     0.18886   0.33228   0.05224   0.00000  Uiso   1.00
C24    N     0.18972   0.21815   0.05226   0.00000  Uiso   1.00
C25    N     0.49245   0.10298   0.04827   0.00000  Uiso   1.00
C26    N     0.34881   0.10354   0.05000   0.00000  Uiso   1.00
C27    N     0.34897   0.43043   0.04615   0.00000  Uiso   1.00
C28    N     0.49259   0.42920   0.04486   0.00000  Uiso   1.00
C29    N     0.61798   0.10880   0.09057   0.00000  Uiso   1.00
C30    N     0.66321   0.10515   0.12849   0.00000  Uiso   1.00
C31    N     0.23483   0.44050   0.09439   0.00000  Uiso   1.00
C32    N     0.18810   0.44482   0.13211   0.00000  Uiso   1.00
C33    N     0.61588   0.43897   0.09042   0.00000  Uiso   1.00
C34    N     0.66324   0.44279   0.12815   0.00000  Uiso   1.00
C35    N     0.23262   0.11422   0.09500   0.00000  Uiso   1.00
C36    N     0.18732   0.10965   0.13280   0.00000  Uiso   1.00
C37    N     0.71844   0.50091   0.18006   0.00000  Uiso   1.00
C38    N     0.12320   0.04900   0.18413   0.00000  Uiso   1.00
C39    N     0.71848   0.04966   0.18133   0.00000  Uiso   1.00
C40    N     0.12264   0.49812   0.18527   0.00000  Uiso   1.00
C41    N     0.71940   0.21739   0.17027   0.00000  Uiso   1.00
C42    N     0.71977   0.33157   0.17013   0.00000  Uiso   1.00
C43    N     0.12462   0.33291   0.17331   0.00000  Uiso   1.00
C44    N     0.12398   0.21873   0.17374   0.00000  Uiso   1.00
C45    N     0.85200   0.11481   0.14677   0.00000  Uiso   1.00
C46    N     0.99558   0.11511   0.14806   0.00000  Uiso   1.00
C47    N     0.99674   0.43485   0.14755   0.00000  Uiso   1.00
C48    N     0.85309   0.43392   0.14628   0.00000  Uiso   1.00
Be1    C     0.25484   0.55896   0.96123   0.00000  Uiso   1.00
He1    H     0.01643   0.05281   0.11694   0.00000  Uiso   1.00
Be2    C     0.25474   0.99564   0.96271   0.00000  Uiso   1.00
Li1    H     0.92234   0.38343   0.17431   0.00000  Uiso   1.00
He2    H     0.54139   0.98040   0.95846   0.00000  Uiso   1.00
Be3    C     0.58668   0.80863   0.97835   0.00000  Uiso   1.00
Be4    C     0.58670   0.73809   0.97846   0.00000  Uiso   1.00
B1     C     0.71814   0.77386   0.98153   0.00000  Uiso   1.00
Be5    C     0.24121   0.74107   0.99763   0.00000  Uiso   1.00
Be6    C     0.24101   0.81160   0.99767   0.00000  Uiso   1.00
B2     C     0.11259   0.77569   0.98925   0.00000  Uiso   1.00
B3     C     0.91525   0.62281   0.98776   0.00000  Uiso   1.00
B4     C     0.91484   0.92608   0.98735   0.00000  Uiso   1.00
Be7    C     0.70770   0.55799   0.05276   0.00000  Uiso   1.00
Be8    C     0.73274   0.60565   0.03603   0.00000  Uiso   1.00
B5     C     0.67406   0.51984   0.01766   0.00000  Uiso   1.00
Be9    C     0.10465   0.00535   0.05819   0.00000  Uiso   1.00
Be10   C     0.07491   0.95839   0.04169   0.00000  Uiso   1.00
B6     C     0.16045   0.02919   0.02382   0.00000  Uiso   1.00
Be11   C     0.71762   0.99227   0.05218   0.00000  Uiso   1.00
Be12   C     0.74239   0.94512   0.03524   0.00000  Uiso   1.00
B7     C     0.67540   0.02752   0.01748   0.00000  Uiso   1.00
Be13   C     0.10399   0.54219   0.05741   0.00000  Uiso   1.00
Be14   C     0.07331   0.58902   0.04112   0.00000  Uiso   1.00
B8     C     0.16581   0.52405   0.02345   0.00000  Uiso   1.00
Be15   C     0.72570   0.30827   0.03548   0.00000  Uiso   1.00
Be16   C     0.72519   0.23773   0.03550   0.00000  Uiso   1.00
B9     C     0.61299   0.27323   0.05455   0.00000  Uiso   1.00
Be17   C     0.11684   0.23934   0.04049   0.00000  Uiso   1.00
Be18   C     0.11643   0.30987   0.04042   0.00000  Uiso   1.00
B10    C     0.23047   0.27558   0.05908   0.00000  Uiso   1.00
Be19   C     0.37388   0.04588   0.03783   0.00000  Uiso   1.00
Be20   C     0.46227   0.04554   0.03677   0.00000  Uiso   1.00
B11    C     0.42212   0.13595   0.05597   0.00000  Uiso   1.00
Be21   C     0.46230   0.43675   0.02193   0.00000  Uiso   1.00
Be22   C     0.37378   0.43729   0.02271   0.00000  Uiso   1.00
B12    C     0.42233   0.42424   0.05864   0.00000  Uiso   1.00
Be23   C     0.59057   0.06529   0.12659   0.00000  Uiso   1.00
Be24   C     0.56363   0.06654   0.10313   0.00000  Uiso   1.00
B13    C     0.67692   0.13030   0.10650   0.00000  Uiso   1.00
Be25   C     0.26061   0.48490   0.13046   0.00000  Uiso   1.00
Be26   C     0.28834   0.48339   0.10710   0.00000  Uiso   1.00
B14    C     0.17546   0.41910   0.11010   0.00000  Uiso   1.00
Be27   C     0.59348   0.48535   0.12629   0.00000  Uiso   1.00
Be28   C     0.56533   0.48401   0.10294   0.00000  Uiso   1.00
B15    C     0.67408   0.41610   0.10623   0.00000  Uiso   1.00
Be29   C     0.26590   0.07798   0.13161   0.00000  Uiso   1.00
Be30   C     0.29303   0.07961   0.10820   0.00000  Uiso   1.00
B16    C     0.17053   0.13111   0.11049   0.00000  Uiso   1.00
Be31   C     0.76775   0.55928   0.17892   0.00000  Uiso   1.00
Be32   C     0.73836   0.60449   0.19584   0.00000  Uiso   1.00
B17    C     0.65972   0.51324   0.19712   0.00000  Uiso   1.00
Be33   C     0.06833   0.99372   0.18372   0.00000  Uiso   1.00
Be34   C     0.09495   0.94798   0.20082   0.00000  Uiso   1.00
B18    C     0.18204   0.03439   0.20100   0.00000  Uiso   1.00
Be35   C     0.77488   0.99587   0.18270   0.00000  Uiso   1.00
B19    C     0.65627   0.03529   0.19722   0.00000  Uiso   1.00
Be36   C     0.05754   0.54388   0.18953   0.00000  Uiso   1.00
He3    H     0.83833   0.49379   0.11437   0.00000  Uiso   1.00
Be37   C     0.59539   0.81089   0.20170   0.00000  Uiso   1.00
Be38   C     0.59559   0.74054   0.20144   0.00000  Uiso   1.00
Be39   C     0.71971   0.31009   0.19349   0.00000  Uiso   1.00
Be40   C     0.71947   0.23959   0.19358   0.00000  Uiso   1.00
B20    C     0.72092   0.27427   0.15690   0.00000  Uiso   1.00
B21    C     0.12517   0.27535   0.16023   0.00000  Uiso   1.00
Be41   C     0.96997   0.07677   0.12868   0.00000  Uiso   1.00
Be42   C     0.88144   0.07664   0.12787   0.00000  Uiso   1.00
B22    C     0.92264   0.13564   0.15860   0.00000  Uiso   1.00
Be43   C     0.88244   0.47113   0.12713   0.00000  Uiso   1.00
Be44   C     0.97099   0.47174   0.12792   0.00000  Uiso   1.00
B23    C     0.92384   0.41434   0.15821   0.00000  Uiso   1.00
He4    H     0.01740   0.49527   0.11603   0.00000  Uiso   1.00
He5    H     0.30400   0.58812   0.97059   0.00000  Uiso   1.00
Be45   C     0.12070   0.31188   0.19670   0.00000  Uiso   1.00
He6    H     0.30386   0.96803   0.97249   0.00000  Uiso   1.00
He7    H     0.54145   0.56153   0.96033   0.00000  Uiso   1.00
He8    H     0.53403   0.70171   0.97725   0.00000  Uiso   1.00
He9    H     0.53397   0.84458   0.97700   0.00000  Uiso   1.00
Li2    H     0.78787   0.77412   0.98303   0.00000  Uiso   1.00
He10   H     0.29230   0.84805   0.00115   0.00000  Uiso   1.00
He11   H     0.29268   0.70513   0.00110   0.00000  Uiso   1.00
Li3    H     0.04446   0.77534   0.98485   0.00000  Uiso   1.00
He12   H     0.02545   0.19128   0.95665   0.00000  Uiso   1.00
He13   H     0.84623   0.19180   0.95390   0.00000  Uiso   1.00
Li4    H     0.91138   0.59892   0.00523   0.00000  Uiso   1.00
He14   H     0.84180   0.36790   0.95257   0.00000  Uiso   1.00
He15   H     0.02062   0.36543   0.95615   0.00000  Uiso   1.00
Li5    H     0.91046   0.94956   0.00490   0.00000  Uiso   1.00
He16   H     0.76349   0.65516   0.03820   0.00000  Uiso   1.00
He17   H     0.71319   0.55861   0.07210   0.00000  Uiso   1.00
Li6    H     0.65032   0.48683   0.00346   0.00000  Uiso   1.00
He18   H     0.03171   0.91513   0.04374   0.00000  Uiso   1.00
He19   H     0.09235   0.01007   0.07719   0.00000  Uiso   1.00
Li7    H     0.19711   0.05482   0.00994   0.00000  Uiso   1.00
He20   H     0.77648   0.89714   0.03712   0.00000  Uiso   1.00
He21   H     0.72652   0.99271   0.07142   0.00000  Uiso   1.00
Li8    H     0.64677   0.05885   0.00358   0.00000  Uiso   1.00
He22   H     0.02692   0.62987   0.04316   0.00000  Uiso   1.00
He23   H     0.08951   0.53542   0.07621   0.00000  Uiso   1.00
Li9    H     0.20590   0.50178   0.00967   0.00000  Uiso   1.00
He24   H     0.76992   0.20145   0.02779   0.00000  Uiso   1.00
He25   H     0.77096   0.34438   0.02781   0.00000  Uiso   1.00
Li10   H     0.55327   0.27341   0.06458   0.00000  Uiso   1.00
He26   H     0.07070   0.34575   0.03292   0.00000  Uiso   1.00
He27   H     0.07153   0.20273   0.03301   0.00000  Uiso   1.00
Li11   H     0.29082   0.27613   0.06891   0.00000  Uiso   1.00
He28   H     0.50543   0.00866   0.02877   0.00000  Uiso   1.00
He29   H     0.32748   0.00913   0.03098   0.00000  Uiso   1.00
Li12   H     0.42428   0.18362   0.06592   0.00000  Uiso   1.00
He30   H     0.32719   0.44187   0.00836   0.00000  Uiso   1.00
He31   H     0.50560   0.44127   0.00685   0.00000  Uiso   1.00
Li13   H     0.42460   0.41665   0.07784   0.00000  Uiso   1.00
He32   H     0.50964   0.04119   0.09449   0.00000  Uiso   1.00
He33   H     0.56457   0.03838   0.14190   0.00000  Uiso   1.00
Li14   H     0.72967   0.16451   0.10204   0.00000  Uiso   1.00
He34   H     0.34212   0.50914   0.09864   0.00000  Uiso   1.00
He35   H     0.28581   0.51219   0.14587   0.00000  Uiso   1.00
Li15   H     0.12319   0.38442   0.10549   0.00000  Uiso   1.00
He36   H     0.51319   0.51141   0.09437   0.00000  Uiso   1.00
He37   H     0.57021   0.51395   0.14158   0.00000  Uiso   1.00
Li16   H     0.72417   0.37969   0.10179   0.00000  Uiso   1.00
He38   H     0.35088   0.05960   0.10000   0.00000  Uiso   1.00
He39   H     0.29552   0.05574   0.14734   0.00000  Uiso   1.00
Li17   H     0.11309   0.15917   0.10547   0.00000  Uiso   1.00
He40   H     0.76103   0.65548   0.20037   0.00000  Uiso   1.00
He41   H     0.82089   0.56404   0.16648   0.00000  Uiso   1.00
Be46   C     0.12028   0.24139   0.19697   0.00000  Uiso   1.00
He42   H     0.01381   0.99125   0.17159   0.00000  Uiso   1.00
He43   H     0.83227   0.99368   0.17174   0.00000  Uiso   1.00
Li18   H     0.60111   0.06792   0.20038   0.00000  Uiso   1.00
He44   H     0.99743   0.54205   0.17963   0.00000  Uiso   1.00
Li19   H     0.92101   0.16752   0.17451   0.00000  Uiso   1.00
He45   H     0.58856   0.70500   0.18664   0.00000  Uiso   1.00
He46   H     0.58837   0.84711   0.18716   0.00000  Uiso   1.00
He47   H     0.23022   0.84077   0.19108   0.00000  Uiso   1.00
He48   H     0.23071   0.69879   0.19197   0.00000  Uiso   1.00
Li20   H     0.72100   0.27394   0.13750   0.00000  Uiso   1.00
Li21   H     0.12831   0.27468   0.14084   0.00000  Uiso   1.00
He49   H     0.83740   0.05279   0.11526   0.00000  Uiso   1.00
Li22   H     0.24700   0.48906   0.20171   0.00000  Uiso   1.00
B24    C     0.18588   0.51554   0.20058   0.00000  Uiso   1.00
Be47   C     0.96669   0.66725   0.95541   0.00000  Uiso   1.00
Be48   C     0.96736   0.88294   0.95492   0.00000  Uiso   1.00
Be49   C     0.74550   0.95116   0.19980   0.00000  Uiso   1.00
Be50   C     0.59775   0.53966   0.95186   0.00000  Uiso   1.00
Be51   C     0.87833   0.66733   0.95391   0.00000  Uiso   1.00
Be52   C     0.87903   0.88207   0.95323   0.00000  Uiso   1.00
H13    Zn    0.60519   0.12938   0.40786   0.00000  Uiso   1.00
H14    Zn    0.22550   0.42477   0.41545   0.00000  Uiso   1.00
H15    Zn    0.60853   0.42626   0.40818   0.00000  Uiso   1.00
H16    Zn    0.22219   0.12796   0.41462   0.00000  Uiso   1.00
H17    Zn    0.72491   0.62420   0.33644   0.00000  Uiso   1.00
H18    Zn    0.10622   0.92954   0.34079   0.00000  Uiso   1.00
H19    Zn    0.72145   0.92658   0.33756   0.00000  Uiso   1.00
H20    Zn    0.10904   0.62560   0.34267   0.00000  Uiso   1.00
H21    Zn    0.61054   0.62112   0.23421   0.00000  Uiso   1.00
H22    Zn    0.22557   0.92669   0.23847   0.00000  Uiso   1.00
H23    Zn    0.60827   0.92903   0.23505   0.00000  Uiso   1.00
H24    Zn    0.22808   0.61818   0.24018   0.00000  Uiso   1.00
C49    N     0.17906   0.06432   0.43909   0.00000  Uiso   1.00
C50    N     0.67148   0.48471   0.43106   0.00000  Uiso   1.00
C51    N     0.66805   0.07314   0.43117   0.00000  Uiso   1.00
C52    N     0.18314   0.48739   0.44029   0.00000  Uiso   1.00
C53    N     0.65855   0.22058   0.40445   0.00000  Uiso   1.00
C54    N     0.66001   0.33469   0.40471   0.00000  Uiso   1.00
C55    N     0.17034   0.33362   0.41678   0.00000  Uiso   1.00
C56    N     0.16903   0.21945   0.41647   0.00000  Uiso   1.00
C57    N     0.48793   0.14299   0.42060   0.00000  Uiso   1.00
C58    N     0.34452   0.14339   0.42294   0.00000  Uiso   1.00
C59    N     0.34805   0.41003   0.42352   0.00000  Uiso   1.00
C60    N     0.49143   0.41172   0.42100   0.00000  Uiso   1.00
C61    N     0.60239   0.07537   0.37806   0.00000  Uiso   1.00
C62    N     0.64976   0.00001   0.35119   0.00000  Uiso   1.00
C63    N     0.21848   0.47408   0.38474   0.00000  Uiso   1.00
C64    N     0.17373   0.54995   0.35766   0.00000  Uiso   1.00
C65    N     0.60611   0.47702   0.37773   0.00000  Uiso   1.00
C66    N     0.65329   0.55038   0.35015   0.00000  Uiso   1.00
C67    N     0.21528   0.08069   0.38342   0.00000  Uiso   1.00
C68    N     0.17094   0.00573   0.35580   0.00000  Uiso   1.00
C69    N     0.69166   0.71770   0.34609   0.00000  Uiso   1.00
C70    N     0.69033   0.83194   0.34654   0.00000  Uiso   1.00
C71    N     0.13794   0.83552   0.35053   0.00000  Uiso   1.00
C72    N     0.13904   0.72117   0.35128   0.00000  Uiso   1.00
C73    N     0.84374   0.60099   0.34622   0.00000  Uiso   1.00
C74    N     0.98729   0.60220   0.34887   0.00000  Uiso   1.00
C75    N     0.98479   0.95197   0.34763   0.00000  Uiso   1.00
C76    N     0.84099   0.95129   0.34639   0.00000  Uiso   1.00
C77    N     0.72583   0.61661   0.30118   0.00000  Uiso   1.00
C78    N     0.68329   0.61239   0.26302   0.00000  Uiso   1.00
C79    N     0.11244   0.94021   0.30566   0.00000  Uiso   1.00
C80    N     0.15787   0.94261   0.26777   0.00000  Uiso   1.00
C81    N     0.72004   0.93774   0.30249   0.00000  Uiso   1.00
C82    N     0.67707   0.94212   0.26439   0.00000  Uiso   1.00
C83    N     0.11639   0.61055   0.30777   0.00000  Uiso   1.00
C84    N     0.16195   0.60459   0.26994   0.00000  Uiso   1.00
C85    N     0.66873   0.57547   0.20709   0.00000  Uiso   1.00
C86    N     0.16813   0.97351   0.21146   0.00000  Uiso   1.00
C87    N     0.66948   0.97597   0.20875   0.00000  Uiso   1.00
C88    N     0.16543   0.56947   0.21434   0.00000  Uiso   1.00
C89    N     0.60897   0.71807   0.22440   0.00000  Uiso   1.00
C90    N     0.60859   0.83235   0.22482   0.00000  Uiso   1.00
C91    N     0.22247   0.82906   0.22923   0.00000  Uiso   1.00
C92    N     0.22333   0.71473   0.22994   0.00000  Uiso   1.00
C93    N     0.49267   0.59220   0.24285   0.00000  Uiso   1.00
C94    N     0.34920   0.59141   0.24530   0.00000  Uiso   1.00
C95    N     0.34586   0.95423   0.24465   0.00000  Uiso   1.00
C96    N     0.48941   0.95548   0.24312   0.00000  Uiso   1.00
Be53   C     0.76599   0.54898   0.45109   0.00000  Uiso   1.00
Be54   C     0.75770   0.49804   0.43416   0.00000  Uiso   1.00
B25    C     0.63048   0.52863   0.44544   0.00000  Uiso   1.00
Be55   C     0.76214   0.01078   0.45175   0.00000  Uiso   1.00
Be56   C     0.75419   0.06032   0.43439   0.00000  Uiso   1.00
B26    C     0.62674   0.03031   0.44590   0.00000  Uiso   1.00
Be57   C     0.74132   0.31259   0.39909   0.00000  Uiso   1.00
Be58   C     0.74044   0.24204   0.39895   0.00000  Uiso   1.00
B27    C     0.61267   0.27781   0.40754   0.00000  Uiso   1.00
Be59   C     0.08544   0.24156   0.41817   0.00000  Uiso   1.00
Be60   C     0.08625   0.31212   0.41836   0.00000  Uiso   1.00
B28    C     0.21726   0.27637   0.41526   0.00000  Uiso   1.00
B29    C     0.41344   0.12568   0.40998   0.00000  Uiso   1.00
Be61   C     0.38086   0.37985   0.44373   0.00000  Uiso   1.00
He50   H     0.04514   0.48165   0.43999   0.00000  Uiso   1.00
B30    C     0.41672   0.42844   0.41050   0.00000  Uiso   1.00
Be62   C     0.37689   0.17373   0.44326   0.00000  Uiso   1.00
Be63   C     0.09771   0.04436   0.44575   0.00000  Uiso   1.00
Be64   C     0.58359   0.03621   0.34099   0.00000  Uiso   1.00
Be65   C     0.55521   0.08346   0.35746   0.00000  Uiso   1.00
B31    C     0.65813   0.02488   0.37343   0.00000  Uiso   1.00
Be66   C     0.22757   0.50450   0.34648   0.00000  Uiso   1.00
Be67   C     0.25480   0.45749   0.36315   0.00000  Uiso   1.00
B32    C     0.17033   0.52966   0.38054   0.00000  Uiso   1.00
Be68   C     0.58853   0.51170   0.34013   0.00000  Uiso   1.00
Be69   C     0.56027   0.46571   0.35705   0.00000  Uiso   1.00
B33    C     0.66096   0.52812   0.37271   0.00000  Uiso   1.00
Be70   C     0.22424   0.05240   0.34492   0.00000  Uiso   1.00
Be71   C     0.25127   0.09884   0.36194   0.00000  Uiso   1.00
B34    C     0.16759   0.02478   0.37883   0.00000  Uiso   1.00
Be72   C     0.64451   0.80905   0.36593   0.00000  Uiso   1.00
Be73   C     0.64535   0.73856   0.36566   0.00000  Uiso   1.00
B35    C     0.71856   0.77541   0.33546   0.00000  Uiso   1.00
Be74   C     0.18700   0.74466   0.37029   0.00000  Uiso   1.00
Be75   C     0.18631   0.81516   0.36982   0.00000  Uiso   1.00
B36    C     0.11007   0.77745   0.34019   0.00000  Uiso   1.00
Be76   C     0.95855   0.53863   0.35568   0.00000  Uiso   1.00
Be77   C     0.87021   0.53789   0.35405   0.00000  Uiso   1.00
B37    C     0.91625   0.63741   0.34305   0.00000  Uiso   1.00
Be78   C     0.86784   0.01487   0.35390   0.00000  Uiso   1.00
Be79   C     0.95632   0.01527   0.35469   0.00000  Uiso   1.00
B38    C     0.91343   0.91577   0.34252   0.00000  Uiso   1.00
Be80   C     0.77060   0.60192   0.26371   0.00000  Uiso   1.00
Be81   C     0.79666   0.60378   0.28724   0.00000  Uiso   1.00
B39    C     0.65966   0.62209   0.28584   0.00000  Uiso   1.00
Be82   C     0.08034   0.97590   0.26887   0.00000  Uiso   1.00
Be83   C     0.05307   0.97534   0.29225   0.00000  Uiso   1.00
B40    C     0.17444   0.92218   0.29023   0.00000  Uiso   1.00
Be84   C     0.75654   0.97277   0.26599   0.00000  Uiso   1.00
Be85   C     0.78241   0.97097   0.28953   0.00000  Uiso   1.00
B41    C     0.65801   0.92178   0.28667   0.00000  Uiso   1.00
Be86   C     0.08898   0.56518   0.27195   0.00000  Uiso   1.00
Be87   C     0.06161   0.56813   0.29529   0.00000  Uiso   1.00
B42    C     0.17611   0.63037   0.29188   0.00000  Uiso   1.00
He51   H     0.06797   0.89884   0.20588   0.00000  Uiso   1.00
Be88   C     0.08367   0.58749   0.20747   0.00000  Uiso   1.00
B43    C     0.61428   0.77490   0.23784   0.00000  Uiso   1.00
Be89   C     0.22858   0.73545   0.20654   0.00000  Uiso   1.00
Be90   C     0.22817   0.80579   0.20610   0.00000  Uiso   1.00
B44    C     0.22191   0.77264   0.24288   0.00000  Uiso   1.00
Be91   C     0.46534   0.17366   0.44178   0.00000  Uiso   1.00
Li23   H     0.41558   0.87766   0.22532   0.00000  Uiso   1.00
Be92   C     0.37974   0.53498   0.25715   0.00000  Uiso   1.00
Be93   C     0.46823   0.53551   0.25567   0.00000  Uiso   1.00
B45    C     0.41911   0.62337   0.23667   0.00000  Uiso   1.00
Be94   C     0.46335   0.01081   0.25639   0.00000  Uiso   1.00
Be95   C     0.37477   0.01011   0.25729   0.00000  Uiso   1.00
B46    C     0.41676   0.92392   0.23610   0.00000  Uiso   1.00
Li24   H     0.30276   0.02791   0.45029   0.00000  Uiso   1.00
He52   H     0.80607   0.46955   0.42444   0.00000  Uiso   1.00
He53   H     0.04103   0.06817   0.43815   0.00000  Uiso   1.00
Li25   H     0.56085   0.53119   0.44693   0.00000  Uiso   1.00
He54   H     0.80274   0.08818   0.42445   0.00000  Uiso   1.00
Be96   C     0.46928   0.38074   0.44215   0.00000  Uiso   1.00
Li26   H     0.55709   0.02768   0.44741   0.00000  Uiso   1.00
Li27   H     0.30712   0.52549   0.45093   0.00000  Uiso   1.00
He55   H     0.79128   0.20564   0.39539   0.00000  Uiso   1.00
He56   H     0.79307   0.34859   0.39568   0.00000  Uiso   1.00
Li28   H     0.54464   0.27804   0.41196   0.00000  Uiso   1.00
He57   H     0.03400   0.34848   0.41971   0.00000  Uiso   1.00
He58   H     0.03238   0.20556   0.41933   0.00000  Uiso   1.00
Li29   H     0.28695   0.27616   0.41377   0.00000  Uiso   1.00
Li30   H     0.40936   0.09949   0.39289   0.00000  Uiso   1.00
He59   H     0.34840   0.69463   0.44391   0.00000  Uiso   1.00
He60   H     0.52732   0.69786   0.44037   0.00000  Uiso   1.00
Li31   H     0.41235   0.45464   0.39346   0.00000  Uiso   1.00
He61   H     0.52821   0.86371   0.44095   0.00000  Uiso   1.00
He62   H     0.34904   0.86186   0.44325   0.00000  Uiso   1.00
He63   H     0.50524   0.12182   0.35614   0.00000  Uiso   1.00
He64   H     0.56302   0.02630   0.32276   0.00000  Uiso   1.00
Li32   H     0.70458   0.00579   0.38631   0.00000  Uiso   1.00
He65   H     0.29684   0.41368   0.36130   0.00000  Uiso   1.00
He66   H     0.24174   0.50885   0.32757   0.00000  Uiso   1.00
Li33   H     0.13307   0.55567   0.39418   0.00000  Uiso   1.00
He67   H     0.51127   0.42618   0.35601   0.00000  Uiso   1.00
He68   H     0.56877   0.51911   0.32171   0.00000  Uiso   1.00
Li34   H     0.70628   0.54950   0.38554   0.00000  Uiso   1.00
He69   H     0.29294   0.14323   0.36041   0.00000  Uiso   1.00
He70   H     0.23821   0.04917   0.32596   0.00000  Uiso   1.00
Li35   H     0.13066   0.99764   0.39229   0.00000  Uiso   1.00
He71   H     0.61599   0.70176   0.37765   0.00000  Uiso   1.00
He72   H     0.61432   0.84454   0.37821   0.00000  Uiso   1.00
Li36   H     0.75671   0.77623   0.31922   0.00000  Uiso   1.00
He73   H     0.21697   0.85222   0.38155   0.00000  Uiso   1.00
He74   H     0.21834   0.70959   0.38249   0.00000  Uiso   1.00
Li37   H     0.07008   0.77617   0.32425   0.00000  Uiso   1.00
He75   H     0.82463   0.49718   0.35781   0.00000  Uiso   1.00
He76   H     0.00278   0.49887   0.36122   0.00000  Uiso   1.00
Li38   H     0.91720   0.69010   0.33699   0.00000  Uiso   1.00
He77   H     0.00072   0.05570   0.35977   0.00000  Uiso   1.00
He78   H     0.82226   0.05502   0.35809   0.00000  Uiso   1.00
Li39   H     0.91416   0.86304   0.33644   0.00000  Uiso   1.00
He79   H     0.86003   0.59700   0.29503   0.00000  Uiso   1.00
He80   H     0.80718   0.59287   0.24753   0.00000  Uiso   1.00
Li40   H     0.59394   0.63209   0.29133   0.00000  Uiso   1.00
He81   H     0.99567   0.99673   0.30026   0.00000  Uiso   1.00
He82   H     0.05085   0.99781   0.25305   0.00000  Uiso   1.00
Li41   H     0.23153   0.89390   0.29536   0.00000  Uiso   1.00
He83   H     0.84055   0.99031   0.29795   0.00000  Uiso   1.00
He84   H     0.78812   0.99410   0.25041   0.00000  Uiso   1.00
Li42   H     0.59897   0.89526   0.29140   0.00000  Uiso   1.00
He85   H     0.00693   0.54374   0.30382   0.00000  Uiso   1.00
He86   H     0.06229   0.53774   0.25676   0.00000  Uiso   1.00
Li43   H     0.22944   0.66417   0.29628   0.00000  Uiso   1.00
Li44   H     0.61018   0.47691   0.20228   0.00000  Uiso   1.00
Li45   H     0.23536   0.06796   0.20562   0.00000  Uiso   1.00
He87   H     0.77258   0.90325   0.20599   0.00000  Uiso   1.00
He88   H     0.05032   0.63009   0.21569   0.00000  Uiso   1.00
Li46   H     0.62541   0.77444   0.25700   0.00000  Uiso   1.00
Li47   H     0.21731   0.77372   0.26223   0.00000  Uiso   1.00
He89   H     0.71885   0.20368   0.20833   0.00000  Uiso   1.00
He90   H     0.71938   0.34643   0.20816   0.00000  Uiso   1.00
He91   H     0.11902   0.34855   0.21126   0.00000  Uiso   1.00
He92   H     0.11817   0.20578   0.21180   0.00000  Uiso   1.00
He93   H     0.51554   0.50045   0.26289   0.00000  Uiso   1.00
He94   H     0.33634   0.49947   0.26592   0.00000  Uiso   1.00
Li48   H     0.41657   0.67044   0.22641   0.00000  Uiso   1.00
He95   H     0.33028   0.04434   0.26617   0.00000  Uiso   1.00
He96   H     0.50972   0.04577   0.26433   0.00000  Uiso   1.00
Be97   C     0.10200   0.50627   0.44734   0.00000  Uiso   1.00
B47    C     0.23310   0.02501   0.45169   0.00000  Uiso   1.00
H25    Zn    0.25988   0.62850   0.49021   0.00000  Uiso   1.00
H26    Zn    0.63784   0.92945   0.48361   0.00000  Uiso   1.00
H27    Zn    0.25436   0.92418   0.48922   0.00000  Uiso   1.00
H28    Zn    0.64243   0.63292   0.48223   0.00000  Uiso   1.00
H29    Zn    0.14684   0.12866   0.55957   0.00000  Uiso   1.00
H30    Zn    0.76050   0.43796   0.55634   0.00000  Uiso   1.00
H31    Zn    0.14446   0.42739   0.55995   0.00000  Uiso   1.00
H32    Zn    0.76435   0.13465   0.55338   0.00000  Uiso   1.00
H33    Zn    0.27330   0.12466   0.66057   0.00000  Uiso   1.00
H34    Zn    0.63086   0.44633   0.65772   0.00000  Uiso   1.00
H35    Zn    0.24904   0.42467   0.66336   0.00000  Uiso   1.00
H36    Zn    0.65331   0.13956   0.65572   0.00000  Uiso   1.00
C97    N     0.19173   0.98146   0.46615   0.00000  Uiso   1.00
C98    N     0.68481   0.56878   0.45780   0.00000  Uiso   1.00
C99    N     0.68081   0.99132   0.45860   0.00000  Uiso   1.00
C100   N     0.19659   0.57045   0.46736   0.00000  Uiso   1.00
C101   N     0.20503   0.71867   0.49345   0.00000  Uiso   1.00
C102   N     0.20279   0.83265   0.49294   0.00000  Uiso   1.00
C103   N     0.69394   0.83897   0.48244   0.00000  Uiso   1.00
C104   N     0.69572   0.72483   0.48167   0.00000  Uiso   1.00
C105   N     0.37635   0.64432   0.47712   0.00000  Uiso   1.00
C106   N     0.51964   0.64702   0.47430   0.00000  Uiso   1.00
C107   N     0.51585   0.91294   0.47511   0.00000  Uiso   1.00
C108   N     0.37233   0.91155   0.47694   0.00000  Uiso   1.00
C109   N     0.26437   0.57664   0.52037   0.00000  Uiso   1.00
C110   N     0.21811   0.50197   0.54762   0.00000  Uiso   1.00
C111   N     0.64541   0.98151   0.51382   0.00000  Uiso   1.00
C112   N     0.69519   0.05867   0.53994   0.00000  Uiso   1.00
C113   N     0.25580   0.97432   0.51975   0.00000  Uiso   1.00
C114   N     0.21387   0.05176   0.54655   0.00000  Uiso   1.00
C115   N     0.64991   0.58641   0.51344   0.00000  Uiso   1.00
C116   N     0.69556   0.51313   0.54124   0.00000  Uiso   1.00
C117   N     0.17431   0.22117   0.54767   0.00000  Uiso   1.00
C118   N     0.17239   0.33533   0.54768   0.00000  Uiso   1.00
C119   N     0.73087   0.34379   0.54606   0.00000  Uiso   1.00
C120   N     0.73233   0.22950   0.54489   0.00000  Uiso   1.00
C121   N     0.02786   0.10554   0.54994   0.00000  Uiso   1.00
C122   N     0.88461   0.10877   0.54695   0.00000  Uiso   1.00
C123   N     0.88249   0.45995   0.55005   0.00000  Uiso   1.00
C124   N     0.02611   0.45656   0.55187   0.00000  Uiso   1.00
C125   N     0.14801   0.12384   0.59497   0.00000  Uiso   1.00
C126   N     0.19414   0.11972   0.63284   0.00000  Uiso   1.00
C127   N     0.75185   0.44980   0.59141   0.00000  Uiso   1.00
C128   N     0.70217   0.45764   0.62879   0.00000  Uiso   1.00
C129   N     0.14265   0.41771   0.59512   0.00000  Uiso   1.00
C130   N     0.18295   0.41203   0.63343   0.00000  Uiso   1.00
C131   N     0.76286   0.12412   0.58844   0.00000  Uiso   1.00
C132   N     0.72094   0.12350   0.62657   0.00000  Uiso   1.00
C133   N     0.26323   0.05253   0.68524   0.00000  Uiso   1.00
C134   N     0.68935   0.49310   0.68474   0.00000  Uiso   1.00
C135   N     0.17979   0.48684   0.68360   0.00000  Uiso   1.00
C136   N     0.71162   0.09248   0.68250   0.00000  Uiso   1.00
C137   N     0.26597   0.21691   0.67484   0.00000  Uiso   1.00
C138   N     0.25690   0.33080   0.67620   0.00000  Uiso   1.00
C139   N     0.63979   0.34954   0.66721   0.00000  Uiso   1.00
C140   N     0.64968   0.23565   0.66632   0.00000  Uiso   1.00
C141   N     0.39087   0.11070   0.64831   0.00000  Uiso   1.00
C142   N     0.53428   0.11484   0.64713   0.00000  Uiso   1.00
C143   N     0.50794   0.46884   0.65291   0.00000  Uiso   1.00
C144   N     0.36474   0.46146   0.65580   0.00000  Uiso   1.00
He97   H     0.81881   0.98702   0.45938   0.00000  Uiso   1.00
Be98   C     0.10559   0.99414   0.46288   0.00000  Uiso   1.00
Be99   C     0.48498   0.88235   0.45466   0.00000  Uiso   1.00
Be100  C     0.39648   0.88139   0.45581   0.00000  Uiso   1.00
Be101  C     0.11040   0.55659   0.46449   0.00000  Uiso   1.00
B48    C     0.23752   0.52745   0.45265   0.00000  Uiso   1.00
Be102  C     0.12167   0.80989   0.49867   0.00000  Uiso   1.00
Be103  C     0.12304   0.73936   0.49898   0.00000  Uiso   1.00
B49    C     0.25051   0.77626   0.49020   0.00000  Uiso   1.00
Be104  C     0.77942   0.74775   0.48126   0.00000  Uiso   1.00
Be105  C     0.77831   0.81830   0.48169   0.00000  Uiso   1.00
B50    C     0.64708   0.78124   0.48278   0.00000  Uiso   1.00
Li49   H     0.46260   0.17858   0.67104   0.00000  Uiso   1.00
Li50   H     0.44672   0.38283   0.66960   0.00000  Uiso   1.00
B51    C     0.45153   0.62779   0.48739   0.00000  Uiso   1.00
He98   H     0.33487   0.55639   0.63848   0.00000  Uiso   1.00
He99   H     0.82283   0.57346   0.45851   0.00000  Uiso   1.00
B52    C     0.44597   0.92962   0.48786   0.00000  Uiso   1.00
Be106  C     0.28518   0.53857   0.55742   0.00000  Uiso   1.00
Be107  C     0.31281   0.58546   0.54072   0.00000  Uiso   1.00
B53    C     0.20845   0.52632   0.52538   0.00000  Uiso   1.00
Be108  C     0.63733   0.01723   0.55158   0.00000  Uiso   1.00
Be109  C     0.60723   0.96920   0.53552   0.00000  Uiso   1.00
B54    C     0.69770   0.03539   0.51739   0.00000  Uiso   1.00
Be110  C     0.26963   0.00757   0.55766   0.00000  Uiso   1.00
Be111  C     0.29521   0.95950   0.54112   0.00000  Uiso   1.00
B55    C     0.20797   0.03001   0.52387   0.00000  Uiso   1.00
Be112  C     0.64058   0.55865   0.55195   0.00000  Uiso   1.00
Be113  C     0.61285   0.60414   0.53483   0.00000  Uiso   1.00
B56    C     0.69915   0.53184   0.51820   0.00000  Uiso   1.00
Be114  C     0.20261   0.31386   0.52587   0.00000  Uiso   1.00
Be115  C     0.20362   0.24332   0.52585   0.00000  Uiso   1.00
B57    C     0.15462   0.27801   0.55989   0.00000  Uiso   1.00
Be116  C     0.68517   0.25240   0.52572   0.00000  Uiso   1.00
Be117  C     0.68424   0.32288   0.52644   0.00000  Uiso   1.00
B58    C     0.75941   0.28611   0.55631   0.00000  Uiso   1.00
Be118  C     0.91128   0.04433   0.54063   0.00000  Uiso   1.00
Be119  C     0.99954   0.04239   0.54241   0.00000  Uiso   1.00
B59    C     0.95662   0.14329   0.55269   0.00000  Uiso   1.00
Be120  C     0.00194   0.52253   0.54684   0.00000  Uiso   1.00
Be121  C     0.91353   0.52463   0.54575   0.00000  Uiso   1.00
B60    C     0.95226   0.42123   0.55397   0.00000  Uiso   1.00
Be122  C     0.10608   0.11354   0.63290   0.00000  Uiso   1.00
Be123  C     0.07773   0.11558   0.60956   0.00000  Uiso   1.00
B61    C     0.21606   0.12696   0.60976   0.00000  Uiso   1.00
Be124  C     0.78626   0.47955   0.62872   0.00000  Uiso   1.00
Be125  C     0.81637   0.47585   0.60565   0.00000  Uiso   1.00
B62    C     0.68476   0.43970   0.60609   0.00000  Uiso   1.00
Be126  C     0.10226   0.38363   0.63140   0.00000  Uiso   1.00
Be127  C     0.07773   0.38663   0.60779   0.00000  Uiso   1.00
B63    C     0.20468   0.43112   0.61122   0.00000  Uiso   1.00
Be128  C     0.79441   0.08508   0.62483   0.00000  Uiso   1.00
Be129  C     0.81960   0.08473   0.60127   0.00000  Uiso   1.00
B64    C     0.70436   0.14560   0.60434   0.00000  Uiso   1.00
Be130  C     0.33337   0.01680   0.69340   0.00000  Uiso   1.00
B65    C     0.19658   0.02997   0.69836   0.00000  Uiso   1.00
B66    C     0.67726   0.55387   0.69547   0.00000  Uiso   1.00
Be131  C     0.09186   0.49273   0.68211   0.00000  Uiso   1.00
Be132  C     0.06494   0.53629   0.69987   0.00000  Uiso   1.00
Be133  C     0.48596   0.67744   0.45424   0.00000  Uiso   1.00
Be134  C     0.78604   0.11795   0.69248   0.00000  Uiso   1.00
B67    C     0.69782   0.03233   0.69348   0.00000  Uiso   1.00
Be135  C     0.27072   0.30755   0.69904   0.00000  Uiso   1.00
Be136  C     0.27637   0.23723   0.69820   0.00000  Uiso   1.00
B68    C     0.25641   0.27478   0.66229   0.00000  Uiso   1.00
Be137  C     0.63785   0.25560   0.68964   0.00000  Uiso   1.00
Be138  C     0.63188   0.32574   0.69019   0.00000  Uiso   1.00
B69    C     0.64825   0.29359   0.65350   0.00000  Uiso   1.00
Be139  C     0.75383   0.75511   0.69867   0.00000  Uiso   1.00
Be140  C     0.75876   0.82549   0.69799   0.00000  Uiso   1.00
Be141  C     0.50691   0.06658   0.63091   0.00000  Uiso   1.00
Be142  C     0.41840   0.06372   0.63174   0.00000  Uiso   1.00
B70    C     0.46265   0.13886   0.65744   0.00000  Uiso   1.00
Be143  C     0.38478   0.52165   0.64441   0.00000  Uiso   1.00
Be144  C     0.47308   0.52640   0.64277   0.00000  Uiso   1.00
B71    C     0.44059   0.43188   0.66068   0.00000  Uiso   1.00
He100  H     0.05702   0.96576   0.47264   0.00000  Uiso   1.00
He101  H     0.51359   0.56574   0.63499   0.00000  Uiso   1.00
He102  H     0.06211   0.58433   0.47450   0.00000  Uiso   1.00
He103  H     0.55234   0.03852   0.61999   0.00000  Uiso   1.00
He104  H     0.07252   0.70250   0.50267   0.00000  Uiso   1.00
He105  H     0.06975   0.84546   0.50204   0.00000  Uiso   1.00
Li51   H     0.31849   0.77716   0.48574   0.00000  Uiso   1.00
He106  H     0.83055   0.85519   0.48138   0.00000  Uiso   1.00
He107  H     0.83277   0.71227   0.48048   0.00000  Uiso   1.00
Li52   H     0.57722   0.78030   0.48343   0.00000  Uiso   1.00
He108  H     0.51371   0.19274   0.45414   0.00000  Uiso   1.00
He109  H     0.33467   0.19306   0.45710   0.00000  Uiso   1.00
Li53   H     0.45669   0.60114   0.50433   0.00000  Uiso   1.00
He110  H     0.33894   0.36005   0.45758   0.00000  Uiso   1.00
He111  H     0.51792   0.36203   0.45442   0.00000  Uiso   1.00
Li54   H     0.44862   0.95557   0.50502   0.00000  Uiso   1.00
He112  H     0.36315   0.62392   0.54170   0.00000  Uiso   1.00
He113  H     0.30725   0.52921   0.57551   0.00000  Uiso   1.00
Li55   H     0.16094   0.50701   0.51276   0.00000  Uiso   1.00
He114  H     0.56177   0.92756   0.53785   0.00000  Uiso   1.00
He115  H     0.62288   0.02472   0.57035   0.00000  Uiso   1.00
Li56   H     0.73734   0.05808   0.50352   0.00000  Uiso   1.00
He116  H     0.33768   0.91594   0.54290   0.00000  Uiso   1.00
He117  H     0.28584   0.01329   0.57642   0.00000  Uiso   1.00
Li57   H     0.16891   0.05491   0.51033   0.00000  Uiso   1.00
He118  H     0.56995   0.64756   0.53621   0.00000  Uiso   1.00
He119  H     0.62612   0.55547   0.57087   0.00000  Uiso   1.00
Li58   H     0.73732   0.50541   0.50486   0.00000  Uiso   1.00
He120  H     0.22367   0.20736   0.51219   0.00000  Uiso   1.00
He121  H     0.22156   0.35029   0.51225   0.00000  Uiso   1.00
Li59   H     0.13043   0.27750   0.57808   0.00000  Uiso   1.00
He122  H     0.65347   0.35956   0.51471   0.00000  Uiso   1.00
He123  H     0.65534   0.21694   0.51324   0.00000  Uiso   1.00
Li60   H     0.79829   0.28529   0.57247   0.00000  Uiso   1.00
He124  H     0.04390   0.00086   0.53898   0.00000  Uiso   1.00
He125  H     0.86582   0.00489   0.53529   0.00000  Uiso   1.00
Li61   H     0.95736   0.19637   0.55839   0.00000  Uiso   1.00
He126  H     0.87060   0.56702   0.54213   0.00000  Uiso   1.00
He127  H     0.04907   0.56301   0.54446   0.00000  Uiso   1.00
Li62   H     0.94933   0.36679   0.55764   0.00000  Uiso   1.00
He128  H     0.01314   0.11181   0.60230   0.00000  Uiso   1.00
He129  H     0.07050   0.10754   0.64941   0.00000  Uiso   1.00
Li63   H     0.28176   0.13384   0.60364   0.00000  Uiso   1.00
He130  H     0.87897   0.48927   0.59844   0.00000  Uiso   1.00
He131  H     0.81792   0.49717   0.64492   0.00000  Uiso   1.00
Li64   H     0.62296   0.41972   0.60020   0.00000  Uiso   1.00
He132  H     0.01843   0.37010   0.59927   0.00000  Uiso   1.00
He133  H     0.06901   0.36255   0.64676   0.00000  Uiso   1.00
Li65   H     0.26567   0.45510   0.60684   0.00000  Uiso   1.00
He134  H     0.87365   0.05968   0.59276   0.00000  Uiso   1.00
He135  H     0.82279   0.06078   0.64037   0.00000  Uiso   1.00
Li66   H     0.65006   0.17780   0.59972   0.00000  Uiso   1.00
He136  H     0.39708   0.02443   0.68596   0.00000  Uiso   1.00
Li67   H     0.13124   0.04849   0.69633   0.00000  Uiso   1.00
Li68   H     0.62482   0.58813   0.69104   0.00000  Uiso   1.00
He137  H     0.05480   0.46703   0.66831   0.00000  Uiso   1.00
He138  H     0.37309   0.03244   0.62174   0.00000  Uiso   1.00
He139  H     0.81316   0.16662   0.68693   0.00000  Uiso   1.00
Li69   H     0.64367   0.99899   0.68946   0.00000  Uiso   1.00
Li70   H     0.24638   0.27585   0.64307   0.00000  Uiso   1.00
Li71   H     0.65645   0.29521   0.63425   0.00000  Uiso   1.00
He140  H     0.22878   0.69814   0.69629   0.00000  Uiso   1.00
He141  H     0.24102   0.84032   0.69598   0.00000  Uiso   1.00
He142  H     0.76434   0.86022   0.68298   0.00000  Uiso   1.00
He143  H     0.75445   0.71771   0.68432   0.00000  Uiso   1.00
Be145  C     0.76196   0.46655   0.69522   0.00000  Uiso   1.00
He144  H     0.78761   0.41723   0.68998   0.00000  Uiso   1.00
Be146  C     0.39759   0.67592   0.45601   0.00000  Uiso   1.00
H37    Zn    0.13534   0.12632   0.91404   0.00000  Uiso   1.00
H38    Zn    0.75172   0.42530   0.90578   0.00000  Uiso   1.00
H39    Zn    0.13561   0.42360   0.91360   0.00000  Uiso   1.00
H40    Zn    0.75239   0.12809   0.90772   0.00000  Uiso   1.00
H41    Zn    0.24816   0.62332   0.84041   0.00000  Uiso   1.00
H42    Zn    0.63994   0.93278   0.83408   0.00000  Uiso   1.00
H43    Zn    0.25639   0.92649   0.84172   0.00000  Uiso   1.00
H44    Zn    0.63156   0.63145   0.83683   0.00000  Uiso   1.00
H45    Zn    0.12954   0.62369   0.73935   0.00000  Uiso   1.00
H46    Zn    0.76932   0.94315   0.73359   0.00000  Uiso   1.00
H47    Zn    0.15410   0.92727   0.73792   0.00000  Uiso   1.00
H48    Zn    0.74888   0.64259   0.73592   0.00000  Uiso   1.00
C145   N     0.69056   0.06952   0.93060   0.00000  Uiso   1.00
C146   N     0.17987   0.48799   0.93788   0.00000  Uiso   1.00
C147   N     0.17993   0.06438   0.93880   0.00000  Uiso   1.00
C148   N     0.69064   0.48037   0.92986   0.00000  Uiso   1.00
C149   N     0.18915   0.21801   0.91506   0.00000  Uiso   1.00
C150   N     0.18903   0.33218   0.91502   0.00000  Uiso   1.00
C151   N     0.70037   0.33322   0.90294   0.00000  Uiso   1.00
C152   N     0.70020   0.21918   0.90395   0.00000  Uiso   1.00
C153   N     0.01348   0.14161   0.92252   0.00000  Uiso   1.00
C154   N     0.87002   0.14196   0.92034   0.00000  Uiso   1.00
C155   N     0.86941   0.41267   0.91837   0.00000  Uiso   1.00
C156   N     0.01267   0.41055   0.92124   0.00000  Uiso   1.00
C157   N     0.14190   0.07642   0.88336   0.00000  Uiso   1.00
C158   N     0.18949   0.00146   0.85634   0.00000  Uiso   1.00
C159   N     0.74506   0.47513   0.87521   0.00000  Uiso   1.00
C160   N     0.69959   0.55402   0.84936   0.00000  Uiso   1.00
C161   N     0.14625   0.46817   0.88217   0.00000  Uiso   1.00
C162   N     0.18674   0.54515   0.85497   0.00000  Uiso   1.00
C163   N     0.75524   0.07879   0.87698   0.00000  Uiso   1.00
C164   N     0.70983   0.00616   0.84881   0.00000  Uiso   1.00
C165   N     0.21557   0.71783   0.84905   0.00000  Uiso   1.00
C166   N     0.21970   0.83209   0.84953   0.00000  Uiso   1.00
C167   N     0.67260   0.83924   0.84377   0.00000  Uiso   1.00
C168   N     0.66981   0.72509   0.84502   0.00000  Uiso   1.00
C169   N     0.36964   0.60721   0.84878   0.00000  Uiso   1.00
C170   N     0.51321   0.60996   0.84744   0.00000  Uiso   1.00
C171   N     0.52122   0.95400   0.84436   0.00000  Uiso   1.00
C172   N     0.37802   0.95072   0.84784   0.00000  Uiso   1.00
C173   N     0.24557   0.60736   0.80558   0.00000  Uiso   1.00
C174   N     0.19919   0.60188   0.76782   0.00000  Uiso   1.00
C175   N     0.64370   0.94584   0.79901   0.00000  Uiso   1.00
C176   N     0.69358   0.95503   0.76168   0.00000  Uiso   1.00
C177   N     0.25336   0.94165   0.80687   0.00000  Uiso   1.00
C178   N     0.21514   0.94433   0.76836   0.00000  Uiso   1.00
C179   N     0.62845   0.62425   0.80159   0.00000  Uiso   1.00
C180   N     0.67434   0.62496   0.76379   0.00000  Uiso   1.00
C181   N     0.21944   0.98174   0.71422   0.00000  Uiso   1.00
C182   N     0.73664   0.56739   0.71237   0.00000  Uiso   1.00
C183   N     0.13563   0.55617   0.71298   0.00000  Uiso   1.00
C184   N     0.75804   0.01810   0.71002   0.00000  Uiso   1.00
C185   N     0.15521   0.71688   0.72804   0.00000  Uiso   1.00
C186   N     0.16548   0.83080   0.72794   0.00000  Uiso   1.00
C187   N     0.75436   0.84945   0.72105   0.00000  Uiso   1.00
C188   N     0.74641   0.73546   0.72214   0.00000  Uiso   1.00
C189   N     0.00893   0.62107   0.75019   0.00000  Uiso   1.00
C190   N     0.86568   0.62848   0.74898   0.00000  Uiso   1.00
C191   N     0.88931   0.95198   0.74513   0.00000  Uiso   1.00
C192   N     0.03299   0.94736   0.74602   0.00000  Uiso   1.00
Be147  C     0.60463   0.05564   0.93385   0.00000  Uiso   1.00
Be148  C     0.59764   0.00507   0.95089   0.00000  Uiso   1.00
B72    C     0.73268   0.02631   0.94500   0.00000  Uiso   1.00
Be149  C     0.26159   0.50903   0.94391   0.00000  Uiso   1.00
Be150  C     0.60466   0.49067   0.93421   0.00000  Uiso   1.00
B73    C     0.12662   0.02474   0.95155   0.00000  Uiso   1.00
B74    C     0.73265   0.52402   0.94428   0.00000  Uiso   1.00
Be151  C     0.27306   0.31069   0.91592   0.00000  Uiso   1.00
Be152  C     0.27314   0.24014   0.91596   0.00000  Uiso   1.00
B75    C     0.14134   0.27491   0.91413   0.00000  Uiso   1.00
Be153  C     0.61874   0.24030   0.89795   0.00000  Uiso   1.00
Be154  C     0.61880   0.31082   0.89738   0.00000  Uiso   1.00
B76    C     0.74684   0.27655   0.90657   0.00000  Uiso   1.00
Be155  C     0.89386   0.17247   0.94150   0.00000  Uiso   1.00
Be156  C     0.98236   0.17217   0.94286   0.00000  Uiso   1.00
B77    C     0.94380   0.12426   0.90963   0.00000  Uiso   1.00
Li72   H     0.26902   0.53156   0.70843   0.00000  Uiso   1.00
Li73   H     0.95983   0.89254   0.71963   0.00000  Uiso   1.00
Be157  C     0.97919   0.38345   0.94187   0.00000  Uiso   1.00
Be158  C     0.89084   0.38457   0.94008   0.00000  Uiso   1.00
B78    C     0.94449   0.42724   0.90771   0.00000  Uiso   1.00
He145  H     0.05226   0.01391   0.77618   0.00000  Uiso   1.00
Li74   H     0.05693   0.52242   0.95029   0.00000  Uiso   1.00
Be159  C     0.13224   0.04439   0.84522   0.00000  Uiso   1.00
Be160  C     0.10348   0.09103   0.86184   0.00000  Uiso   1.00
B79    C     0.19296   0.02253   0.87916   0.00000  Uiso   1.00
Be161  C     0.74359   0.50490   0.83681   0.00000  Uiso   1.00
Be162  C     0.77190   0.45628   0.85279   0.00000  Uiso   1.00
B80    C     0.70285   0.53423   0.87229   0.00000  Uiso   1.00
Be163  C     0.14813   0.49134   0.84323   0.00000  Uiso   1.00
Be164  C     0.12264   0.44403   0.86003   0.00000  Uiso   1.00
B81    C     0.18393   0.52897   0.87825   0.00000  Uiso   1.00
Be165  C     0.77205   0.04747   0.83898   0.00000  Uiso   1.00
Be166  C     0.79933   0.09290   0.85630   0.00000  Uiso   1.00
B82    C     0.70252   0.02649   0.87161   0.00000  Uiso   1.00
Be167  C     0.15641   0.81093   0.86499   0.00000  Uiso   1.00
Be168  C     0.15393   0.74044   0.86471   0.00000  Uiso   1.00
B83    C     0.25333   0.77453   0.84046   0.00000  Uiso   1.00
Be169  C     0.72364   0.74796   0.86287   0.00000  Uiso   1.00
Be170  C     0.72539   0.81843   0.86209   0.00000  Uiso   1.00
B84    C     0.63990   0.78160   0.83431   0.00000  Uiso   1.00
Be171  C     0.48892   0.56799   0.86593   0.00000  Uiso   1.00
Be172  C     0.40052   0.56624   0.86674   0.00000  Uiso   1.00
B85    C     0.43948   0.63320   0.83797   0.00000  Uiso   1.00
Be173  C     0.40635   0.01358   0.85565   0.00000  Uiso   1.00
Be174  C     0.49449   0.01557   0.85354   0.00000  Uiso   1.00
B86    C     0.44906   0.91722   0.84096   0.00000  Uiso   1.00
Be175  C     0.27045   0.56100   0.76984   0.00000  Uiso   1.00
Be176  C     0.29790   0.56320   0.79325   0.00000  Uiso   1.00
B87    C     0.18705   0.62880   0.78964   0.00000  Uiso   1.00
Be177  C     0.61125   0.98031   0.76211   0.00000  Uiso   1.00
Be178  C     0.58117   0.97588   0.78519   0.00000  Uiso   1.00
B88    C     0.70969   0.93421   0.78412   0.00000  Uiso   1.00
Be179  C     0.27890   0.99214   0.77192   0.00000  Uiso   1.00
Be180  C     0.30207   0.99076   0.79564   0.00000  Uiso   1.00
B89    C     0.20137   0.91596   0.78986   0.00000  Uiso   1.00
Be181  C     0.59723   0.59049   0.76447   0.00000  Uiso   1.00
Be182  C     0.56973   0.58896   0.78785   0.00000  Uiso   1.00
B90    C     0.69000   0.64467   0.78639   0.00000  Uiso   1.00
Be183  C     0.30634   0.97288   0.71103   0.00000  Uiso   1.00
Be184  C     0.79003   0.51154   0.71249   0.00000  Uiso   1.00
B91    C     0.12666   0.52629   0.95110   0.00000  Uiso   1.00
Be185  C     0.81372   0.07286   0.70965   0.00000  Uiso   1.00
Be186  C     0.20935   0.80616   0.70846   0.00000  Uiso   1.00
Be187  C     0.20345   0.73587   0.70861   0.00000  Uiso   1.00
B92    C     0.13490   0.77537   0.73924   0.00000  Uiso   1.00
B93    C     0.74848   0.79363   0.73488   0.00000  Uiso   1.00
Be188  C     0.88797   0.58820   0.76811   0.00000  Uiso   1.00
Be189  C     0.97629   0.58373   0.76888   0.00000  Uiso   1.00
B94    C     0.94022   0.64594   0.73856   0.00000  Uiso   1.00
Be190  C     0.00637   0.98968   0.76417   0.00000  Uiso   1.00
Be191  C     0.91790   0.99281   0.76354   0.00000  Uiso   1.00
B95    C     0.96067   0.92713   0.73484   0.00000  Uiso   1.00
Li75   H     0.80240   0.02434   0.94640   0.00000  Uiso   1.00
He146  H     0.55554   0.08350   0.92415   0.00000  Uiso   1.00
He147  H     0.31773   0.48621   0.93570   0.00000  Uiso   1.00
He148  H     0.31787   0.06986   0.93772   0.00000  Uiso   1.00
Li76   H     0.05690   0.02685   0.95021   0.00000  Uiso   1.00
He149  H     0.55568   0.46156   0.92477   0.00000  Uiso   1.00
Li77   H     0.80234   0.52848   0.94497   0.00000  Uiso   1.00
He150  H     0.32597   0.20417   0.91674   0.00000  Uiso   1.00
He151  H     0.32583   0.34707   0.91663   0.00000  Uiso   1.00
Li78   H     0.07149   0.27471   0.91326   0.00000  Uiso   1.00
He152  H     0.56767   0.34661   0.89336   0.00000  Uiso   1.00
He153  H     0.56749   0.20372   0.89461   0.00000  Uiso   1.00
Li79   H     0.81476   0.27705   0.91121   0.00000  Uiso   1.00
Li80   H     0.94674   0.09808   0.89253   0.00000  Uiso   1.00
He154  H     0.83588   0.68531   0.93984   0.00000  Uiso   1.00
He155  H     0.01484   0.68498   0.94283   0.00000  Uiso   1.00
Li81   H     0.94946   0.45044   0.89015   0.00000  Uiso   1.00
He156  H     0.01598   0.86605   0.94237   0.00000  Uiso   1.00
He157  H     0.83698   0.86410   0.93900   0.00000  Uiso   1.00
He158  H     0.05888   0.13321   0.85999   0.00000  Uiso   1.00
He159  H     0.11725   0.03884   0.82636   0.00000  Uiso   1.00
Li82   H     0.23237   0.99825   0.89274   0.00000  Uiso   1.00
He160  H     0.80794   0.40962   0.84992   0.00000  Uiso   1.00
He161  H     0.75064   0.50810   0.81756   0.00000  Uiso   1.00
Li83   H     0.67519   0.56324   0.88693   0.00000  Uiso   1.00
He162  H     0.09061   0.39499   0.85794   0.00000  Uiso   1.00
He163  H     0.14184   0.49088   0.82391   0.00000  Uiso   1.00
Li84   H     0.20886   0.56175   0.89237   0.00000  Uiso   1.00
He164  H     0.84635   0.13395   0.85552   0.00000  Uiso   1.00
He165  H     0.79075   0.04207   0.82042   0.00000  Uiso   1.00
Li85   H     0.65905   0.00285   0.88437   0.00000  Uiso   1.00
He166  H     0.11320   0.70480   0.87435   0.00000  Uiso   1.00
He167  H     0.11822   0.84752   0.87492   0.00000  Uiso   1.00
Li86   H     0.30514   0.77394   0.82748   0.00000  Uiso   1.00
He168  H     0.76039   0.85522   0.87296   0.00000  Uiso   1.00
He169  H     0.75686   0.71245   0.87452   0.00000  Uiso   1.00
Li87   H     0.59564   0.78077   0.81925   0.00000  Uiso   1.00
He170  H     0.35779   0.53827   0.87851   0.00000  Uiso   1.00
He171  H     0.53553   0.54158   0.87694   0.00000  Uiso   1.00
Li88   H     0.43659   0.66786   0.82286   0.00000  Uiso   1.00
He172  H     0.53961   0.05626   0.85778   0.00000  Uiso   1.00
He173  H     0.36192   0.05197   0.86217   0.00000  Uiso   1.00
Li89   H     0.44841   0.86553   0.83386   0.00000  Uiso   1.00
He174  H     0.35101   0.53741   0.80200   0.00000  Uiso   1.00
He175  H     0.29512   0.53272   0.75467   0.00000  Uiso   1.00
Li90   H     0.13582   0.66432   0.79396   0.00000  Uiso   1.00
He176  H     0.51984   0.99094   0.79275   0.00000  Uiso   1.00
He177  H     0.58111   0.00066   0.74614   0.00000  Uiso   1.00
Li91   H     0.76977   0.91089   0.78970   0.00000  Uiso   1.00
He178  H     0.35007   0.02053   0.80525   0.00000  Uiso   1.00
He179  H     0.30288   0.02366   0.75744   0.00000  Uiso   1.00
Li92   H     0.15449   0.87574   0.79308   0.00000  Uiso   1.00
He180  H     0.51280   0.56599   0.79568   0.00000  Uiso   1.00
He181  H     0.56881   0.56878   0.74842   0.00000  Uiso   1.00
Li93   H     0.74622   0.67405   0.79183   0.00000  Uiso   1.00
He182  H     0.34268   0.93639   0.72156   0.00000  Uiso   1.00
Be192  C     0.26165   0.04553   0.94543   0.00000  Uiso   1.00
He183  H     0.84452   0.50801   0.72459   0.00000  Uiso   1.00
He184  H     0.00059   0.55337   0.70429   0.00000  Uiso   1.00
He185  H     0.86951   0.07545   0.72133   0.00000  Uiso   1.00
He186  H     0.28587   0.20013   0.71235   0.00000  Uiso   1.00
He187  H     0.27417   0.34260   0.71405   0.00000  Uiso   1.00
He188  H     0.62378   0.36036   0.70519   0.00000  Uiso   1.00
He189  H     0.63607   0.21871   0.70410   0.00000  Uiso   1.00
Li94   H     0.09643   0.77770   0.75538   0.00000  Uiso   1.00
Li95   H     0.74350   0.79540   0.75422   0.00000  Uiso   1.00
He190  H     0.01816   0.55718   0.78129   0.00000  Uiso   1.00
He191  H     0.83965   0.56598   0.77973   0.00000  Uiso   1.00
Li96   H     0.94455   0.67835   0.72286   0.00000  Uiso   1.00
He192  H     0.87330   0.02029   0.77489   0.00000  Uiso   1.00
B96    C     0.20293   0.52546   0.70247   0.00000  Uiso   1.00
loop_
_geom_bond_atom_site_label_1
_geom_bond_atom_site_label_2
_geom_bond_distance
_geom_bond_site_symmetry_2
_ccdc_geom_bond_type
H1     C4      1.994   .     S
H1     C5      1.996   .     S
H1     C9      1.999   .     S
H1     C13     1.995   1_556 S
H2     C3      1.990   .     S
H2     C7      1.993   .     S
H2     C11     1.997   1_455 S
H2     C15     1.993   1_556 S
H3     C1      1.991   .     S
H3     C6      1.997   .     S
H3     C12     1.997   .     S
H3     C17     1.995   1_556 S
H4     C2      1.994   .     S
H4     C8      1.993   .     S
H4     C10     1.999   1_455 S
H4     C19     1.994   1_556 S
H5     C18     1.999   .     S
H5     C21     2.001   .     S
H5     C25     1.997   .     S
H5     C29     1.998   .     S
H6     C20     2.000   .     S
H6     C23     1.995   .     S
H6     C27     1.999   .     S
H6     C31     2.002   .     S
H7     C14     2.000   .     S
H7     C22     1.999   .     S
H7     C28     1.996   .     S
H7     C33     2.001   .     S
H8     C16     1.997   .     S
H8     C24     1.997   .     S
H8     C26     2.000   .     S
H8     C35     1.996   .     S
H9     C30     1.996   .     S
H9     C39     2.002   .     S
H9     C41     1.995   .     S
H9     C45     1.995   .     S
H10    C32     2.000   .     S
H10    C40     2.005   .     S
H10    C43     1.996   .     S
H10    C47     1.999   1_455 S
H11    C34     1.997   .     S
H11    C37     2.003   .     S
H11    C42     1.996   .     S
H11    C48     1.996   .     S
H12    C36     1.994   .     S
H12    C38     2.003   .     S
H12    C44     1.995   .     S
H12    C46     1.997   1_455 S
C1     Be148   1.389   1_565 S
C1     B72     1.355   1_565 D
C2     Be1     1.390   .     S
C2     B91     1.355   .     S
C3     Be2     1.390   .     S
C3     B73     1.354   1_565 D
C4     Be50    1.388   .     S
C4     B74     1.355   .     D
C5     Be4     1.389   .     S
C5     B1      1.356   .     D
C6     Be3     1.389   .     S
C6     B1      1.356   .     S
C7     Be6     1.389   .     S
C7     B2      1.355   .     D
C8     Be5     1.389   .     S
C8     B2      1.356   .     S
C9     B3      1.357   .     D
C9     Be51    1.390   .     S
C10    H4      1.999   1_655 S
C10    B3      1.357   .     S
C10    Be47    1.390   .     S
C11    H2      1.997   1_655 S
C11    B4      1.357   .     S
C11    Be48    1.389   .     S
C12    B4      1.357   .     D
C12    Be52    1.390   .     S
C13    H1      1.995   1_554 S
C13    Be8     1.389   .     S
C13    B5      1.357   .     S
C14    Be7     1.390   .     S
C14    B5      1.357   .     D
C15    H2      1.993   1_554 S
C15    Be10    1.389   .     S
C15    B6      1.356   1_565 S
C16    Be9     1.389   .     S
C16    B6      1.355   .     D
C17    H3      1.995   1_554 S
C17    Be12    1.389   .     S
C17    B7      1.357   1_565 S
C18    Be11    1.389   1_545 S
C18    B7      1.357   .     D
C19    H4      1.994   1_554 S
C19    Be14    1.389   .     S
C19    B8      1.356   .     S
C20    Be13    1.390   .     S
C20    B8      1.356   .     D
C21    Be16    1.390   .     S
C21    B9      1.357   .     S
C22    Be15    1.390   .     S
C22    B9      1.357   .     D
C23    Be18    1.389   .     S
C23    B10     1.356   .     S
C24    Be17    1.390   .     S
C24    B10     1.356   .     D
C25    Be20    1.389   .     S
C25    B11     1.358   .     S
C26    Be19    1.390   .     S
C26    B11     1.357   .     D
C27    Be22    1.390   .     S
C27    B12     1.356   .     S
C28    Be21    1.389   .     S
C28    B12     1.357   .     D
C29    Be24    1.390   .     S
C29    B13     1.357   .     S
C30    Be23    1.388   .     S
C30    B13     1.358   .     D
C31    Be26    1.390   .     S
C31    B14     1.357   .     S
C32    Be25    1.389   .     S
C32    B14     1.358   .     D
C33    Be28    1.390   .     S
C33    B15     1.357   .     S
C34    Be27    1.388   .     S
C34    B15     1.358   .     D
C35    Be30    1.389   .     S
C35    B16     1.356   .     S
C36    Be29    1.388   .     S
C36    B16     1.358   .     D
C37    Be31    1.389   .     S
C37    B17     1.360   .     D
C38    Be33    1.389   1_545 S
C38    B18     1.359   .     D
C39    Be35    1.389   1_545 S
C39    B19     1.359   .     D
C40    Be36    1.390   .     S
C40    B24     1.359   .     S
C41    Be40    1.389   .     S
C41    B20     1.357   .     D
C42    Be39    1.389   .     S
C42    B20     1.357   .     S
C43    B21     1.356   .     D
C43    Be45    1.389   .     S
C44    B21     1.357   .     S
C44    Be46    1.389   .     S
C45    Be42    1.389   .     S
C45    B22     1.357   .     S
C46    H12     1.997   1_655 S
C46    Be41    1.389   .     S
C46    B22     1.357   .     D
C47    H10     1.999   1_655 S
C47    Be44    1.390   .     S
C47    B23     1.357   .     D
C48    Be43    1.389   .     S
C48    B23     1.357   .     S
Be1    He5     1.097   .     S
Be1    Be149   1.394   .     D
He1    Be41    1.097   1_455 S
Be2    He6     1.096   .     S
Be2    Be192   1.394   1_565 D
Li1    B23     1.098   .     S
He2    Be148   1.096   1_565 S
Be3    Be4     1.395   .     D
Be3    He9     1.096   .     S
Be4    He8     1.096   .     S
B1     Li2     1.099   .     S
Be5    Be6     1.394   .     D
Be5    He11    1.096   1_556 S
Be6    He10    1.096   1_556 S
B2     Li3     1.098   .     S
B3     Li4     1.098   1_556 S
B4     Li5     1.098   1_556 S
Be7    Be8     1.393   .     D
Be7    He17    1.097   .     S
Be8    He16    1.096   .     S
B5     Li6     1.098   .     S
Be9    Be10    1.394   1_545 D
Be9    He19    1.097   .     S
Be10   Be9     1.394   1_565 D
Be10   He18    1.096   .     S
B6     C15     1.356   1_545 S
B6     Li7     1.099   .     S
Be11   C18     1.389   1_565 S
Be11   Be12    1.393   .     D
Be11   He21    1.097   .     S
Be12   He20    1.096   .     S
B7     C17     1.357   1_545 S
B7     Li8     1.098   .     S
Be13   Be14    1.394   .     D
Be13   He23    1.097   .     S
Be14   He22    1.096   .     S
B8     Li9     1.096   .     S
Be15   Be16    1.395   .     D
Be15   He25    1.097   .     S
Be16   He24    1.097   .     S
B9     Li10    1.098   .     S
Be17   Be18    1.394   .     D
Be17   He27    1.097   .     S
Be18   He26    1.097   .     S
B10    Li11    1.098   .     S
Be19   Be20    1.390   .     D
Be19   He29    1.097   .     S
Be20   He28    1.096   .     S
B11    Li12    1.097   .     S
Be21   Be22    1.392   .     D
Be21   He31    1.096   .     S
Be22   He30    1.096   .     S
B12    Li13    1.097   .     S
Be23   Be24    1.392   .     D
Be23   He33    1.096   .     S
Be24   He32    1.097   .     S
B13    Li14    1.098   .     S
Be25   Be26    1.393   .     D
Be25   He35    1.097   .     S
Be26   He34    1.096   .     S
B14    Li15    1.098   .     S
Be27   Be28    1.392   .     D
Be27   He37    1.097   .     S
Be28   He36    1.096   .     S
B15    Li16    1.098   .     S
Be29   Be30    1.393   .     D
Be29   He39    1.097   .     S
Be30   He38    1.097   .     S
B16    Li17    1.098   .     S
Be31   Be32    1.390   .     D
Be31   He41    1.097   .     S
Be32   He40    1.098   .     S
Be32   C85     1.390   .     S
B17    C85     1.359   .     S
B17    Li44    1.098   .     S
Be33   C38     1.389   1_565 S
Be33   Be34    1.390   .     D
Be33   He42    1.097   .     S
Be34   C86     1.389   .     S
Be34   He51    1.097   .     S
B18    C86     1.359   1_545 S
B18    Li45    1.097   .     S
Be35   C39     1.389   1_565 S
Be35   He43    1.097   .     S
Be35   Be49    1.390   .     D
B19    Li18    1.097   .     S
B19    C87     1.359   1_545 S
Be36   He44    1.097   1_455 S
Be36   Be88    1.391   .     D
He3    Be43    1.097   .     S
Be37   Be38    1.391   .     D
Be37   He46    1.097   .     S
Be37   C90     1.389   .     S
Be38   He45    1.097   .     S
Be38   C89     1.389   .     S
Be39   Be40    1.394   .     D
Be39   He90    1.097   .     S
Be40   He89    1.097   .     S
B20    Li20    1.098   .     S
B21    Li21    1.098   .     S
Be41   He1     1.097   1_655 S
Be41   Be42    1.392   .     D
Be42   He49    1.097   .     S
B22    Li19    1.098   .     S
Be43   Be44    1.392   .     D
Be44   He4     1.096   1_655 S
He4    Be44    1.096   1_455 S
Be45   Be46    1.394   .     D
Be45   He91    1.097   .     S
He7    Be50    1.097   .     S
He10   Be6     1.096   1_554 S
He11   Be5     1.096   1_554 S
He12   Be156   1.097   1_455 S
He13   Be155   1.097   .     S
Li4    B3      1.098   1_554 S
He14   Be158   1.097   .     S
He15   Be157   1.097   1_455 S
Li5    B4      1.098   1_554 S
Be46   He92    1.097   .     S
He44   Be36    1.097   1_655 S
He47   Be90    1.097   .     S
He48   Be89    1.097   .     S
Li22   B24     1.097   .     S
B24    C88     1.359   .     D
Be47   Be51    1.391   .     D
Be47   He155   1.097   1_655 S
Be48   Be52    1.391   .     D
Be48   He156   1.097   1_655 S
Be49   C87     1.390   .     S
Be49   He87    1.097   .     S
Be50   Be150   1.395   .     D
Be51   He154   1.098   .     S
Be52   He157   1.098   .     S
H13    C51     1.989   .     S
H13    C53     1.995   .     S
H13    C57     1.999   .     S
H13    C61     1.994   .     S
H14    C52     1.989   .     S
H14    C55     1.998   .     S
H14    C59     2.000   .     S
H14    C63     1.997   .     S
H15    C50     1.992   .     S
H15    C54     1.995   .     S
H15    C60     2.000   .     S
H15    C65     1.996   .     S
H16    C49     1.991   .     S
H16    C56     1.998   .     S
H16    C58     2.000   .     S
H16    C67     1.998   .     S
H17    C66     1.998   .     S
H17    C69     1.998   .     S
H17    C73     2.001   .     S
H17    C77     2.000   .     S
H18    C68     2.001   1_565 S
H18    C71     2.004   .     S
H18    C75     1.999   1_455 S
H18    C79     2.002   .     S
H19    C62     1.996   1_565 S
H19    C70     1.999   .     S
H19    C76     2.001   .     S
H19    C81     1.997   .     S
H20    C64     2.000   .     S
H20    C72     2.004   .     S
H20    C74     1.999   1_455 S
H20    C83     2.000   .     S
H21    C78     1.996   .     S
H21    C85     2.004   .     S
H21    C89     1.997   .     S
H21    C93     1.998   .     S
H22    C80     1.997   .     S
H22    C86     2.003   .     S
H22    C91     1.999   .     S
H22    C95     1.995   .     S
H23    C82     1.994   .     S
H23    C87     2.001   .     S
H23    C90     1.996   .     S
H23    C96     1.996   .     S
H24    C84     1.999   .     S
H24    C88     2.003   .     S
H24    C92     1.997   .     S
H24    C94     1.998   .     S
C49    Be63    1.390   .     S
C49    B47     1.355   .     S
C50    Be54    1.390   .     S
C50    B25     1.355   .     S
C51    Be56    1.390   .     S
C51    B26     1.354   .     S
C52    Be97    1.389   .     S
C52    B48     1.355   .     S
C53    Be58    1.390   .     S
C53    B27     1.355   .     D
C54    Be57    1.389   .     S
C54    B27     1.356   .     S
C55    Be60    1.390   .     S
C55    B28     1.356   .     S
C56    Be59    1.390   .     S
C56    B28     1.356   .     D
C57    B29     1.357   .     S
C57    Be91    1.390   .     S
C58    B29     1.356   .     D
C58    Be62    1.390   .     S
C59    Be61    1.389   .     S
C59    B30     1.357   .     D
C60    B30     1.357   .     S
C60    Be96    1.390   .     S
C61    Be65    1.389   .     S
C61    B31     1.356   .     D
C62    H19     1.996   1_545 S
C62    Be64    1.389   .     S
C62    B31     1.356   .     S
C63    Be67    1.389   .     S
C63    B32     1.358   .     S
C64    Be66    1.389   .     S
C64    B32     1.357   .     D
C65    Be69    1.389   .     S
C65    B33     1.356   .     D
C66    Be68    1.389   .     S
C66    B33     1.356   .     S
C67    Be71    1.389   .     S
C67    B34     1.357   .     S
C68    H18     2.001   1_545 S
C68    Be70    1.389   .     S
C68    B34     1.357   .     D
C69    Be73    1.390   .     S
C69    B35     1.357   .     D
C70    Be72    1.389   .     S
C70    B35     1.357   .     S
C71    Be75    1.389   .     S
C71    B36     1.358   .     D
C72    Be74    1.390   .     S
C72    B36     1.358   .     S
C73    Be77    1.389   .     S
C73    B37     1.358   .     S
C74    H20     1.999   1_655 S
C74    Be76    1.389   .     S
C74    B37     1.358   .     D
C75    H18     1.999   1_655 S
C75    Be79    1.389   1_565 S
C75    B38     1.358   .     D
C76    Be78    1.390   1_565 S
C76    B38     1.358   .     S
C77    Be81    1.390   .     S
C77    B39     1.357   .     S
C78    Be80    1.389   .     S
C78    B39     1.358   .     D
C79    Be83    1.390   .     S
C79    B40     1.358   .     S
C80    Be82    1.389   .     S
C80    B40     1.359   .     D
C81    Be85    1.389   .     S
C81    B41     1.357   .     S
C82    Be84    1.388   .     S
C82    B41     1.358   .     D
C83    Be87    1.390   .     S
C83    B42     1.358   .     S
C84    Be86    1.389   .     S
C84    B42     1.358   .     D
C86    B18     1.359   1_565 S
C87    B19     1.359   1_565 S
C88    Be88    1.389   .     S
C89    B43     1.358   .     D
C90    B43     1.358   .     S
C91    Be90    1.390   .     S
C91    B44     1.358   .     D
C92    Be89    1.389   .     S
C92    B44     1.358   .     S
C93    Be93    1.389   .     S
C93    B45     1.357   .     D
C94    Be92    1.389   .     S
C94    B45     1.358   .     S
C95    Be95    1.389   1_565 S
C95    B46     1.357   .     S
C96    Be94    1.389   1_565 S
C96    B46     1.357   .     D
Be53   Be54    1.394   .     D
Be53   C98     1.390   .     S
Be53   He99    1.096   .     S
Be54   He52    1.096   .     S
B25    Li25    1.099   .     S
B25    C98     1.355   .     D
Be55   Be56    1.394   .     D
Be55   C99     1.390   1_545 S
Be55   He97    1.096   1_545 S
Be56   He54    1.096   .     S
B26    Li26    1.099   .     S
B26    C99     1.355   1_545 D
Be57   Be58    1.395   .     D
Be57   He56    1.096   .     S
Be58   He55    1.096   .     S
B27    Li28    1.099   .     S
Be59   Be60    1.395   .     D
Be59   He58    1.096   .     S
Be60   He57    1.096   .     S
B28    Li29    1.099   .     S
B29    Li30    1.098   .     S
Be61   Be96    1.393   .     D
Be61   He110   1.097   .     S
He50   Be97    1.096   .     S
B30    Li31    1.097   .     S
Be62   Be91    1.393   .     D
Be62   He109   1.097   .     S
Be63   He53    1.096   .     S
Be63   Be98    1.394   1_545 D
Be64   Be65    1.394   .     D
Be64   He64    1.097   .     S
Be65   He63    1.096   .     S
B31    Li32    1.098   .     S
Be66   Be67    1.393   .     D
Be66   He66    1.097   .     S
Be67   He65    1.096   .     S
B32    Li33    1.098   .     S
Be68   Be69    1.394   .     D
Be68   He68    1.097   .     S
Be69   He67    1.096   .     S
B33    Li34    1.098   .     S
Be70   Be71    1.394   .     D
Be70   He70    1.097   .     S
Be71   He69    1.097   .     S
B34    Li35    1.098   1_545 S
Be72   Be73    1.394   .     D
Be72   He72    1.097   .     S
Be73   He71    1.097   .     S
B35    Li36    1.099   .     S
Be74   Be75    1.394   .     D
Be74   He74    1.096   .     S
Be75   He73    1.097   .     S
B36    Li37    1.098   .     S
Be76   Be77    1.391   .     D
Be76   He76    1.097   1_655 S
Be77   He75    1.097   .     S
B37    Li38    1.097   .     S
Be78   C76     1.390   1_545 S
Be78   Be79    1.391   .     D
Be78   He78    1.097   .     S
Be79   C75     1.389   1_545 S
Be79   He77    1.096   1_655 S
B38    Li39    1.097   .     S
Be80   Be81    1.392   .     D
Be80   He80    1.097   .     S
Be81   He79    1.097   .     S
B39    Li40    1.098   .     S
Be82   Be83    1.392   .     D
Be82   He82    1.097   .     S
Be83   He81    1.097   1_455 S
B40    Li41    1.098   .     S
Be84   Be85    1.392   .     D
Be84   He84    1.097   .     S
Be85   He83    1.096   .     S
B41    Li42    1.098   .     S
Be86   Be87    1.391   .     D
Be86   He86    1.097   .     S
Be87   He85    1.097   .     S
B42    Li43    1.097   .     S
Be88   He88    1.097   .     S
B43    Li46    1.098   .     S
Be89   Be90    1.391   .     D
B44    Li47    1.097   .     S
Be91   He108   1.097   .     S
Li23   B46     1.098   .     S
Be92   Be93    1.393   .     D
Be92   He94    1.097   .     S
Be93   He93    1.097   .     S
B45    Li48    1.098   .     S
Be94   C96     1.389   1_545 S
Be94   Be95    1.393   .     D
Be94   He96    1.097   .     S
Be95   C95     1.389   1_545 S
Be95   He95    1.097   .     S
Li24   B47     1.099   .     S
Be96   He111   1.097   .     S
Li27   B48     1.099   .     S
He59   Be146   1.097   .     S
He60   Be133   1.097   .     S
He61   Be99    1.097   .     S
He62   Be100   1.097   .     S
Li35   B34     1.098   1_565 S
He76   Be76    1.097   1_455 S
He77   Be79    1.096   1_455 S
He81   Be83    1.097   1_655 S
Be97   Be101   1.394   .     D
B47    C97     1.354   1_545 D
H25    C100    1.989   .     S
H25    C101    1.992   .     S
H25    C105    2.000   .     S
H25    C109    1.993   .     S
H26    C99     1.990   .     S
H26    C103    1.998   .     S
H26    C107    2.000   .     S
H26    C111    1.997   .     S
H27    C97     1.990   .     S
H27    C102    1.991   .     S
H27    C108    1.998   .     S
H27    C113    1.990   .     S
H28    C98     1.992   .     S
H28    C104    1.998   .     S
H28    C106    2.000   .     S
H28    C115    1.996   .     S
H29    C114    1.994   .     S
H29    C117    1.996   .     S
H29    C121    1.997   .     S
H29    C125    2.005   .     S
H30    C116    1.998   .     S
H30    C119    2.002   .     S
H30    C123    1.997   .     S
H30    C127    2.002   .     S
H31    C110    1.999   .     S
H31    C118    1.998   .     S
H31    C124    2.001   .     S
H31    C129    1.999   .     S
H32    C112    1.998   .     S
H32    C120    2.002   .     S
H32    C122    1.994   .     S
H32    C131    1.995   .     S
H33    C126    2.001   .     S
H33    C133    2.003   .     S
H33    C137    1.997   .     S
H33    C141    1.995   .     S
H34    C128    1.998   .     S
H34    C134    2.004   .     S
H34    C139    1.994   .     S
H34    C143    2.002   .     S
H35    C130    1.999   .     S
H35    C135    2.005   .     S
H35    C138    1.998   .     S
H35    C144    2.003   .     S
H36    C132    1.990   .     S
H36    C136    2.001   .     S
H36    C140    1.992   .     S
H36    C142    1.990   .     S
C97    B47     1.354   1_565 D
C97    Be98    1.389   .     S
C99    B26     1.355   1_565 D
C99    Be55    1.390   1_565 S
C100   Be101   1.390   .     S
C100   B48     1.354   .     D
C101   Be103   1.390   .     S
C101   B49     1.355   .     D
C102   Be102   1.389   .     S
C102   B49     1.355   .     S
C103   Be105   1.390   .     S
C103   B50     1.356   .     D
C104   Be104   1.390   .     S
C104   B50     1.356   .     S
C105   B51     1.356   .     S
C105   Be146   1.390   .     S
C106   B51     1.357   .     D
C106   Be133   1.390   .     S
C107   Be99    1.390   .     S
C107   B52     1.357   .     D
C108   Be100   1.389   .     S
C108   B52     1.357   .     S
C109   Be107   1.389   .     S
C109   B53     1.356   .     D
C110   Be106   1.390   .     S
C110   B53     1.356   .     S
C111   Be109   1.389   .     S
C111   B54     1.357   1_565 S
C112   Be108   1.390   .     S
C112   B54     1.356   .     D
C113   Be111   1.389   .     S
C113   B55     1.356   1_565 D
C114   Be110   1.390   .     S
C114   B55     1.355   .     S
C115   Be113   1.389   .     S
C115   B56     1.357   .     S
C116   Be112   1.389   .     S
C116   B56     1.357   .     D
C117   Be115   1.390   .     S
C117   B57     1.356   .     D
C118   Be114   1.390   .     S
C118   B57     1.357   .     S
C119   Be117   1.390   .     S
C119   B58     1.357   .     D
C120   Be116   1.389   .     S
C120   B58     1.358   .     S
C121   Be119   1.390   1_455 S
C121   B59     1.357   1_455 D
C122   Be118   1.389   .     S
C122   B59     1.357   .     S
C123   Be121   1.389   .     S
C123   B60     1.358   .     S
C124   Be120   1.390   .     S
C124   B60     1.358   1_455 D
C125   Be123   1.390   .     S
C125   B61     1.357   .     S
C126   Be122   1.389   .     S
C126   B61     1.359   .     D
C127   Be125   1.390   .     S
C127   B62     1.358   .     S
C128   Be124   1.389   .     S
C128   B62     1.358   .     D
C129   Be127   1.390   .     S
C129   B63     1.357   .     S
C130   Be126   1.389   .     S
C130   B63     1.357   .     D
C131   Be129   1.390   .     S
C131   B64     1.357   .     S
C132   Be128   1.388   .     S
C132   B64     1.357   .     D
C133   Be130   1.390   .     S
C133   B65     1.360   .     S
C134   B66     1.359   .     S
C134   Be145   1.390   .     S
C135   Be131   1.389   .     S
C135   B96     1.359   .     S
C136   Be134   1.389   .     S
C136   B67     1.360   .     S
C137   Be136   1.390   .     S
C137   B68     1.356   .     D
C138   Be135   1.389   .     S
C138   B68     1.358   .     S
C139   Be138   1.389   .     S
C139   B69     1.357   .     D
C140   Be137   1.390   .     S
C140   B69     1.357   .     S
C141   Be142   1.390   .     S
C141   B70     1.356   .     D
C142   Be141   1.389   .     S
C142   B70     1.356   .     S
C143   Be144   1.389   .     S
C143   B71     1.358   .     D
C144   Be143   1.390   .     S
C144   B71     1.358   .     S
He97   Be55    1.096   1_565 S
Be98   Be63    1.394   1_565 D
Be98   He100   1.096   .     S
Be99   Be100   1.392   .     D
Be101  He102   1.096   .     S
Be102  Be103   1.395   .     D
Be102  He105   1.096   .     S
Be103  He104   1.096   .     S
B49    Li51    1.098   .     S
Be104  Be105   1.395   .     D
Be104  He107   1.096   .     S
Be105  He106   1.096   .     S
B50    Li52    1.099   .     S
Li49   B70     1.098   .     S
Li50   B71     1.098   .     S
B51    Li53    1.097   .     S
He98   Be143   1.097   .     S
B52    Li54    1.098   .     S
Be106  Be107   1.394   .     D
Be106  He113   1.096   .     S
Be107  He112   1.096   .     S
B53    Li55    1.098   .     S
Be108  Be109   1.393   1_545 D
Be108  He115   1.096   .     S
Be109  Be108   1.393   1_565 D
Be109  He114   1.096   .     S
B54    C111    1.357   1_545 S
B54    Li56    1.098   .     S
Be110  Be111   1.394   1_545 D
Be110  He117   1.096   .     S
Be111  Be110   1.394   1_565 D
Be111  He116   1.096   .     S
B55    C113    1.356   1_545 D
B55    Li57    1.099   .     S
Be112  Be113   1.393   .     D
Be112  He119   1.097   .     S
Be113  He118   1.096   .     S
B56    Li58    1.098   .     S
Be114  Be115   1.395   .     D
Be114  He121   1.097   .     S
Be115  He120   1.097   .     S
B57    Li59    1.098   .     S
Be116  Be117   1.394   .     D
Be116  He123   1.097   .     S
Be117  He122   1.097   .     S
B58    Li60    1.098   .     S
Be118  Be119   1.391   .     D
Be118  He125   1.097   .     S
Be119  C121    1.390   1_655 S
Be119  He124   1.097   1_655 S
B59    C121    1.357   1_655 D
B59    Li61    1.097   .     S
Be120  Be121   1.391   1_455 D
Be120  He127   1.097   .     S
Be121  Be120   1.391   1_655 D
Be121  He126   1.097   .     S
B60    C124    1.358   1_655 D
B60    Li62    1.097   .     S
Be122  Be123   1.393   .     D
Be122  He129   1.096   .     S
Be123  He128   1.096   .     S
B61    Li63    1.098   .     S
Be124  Be125   1.391   .     D
Be124  He131   1.097   .     S
Be125  He130   1.098   .     S
B62    Li64    1.098   .     S
Be126  Be127   1.391   .     D
Be126  He133   1.097   .     S
Be127  He132   1.096   .     S
B63    Li65    1.097   .     S
Be128  Be129   1.391   .     D
Be128  He135   1.097   .     S
Be129  He134   1.097   .     S
B64    Li66    1.098   .     S
Be130  He136   1.097   .     S
Be130  Be183   1.390   1_545 D
B65    Li67    1.097   .     S
B65    C181    1.359   1_545 D
B66    Li68    1.098   .     S
B66    C182    1.359   .     D
Be131  Be132   1.390   .     D
Be131  He137   1.096   .     S
Be132  C183    1.389   .     S
Be132  He184   1.097   .     S
Be133  Be146   1.393   .     D
Be134  He139   1.098   .     S
Be134  Be185   1.390   .     D
B67    Li69    1.097   1_545 S
B67    C184    1.359   .     D
Be135  Be136   1.394   .     D
Be135  He187   1.096   .     S
Be136  He186   1.097   .     S
B68    Li70    1.099   .     S
Be137  Be138   1.391   .     D
Be137  He189   1.097   .     S
Be138  He188   1.097   .     S
B69    Li71    1.097   .     S
Be139  Be140   1.394   .     D
Be139  He143   1.097   .     S
Be139  C188    1.389   .     S
Be140  He142   1.096   .     S
Be140  C187    1.389   .     S
Be141  Be142   1.393   .     D
Be141  He103   1.097   .     S
Be142  He138   1.097   .     S
Be143  Be144   1.394   .     D
Be144  He101   1.097   .     S
He124  Be119   1.097   1_455 S
Li69   B67     1.097   1_565 S
He140  Be187   1.097   .     S
He141  Be186   1.097   .     S
Be145  He144   1.097   .     S
Be145  Be184   1.390   .     D
H37    C147    1.990   .     S
H37    C149    1.998   .     S
H37    C153    1.999   .     S
H37    C157    1.998   .     S
H38    C148    1.993   .     S
H38    C151    1.994   .     S
H38    C155    1.997   .     S
H38    C159    1.995   .     S
H39    C146    1.993   .     S
H39    C150    1.998   .     S
H39    C156    1.997   .     S
H39    C161    1.993   .     S
H40    C145    1.991   .     S
H40    C152    1.993   .     S
H40    C154    1.997   .     S
H40    C163    1.993   .     S
H41    C162    1.999   .     S
H41    C165    2.000   .     S
H41    C169    1.992   .     S
H41    C173    1.995   .     S
H42    C164    1.996   1_565 S
H42    C167    1.998   .     S
H42    C171    2.001   .     S
H42    C175    2.002   .     S
H43    C158    2.000   1_565 S
H43    C166    2.002   .     S
H43    C172    1.998   .     S
H43    C177    1.995   .     S
H44    C160    2.000   .     S
H44    C168    1.997   .     S
H44    C170    2.000   .     S
H44    C179    1.999   .     S
H45    C174    1.994   .     S
H45    C183    2.003   .     S
H45    C185    1.992   .     S
H45    C189    1.994   .     S
H46    C176    2.002   .     S
H46    C184    2.003   1_565 S
H46    C187    1.995   .     S
H46    C191    2.000   .     S
H47    C178    1.996   .     S
H47    C181    2.004   .     S
H47    C186    1.997   .     S
H47    C192    2.000   .     S
H48    C180    1.997   .     S
H48    C182    2.003   .     S
H48    C188    1.996   .     S
H48    C190    1.997   .     S
C145   Be147   1.390   .     S
C145   B72     1.355   .     S
C146   Be149   1.390   .     S
C146   B91     1.356   .     D
C147   B73     1.355   .     S
C147   Be192   1.389   .     S
C148   Be150   1.390   .     S
C148   B74     1.355   .     S
C149   Be152   1.389   .     S
C149   B75     1.356   .     D
C150   Be151   1.390   .     S
C150   B75     1.356   .     S
C151   Be154   1.389   .     S
C151   B76     1.355   .     S
C152   Be153   1.389   .     S
C152   B76     1.356   .     D
C153   Be156   1.390   1_455 S
C153   B77     1.356   1_455 D
C154   Be155   1.389   .     S
C154   B77     1.357   .     S
C155   Be158   1.390   .     S
C155   B78     1.357   .     S
C156   Be157   1.389   1_455 S
C156   B78     1.357   1_455 D
C157   Be160   1.389   .     S
C157   B79     1.357   .     S
C158   H43     2.000   1_545 S
C158   Be159   1.389   .     S
C158   B79     1.357   .     D
C159   Be162   1.389   .     S
C159   B80     1.356   .     S
C160   Be161   1.390   .     S
C160   B80     1.356   .     D
C161   Be164   1.389   .     S
C161   B81     1.357   .     S
C162   Be163   1.390   .     S
C162   B81     1.357   .     D
C163   Be166   1.389   .     S
C163   B82     1.356   .     D
C164   H42     1.996   1_545 S
C164   Be165   1.389   .     S
C164   B82     1.356   .     S
C165   Be168   1.389   .     S
C165   B83     1.358   .     D
C166   Be167   1.390   .     S
C166   B83     1.357   .     S
C167   Be170   1.390   .     S
C167   B84     1.357   .     D
C168   Be169   1.389   .     S
C168   B84     1.357   .     S
C169   Be172   1.388   .     S
C169   B85     1.357   .     D
C170   Be171   1.390   .     S
C170   B85     1.357   .     S
C171   Be174   1.390   1_565 S
C171   B86     1.358   .     D
C172   Be173   1.389   1_565 S
C172   B86     1.358   .     S
C173   Be176   1.390   .     S
C173   B87     1.356   .     D
C174   Be175   1.388   .     S
C174   B87     1.358   .     S
C175   Be178   1.390   .     S
C175   B88     1.358   .     S
C176   Be177   1.389   .     S
C176   B88     1.359   .     D
C177   Be180   1.390   .     S
C177   B89     1.357   .     D
C178   Be179   1.389   .     S
C178   B89     1.358   .     S
C179   Be182   1.390   .     S
C179   B90     1.357   .     S
C180   Be181   1.388   .     S
C180   B90     1.357   .     D
C181   B65     1.359   1_565 D
C181   Be183   1.390   .     S
C182   Be184   1.389   .     S
C183   B96     1.359   .     D
C184   H46     2.003   1_545 S
C184   Be185   1.389   .     S
C185   Be187   1.388   .     S
C185   B92     1.357   .     D
C186   Be186   1.390   .     S
C186   B92     1.357   .     S
C187   B93     1.357   .     S
C188   B93     1.356   .     D
C189   Be189   1.389   1_455 S
C189   B94     1.357   1_455 D
C190   Be188   1.390   .     S
C190   B94     1.356   .     S
C191   Be191   1.389   .     S
C191   B95     1.358   .     D
C192   Be190   1.390   .     S
C192   B95     1.357   1_455 S
Be147  Be148   1.394   .     D
Be147  He146   1.096   .     S
Be148  C1      1.389   1_545 S
Be148  He2     1.096   1_545 S
B72    C1      1.355   1_545 D
B72    Li75    1.099   .     S
Be149  He147   1.096   .     S
Be150  He149   1.096   .     S
B73    C3      1.354   1_545 D
B73    Li76    1.099   .     S
B74    Li77    1.099   .     S
Be151  Be152   1.395   .     D
Be151  He151   1.096   .     S
Be152  He150   1.096   .     S
B75    Li78    1.099   .     S
Be153  Be154   1.395   .     D
Be153  He153   1.096   .     S
Be154  He152   1.096   .     S
B76    Li79    1.098   .     S
Be155  Be156   1.393   .     D
Be156  He12    1.097   1_655 S
Be156  C153    1.390   1_655 S
B77    C153    1.356   1_655 D
B77    Li80    1.098   .     S
Li72   B96     1.097   .     S
Li73   B95     1.098   .     S
Be157  He15    1.097   1_655 S
Be157  C156    1.389   1_655 S
Be157  Be158   1.392   .     D
B78    C156    1.357   1_655 D
B78    Li81    1.098   .     S
He145  Be190   1.097   1_545 S
Li74   B91     1.099   .     S
Be159  Be160   1.393   .     D
Be159  He159   1.097   .     S
Be160  He158   1.096   .     S
B79    Li82    1.098   1_545 S
Be161  Be162   1.394   .     D
Be161  He161   1.097   .     S
Be162  He160   1.096   .     S
B80    Li83    1.098   .     S
Be163  Be164   1.393   .     D
Be163  He163   1.097   .     S
Be164  He162   1.097   .     S
B81    Li84    1.098   .     S
Be165  Be166   1.394   .     D
Be165  He165   1.096   .     S
Be166  He164   1.096   .     S
B82    Li85    1.099   .     S
Be167  Be168   1.394   .     D
Be167  He167   1.097   .     S
Be168  He166   1.097   .     S
B83    Li86    1.098   .     S
Be169  Be170   1.394   .     D
Be169  He169   1.097   .     S
Be170  He168   1.097   .     S
B84    Li87    1.098   .     S
Be171  Be172   1.390   .     D
Be171  He171   1.095   .     S
Be172  He170   1.096   .     S
B85    Li88    1.097   .     S
Be173  C172    1.389   1_545 S
Be173  Be174   1.391   .     D
Be173  He173   1.097   .     S
Be174  C171    1.390   1_545 S
Be174  He172   1.096   .     S
B86    Li89    1.097   .     S
Be175  Be176   1.392   .     D
Be175  He175   1.096   .     S
Be176  He174   1.097   .     S
B87    Li90    1.098   .     S
Be177  Be178   1.393   .     D
Be177  He177   1.097   1_565 S
Be178  He176   1.097   .     S
B88    Li91    1.098   .     S
Be179  Be180   1.390   .     D
Be179  He179   1.097   1_565 S
Be180  He178   1.097   1_565 S
B89    Li92    1.098   .     S
Be181  Be182   1.393   .     D
Be181  He181   1.097   .     S
Be182  He180   1.097   .     S
B90    Li93    1.098   .     S
Be183  Be130   1.390   1_565 D
Be183  He182   1.097   .     S
Be184  He183   1.097   .     S
Be185  He185   1.097   .     S
Be186  Be187   1.392   .     D
B92    Li94    1.097   .     S
B93    Li95    1.098   .     S
Be188  Be189   1.392   .     D
Be188  He191   1.097   .     S
Be189  C189    1.389   1_655 S
Be189  He190   1.097   1_655 S
B94    C189    1.357   1_655 D
B94    Li96    1.098   .     S
Be190  He145   1.097   1_565 S
Be190  Be191   1.392   1_455 D
Be191  Be190   1.392   1_655 D
Be191  He192   1.097   1_565 S
B95    C192    1.357   1_655 S
He148  Be192   1.096   .     S
He155  Be47    1.097   1_455 S
He156  Be48    1.097   1_455 S
Li82   B79     1.098   1_565 S
He177  Be177   1.097   1_545 S
He178  Be180   1.097   1_545 S
He179  Be179   1.097   1_545 S
Be192  Be2     1.394   1_545 D
He190  Be189   1.097   1_455 S
He192  Be191   1.097   1_545 S
