# Supplementary material for: Data-Driven Search Algorithm for Discovery of Synthesizable Zeolitic Imidazolate Frameworks
Source: JACS Au. 2025 Mar 7;5(3):1460–70. doi: 10.1021/jacsau.5c00077 (PMC11938011; doi:10.1021/jacsau.5c00077)
Supplement: Supplementary file 5 — au5c00077_si_005.zip [file au5c00077_si_005.zip › Tier 2/T-258_61_3_20197889.cif]

data_61_3_20197889.lmp-nosymm
_audit_creation_date              2023-09-12
_audit_creation_method            'Materials Studio'
_symmetry_space_group_name_H-M    'PBCA'
_symmetry_Int_Tables_number       61
_symmetry_cell_setting            orthorhombic
loop_
_symmetry_equiv_pos_as_xyz
  x,y,z
  -x+1/2,-y,z+1/2
  -x,y+1/2,-z+1/2
  x+1/2,-y+1/2,-z
  -x,-y,-z
  x+1/2,y,-z+1/2
  x,-y+1/2,z+1/2
  -x+1/2,y+1/2,z
_cell_length_a                    16.1592
_cell_length_b                    40.8277
_cell_length_c                    9.0117
_cell_angle_alpha                 90.0000
_cell_angle_beta                  90.0000
_cell_angle_gamma                 90.0000
loop_
_atom_site_label
_atom_site_type_symbol
_atom_site_fract_x
_atom_site_fract_y
_atom_site_fract_z
_atom_site_U_iso_or_equiv
_atom_site_adp_type
_atom_site_occupancy
H1     Zn    0.29247   0.04334   0.14470   0.00000  Uiso   1.00
H3     Zn    0.58484   0.12073   0.93402   0.00000  Uiso   1.00
H5     Zn    0.77820   0.20133   0.51735   0.00000  Uiso   1.00
Be1    C     0.53812   0.19261   0.98873   0.00000  Uiso   1.00
He1    H     0.60362   0.19946   0.99544   0.00000  Uiso   1.00
B1     C     0.43065   0.16065   0.96141   0.00000  Uiso   1.00
Li1    H     0.39239   0.13880   0.94278   0.00000  Uiso   1.00
Be3    C     0.46671   0.21166   0.99669   0.00000  Uiso   1.00
He3    H     0.45911   0.23814   0.01177   0.00000  Uiso   1.00
C1     N     0.51454   0.16022   0.96842   0.00000  Uiso   1.00
C3     N     0.39888   0.19115   0.97829   0.00000  Uiso   1.00
Be5    C     0.16556   0.22624   0.22525   0.00000  Uiso   1.00
He5    H     0.11524   0.21051   0.18524   0.00000  Uiso   1.00
B3     C     0.29016   0.24698   0.24004   0.00000  Uiso   1.00
Li3    H     0.85602   0.24833   0.78072   0.00000  Uiso   1.00
C5     N     0.31756   0.01094   0.30646   0.00000  Uiso   1.00
He7    H     0.61634   0.24128   0.59172   0.00000  Uiso   1.00
C7     N     0.24487   0.22412   0.16700   0.00000  Uiso   1.00
C9     N     0.74557   0.23706   0.65523   0.00000  Uiso   1.00
Be7    C     0.64797   0.14612   0.49618   0.00000  Uiso   1.00
He9    H     0.64411   0.14826   0.37520   0.00000  Uiso   1.00
B5     C     0.68994   0.15665   0.72186   0.00000  Uiso   1.00
Li5    H     0.72396   0.16747   0.81523   0.00000  Uiso   1.00
Be9    C     0.60380   0.12646   0.59429   0.00000  Uiso   1.00
He11   H     0.55519   0.10841   0.57276   0.00000  Uiso   1.00
C11    N     0.70145   0.16560   0.57845   0.00000  Uiso   1.00
C13    N     0.63186   0.13290   0.73704   0.00000  Uiso   1.00
Be11   C     0.89898   0.05078   0.63322   0.00000  Uiso   1.00
He13   H     0.85700   0.03490   0.69593   0.00000  Uiso   1.00
B7     C     0.94942   0.07843   0.44637   0.00000  Uiso   1.00
Li7    H     0.95827   0.08840   0.33434   0.00000  Uiso   1.00
Be13   C     0.96805   0.06799   0.68203   0.00000  Uiso   1.00
He15   H     0.99708   0.06879   0.79172   0.00000  Uiso   1.00
C15    N     0.88683   0.05788   0.48383   0.00000  Uiso   1.00
C17    N     0.99962   0.08546   0.56287   0.00000  Uiso   1.00
Be15   C     0.28094   0.11413   0.25954   0.00000  Uiso   1.00
He17   H     0.33500   0.12132   0.19383   0.00000  Uiso   1.00
B9     C     0.18182   0.08295   0.34442   0.00000  Uiso   1.00
Li9    H     0.14078   0.06188   0.36153   0.00000  Uiso   1.00
Be17   C     0.23313   0.13244   0.35787   0.00000  Uiso   1.00
He19   H     0.23869   0.15808   0.39280   0.00000  Uiso   1.00
C19    N     0.24787   0.08274   0.25144   0.00000  Uiso   1.00
C21    N     0.17014   0.11244   0.41056   0.00000  Uiso   1.00
Be19   C     0.63478   0.02978   0.54755   0.00000  Uiso   1.00
He21   H     0.59877   0.04895   0.49207   0.00000  Uiso   1.00
B11    C     0.75936   0.00192   0.09302   0.00000  Uiso   1.00
Li11   H     0.69815   0.01336   0.08414   0.00000  Uiso   1.00
Be21   C     0.61482   0.00919   0.66595   0.00000  Uiso   1.00
He23   H     0.55809   0.00712   0.73209   0.00000  Uiso   1.00
C23    N     0.71507   0.02266   0.50285   0.00000  Uiso   1.00
Be23   C     0.16630   0.24989   0.33629   0.00000  Uiso   1.00
loop_
_geom_bond_atom_site_label_1
_geom_bond_atom_site_label_2
_geom_bond_distance
_geom_bond_site_symmetry_2
_ccdc_geom_bond_type
H1     C5      2.010   .     S
H1     C19     2.008   .     S
H1     C15     2.005   6_455 S
H1     C23     2.011   6_455 S
H3     C1      1.997   .     S
H3     C13     1.994   .     S
H3     C17     1.993   6_456 S
H3     C21     1.994   6_556 S
H5     C9      1.987   .     S
H5     C11     1.992   .     S
H5     C3      1.994   6_556 S
H5     C7      1.979   6     S
Be1    He1     1.096   .     S
Be1    Be3     1.393   .     D
Be1    C1      1.388   .     S
B1     Li1     1.098   .     S
B1     C1      1.357   .     S
B1     C3      1.355   .     D
Be3    He3     1.097   1_556 S
Be3    C3      1.389   .     S
He3    Be3     1.097   1_554 S
C3     H5      1.994   6_456 S
Be5    He5     1.097   .     S
Be5    C7      1.388   .     S
Be5    Be23    1.391   .     D
B3     C7      1.357   .     S
B3     Li3     1.097   4_456 S
B3     C9      1.354   4_456 D
Li3    B3      1.097   4_556 S
C5     B11     1.357   6_455 D
C5     Be21    1.390   5_656 S
He7    Be23    1.096   4_556 S
C7     H5      1.979   6_455 S
C9     B3      1.354   4_556 D
C9     Be23    1.389   4_556 S
Be7    He9     1.096   .     S
Be7    Be9     1.391   .     D
Be7    C11     1.389   .     S
B5     Li5     1.098   .     S
B5     C11     1.356   .     S
B5     C13     1.356   .     D
Be9    He11    1.094   .     S
Be9    C13     1.389   .     S
Be11   He13    1.096   .     S
Be11   Be13    1.390   .     D
Be11   C15     1.391   .     S
B7     Li7     1.098   .     S
B7     C15     1.357   .     S
B7     C17     1.358   .     D
Be13   He15    1.095   .     S
Be13   C17     1.386   .     S
C15    H1      2.005   6     S
C17    H3      1.993   6_556 S
Be15   He17    1.095   .     S
Be15   Be17    1.393   .     D
Be15   C19     1.391   .     S
B9     Li9     1.097   .     S
B9     C19     1.357   .     S
B9     C21     1.357   .     D
Be17   He19    1.097   .     S
Be17   C21     1.388   .     S
C21    H3      1.994   6_456 S
Be19   He21    1.096   .     S
Be19   Be21    1.396   .     D
Be19   C23     1.389   .     S
B11    Li11    1.097   .     S
B11    C5      1.357   6     D
B11    C23     1.356   2_654 S
Be21   He23    1.097   .     S
Be21   C5      1.390   5_656 S
C23    H1      2.011   6     S
C23    B11     1.356   2_655 S
Be23   He7     1.096   4_456 S
Be23   C9      1.389   4_456 S
