# Supplementary material for: Data-Driven Search Algorithm for Discovery of Synthesizable Zeolitic Imidazolate Frameworks
Source: JACS Au. 2025 Mar 7;5(3):1460–70. doi: 10.1021/jacsau.5c00077 (PMC11938011; doi:10.1021/jacsau.5c00077)
Supplement: Supplementary file 5 — au5c00077_si_005.zip [file au5c00077_si_005.zip › Tier 2/T-259_63_4_24213446.cif]

data_63_4_24213446.lmp-nosymm
_audit_creation_date              2023-09-12
_audit_creation_method            'Materials Studio'
_symmetry_space_group_name_H-M    'P1'
_symmetry_Int_Tables_number       1
_symmetry_cell_setting            triclinic
loop_
_symmetry_equiv_pos_as_xyz
  x,y,z
_cell_length_a                    16.5321
_cell_length_b                    26.1156
_cell_length_c                    49.5631
_cell_angle_alpha                 89.8285
_cell_angle_beta                  89.9964
_cell_angle_gamma                 90.0132
loop_
_atom_site_label
_atom_site_type_symbol
_atom_site_fract_x
_atom_site_fract_y
_atom_site_fract_z
_atom_site_U_iso_or_equiv
_atom_site_adp_type
_atom_site_occupancy
H1     Zn    0.68884   0.98309   0.19728   0.00000  Uiso   1.00
H2     Zn    0.32534   0.44847   0.19916   0.00000  Uiso   1.00
H3     Zn    0.68720   0.45093   0.19691   0.00000  Uiso   1.00
H4     Zn    0.32405   0.99077   0.20194   0.00000  Uiso   1.00
H5     Zn    0.82519   0.10400   0.10618   0.00000  Uiso   1.00
H6     Zn    0.18958   0.33344   0.10662   0.00000  Uiso   1.00
H7     Zn    0.82505   0.33242   0.10595   0.00000  Uiso   1.00
H8     Zn    0.19085   0.10510   0.10745   0.00000  Uiso   1.00
H9     Zn    0.82701   0.60251   0.11888   0.00000  Uiso   1.00
H10    Zn    0.18728   0.83703   0.12444   0.00000  Uiso   1.00
H11    Zn    0.82184   0.83427   0.11734   0.00000  Uiso   1.00
H12    Zn    0.19206   0.60558   0.12298   0.00000  Uiso   1.00
H13    Zn    0.32954   0.10036   0.00013   0.00000  Uiso   1.00
H14    Zn    0.68858   0.60022   0.00934   0.00000  Uiso   1.00
H15    Zn    0.68638   0.33863   0.99862   0.00000  Uiso   1.00
H16    Zn    0.32848   0.83915   0.01396   0.00000  Uiso   1.00
H17    Zn    0.68523   0.83872   0.00831   0.00000  Uiso   1.00
H18    Zn    0.32952   0.33915   0.99967   0.00000  Uiso   1.00
H19    Zn    0.33136   0.60096   0.01276   0.00000  Uiso   1.00
H20    Zn    0.68651   0.09994   0.99871   0.00000  Uiso   1.00
C1     N     0.70151   0.45820   0.23673   0.00000  Uiso   1.00
C2     N     0.30019   0.99179   0.24139   0.00000  Uiso   1.00
C3     N     0.74282   0.95297   0.22993   0.00000  Uiso   1.00
C4     N     0.31170   0.45384   0.23905   0.00000  Uiso   1.00
C5     N     0.57550   0.00993   0.19602   0.00000  Uiso   1.00
C6     N     0.43886   0.01232   0.19627   0.00000  Uiso   1.00
C7     N     0.43801   0.42589   0.19136   0.00000  Uiso   1.00
C8     N     0.57444   0.42681   0.19054   0.00000  Uiso   1.00
C9     N     0.76355   0.03109   0.17839   0.00000  Uiso   1.00
C10    N     0.81634   0.07494   0.14330   0.00000  Uiso   1.00
C11    N     0.25045   0.40146   0.17989   0.00000  Uiso   1.00
C12    N     0.19593   0.36184   0.14385   0.00000  Uiso   1.00
C13    N     0.76224   0.40296   0.17837   0.00000  Uiso   1.00
C14    N     0.81740   0.36170   0.14295   0.00000  Uiso   1.00
C15    N     0.25223   0.03795   0.18131   0.00000  Uiso   1.00
C16    N     0.19847   0.07706   0.14484   0.00000  Uiso   1.00
C17    N     0.70859   0.51776   0.17887   0.00000  Uiso   1.00
C18    N     0.75803   0.57382   0.14831   0.00000  Uiso   1.00
C19    N     0.29944   0.92301   0.18534   0.00000  Uiso   1.00
C20    N     0.25162   0.86625   0.15496   0.00000  Uiso   1.00
C21    N     0.69067   0.92509   0.17131   0.00000  Uiso   1.00
C22    N     0.74357   0.86661   0.14288   0.00000  Uiso   1.00
C23    N     0.30155   0.51663   0.18304   0.00000  Uiso   1.00
C24    N     0.25623   0.57509   0.15306   0.00000  Uiso   1.00
C25    N     0.78004   0.17499   0.10603   0.00000  Uiso   1.00
C26    N     0.77992   0.26142   0.10591   0.00000  Uiso   1.00
C27    N     0.23504   0.26259   0.10664   0.00000  Uiso   1.00
C28    N     0.23546   0.17618   0.10698   0.00000  Uiso   1.00
C29    N     0.93997   0.11289   0.09465   0.00000  Uiso   1.00
C30    N     0.07652   0.11336   0.09520   0.00000  Uiso   1.00
C31    N     0.07580   0.32396   0.09429   0.00000  Uiso   1.00
C32    N     0.93934   0.32354   0.09406   0.00000  Uiso   1.00
C33    N     0.25121   0.06975   0.07793   0.00000  Uiso   1.00
C34    N     0.30437   0.06900   0.03600   0.00000  Uiso   1.00
C35    N     0.76607   0.36837   0.07625   0.00000  Uiso   1.00
C36    N     0.71303   0.36963   0.03432   0.00000  Uiso   1.00
C37    N     0.24981   0.36936   0.07718   0.00000  Uiso   1.00
C38    N     0.30359   0.37050   0.03535   0.00000  Uiso   1.00
C39    N     0.76686   0.06858   0.07624   0.00000  Uiso   1.00
C40    N     0.71407   0.06814   0.03426   0.00000  Uiso   1.00
C41    N     0.79045   0.67487   0.11707   0.00000  Uiso   1.00
C42    N     0.78739   0.76116   0.11621   0.00000  Uiso   1.00
C43    N     0.22482   0.76469   0.12416   0.00000  Uiso   1.00
C44    N     0.22672   0.67842   0.12349   0.00000  Uiso   1.00
C45    N     0.94034   0.59554   0.13200   0.00000  Uiso   1.00
C46    N     0.07676   0.59662   0.13362   0.00000  Uiso   1.00
C47    N     0.07052   0.84354   0.13431   0.00000  Uiso   1.00
C48    N     0.93400   0.84272   0.13180   0.00000  Uiso   1.00
C49    N     0.81585   0.57853   0.08076   0.00000  Uiso   1.00
C50    N     0.76449   0.57842   0.03854   0.00000  Uiso   1.00
C51    N     0.20301   0.86015   0.08625   0.00000  Uiso   1.00
C52    N     0.25522   0.85990   0.04412   0.00000  Uiso   1.00
C53    N     0.81470   0.85784   0.07910   0.00000  Uiso   1.00
C54    N     0.76295   0.85922   0.03701   0.00000  Uiso   1.00
C55    N     0.20587   0.58203   0.08499   0.00000  Uiso   1.00
C56    N     0.25767   0.58097   0.04287   0.00000  Uiso   1.00
C57    N     0.33690   0.17624   0.00834   0.00000  Uiso   1.00
C58    N     0.33681   0.26329   0.00812   0.00000  Uiso   1.00
C59    N     0.67938   0.67589   0.00068   0.00000  Uiso   1.00
C60    N     0.67791   0.76290   0.00028   0.00000  Uiso   1.00
C61    N     0.67916   0.26277   0.00703   0.00000  Uiso   1.00
C62    N     0.67931   0.17573   0.00709   0.00000  Uiso   1.00
C63    N     0.33661   0.76374   0.00502   0.00000  Uiso   1.00
C64    N     0.33792   0.67676   0.00457   0.00000  Uiso   1.00
C65    N     0.57900   0.58049   0.02255   0.00000  Uiso   1.00
C66    N     0.44267   0.58082   0.02394   0.00000  Uiso   1.00
C67    N     0.44050   0.85877   0.02459   0.00000  Uiso   1.00
C68    N     0.57674   0.85868   0.02235   0.00000  Uiso   1.00
Be1    C     0.79372   0.91068   0.22846   0.00000  Uiso   1.00
Be2    C     0.46703   0.06017   0.18834   0.00000  Uiso   1.00
Be3    C     0.55125   0.05850   0.18785   0.00000  Uiso   1.00
B1     C     0.50604   0.98386   0.20105   0.00000  Uiso   1.00
Be4    C     0.54882   0.37750   0.18448   0.00000  Uiso   1.00
Be5    C     0.46460   0.37693   0.18500   0.00000  Uiso   1.00
B2     C     0.50597   0.45417   0.19491   0.00000  Uiso   1.00
Be6    C     0.86253   0.08545   0.16606   0.00000  Uiso   1.00
Be7    C     0.83046   0.05790   0.18767   0.00000  Uiso   1.00
B3     C     0.75685   0.04307   0.15183   0.00000  Uiso   1.00
Be8    C     0.14529   0.35381   0.16586   0.00000  Uiso   1.00
Be9    C     0.17791   0.37943   0.18794   0.00000  Uiso   1.00
B4     C     0.25861   0.38992   0.15336   0.00000  Uiso   1.00
Be10   C     0.86699   0.35405   0.16525   0.00000  Uiso   1.00
Be11   C     0.83395   0.38060   0.18696   0.00000  Uiso   1.00
B5     C     0.75488   0.39055   0.15193   0.00000  Uiso   1.00
Be12   C     0.14732   0.08532   0.16666   0.00000  Uiso   1.00
Be13   C     0.17947   0.06004   0.18900   0.00000  Uiso   1.00
B6     C     0.26102   0.04919   0.15473   0.00000  Uiso   1.00
Be14   C     0.71087   0.60077   0.16665   0.00000  Uiso   1.00
Be15   C     0.67936   0.56605   0.18526   0.00000  Uiso   1.00
B7     C     0.75501   0.52434   0.15653   0.00000  Uiso   1.00
Be16   C     0.29154   0.83925   0.17519   0.00000  Uiso   1.00
Be17   C     0.32224   0.87432   0.19367   0.00000  Uiso   1.00
B8     C     0.25767   0.91619   0.16203   0.00000  Uiso   1.00
Be18   C     0.66643   0.85057   0.15023   0.00000  Uiso   1.00
Be19   C     0.63449   0.88609   0.16816   0.00000  Uiso   1.00
B9     C     0.75509   0.91159   0.15591   0.00000  Uiso   1.00
Be20   C     0.29499   0.60092   0.17387   0.00000  Uiso   1.00
Be21   C     0.32441   0.56476   0.19208   0.00000  Uiso   1.00
B10    C     0.26146   0.52476   0.15953   0.00000  Uiso   1.00
Be22   C     0.70006   0.24484   0.10616   0.00000  Uiso   1.00
Be23   C     0.70013   0.19147   0.10623   0.00000  Uiso   1.00
B11    C     0.82547   0.21824   0.10628   0.00000  Uiso   1.00
Be24   C     0.31526   0.19288   0.10703   0.00000  Uiso   1.00
Be25   C     0.31500   0.24625   0.10683   0.00000  Uiso   1.00
B12    C     0.18975   0.21929   0.10721   0.00000  Uiso   1.00
Be26   C     0.05097   0.13673   0.07147   0.00000  Uiso   1.00
Be27   C     0.96680   0.13645   0.07113   0.00000  Uiso   1.00
B13    C     0.00786   0.09971   0.10838   0.00000  Uiso   1.00
Be28   C     0.96603   0.29918   0.07082   0.00000  Uiso   1.00
Be29   C     0.05020   0.29943   0.07096   0.00000  Uiso   1.00
B14    C     0.00726   0.33782   0.10740   0.00000  Uiso   1.00
Be30   C     0.31528   0.02073   0.04728   0.00000  Uiso   1.00
Be31   C     0.28231   0.02115   0.07321   0.00000  Uiso   1.00
B15    C     0.26435   0.09656   0.05489   0.00000  Uiso   1.00
Be32   C     0.70370   0.41809   0.04537   0.00000  Uiso   1.00
Be33   C     0.73666   0.41736   0.07130   0.00000  Uiso   1.00
B16    C     0.75210   0.34163   0.05333   0.00000  Uiso   1.00
Be34   C     0.31372   0.41881   0.04653   0.00000  Uiso   1.00
Be35   C     0.28039   0.41814   0.07241   0.00000  Uiso   1.00
B17    C     0.26362   0.34269   0.05424   0.00000  Uiso   1.00
Be36   C     0.70616   0.01919   0.04500   0.00000  Uiso   1.00
Be37   C     0.73902   0.01940   0.07095   0.00000  Uiso   1.00
B18    C     0.75218   0.09594   0.05349   0.00000  Uiso   1.00
Be38   C     0.70988   0.74324   0.11083   0.00000  Uiso   1.00
Be39   C     0.71163   0.69008   0.11159   0.00000  Uiso   1.00
B19    C     0.83374   0.71874   0.11945   0.00000  Uiso   1.00
Be40   C     0.30612   0.69568   0.12218   0.00000  Uiso   1.00
Be41   C     0.30496   0.74891   0.12259   0.00000  Uiso   1.00
B20    C     0.18018   0.72114   0.12423   0.00000  Uiso   1.00
Be42   C     0.04803   0.58718   0.15949   0.00000  Uiso   1.00
Be43   C     0.96389   0.58653   0.15850   0.00000  Uiso   1.00
B21    C     0.01001   0.60239   0.11797   0.00000  Uiso   1.00
Be44   C     0.95579   0.84969   0.15861   0.00000  Uiso   1.00
Be45   C     0.03988   0.85028   0.16015   0.00000  Uiso   1.00
B22    C     0.00481   0.83811   0.11813   0.00000  Uiso   1.00
Be46   C     0.81613   0.53671   0.04105   0.00000  Uiso   1.00
Be47   C     0.84812   0.53689   0.06709   0.00000  Uiso   1.00
B23    C     0.76520   0.60161   0.06294   0.00000  Uiso   1.00
Be48   C     0.20376   0.90174   0.04635   0.00000  Uiso   1.00
Be49   C     0.17127   0.90179   0.07231   0.00000  Uiso   1.00
B24    C     0.25394   0.83683   0.06866   0.00000  Uiso   1.00
Be50   C     0.81851   0.89893   0.03909   0.00000  Uiso   1.00
Be51   C     0.85055   0.89806   0.06511   0.00000  Uiso   1.00
B25    C     0.76177   0.83638   0.06156   0.00000  Uiso   1.00
Be52   C     0.20443   0.54006   0.04535   0.00000  Uiso   1.00
Be53   C     0.17223   0.54079   0.07134   0.00000  Uiso   1.00
B26    C     0.25767   0.60430   0.06726   0.00000  Uiso   1.00
Be54   C     0.37464   0.24646   0.03157   0.00000  Uiso   1.00
Be55   C     0.37470   0.19326   0.03171   0.00000  Uiso   1.00
Li1    H     0.50810   0.30864   0.01313   0.00000  Uiso   1.00
B27    C     0.69913   0.71968   0.01401   0.00000  Uiso   1.00
Be56   C     0.64172   0.19255   0.03053   0.00000  Uiso   1.00
Be57   C     0.64162   0.24574   0.03049   0.00000  Uiso   1.00
B28    C     0.31792   0.71980   0.01851   0.00000  Uiso   1.00
B29    C     0.50794   0.10009   0.99806   0.00000  Uiso   1.00
Be58   C     0.47015   0.54473   0.04243   0.00000  Uiso   1.00
Be59   C     0.55445   0.54457   0.04160   0.00000  Uiso   1.00
B30    C     0.50996   0.60045   0.01220   0.00000  Uiso   1.00
B31    C     0.50786   0.33886   0.99770   0.00000  Uiso   1.00
Be60   C     0.55361   0.89426   0.04166   0.00000  Uiso   1.00
Be61   C     0.46937   0.89435   0.04302   0.00000  Uiso   1.00
B32    C     0.50697   0.83919   0.01238   0.00000  Uiso   1.00
Li2    H     0.82038   0.49206   0.24157   0.00000  Uiso   1.00
He1    H     0.59868   0.91596   0.05316   0.00000  Uiso   1.00
He2    H     0.80121   0.88894   0.20974   0.00000  Uiso   1.00
Li3    H     0.19668   0.49262   0.24385   0.00000  Uiso   1.00
He3    H     0.59557   0.08809   0.18245   0.00000  Uiso   1.00
He4    H     0.42517   0.09137   0.18332   0.00000  Uiso   1.00
Li4    H     0.50424   0.94398   0.20804   0.00000  Uiso   1.00
He5    H     0.42172   0.34572   0.18118   0.00000  Uiso   1.00
He6    H     0.59230   0.34688   0.18015   0.00000  Uiso   1.00
Li5    H     0.50555   0.49503   0.20004   0.00000  Uiso   1.00
He7    H     0.84990   0.05505   0.20878   0.00000  Uiso   1.00
He8    H     0.91472   0.11128   0.16512   0.00000  Uiso   1.00
Li6    H     0.70950   0.02775   0.13858   0.00000  Uiso   1.00
He9    H     0.15626   0.38288   0.20878   0.00000  Uiso   1.00
He10   H     0.08983   0.33107   0.16411   0.00000  Uiso   1.00
Li7    H     0.31021   0.40206   0.14093   0.00000  Uiso   1.00
He11   H     0.85484   0.38459   0.20785   0.00000  Uiso   1.00
He12   H     0.92208   0.33086   0.16396   0.00000  Uiso   1.00
Li8    H     0.70406   0.40270   0.13916   0.00000  Uiso   1.00
He13   H     0.15725   0.05682   0.20979   0.00000  Uiso   1.00
He14   H     0.09180   0.10793   0.16463   0.00000  Uiso   1.00
Li9    H     0.31294   0.03690   0.14253   0.00000  Uiso   1.00
He15   H     0.63970   0.57203   0.20271   0.00000  Uiso   1.00
He16   H     0.70295   0.64236   0.16498   0.00000  Uiso   1.00
Li10   H     0.78751   0.49331   0.14631   0.00000  Uiso   1.00
He17   H     0.35721   0.86839   0.21222   0.00000  Uiso   1.00
He18   H     0.29559   0.79734   0.17482   0.00000  Uiso   1.00
Li11   H     0.23071   0.94740   0.15020   0.00000  Uiso   1.00
He19   H     0.57587   0.88685   0.17846   0.00000  Uiso   1.00
He20   H     0.64042   0.81464   0.14297   0.00000  Uiso   1.00
Li12   H     0.81053   0.93456   0.15418   0.00000  Uiso   1.00
He21   H     0.35825   0.56953   0.21094   0.00000  Uiso   1.00
He22   H     0.29935   0.64283   0.17399   0.00000  Uiso   1.00
Li13   H     0.23515   0.49422   0.14716   0.00000  Uiso   1.00
He23   H     0.64996   0.16400   0.10622   0.00000  Uiso   1.00
He24   H     0.64980   0.27223   0.10608   0.00000  Uiso   1.00
Li14   H     0.89190   0.21827   0.10627   0.00000  Uiso   1.00
He25   H     0.36508   0.27378   0.10660   0.00000  Uiso   1.00
He26   H     0.36561   0.16556   0.10700   0.00000  Uiso   1.00
Li15   H     0.12332   0.21914   0.10729   0.00000  Uiso   1.00
He27   H     0.92429   0.15108   0.05598   0.00000  Uiso   1.00
He28   H     0.09425   0.15171   0.05665   0.00000  Uiso   1.00
Li16   H     0.00721   0.07924   0.12773   0.00000  Uiso   1.00
He29   H     0.09348   0.28409   0.05630   0.00000  Uiso   1.00
He30   H     0.92342   0.28359   0.05601   0.00000  Uiso   1.00
Li17   H     0.00681   0.35922   0.12640   0.00000  Uiso   1.00
He31   H     0.27910   0.99096   0.08859   0.00000  Uiso   1.00
He32   H     0.34604   0.99027   0.03608   0.00000  Uiso   1.00
Li18   H     0.24628   0.13669   0.05205   0.00000  Uiso   1.00
He33   H     0.74095   0.44761   0.08653   0.00000  Uiso   1.00
He34   H     0.67404   0.44887   0.03400   0.00000  Uiso   1.00
Li19   H     0.76905   0.30129   0.05066   0.00000  Uiso   1.00
He35   H     0.27658   0.44826   0.08771   0.00000  Uiso   1.00
He36   H     0.34421   0.44946   0.03530   0.00000  Uiso   1.00
Li20   H     0.24598   0.30249   0.05146   0.00000  Uiso   1.00
He37   H     0.74412   0.98868   0.08598   0.00000  Uiso   1.00
He38   H     0.67758   0.98840   0.03342   0.00000  Uiso   1.00
Li21   H     0.76795   0.13656   0.05109   0.00000  Uiso   1.00
He39   H     0.66276   0.66212   0.10890   0.00000  Uiso   1.00
He40   H     0.65933   0.76926   0.10670   0.00000  Uiso   1.00
Li22   H     0.89871   0.71975   0.12401   0.00000  Uiso   1.00
He41   H     0.35486   0.77661   0.12217   0.00000  Uiso   1.00
He42   H     0.35718   0.66890   0.12135   0.00000  Uiso   1.00
Li23   H     0.11386   0.72052   0.12546   0.00000  Uiso   1.00
He43   H     0.91921   0.57994   0.17450   0.00000  Uiso   1.00
He44   H     0.08947   0.58116   0.17650   0.00000  Uiso   1.00
Li24   H     0.01217   0.61021   0.09620   0.00000  Uiso   1.00
He45   H     0.08009   0.85544   0.17755   0.00000  Uiso   1.00
He46   H     0.91013   0.85411   0.17448   0.00000  Uiso   1.00
Li25   H     0.00856   0.83224   0.09624   0.00000  Uiso   1.00
Li26   H     0.50483   0.80951   0.99677   0.00000  Uiso   1.00
He47   H     0.89141   0.51093   0.07682   0.00000  Uiso   1.00
He48   H     0.82676   0.51067   0.02409   0.00000  Uiso   1.00
Li27   H     0.73025   0.63629   0.06733   0.00000  Uiso   1.00
He49   H     0.12790   0.92792   0.08181   0.00000  Uiso   1.00
He50   H     0.19350   0.92778   0.02929   0.00000  Uiso   1.00
Li28   H     0.28874   0.80219   0.07344   0.00000  Uiso   1.00
He51   H     0.89612   0.92259   0.07464   0.00000  Uiso   1.00
He52   H     0.83128   0.92423   0.02191   0.00000  Uiso   1.00
Li29   H     0.72356   0.80323   0.06634   0.00000  Uiso   1.00
He53   H     0.42800   0.91619   0.05589   0.00000  Uiso   1.00
He54   H     0.12779   0.51555   0.08104   0.00000  Uiso   1.00
He55   H     0.19290   0.51409   0.02843   0.00000  Uiso   1.00
Li30   H     0.29405   0.63832   0.07189   0.00000  Uiso   1.00
He56   H     0.39817   0.16658   0.04695   0.00000  Uiso   1.00
He57   H     0.39804   0.27326   0.04668   0.00000  Uiso   1.00
Li31   H     0.73129   0.72009   0.03337   0.00000  Uiso   1.00
He58   H     0.61824   0.27241   0.04567   0.00000  Uiso   1.00
He59   H     0.61849   0.16575   0.04576   0.00000  Uiso   1.00
Li32   H     0.28740   0.71916   0.03817   0.00000  Uiso   1.00
Li33   H     0.50855   0.12985   0.01364   0.00000  Uiso   1.00
He60   H     0.59867   0.52248   0.05332   0.00000  Uiso   1.00
He61   H     0.42786   0.52275   0.05497   0.00000  Uiso   1.00
Li34   H     0.50878   0.63049   0.99669   0.00000  Uiso   1.00
H21    Zn    0.82361   0.49515   0.30908   0.00000  Uiso   1.00
H22    Zn    0.18865   0.95147   0.31547   0.00000  Uiso   1.00
H23    Zn    0.82433   0.94301   0.31036   0.00000  Uiso   1.00
H24    Zn    0.19005   0.49304   0.31112   0.00000  Uiso   1.00
H25    Zn    0.69156   0.60699   0.40637   0.00000  Uiso   1.00
H26    Zn    0.32544   0.83769   0.40950   0.00000  Uiso   1.00
H27    Zn    0.69104   0.83632   0.40783   0.00000  Uiso   1.00
H28    Zn    0.32253   0.60842   0.40688   0.00000  Uiso   1.00
H29    Zn    0.68675   0.10416   0.38262   0.00000  Uiso   1.00
H30    Zn    0.32671   0.33976   0.38819   0.00000  Uiso   1.00
H31    Zn    0.69176   0.33594   0.38395   0.00000  Uiso   1.00
H32    Zn    0.32307   0.10789   0.39002   0.00000  Uiso   1.00
C69    N     0.75321   0.47468   0.27804   0.00000  Uiso   1.00
C70    N     0.24386   0.97982   0.28257   0.00000  Uiso   1.00
C71    N     0.79931   0.94027   0.27100   0.00000  Uiso   1.00
C72    N     0.25937   0.46964   0.28035   0.00000  Uiso   1.00
C73    N     0.93903   0.51068   0.29914   0.00000  Uiso   1.00
C74    N     0.07598   0.50994   0.30006   0.00000  Uiso   1.00
C75    N     0.07558   0.92431   0.31697   0.00000  Uiso   1.00
C76    N     0.93896   0.92161   0.31646   0.00000  Uiso   1.00
C77    N     0.75669   0.54135   0.33218   0.00000  Uiso   1.00
C78    N     0.70481   0.58090   0.36878   0.00000  Uiso   1.00
C79    N     0.26370   0.90596   0.33591   0.00000  Uiso   1.00
C80    N     0.31669   0.86534   0.37204   0.00000  Uiso   1.00
C81    N     0.75187   0.89873   0.33258   0.00000  Uiso   1.00
C82    N     0.69844   0.86294   0.37008   0.00000  Uiso   1.00
C83    N     0.25719   0.54082   0.33323   0.00000  Uiso   1.00
C84    N     0.30883   0.58204   0.36935   0.00000  Uiso   1.00
C85    N     0.80312   0.01265   0.32522   0.00000  Uiso   1.00
C86    N     0.75375   0.07250   0.35356   0.00000  Uiso   1.00
C87    N     0.19354   0.43067   0.33440   0.00000  Uiso   1.00
C88    N     0.24913   0.37147   0.36203   0.00000  Uiso   1.00
C89    N     0.81971   0.43064   0.33060   0.00000  Uiso   1.00
C90    N     0.76614   0.36928   0.35735   0.00000  Uiso   1.00
C91    N     0.18895   0.01202   0.33976   0.00000  Uiso   1.00
C92    N     0.24289   0.07357   0.36604   0.00000  Uiso   1.00
C93    N     0.73455   0.67849   0.40749   0.00000  Uiso   1.00
C94    N     0.73451   0.76492   0.40817   0.00000  Uiso   1.00
C95    N     0.28105   0.76648   0.40940   0.00000  Uiso   1.00
C96    N     0.28014   0.68006   0.40824   0.00000  Uiso   1.00
C97    N     0.57564   0.61311   0.41772   0.00000  Uiso   1.00
C98    N     0.43881   0.61373   0.41789   0.00000  Uiso   1.00
C99    N     0.44028   0.82816   0.42076   0.00000  Uiso   1.00
C100   N     0.57680   0.82757   0.42006   0.00000  Uiso   1.00
C101   N     0.26424   0.57333   0.43716   0.00000  Uiso   1.00
C102   N     0.21293   0.57206   0.47939   0.00000  Uiso   1.00
C103   N     0.75181   0.87109   0.43748   0.00000  Uiso   1.00
C104   N     0.80484   0.87169   0.47945   0.00000  Uiso   1.00
C105   N     0.26686   0.87275   0.43954   0.00000  Uiso   1.00
C106   N     0.21377   0.87298   0.48150   0.00000  Uiso   1.00
C107   N     0.75089   0.57201   0.43644   0.00000  Uiso   1.00
C108   N     0.80316   0.57092   0.47853   0.00000  Uiso   1.00
C109   N     0.72410   0.17653   0.38336   0.00000  Uiso   1.00
C110   N     0.72647   0.26285   0.38411   0.00000  Uiso   1.00
C111   N     0.29018   0.26721   0.39014   0.00000  Uiso   1.00
C112   N     0.28835   0.18087   0.39103   0.00000  Uiso   1.00
C113   N     0.57059   0.09771   0.37232   0.00000  Uiso   1.00
C114   N     0.43423   0.09901   0.37500   0.00000  Uiso   1.00
C115   N     0.43986   0.34649   0.37420   0.00000  Uiso   1.00
C116   N     0.57651   0.34508   0.37252   0.00000  Uiso   1.00
C117   N     0.70116   0.08034   0.42072   0.00000  Uiso   1.00
C118   N     0.75402   0.07959   0.46273   0.00000  Uiso   1.00
C119   N     0.31777   0.36291   0.42653   0.00000  Uiso   1.00
C120   N     0.26568   0.36267   0.46864   0.00000  Uiso   1.00
C121   N     0.70361   0.35870   0.42217   0.00000  Uiso   1.00
C122   N     0.75628   0.35937   0.46416   0.00000  Uiso   1.00
C123   N     0.31727   0.08401   0.42819   0.00000  Uiso   1.00
C124   N     0.26412   0.08150   0.47004   0.00000  Uiso   1.00
C125   N     0.94045   0.08030   0.48170   0.00000  Uiso   1.00
C126   N     0.07664   0.08071   0.48398   0.00000  Uiso   1.00
C127   N     0.07890   0.36048   0.48399   0.00000  Uiso   1.00
C128   N     0.94259   0.35984   0.48251   0.00000  Uiso   1.00
Be62   C     0.64518   0.44292   0.25591   0.00000  Uiso   1.00
Be63   C     0.67683   0.45326   0.28132   0.00000  Uiso   1.00
B33    C     0.76521   0.47686   0.25095   0.00000  Uiso   1.00
Be64   C     0.33129   0.02849   0.25870   0.00000  Uiso   1.00
Be65   C     0.29798   0.02048   0.28412   0.00000  Uiso   1.00
B34    C     0.24772   0.96376   0.25654   0.00000  Uiso   1.00
Be66   C     0.82716   0.90228   0.25383   0.00000  Uiso   1.00
B35    C     0.74854   0.96946   0.25583   0.00000  Uiso   1.00
Be67   C     0.33304   0.44472   0.28365   0.00000  Uiso   1.00
Be68   C     0.36483   0.43454   0.25823   0.00000  Uiso   1.00
B36    C     0.24941   0.47434   0.25326   0.00000  Uiso   1.00
Be69   C     0.05130   0.54272   0.27952   0.00000  Uiso   1.00
Be70   C     0.96701   0.54321   0.27897   0.00000  Uiso   1.00
B37    C     0.00654   0.49245   0.31151   0.00000  Uiso   1.00
Be71   C     0.96714   0.87435   0.32531   0.00000  Uiso   1.00
Be72   C     0.05136   0.87622   0.32594   0.00000  Uiso   1.00
B38    C     0.00612   0.94989   0.31131   0.00000  Uiso   1.00
Be73   C     0.65830   0.59432   0.34651   0.00000  Uiso   1.00
Be74   C     0.68971   0.56948   0.32401   0.00000  Uiso   1.00
B39    C     0.76402   0.55003   0.35907   0.00000  Uiso   1.00
Be75   C     0.36439   0.85422   0.34971   0.00000  Uiso   1.00
Be76   C     0.33227   0.87985   0.32747   0.00000  Uiso   1.00
B40    C     0.25626   0.89558   0.36263   0.00000  Uiso   1.00
Be77   C     0.64590   0.85406   0.34870   0.00000  Uiso   1.00
Be78   C     0.67783   0.87733   0.32573   0.00000  Uiso   1.00
B41    C     0.76153   0.88917   0.35932   0.00000  Uiso   1.00
Be79   C     0.35418   0.59553   0.34681   0.00000  Uiso   1.00
Be80   C     0.32283   0.56972   0.32459   0.00000  Uiso   1.00
B42    C     0.25041   0.55010   0.36007   0.00000  Uiso   1.00
Be81   C     0.79961   0.09714   0.33391   0.00000  Uiso   1.00
Be82   C     0.83099   0.06013   0.31664   0.00000  Uiso   1.00
B43    C     0.75735   0.02204   0.34741   0.00000  Uiso   1.00
Be83   C     0.17969   0.35064   0.35064   0.00000  Uiso   1.00
Be84   C     0.14623   0.38683   0.33325   0.00000  Uiso   1.00
B44    C     0.25483   0.41941   0.35167   0.00000  Uiso   1.00
Be85   C     0.83289   0.34881   0.34415   0.00000  Uiso   1.00
Be86   C     0.86510   0.38640   0.32732   0.00000  Uiso   1.00
B45    C     0.76065   0.41832   0.34852   0.00000  Uiso   1.00
Be87   C     0.16527   0.08865   0.35873   0.00000  Uiso   1.00
Be88   C     0.13267   0.05118   0.34207   0.00000  Uiso   1.00
B46    C     0.25405   0.02729   0.35434   0.00000  Uiso   1.00
Be89   C     0.81438   0.74840   0.40835   0.00000  Uiso   1.00
Be90   C     0.81440   0.69505   0.40796   0.00000  Uiso   1.00
B47    C     0.68906   0.72170   0.40718   0.00000  Uiso   1.00
Be91   C     0.20045   0.69693   0.40868   0.00000  Uiso   1.00
Be92   C     0.20101   0.75027   0.40937   0.00000  Uiso   1.00
B48    C     0.32607   0.72310   0.40826   0.00000  Uiso   1.00
Be93   C     0.46564   0.63257   0.44250   0.00000  Uiso   1.00
Be94   C     0.54979   0.63221   0.44239   0.00000  Uiso   1.00
B49    C     0.50694   0.60288   0.40370   0.00000  Uiso   1.00
Be95   C     0.55138   0.80273   0.44340   0.00000  Uiso   1.00
Be96   C     0.46722   0.80309   0.44383   0.00000  Uiso   1.00
B50    C     0.50808   0.84226   0.40724   0.00000  Uiso   1.00
Be97   C     0.20401   0.52345   0.46847   0.00000  Uiso   1.00
Be98   C     0.23601   0.52416   0.44240   0.00000  Uiso   1.00
B51    C     0.25072   0.60016   0.46011   0.00000  Uiso   1.00
Be99   C     0.81741   0.91966   0.46798   0.00000  Uiso   1.00
Be100  C     0.78456   0.91932   0.44204   0.00000  Uiso   1.00
B52    C     0.76397   0.84443   0.46064   0.00000  Uiso   1.00
Be101  C     0.20529   0.92187   0.47072   0.00000  Uiso   1.00
Be102  C     0.23832   0.92178   0.44480   0.00000  Uiso   1.00
B53    C     0.25241   0.84536   0.46231   0.00000  Uiso   1.00
Be103  C     0.81284   0.52245   0.46750   0.00000  Uiso   1.00
Be104  C     0.78030   0.52306   0.44151   0.00000  Uiso   1.00
B54    C     0.76436   0.59881   0.45939   0.00000  Uiso   1.00
Be105  C     0.80514   0.24526   0.38762   0.00000  Uiso   1.00
Be106  C     0.80372   0.19206   0.38702   0.00000  Uiso   1.00
B55    C     0.67997   0.22025   0.38206   0.00000  Uiso   1.00
Be107  C     0.21112   0.19830   0.39716   0.00000  Uiso   1.00
Be108  C     0.21217   0.25146   0.39653   0.00000  Uiso   1.00
B56    C     0.33381   0.22357   0.38734   0.00000  Uiso   1.00
Be109  C     0.45559   0.09217   0.34815   0.00000  Uiso   1.00
Be110  C     0.53967   0.09131   0.34650   0.00000  Uiso   1.00
B57    C     0.50517   0.10331   0.38860   0.00000  Uiso   1.00
Be111  C     0.54756   0.35158   0.34642   0.00000  Uiso   1.00
Be112  C     0.46335   0.35241   0.34745   0.00000  Uiso   1.00
B58    C     0.50971   0.34109   0.38833   0.00000  Uiso   1.00
Be113  C     0.70177   0.03815   0.46044   0.00000  Uiso   1.00
Be114  C     0.66893   0.03869   0.43453   0.00000  Uiso   1.00
B59    C     0.75275   0.10304   0.43830   0.00000  Uiso   1.00
Be115  C     0.31854   0.40385   0.46650   0.00000  Uiso   1.00
Be116  C     0.35090   0.40393   0.44051   0.00000  Uiso   1.00
B60    C     0.26621   0.34000   0.44412   0.00000  Uiso   1.00
Be117  C     0.70204   0.39981   0.46206   0.00000  Uiso   1.00
Be118  C     0.66942   0.39938   0.43612   0.00000  Uiso   1.00
B61    C     0.75624   0.33656   0.43964   0.00000  Uiso   1.00
Be119  C     0.32147   0.04281   0.46816   0.00000  Uiso   1.00
Be120  C     0.35431   0.04432   0.44225   0.00000  Uiso   1.00
B62    C     0.26284   0.10444   0.44553   0.00000  Uiso   1.00
B63    C     0.81817   0.21976   0.48779   0.00000  Uiso   1.00
Be121  C     0.14010   0.74927   0.48436   0.00000  Uiso   1.00
Be122  C     0.14016   0.69608   0.48396   0.00000  Uiso   1.00
Be123  C     0.87549   0.69509   0.48289   0.00000  Uiso   1.00
Be124  C     0.87557   0.74829   0.48314   0.00000  Uiso   1.00
Be125  C     0.05364   0.04351   0.46552   0.00000  Uiso   1.00
Be126  C     0.96940   0.04322   0.46413   0.00000  Uiso   1.00
Be127  C     0.96985   0.39800   0.46516   0.00000  Uiso   1.00
Be128  C     0.05415   0.39835   0.46605   0.00000  Uiso   1.00
He62   H     0.65081   0.44674   0.30140   0.00000  Uiso   1.00
He63   H     0.58716   0.42584   0.25009   0.00000  Uiso   1.00
He64   H     0.30766   0.04163   0.30290   0.00000  Uiso   1.00
He65   H     0.37573   0.05690   0.25183   0.00000  Uiso   1.00
He66   H     0.86967   0.87281   0.26079   0.00000  Uiso   1.00
Li35   H     0.71580   0.00281   0.26367   0.00000  Uiso   1.00
He67   H     0.42105   0.41524   0.25238   0.00000  Uiso   1.00
He68   H     0.35707   0.43575   0.30373   0.00000  Uiso   1.00
He69   H     0.92507   0.56399   0.26575   0.00000  Uiso   1.00
He70   H     0.09530   0.56306   0.26687   0.00000  Uiso   1.00
Li36   H     0.00512   0.46587   0.32870   0.00000  Uiso   1.00
He71   H     0.09567   0.84711   0.33198   0.00000  Uiso   1.00
He72   H     0.92529   0.84343   0.33081   0.00000  Uiso   1.00
Li37   H     0.00431   0.98929   0.30360   0.00000  Uiso   1.00
He73   H     0.66955   0.56960   0.30292   0.00000  Uiso   1.00
He74   H     0.60625   0.62008   0.34832   0.00000  Uiso   1.00
Li38   H     0.81158   0.53301   0.37167   0.00000  Uiso   1.00
He75   H     0.35267   0.88173   0.30643   0.00000  Uiso   1.00
He76   H     0.41758   0.82936   0.35135   0.00000  Uiso   1.00
Li39   H     0.20766   0.91091   0.37537   0.00000  Uiso   1.00
He77   H     0.65462   0.87951   0.30502   0.00000  Uiso   1.00
He78   H     0.58962   0.83248   0.35143   0.00000  Uiso   1.00
Li40   H     0.81447   0.90154   0.37099   0.00000  Uiso   1.00
He79   H     0.34227   0.56949   0.30343   0.00000  Uiso   1.00
He80   H     0.40541   0.62203   0.34828   0.00000  Uiso   1.00
Li41   H     0.20387   0.53275   0.37299   0.00000  Uiso   1.00
He81   H     0.86987   0.06393   0.29882   0.00000  Uiso   1.00
He82   H     0.80677   0.13889   0.33382   0.00000  Uiso   1.00
Li42   H     0.72594   0.99232   0.35909   0.00000  Uiso   1.00
He83   H     0.09244   0.38486   0.32036   0.00000  Uiso   1.00
He84   H     0.16035   0.31139   0.35509   0.00000  Uiso   1.00
Li43   H     0.30371   0.44612   0.35682   0.00000  Uiso   1.00
He85   H     0.91677   0.38518   0.31347   0.00000  Uiso   1.00
He86   H     0.85134   0.30889   0.34705   0.00000  Uiso   1.00
Li44   H     0.71365   0.44507   0.35527   0.00000  Uiso   1.00
He87   H     0.07351   0.04914   0.33216   0.00000  Uiso   1.00
He88   H     0.13962   0.12531   0.36510   0.00000  Uiso   1.00
Li45   H     0.30969   0.00465   0.35647   0.00000  Uiso   1.00
He89   H     0.86467   0.66768   0.40812   0.00000  Uiso   1.00
He90   H     0.86462   0.77580   0.40896   0.00000  Uiso   1.00
Li46   H     0.62264   0.72164   0.40680   0.00000  Uiso   1.00
He91   H     0.15106   0.77785   0.41003   0.00000  Uiso   1.00
He92   H     0.14989   0.66975   0.40861   0.00000  Uiso   1.00
Li47   H     0.39250   0.72279   0.40798   0.00000  Uiso   1.00
He93   H     0.59284   0.64386   0.45804   0.00000  Uiso   1.00
He94   H     0.42319   0.64459   0.45826   0.00000  Uiso   1.00
Li48   H     0.50650   0.58643   0.38336   0.00000  Uiso   1.00
He95   H     0.42477   0.78745   0.45873   0.00000  Uiso   1.00
He96   H     0.59473   0.78666   0.45787   0.00000  Uiso   1.00
Li49   H     0.50736   0.86400   0.38827   0.00000  Uiso   1.00
He97   H     0.24021   0.49380   0.42723   0.00000  Uiso   1.00
He98   H     0.17527   0.49251   0.47999   0.00000  Uiso   1.00
Li50   H     0.26690   0.64067   0.46258   0.00000  Uiso   1.00
He99   H     0.78244   0.94930   0.42652   0.00000  Uiso   1.00
He100  H     0.84933   0.94984   0.47903   0.00000  Uiso   1.00
Li51   H     0.74461   0.80456   0.46360   0.00000  Uiso   1.00
He101  H     0.24312   0.95248   0.42973   0.00000  Uiso   1.00
He102  H     0.17606   0.95253   0.48221   0.00000  Uiso   1.00
Li52   H     0.26871   0.80483   0.46473   0.00000  Uiso   1.00
He103  H     0.77643   0.49279   0.42628   0.00000  Uiso   1.00
He104  H     0.84258   0.49169   0.47887   0.00000  Uiso   1.00
Li53   H     0.74750   0.63918   0.46196   0.00000  Uiso   1.00
He105  H     0.85320   0.16423   0.38866   0.00000  Uiso   1.00
He106  H     0.85607   0.27170   0.39026   0.00000  Uiso   1.00
Li54   H     0.61417   0.22105   0.37906   0.00000  Uiso   1.00
He107  H     0.16322   0.27900   0.40005   0.00000  Uiso   1.00
He108  H     0.16119   0.17197   0.40160   0.00000  Uiso   1.00
Li55   H     0.39834   0.22290   0.38209   0.00000  Uiso   1.00
He109  H     0.57970   0.08613   0.32906   0.00000  Uiso   1.00
He110  H     0.40963   0.08810   0.33235   0.00000  Uiso   1.00
Li56   H     0.50920   0.10904   0.41050   0.00000  Uiso   1.00
He111  H     0.41857   0.35699   0.33130   0.00000  Uiso   1.00
He112  H     0.58892   0.35545   0.32922   0.00000  Uiso   1.00
Li57   H     0.51196   0.33571   0.41030   0.00000  Uiso   1.00
He113  H     0.62497   0.01302   0.42499   0.00000  Uiso   1.00
He114  H     0.69140   0.01196   0.47744   0.00000  Uiso   1.00
Li58   H     0.78799   0.13756   0.43366   0.00000  Uiso   1.00
He115  H     0.39502   0.42965   0.43100   0.00000  Uiso   1.00
He116  H     0.32954   0.42939   0.48365   0.00000  Uiso   1.00
Li59   H     0.23053   0.30574   0.43953   0.00000  Uiso   1.00
He117  H     0.62432   0.42445   0.42666   0.00000  Uiso   1.00
He118  H     0.69036   0.42529   0.47918   0.00000  Uiso   1.00
Li60   H     0.79322   0.30292   0.43481   0.00000  Uiso   1.00
He119  H     0.40127   0.02067   0.43286   0.00000  Uiso   1.00
He120  H     0.33463   0.01764   0.48536   0.00000  Uiso   1.00
Li61   H     0.22343   0.13695   0.44066   0.00000  Uiso   1.00
Li62   H     0.78794   0.22040   0.46808   0.00000  Uiso   1.00
He121  H     0.11681   0.66981   0.46859   0.00000  Uiso   1.00
He122  H     0.11673   0.77651   0.46938   0.00000  Uiso   1.00
Li63   H     0.23040   0.22023   0.47305   0.00000  Uiso   1.00
He123  H     0.89912   0.77538   0.46812   0.00000  Uiso   1.00
He124  H     0.89893   0.66865   0.46762   0.00000  Uiso   1.00
He125  H     0.92807   0.02026   0.45179   0.00000  Uiso   1.00
He126  H     0.09881   0.02086   0.45459   0.00000  Uiso   1.00
He127  H     0.09826   0.42188   0.45508   0.00000  Uiso   1.00
He128  H     0.92739   0.42120   0.45331   0.00000  Uiso   1.00
Li64   H     0.21228   0.93163   0.24860   0.00000  Uiso   1.00
B64    C     0.19854   0.22065   0.49247   0.00000  Uiso   1.00
H33    Zn    0.82873   0.10024   0.49244   0.00000  Uiso   1.00
B65    C     0.00682   0.10092   0.49349   0.00000  Uiso   1.00
B66    C     0.00997   0.33924   0.49370   0.00000  Uiso   1.00
H34    Zn    0.83165   0.33880   0.49364   0.00000  Uiso   1.00
H35    Zn    0.19105   0.99671   0.69895   0.00000  Uiso   1.00
H36    Zn    0.82911   0.44152   0.69631   0.00000  Uiso   1.00
H37    Zn    0.19096   0.44251   0.69841   0.00000  Uiso   1.00
H38    Zn    0.82958   0.99659   0.69595   0.00000  Uiso   1.00
H39    Zn    0.32761   0.10582   0.60423   0.00000  Uiso   1.00
H40    Zn    0.69341   0.33252   0.60112   0.00000  Uiso   1.00
H41    Zn    0.32875   0.33401   0.60394   0.00000  Uiso   1.00
H42    Zn    0.69202   0.10426   0.60019   0.00000  Uiso   1.00
H43    Zn    0.32507   0.60407   0.62546   0.00000  Uiso   1.00
H44    Zn    0.69072   0.83436   0.62526   0.00000  Uiso   1.00
H45    Zn    0.32568   0.83506   0.62690   0.00000  Uiso   1.00
H46    Zn    0.69052   0.60336   0.62441   0.00000  Uiso   1.00
He129  H     0.09104   0.92116   0.55850   0.00000  Uiso   1.00
H47    Zn    0.18601   0.60261   0.51532   0.00000  Uiso   1.00
H48    Zn    0.18819   0.34026   0.49721   0.00000  Uiso   1.00
H49    Zn    0.82954   0.84019   0.51539   0.00000  Uiso   1.00
H50    Zn    0.18579   0.84079   0.51699   0.00000  Uiso   1.00
Li65   H     0.00788   0.63398   0.50187   0.00000  Uiso   1.00
H51    Zn    0.82942   0.60186   0.51442   0.00000  Uiso   1.00
H52    Zn    0.18446   0.10147   0.49816   0.00000  Uiso   1.00
C129   N     0.20630   0.99535   0.73884   0.00000  Uiso   1.00
C130   N     0.81141   0.44296   0.73611   0.00000  Uiso   1.00
C131   N     0.20633   0.44487   0.73830   0.00000  Uiso   1.00
C132   N     0.81095   0.99676   0.73570   0.00000  Uiso   1.00
C133   N     0.07904   0.01972   0.69047   0.00000  Uiso   1.00
C134   N     0.94267   0.01955   0.68923   0.00000  Uiso   1.00
C135   N     0.94236   0.41899   0.68950   0.00000  Uiso   1.00
C136   N     0.07878   0.41927   0.69035   0.00000  Uiso   1.00
C137   N     0.26726   0.04131   0.67857   0.00000  Uiso   1.00
C138   N     0.32230   0.07829   0.64172   0.00000  Uiso   1.00
C139   N     0.75556   0.39589   0.67560   0.00000  Uiso   1.00
C140   N     0.70147   0.35850   0.63882   0.00000  Uiso   1.00
C141   N     0.26717   0.39792   0.67816   0.00000  Uiso   1.00
C142   N     0.32264   0.36119   0.64142   0.00000  Uiso   1.00
C143   N     0.75554   0.04148   0.67487   0.00000  Uiso   1.00
C144   N     0.70063   0.07822   0.63793   0.00000  Uiso   1.00
C145   N     0.21325   0.51185   0.68355   0.00000  Uiso   1.00
C146   N     0.25937   0.57209   0.65472   0.00000  Uiso   1.00
C147   N     0.80778   0.92688   0.68169   0.00000  Uiso   1.00
C148   N     0.75902   0.86628   0.65376   0.00000  Uiso   1.00
C149   N     0.21337   0.92717   0.68455   0.00000  Uiso   1.00
C150   N     0.25969   0.86682   0.65602   0.00000  Uiso   1.00
C151   N     0.80621   0.51088   0.68155   0.00000  Uiso   1.00
C152   N     0.75788   0.57123   0.65320   0.00000  Uiso   1.00
C153   N     0.28264   0.17680   0.60398   0.00000  Uiso   1.00
C154   N     0.28302   0.26320   0.60385   0.00000  Uiso   1.00
C155   N     0.73823   0.26150   0.60015   0.00000  Uiso   1.00
C156   N     0.73768   0.17510   0.59972   0.00000  Uiso   1.00
C157   N     0.44055   0.11471   0.59089   0.00000  Uiso   1.00
C158   N     0.57694   0.11402   0.58931   0.00000  Uiso   1.00
C159   N     0.57841   0.32378   0.58995   0.00000  Uiso   1.00
C160   N     0.44198   0.32440   0.59103   0.00000  Uiso   1.00
C161   N     0.75008   0.06879   0.57021   0.00000  Uiso   1.00
C162   N     0.80217   0.06830   0.52812   0.00000  Uiso   1.00
C163   N     0.26786   0.37014   0.57474   0.00000  Uiso   1.00
C164   N     0.21368   0.37149   0.53297   0.00000  Uiso   1.00
C165   N     0.75194   0.36864   0.57135   0.00000  Uiso   1.00
C166   N     0.80466   0.36991   0.52936   0.00000  Uiso   1.00
C167   N     0.26510   0.07017   0.57539   0.00000  Uiso   1.00
C168   N     0.20953   0.06961   0.53384   0.00000  Uiso   1.00
C169   N     0.28853   0.67647   0.62642   0.00000  Uiso   1.00
C170   N     0.28874   0.76271   0.62709   0.00000  Uiso   1.00
C171   N     0.72739   0.76197   0.62548   0.00000  Uiso   1.00
C172   N     0.72728   0.67573   0.62507   0.00000  Uiso   1.00
C173   N     0.43978   0.59513   0.63684   0.00000  Uiso   1.00
C174   N     0.57632   0.59482   0.63645   0.00000  Uiso   1.00
C175   N     0.57696   0.84296   0.63767   0.00000  Uiso   1.00
C176   N     0.44045   0.84326   0.63830   0.00000  Uiso   1.00
C177   N     0.31274   0.58203   0.58715   0.00000  Uiso   1.00
C178   N     0.26075   0.58217   0.54505   0.00000  Uiso   1.00
C179   N     0.70132   0.85756   0.58701   0.00000  Uiso   1.00
C180   N     0.75352   0.85927   0.54495   0.00000  Uiso   1.00
C181   N     0.31319   0.85868   0.58881   0.00000  Uiso   1.00
C182   N     0.26070   0.86015   0.54680   0.00000  Uiso   1.00
C183   N     0.70221   0.58116   0.58610   0.00000  Uiso   1.00
C184   N     0.75426   0.58127   0.54401   0.00000  Uiso   1.00
C185   N     0.83660   0.17581   0.50132   0.00000  Uiso   1.00
C186   N     0.83799   0.26283   0.50175   0.00000  Uiso   1.00
C187   N     0.17783   0.67846   0.50727   0.00000  Uiso   1.00
C188   N     0.17773   0.76543   0.50792   0.00000  Uiso   1.00
C189   N     0.17915   0.26446   0.50585   0.00000  Uiso   1.00
C190   N     0.17748   0.17741   0.50623   0.00000  Uiso   1.00
C191   N     0.83770   0.76469   0.50662   0.00000  Uiso   1.00
C192   N     0.83755   0.67769   0.50621   0.00000  Uiso   1.00
C193   N     0.07572   0.58149   0.52707   0.00000  Uiso   1.00
C194   N     0.93937   0.58117   0.52669   0.00000  Uiso   1.00
C195   N     0.93891   0.86086   0.52814   0.00000  Uiso   1.00
C196   N     0.07524   0.86106   0.52880   0.00000  Uiso   1.00
Be129  C     0.96924   0.06793   0.68158   0.00000  Uiso   1.00
Be130  C     0.05346   0.06803   0.68234   0.00000  Uiso   1.00
B67    C     0.01053   0.99234   0.69479   0.00000  Uiso   1.00
Be131  C     0.05335   0.37080   0.68258   0.00000  Uiso   1.00
Be132  C     0.96911   0.37063   0.68206   0.00000  Uiso   1.00
B68    C     0.01016   0.44647   0.69470   0.00000  Uiso   1.00
Be133  C     0.37464   0.08566   0.66331   0.00000  Uiso   1.00
Be134  C     0.34169   0.06156   0.68589   0.00000  Uiso   1.00
B69    C     0.25842   0.05215   0.65195   0.00000  Uiso   1.00
Be135  C     0.65178   0.34793   0.66077   0.00000  Uiso   1.00
Be136  C     0.68414   0.37209   0.68334   0.00000  Uiso   1.00
B70    C     0.76340   0.38667   0.64880   0.00000  Uiso   1.00
Be137  C     0.37461   0.35356   0.66311   0.00000  Uiso   1.00
Be138  C     0.34139   0.37748   0.68562   0.00000  Uiso   1.00
B71    C     0.25867   0.38729   0.65154   0.00000  Uiso   1.00
Be139  C     0.65107   0.08878   0.65988   0.00000  Uiso   1.00
Be140  C     0.68390   0.06498   0.68256   0.00000  Uiso   1.00
B72    C     0.76301   0.05048   0.64801   0.00000  Uiso   1.00
Be141  C     0.21869   0.59659   0.67557   0.00000  Uiso   1.00
Be142  C     0.18881   0.55932   0.69307   0.00000  Uiso   1.00
B73    C     0.25477   0.52145   0.66046   0.00000  Uiso   1.00
Be143  C     0.80288   0.84209   0.67405   0.00000  Uiso   1.00
Be144  C     0.83420   0.87959   0.69102   0.00000  Uiso   1.00
B74    C     0.76333   0.91695   0.65929   0.00000  Uiso   1.00
Be145  C     0.21860   0.84240   0.67688   0.00000  Uiso   1.00
Be146  C     0.18860   0.87974   0.69420   0.00000  Uiso   1.00
B75    C     0.25523   0.91748   0.66158   0.00000  Uiso   1.00
Be147  C     0.80029   0.59565   0.67369   0.00000  Uiso   1.00
Be148  C     0.83139   0.55832   0.69091   0.00000  Uiso   1.00
B76    C     0.76278   0.52057   0.65887   0.00000  Uiso   1.00
Be149  C     0.20306   0.24682   0.60412   0.00000  Uiso   1.00
Be150  C     0.20283   0.19345   0.60420   0.00000  Uiso   1.00
B77    C     0.32833   0.21993   0.60427   0.00000  Uiso   1.00
Be151  C     0.81765   0.19143   0.59925   0.00000  Uiso   1.00
Be152  C     0.81799   0.24480   0.59951   0.00000  Uiso   1.00
B78    C     0.69252   0.21839   0.60074   0.00000  Uiso   1.00
Be153  C     0.54874   0.13902   0.56639   0.00000  Uiso   1.00
Be154  C     0.46461   0.13943   0.56736   0.00000  Uiso   1.00
B79    C     0.50992   0.10000   0.60327   0.00000  Uiso   1.00
Be155  C     0.46620   0.29979   0.56757   0.00000  Uiso   1.00
Be156  C     0.55035   0.29942   0.56689   0.00000  Uiso   1.00
B80    C     0.51130   0.33825   0.60368   0.00000  Uiso   1.00
Be157  C     0.81290   0.01986   0.53924   0.00000  Uiso   1.00
Be158  C     0.78052   0.02011   0.56525   0.00000  Uiso   1.00
B81    C     0.76286   0.09579   0.54721   0.00000  Uiso   1.00
Be159  C     0.20371   0.41975   0.54422   0.00000  Uiso   1.00
Be160  C     0.23730   0.41895   0.57006   0.00000  Uiso   1.00
B82    C     0.25378   0.34358   0.55177   0.00000  Uiso   1.00
Be161  C     0.81463   0.41827   0.54051   0.00000  Uiso   1.00
Be162  C     0.78185   0.41754   0.56646   0.00000  Uiso   1.00
B83    C     0.76538   0.34199   0.54836   0.00000  Uiso   1.00
Be163  C     0.19928   0.02127   0.54511   0.00000  Uiso   1.00
Be164  C     0.23368   0.02159   0.57083   0.00000  Uiso   1.00
B84    C     0.25066   0.09709   0.55249   0.00000  Uiso   1.00
Be165  C     0.20889   0.74632   0.62569   0.00000  Uiso   1.00
Be166  C     0.20876   0.69308   0.62528   0.00000  Uiso   1.00
B85    C     0.33425   0.71955   0.62699   0.00000  Uiso   1.00
Be167  C     0.80704   0.69224   0.62345   0.00000  Uiso   1.00
Be168  C     0.80710   0.74548   0.62369   0.00000  Uiso   1.00
B86    C     0.68174   0.71885   0.62575   0.00000  Uiso   1.00
Be169  C     0.55076   0.58350   0.66249   0.00000  Uiso   1.00
Be170  C     0.46656   0.58367   0.66273   0.00000  Uiso   1.00
B87    C     0.50772   0.60250   0.62196   0.00000  Uiso   1.00
Be171  C     0.46774   0.85386   0.66419   0.00000  Uiso   1.00
Be172  C     0.55193   0.85366   0.66381   0.00000  Uiso   1.00
B88    C     0.50806   0.83599   0.62326   0.00000  Uiso   1.00
Be173  C     0.31529   0.54185   0.54700   0.00000  Uiso   1.00
Be174  C     0.34756   0.54184   0.57299   0.00000  Uiso   1.00
B89    C     0.26019   0.60442   0.56972   0.00000  Uiso   1.00
Be175  C     0.69743   0.89868   0.54701   0.00000  Uiso   1.00
Be176  C     0.66511   0.89759   0.57299   0.00000  Uiso   1.00
B90    C     0.75476   0.83639   0.56953   0.00000  Uiso   1.00
Be177  C     0.31503   0.90053   0.54901   0.00000  Uiso   1.00
Be178  C     0.34760   0.89956   0.57495   0.00000  Uiso   1.00
B91    C     0.26058   0.83687   0.57127   0.00000  Uiso   1.00
Be179  C     0.69988   0.54085   0.54599   0.00000  Uiso   1.00
Be180  C     0.66758   0.54085   0.57198   0.00000  Uiso   1.00
B92    C     0.75468   0.60360   0.56866   0.00000  Uiso   1.00
Be181  C     0.87428   0.24515   0.52529   0.00000  Uiso   1.00
Be182  C     0.87341   0.19197   0.52503   0.00000  Uiso   1.00
B93    C     0.19758   0.72151   0.52124   0.00000  Uiso   1.00
Be183  C     0.13927   0.19482   0.52943   0.00000  Uiso   1.00
Be184  C     0.14030   0.24802   0.52920   0.00000  Uiso   1.00
Li66   H     0.00827   0.80937   0.50302   0.00000  Uiso   1.00
B94    C     0.81771   0.72090   0.52004   0.00000  Uiso   1.00
He130  H     0.92011   0.92102   0.55762   0.00000  Uiso   1.00
Be185  C     0.96513   0.54320   0.54440   0.00000  Uiso   1.00
Be186  C     0.04946   0.54340   0.54464   0.00000  Uiso   1.00
B95    C     0.00770   0.60225   0.51643   0.00000  Uiso   1.00
Li67   H     0.00893   0.30751   0.50826   0.00000  Uiso   1.00
Be187  C     0.04833   0.89829   0.54664   0.00000  Uiso   1.00
Be188  C     0.96400   0.89819   0.54623   0.00000  Uiso   1.00
B96    C     0.00759   0.84048   0.51785   0.00000  Uiso   1.00
Li68   H     0.31228   0.94759   0.74440   0.00000  Uiso   1.00
Li69   H     0.70890   0.49371   0.74140   0.00000  Uiso   1.00
Li70   H     0.31288   0.49225   0.74345   0.00000  Uiso   1.00
Li71   H     0.71076   0.94435   0.74162   0.00000  Uiso   1.00
He131  H     0.09696   0.09848   0.67760   0.00000  Uiso   1.00
He132  H     0.92636   0.09824   0.67604   0.00000  Uiso   1.00
Li72   H     0.01013   0.95215   0.70134   0.00000  Uiso   1.00
He133  H     0.92635   0.34011   0.67681   0.00000  Uiso   1.00
He134  H     0.09696   0.34044   0.67789   0.00000  Uiso   1.00
Li73   H     0.00962   0.48672   0.70103   0.00000  Uiso   1.00
He135  H     0.36429   0.05818   0.70663   0.00000  Uiso   1.00
He136  H     0.43148   0.10681   0.66095   0.00000  Uiso   1.00
Li74   H     0.20543   0.04090   0.63998   0.00000  Uiso   1.00
He137  H     0.66295   0.37349   0.70430   0.00000  Uiso   1.00
He138  H     0.59716   0.32449   0.65868   0.00000  Uiso   1.00
Li75   H     0.81414   0.40065   0.63651   0.00000  Uiso   1.00
He139  H     0.36370   0.38066   0.70639   0.00000  Uiso   1.00
He140  H     0.43139   0.33235   0.66088   0.00000  Uiso   1.00
Li76   H     0.20591   0.39870   0.63947   0.00000  Uiso   1.00
He141  H     0.66292   0.06368   0.70355   0.00000  Uiso   1.00
He142  H     0.59618   0.11195   0.65773   0.00000  Uiso   1.00
Li77   H     0.81378   0.03662   0.63575   0.00000  Uiso   1.00
He143  H     0.15355   0.56286   0.71172   0.00000  Uiso   1.00
He144  H     0.21348   0.63843   0.67622   0.00000  Uiso   1.00
Li78   H     0.28251   0.49174   0.64787   0.00000  Uiso   1.00
He145  H     0.87194   0.87631   0.70914   0.00000  Uiso   1.00
He146  H     0.80898   0.80029   0.67473   0.00000  Uiso   1.00
Li79   H     0.73337   0.94643   0.64703   0.00000  Uiso   1.00
He147  H     0.15303   0.87626   0.71279   0.00000  Uiso   1.00
He148  H     0.21319   0.80056   0.67764   0.00000  Uiso   1.00
Li80   H     0.28326   0.94715   0.64893   0.00000  Uiso   1.00
He149  H     0.86813   0.56181   0.70923   0.00000  Uiso   1.00
He150  H     0.80566   0.63749   0.67433   0.00000  Uiso   1.00
Li81   H     0.73397   0.49091   0.64651   0.00000  Uiso   1.00
He151  H     0.15250   0.16610   0.60419   0.00000  Uiso   1.00
He152  H     0.15297   0.27434   0.60402   0.00000  Uiso   1.00
Li82   H     0.39476   0.21981   0.60426   0.00000  Uiso   1.00
He153  H     0.86835   0.27212   0.59910   0.00000  Uiso   1.00
He154  H     0.86765   0.16389   0.59857   0.00000  Uiso   1.00
Li83   H     0.62612   0.21853   0.60143   0.00000  Uiso   1.00
He155  H     0.42040   0.15543   0.55316   0.00000  Uiso   1.00
He156  H     0.59036   0.15455   0.55120   0.00000  Uiso   1.00
Li84   H     0.51153   0.07822   0.62222   0.00000  Uiso   1.00
He157  H     0.59209   0.28372   0.55184   0.00000  Uiso   1.00
He158  H     0.42209   0.28442   0.55319   0.00000  Uiso   1.00
Li85   H     0.51289   0.35972   0.62266   0.00000  Uiso   1.00
He159  H     0.77730   0.98976   0.58056   0.00000  Uiso   1.00
He160  H     0.84328   0.98941   0.52792   0.00000  Uiso   1.00
Li86   H     0.74481   0.13596   0.54452   0.00000  Uiso   1.00
He161  H     0.24133   0.44899   0.58541   0.00000  Uiso   1.00
He162  H     0.17311   0.45044   0.53306   0.00000  Uiso   1.00
Li87   H     0.27120   0.30336   0.54893   0.00000  Uiso   1.00
He163  H     0.77803   0.44768   0.58176   0.00000  Uiso   1.00
He164  H     0.84477   0.44901   0.52923   0.00000  Uiso   1.00
Li88   H     0.74784   0.30177   0.54561   0.00000  Uiso   1.00
He165  H     0.23781   0.99134   0.58617   0.00000  Uiso   1.00
He166  H     0.16791   0.99088   0.53405   0.00000  Uiso   1.00
Li89   H     0.26851   0.13725   0.54958   0.00000  Uiso   1.00
He167  H     0.15821   0.66589   0.62454   0.00000  Uiso   1.00
He168  H     0.15847   0.77363   0.62538   0.00000  Uiso   1.00
Li90   H     0.40058   0.71945   0.62809   0.00000  Uiso   1.00
He169  H     0.85760   0.77273   0.62301   0.00000  Uiso   1.00
He170  H     0.85747   0.66499   0.62253   0.00000  Uiso   1.00
Li91   H     0.61546   0.71884   0.62720   0.00000  Uiso   1.00
He171  H     0.42386   0.57605   0.67921   0.00000  Uiso   1.00
He172  H     0.59423   0.57570   0.67872   0.00000  Uiso   1.00
Li92   H     0.50722   0.61209   0.60037   0.00000  Uiso   1.00
He173  H     0.59576   0.86077   0.67999   0.00000  Uiso   1.00
He174  H     0.42534   0.86126   0.68076   0.00000  Uiso   1.00
Li93   H     0.50711   0.82702   0.60163   0.00000  Uiso   1.00
He175  H     0.39279   0.51674   0.58236   0.00000  Uiso   1.00
He176  H     0.32745   0.51678   0.52975   0.00000  Uiso   1.00
Li94   H     0.22277   0.63776   0.57477   0.00000  Uiso   1.00
He177  H     0.61894   0.92178   0.58244   0.00000  Uiso   1.00
He178  H     0.68447   0.92400   0.52985   0.00000  Uiso   1.00
Li95   H     0.79338   0.80348   0.57446   0.00000  Uiso   1.00
He179  H     0.39278   0.92438   0.58448   0.00000  Uiso   1.00
He180  H     0.32680   0.92635   0.53196   0.00000  Uiso   1.00
Li96   H     0.22344   0.80320   0.57606   0.00000  Uiso   1.00
He181  H     0.62244   0.51570   0.58137   0.00000  Uiso   1.00
He182  H     0.68786   0.51570   0.52876   0.00000  Uiso   1.00
Li97   H     0.79195   0.63704   0.57366   0.00000  Uiso   1.00
He183  H     0.89561   0.16477   0.54022   0.00000  Uiso   1.00
He184  H     0.89743   0.27140   0.54071   0.00000  Uiso   1.00
Li98   H     0.22869   0.72090   0.54079   0.00000  Uiso   1.00
He185  H     0.11695   0.27510   0.54418   0.00000  Uiso   1.00
He186  H     0.11489   0.16835   0.54462   0.00000  Uiso   1.00
Li99   H     0.78640   0.72048   0.53956   0.00000  Uiso   1.00
Li100  H     0.00457   0.13191   0.50837   0.00000  Uiso   1.00
He187  H     0.09258   0.52019   0.55621   0.00000  Uiso   1.00
He188  H     0.92166   0.51974   0.55570   0.00000  Uiso   1.00
H53    Zn    0.32625   0.48526   0.81048   0.00000  Uiso   1.00
H54    Zn    0.69220   0.95734   0.80838   0.00000  Uiso   1.00
H55    Zn    0.32634   0.95621   0.81124   0.00000  Uiso   1.00
H56    Zn    0.69240   0.48385   0.80843   0.00000  Uiso   1.00
H57    Zn    0.19474   0.60587   0.90420   0.00000  Uiso   1.00
H58    Zn    0.82612   0.83467   0.90094   0.00000  Uiso   1.00
H59    Zn    0.19379   0.83560   0.90513   0.00000  Uiso   1.00
H60    Zn    0.82662   0.60505   0.90130   0.00000  Uiso   1.00
H61    Zn    0.19102   0.10452   0.89102   0.00000  Uiso   1.00
H62    Zn    0.82558   0.33619   0.88951   0.00000  Uiso   1.00
H63    Zn    0.19089   0.33658   0.89061   0.00000  Uiso   1.00
H64    Zn    0.82570   0.10409   0.88948   0.00000  Uiso   1.00
C197   N     0.26065   0.98232   0.78015   0.00000  Uiso   1.00
C198   N     0.75622   0.45651   0.77724   0.00000  Uiso   1.00
C199   N     0.26039   0.45888   0.77954   0.00000  Uiso   1.00
C200   N     0.75510   0.98451   0.77688   0.00000  Uiso   1.00
C201   N     0.44058   0.50245   0.79997   0.00000  Uiso   1.00
C202   N     0.57750   0.50193   0.79915   0.00000  Uiso   1.00
C203   N     0.57723   0.93879   0.79961   0.00000  Uiso   1.00
C204   N     0.44034   0.93837   0.80076   0.00000  Uiso   1.00
C205   N     0.25908   0.53479   0.83142   0.00000  Uiso   1.00
C206   N     0.20821   0.57832   0.86689   0.00000  Uiso   1.00
C207   N     0.76230   0.90862   0.82888   0.00000  Uiso   1.00
C208   N     0.81532   0.86497   0.86407   0.00000  Uiso   1.00
C209   N     0.25876   0.90682   0.83226   0.00000  Uiso   1.00
C210   N     0.20736   0.86338   0.86780   0.00000  Uiso   1.00
C211   N     0.76213   0.53239   0.82909   0.00000  Uiso   1.00
C212   N     0.81507   0.57551   0.86436   0.00000  Uiso   1.00
C213   N     0.32264   0.01687   0.83555   0.00000  Uiso   1.00
C214   N     0.26757   0.07430   0.86414   0.00000  Uiso   1.00
C215   N     0.69573   0.42346   0.83312   0.00000  Uiso   1.00
C216   N     0.75005   0.36627   0.86217   0.00000  Uiso   1.00
C217   N     0.32248   0.42457   0.83497   0.00000  Uiso   1.00
C218   N     0.26734   0.36705   0.86369   0.00000  Uiso   1.00
C219   N     0.69601   0.01762   0.83295   0.00000  Uiso   1.00
C220   N     0.75043   0.07440   0.86204   0.00000  Uiso   1.00
C221   N     0.23696   0.67758   0.90516   0.00000  Uiso   1.00
C222   N     0.23660   0.76403   0.90561   0.00000  Uiso   1.00
C223   N     0.78354   0.76304   0.90105   0.00000  Uiso   1.00
C224   N     0.78372   0.67659   0.90122   0.00000  Uiso   1.00
C225   N     0.07828   0.61190   0.91464   0.00000  Uiso   1.00
C226   N     0.94156   0.61154   0.91353   0.00000  Uiso   1.00
C227   N     0.94057   0.82850   0.91366   0.00000  Uiso   1.00
C228   N     0.07722   0.82882   0.91529   0.00000  Uiso   1.00
C229   N     0.76675   0.57041   0.93136   0.00000  Uiso   1.00
C230   N     0.71445   0.56938   0.97344   0.00000  Uiso   1.00
C231   N     0.25057   0.87014   0.93580   0.00000  Uiso   1.00
C232   N     0.30095   0.87056   0.97816   0.00000  Uiso   1.00
C233   N     0.76502   0.86920   0.93059   0.00000  Uiso   1.00
C234   N     0.71126   0.86986   0.97245   0.00000  Uiso   1.00
C235   N     0.25227   0.57106   0.93473   0.00000  Uiso   1.00
C236   N     0.30354   0.57016   0.97697   0.00000  Uiso   1.00
C237   N     0.22607   0.17738   0.89283   0.00000  Uiso   1.00
C238   N     0.22602   0.26375   0.89263   0.00000  Uiso   1.00
C239   N     0.79065   0.26328   0.89138   0.00000  Uiso   1.00
C240   N     0.79068   0.17694   0.89140   0.00000  Uiso   1.00
C241   N     0.07720   0.09726   0.87783   0.00000  Uiso   1.00
C242   N     0.94046   0.09709   0.87721   0.00000  Uiso   1.00
C243   N     0.94017   0.34340   0.87707   0.00000  Uiso   1.00
C244   N     0.07691   0.34358   0.87754   0.00000  Uiso   1.00
C245   N     0.20071   0.08026   0.92915   0.00000  Uiso   1.00
C246   N     0.25273   0.07911   0.97124   0.00000  Uiso   1.00
C247   N     0.81461   0.36029   0.92756   0.00000  Uiso   1.00
C248   N     0.76250   0.36072   0.96963   0.00000  Uiso   1.00
C249   N     0.20100   0.36057   0.92869   0.00000  Uiso   1.00
C250   N     0.25302   0.36101   0.97078   0.00000  Uiso   1.00
C251   N     0.81421   0.07934   0.92747   0.00000  Uiso   1.00
C252   N     0.76219   0.07833   0.96956   0.00000  Uiso   1.00
C253   N     0.43929   0.08054   0.98728   0.00000  Uiso   1.00
C254   N     0.57567   0.08041   0.98670   0.00000  Uiso   1.00
C255   N     0.57586   0.35867   0.98652   0.00000  Uiso   1.00
C256   N     0.43949   0.35893   0.98693   0.00000  Uiso   1.00
Be189  C     0.19348   0.01389   0.78293   0.00000  Uiso   1.00
Be190  C     0.16090   0.02265   0.75745   0.00000  Uiso   1.00
B97    C     0.26547   0.97199   0.75337   0.00000  Uiso   1.00
Be191  C     0.82083   0.42287   0.78017   0.00000  Uiso   1.00
Be192  C     0.85380   0.41380   0.75481   0.00000  Uiso   1.00
B98    C     0.75338   0.46766   0.75047   0.00000  Uiso   1.00
Be193  C     0.16033   0.41840   0.75717   0.00000  Uiso   1.00
Be194  C     0.19277   0.42772   0.78258   0.00000  Uiso   1.00
B99    C     0.26565   0.46836   0.75264   0.00000  Uiso   1.00
Be195  C     0.85129   0.02783   0.75396   0.00000  Uiso   1.00
Be196  C     0.81799   0.01954   0.77938   0.00000  Uiso   1.00
B100   C     0.75367   0.97176   0.75034   0.00000  Uiso   1.00
Be197  C     0.55046   0.53575   0.77943   0.00000  Uiso   1.00
Be198  C     0.46616   0.53607   0.77993   0.00000  Uiso   1.00
B101   C     0.50947   0.48351   0.81112   0.00000  Uiso   1.00
Be199  C     0.46544   0.90395   0.78114   0.00000  Uiso   1.00
Be200  C     0.54972   0.90421   0.78043   0.00000  Uiso   1.00
B102   C     0.50949   0.95776   0.81144   0.00000  Uiso   1.00
Be201  C     0.16380   0.59142   0.84408   0.00000  Uiso   1.00
Be202  C     0.19472   0.56423   0.82226   0.00000  Uiso   1.00
B103   C     0.26565   0.54518   0.85816   0.00000  Uiso   1.00
Be203  C     0.86428   0.85686   0.84169   0.00000  Uiso   1.00
Be204  C     0.83221   0.88438   0.82009   0.00000  Uiso   1.00
B104   C     0.75411   0.89528   0.85522   0.00000  Uiso   1.00
Be205  C     0.16309   0.85037   0.84499   0.00000  Uiso   1.00
Be206  C     0.19430   0.87753   0.82312   0.00000  Uiso   1.00
B105   C     0.26508   0.89639   0.85903   0.00000  Uiso   1.00
Be207  C     0.86317   0.58480   0.84187   0.00000  Uiso   1.00
Be208  C     0.83113   0.55765   0.82021   0.00000  Uiso   1.00
B106   C     0.75436   0.54487   0.85554   0.00000  Uiso   1.00
Be209  C     0.33666   0.09589   0.85284   0.00000  Uiso   1.00
Be210  C     0.36974   0.06084   0.83485   0.00000  Uiso   1.00
B107   C     0.26177   0.02699   0.85315   0.00000  Uiso   1.00
Be211  C     0.68119   0.34461   0.85083   0.00000  Uiso   1.00
Be212  C     0.64858   0.37951   0.83255   0.00000  Uiso   1.00
B108   C     0.75616   0.41348   0.85093   0.00000  Uiso   1.00
Be213  C     0.33637   0.34548   0.85242   0.00000  Uiso   1.00
Be214  C     0.36949   0.38058   0.83436   0.00000  Uiso   1.00
B109   C     0.26163   0.41442   0.85261   0.00000  Uiso   1.00
Be215  C     0.68198   0.09640   0.85054   0.00000  Uiso   1.00
Be216  C     0.64930   0.06175   0.83225   0.00000  Uiso   1.00
B110   C     0.75626   0.02725   0.85086   0.00000  Uiso   1.00
Be217  C     0.31653   0.74762   0.90578   0.00000  Uiso   1.00
Be218  C     0.31675   0.69427   0.90552   0.00000  Uiso   1.00
B111   C     0.19130   0.72074   0.90483   0.00000  Uiso   1.00
Be219  C     0.70385   0.69306   0.90047   0.00000  Uiso   1.00
Be220  C     0.70374   0.74641   0.90036   0.00000  Uiso   1.00
B112   C     0.82915   0.71986   0.90115   0.00000  Uiso   1.00
Be221  C     0.96598   0.63176   0.93812   0.00000  Uiso   1.00
Be222  C     0.05011   0.63195   0.93881   0.00000  Uiso   1.00
B113   C     0.01101   0.60050   0.90013   0.00000  Uiso   1.00
Be223  C     0.04850   0.80820   0.93931   0.00000  Uiso   1.00
Be224  C     0.96439   0.80800   0.93831   0.00000  Uiso   1.00
B114   C     0.01032   0.84014   0.90054   0.00000  Uiso   1.00
Be225  C     0.70529   0.52079   0.96251   0.00000  Uiso   1.00
Be226  C     0.73783   0.52137   0.93653   0.00000  Uiso   1.00
B115   C     0.75293   0.59732   0.95424   0.00000  Uiso   1.00
Be227  C     0.31030   0.91936   0.96735   0.00000  Uiso   1.00
Be228  C     0.27884   0.91918   0.94122   0.00000  Uiso   1.00
B116   C     0.26349   0.84287   0.95872   0.00000  Uiso   1.00
Be229  C     0.70253   0.91855   0.96147   0.00000  Uiso   1.00
Be230  C     0.73593   0.91820   0.93560   0.00000  Uiso   1.00
B117   C     0.75044   0.84210   0.95344   0.00000  Uiso   1.00
Be231  C     0.31235   0.52144   0.96617   0.00000  Uiso   1.00
Be232  C     0.28036   0.52192   0.94011   0.00000  Uiso   1.00
B118   C     0.26583   0.59810   0.95760   0.00000  Uiso   1.00
Be233  C     0.30389   0.24720   0.89864   0.00000  Uiso   1.00
Be234  C     0.30392   0.19401   0.89877   0.00000  Uiso   1.00
B119   C     0.18143   0.22054   0.88960   0.00000  Uiso   1.00
Be235  C     0.71273   0.19347   0.89722   0.00000  Uiso   1.00
Be236  C     0.71271   0.24665   0.89722   0.00000  Uiso   1.00
B120   C     0.83533   0.22014   0.88830   0.00000  Uiso   1.00
Be237  C     0.96780   0.09275   0.85081   0.00000  Uiso   1.00
Be238  C     0.05204   0.09286   0.85120   0.00000  Uiso   1.00
B121   C     0.00820   0.10084   0.89257   0.00000  Uiso   1.00
Be239  C     0.05148   0.34781   0.85092   0.00000  Uiso   1.00
Be240  C     0.96724   0.34770   0.85062   0.00000  Uiso   1.00
B122   C     0.00808   0.33989   0.89237   0.00000  Uiso   1.00
Be241  C     0.19926   0.03831   0.96895   0.00000  Uiso   1.00
Be242  C     0.16696   0.03908   0.94295   0.00000  Uiso   1.00
B123   C     0.25260   0.10243   0.94681   0.00000  Uiso   1.00
Be243  C     0.81447   0.40229   0.96720   0.00000  Uiso   1.00
Be244  C     0.84688   0.40194   0.94122   0.00000  Uiso   1.00
B124   C     0.76348   0.33741   0.94528   0.00000  Uiso   1.00
Be245  C     0.20054   0.40232   0.96841   0.00000  Uiso   1.00
Be246  C     0.16821   0.40198   0.94242   0.00000  Uiso   1.00
B125   C     0.25237   0.33784   0.94638   0.00000  Uiso   1.00
Be247  C     0.81359   0.03654   0.96701   0.00000  Uiso   1.00
Be248  C     0.84596   0.03725   0.94103   0.00000  Uiso   1.00
B126   C     0.76341   0.10211   0.94526   0.00000  Uiso   1.00
Be249  C     0.63926   0.74550   0.97715   0.00000  Uiso   1.00
Be250  C     0.64018   0.69230   0.97739   0.00000  Uiso   1.00
He189  H     0.42170   0.41745   0.95630   0.00000  Uiso   1.00
Be251  C     0.37456   0.69443   0.98108   0.00000  Uiso   1.00
Be252  C     0.37375   0.74761   0.98136   0.00000  Uiso   1.00
Be253  C     0.54883   0.04476   0.96797   0.00000  Uiso   1.00
Be254  C     0.46450   0.04482   0.96833   0.00000  Uiso   1.00
Be255  C     0.46520   0.39512   0.96820   0.00000  Uiso   1.00
Be256  C     0.54953   0.39495   0.96794   0.00000  Uiso   1.00
He190  H     0.10853   0.04560   0.75121   0.00000  Uiso   1.00
He191  H     0.17464   0.02846   0.80268   0.00000  Uiso   1.00
He192  H     0.90469   0.38946   0.74874   0.00000  Uiso   1.00
He193  H     0.83770   0.40716   0.79992   0.00000  Uiso   1.00
He194  H     0.17348   0.41384   0.80246   0.00000  Uiso   1.00
He195  H     0.10773   0.39552   0.75113   0.00000  Uiso   1.00
He196  H     0.83343   0.03673   0.79886   0.00000  Uiso   1.00
He197  H     0.90120   0.05279   0.74759   0.00000  Uiso   1.00
He198  H     0.42272   0.55756   0.76760   0.00000  Uiso   1.00
He199  H     0.59297   0.55689   0.76657   0.00000  Uiso   1.00
Li101  H     0.51010   0.45620   0.82798   0.00000  Uiso   1.00
He200  H     0.59194   0.88253   0.76779   0.00000  Uiso   1.00
He201  H     0.42170   0.88197   0.76923   0.00000  Uiso   1.00
Li102  H     0.51052   0.98574   0.82791   0.00000  Uiso   1.00
He202  H     0.17574   0.56326   0.80106   0.00000  Uiso   1.00
He203  H     0.11351   0.61870   0.84511   0.00000  Uiso   1.00
Li103  H     0.31134   0.52781   0.87140   0.00000  Uiso   1.00
He204  H     0.85361   0.88869   0.79925   0.00000  Uiso   1.00
He205  H     0.91840   0.83271   0.84287   0.00000  Uiso   1.00
Li104  H     0.70431   0.90844   0.86811   0.00000  Uiso   1.00
He206  H     0.17550   0.87857   0.80190   0.00000  Uiso   1.00
He207  H     0.11267   0.82317   0.84605   0.00000  Uiso   1.00
Li105  H     0.31076   0.91366   0.87226   0.00000  Uiso   1.00
He208  H     0.85204   0.55423   0.79929   0.00000  Uiso   1.00
He209  H     0.91671   0.60946   0.84301   0.00000  Uiso   1.00
Li106  H     0.70527   0.53079   0.86851   0.00000  Uiso   1.00
He210  H     0.42305   0.06375   0.82179   0.00000  Uiso   1.00
He211  H     0.35603   0.13488   0.85774   0.00000  Uiso   1.00
Li107  H     0.21301   0.99994   0.85802   0.00000  Uiso   1.00
He212  H     0.59558   0.37652   0.81936   0.00000  Uiso   1.00
He213  H     0.66165   0.30567   0.85590   0.00000  Uiso   1.00
Li108  H     0.80482   0.44056   0.85579   0.00000  Uiso   1.00
He214  H     0.42276   0.37769   0.82128   0.00000  Uiso   1.00
He215  H     0.35566   0.30645   0.85739   0.00000  Uiso   1.00
Li109  H     0.21295   0.44149   0.85744   0.00000  Uiso   1.00
He216  H     0.59656   0.06504   0.81896   0.00000  Uiso   1.00
He217  H     0.66275   0.13538   0.85554   0.00000  Uiso   1.00
Li110  H     0.80455   0.99994   0.85584   0.00000  Uiso   1.00
He218  H     0.36715   0.66698   0.90567   0.00000  Uiso   1.00
He219  H     0.36670   0.77507   0.90622   0.00000  Uiso   1.00
Li111  H     0.12487   0.72062   0.90454   0.00000  Uiso   1.00
He220  H     0.65339   0.77374   0.90000   0.00000  Uiso   1.00
He221  H     0.65363   0.66564   0.90021   0.00000  Uiso   1.00
Li112  H     0.89556   0.71993   0.90171   0.00000  Uiso   1.00
He222  H     0.09172   0.64461   0.95468   0.00000  Uiso   1.00
He223  H     0.92205   0.64427   0.95330   0.00000  Uiso   1.00
Li113  H     0.01262   0.58305   0.88003   0.00000  Uiso   1.00
He224  H     0.92009   0.79502   0.95331   0.00000  Uiso   1.00
He225  H     0.08973   0.79545   0.95531   0.00000  Uiso   1.00
Li114  H     0.01238   0.85797   0.88049   0.00000  Uiso   1.00
He226  H     0.74204   0.49099   0.92137   0.00000  Uiso   1.00
He227  H     0.67609   0.48998   0.97401   0.00000  Uiso   1.00
Li115  H     0.76926   0.63781   0.95671   0.00000  Uiso   1.00
He228  H     0.27506   0.94984   0.92610   0.00000  Uiso   1.00
He229  H     0.33893   0.95004   0.97901   0.00000  Uiso   1.00
Li116  H     0.24689   0.80238   0.96107   0.00000  Uiso   1.00
He230  H     0.74068   0.94871   0.92044   0.00000  Uiso   1.00
He231  H     0.67301   0.94926   0.97285   0.00000  Uiso   1.00
Li117  H     0.76668   0.80159   0.95601   0.00000  Uiso   1.00
He232  H     0.27609   0.49141   0.92502   0.00000  Uiso   1.00
He233  H     0.34102   0.49059   0.97778   0.00000  Uiso   1.00
Li118  H     0.24958   0.63862   0.95997   0.00000  Uiso   1.00
He234  H     0.35352   0.16700   0.90255   0.00000  Uiso   1.00
He235  H     0.35347   0.27427   0.90228   0.00000  Uiso   1.00
Li119  H     0.11671   0.22050   0.88463   0.00000  Uiso   1.00
He236  H     0.66311   0.27367   0.90084   0.00000  Uiso   1.00
He237  H     0.66313   0.16640   0.90084   0.00000  Uiso   1.00
Li120  H     0.90012   0.22018   0.88340   0.00000  Uiso   1.00
He238  H     0.09579   0.08987   0.83464   0.00000  Uiso   1.00
He239  H     0.92544   0.08956   0.83387   0.00000  Uiso   1.00
Li121  H     0.00729   0.10469   0.91463   0.00000  Uiso   1.00
He240  H     0.92469   0.35064   0.83371   0.00000  Uiso   1.00
He241  H     0.09505   0.35086   0.83431   0.00000  Uiso   1.00
Li122  H     0.00738   0.33609   0.91445   0.00000  Uiso   1.00
He242  H     0.12251   0.01385   0.93334   0.00000  Uiso   1.00
Li123  H     0.28897   0.13648   0.94227   0.00000  Uiso   1.00
He243  H     0.89051   0.42775   0.93154   0.00000  Uiso   1.00
He244  H     0.82496   0.42837   0.98415   0.00000  Uiso   1.00
Li124  H     0.72848   0.30276   0.94088   0.00000  Uiso   1.00
He245  H     0.12439   0.42768   0.93276   0.00000  Uiso   1.00
Li125  H     0.28798   0.30349   0.94192   0.00000  Uiso   1.00
He246  H     0.88920   0.01140   0.93127   0.00000  Uiso   1.00
He247  H     0.82380   0.01009   0.98390   0.00000  Uiso   1.00
Li126  H     0.72886   0.13702   0.94095   0.00000  Uiso   1.00
Li127  H     0.28580   0.21962   0.97506   0.00000  Uiso   1.00
He248  H     0.61651   0.66525   0.96245   0.00000  Uiso   1.00
He249  H     0.61465   0.77195   0.96200   0.00000  Uiso   1.00
Li128  H     0.73002   0.21941   0.97384   0.00000  Uiso   1.00
He250  H     0.39620   0.77481   0.96620   0.00000  Uiso   1.00
He251  H     0.39789   0.66820   0.96568   0.00000  Uiso   1.00
He252  H     0.42068   0.02294   0.95640   0.00000  Uiso   1.00
He253  H     0.59159   0.02289   0.95562   0.00000  Uiso   1.00
He254  H     0.59261   0.41707   0.95577   0.00000  Uiso   1.00
He255  H     0.18788   0.01239   0.98598   0.00000  Uiso   1.00
B127   C     0.69894   0.21931   0.99340   0.00000  Uiso   1.00
He256  H     0.18980   0.42825   0.98541   0.00000  Uiso   1.00
B128   C     0.31715   0.21973   0.99460   0.00000  Uiso   1.00
loop_
_geom_bond_atom_site_label_1
_geom_bond_atom_site_label_2
_geom_bond_distance
_geom_bond_site_symmetry_2
_ccdc_geom_bond_type
H1     C3      2.007   .     S
H1     C5      2.002   1_565 S
H1     C9      1.991   1_565 S
H1     C21     1.991   .     S
H2     C4      1.995   .     S
H2     C7      1.992   .     S
H2     C11     1.990   .     S
H2     C23     1.988   .     S
H3     C1      1.997   .     S
H3     C8      1.993   .     S
H3     C13     1.990   .     S
H3     C17     1.990   .     S
H4     C2      1.995   .     S
H4     C6      1.999   1_565 S
H4     C15     1.992   1_565 S
H4     C19     1.996   .     S
H5     C10     1.993   .     S
H5     C25     1.999   .     S
H5     C29     1.995   .     S
H5     C39     1.999   .     S
H6     C12     1.994   .     S
H6     C27     1.997   .     S
H6     C31     1.993   .     S
H6     C37     1.998   .     S
H7     C14     1.993   .     S
H7     C26     1.999   .     S
H7     C32     1.993   .     S
H7     C35     1.998   .     S
H8     C16     1.995   .     S
H8     C28     1.997   .     S
H8     C30     1.997   .     S
H8     C33     1.999   .     S
H9     C18     1.996   .     S
H9     C41     1.986   .     S
H9     C45     1.991   .     S
H9     C49     2.001   .     S
H10    C20     2.002   .     S
H10    C43     1.989   .     S
H10    C47     1.999   .     S
H10    C51     2.002   .     S
H11    C22     1.999   .     S
H11    C42     1.993   .     S
H11    C48     2.000   .     S
H11    C53     1.995   .     S
H12    C24     1.994   .     S
H12    C44     1.987   .     S
H12    C46     1.991   .     S
H12    C55     1.996   .     S
H13    C34     1.999   .     S
H13    C57     2.028   .     S
H13    C246    1.994   1_554 S
H13    C253    1.992   1_554 S
H14    C50     1.997   .     S
H14    C59     2.027   .     S
H14    C65     1.993   .     S
H14    C230    2.002   1_554 S
H15    C36     1.997   1_556 S
H15    C61     2.027   1_556 S
H15    C248    1.994   .     S
H15    C255    1.993   .     S
H16    C52     2.000   .     S
H16    C63     2.024   .     S
H16    C67     1.993   .     S
H16    C232    2.005   1_554 S
H17    C54     1.991   .     S
H17    C60     2.024   .     S
H17    C68     1.994   .     S
H17    C234    1.999   1_554 S
H18    C38     1.998   1_556 S
H18    C58     2.027   1_556 S
H18    C250    1.993   .     S
H18    C256    1.992   .     S
H19    C56     1.995   .     S
H19    C64     2.022   .     S
H19    C66     1.992   .     S
H19    C236    2.003   1_554 S
H20    C40     1.998   1_556 S
H20    C62     2.027   1_556 S
H20    C252    1.994   .     S
H20    C254    1.993   .     S
C1     Be62    1.388   .     S
C1     B33     1.358   .     D
C2     Be64    1.387   1_565 S
C2     B34     1.360   .     D
C3     Be1     1.391   .     S
C3     B35     1.359   .     D
C4     Be68    1.388   .     S
C4     B36     1.359   .     D
C5     H1      2.002   1_545 S
C5     Be3     1.390   .     S
C5     B1      1.358   1_545 D
C6     H4      1.999   1_545 S
C6     Be2     1.389   .     S
C6     B1      1.357   1_545 S
C7     Be5     1.389   .     S
C7     B2      1.356   .     S
C8     Be4     1.389   .     S
C8     B2      1.356   .     D
C9     H1      1.991   1_545 S
C9     Be7     1.388   .     S
C9     B3      1.357   .     S
C10    Be6     1.390   .     S
C10    B3      1.355   .     D
C11    Be9     1.388   .     S
C11    B4      1.357   .     S
C12    Be8     1.390   .     S
C12    B4      1.355   .     D
C13    Be11    1.388   .     S
C13    B5      1.356   .     S
C14    Be10    1.390   .     S
C14    B5      1.355   .     D
C15    H4      1.992   1_545 S
C15    Be13    1.388   .     S
C15    B6      1.357   .     S
C16    Be12    1.390   .     S
C16    B6      1.356   .     D
C17    Be15    1.388   .     S
C17    B7      1.358   .     S
C18    Be14    1.390   .     S
C18    B7      1.355   .     D
C19    Be17    1.388   .     S
C19    B8      1.358   .     S
C20    Be16    1.391   .     S
C20    B8      1.355   .     D
C21    Be19    1.387   .     S
C21    B9      1.357   .     S
C22    Be18    1.390   .     S
C22    B9      1.356   .     D
C23    Be21    1.388   .     S
C23    B10     1.357   .     S
C24    Be20    1.391   .     S
C24    B10     1.355   .     D
C25    Be23    1.390   .     S
C25    B11     1.356   .     S
C26    Be22    1.389   .     S
C26    B11     1.356   .     D
C27    Be25    1.389   .     S
C27    B12     1.356   .     D
C28    Be24    1.389   .     S
C28    B12     1.356   .     S
C29    Be27    1.389   .     S
C29    B13     1.357   1_655 S
C30    Be26    1.389   .     S
C30    B13     1.357   .     D
C31    Be29    1.390   .     S
C31    B14     1.356   .     D
C32    Be28    1.389   .     S
C32    B14     1.356   1_655 S
C33    Be31    1.390   .     S
C33    B15     1.355   .     S
C34    Be30    1.389   .     S
C34    B15     1.355   .     D
C35    Be33    1.390   .     S
C35    B16     1.355   .     S
C36    H15     1.997   1_554 S
C36    Be32    1.389   .     S
C36    B16     1.355   .     D
C37    Be35    1.390   .     S
C37    B17     1.355   .     S
C38    H18     1.998   1_554 S
C38    Be34    1.390   .     S
C38    B17     1.355   .     D
C39    Be37    1.390   .     S
C39    B18     1.355   .     S
C40    H20     1.998   1_554 S
C40    Be36    1.389   .     S
C40    B18     1.355   .     D
C41    Be39    1.389   .     S
C41    B19     1.356   .     D
C42    Be38    1.390   .     S
C42    B19     1.356   .     S
C43    Be41    1.390   .     S
C43    B20     1.356   .     S
C44    Be40    1.389   .     S
C44    B20     1.356   .     D
C45    Be43    1.389   .     S
C45    B21     1.357   1_655 S
C46    Be42    1.389   .     S
C46    B21     1.357   .     D
C47    Be45    1.389   .     S
C47    B22     1.358   .     D
C48    Be44    1.389   .     S
C48    B22     1.358   1_655 S
C49    Be47    1.390   .     S
C49    B23     1.357   .     D
C50    Be46    1.389   .     S
C50    B23     1.354   .     S
C51    Be49    1.390   .     S
C51    B24     1.358   .     D
C52    Be48    1.390   .     S
C52    B24     1.356   .     S
C53    Be51    1.389   .     S
C53    B25     1.356   .     D
C54    Be50    1.389   .     S
C54    B25     1.354   .     S
C55    Be53    1.390   .     S
C55    B26     1.357   .     D
C56    Be52    1.389   .     S
C56    B26     1.355   .     S
C57    Be55    1.390   .     S
C57    B128    1.362   1_554 S
C58    H18     2.027   1_554 S
C58    Be54    1.390   .     S
C58    B128    1.361   1_554 D
C59    B27     1.362   .     D
C59    Be250   1.390   1_554 S
C60    B27     1.362   .     S
C60    Be249   1.390   1_554 S
C61    H15     2.027   1_554 S
C61    Be57    1.390   .     S
C61    B127    1.362   1_554 D
C62    H20     2.027   1_554 S
C62    Be56    1.390   .     S
C62    B127    1.362   1_554 S
C63    B28     1.362   .     D
C63    Be252   1.390   1_554 S
C64    B28     1.362   .     S
C64    Be251   1.390   1_554 S
C65    Be59    1.389   .     S
C65    B30     1.355   .     D
C66    Be58    1.389   .     S
C66    B30     1.355   .     S
C67    Be61    1.389   .     S
C67    B32     1.355   .     S
C68    Be60    1.390   .     S
C68    B32     1.355   .     D
Be1    He2     1.096   .     S
Be1    Be66    1.390   .     D
Be2    Be3     1.393   .     D
Be2    He4     1.097   .     S
Be3    He3     1.097   .     S
B1     C5      1.358   1_565 D
B1     C6      1.357   1_565 S
B1     Li4     1.097   .     S
Be4    Be5     1.393   .     D
Be4    He6     1.097   .     S
Be5    He5     1.097   .     S
B2     Li5     1.098   .     S
Be6    Be7     1.393   .     D
Be6    He8     1.096   .     S
Be7    He7     1.097   .     S
B3     Li6     1.098   .     S
Be8    Be9     1.393   .     D
Be8    He10    1.096   .     S
Be9    He9     1.097   .     S
B4     Li7     1.098   .     S
Be10   Be11    1.393   .     D
Be10   He12    1.096   .     S
Be11   He11    1.097   .     S
B5     Li8     1.098   .     S
Be12   Be13    1.393   .     D
Be12   He14    1.096   .     S
Be13   He13    1.097   .     S
B6     Li9     1.098   .     S
Be14   Be15    1.392   .     D
Be14   He16    1.097   .     S
Be15   He15    1.097   .     S
B7     Li10    1.098   .     S
Be16   Be17    1.393   .     D
Be16   He18    1.097   .     S
Be17   He17    1.097   .     S
B8     Li11    1.097   .     S
Be18   Be19    1.391   .     D
Be18   He20    1.094   .     S
Be19   He19    1.096   .     S
B9     Li12    1.098   .     S
Be20   Be21    1.392   .     D
Be20   He22    1.097   .     S
Be21   He21    1.097   .     S
B10    Li13    1.097   .     S
Be22   Be23    1.394   .     D
Be22   He24    1.097   .     S
Be23   He23    1.097   .     S
B11    Li14    1.098   .     S
Be24   Be25    1.394   .     D
Be24   He26    1.096   .     S
Be25   He25    1.096   .     S
B12    Li15    1.098   .     S
Be26   Be27    1.392   1_455 D
Be26   He28    1.097   .     S
Be27   Be26    1.392   1_655 D
Be27   He27    1.096   .     S
B13    C29     1.357   1_455 S
B13    Li16    1.097   .     S
Be28   Be29    1.392   1_655 D
Be28   He30    1.097   .     S
Be29   Be28    1.392   1_455 D
Be29   He29    1.096   .     S
B14    C32     1.356   1_455 S
B14    Li17    1.097   .     S
Be30   Be31    1.396   .     D
Be30   He32    1.097   1_545 S
Be31   He31    1.096   1_545 S
B15    Li18    1.098   .     S
Be32   Be33    1.396   .     D
Be32   He34    1.096   .     S
Be33   He33    1.097   .     S
B16    Li19    1.099   .     S
Be34   Be35    1.396   .     D
Be34   He36    1.096   .     S
Be35   He35    1.096   .     S
B17    Li20    1.099   .     S
Be36   Be37    1.396   .     D
Be36   He38    1.096   1_545 S
Be37   He37    1.096   1_545 S
B18    Li21    1.098   .     S
Be38   Be39    1.389   .     D
Be38   He40    1.096   .     S
Be39   He39    1.097   .     S
B19    Li22    1.098   .     S
Be40   Be41    1.390   .     D
Be40   He42    1.097   .     S
Be41   He41    1.097   .     S
B20    Li23    1.098   .     S
Be42   Be43    1.392   1_455 D
Be42   He44    1.097   .     S
Be43   Be42    1.392   1_655 D
Be43   He43    1.097   .     S
B21    C45     1.357   1_455 S
B21    Li24    1.098   .     S
Be44   Be45    1.392   1_655 D
Be44   He46    1.097   .     S
Be45   Be44    1.392   1_455 D
Be45   He45    1.098   .     S
B22    C48     1.358   1_455 S
B22    Li25    1.098   .     S
Be46   Be47    1.395   .     D
Be46   He48    1.097   .     S
Be47   He47    1.097   .     S
B23    Li27    1.097   .     S
Be48   Be49    1.394   .     D
Be48   He50    1.097   .     S
Be49   He49    1.097   .     S
B24    Li28    1.097   .     S
Be50   Be51    1.394   .     D
Be50   He52    1.097   .     S
Be51   He51    1.097   .     S
B25    Li29    1.097   .     S
Be52   Be53    1.394   .     D
Be52   He55    1.097   .     S
Be53   He54    1.097   .     S
B26    Li30    1.098   .     S
Be54   Be55    1.389   .     D
Be54   He57    1.097   .     S
Be55   He56    1.097   .     S
Li1    B31     1.097   1_554 S
B27    Li31    1.097   .     S
Be56   Be57    1.389   .     D
Be56   He59    1.097   .     S
Be57   He58    1.097   .     S
B28    Li32    1.097   .     S
B29    Li33    1.097   1_556 S
B29    C253    1.355   .     S
B29    C254    1.355   .     D
Be58   Be59    1.394   .     D
Be58   He61    1.096   .     S
Be59   He60    1.097   .     S
B30    Li34    1.097   1_554 S
B31    Li1     1.097   1_556 S
B31    C255    1.355   .     S
B31    C256    1.355   .     D
Be60   Be61    1.394   .     D
Be60   He1     1.097   .     S
Be61   He53    1.096   .     S
B32    Li26    1.097   1_554 S
Li2    B33     1.097   .     S
Li3    B36     1.097   .     S
He31   Be31    1.096   1_565 S
He32   Be30    1.097   1_565 S
He37   Be37    1.096   1_565 S
He38   Be36    1.096   1_565 S
Li26   B32     1.097   1_556 S
Li33   B29     1.097   1_554 S
Li34   B30     1.097   1_556 S
H21    C69     2.003   .     S
H21    C73     2.012   .     S
H21    C77     2.000   .     S
H21    C89     1.992   .     S
H22    C70     2.008   .     S
H22    C75     2.000   .     S
H22    C79     1.993   .     S
H22    C91     1.990   1_565 S
H23    C71     1.996   .     S
H23    C76     1.999   .     S
H23    C81     1.994   .     S
H23    C85     1.995   1_565 S
H24    C72     2.005   .     S
H24    C74     2.013   .     S
H24    C83     1.999   .     S
H24    C87     1.994   .     S
H25    C78     1.998   .     S
H25    C93     1.999   .     S
H25    C97     2.004   .     S
H25    C107    2.003   .     S
H26    C80     1.995   .     S
H26    C95     1.999   .     S
H26    C99     1.994   .     S
H26    C105    2.000   .     S
H27    C82     1.998   .     S
H27    C94     1.999   .     S
H27    C100    1.996   .     S
H27    C103    2.000   .     S
H28    C84     1.998   .     S
H28    C96     1.999   .     S
H28    C98     2.003   .     S
H28    C101    2.003   .     S
H29    C86     1.998   .     S
H29    C109    1.989   .     S
H29    C113    1.994   .     S
H29    C117    2.001   .     S
H30    C88     2.002   .     S
H30    C111    1.991   .     S
H30    C115    2.002   .     S
H30    C119    2.001   .     S
H31    C90     2.000   .     S
H31    C110    1.993   .     S
H31    C116    2.002   .     S
H31    C121    1.997   .     S
H32    C92     1.995   .     S
H32    C112    1.991   .     S
H32    C114    1.997   .     S
H32    C123    1.992   .     S
C69    Be63    1.390   .     S
C69    B33     1.358   .     S
C70    Be65    1.391   1_565 S
C70    B34     1.359   .     S
C71    Be66    1.388   .     S
C71    B35     1.359   .     S
C72    Be67    1.390   .     S
C72    B36     1.358   .     S
C73    Be70    1.389   .     S
C73    B37     1.359   1_655 S
C74    Be69    1.389   .     S
C74    B37     1.359   .     D
C75    Be72    1.390   .     S
C75    B38     1.358   .     D
C76    Be71    1.389   .     S
C76    B38     1.357   1_655 S
C77    Be74    1.389   .     S
C77    B39     1.358   .     S
C78    Be73    1.389   .     S
C78    B39     1.357   .     D
C79    Be76    1.388   .     S
C79    B40     1.357   .     D
C80    Be75    1.390   .     S
C80    B40     1.356   .     S
C81    Be78    1.388   .     S
C81    B41     1.357   .     S
C82    Be77    1.390   .     S
C82    B41     1.356   .     D
C83    Be80    1.389   .     S
C83    B42     1.358   .     S
C84    Be79    1.390   .     S
C84    B42     1.357   .     D
C85    H23     1.995   1_545 S
C85    Be82    1.388   .     S
C85    B43     1.358   .     S
C86    Be81    1.390   .     S
C86    B43     1.355   .     D
C87    Be84    1.388   .     S
C87    B44     1.358   .     S
C88    Be83    1.391   .     S
C88    B44     1.355   .     D
C89    Be86    1.388   .     S
C89    B45     1.358   .     S
C90    Be85    1.391   .     S
C90    B45     1.355   .     D
C91    H22     1.990   1_545 S
C91    Be88    1.388   .     S
C91    B46     1.357   .     D
C92    Be87    1.390   .     S
C92    B46     1.355   .     S
C93    Be90    1.389   .     S
C93    B47     1.356   .     D
C94    Be89    1.389   .     S
C94    B47     1.357   .     S
C95    Be92    1.389   .     S
C95    B48     1.357   .     S
C96    Be91    1.389   .     S
C96    B48     1.356   .     D
C97    Be94    1.389   .     S
C97    B49     1.358   .     D
C98    Be93    1.389   .     S
C98    B49     1.358   .     S
C99    Be96    1.389   .     S
C99    B50     1.356   .     S
C100   Be95    1.390   .     S
C100   B50     1.357   .     D
C101   Be98    1.390   .     S
C101   B51     1.356   .     S
C102   Be97    1.389   .     S
C102   B51     1.356   .     D
C102   H47     2.004   .     S
C103   Be100   1.390   .     S
C103   B52     1.356   .     S
C104   Be99    1.390   .     S
C104   B52     1.355   .     D
C104   H49     2.002   .     S
C105   Be102   1.390   .     S
C105   B53     1.356   .     S
C106   Be101   1.390   .     S
C106   B53     1.355   .     D
C106   H50     2.001   .     S
C107   Be104   1.390   .     S
C107   B54     1.356   .     S
C108   Be103   1.390   .     S
C108   B54     1.356   .     D
C108   H51     2.004   .     S
C109   Be106   1.389   .     S
C109   B55     1.356   .     S
C110   Be105   1.390   .     S
C110   B55     1.356   .     D
C111   Be108   1.390   .     S
C111   B56     1.356   .     D
C112   Be107   1.389   .     S
C112   B56     1.357   .     S
C113   Be110   1.389   .     S
C113   B57     1.358   .     D
C114   Be109   1.389   .     S
C114   B57     1.358   .     S
C115   Be112   1.390   .     S
C115   B58     1.358   .     S
C116   Be111   1.389   .     S
C116   B58     1.358   .     D
C117   Be114   1.390   .     S
C117   B59     1.357   .     D
C118   Be113   1.389   .     S
C118   B59     1.355   .     S
C118   H33     1.997   .     S
C119   Be116   1.390   .     S
C119   B60     1.357   .     D
C120   Be115   1.389   .     S
C120   B60     1.353   .     S
C120   H48     1.996   .     S
C121   Be118   1.390   .     S
C121   B61     1.356   .     D
C122   Be117   1.389   .     S
C122   B61     1.355   .     S
C122   H34     1.993   .     S
C123   Be120   1.390   .     S
C123   B62     1.355   .     D
C124   Be119   1.389   .     S
C124   B62     1.353   .     S
C124   H52     1.988   .     S
C125   Be126   1.389   .     S
C125   H33     1.992   .     S
C125   B65     1.355   1_655 S
C126   Be125   1.389   .     S
C126   B65     1.355   .     D
C126   H52     1.992   .     S
C127   Be128   1.390   .     S
C127   B66     1.355   .     D
C127   H48     1.993   .     S
C128   Be127   1.389   .     S
C128   B66     1.355   1_655 S
C128   H34     1.992   .     S
Be62   Be63    1.391   .     D
Be62   He63    1.097   .     S
Be63   He62    1.097   .     S
Be64   C2      1.387   1_545 S
Be64   Be65    1.390   .     D
Be64   He65    1.097   .     S
Be65   C70     1.391   1_545 S
Be65   He64    1.096   .     S
B34    Li64    1.097   .     S
Be66   He66    1.097   .     S
B35    Li35    1.098   1_565 S
Be67   Be68    1.391   .     D
Be67   He68    1.096   .     S
Be68   He67    1.097   .     S
Be69   Be70    1.394   1_455 D
Be69   He70    1.096   .     S
Be70   Be69    1.394   1_655 D
Be70   He69    1.097   .     S
B37    C73     1.359   1_455 S
B37    Li36    1.098   .     S
Be71   Be72    1.394   1_655 D
Be71   He72    1.097   .     S
Be72   Be71    1.394   1_455 D
Be72   He71    1.097   .     S
B38    C76     1.357   1_455 S
B38    Li37    1.097   .     S
Be73   Be74    1.392   .     D
Be73   He74    1.096   .     S
Be74   He73    1.097   .     S
B39    Li38    1.097   .     S
Be75   Be76    1.393   .     D
Be75   He76    1.096   .     S
Be76   He75    1.097   .     S
B40    Li39    1.098   .     S
Be77   Be78    1.393   .     D
Be77   He78    1.096   .     S
Be78   He77    1.097   .     S
B41    Li40    1.098   .     S
Be79   Be80    1.393   .     D
Be79   He80    1.096   .     S
Be80   He79    1.097   .     S
B42    Li41    1.098   .     S
Be81   Be82    1.393   .     D
Be81   He82    1.097   .     S
Be82   He81    1.097   .     S
B43    Li42    1.097   1_545 S
Be83   Be84    1.392   .     D
Be83   He84    1.095   .     S
Be84   He83    1.096   .     S
B44    Li43    1.098   .     S
Be85   Be86    1.392   .     D
Be85   He86    1.095   .     S
Be86   He85    1.096   .     S
B45    Li44    1.098   .     S
Be87   Be88    1.391   .     D
Be87   He88    1.095   .     S
Be88   He87    1.096   .     S
B46    Li45    1.099   .     S
Be89   Be90    1.393   .     D
Be89   He90    1.097   .     S
Be90   He89    1.096   .     S
B47    Li46    1.098   .     S
Be91   Be92    1.394   .     D
Be91   He92    1.096   .     S
Be92   He91    1.096   .     S
B48    Li47    1.098   .     S
Be93   Be94    1.391   .     D
Be93   He94    1.097   .     S
Be94   He93    1.096   .     S
B49    Li48    1.097   .     S
Be95   Be96    1.392   .     D
Be95   He96    1.097   .     S
Be96   He95    1.097   .     S
B50    Li49    1.097   .     S
Be97   Be98    1.396   .     D
Be97   He98    1.096   .     S
Be98   He97    1.097   .     S
B51    Li50    1.098   .     S
Be99   Be100   1.396   .     D
Be99   He100   1.096   .     S
Be100  He99    1.097   .     S
B52    Li51    1.099   .     S
Be101  Be102   1.396   .     D
Be101  He102   1.096   .     S
Be102  He101   1.097   .     S
B53    Li52    1.099   .     S
Be103  Be104   1.396   .     D
Be103  He104   1.096   .     S
Be104  He103   1.097   .     S
B54    Li53    1.098   .     S
Be105  Be106   1.390   .     D
Be105  He106   1.097   .     S
Be106  He105   1.097   .     S
B55    Li54    1.098   .     S
Be107  Be108   1.389   .     D
Be107  He108   1.096   .     S
Be108  He107   1.097   .     S
B56    Li55    1.098   .     S
Be109  Be110   1.393   .     D
Be109  He110   1.097   .     S
Be110  He109   1.097   .     S
B57    Li56    1.098   .     S
Be111  Be112   1.393   .     D
Be111  He112   1.097   .     S
Be112  He111   1.097   .     S
B58    Li57    1.098   .     S
Be113  Be114   1.394   .     D
Be113  He114   1.097   .     S
Be114  He113   1.097   .     S
B59    Li58    1.097   .     S
Be115  Be116   1.395   .     D
Be115  He116   1.097   .     S
Be116  He115   1.097   .     S
B60    Li59    1.096   .     S
Be117  Be118   1.394   .     D
Be117  He118   1.097   .     S
Be118  He117   1.097   .     S
B61    Li60    1.097   .     S
Be119  Be120   1.395   .     D
Be119  He120   1.097   .     S
Be120  He119   1.097   .     S
B62    Li61    1.097   .     S
B63    Li62    1.097   .     S
B63    C185    1.362   .     D
B63    C186    1.362   .     S
Be121  Be122   1.389   .     D
Be121  He122   1.097   .     S
Be121  C188    1.390   .     S
Be122  He121   1.097   .     S
Be122  C187    1.390   .     S
Be123  Be124   1.389   .     D
Be123  He124   1.097   .     S
Be123  C192    1.390   .     S
Be124  He123   1.097   .     S
Be124  C191    1.390   .     S
Be125  Be126   1.394   1_455 D
Be125  He126   1.097   .     S
Be126  Be125   1.394   1_655 D
Be126  He125   1.097   .     S
Be127  Be128   1.394   1_655 D
Be127  He128   1.097   .     S
Be128  Be127   1.394   1_455 D
Be128  He127   1.097   .     S
Li35   B35     1.098   1_545 S
Li42   B43     1.097   1_565 S
Li63   B64     1.097   .     S
B64    C189    1.362   .     S
B64    C190    1.363   .     D
H33    C162    2.002   .     S
H33    C185    2.027   .     S
B65    C125    1.355   1_455 S
B65    Li100   1.097   .     S
B66    C128    1.355   1_455 S
B66    Li67    1.097   .     S
H34    C166    2.001   .     S
H34    C186    2.026   .     S
H35    C129    1.993   .     S
H35    C133    1.991   1_565 S
H35    C137    1.989   1_565 S
H35    C149    1.988   .     S
H36    C130    1.995   .     S
H36    C135    1.992   .     S
H36    C139    1.990   .     S
H36    C151    1.988   .     S
H37    C131    1.994   .     S
H37    C136    1.992   .     S
H37    C141    1.990   .     S
H37    C145    1.987   .     S
H38    C132    1.994   .     S
H38    C134    1.991   1_565 S
H38    C143    1.989   1_565 S
H38    C147    1.988   .     S
H39    C138    1.992   .     S
H39    C153    1.997   .     S
H39    C157    1.994   .     S
H39    C167    1.996   .     S
H40    C140    1.994   .     S
H40    C155    1.998   .     S
H40    C159    1.993   .     S
H40    C165    1.999   .     S
H41    C142    1.993   .     S
H41    C154    1.998   .     S
H41    C160    1.994   .     S
H41    C163    1.998   .     S
H42    C144    1.993   .     S
H42    C156    1.998   .     S
H42    C158    1.994   .     S
H42    C161    1.999   .     S
H43    C146    1.993   .     S
H43    C169    1.986   .     S
H43    C173    1.992   .     S
H43    C177    1.996   .     S
H44    C148    1.993   .     S
H44    C171    1.985   .     S
H44    C175    1.992   .     S
H44    C179    1.996   .     S
H45    C150    1.992   .     S
H45    C170    1.986   .     S
H45    C176    1.991   .     S
H45    C181    1.995   .     S
H46    C152    1.993   .     S
H46    C172    1.986   .     S
H46    C174    1.992   .     S
H46    C183    1.996   .     S
He129  Be187   1.097   .     S
H47    C178    1.995   .     S
H47    C187    2.024   .     S
H47    C193    1.991   .     S
H48    C164    1.998   .     S
H48    C189    2.030   .     S
H49    C180    1.995   .     S
H49    C191    2.025   .     S
H49    C195    1.990   .     S
H50    C182    1.994   .     S
H50    C188    2.024   .     S
H50    C196    1.991   .     S
Li65   B95     1.097   .     S
H51    C184    1.995   .     S
H51    C192    2.025   .     S
H51    C194    1.991   .     S
H52    C168    1.996   .     S
H52    C190    2.028   .     S
C129   Be190   1.388   1_565 S
C129   B97     1.358   .     D
C130   Be192   1.388   .     S
C130   B98     1.359   .     D
C131   Be193   1.388   .     S
C131   B99     1.359   .     D
C132   Be195   1.388   1_565 S
C132   B100    1.359   .     D
C133   H35     1.991   1_545 S
C133   Be130   1.389   .     S
C133   B67     1.356   1_545 D
C134   H38     1.991   1_545 S
C134   Be129   1.389   .     S
C134   B67     1.356   1_645 S
C135   Be132   1.389   .     S
C135   B68     1.356   1_655 S
C136   Be131   1.389   .     S
C136   B68     1.356   .     D
C137   H35     1.989   1_545 S
C137   Be134   1.388   .     S
C137   B69     1.356   .     S
C138   Be133   1.390   .     S
C138   B69     1.355   .     D
C139   Be136   1.388   .     S
C139   B70     1.357   .     S
C140   Be135   1.390   .     S
C140   B70     1.355   .     D
C141   Be138   1.388   .     S
C141   B71     1.356   .     S
C142   Be137   1.390   .     S
C142   B71     1.355   .     D
C143   H38     1.989   1_545 S
C143   Be140   1.388   .     S
C143   B72     1.357   .     S
C144   Be139   1.390   .     S
C144   B72     1.355   .     D
C145   Be142   1.388   .     S
C145   B73     1.357   .     S
C146   Be141   1.391   .     S
C146   B73     1.354   .     D
C147   Be144   1.388   .     S
C147   B74     1.357   .     S
C148   Be143   1.390   .     S
C148   B74     1.354   .     D
C149   Be146   1.388   .     S
C149   B75     1.357   .     S
C150   Be145   1.390   .     S
C150   B75     1.354   .     D
C151   Be148   1.388   .     S
C151   B76     1.357   .     S
C152   Be147   1.390   .     S
C152   B76     1.354   .     D
C153   Be150   1.389   .     S
C153   B77     1.356   .     S
C154   Be149   1.389   .     S
C154   B77     1.356   .     D
C155   Be152   1.389   .     S
C155   B78     1.356   .     D
C156   Be151   1.389   .     S
C156   B78     1.356   .     S
C157   Be154   1.389   .     S
C157   B79     1.356   .     S
C158   Be153   1.389   .     S
C158   B79     1.356   .     D
C159   Be156   1.389   .     S
C159   B80     1.356   .     D
C160   Be155   1.389   .     S
C160   B80     1.356   .     S
C161   Be158   1.390   .     S
C161   B81     1.355   .     S
C162   Be157   1.390   .     S
C162   B81     1.355   .     D
C163   Be160   1.390   .     S
C163   B82     1.355   .     S
C164   Be159   1.390   .     S
C164   B82     1.355   .     D
C165   Be162   1.390   .     S
C165   B83     1.355   .     S
C166   Be161   1.390   .     S
C166   B83     1.355   .     D
C167   Be164   1.390   .     S
C167   B84     1.355   .     S
C168   Be163   1.389   .     S
C168   B84     1.355   .     D
C169   Be166   1.389   .     S
C169   B85     1.356   .     D
C170   Be165   1.389   .     S
C170   B85     1.355   .     S
C171   Be168   1.389   .     S
C171   B86     1.355   .     S
C172   Be167   1.389   .     S
C172   B86     1.355   .     D
C173   Be170   1.389   .     S
C173   B87     1.357   .     S
C174   Be169   1.389   .     S
C174   B87     1.357   .     D
C175   Be172   1.389   .     S
C175   B88     1.357   .     D
C176   Be171   1.389   .     S
C176   B88     1.357   .     S
C177   Be174   1.389   .     S
C177   B89     1.357   .     D
C178   Be173   1.390   .     S
C178   B89     1.355   .     S
C179   Be176   1.389   .     S
C179   B90     1.356   .     D
C180   Be175   1.389   .     S
C180   B90     1.355   .     S
C181   Be178   1.389   .     S
C181   B91     1.356   .     D
C182   Be177   1.390   .     S
C182   B91     1.355   .     S
C183   Be180   1.389   .     S
C183   B92     1.356   .     D
C184   Be179   1.390   .     S
C184   B92     1.355   .     S
C185   Be182   1.390   .     S
C186   Be181   1.390   .     S
C187   B93     1.362   .     D
C188   B93     1.362   .     S
C189   Be184   1.390   .     S
C190   Be183   1.390   .     S
C191   B94     1.362   .     S
C192   B94     1.362   .     D
C193   Be186   1.390   .     S
C193   B95     1.355   .     D
C194   Be185   1.389   .     S
C194   B95     1.355   1_655 S
C195   Be188   1.390   .     S
C195   B96     1.354   1_655 S
C196   Be187   1.389   .     S
C196   B96     1.355   .     D
Be129  Be130   1.393   1_655 D
Be129  He132   1.097   .     S
Be130  Be129   1.393   1_455 D
Be130  He131   1.097   .     S
B67    C133    1.356   1_565 D
B67    C134    1.356   1_465 S
B67    Li72    1.098   .     S
Be131  Be132   1.393   1_455 D
Be131  He134   1.097   .     S
Be132  Be131   1.393   1_655 D
Be132  He133   1.097   .     S
B68    C135    1.356   1_455 S
B68    Li73    1.098   .     S
Be133  Be134   1.393   .     D
Be133  He136   1.096   .     S
Be134  He135   1.097   .     S
B69    Li74    1.099   .     S
Be135  Be136   1.393   .     D
Be135  He138   1.096   .     S
Be136  He137   1.097   .     S
B70    Li75    1.098   .     S
Be137  Be138   1.393   .     D
Be137  He140   1.096   .     S
Be138  He139   1.097   .     S
B71    Li76    1.098   .     S
Be139  Be140   1.393   .     D
Be139  He142   1.096   .     S
Be140  He141   1.097   .     S
B72    Li77    1.098   .     S
Be141  Be142   1.392   .     D
Be141  He144   1.097   .     S
Be142  He143   1.097   .     S
B73    Li78    1.098   .     S
Be143  Be144   1.393   .     D
Be143  He146   1.097   .     S
Be144  He145   1.097   .     S
B74    Li79    1.098   .     S
Be145  Be146   1.392   .     D
Be145  He148   1.097   .     S
Be146  He147   1.097   .     S
B75    Li80    1.098   .     S
Be147  Be148   1.392   .     D
Be147  He150   1.097   .     S
Be148  He149   1.096   .     S
B76    Li81    1.098   .     S
Be149  Be150   1.394   .     D
Be149  He152   1.097   .     S
Be150  He151   1.096   .     S
B77    Li82    1.098   .     S
Be151  Be152   1.394   .     D
Be151  He154   1.096   .     S
Be152  He153   1.096   .     S
B78    Li83    1.098   .     S
Be153  Be154   1.392   .     D
Be153  He156   1.097   .     S
Be154  He155   1.097   .     S
B79    Li84    1.097   .     S
Be155  Be156   1.392   .     D
Be155  He158   1.097   .     S
Be156  He157   1.097   .     S
B80    Li85    1.097   .     S
Be157  Be158   1.396   .     D
Be157  He160   1.096   1_545 S
Be158  He159   1.097   1_545 S
B81    Li86    1.098   .     S
Be159  Be160   1.396   .     D
Be159  He162   1.096   .     S
Be160  He161   1.096   .     S
B82    Li87    1.099   .     S
Be161  Be162   1.396   .     D
Be161  He164   1.097   .     S
Be162  He163   1.096   .     S
B83    Li88    1.098   .     S
Be163  Be164   1.396   .     D
Be163  He166   1.096   1_545 S
Be164  He165   1.097   1_545 S
B84    Li89    1.099   .     S
Be165  Be166   1.391   .     D
Be165  He168   1.097   .     S
Be166  He167   1.097   .     S
B85    Li90    1.098   .     S
Be167  Be168   1.390   .     D
Be167  He170   1.097   .     S
Be168  He169   1.097   .     S
B86    Li91    1.098   .     S
Be169  Be170   1.392   .     D
Be169  He172   1.097   .     S
Be170  He171   1.097   .     S
B87    Li92    1.098   .     S
Be171  Be172   1.392   .     D
Be171  He174   1.097   .     S
Be172  He173   1.097   .     S
B88    Li93    1.098   .     S
Be173  Be174   1.394   .     D
Be173  He176   1.097   .     S
Be174  He175   1.097   .     S
B89    Li94    1.098   .     S
Be175  Be176   1.394   .     D
Be175  He178   1.097   .     S
Be176  He177   1.097   .     S
B90    Li95    1.098   .     S
Be177  Be178   1.394   .     D
Be177  He180   1.097   .     S
Be178  He179   1.097   .     S
B91    Li96    1.098   .     S
Be179  Be180   1.394   .     D
Be179  He182   1.097   .     S
Be180  He181   1.097   .     S
B92    Li97    1.098   .     S
Be181  Be182   1.389   .     D
Be181  He184   1.097   .     S
Be182  He183   1.097   .     S
B93    Li98    1.097   .     S
Be183  Be184   1.389   .     D
Be183  He186   1.097   .     S
Be184  He185   1.097   .     S
Li66   B96     1.097   .     S
B94    Li99    1.097   .     S
He130  Be188   1.097   .     S
Be185  Be186   1.394   1_655 D
Be185  He188   1.097   .     S
Be186  Be185   1.394   1_455 D
Be186  He187   1.097   .     S
B95    C194    1.355   1_455 S
Be187  Be188   1.394   1_455 D
Be188  Be187   1.394   1_655 D
B96    C195    1.354   1_455 S
Li68   B97     1.097   .     S
Li69   B98     1.097   .     S
Li70   B99     1.097   .     S
Li71   B100    1.097   .     S
He159  Be158   1.097   1_565 S
He160  Be157   1.096   1_565 S
He165  Be164   1.097   1_565 S
He166  Be163   1.096   1_565 S
H53    C199    2.004   .     S
H53    C201    2.011   .     S
H53    C205    1.998   .     S
H53    C217    1.994   .     S
H54    C200    2.004   .     S
H54    C203    2.009   .     S
H54    C207    1.997   .     S
H54    C219    1.994   1_565 S
H55    C197    2.003   .     S
H55    C204    2.010   .     S
H55    C209    1.997   .     S
H55    C213    1.994   1_565 S
H56    C198    2.005   .     S
H56    C202    2.010   .     S
H56    C211    1.998   .     S
H56    C215    1.994   .     S
H57    C206    1.999   .     S
H57    C221    1.999   .     S
H57    C225    2.000   .     S
H57    C235    2.003   .     S
H58    C208    1.997   .     S
H58    C223    1.999   .     S
H58    C227    2.001   .     S
H58    C233    2.000   .     S
H59    C210    1.998   .     S
H59    C222    1.999   .     S
H59    C228    2.000   .     S
H59    C231    2.003   .     S
H60    C212    1.998   .     S
H60    C224    1.999   .     S
H60    C226    2.002   .     S
H60    C229    2.002   .     S
H61    C214    2.001   .     S
H61    C237    1.991   .     S
H61    C241    2.001   .     S
H61    C245    1.998   .     S
H62    C216    2.002   .     S
H62    C239    1.991   .     S
H62    C243    2.001   .     S
H62    C247    1.998   .     S
H63    C218    2.001   .     S
H63    C238    1.991   .     S
H63    C244    2.001   .     S
H63    C249    1.997   .     S
H64    C220    2.001   .     S
H64    C240    1.991   .     S
H64    C242    2.001   .     S
H64    C251    1.998   .     S
C197   Be189   1.390   1_565 S
C197   B97     1.358   .     S
C198   Be191   1.391   .     S
C198   B98     1.358   .     S
C199   Be194   1.390   .     S
C199   B99     1.358   .     S
C200   Be196   1.391   1_565 S
C200   B100    1.358   .     S
C201   Be198   1.390   .     S
C201   B101    1.359   .     S
C202   Be197   1.389   .     S
C202   B101    1.359   .     D
C203   Be200   1.390   .     S
C203   B102    1.358   .     D
C204   Be199   1.390   .     S
C204   B102    1.358   .     S
C205   Be202   1.388   .     S
C205   B103    1.358   .     S
C206   Be201   1.390   .     S
C206   B103    1.357   .     D
C207   Be204   1.389   .     S
C207   B104    1.357   .     S
C208   Be203   1.390   .     S
C208   B104    1.357   .     D
C209   Be206   1.388   .     S
C209   B105    1.358   .     S
C210   Be205   1.390   .     S
C210   B105    1.356   .     D
C211   Be208   1.389   .     S
C211   B106    1.358   .     S
C212   Be207   1.390   .     S
C212   B106    1.357   .     D
C213   H55     1.994   1_545 S
C213   Be210   1.388   .     S
C213   B107    1.358   .     S
C214   Be209   1.391   .     S
C214   B107    1.355   .     D
C215   Be212   1.388   .     S
C215   B108    1.358   .     S
C216   Be211   1.391   .     S
C216   B108    1.355   .     D
C217   Be214   1.388   .     S
C217   B109    1.358   .     S
C218   Be213   1.391   .     S
C218   B109    1.355   .     D
C219   H54     1.994   1_545 S
C219   Be216   1.388   .     S
C219   B110    1.358   .     S
C220   Be215   1.391   .     S
C220   B110    1.355   .     D
C221   Be218   1.389   .     S
C221   B111    1.357   .     D
C222   Be217   1.389   .     S
C222   B111    1.357   .     S
C223   Be220   1.389   .     S
C223   B112    1.357   .     S
C224   Be219   1.389   .     S
C224   B112    1.357   .     D
C225   Be222   1.389   .     S
C225   B113    1.358   .     D
C226   Be221   1.390   .     S
C226   B113    1.358   1_655 S
C227   Be224   1.389   .     S
C227   B114    1.358   1_655 S
C228   Be223   1.389   .     S
C228   B114    1.358   .     D
C229   Be226   1.390   .     S
C229   B115    1.355   .     S
C230   H14     2.002   1_556 S
C230   Be225   1.389   .     S
C230   B115    1.356   .     D
C231   Be228   1.390   .     S
C231   B116    1.356   .     S
C232   H16     2.005   1_556 S
C232   Be227   1.390   .     S
C232   B116    1.356   .     D
C233   Be230   1.390   .     S
C233   B117    1.355   .     S
C234   H17     1.999   1_556 S
C234   Be229   1.389   .     S
C234   B117    1.355   .     D
C235   Be232   1.390   .     S
C235   B118    1.356   .     S
C236   H19     2.003   1_556 S
C236   Be231   1.390   .     S
C236   B118    1.356   .     D
C237   Be234   1.390   .     S
C237   B119    1.356   .     S
C238   Be233   1.390   .     S
C238   B119    1.356   .     D
C239   Be236   1.390   .     S
C239   B120    1.356   .     D
C240   Be235   1.390   .     S
C240   B120    1.356   .     S
C241   Be238   1.389   .     S
C241   B121    1.358   .     D
C242   Be237   1.389   .     S
C242   B121    1.358   1_655 S
C243   Be240   1.389   .     S
C243   B122    1.358   1_655 S
C244   Be239   1.389   .     S
C244   B122    1.358   .     D
C245   Be242   1.390   .     S
C245   B123    1.357   .     D
C246   H13     1.994   1_556 S
C246   Be241   1.389   .     S
C246   B123    1.354   .     S
C247   Be244   1.389   .     S
C247   B124    1.356   .     D
C248   Be243   1.389   .     S
C248   B124    1.353   .     S
C249   Be246   1.390   .     S
C249   B125    1.356   .     D
C250   Be245   1.389   .     S
C250   B125    1.354   .     S
C251   Be248   1.390   .     S
C251   B126    1.356   .     D
C252   Be247   1.389   .     S
C252   B126    1.354   .     S
C253   H13     1.992   1_556 S
C253   Be254   1.390   .     S
C254   Be253   1.389   .     S
C255   Be256   1.389   .     S
C256   Be255   1.389   .     S
Be189  C197    1.390   1_545 S
Be189  Be190   1.391   .     D
Be189  He191   1.096   .     S
Be190  C129    1.388   1_545 S
Be190  He190   1.097   .     S
Be191  Be192   1.391   .     D
Be191  He193   1.096   .     S
Be192  He192   1.097   .     S
Be193  Be194   1.391   .     D
Be193  He195   1.097   .     S
Be194  He194   1.096   .     S
Be195  C132    1.388   1_545 S
Be195  Be196   1.391   .     D
Be195  He197   1.097   .     S
Be196  C200    1.391   1_545 S
Be196  He196   1.096   .     S
Be197  Be198   1.394   .     D
Be197  He199   1.097   .     S
Be198  He198   1.097   .     S
B101   Li101   1.097   .     S
Be199  Be200   1.394   .     D
Be199  He201   1.097   .     S
Be200  He200   1.097   .     S
B102   Li102   1.097   .     S
Be201  Be202   1.393   .     D
Be201  He203   1.096   .     S
Be202  He202   1.097   .     S
B103   Li103   1.098   .     S
Be203  Be204   1.393   .     D
Be203  He205   1.096   .     S
Be204  He204   1.097   .     S
B104   Li104   1.098   .     S
Be205  Be206   1.393   .     D
Be205  He207   1.096   .     S
Be206  He206   1.097   .     S
B105   Li105   1.098   .     S
Be207  Be208   1.393   .     D
Be207  He209   1.096   .     S
Be208  He208   1.097   .     S
B106   Li106   1.098   .     S
Be209  Be210   1.392   .     D
Be209  He211   1.095   .     S
Be210  He210   1.096   .     S
B107   Li107   1.098   1_545 S
Be211  Be212   1.392   .     D
Be211  He213   1.095   .     S
Be212  He212   1.096   .     S
B108   Li108   1.098   .     S
Be213  Be214   1.391   .     D
Be213  He215   1.095   .     S
Be214  He214   1.096   .     S
B109   Li109   1.098   .     S
Be215  Be216   1.392   .     D
Be215  He217   1.096   .     S
Be216  He216   1.096   .     S
B110   Li110   1.098   1_545 S
Be217  Be218   1.393   .     D
Be217  He219   1.096   .     S
Be218  He218   1.097   .     S
B111   Li111   1.098   .     S
Be219  Be220   1.393   .     D
Be219  He221   1.096   .     S
Be220  He220   1.097   .     S
B112   Li112   1.098   .     S
Be221  Be222   1.391   1_655 D
Be221  He223   1.096   .     S
Be222  Be221   1.391   1_455 D
Be222  He222   1.097   .     S
B113   C226    1.358   1_455 S
B113   Li113   1.097   .     S
Be223  Be224   1.391   1_455 D
Be223  He225   1.097   .     S
Be224  Be223   1.391   1_655 D
Be224  He224   1.096   .     S
B114   C227    1.358   1_455 S
B114   Li114   1.097   .     S
Be225  Be226   1.396   .     D
Be225  He227   1.097   .     S
Be226  He226   1.097   .     S
B115   Li115   1.098   .     S
Be227  Be228   1.396   .     D
Be227  He229   1.097   .     S
Be228  He228   1.097   .     S
B116   Li116   1.098   .     S
Be229  Be230   1.396   .     D
Be229  He231   1.097   .     S
Be230  He230   1.096   .     S
B117   Li117   1.099   .     S
Be231  Be232   1.396   .     D
Be231  He233   1.096   .     S
Be232  He232   1.097   .     S
B118   Li118   1.098   .     S
Be233  Be234   1.389   .     D
Be233  He235   1.098   .     S
Be234  He234   1.098   .     S
B119   Li119   1.098   .     S
Be235  Be236   1.389   .     D
Be235  He237   1.097   .     S
Be236  He236   1.097   .     S
B120   Li120   1.098   .     S
Be237  Be238   1.393   1_655 D
Be237  He239   1.097   .     S
Be238  Be237   1.393   1_455 D
Be238  He238   1.097   .     S
B121   C242    1.358   1_455 S
B121   Li121   1.098   .     S
Be239  Be240   1.393   1_455 D
Be239  He241   1.097   .     S
Be240  Be239   1.393   1_655 D
Be240  He240   1.097   .     S
B122   C243    1.358   1_455 S
B122   Li122   1.099   .     S
Be241  Be242   1.395   .     D
Be241  He255   1.097   .     S
Be242  He242   1.097   .     S
B123   Li123   1.096   .     S
Be243  Be244   1.395   .     D
Be243  He244   1.097   .     S
Be244  He243   1.097   .     S
B124   Li124   1.096   .     S
Be245  Be246   1.395   .     D
Be245  He256   1.097   .     S
Be246  He245   1.097   .     S
B125   Li125   1.096   .     S
Be247  Be248   1.394   .     D
Be247  He247   1.097   .     S
Be248  He246   1.097   .     S
B126   Li126   1.096   .     S
Be249  C60     1.390   1_556 S
Be249  Be250   1.389   .     D
Be249  He249   1.097   .     S
Be250  C59     1.390   1_556 S
Be250  He248   1.097   .     S
He189  Be255   1.097   .     S
Be251  C64     1.390   1_556 S
Be251  Be252   1.389   .     D
Be251  He251   1.097   .     S
Be252  C63     1.390   1_556 S
Be252  He250   1.097   .     S
Be253  Be254   1.394   .     D
Be253  He253   1.097   .     S
Be254  He252   1.097   .     S
Be255  Be256   1.394   .     D
Be256  He254   1.097   .     S
Li107  B107    1.098   1_565 S
Li110  B110    1.098   1_565 S
Li127  B128    1.098   .     S
Li128  B127    1.097   .     S
B127   C61     1.362   1_556 D
B127   C62     1.362   1_556 S
B128   C58     1.361   1_556 D
B128   C57     1.362   1_556 S
