# Supplementary material for: Data-Driven Search Algorithm for Discovery of Synthesizable Zeolitic Imidazolate Frameworks
Source: JACS Au. 2025 Mar 7;5(3):1460–70. doi: 10.1021/jacsau.5c00077 (PMC11938011; doi:10.1021/jacsau.5c00077)
Supplement: Supplementary file 5 — au5c00077_si_005.zip [file au5c00077_si_005.zip › Tier 2/T-260_87_3_2661050.cif]

data_87_3_2661050.lmp-nosymm
_audit_creation_date              2023-09-12
_audit_creation_method            'Materials Studio'
_symmetry_space_group_name_H-M    'I4/M'
_symmetry_Int_Tables_number       87
_symmetry_cell_setting            tetragonal
loop_
_symmetry_equiv_pos_as_xyz
  x,y,z
  -x,-y,z
  -y,x,z
  y,-x,z
  -x,-y,-z
  x,y,-z
  y,-x,-z
  -y,x,-z
  x+1/2,y+1/2,z+1/2
  -x+1/2,-y+1/2,z+1/2
  -y+1/2,x+1/2,z+1/2
  y+1/2,-x+1/2,z+1/2
  -x+1/2,-y+1/2,-z+1/2
  x+1/2,y+1/2,-z+1/2
  y+1/2,-x+1/2,-z+1/2
  -y+1/2,x+1/2,-z+1/2
_cell_length_a                    14.8667
_cell_length_b                    14.8667
_cell_length_c                    38.8019
_cell_angle_alpha                 90.0000
_cell_angle_beta                  90.0000
_cell_angle_gamma                 90.0000
loop_
_atom_site_label
_atom_site_type_symbol
_atom_site_fract_x
_atom_site_fract_y
_atom_site_fract_z
_atom_site_U_iso_or_equiv
_atom_site_adp_type
_atom_site_occupancy
H1     Zn    0.07011   0.27995   0.12379   0.00000  Uiso   1.00
Be1    C     0.80628   0.23301   0.09035   0.00000  Uiso   1.00
Be5    C     0.88674   0.28084   0.09013   0.00000  Uiso   1.00
C1     N     0.94586   0.23896   0.11267   0.00000  Uiso   1.00
B1     C     0.89997   0.16785   0.12584   0.00000  Uiso   1.00
C5     N     0.81529   0.16115   0.11302   0.00000  Uiso   1.00
He1    H     0.90651   0.34107   0.07568   0.00000  Uiso   1.00
He5    H     0.74356   0.24522   0.07620   0.00000  Uiso   1.00
Li1    H     0.92832   0.12075   0.14470   0.00000  Uiso   1.00
Be9    C     0.18994   0.50161   0.07620   0.00000  Uiso   1.00
Be13   C     0.15821   0.45712   0.10531   0.00000  Uiso   1.00
C9     N     0.10921   0.38284   0.09446   0.00000  Uiso   1.00
B5     C     0.11260   0.38441   0.05953   0.00000  Uiso   1.00
C13    N     0.15980   0.45562   0.04725   0.00000  Uiso   1.00
He9    H     0.16683   0.47250   0.13277   0.00000  Uiso   1.00
He13   H     0.23144   0.56237   0.07400   0.00000  Uiso   1.00
Li5    H     0.07922   0.33448   0.04310   0.00000  Uiso   1.00
Be17   C     0.13394   0.35703   0.22516   0.00000  Uiso   1.00
Be21   C     0.14888   0.30406   0.19609   0.00000  Uiso   1.00
C17    N     0.08131   0.32231   0.17237   0.00000  Uiso   1.00
B9     C     0.02901   0.38613   0.18727   0.00000  Uiso   1.00
C21    N     0.05888   0.41032   0.21900   0.00000  Uiso   1.00
He17   H     0.20154   0.25443   0.19057   0.00000  Uiso   1.00
He21   H     0.17177   0.36231   0.24934   0.00000  Uiso   1.00
Li9    H     0.96938   0.41528   0.17484   0.00000  Uiso   1.00
Li13   H     0.40985   0.57272   1.00000   0.00000  Uiso   1.00
He25   H     0.81711   0.73769   1.00000   0.00000  Uiso   1.00
He27   H     0.85761   0.32745   1.00000   0.00000  Uiso   1.00
C25    N     0.71063   0.63687   1.00000   0.00000  Uiso   1.00
Be25   C     0.67290   0.78386   1.00000   0.00000  Uiso   1.00
B13    C     0.61983   0.64679   1.00000   0.00000  Uiso   1.00
C26    N     0.40623   0.26565   1.00000   0.00000  Uiso   1.00
Be28   C     0.74469   0.72400   1.00000   0.00000  Uiso   1.00
H5     Zn    0.50000   1.00000   0.25000   0.00000  Uiso   1.00
H11    Zn    0.70952   0.97187   0.50000   0.00000  Uiso   1.00
loop_
_geom_bond_atom_site_label_1
_geom_bond_atom_site_label_2
_geom_bond_distance
_geom_bond_site_symmetry_2
_ccdc_geom_bond_type
H1     C1      1.992   1_455 S
H1     C9      1.993   .     S
H1     C17     1.995   .     S
H1     C5      2.003   4_565 S
Be1    Be5     1.392   .     D
Be1    C5      1.390   .     S
Be1    He5     1.097   .     S
Be5    C1      1.387   .     S
Be5    He1     1.097   .     S
C1     H1      1.992   1_655 S
C1     B1      1.358   .     S
B1     C5      1.357   .     D
B1     Li1     1.097   .     S
C5     H1      2.003   3_655 S
Be9    Be13    1.391   .     D
Be9    C13     1.389   .     S
Be9    He13    1.097   .     S
Be13   C9      1.388   .     S
Be13   He9     1.097   .     S
C9     B5      1.356   .     D
B5     C13     1.357   .     S
B5     Li5     1.097   .     S
C13    H11     1.991   9_444 S
Be17   Be21    1.393   .     D
Be17   C21     1.389   .     S
Be17   He21    1.097   .     S
Be21   C17     1.389   .     S
Be21   He17    1.097   .     S
C17    B9      1.356   .     D
B9     C21     1.357   .     S
B9     Li9     1.098   1_455 S
C21    H5      1.998   3_655 S
Li9    B9      1.098   1_655 S
Li13   B13     1.095   3_655 S
He25   Be28    1.096   .     S
He27   Be25    1.096   4_565 S
C25    B13     1.358   .     S
C25    Be28    1.391   .     S
C25    H11     2.006   10_665 S
Be25   Be28    1.390   .     D
Be25   He27    1.096   3_655 S
Be25   C26     1.388   2_665 S
B13    Li13    1.095   4_565 S
B13    C26     1.358   2_665 D
C26    Be25    1.388   2_665 S
C26    B13     1.358   2_665 D
C26    H11     1.995   11_645 S
H5     C21     1.998   4_565 S
H5     C21     1.998   3_665 S
H5     C21     1.998   13_565 S
H5     C21     1.998   14    S
H11    C13     1.991   9     S
H11    C13     1.991   14    S
H11    C25     2.006   10_664 S
H11    C26     1.995   12_564 S
