# Supplementary material for: Data-Driven Search Algorithm for Discovery of Synthesizable Zeolitic Imidazolate Frameworks
Source: JACS Au. 2025 Mar 7;5(3):1460–70. doi: 10.1021/jacsau.5c00077 (PMC11938011; doi:10.1021/jacsau.5c00077)
Supplement: Supplementary file 5 — au5c00077_si_005.zip [file au5c00077_si_005.zip › Tier 2/T-261_74_3_1878092.cif]

data_74_3_1878092.lmp-nosymm
_audit_creation_date              2023-09-12
_audit_creation_method            'Materials Studio'
_symmetry_space_group_name_H-M    'IMMA'
_symmetry_Int_Tables_number       74
_symmetry_cell_setting            orthorhombic
loop_
_symmetry_equiv_pos_as_xyz
  x,y,z
  -x,-y+1/2,z
  -x,y+1/2,-z
  x,-y,-z
  -x,-y,-z
  x,y+1/2,-z
  x,-y+1/2,z
  -x,y,z
  x+1/2,y+1/2,z+1/2
  -x+1/2,-y,z+1/2
  -x+1/2,y,-z+1/2
  x+1/2,-y+1/2,-z+1/2
  -x+1/2,-y+1/2,-z+1/2
  x+1/2,y,-z+1/2
  x+1/2,-y,z+1/2
  -x+1/2,y+1/2,z+1/2
_cell_length_a                    25.5627
_cell_length_b                    16.0574
_cell_length_c                    33.7626
_cell_angle_alpha                 90.0000
_cell_angle_beta                  90.0000
_cell_angle_gamma                 90.0000
loop_
_atom_site_label
_atom_site_type_symbol
_atom_site_fract_x
_atom_site_fract_y
_atom_site_fract_z
_atom_site_U_iso_or_equiv
_atom_site_adp_type
_atom_site_occupancy
H1     Zn    0.16741   0.43475   0.41904   0.00000  Uiso   1.00
H5     Zn    0.12024   0.43488   0.24778   0.00000  Uiso   1.00
H9     Zn    0.11696   0.56214   0.08070   0.00000  Uiso   1.00
Be1    C     0.08246   0.48543   0.48054   0.00000  Uiso   1.00
C1     N     0.13400   0.47687   0.46846   0.00000  Uiso   1.00
He1    H     0.05014   0.47047   0.46054   0.00000  Uiso   1.00
Be5    C     0.08936   0.20665   0.40553   0.00000  Uiso   1.00
C5     N     0.13998   0.32001   0.41345   0.00000  Uiso   1.00
He5    H     0.05756   0.33799   0.40062   0.00000  Uiso   1.00
Be9    C     0.14267   0.56575   0.31231   0.00000  Uiso   1.00
Be13   C     0.15153   0.56648   0.35304   0.00000  Uiso   1.00
C9     N     0.15494   0.48447   0.36580   0.00000  Uiso   1.00
B1     C     0.15035   0.43716   0.33268   0.00000  Uiso   1.00
C13    N     0.14317   0.48343   0.29953   0.00000  Uiso   1.00
He9    H     0.15420   0.61846   0.37401   0.00000  Uiso   1.00
He13   H     0.13659   0.61726   0.29151   0.00000  Uiso   1.00
Li1    H     0.15257   0.36885   0.33255   0.00000  Uiso   1.00
Be17   C     0.17793   0.41808   0.03868   0.00000  Uiso   1.00
Be21   C     0.22900   0.38790   0.04025   0.00000  Uiso   1.00
C17    N     0.25642   0.43436   0.06808   0.00000  Uiso   1.00
B5     C     0.22207   0.49178   0.08173   0.00000  Uiso   1.00
C21    N     0.17392   0.48378   0.06526   0.00000  Uiso   1.00
He17   H     0.24775   0.33671   0.02415   0.00000  Uiso   1.00
He21   H     0.14453   0.39786   0.02076   0.00000  Uiso   1.00
Li5    H     0.23193   0.53767   0.10468   0.00000  Uiso   1.00
Be25   C     0.19538   0.20655   0.22058   0.00000  Uiso   1.00
C25    N     0.14809   0.32043   0.23632   0.00000  Uiso   1.00
He25   H     0.22502   0.33785   0.21029   0.00000  Uiso   1.00
Be29   C     0.02717   0.12292   0.29397   0.00000  Uiso   1.00
C29    N     0.04427   0.41858   0.26024   0.00000  Uiso   1.00
He29   H     0.05465   0.35116   0.31564   0.00000  Uiso   1.00
Be33   C     0.15645   0.61546   0.16161   0.00000  Uiso   1.00
Be37   C     0.15863   0.58563   0.20030   0.00000  Uiso   1.00
C33    N     0.13043   0.51175   0.20195   0.00000  Uiso   1.00
B9     C     0.11221   0.49911   0.16467   0.00000  Uiso   1.00
C37    N     0.12627   0.56079   0.13935   0.00000  Uiso   1.00
He33   H     0.17847   0.61077   0.22647   0.00000  Uiso   1.00
He37   H     0.17353   0.67156   0.14836   0.00000  Uiso   1.00
Li9    H     0.08819   0.44543   0.15601   0.00000  Uiso   1.00
Be41   C     0.18388   0.79335   0.05286   0.00000  Uiso   1.00
C41    N     0.13557   0.67959   0.06660   0.00000  Uiso   1.00
He41   H     0.21436   0.66221   0.04413   0.00000  Uiso   1.00
Be45   C     0.02722   0.03773   0.04388   0.00000  Uiso   1.00
C45    N     0.04417   0.52659   0.06789   0.00000  Uiso   1.00
He45   H     0.05473   0.42155   0.02842   0.00000  Uiso   1.00
Li13   H     0.50000   0.02371   0.28718   0.00000  Uiso   1.00
Li15   H     0.29387   0.50000   1.00000   0.00000  Uiso   1.00
B45    C     0.33675   0.50000   1.00000   0.00000  Uiso   1.00
B13    C     0.16885   0.25000   0.41791   0.00000  Uiso   1.00
Li17   H     0.21107   0.25000   0.42372   0.00000  Uiso   1.00
B15    C     0.12158   0.25000   0.24584   0.00000  Uiso   1.00
Li19   H     0.08199   0.25000   0.25839   0.00000  Uiso   1.00
B17    C     0.10826   0.75000   0.07492   0.00000  Uiso   1.00
Li21   H     0.06818   0.75000   0.08656   0.00000  Uiso   1.00
B19    C     1.00000   0.05845   0.24080   0.00000  Uiso   1.00
Li25   H     1.00000   0.88374   0.10193   0.00000  Uiso   1.00
B23    C     1.00000   0.56338   0.08157   0.00000  Uiso   1.00
loop_
_geom_bond_atom_site_label_1
_geom_bond_atom_site_label_2
_geom_bond_distance
_geom_bond_site_symmetry_2
_ccdc_geom_bond_type
H1     C1      1.993   .     S
H1     C5      1.980   .     S
H1     C9      1.992   .     S
H1     C17     1.995   11    S
H5     C13     2.001   .     S
H5     C25     2.008   .     S
H5     C29     2.004   .     S
H5     C33     1.996   .     S
H9     C21     1.994   .     S
H9     C37     1.995   .     S
H9     C41     2.002   .     S
H9     C45     1.994   .     S
Be1    C1      1.386   .     A
Be1    He1     1.094   .     S
Be1    Be1     1.395   4_566 A
C1     B45     1.353   10_564 A
Be5    Be5     1.392   7     A
Be5    He5     1.096   7     S
Be5    C5      1.389   7     A
C5     B13     1.353   .     A
C5     Be5     1.389   7     A
He5    Be5     1.096   7     S
Be9    Be13    1.394   .     D
Be9    C13     1.390   .     S
Be9    He13    1.096   .     S
Be13   C9      1.388   .     S
Be13   He9     1.096   .     S
C9     B1      1.357   .     S
B1     C13     1.356   .     D
B1     Li1     1.098   .     S
Be17   Be21    1.393   .     D
Be17   C21     1.389   .     S
Be17   He21    1.096   .     S
Be21   C17     1.390   .     S
Be21   He17    1.096   .     S
C17    B5      1.354   .     D
C17    H1      1.995   11    S
B5     C21     1.357   .     S
B5     Li5     1.099   .     S
Be25   Be25    1.395   7     A
Be25   C25     1.390   7     A
Be25   He25    1.097   7     S
C25    B15     1.357   .     A
C25    Be25    1.390   7     A
He25   Be25    1.097   7     S
Be29   He29    1.096   7     S
Be29   Be29    1.389   8     A
Be29   C29     1.390   7     A
C29    Be29    1.390   7     A
C29    B19     1.359   2_655 A
He29   Be29    1.096   7     S
Be33   Be37    1.392   .     D
Be33   C37     1.389   .     S
Be33   He37    1.096   .     S
Be37   C33     1.389   .     S
Be37   He33    1.096   .     S
C33    B9      1.357   .     D
B9     C37     1.357   .     S
B9     Li9     1.098   .     S
Be41   Be41    1.392   7_565 A
Be41   C41     1.389   7_565 A
Be41   He41    1.097   7_565 S
C41    B17     1.358   .     A
C41    Be41    1.389   7_565 A
He41   Be41    1.097   7_565 S
Be45   He45    1.093   7     S
Be45   Be45    1.392   8     A
Be45   C45     1.383   7     A
C45    B23     1.355   1_455 A
C45    Be45    1.383   7     A
He45   Be45    1.093   7     S
Li13   B19     1.097   11_655 S
Li15   B45     1.096   .     S
B45    C1      1.353   10_565 A
B45    C1      1.353   11_556 A
B13    C5      1.353   7     A
B13    Li17    1.097   .     S
B15    C25     1.357   7     A
B15    Li19    1.097   .     S
B17    C41     1.358   7_565 A
B17    Li21    1.097   .     S
B19    C29     1.359   2_655 A
B19    C29     1.359   7_655 A
B19    Li13    1.097   11_655 S
Li25   B23     1.093   2_765 S
B23    C45     1.355   1_655 A
B23    C45     1.355   8_655 A
B23    Li25    1.093   2_765 S
