# Supplementary material for: Data-Driven Search Algorithm for Discovery of Synthesizable Zeolitic Imidazolate Frameworks
Source: JACS Au. 2025 Mar 7;5(3):1460–70. doi: 10.1021/jacsau.5c00077 (PMC11938011; doi:10.1021/jacsau.5c00077)
Supplement: Supplementary file 5 — au5c00077_si_005.zip [file au5c00077_si_005.zip › Tier 2/T-262_63_3_52185.cif]

data_63_3_52185.lmp-nosymm
_audit_creation_date              2023-09-12
_audit_creation_method            'Materials Studio'
_symmetry_space_group_name_H-M    'CMC21'
_symmetry_Int_Tables_number       36
_symmetry_cell_setting            orthorhombic
loop_
_symmetry_equiv_pos_as_xyz
  x,y,z
  -x,-y,z+1/2
  x,-y,z+1/2
  -x,y,z
  x+1/2,y+1/2,z
  -x+1/2,-y+1/2,z+1/2
  x+1/2,-y+1/2,z+1/2
  -x+1/2,y+1/2,z
_cell_length_a                    27.5738
_cell_length_b                    37.3787
_cell_length_c                    17.8214
_cell_angle_alpha                 90.0000
_cell_angle_beta                  90.0000
_cell_angle_gamma                 90.0000
loop_
_atom_site_label
_atom_site_type_symbol
_atom_site_fract_x
_atom_site_fract_y
_atom_site_fract_z
_atom_site_U_iso_or_equiv
_atom_site_adp_type
_atom_site_occupancy
H1     Zn    0.10426   1.01627   0.07648   0.00000  Uiso   1.00
H3     Zn    0.10398   0.10246   0.36255   0.00000  Uiso   1.00
H5     Zn    0.27175   0.33217   0.08932   0.00000  Uiso   1.00
H7     Zn    0.27985   0.37674   0.41304   0.00000  Uiso   1.00
H9     Zn    0.10982   0.22301   0.11837   0.00000  Uiso   1.00
H11    Zn    0.11055   0.27280   0.43622   0.00000  Uiso   1.00
Be1    C     0.42737   0.43545   0.08006   0.00000  Uiso   1.00
Be3    C     0.42954   0.40855   0.02596   0.00000  Uiso   1.00
C1     N     0.41220   0.42245   0.95873   0.00000  Uiso   1.00
B1     C     0.39895   0.45650   0.97438   0.00000  Uiso   1.00
C3     N     0.40672   0.46548   0.04704   0.00000  Uiso   1.00
He1    H     0.44328   0.38105   0.02927   0.00000  Uiso   1.00
He3    H     0.43777   0.43536   0.13942   0.00000  Uiso   1.00
Li1    H     0.38459   0.47506   0.93224   0.00000  Uiso   1.00
Be5    C     0.15183   0.03630   0.29577   0.00000  Uiso   1.00
Be7    C     0.15133   1.01562   0.23084   0.00000  Uiso   1.00
C5     N     0.11716   0.03006   0.18237   0.00000  Uiso   1.00
B3     C     0.09887   0.05915   0.21822   0.00000  Uiso   1.00
C7     N     0.11830   0.06385   0.28745   0.00000  Uiso   1.00
He5    H     0.17222   1.00830   0.71576   0.00000  Uiso   1.00
He7    H     0.17398   0.03360   0.34653   0.00000  Uiso   1.00
Li3    H     0.07068   0.07655   0.19447   0.00000  Uiso   1.00
Be9    C     0.02529   0.07076   0.01951   0.00000  Uiso   1.00
C9     N     0.04087   0.03831   0.04900   0.00000  Uiso   1.00
He9    H     0.05120   0.09100   0.99996   0.00000  Uiso   1.00
Be11   C     0.02534   0.16395   0.34389   0.00000  Uiso   1.00
C11    N     0.04096   0.12872   0.35052   0.00000  Uiso   1.00
He11   H     0.05139   0.18607   0.34058   0.00000  Uiso   1.00
Be13   C     0.25518   0.37608   0.94207   0.00000  Uiso   1.00
Be15   C     0.28499   0.39047   0.88655   0.00000  Uiso   1.00
C13    N     0.33254   0.38099   0.90291   0.00000  Uiso   1.00
B5     C     0.33035   0.36192   0.96739   0.00000  Uiso   1.00
C15    N     0.28436   0.35781   0.99281   0.00000  Uiso   1.00
He13   H     0.27616   0.40623   0.83648   0.00000  Uiso   1.00
He15   H     0.21577   0.37757   0.94964   0.00000  Uiso   1.00
Li5    H     0.36238   0.35035   0.99478   0.00000  Uiso   1.00
Be17   C     0.27260   0.45849   0.44581   0.00000  Uiso   1.00
Be19   C     0.30084   0.48367   0.48356   0.00000  Uiso   1.00
C17    N     0.34102   0.46617   0.51313   0.00000  Uiso   1.00
B7     C     0.33530   0.43132   0.49478   0.00000  Uiso   1.00
C19    N     0.29460   0.42527   0.45396   0.00000  Uiso   1.00
He17   H     0.29587   0.48741   0.99089   0.00000  Uiso   1.00
He19   H     0.23868   0.46152   0.41434   0.00000  Uiso   1.00
Li7    H     0.36084   0.41027   0.51177   0.00000  Uiso   1.00
Be21   C     0.31369   0.40360   0.25954   0.00000  Uiso   1.00
Be23   C     0.31127   0.39330   0.18447   0.00000  Uiso   1.00
C21    N     0.28261   0.36277   0.17977   0.00000  Uiso   1.00
B9     C     0.26976   0.35504   0.25143   0.00000  Uiso   1.00
C23    N     0.28673   0.37937   0.30149   0.00000  Uiso   1.00
He21   H     0.32716   0.40554   0.13416   0.00000  Uiso   1.00
He23   H     0.33205   0.42632   0.28622   0.00000  Uiso   1.00
Li9    H     0.24664   0.33230   0.26681   0.00000  Uiso   1.00
Be25   C     0.15652   0.27155   0.00514   0.00000  Uiso   1.00
Be27   C     0.19330   0.29682   0.99884   0.00000  Uiso   1.00
C25    N     0.21266   0.30273   0.06979   0.00000  Uiso   1.00
B11    C     0.18802   0.28042   0.11624   0.00000  Uiso   1.00
C27    N     0.15355   0.26117   0.07978   0.00000  Uiso   1.00
He25   H     0.20678   0.31094   0.94912   0.00000  Uiso   1.00
He27   H     0.13280   0.25986   0.96224   0.00000  Uiso   1.00
Li11   H     0.19481   0.27839   0.17678   0.00000  Uiso   1.00
Be29   C     0.13707   0.34951   0.47351   0.00000  Uiso   1.00
Be31   C     0.17588   0.37329   0.46983   0.00000  Uiso   1.00
C29    N     0.21481   0.35570   0.43700   0.00000  Uiso   1.00
B13    C     0.19836   0.32226   0.42103   0.00000  Uiso   1.00
C31    N     0.15128   0.31736   0.44101   0.00000  Uiso   1.00
He29   H     0.17889   0.40114   0.48873   0.00000  Uiso   1.00
He31   H     0.10038   0.35325   0.49597   0.00000  Uiso   1.00
Li13   H     0.22058   0.30146   0.39442   0.00000  Uiso   1.00
Be33   C     0.40347   0.27665   0.07536   0.00000  Uiso   1.00
Be35   C     0.37438   0.30129   0.11314   0.00000  Uiso   1.00
C33    N     0.32759   0.29844   0.08481   0.00000  Uiso   1.00
B15    C     0.32969   0.27302   0.03079   0.00000  Uiso   1.00
C35    N     0.37473   0.25903   0.02303   0.00000  Uiso   1.00
He33   H     0.38293   0.32030   0.15812   0.00000  Uiso   1.00
He35   H     0.44207   0.27031   0.08161   0.00000  Uiso   1.00
Li15   H     0.29793   0.26398   0.99877   0.00000  Uiso   1.00
Be37   C     0.40723   0.32488   0.48312   0.00000  Uiso   1.00
Be39   C     0.38113   0.34629   0.43352   0.00000  Uiso   1.00
C37    N     0.33311   0.34710   0.45718   0.00000  Uiso   1.00
B17    C     0.33197   0.32758   0.52142   0.00000  Uiso   1.00
C39    N     0.37587   0.31349   0.53927   0.00000  Uiso   1.00
He37   H     0.39266   0.36020   0.38233   0.00000  Uiso   1.00
He39   H     0.44564   0.31725   0.48332   0.00000  Uiso   1.00
Li17   H     0.29891   0.32308   0.55442   0.00000  Uiso   1.00
Be41   C     0.15798   0.21318   0.34150   0.00000  Uiso   1.00
Be43   C     0.15766   0.20101   0.26766   0.00000  Uiso   1.00
C41    N     0.12437   0.22137   0.22785   0.00000  Uiso   1.00
B19    C     0.10666   0.24561   0.27759   0.00000  Uiso   1.00
C43    N     0.12510   0.24128   0.34757   0.00000  Uiso   1.00
He41   H     0.17793   0.17919   0.24103   0.00000  Uiso   1.00
He43   H     0.17882   0.20346   0.38970   0.00000  Uiso   1.00
Li19   H     0.07902   0.26568   0.26350   0.00000  Uiso   1.00
Be45   C     0.02524   0.26854   0.06772   0.00000  Uiso   1.00
C45    N     0.04095   0.23820   0.10557   0.00000  Uiso   1.00
He45   H     0.05101   0.28788   0.04419   0.00000  Uiso   1.00
Be47   C     0.02523   0.31900   0.39278   0.00000  Uiso   1.00
C47    N     0.04104   0.28789   0.42775   0.00000  Uiso   1.00
He47   H     0.05089   0.33889   0.37100   0.00000  Uiso   1.00
Li21   H     0.50000   0.49318   0.09156   0.00000  Uiso   1.00
Li22   H     0.50000   0.30437   0.65878   0.00000  Uiso   1.00
Li23   H     0.50000   0.25653   0.97337   0.00000  Uiso   1.00
B21    C     1.00000   1.02019   0.06726   0.00000  Uiso   1.00
B22    C     1.00000   0.10868   0.35356   0.00000  Uiso   1.00
B23    C     1.00000   0.22076   0.12681   0.00000  Uiso   1.00
B25    C     1.00000   0.26971   0.44577   0.00000  Uiso   1.00
Li46   H     1.00000   0.92063   0.85878   0.00000  Uiso   1.00
loop_
_geom_bond_atom_site_label_1
_geom_bond_atom_site_label_2
_geom_bond_distance
_geom_bond_site_symmetry_2
_ccdc_geom_bond_type
H1     C5      1.988   1_565 S
H1     C9      1.993   1_565 S
H1     C3      1.993   8     S
H1     C17     1.996   6_564 S
H3     C7      2.007   .     S
H3     C11     2.007   .     S
H3     C1      2.001   6_554 S
H3     C13     1.991   6_554 S
H5     C15     1.999   1_554 S
H5     C21     1.999   .     S
H5     C25     1.997   .     S
H5     C33     1.991   .     S
H7     C19     1.997   .     S
H7     C23     1.999   .     S
H7     C29     2.004   .     S
H7     C37     2.001   .     S
H9     C27     1.990   .     S
H9     C41     1.993   .     S
H9     C45     1.995   .     S
H9     C39     2.001   6_554 S
H11    C31     2.011   .     S
H11    C43     2.011   .     S
H11    C47     2.004   .     S
H11    C35     1.993   6     S
Be1    Be3     1.394   .     D
Be1    C3      1.389   .     S
Be1    He3     1.096   .     S
Be3    C1      1.391   1_554 S
Be3    He1     1.097   .     S
C1     Be3     1.391   1_556 S
C1     B1      1.353   .     D
C1     H3      2.001   6     S
B1     C3      1.355   1_556 S
B1     Li1     1.096   .     S
C3     B1      1.355   1_554 S
C3     H1      1.993   8_545 S
Be5    Be7     1.392   1_545 D
Be5    C7      1.392   .     S
Be5    He7     1.096   .     S
Be7    Be5     1.392   1_565 D
Be7    C5      1.387   1_565 S
Be7    He5     1.097   3_574 S
C5     Be7     1.387   1_545 S
C5     H1      1.988   1_545 S
C5     B3      1.358   .     D
B3     C7      1.357   .     S
B3     Li3     1.098   .     S
He5    Be7     1.097   3_575 S
Be9    C9      1.390   .     A
Be9    He9     1.097   1_554 S
Be9    Be9     1.395   4     A
C9     H1      1.993   1_545 S
C9     B21     1.354   1_445 A
He9    Be9     1.097   1_556 S
Be11   C11     1.391   .     A
Be11   He11    1.097   .     S
Be11   Be11    1.397   4     A
C11    B22     1.356   1_455 A
Be13   Be15    1.394   .     D
Be13   C15     1.390   .     S
Be13   He15    1.096   .     S
Be15   C13     1.389   .     S
Be15   He13    1.097   .     S
C13    B5      1.354   .     D
C13    H3      1.991   6     S
B5     C15     1.355   .     S
B5     Li5     1.098   .     S
C15    H5      1.999   1_556 S
Be17   Be19    1.395   .     D
Be17   C19     1.390   .     S
Be17   He19    1.096   .     S
Be19   C17     1.390   .     S
Be19   He17    1.097   3_564 S
C17    B7      1.352   .     D
C17    H1      1.996   6_565 S
B7     C19     1.356   .     S
B7     Li7     1.099   .     S
He17   Be19    1.097   3_565 S
Be21   Be23    1.394   .     D
Be21   C23     1.390   .     S
Be21   He23    1.097   .     S
Be23   C21     1.391   .     S
Be23   He21    1.098   .     S
C21    B9      1.356   .     S
B9     C23     1.357   .     D
B9     Li9     1.097   .     S
Be25   Be27    1.390   1_554 D
Be25   C27     1.388   .     S
Be25   He27    1.097   1_554 S
Be27   Be25    1.390   1_556 D
Be27   C25     1.390   1_556 S
Be27   He25    1.096   .     S
C25    Be27    1.390   1_554 S
C25    B11     1.357   .     D
B11    C27     1.358   .     S
B11    Li11    1.098   .     S
He27   Be25    1.097   1_556 S
Be29   Be31    1.393   .     D
Be29   C31     1.390   .     S
Be29   He31    1.097   .     S
Be31   C29     1.388   .     S
Be31   He29    1.097   .     S
C29    B13     1.360   .     S
B13    C31     1.359   .     D
B13    Li13    1.098   .     S
Be33   Be35    1.395   .     D
Be33   C35     1.390   .     S
Be33   He35    1.096   .     S
Be35   C33     1.390   .     S
Be35   He33    1.097   .     S
C33    B15     1.354   .     D
B15    C35     1.355   .     S
B15    Li15    1.099   1_554 S
C35    H11     1.993   6_554 S
Li15   B15     1.099   1_556 S
Be37   Be39    1.393   .     D
Be37   C39     1.389   .     S
Be37   He39    1.097   .     S
Be39   C37     1.390   .     S
Be39   He37    1.097   .     S
C37    B17     1.358   .     D
B17    C39     1.358   .     S
B17    Li17    1.098   .     S
C39    H9      2.001   6     S
Be41   Be43    1.392   .     D
Be41   C43     1.392   .     S
Be41   He43    1.095   .     S
Be43   C41     1.388   .     S
Be43   He41    1.097   .     S
C41    B19     1.358   .     D
B19    C43     1.357   .     S
B19    Li19    1.099   .     S
Be45   C45     1.389   .     A
Be45   He45    1.097   .     S
Be45   Be45    1.392   4     A
C45    B23     1.358   1_455 A
Be47   C47     1.390   .     A
Be47   He47    1.097   .     S
Be47   Be47    1.391   4     A
C47    B25     1.359   1_455 A
Li21   B21     1.099   5_445 S
Li22   B23     1.098   6_655 S
Li23   B25     1.097   6_655 S
B21    C9      1.354   1_665 A
B21    C9      1.354   4_665 A
B21    Li21    1.099   5     S
B22    C11     1.356   1_655 A
B22    C11     1.356   4_655 A
B22    Li46    1.100   2_764 S
B23    C45     1.358   1_655 A
B23    C45     1.358   4_655 A
B23    Li22    1.098   6_654 S
B25    C47     1.359   1_655 A
B25    C47     1.359   4_655 A
B25    Li23    1.097   6_654 S
Li46   B22     1.100   2_765 S
