# Supplementary material for: Data-Driven Search Algorithm for Discovery of Synthesizable Zeolitic Imidazolate Frameworks
Source: JACS Au. 2025 Mar 7;5(3):1460–70. doi: 10.1021/jacsau.5c00077 (PMC11938011; doi:10.1021/jacsau.5c00077)
Supplement: Supplementary file 5 — au5c00077_si_005.zip [file au5c00077_si_005.zip › Tier 2/T-263_123_5_30108.cif]

data_123_5_30108.lmp-nosymm
_audit_creation_date              2023-09-12
_audit_creation_method            'Materials Studio'
_symmetry_space_group_name_H-M    'P4/MMM'
_symmetry_Int_Tables_number       123
_symmetry_cell_setting            tetragonal
loop_
_symmetry_equiv_pos_as_xyz
  x,y,z
  -x,-y,z
  -y,x,z
  y,-x,z
  -x,y,-z
  x,-y,-z
  y,x,-z
  -y,-x,-z
  -x,-y,-z
  x,y,-z
  y,-x,-z
  -y,x,-z
  x,-y,z
  -x,y,z
  -y,-x,z
  y,x,z
_cell_length_a                    26.9792
_cell_length_b                    26.9792
_cell_length_c                    48.4225
_cell_angle_alpha                 90.0000
_cell_angle_beta                  90.0000
_cell_angle_gamma                 90.0000
loop_
_atom_site_label
_atom_site_type_symbol
_atom_site_fract_x
_atom_site_fract_y
_atom_site_fract_z
_atom_site_U_iso_or_equiv
_atom_site_adp_type
_atom_site_occupancy
H1     Zn    0.23279   0.38931   0.06214   0.00000  Uiso   1.00
H2     Zn    0.11208   0.27030   0.13710   0.00000  Uiso   1.00
H3     Zn    0.11264   0.38778   0.24315   0.00000  Uiso   1.00
H4     Zn    0.22738   0.38729   0.35130   0.00000  Uiso   1.00
H5     Zn    0.11349   0.27329   0.43691   0.00000  Uiso   1.00
C1     N     0.22174   0.36764   0.02330   0.00000  Uiso   1.00
C2     N     0.25799   0.45824   0.06535   0.00000  Uiso   1.00
C3     N     0.28121   0.34023   0.07668   0.00000  Uiso   1.00
C4     N     0.17621   0.37788   0.08776   0.00000  Uiso   1.00
C5     N     0.12792   0.33044   0.11501   0.00000  Uiso   1.00
C6     N     0.04184   0.24785   0.13627   0.00000  Uiso   1.00
C7     N     0.15603   0.21527   0.12391   0.00000  Uiso   1.00
C8     N     0.13372   0.29659   0.17365   0.00000  Uiso   1.00
C9     N     0.13334   0.34192   0.21288   0.00000  Uiso   1.00
C10    N     0.12211   0.45809   0.23089   0.00000  Uiso   1.00
C11    N     0.04191   0.37824   0.25427   0.00000  Uiso   1.00
C12    N     0.15495   0.36729   0.27510   0.00000  Uiso   1.00
C13    N     0.19743   0.36627   0.31536   0.00000  Uiso   1.00
C14    N     0.24944   0.45809   0.35206   0.00000  Uiso   1.00
C15    N     0.28380   0.34305   0.36184   0.00000  Uiso   1.00
C16    N     0.17888   0.37419   0.38167   0.00000  Uiso   1.00
C17    N     0.13569   0.32968   0.41303   0.00000  Uiso   1.00
C18    N     0.12204   0.29253   0.47663   0.00000  Uiso   1.00
C19    N     0.04196   0.26880   0.42597   0.00000  Uiso   1.00
C20    N     0.15347   0.21286   0.42711   0.00000  Uiso   1.00
He1    H     0.19806   0.29140   0.02910   0.00000  Uiso   1.00
He2    H     0.33568   0.44767   0.07542   0.00000  Uiso   1.00
He3    H     0.26842   0.34238   0.12095   0.00000  Uiso   1.00
He5    H     0.05216   0.16860   0.14186   0.00000  Uiso   1.00
He7    H     0.13379   0.20768   0.08101   0.00000  Uiso   1.00
He9    H     0.21330   0.28453   0.17146   0.00000  Uiso   1.00
He11   H     0.15773   0.44778   0.19105   0.00000  Uiso   1.00
He12   H     0.05213   0.33499   0.29169   0.00000  Uiso   1.00
He14   H     0.20679   0.28640   0.31822   0.00000  Uiso   1.00
He16   H     0.32851   0.44786   0.35837   0.00000  Uiso   1.00
He17   H     0.29345   0.36718   0.40431   0.00000  Uiso   1.00
He19   H     0.15294   0.36625   0.47100   0.00000  Uiso   1.00
He20   H     0.05201   0.26362   0.38152   0.00000  Uiso   1.00
He22   H     0.11934   0.19299   0.38801   0.00000  Uiso   1.00
Be1    C     0.11136   0.37909   0.11702   0.00000  Uiso   1.00
Be2    C     0.14075   0.40831   0.09981   0.00000  Uiso   1.00
B1     C     0.16664   0.33160   0.09723   0.00000  Uiso   1.00
Be3    C     0.18203   0.32875   0.20708   0.00000  Uiso   1.00
Be4    C     0.18231   0.30116   0.18280   0.00000  Uiso   1.00
B2     C     0.10596   0.32274   0.19194   0.00000  Uiso   1.00
Be5    C     0.19184   0.31767   0.30641   0.00000  Uiso   1.00
Be6    C     0.16580   0.31831   0.28160   0.00000  Uiso   1.00
B3     C     0.17366   0.39448   0.29627   0.00000  Uiso   1.00
Be7    C     0.11505   0.37681   0.41160   0.00000  Uiso   1.00
Be8    C     0.14135   0.40408   0.39205   0.00000  Uiso   1.00
B4     C     0.17354   0.32983   0.39459   0.00000  Uiso   1.00
Be33   C     0.20706   0.32095   0.01437   0.00000  Uiso   1.00
Be34   C     0.30573   0.47419   0.07137   0.00000  Uiso   1.00
Be35   C     0.32607   0.28959   0.10387   0.00000  Uiso   1.00
Be37   C     0.97421   0.19937   0.13991   0.00000  Uiso   1.00
Be39   C     0.19477   0.15826   0.09761   0.00000  Uiso   1.00
Be41   C     0.14403   0.47418   0.20652   0.00000  Uiso   1.00
Be42   C     0.97420   0.35150   0.27707   0.00000  Uiso   1.00
Be44   C     0.29785   0.47420   0.35588   0.00000  Uiso   1.00
Be45   C     0.34215   0.30568   0.38780   0.00000  Uiso   1.00
Be47   C     0.14084   0.33766   0.48563   0.00000  Uiso   1.00
Be48   C     0.97422   0.26516   0.39880   0.00000  Uiso   1.00
Be50   C     0.18508   0.14858   0.40310   0.00000  Uiso   1.00
He57   H     0.14017   0.44830   0.09584   0.00000  Uiso   1.00
He58   H     0.08040   0.38907   0.13058   0.00000  Uiso   1.00
Li4    H     0.18787   0.29860   0.09120   0.00000  Uiso   1.00
He59   H     0.21266   0.33977   0.22066   0.00000  Uiso   1.00
Li5    H     0.06550   0.32620   0.19062   0.00000  Uiso   1.00
He60   H     0.15468   0.28775   0.26800   0.00000  Uiso   1.00
Li6    H     0.17153   0.43506   0.29721   0.00000  Uiso   1.00
He61   H     0.13668   0.44244   0.38507   0.00000  Uiso   1.00
He62   H     0.08305   0.38705   0.42436   0.00000  Uiso   1.00
Li7    H     0.19768   0.29773   0.39092   0.00000  Uiso   1.00
Li1    H     0.19133   0.50000   0.05631   0.00000  Uiso   1.00
Li8    H     0.09145   0.50000   0.26506   0.00000  Uiso   1.00
B5     C     0.31313   0.31313   0.06122   0.00000  Uiso   1.00
B6     C     0.19055   0.19055   0.13893   0.00000  Uiso   1.00
B7     C     0.30780   0.30780   0.34694   0.00000  Uiso   1.00
B8     C     0.19320   0.19320   0.44047   0.00000  Uiso   1.00
Li9    H     0.31580   0.31580   0.03863   0.00000  Uiso   1.00
Li10   H     0.19736   0.19736   0.16095   0.00000  Uiso   1.00
Li11   H     0.29969   0.29969   0.32520   0.00000  Uiso   1.00
Li12   H     0.20694   0.20694   0.46039   0.00000  Uiso   1.00
B9     C     1.00000   0.27561   0.13481   0.00000  Uiso   1.00
B10    C     1.00000   0.39280   0.24101   0.00000  Uiso   1.00
B11    C     1.00000   0.27067   0.44147   0.00000  Uiso   1.00
Li14   H     1.00000   0.41516   0.22206   0.00000  Uiso   1.00
Li15   H     1.00000   0.27391   0.46406   0.00000  Uiso   1.00
B16    C     0.60585   0.23040   1.00000   0.00000  Uiso   1.00
Li30   H     0.75732   0.43296   1.00000   0.00000  Uiso   1.00
B17    C     0.50000   0.23090   0.06156   0.00000  Uiso   1.00
B18    C     0.50000   0.10992   0.24486   0.00000  Uiso   1.00
B19    C     0.50000   0.22187   0.34973   0.00000  Uiso   1.00
Li22   H     0.50000   0.18165   0.34640   0.00000  Uiso   1.00
Li2    H     0.90432   0.22924   0.50000   0.00000  Uiso   1.00
B38    C     0.88880   0.26684   0.50000   0.00000  Uiso   1.00
Li3    H     0.31591   1.00000   0.13164   0.00000  Uiso   1.00
loop_
_geom_bond_atom_site_label_1
_geom_bond_atom_site_label_2
_geom_bond_distance
_geom_bond_site_symmetry_2
_ccdc_geom_bond_type
H1     C1      1.992   .     S
H1     C2      1.986   .     S
H1     C3      1.989   .     S
H1     C4      1.991   .     S
H2     C5      1.990   .     S
H2     C6      1.990   .     S
H2     C7      2.005   .     S
H2     C8      1.994   .     S
H3     C9      1.998   .     S
H3     C10     2.004   .     S
H3     C11     1.999   .     S
H3     C12     2.001   .     S
H4     C13     2.001   .     S
H4     C14     2.001   .     S
H4     C15     2.000   .     S
H4     C16     2.000   .     S
H5     C17     2.003   .     S
H5     C18     2.005   .     S
H5     C19     2.005   .     S
H5     C20     2.012   .     S
C1     Be33    1.389   .     A
C1     B16     1.356   4_564 A
C2     Be34    1.389   .     A
C2     B17     1.355   4_565 A
C3     B5      1.355   .     A
C3     Be35    1.390   16    A
C4     Be2     1.389   .     S
C4     B1      1.355   .     D
C5     Be1     1.390   .     S
C5     B1      1.354   .     S
C6     B9      1.356   1_455 A
C6     Be37    1.389   14_655 A
C7     B6      1.357   .     A
C7     Be39    1.390   16    A
C8     Be4     1.389   .     S
C8     B2      1.357   .     S
C9     Be3     1.390   .     S
C9     B2      1.357   .     D
C10    Be41    1.390   .     A
C10    B18     1.358   4_565 A
C11    B10     1.358   1_455 A
C11    Be42    1.389   14_655 A
C12    Be6     1.390   .     S
C12    B3      1.358   .     S
C13    Be5     1.389   .     S
C13    B3      1.359   .     D
C14    Be44    1.389   .     A
C14    B19     1.358   4_565 A
C15    B7      1.358   .     A
C15    Be45    1.389   16    A
C16    Be8     1.389   .     S
C16    B4      1.358   .     D
C17    Be7     1.390   .     S
C17    B4      1.356   .     S
C18    Be47    1.389   .     A
C18    B38     1.359   5_656 A
C19    B11     1.359   1_455 A
C19    Be48    1.389   14_655 A
C20    B8      1.360   .     A
C20    Be50    1.389   16    A
He1    Be33    1.097   .     S
He2    Be34    1.097   .     S
He3    Be35    1.097   16    S
He5    Be37    1.097   14_655 S
He7    Be39    1.097   16    S
He9    Be4     1.096   .     S
He11   Be41    1.097   .     S
He12   Be42    1.097   14_655 S
He14   Be5     1.096   .     S
He16   Be44    1.097   .     S
He17   Be45    1.097   16    S
He19   Be47    1.097   .     S
He20   Be48    1.097   14_655 S
He22   Be50    1.096   16    S
Be1    Be2     1.394   .     D
Be1    He58    1.096   .     S
Be2    He57    1.096   .     S
B1     Li4     1.098   .     S
Be3    Be4     1.392   .     D
Be3    He59    1.097   .     S
B2     Li5     1.097   .     S
Be5    Be6     1.391   .     D
Be6    He60    1.097   .     S
B3     Li6     1.097   .     S
Be7    Be8     1.393   .     D
Be7    He62    1.097   .     S
Be8    He61    1.096   .     S
B4     Li7     1.098   .     S
Be33   Be33    1.392   10    A
Be34   Be34    1.393   13_565 A
Be35   C3      1.390   16    A
Be35   He3     1.097   16    S
Be35   Be35    1.392   16    A
Be37   C6      1.389   14_655 A
Be37   He5     1.097   14_655 S
Be37   Be37    1.392   14_755 A
Be39   C7      1.390   16    A
Be39   He7     1.097   16    S
Be39   Be39    1.393   16    A
Be41   Be41    1.393   13_565 A
Be42   C11     1.389   14_655 A
Be42   He12    1.097   14_655 S
Be42   Be42    1.392   14_755 A
Be44   Be44    1.392   13_565 A
Be45   C15     1.389   16    A
Be45   He17    1.097   16    S
Be45   Be45    1.391   16    A
Be47   Be47    1.392   10_556 A
Be48   C19     1.389   14_655 A
Be48   He20    1.097   14_655 S
Be48   Be48    1.391   14_755 A
Be50   C20     1.389   16    A
Be50   He22    1.096   16    S
Be50   Be50    1.393   16    A
Li1    B17     1.098   4_565 S
Li8    B18     1.098   4_565 S
B5     C3      1.355   16    A
B5     Li9     1.099   .     S
B6     C7      1.357   16    A
B6     Li10    1.097   .     S
B7     C15     1.358   16    A
B7     Li11    1.097   .     S
B8     C20     1.360   16    A
B8     Li12    1.098   .     S
B9     C6      1.356   1_655 A
B9     C6      1.356   14_655 A
B9     Li3     1.098   3_755 S
B10    C11     1.358   1_655 A
B10    C11     1.358   14_655 A
B10    Li14    1.098   .     S
B11    C19     1.359   1_655 A
B11    C19     1.359   14_655 A
B11    Li15    1.097   .     S
B16    C1      1.356   3_656 A
B16    C1      1.356   12_656 A
B16    Li30    1.098   8_667 S
Li30   B16     1.098   8_667 S
B17    C2      1.355   3_655 A
B17    C2      1.355   16    A
B17    Li1     1.098   3_655 S
B18    C10     1.358   3_655 A
B18    C10     1.358   16    A
B18    Li8     1.098   3_655 S
B19    Li22    1.097   .     S
B19    C14     1.358   3_655 A
B19    C14     1.358   16    A
Li2    B38     1.097   .     S
B38    C18     1.359   5_656 A
B38    C18     1.359   14_655 A
Li3    B9      1.098   4_575 S
