# Supplementary material for: Data-Driven Search Algorithm for Discovery of Synthesizable Zeolitic Imidazolate Frameworks
Source: JACS Au. 2025 Mar 7;5(3):1460–70. doi: 10.1021/jacsau.5c00077 (PMC11938011; doi:10.1021/jacsau.5c00077)
Supplement: Supplementary file 5 — au5c00077_si_005.zip [file au5c00077_si_005.zip › Tier 2/T-264_63_3_26867.cif]

data_63_3_26867.lmp-nosymm
_audit_creation_date              2023-09-12
_audit_creation_method            'Materials Studio'
_symmetry_space_group_name_H-M    'P1'
_symmetry_Int_Tables_number       1
_symmetry_cell_setting            triclinic
loop_
_symmetry_equiv_pos_as_xyz
  x,y,z
_cell_length_a                    13.0077
_cell_length_b                    13.0138
_cell_length_c                    51.0453
_cell_angle_alpha                 90.1400
_cell_angle_beta                  87.9679
_cell_angle_gamma                 97.8666
loop_
_atom_site_label
_atom_site_type_symbol
_atom_site_fract_x
_atom_site_fract_y
_atom_site_fract_z
_atom_site_U_iso_or_equiv
_atom_site_adp_type
_atom_site_occupancy
H1     Zn    0.98147   0.30753   0.02639   0.00000  Uiso   1.00
H2     Zn    0.61500   0.96432   0.02468   0.00000  Uiso   1.00
H3     Zn    0.19989   0.37991   0.12942   0.00000  Uiso   1.00
H4     Zn    0.53731   0.75114   0.13201   0.00000  Uiso   1.00
H5     Zn    0.81966   0.49583   0.18508   0.00000  Uiso   1.00
H6     Zn    0.47469   0.13245   0.18977   0.00000  Uiso   1.00
Li1    H     0.05141   0.09586   0.00080   0.00000  Uiso   1.00
He1    H     0.81500   0.31390   0.14245   0.00000  Uiso   1.00
Li2    H     0.61520   0.34386   0.20880   0.00000  Uiso   1.00
C1     N     0.66793   0.85586   0.00218   0.00000  Uiso   1.00
B1     C     0.94985   0.49668   0.99590   0.00000  Uiso   1.00
C2     N     0.08670   0.26345   0.00062   0.00000  Uiso   1.00
C3     N     0.60768   0.22189   0.17960   0.00000  Uiso   1.00
C4     N     0.91923   0.59207   0.99775   0.00000  Uiso   1.00
Be1    C     0.91369   0.61327   0.02442   0.00000  Uiso   1.00
Be2    C     0.93810   0.52751   0.03795   0.00000  Uiso   1.00
C5     N     0.96248   0.45461   0.01966   0.00000  Uiso   1.00
He2    H     0.65640   0.14505   0.14428   0.00000  Uiso   1.00
He3    H     0.94132   0.51330   0.05906   0.00000  Uiso   1.00
He4    H     0.89035   0.68620   0.03175   0.00000  Uiso   1.00
Be3    C     0.38455   0.89931   0.02275   0.00000  Uiso   1.00
Be4    C     0.29928   0.91320   0.00813   0.00000  Uiso   1.00
C6     N     0.47031   0.96476   0.01272   0.00000  Uiso   1.00
He5    H     0.21848   0.87596   0.00995   0.00000  Uiso   1.00
He6    H     0.38992   0.84933   0.03979   0.00000  Uiso   1.00
Be5    C     0.66584   0.19742   0.01740   0.00000  Uiso   1.00
Be6    C     0.75026   0.27560   0.01791   0.00000  Uiso   1.00
C7     N     0.83894   0.23012   0.02211   0.00000  Uiso   1.00
B2     C     0.80574   0.12679   0.02411   0.00000  Uiso   1.00
C8     N     0.70187   0.10303   0.02108   0.00000  Uiso   1.00
He7    H     0.75363   0.35985   0.01567   0.00000  Uiso   1.00
He8    H     0.58337   0.20195   0.01460   0.00000  Uiso   1.00
Li3    H     0.85753   0.06881   0.02759   0.00000  Uiso   1.00
Be7    C     0.00884   0.25709   0.10699   0.00000  Uiso   1.00
Be8    C     0.95811   0.23941   0.08350   0.00000  Uiso   1.00
C9     N     0.01647   0.29751   0.06403   0.00000  Uiso   1.00
B3     C     0.09969   0.34835   0.07616   0.00000  Uiso   1.00
C10    N     0.09831   0.32703   0.10221   0.00000  Uiso   1.00
He9    H     0.88506   0.19055   0.07923   0.00000  Uiso   1.00
He10   H     0.98770   0.22586   0.12669   0.00000  Uiso   1.00
Li4    H     0.16067   0.40182   0.06601   0.00000  Uiso   1.00
Be9    C     0.49581   0.93730   0.10129   0.00000  Uiso   1.00
Be10   C     0.51539   0.98484   0.07696   0.00000  Uiso   1.00
C11    N     0.57999   0.92870   0.06223   0.00000  Uiso   1.00
B4     C     0.59923   0.85059   0.07817   0.00000  Uiso   1.00
C12    N     0.55094   0.85313   0.10218   0.00000  Uiso   1.00
He11   H     0.48663   0.05351   0.06904   0.00000  Uiso   1.00
He12   H     0.44587   0.95765   0.11771   0.00000  Uiso   1.00
Li5    H     0.64891   0.79220   0.07232   0.00000  Uiso   1.00
Be11   C     0.43821   0.59139   0.09443   0.00000  Uiso   1.00
Be12   C     0.36127   0.50605   0.09340   0.00000  Uiso   1.00
C13    N     0.31011   0.49474   0.11777   0.00000  Uiso   1.00
B5     C     0.35922   0.57092   0.13291   0.00000  Uiso   1.00
C14    N     0.43574   0.63298   0.11951   0.00000  Uiso   1.00
He13   H     0.33915   0.45330   0.07716   0.00000  Uiso   1.00
He14   H     0.49351   0.62590   0.07913   0.00000  Uiso   1.00
Li6    H     0.33668   0.58341   0.15346   0.00000  Uiso   1.00
Be13   C     0.04361   0.47048   0.19766   0.00000  Uiso   1.00
Be14   C     0.13169   0.44146   0.18493   0.00000  Uiso   1.00
C15    N     0.11033   0.42544   0.15866   0.00000  Uiso   1.00
B6     C     0.01216   0.44754   0.15613   0.00000  Uiso   1.00
C16    N     0.96833   0.47467   0.17918   0.00000  Uiso   1.00
He15   H     0.20669   0.42896   0.19259   0.00000  Uiso   1.00
He16   H     0.02916   0.48942   0.21829   0.00000  Uiso   1.00
Li7    H     0.97254   0.44414   0.13744   0.00000  Uiso   1.00
Be15   C     0.40669   0.89852   0.19686   0.00000  Uiso   1.00
Be16   C     0.41682   0.80758   0.18307   0.00000  Uiso   1.00
C17    N     0.48479   0.83297   0.16174   0.00000  Uiso   1.00
B7     C     0.51669   0.93628   0.16386   0.00000  Uiso   1.00
C18    N     0.47176   0.97948   0.18472   0.00000  Uiso   1.00
He17   H     0.37931   0.72785   0.18644   0.00000  Uiso   1.00
He18   H     0.35969   0.91181   0.21449   0.00000  Uiso   1.00
Li8    H     0.57392   0.98015   0.15037   0.00000  Uiso   1.00
Be17   C     0.83609   0.68985   0.15050   0.00000  Uiso   1.00
Be18   C     0.77061   0.74941   0.13819   0.00000  Uiso   1.00
C19    N     0.66927   0.70046   0.14173   0.00000  Uiso   1.00
B8     C     0.67605   0.61484   0.15637   0.00000  Uiso   1.00
C20    N     0.77548   0.60386   0.16170   0.00000  Uiso   1.00
He19   H     0.78827   0.82204   0.12706   0.00000  Uiso   1.00
He20   H     0.92081   0.70139   0.15197   0.00000  Uiso   1.00
Li9    H     0.60877   0.55852   0.16244   0.00000  Uiso   1.00
Be19   C     0.29126   0.09993   0.15433   0.00000  Uiso   1.00
Be20   C     0.22832   0.15653   0.14026   0.00000  Uiso   1.00
C21    N     0.26559   0.26120   0.14278   0.00000  Uiso   1.00
B9     C     0.34794   0.26496   0.15854   0.00000  Uiso   1.00
C22    N     0.36762   0.16932   0.16567   0.00000  Uiso   1.00
He21   H     0.16117   0.13018   0.12839   0.00000  Uiso   1.00
He22   H     0.28788   0.01587   0.15695   0.00000  Uiso   1.00
Li10   H     0.39565   0.33725   0.16418   0.00000  Uiso   1.00
Be21   C     0.76545   0.62632   0.23188   0.00000  Uiso   1.00
C23    N     0.79877   0.53571   0.22252   0.00000  Uiso   1.00
Li11   H     0.83568   0.88573   0.00337   0.00000  Uiso   1.00
He23   H     0.74391   0.68501   0.21848   0.00000  Uiso   1.00
Li12   H     0.84621   0.40607   0.24340   0.00000  Uiso   1.00
Be22   C     0.34234   0.19910   0.23546   0.00000  Uiso   1.00
C24    N     0.42962   0.15660   0.22670   0.00000  Uiso   1.00
He24   H     0.28850   0.22528   0.22167   0.00000  Uiso   1.00
Be23   C     0.67125   0.21115   0.15760   0.00000  Uiso   1.00
Be24   C     0.74992   0.29519   0.15664   0.00000  Uiso   1.00
C25    N     0.73526   0.35880   0.17796   0.00000  Uiso   1.00
B10    C     0.64781   0.31275   0.19079   0.00000  Uiso   1.00
B11    C     0.76636   0.83665   0.99665   0.00000  Uiso   1.00
H7     Zn    0.60567   0.00196   0.46259   0.00000  Uiso   1.00
H8     Zn    0.95421   0.35445   0.46271   0.00000  Uiso   1.00
H9     Zn    0.56040   0.75261   0.36143   0.00000  Uiso   1.00
H10    Zn    0.19640   0.40697   0.35842   0.00000  Uiso   1.00
H11    Zn    0.46453   0.13371   0.30772   0.00000  Uiso   1.00
H12    Zn    0.82282   0.48908   0.30339   0.00000  Uiso   1.00
C26    N     0.03956   0.30584   0.49083   0.00000  Uiso   1.00
Li13   H     0.62078   0.33278   0.28292   0.00000  Uiso   1.00
Li14   H     0.06219   0.15256   0.47710   0.00000  Uiso   1.00
B12    C     0.74250   0.87613   0.49152   0.00000  Uiso   1.00
C27    N     0.65321   0.91921   0.49166   0.00000  Uiso   1.00
Li15   H     0.80247   0.88820   0.47572   0.00000  Uiso   1.00
Be25   C     0.76904   0.46853   0.47612   0.00000  Uiso   1.00
Be26   C     0.74887   0.55951   0.48851   0.00000  Uiso   1.00
B13    C     0.91534   0.55091   0.48968   0.00000  Uiso   1.00
C28    N     0.87468   0.46309   0.47733   0.00000  Uiso   1.00
He25   H     0.67584   0.59173   0.49177   0.00000  Uiso   1.00
He26   H     0.71656   0.40674   0.46693   0.00000  Uiso   1.00
Be27   C     0.39588   0.20673   0.48553   0.00000  Uiso   1.00
Be28   C     0.48763   0.18610   0.47296   0.00000  Uiso   1.00
C29    N     0.49520   0.08154   0.47635   0.00000  Uiso   1.00
B14    C     0.40785   0.04180   0.49014   0.00000  Uiso   1.00
He27   H     0.54860   0.23765   0.46225   0.00000  Uiso   1.00
He28   H     0.78688   0.33483   0.35307   0.00000  Uiso   1.00
Be29   C     0.13473   0.90936   0.48372   0.00000  Uiso   1.00
Be30   C     0.05351   0.82759   0.48360   0.00000  Uiso   1.00
He29   H     0.03028   0.77022   0.46839   0.00000  Uiso   1.00
He30   H     0.19448   0.93579   0.46861   0.00000  Uiso   1.00
Be31   C     0.82107   0.22479   0.42399   0.00000  Uiso   1.00
Be32   C     0.74027   0.14280   0.42375   0.00000  Uiso   1.00
C30    N     0.72123   0.10660   0.44928   0.00000  Uiso   1.00
B15    C     0.78867   0.16817   0.46415   0.00000  Uiso   1.00
C31    N     0.85185   0.23966   0.44967   0.00000  Uiso   1.00
He31   H     0.69545   0.10733   0.40747   0.00000  Uiso   1.00
He32   H     0.85907   0.27325   0.40792   0.00000  Uiso   1.00
Li16   H     0.79333   0.15954   0.48546   0.00000  Uiso   1.00
Be33   C     0.43461   0.83280   0.40498   0.00000  Uiso   1.00
Be34   C     0.44345   0.89159   0.42779   0.00000  Uiso   1.00
C32    N     0.54829   0.92037   0.43202   0.00000  Uiso   1.00
B16    C     0.59938   0.87695   0.41212   0.00000  Uiso   1.00
C33    N     0.53395   0.82288   0.39529   0.00000  Uiso   1.00
He33   H     0.38321   0.91638   0.44097   0.00000  Uiso   1.00
He34   H     0.36524   0.79626   0.39520   0.00000  Uiso   1.00
Li17   H     0.68430   0.88427   0.40995   0.00000  Uiso   1.00
Be35   C     0.05378   0.51300   0.39343   0.00000  Uiso   1.00
Be36   C     0.00077   0.50302   0.41763   0.00000  Uiso   1.00
C34    N     0.02354   0.41359   0.42964   0.00000  Uiso   1.00
B17    C     0.08714   0.37118   0.41230   0.00000  Uiso   1.00
C35    N     0.10655   0.42776   0.38993   0.00000  Uiso   1.00
He35   H     0.94976   0.55327   0.42727   0.00000  Uiso   1.00
He36   H     0.05621   0.57331   0.37836   0.00000  Uiso   1.00
Li18   H     0.11898   0.29885   0.41590   0.00000  Uiso   1.00
Be37   C     0.41401   0.45215   0.37671   0.00000  Uiso   1.00
Be38   C     0.49745   0.53107   0.37735   0.00000  Uiso   1.00
C36    N     0.47015   0.61687   0.36453   0.00000  Uiso   1.00
B18    C     0.37122   0.58855   0.35710   0.00000  Uiso   1.00
C37    N     0.33480   0.48877   0.36347   0.00000  Uiso   1.00
He37   H     0.57415   0.53210   0.38570   0.00000  Uiso   1.00
He38   H     0.40578   0.37275   0.38445   0.00000  Uiso   1.00
Li19   H     0.32672   0.63973   0.34643   0.00000  Uiso   1.00
Be39   C     0.45956   0.90199   0.29577   0.00000  Uiso   1.00
Be40   C     0.48009   0.81232   0.30829   0.00000  Uiso   1.00
C38    N     0.51198   0.83911   0.33338   0.00000  Uiso   1.00
B19    C     0.51220   0.94318   0.33511   0.00000  Uiso   1.00
C39    N     0.48133   0.98480   0.31287   0.00000  Uiso   1.00
He39   H     0.47360   0.73184   0.30144   0.00000  Uiso   1.00
He40   H     0.43216   0.91340   0.27605   0.00000  Uiso   1.00
Li20   H     0.53375   0.98843   0.35274   0.00000  Uiso   1.00
Be41   C     0.05925   0.51458   0.29164   0.00000  Uiso   1.00
Be42   C     0.14833   0.49824   0.30457   0.00000  Uiso   1.00
C40    N     0.11771   0.45569   0.32900   0.00000  Uiso   1.00
B20    C     0.01239   0.44431   0.32980   0.00000  Uiso   1.00
C41    N     0.97334   0.47860   0.30768   0.00000  Uiso   1.00
He41   H     0.23065   0.51502   0.29853   0.00000  Uiso   1.00
He42   H     0.05011   0.54772   0.27226   0.00000  Uiso   1.00
Li21   H     0.96391   0.41156   0.34660   0.00000  Uiso   1.00
Be43   C     0.26161   0.10270   0.34230   0.00000  Uiso   1.00
Be44   C     0.19611   0.16633   0.35441   0.00000  Uiso   1.00
C42    N     0.23948   0.26875   0.35015   0.00000  Uiso   1.00
B21    C     0.32752   0.26436   0.33535   0.00000  Uiso   1.00
C43    N     0.34542   0.16583   0.33059   0.00000  Uiso   1.00
He43   H     0.12300   0.14704   0.36580   0.00000  Uiso   1.00
He44   H     0.25601   0.01793   0.34128   0.00000  Uiso   1.00
Li22   H     0.38065   0.33280   0.32855   0.00000  Uiso   1.00
Be45   C     0.85924   0.68343   0.33855   0.00000  Uiso   1.00
Be46   C     0.79882   0.74699   0.35252   0.00000  Uiso   1.00
C44    N     0.69522   0.70607   0.35016   0.00000  Uiso   1.00
B22    C     0.69574   0.62157   0.33453   0.00000  Uiso   1.00
C45    N     0.79299   0.60345   0.32747   0.00000  Uiso   1.00
He45   H     0.82124   0.81710   0.36407   0.00000  Uiso   1.00
He46   H     0.94374   0.68823   0.33572   0.00000  Uiso   1.00
Li23   H     0.62551   0.57097   0.32881   0.00000  Uiso   1.00
Be47   C     0.76643   0.62445   0.25915   0.00000  Uiso   1.00
C46    N     0.80056   0.53275   0.26675   0.00000  Uiso   1.00
He47   H     0.74609   0.68143   0.27364   0.00000  Uiso   1.00
Be48   C     0.33997   0.19894   0.26276   0.00000  Uiso   1.00
C47    N     0.42548   0.15580   0.27093   0.00000  Uiso   1.00
B23    C     0.47725   0.13249   0.24864   0.00000  Uiso   1.00
He48   H     0.28358   0.22499   0.27691   0.00000  Uiso   1.00
Li24   H     0.54916   0.09702   0.24839   0.00000  Uiso   1.00
Be49   C     0.72823   0.31006   0.33863   0.00000  Uiso   1.00
Be50   C     0.64633   0.22902   0.33964   0.00000  Uiso   1.00
C48    N     0.59340   0.22953   0.31649   0.00000  Uiso   1.00
B24    C     0.64369   0.31105   0.30243   0.00000  Uiso   1.00
C49    N     0.72678   0.36130   0.31482   0.00000  Uiso   1.00
He49   H     0.62201   0.17145   0.35506   0.00000  Uiso   1.00
He50   H     0.36208   0.27922   0.48750   0.00000  Uiso   1.00
B25    C     0.07911   0.21469   0.49155   0.00000  Uiso   1.00
Li25   H     0.99828   0.57121   0.49332   0.00000  Uiso   1.00
B26    C     0.81859   0.48210   0.24413   0.00000  Uiso   1.00
H13    Zn    0.86771   0.73778   0.51895   0.00000  Uiso   1.00
H14    Zn    0.21796   0.08955   0.51911   0.00000  Uiso   1.00
H15    Zn    0.74714   0.55489   0.62548   0.00000  Uiso   1.00
H16    Zn    0.38985   0.20273   0.62530   0.00000  Uiso   1.00
H17    Zn    0.11601   0.47454   0.68567   0.00000  Uiso   1.00
H18    Zn    0.46967   0.82501   0.68448   0.00000  Uiso   1.00
Be51   C     0.13954   0.30054   0.52585   0.00000  Uiso   1.00
Be52   C     0.07843   0.36128   0.51246   0.00000  Uiso   1.00
C50    N     0.13803   0.20688   0.51269   0.00000  Uiso   1.00
He51   H     0.05879   0.43873   0.51702   0.00000  Uiso   1.00
He52   H     0.18253   0.31671   0.54381   0.00000  Uiso   1.00
Be53   C     0.60018   0.88602   0.51490   0.00000  Uiso   1.00
Be54   C     0.66051   0.82447   0.52830   0.00000  Uiso   1.00
C51    N     0.75138   0.81986   0.51348   0.00000  Uiso   1.00
He53   H     0.64593   0.78507   0.54727   0.00000  Uiso   1.00
He54   H     0.52469   0.90965   0.52040   0.00000  Uiso   1.00
C52    N     0.84253   0.61204   0.49662   0.00000  Uiso   1.00
Li26   H     0.38929   0.95980   0.49572   0.00000  Uiso   1.00
C53    N     0.34511   0.11427   0.49598   0.00000  Uiso   1.00
Li27   H     0.35332   0.58883   0.68148   0.00000  Uiso   1.00
C54    N     0.99984   0.82619   0.50764   0.00000  Uiso   1.00
B27    C     0.04854   0.90713   0.52131   0.00000  Uiso   1.00
C55    N     0.13162   0.95874   0.50785   0.00000  Uiso   1.00
Li28   H     0.02480   0.92719   0.54133   0.00000  Uiso   1.00
Be55   C     0.94091   0.59422   0.58800   0.00000  Uiso   1.00
Be56   C     0.96696   0.64001   0.56360   0.00000  Uiso   1.00
C56    N     0.88054   0.67953   0.55470   0.00000  Uiso   1.00
B28    C     0.80483   0.65449   0.57348   0.00000  Uiso   1.00
C57    N     0.83801   0.60460   0.59423   0.00000  Uiso   1.00
He55   H     0.04053   0.64855   0.55213   0.00000  Uiso   1.00
He56   H     0.98744   0.55409   0.60106   0.00000  Uiso   1.00
Li29   H     0.72575   0.67409   0.57232   0.00000  Uiso   1.00
Be57   C     0.36029   0.01574   0.58772   0.00000  Uiso   1.00
Be58   C     0.31741   0.99112   0.56351   0.00000  Uiso   1.00
C58    N     0.27389   0.07603   0.55480   0.00000  Uiso   1.00
B29    C     0.29344   0.14950   0.57359   0.00000  Uiso   1.00
C59    N     0.34369   0.11613   0.59413   0.00000  Uiso   1.00
He57   H     0.31362   0.91942   0.55204   0.00000  Uiso   1.00
He58   H     0.40213   0.96976   0.60057   0.00000  Uiso   1.00
Li30   H     0.26914   0.22680   0.57266   0.00000  Uiso   1.00
Be59   C     0.56094   0.31015   0.58908   0.00000  Uiso   1.00
Be60   C     0.64312   0.39087   0.58915   0.00000  Uiso   1.00
C60    N     0.64165   0.43973   0.61336   0.00000  Uiso   1.00
B30    C     0.55980   0.38733   0.62714   0.00000  Uiso   1.00
C61    N     0.50809   0.30875   0.61324   0.00000  Uiso   1.00
He59   H     0.70215   0.41704   0.57383   0.00000  Uiso   1.00
He60   H     0.53613   0.25407   0.57370   0.00000  Uiso   1.00
Li31   H     0.53718   0.40713   0.64723   0.00000  Uiso   1.00
Be61   C     0.88054   0.41072   0.68730   0.00000  Uiso   1.00
Be62   C     0.79570   0.42686   0.67267   0.00000  Uiso   1.00
C62    N     0.83028   0.49820   0.65299   0.00000  Uiso   1.00
B31    C     0.93314   0.52542   0.65680   0.00000  Uiso   1.00
C63    N     0.96707   0.47499   0.67734   0.00000  Uiso   1.00
He61   H     0.71435   0.39136   0.67441   0.00000  Uiso   1.00
He62   H     0.88586   0.36016   0.70422   0.00000  Uiso   1.00
Li32   H     0.98349   0.58313   0.64486   0.00000  Uiso   1.00
Be63   C     0.53322   0.05993   0.68559   0.00000  Uiso   1.00
Be64   C     0.51707   0.14687   0.67124   0.00000  Uiso   1.00
C64    N     0.44592   0.11517   0.65216   0.00000  Uiso   1.00
B32    C     0.41889   0.01174   0.65606   0.00000  Uiso   1.00
C65    N     0.46924   0.97484   0.67609   0.00000  Uiso   1.00
He63   H     0.55246   0.22796   0.67277   0.00000  Uiso   1.00
He64   H     0.58366   0.05218   0.70204   0.00000  Uiso   1.00
Li33   H     0.36146   0.96314   0.64454   0.00000  Uiso   1.00
Be65   C     0.10325   0.29721   0.64734   0.00000  Uiso   1.00
Be66   C     0.16522   0.23468   0.63365   0.00000  Uiso   1.00
C66    N     0.26834   0.26936   0.63878   0.00000  Uiso   1.00
B33    C     0.26552   0.35000   0.65563   0.00000  Uiso   1.00
C67    N     0.16754   0.37103   0.66106   0.00000  Uiso   1.00
He65   H     0.14354   0.16874   0.62061   0.00000  Uiso   1.00
He66   H     0.01858   0.29518   0.64812   0.00000  Uiso   1.00
Li34   H     0.33503   0.39471   0.66360   0.00000  Uiso   1.00
Be67   C     0.64909   0.84051   0.64498   0.00000  Uiso   1.00
Be68   C     0.71322   0.77916   0.63163   0.00000  Uiso   1.00
C68    N     0.67913   0.67603   0.63793   0.00000  Uiso   1.00
B34    C     0.59706   0.67817   0.65504   0.00000  Uiso   1.00
C69    N     0.57482   0.77575   0.65961   0.00000  Uiso   1.00
He67   H     0.78007   0.80129   0.61814   0.00000  Uiso   1.00
He68   H     0.65026   0.92500   0.64498   0.00000  Uiso   1.00
Li35   H     0.55241   0.60848   0.66388   0.00000  Uiso   1.00
Be69   C     0.14740   0.33218   0.73108   0.00000  Uiso   1.00
C70    N     0.13047   0.42941   0.72248   0.00000  Uiso   1.00
He69   H     0.16001   0.27027   0.71719   0.00000  Uiso   1.00
Be70   C     0.61335   0.78504   0.72817   0.00000  Uiso   1.00
C71    N     0.51698   0.80686   0.72067   0.00000  Uiso   1.00
He70   H     0.67354   0.77024   0.71358   0.00000  Uiso   1.00
Be71   C     0.23349   0.79173   0.68327   0.00000  Uiso   1.00
Be72   C     0.15162   0.71065   0.68348   0.00000  Uiso   1.00
C72    N     0.19312   0.61782   0.68244   0.00000  Uiso   1.00
B35    C     0.29766   0.64503   0.68214   0.00000  Uiso   1.00
C73    N     0.32595   0.74934   0.68213   0.00000  Uiso   1.00
He71   H     0.06745   0.71210   0.68414   0.00000  Uiso   1.00
He72   H     0.23283   0.87591   0.68375   0.00000  Uiso   1.00
B36    C     0.46307   0.82125   0.74332   0.00000  Uiso   1.00
H19    Zn    0.24300   0.03945   0.96246   0.00000  Uiso   1.00
H20    Zn    0.88984   0.68327   0.96832   0.00000  Uiso   1.00
H21    Zn    0.37458   0.21033   0.85521   0.00000  Uiso   1.00
H22    Zn    0.72283   0.57125   0.86149   0.00000  Uiso   1.00
H23    Zn    0.47257   0.82841   0.80199   0.00000  Uiso   1.00
H24    Zn    0.11013   0.47583   0.80388   0.00000  Uiso   1.00
C74    N     0.76981   0.75268   0.98096   0.00000  Uiso   1.00
He73   H     0.64575   0.64420   0.96495   0.00000  Uiso   1.00
Be73   C     0.66681   0.71336   0.97698   0.00000  Uiso   1.00
Be74   C     0.22584   0.26648   0.97286   0.00000  Uiso   1.00
Be75   C     0.16615   0.32809   0.98763   0.00000  Uiso   1.00
C75    N     0.18350   0.16339   0.97656   0.00000  Uiso   1.00
B37    C     0.10174   0.16556   0.99376   0.00000  Uiso   1.00
He74   H     0.29436   0.28824   0.95988   0.00000  Uiso   1.00
B38    C     0.43531   0.01366   0.99206   0.00000  Uiso   1.00
Li36   H     0.96355   0.45784   0.97723   0.00000  Uiso   1.00
C76    N     0.33256   0.98455   0.98841   0.00000  Uiso   1.00
Li37   H     0.31567   0.62856   0.77974   0.00000  Uiso   1.00
Li38   H     0.48481   0.07048   0.97967   0.00000  Uiso   1.00
Be76   C     0.06619   0.77639   0.93175   0.00000  Uiso   1.00
Be77   C     0.14632   0.85905   0.93041   0.00000  Uiso   1.00
C77    N     0.13926   0.91886   0.95282   0.00000  Uiso   1.00
B39    C     0.05699   0.87013   0.96714   0.00000  Uiso   1.00
C78    N     0.00937   0.78445   0.95505   0.00000  Uiso   1.00
He75   H     0.20704   0.88016   0.91515   0.00000  Uiso   1.00
He76   H     0.04559   0.71283   0.91794   0.00000  Uiso   1.00
Li39   H     0.03086   0.89794   0.98620   0.00000  Uiso   1.00
Be78   C     0.44226   0.06501   0.89568   0.00000  Uiso   1.00
Be79   C     0.41412   0.02823   0.92086   0.00000  Uiso   1.00
C79    N     0.32795   0.07275   0.92956   0.00000  Uiso   1.00
B40    C     0.30441   0.13156   0.90929   0.00000  Uiso   1.00
C80    N     0.37073   0.12862   0.88827   0.00000  Uiso   1.00
He77   H     0.44979   0.97538   0.93333   0.00000  Uiso   1.00
He78   H     0.50643   0.04932   0.88240   0.00000  Uiso   1.00
Li40   H     0.23895   0.17668   0.90983   0.00000  Uiso   1.00
Be80   C     0.75670   0.47012   0.91289   0.00000  Uiso   1.00
Be81   C     0.79639   0.49323   0.93750   0.00000  Uiso   1.00
C81    N     0.83527   0.59806   0.93793   0.00000  Uiso   1.00
B41    C     0.81585   0.63545   0.91405   0.00000  Uiso   1.00
C82    N     0.76774   0.56119   0.89828   0.00000  Uiso   1.00
He79   H     0.80005   0.44291   0.95454   0.00000  Uiso   1.00
He80   H     0.71949   0.39645   0.90493   0.00000  Uiso   1.00
Li41   H     0.83591   0.71705   0.90821   0.00000  Uiso   1.00
Be82   C     0.49682   0.51267   0.87491   0.00000  Uiso   1.00
Be83   C     0.41726   0.43008   0.87359   0.00000  Uiso   1.00
C83    N     0.45667   0.34831   0.86101   0.00000  Uiso   1.00
B42    C     0.55847   0.38254   0.85568   0.00000  Uiso   1.00
C84    N     0.58578   0.48235   0.86316   0.00000  Uiso   1.00
He81   H     0.33572   0.42406   0.88041   0.00000  Uiso   1.00
He82   H     0.49640   0.59070   0.88307   0.00000  Uiso   1.00
Li42   H     0.61211   0.33566   0.84577   0.00000  Uiso   1.00
Be84   C     0.50760   0.06275   0.79127   0.00000  Uiso   1.00
Be85   C     0.48808   0.15368   0.80384   0.00000  Uiso   1.00
C85    N     0.43421   0.12633   0.82732   0.00000  Uiso   1.00
B43    C     0.41970   0.02115   0.82787   0.00000  Uiso   1.00
C86    N     0.46225   0.97909   0.80648   0.00000  Uiso   1.00
He83   H     0.50959   0.23520   0.79817   0.00000  Uiso   1.00
He84   H     0.54837   0.05088   0.77255   0.00000  Uiso   1.00
Li43   H     0.37805   0.97502   0.84389   0.00000  Uiso   1.00
Be86   C     0.87785   0.46259   0.79557   0.00000  Uiso   1.00
Be87   C     0.78774   0.48210   0.80913   0.00000  Uiso   1.00
C87    N     0.81482   0.51937   0.83382   0.00000  Uiso   1.00
B44    C     0.91957   0.52411   0.83424   0.00000  Uiso   1.00
C88    N     0.96130   0.49080   0.81154   0.00000  Uiso   1.00
He85   H     0.70673   0.47127   0.80323   0.00000  Uiso   1.00
He86   H     0.88924   0.43220   0.77577   0.00000  Uiso   1.00
Li44   H     0.96515   0.55063   0.85125   0.00000  Uiso   1.00
Be88   C     0.65949   0.86727   0.83802   0.00000  Uiso   1.00
Be89   C     0.71968   0.80818   0.85232   0.00000  Uiso   1.00
C89    N     0.67956   0.70439   0.84948   0.00000  Uiso   1.00
B45    C     0.59895   0.70345   0.83326   0.00000  Uiso   1.00
C90    N     0.58239   0.79999   0.82627   0.00000  Uiso   1.00
He87   H     0.78680   0.83177   0.86441   0.00000  Uiso   1.00
He88   H     0.66478   0.95149   0.83541   0.00000  Uiso   1.00
Li45   H     0.55004   0.63270   0.82702   0.00000  Uiso   1.00
Be90   C     0.07536   0.27475   0.83693   0.00000  Uiso   1.00
Be91   C     0.13668   0.21018   0.84903   0.00000  Uiso   1.00
C91    N     0.23979   0.25380   0.84551   0.00000  Uiso   1.00
B46    C     0.23822   0.34106   0.83111   0.00000  Uiso   1.00
C92    N     0.14060   0.35836   0.82600   0.00000  Uiso   1.00
He89   H     0.11526   0.13752   0.85996   0.00000  Uiso   1.00
He90   H     0.99081   0.26871   0.83548   0.00000  Uiso   1.00
Li46   H     0.30791   0.39402   0.82490   0.00000  Uiso   1.00
Be92   C     0.14585   0.33326   0.75837   0.00000  Uiso   1.00
B47    C     0.11771   0.48546   0.74453   0.00000  Uiso   1.00
C93    N     0.12739   0.43100   0.76673   0.00000  Uiso   1.00
He91   H     0.15677   0.27228   0.77242   0.00000  Uiso   1.00
Li47   H     0.10297   0.56653   0.74442   0.00000  Uiso   1.00
Be93   C     0.61396   0.78574   0.75545   0.00000  Uiso   1.00
C94    N     0.51813   0.80841   0.76487   0.00000  Uiso   1.00
He92   H     0.14375   0.63508   0.85184   0.00000  Uiso   1.00
He93   H     0.67477   0.77178   0.76884   0.00000  Uiso   1.00
Li48   H     0.38320   0.83988   0.74411   0.00000  Uiso   1.00
Be94   C     0.20402   0.65762   0.83660   0.00000  Uiso   1.00
Be95   C     0.28670   0.73782   0.83622   0.00000  Uiso   1.00
C95    N     0.34149   0.73468   0.81243   0.00000  Uiso   1.00
B48    C     0.29150   0.65232   0.79941   0.00000  Uiso   1.00
C96    N     0.20679   0.60417   0.81304   0.00000  Uiso   1.00
He94   H     0.31043   0.79626   0.85112   0.00000  Uiso   1.00
He95   H     0.17383   0.41269   0.98971   0.00000  Uiso   1.00
Be96   C     0.60413   0.77698   0.98999   0.00000  Uiso   1.00
He96   H     0.51924   0.77247   0.99117   0.00000  Uiso   1.00
loop_
_geom_bond_atom_site_label_1
_geom_bond_atom_site_label_2
_geom_bond_distance
_geom_bond_site_symmetry_2
_ccdc_geom_bond_type
H1     C2      2.004   1_655 S
H1     C5      1.995   .     S
H1     C7      2.004   .     S
H1     C9      1.999   1_655 S
H2     C1      1.997   .     S
H2     C6      2.000   .     S
H2     C8      1.999   1_565 S
H2     C11     1.995   .     S
H3     C10     2.006   .     S
H3     C13     2.000   .     S
H3     C15     1.999   .     S
H3     C21     1.997   .     S
H4     C12     2.009   .     S
H4     C14     2.004   .     S
H4     C17     2.005   .     S
H4     C19     2.000   .     S
H5     C16     2.003   .     S
H5     C20     2.002   .     S
H5     C23     1.998   .     S
H5     C25     2.002   .     S
H6     C3      2.001   .     S
H6     C18     2.002   1_545 S
H6     C22     1.998   .     S
H6     C24     1.991   .     S
Li1    B37     1.097   1_554 S
He1    Be24    1.096   .     S
Li2    B10     1.098   .     S
C1     B11     1.358   1_554 S
C1     Be96    1.389   1_554 S
B1     C4      1.357   .     S
B1     C5      1.356   1_556 D
B1     Li36    1.098   .     S
C2     H1      2.004   1_455 S
C2     Be75    1.390   1_554 S
C2     B37     1.358   1_554 D
C3     Be23    1.389   .     S
C3     B10     1.359   .     S
C4     Be1     1.390   1_556 S
C4     H20     1.996   .     S
Be1    C4      1.390   1_554 S
Be1    Be2     1.393   .     D
Be1    He4     1.096   .     S
Be2    C5      1.389   .     S
Be2    He3     1.097   .     S
C5     B1      1.356   1_554 D
He2    Be23    1.096   .     S
Be3    Be4     1.391   .     D
Be3    C6      1.391   .     S
Be3    He6     1.097   .     S
Be4    He5     1.096   .     S
Be4    C76     1.388   1_554 S
C6     B38     1.357   1_564 D
Be5    Be6     1.392   .     D
Be5    C8      1.389   .     S
Be5    He8     1.097   .     S
Be6    C7      1.390   .     S
Be6    He7     1.097   .     S
C7     B2      1.358   .     D
B2     C8      1.358   .     S
B2     Li3     1.097   .     S
C8     H2      1.999   1_545 S
Be7    Be8     1.393   1_455 D
Be7    C10     1.390   .     S
Be7    He10    1.097   1_455 S
Be8    Be7     1.393   1_655 D
Be8    C9      1.389   1_655 S
Be8    He9     1.097   .     S
C9     Be8     1.389   1_455 S
C9     H1      1.999   1_455 S
C9     B3      1.357   .     D
B3     C10     1.358   .     S
B3     Li4     1.097   .     S
He10   Be7     1.097   1_655 S
Be9    Be10    1.389   .     D
Be9    C12     1.391   .     S
Be9    He12    1.096   .     S
Be10   C11     1.388   .     S
Be10   He11    1.098   1_565 S
C11    B4      1.359   .     S
B4     C12     1.360   .     D
B4     Li5     1.097   .     S
He11   Be10    1.098   1_545 S
Be11   Be12    1.392   .     D
Be11   C14     1.390   .     S
Be11   He14    1.097   .     S
Be12   C13     1.388   .     S
Be12   He13    1.096   .     S
C13    B5      1.359   .     S
B5     C14     1.358   .     D
B5     Li6     1.097   .     S
Be13   Be14    1.394   .     D
Be13   C16     1.390   1_455 S
Be13   He16    1.097   .     S
Be14   C15     1.389   .     S
Be14   He15    1.096   .     S
C15    B6      1.357   .     D
B6     C16     1.356   1_455 S
B6     Li7     1.098   1_455 S
C16    Be13    1.390   1_655 S
C16    B6      1.356   1_655 S
Li7    B6      1.098   1_655 S
Be15   Be16    1.395   .     D
Be15   C18     1.390   .     S
Be15   He18    1.097   .     S
Be16   C17     1.389   .     S
Be16   He17    1.096   .     S
C17    B7      1.357   .     S
B7     C18     1.354   .     D
B7     Li8     1.097   .     S
C18    H6      2.002   1_565 S
Be17   Be18    1.394   .     D
Be17   C20     1.389   .     S
Be17   He20    1.097   .     S
Be18   C19     1.389   .     S
Be18   He19    1.097   .     S
C19    B8      1.358   .     D
B8     C20     1.358   .     S
B8     Li9     1.098   .     S
Be19   Be20    1.392   .     D
Be19   C22     1.389   .     S
Be19   He22    1.097   .     S
Be20   C21     1.389   .     S
Be20   He21    1.096   .     S
C21    B9      1.358   .     S
B9     C22     1.358   .     D
B9     Li10    1.098   .     S
Be21   C23     1.389   .     S
Be21   He23    1.097   .     S
Be21   Be47    1.393   .     D
C23    B26     1.358   .     D
Li11   B11     1.096   1_554 S
Li12   B26     1.098   .     S
Be22   C24     1.389   .     S
Be22   He24    1.097   .     S
Be22   Be48    1.393   .     D
C24    B23     1.357   .     D
Be23   Be24    1.391   .     D
Be24   C25     1.389   .     S
C25    B10     1.358   .     D
B11    C1      1.358   1_556 S
B11    Li11    1.096   1_556 S
B11    C74     1.358   .     D
H7     C27     2.000   1_545 S
H7     C29     1.991   .     S
H7     C30     1.987   .     S
H7     C32     1.994   1_545 S
H8     C26     2.001   1_655 S
H8     C28     1.992   .     S
H8     C31     1.990   .     S
H8     C34     1.991   1_655 S
H9     C33     1.995   .     S
H9     C36     1.986   .     S
H9     C38     1.995   .     S
H9     C44     1.998   .     S
H10    C35     1.994   .     S
H10    C37     1.987   .     S
H10    C40     1.999   .     S
H10    C42     1.996   .     S
H11    C39     1.999   1_545 S
H11    C43     1.996   .     S
H11    C47     1.994   .     S
H11    C48     2.011   .     S
H12    C41     2.001   .     S
H12    C45     1.998   .     S
H12    C46     1.998   .     S
H12    C49     2.013   .     S
C26    H8      2.001   1_455 S
C26    B25     1.357   .     S
C26    Be52    1.390   .     S
Li13   B24     1.098   .     S
Li14   B25     1.098   .     S
B12    C27     1.357   .     S
B12    Li15    1.098   .     S
B12    C51     1.357   .     D
C27    H7      2.000   1_565 S
C27    Be53    1.390   .     S
Be25   Be26    1.393   .     D
Be25   C28     1.389   .     S
Be25   He26    1.097   .     S
Be26   He25    1.097   .     S
Be26   C52     1.389   .     S
B13    C28     1.356   .     D
B13    Li25    1.097   .     S
B13    C52     1.355   .     S
Be27   Be28    1.393   .     D
Be27   He50    1.097   .     S
Be27   C53     1.389   .     S
Be28   C29     1.389   .     S
Be28   He27    1.097   .     S
C29    B14     1.356   .     S
B14    Li26    1.097   1_545 S
B14    C53     1.355   .     D
He28   Be49    1.096   .     S
Be29   Be30    1.393   .     D
Be29   He30    1.097   .     S
Be29   C55     1.390   .     S
Be30   He29    1.097   .     S
Be30   C54     1.389   1_455 S
Be31   Be32    1.392   .     D
Be31   C31     1.390   .     S
Be31   He32    1.097   .     S
Be32   C30     1.389   .     S
Be32   He31    1.097   .     S
C30    B15     1.356   .     S
B15    C31     1.356   .     D
B15    Li16    1.098   .     S
Be33   Be34    1.391   .     D
Be33   C33     1.390   .     S
Be33   He34    1.097   .     S
Be34   C32     1.388   .     S
Be34   He33    1.096   .     S
C32    H7      1.994   1_565 S
C32    B16     1.358   .     D
B16    C33     1.357   .     S
B16    Li17    1.097   .     S
Be35   Be36    1.391   .     D
Be35   C35     1.390   .     S
Be35   He36    1.097   .     S
Be36   C34     1.389   .     S
Be36   He35    1.097   1_455 S
C34    H8      1.991   1_455 S
C34    B17     1.358   .     S
B17    C35     1.357   .     D
B17    Li18    1.097   .     S
He35   Be36    1.097   1_655 S
Be37   Be38    1.390   .     D
Be37   C37     1.390   .     S
Be37   He38    1.097   .     S
Be38   C36     1.389   .     S
Be38   He37    1.097   .     S
C36    B18     1.356   .     S
B18    C37     1.356   .     D
B18    Li19    1.098   .     S
Be39   Be40    1.394   .     D
Be39   C39     1.390   .     S
Be39   He40    1.097   .     S
Be40   C38     1.389   .     S
Be40   He39    1.097   .     S
C38    B19     1.357   .     D
B19    C39     1.356   .     S
B19    Li20    1.098   .     S
C39    H11     1.999   1_565 S
Be41   Be42    1.395   .     D
Be41   C41     1.390   1_455 S
Be41   He42    1.097   .     S
Be42   C40     1.389   .     S
Be42   He41    1.096   .     S
C40    B20     1.357   .     D
B20    C41     1.355   1_455 S
B20    Li21    1.098   1_455 S
C41    Be41    1.390   1_655 S
C41    B20     1.355   1_655 S
Li21   B20     1.098   1_655 S
Be43   Be44    1.395   .     D
Be43   C43     1.390   .     S
Be43   He44    1.097   .     S
Be44   C42     1.389   .     S
Be44   He43    1.096   .     S
C42    B21     1.357   .     D
B21    C43     1.354   .     S
B21    Li22    1.099   .     S
Be45   Be46    1.395   .     D
Be45   C45     1.390   .     S
Be45   He46    1.097   .     S
Be46   C44     1.389   .     S
Be46   He45    1.096   .     S
C44    B22     1.358   .     D
B22    C45     1.354   .     S
B22    Li23    1.099   .     S
Be47   C46     1.390   .     S
Be47   He47    1.097   .     S
C46    B26     1.357   .     S
Be48   C47     1.390   .     S
Be48   He48    1.097   .     S
C47    B23     1.356   .     S
B23    Li24    1.098   .     S
Be49   Be50    1.392   .     D
Be49   C49     1.390   .     S
Be50   C48     1.389   .     S
Be50   He49    1.096   .     S
C48    B24     1.360   .     S
B24    C49     1.360   .     D
B25    C50     1.357   .     D
H13    C51     1.996   .     S
H13    C52     1.989   .     S
H13    C54     2.001   .     S
H13    C56     1.999   .     S
H14    C50     1.995   .     S
H14    C53     1.988   .     S
H14    C55     2.002   1_545 S
H14    C58     2.002   .     S
H15    C57     2.006   .     S
H15    C60     2.001   .     S
H15    C62     2.004   .     S
H15    C68     2.002   .     S
H16    C59     2.009   .     S
H16    C61     2.001   .     S
H16    C64     2.004   .     S
H16    C66     2.005   .     S
H17    C63     1.999   1_455 S
H17    C67     2.005   .     S
H17    C70     1.993   .     S
H17    C72     1.997   .     S
H18    C65     1.998   .     S
H18    C69     2.002   .     S
H18    C71     1.992   .     S
H18    C73     1.998   .     S
Be51   Be52    1.392   .     D
Be51   C50     1.388   .     S
Be51   He52    1.096   .     S
Be52   He51    1.096   .     S
Be53   Be54    1.392   .     D
Be53   He54    1.096   .     S
Be54   C51     1.389   .     S
Be54   He53    1.095   .     S
Li26   B14     1.097   1_565 S
Li27   B35     1.097   .     S
C54    Be30    1.389   1_655 S
C54    B27     1.358   1_655 S
B27    C54     1.358   1_455 S
B27    C55     1.357   .     D
B27    Li28    1.098   .     S
C55    H14     2.002   1_565 S
Be55   Be56    1.393   .     D
Be55   C57     1.389   .     S
Be55   He56    1.096   .     S
Be56   C56     1.389   .     S
Be56   He55    1.097   1_655 S
C56    B28     1.357   .     S
B28    C57     1.357   .     D
B28    Li29    1.097   .     S
He55   Be56    1.097   1_455 S
Be57   Be58    1.392   1_545 D
Be57   C59     1.389   .     S
Be57   He58    1.096   1_545 S
Be58   Be57    1.392   1_565 D
Be58   C58     1.389   1_565 S
Be58   He57    1.097   .     S
C58    Be58    1.389   1_545 S
C58    B29     1.358   .     S
B29    C59     1.358   .     D
B29    Li30    1.097   .     S
He58   Be57    1.096   1_565 S
Be59   Be60    1.393   .     D
Be59   C61     1.389   .     S
Be59   He60    1.097   .     S
Be60   C60     1.389   .     S
Be60   He59    1.097   .     S
C60    B30     1.358   .     S
B30    C61     1.358   .     D
B30    Li31    1.097   .     S
Be61   Be62    1.394   .     D
Be61   C63     1.389   .     S
Be61   He62    1.097   .     S
Be62   C62     1.390   .     S
Be62   He61    1.096   .     S
C62    B31     1.357   .     D
B31    C63     1.357   .     S
B31    Li32    1.097   .     S
C63    H17     1.999   1_655 S
Be63   Be64    1.393   .     D
Be63   C65     1.388   1_545 S
Be63   He64    1.097   .     S
Be64   C64     1.390   .     S
Be64   He63    1.096   .     S
C64    B32     1.357   .     D
B32    C65     1.357   1_545 S
B32    Li33    1.097   1_545 S
C65    Be63    1.388   1_565 S
C65    B32     1.357   1_565 S
Li33   B32     1.097   1_565 S
Be65   Be66    1.392   .     D
Be65   C67     1.390   .     S
Be65   He66    1.097   .     S
Be66   C66     1.389   .     S
Be66   He65    1.097   .     S
C66    B33     1.359   .     S
B33    C67     1.359   .     D
B33    Li34    1.097   .     S
Be67   Be68    1.392   .     D
Be67   C69     1.389   .     S
Be67   He68    1.098   .     S
Be68   C68     1.389   .     S
Be68   He67    1.097   .     S
C68    B34     1.358   .     S
B34    C69     1.358   .     D
B34    Li35    1.097   .     S
Be69   C70     1.389   .     S
Be69   He69    1.097   .     S
Be69   Be92    1.393   .     D
C70    B47     1.357   .     S
Be70   C71     1.389   .     S
Be70   He70    1.097   .     S
Be70   Be93    1.393   .     D
C71    B36     1.357   .     S
Be71   Be72    1.393   .     D
Be71   C73     1.389   .     S
Be71   He72    1.097   .     S
Be72   C72     1.389   .     S
Be72   He71    1.097   .     S
C72    B35     1.357   .     D
B35    C73     1.357   .     S
B36    C94     1.357   .     D
B36    Li48    1.098   .     S
H19    C75     2.004   .     S
H19    C76     1.991   1_545 S
H19    C77     1.997   1_545 S
H19    C79     1.992   .     S
H20    C74     1.995   .     S
H20    C78     1.995   1_655 S
H20    C81     1.999   .     S
H21    C80     1.992   .     S
H21    C83     1.987   .     S
H21    C85     1.992   .     S
H21    C91     1.993   .     S
H22    C82     1.996   .     S
H22    C84     1.987   .     S
H22    C87     1.995   .     S
H22    C89     1.998   .     S
H23    C86     1.996   .     S
H23    C90     1.996   .     S
H23    C94     1.992   .     S
H23    C95     2.012   .     S
H24    C88     1.997   1_455 S
H24    C92     1.994   .     S
H24    C93     1.997   .     S
H24    C96     2.013   .     S
C74    Be73    1.389   .     S
He73   Be73    1.097   .     S
Be73   Be96    1.391   .     D
Be74   Be75    1.393   .     D
Be74   C75     1.389   .     S
Be74   He74    1.097   .     S
Be75   C2      1.390   1_556 S
Be75   He95    1.097   .     S
C75    B37     1.358   .     S
B37    Li1     1.097   1_556 S
B37    C2      1.358   1_556 D
B38    C6      1.357   1_546 D
B38    C76     1.358   1_545 S
B38    Li38    1.097   .     S
C76    Be4     1.388   1_556 S
C76    B38     1.358   1_565 S
C76    H19     1.991   1_565 S
Li37   B48     1.098   .     S
Be76   Be77    1.392   .     D
Be76   C78     1.389   .     S
Be76   He76    1.097   .     S
Be77   C77     1.389   .     S
Be77   He75    1.097   .     S
C77    H19     1.997   1_565 S
C77    B39     1.357   .     D
B39    C78     1.357   .     S
B39    Li39    1.096   .     S
C78    H20     1.995   1_455 S
Be78   Be79    1.392   .     D
Be78   C80     1.390   .     S
Be78   He78    1.097   .     S
Be79   C79     1.389   .     S
Be79   He77    1.097   1_545 S
C79    B40     1.357   .     S
B40    C80     1.357   .     D
B40    Li40    1.098   .     S
He77   Be79    1.097   1_565 S
Be80   Be81    1.392   .     D
Be80   C82     1.390   .     S
Be80   He80    1.097   .     S
Be81   C81     1.389   .     S
Be81   He79    1.096   .     S
C81    B41     1.358   .     S
B41    C82     1.356   .     D
B41    Li41    1.098   .     S
Be82   Be83    1.390   .     D
Be82   C84     1.389   .     S
Be82   He82    1.097   .     S
Be83   C83     1.389   .     S
Be83   He81    1.097   .     S
C83    B42     1.356   .     S
B42    C84     1.356   .     D
B42    Li42    1.098   .     S
Be84   Be85    1.394   .     D
Be84   C86     1.390   1_545 S
Be84   He84    1.097   .     S
Be85   C85     1.389   .     S
Be85   He83    1.096   .     S
C85    B43     1.356   .     D
B43    C86     1.355   1_545 S
B43    Li43    1.098   1_545 S
C86    Be84    1.390   1_565 S
C86    B43     1.355   1_565 S
Li43   B43     1.098   1_565 S
Be86   Be87    1.393   .     D
Be86   C88     1.389   .     S
Be86   He86    1.097   .     S
Be87   C87     1.389   .     S
Be87   He85    1.097   .     S
C87    B44     1.356   .     S
B44    C88     1.357   .     D
B44    Li44    1.097   .     S
C88    H24     1.997   1_655 S
Be88   Be89    1.395   .     D
Be88   C90     1.390   .     S
Be88   He88    1.097   .     S
Be89   C89     1.389   .     S
Be89   He87    1.096   .     S
C89    B45     1.358   .     D
B45    C90     1.354   .     S
B45    Li45    1.098   .     S
Be90   Be91    1.395   .     D
Be90   C92     1.390   .     S
Be90   He90    1.097   1_455 S
Be91   C91     1.389   .     S
Be91   He89    1.097   .     S
C91    B46     1.357   .     D
B46    C92     1.354   .     S
B46    Li46    1.099   .     S
He90   Be90    1.097   1_655 S
Be92   C93     1.390   .     S
Be92   He91    1.098   .     S
B47    C93     1.357   .     D
B47    Li47    1.098   .     S
Be93   C94     1.389   .     S
Be93   He93    1.097   .     S
He92   Be94    1.096   .     S
Be94   Be95    1.392   .     D
Be94   C96     1.390   .     S
Be95   C95     1.389   .     S
Be95   He94    1.096   .     S
C95    B48     1.360   .     S
B48    C96     1.360   .     D
Be96   C1      1.389   1_556 S
Be96   He96    1.097   .     S
