# Supplementary material for: Data-Driven Search Algorithm for Discovery of Synthesizable Zeolitic Imidazolate Frameworks
Source: JACS Au. 2025 Mar 7;5(3):1460–70. doi: 10.1021/jacsau.5c00077 (PMC11938011; doi:10.1021/jacsau.5c00077)
Supplement: Supplementary file 5 — au5c00077_si_005.zip [file au5c00077_si_005.zip › Tier 2/T-265_131_3_3532.cif]

data_131_3_3532.lmp-nosymm
_audit_creation_date              2023-09-12
_audit_creation_method            'Materials Studio'
_symmetry_space_group_name_H-M    'P42/MMC'
_symmetry_Int_Tables_number       131
_symmetry_cell_setting            tetragonal
loop_
_symmetry_equiv_pos_as_xyz
  x,y,z
  -x,-y,z
  -y,x,z+1/2
  y,-x,z+1/2
  -x,y,-z
  x,-y,-z
  y,x,-z+1/2
  -y,-x,-z+1/2
  -x,-y,-z
  x,y,-z
  y,-x,-z+1/2
  -y,x,-z+1/2
  x,-y,z
  -x,y,z
  -y,-x,z+1/2
  y,x,z+1/2
_cell_length_a                    18.5310
_cell_length_b                    18.5310
_cell_length_c                    52.2883
_cell_angle_alpha                 90.0000
_cell_angle_beta                  90.0000
_cell_angle_gamma                 90.0000
loop_
_atom_site_label
_atom_site_type_symbol
_atom_site_fract_x
_atom_site_fract_y
_atom_site_fract_z
_atom_site_U_iso_or_equiv
_atom_site_adp_type
_atom_site_occupancy
H1     Zn    0.16349   0.16314   0.05601   0.00000  Uiso   1.00
H5     Zn    0.34000   0.16591   0.15125   0.00000  Uiso   1.00
Be1    C     0.81367   0.27880   0.01334   0.00000  Uiso   1.00
C1     N     0.17587   0.20832   0.02159   0.00000  Uiso   1.00
He1    H     0.19375   0.32296   0.02704   0.00000  Uiso   1.00
Be5    C     0.25944   0.96244   0.04073   0.00000  Uiso   1.00
C5     N     0.19428   0.06091   0.05093   0.00000  Uiso   1.00
He5    H     0.30038   0.07601   0.03411   0.00000  Uiso   1.00
Be9    C     0.96246   0.16365   0.09243   0.00000  Uiso   1.00
C9     N     0.06090   0.16637   0.06720   0.00000  Uiso   1.00
He9    H     0.07591   0.16314   0.10841   0.00000  Uiso   1.00
Be13   C     0.26102   0.27501   0.11698   0.00000  Uiso   1.00
Be17   C     0.22153   0.27485   0.09430   0.00000  Uiso   1.00
C13    N     0.21828   0.20431   0.08539   0.00000  Uiso   1.00
B1     C     0.25393   0.16403   0.10298   0.00000  Uiso   1.00
C17    N     0.28101   0.20437   0.12238   0.00000  Uiso   1.00
He13   H     0.19619   0.31923   0.08374   0.00000  Uiso   1.00
He17   H     0.27563   0.31952   0.12978   0.00000  Uiso   1.00
Li1    H     0.26081   0.10530   0.10149   0.00000  Uiso   1.00
Be21   C     0.39515   0.96250   0.12290   0.00000  Uiso   1.00
C21    N     0.35609   0.06105   0.14400   0.00000  Uiso   1.00
He21   H     0.42046   0.07563   0.10959   0.00000  Uiso   1.00
Be25   C     0.53762   0.27475   0.13914   0.00000  Uiso   1.00
C25    N     0.43908   0.20685   0.14681   0.00000  Uiso   1.00
He25   H     0.42382   0.31706   0.13387   0.00000  Uiso   1.00
Be29   C     0.25687   0.26174   0.21746   0.00000  Uiso   1.00
Be33   C     0.29769   0.26158   0.19513   0.00000  Uiso   1.00
C29    N     0.29599   0.19246   0.18489   0.00000  Uiso   1.00
B5     C     0.25341   0.15357   0.20095   0.00000  Uiso   1.00
C33    N     0.23001   0.19257   0.22132   0.00000  Uiso   1.00
He29   H     0.32847   0.30509   0.18601   0.00000  Uiso   1.00
He33   H     0.24540   0.30578   0.23088   0.00000  Uiso   1.00
Li5    H     0.24108   0.09618   0.19829   0.00000  Uiso   1.00
Be37   C     0.96242   0.22132   0.21921   0.00000  Uiso   1.00
C37    N     0.06106   0.17866   0.23941   0.00000  Uiso   1.00
He37   H     0.07595   0.24781   0.20628   0.00000  Uiso   1.00
B9     C     0.16818   0.16848   1.00000   0.00000  Uiso   1.00
Li11   H     0.15926   0.10985   1.00000   0.00000  Uiso   1.00
Li9    H     0.50000   0.88756   0.15833   0.00000  Uiso   1.00
B11    C     0.50000   0.83125   0.15175   0.00000  Uiso   1.00
B13    C     0.15744   1.00000   0.05702   0.00000  Uiso   1.00
Li13   H     0.10330   1.00000   0.06557   0.00000  Uiso   1.00
B15    C     0.33301   1.00000   0.15582   0.00000  Uiso   1.00
Li15   H     0.30071   1.00000   0.17338   0.00000  Uiso   1.00
B17    C     0.15538   1.00000   0.24880   0.00000  Uiso   1.00
Li17   H     0.11981   1.00000   0.23201   0.00000  Uiso   1.00
B19    C     1.00000   0.16613   0.05279   0.00000  Uiso   1.00
Li19   H     1.00000   0.16841   0.03181   0.00000  Uiso   1.00
H9     Zn    0.83603   0.16397   0.25000   0.00000  Uiso   1.00
loop_
_geom_bond_atom_site_label_1
_geom_bond_atom_site_label_2
_geom_bond_distance
_geom_bond_site_symmetry_2
_ccdc_geom_bond_type
H1     C1      1.998   .     S
H1     C5      1.996   .     S
H1     C9      1.990   .     S
H1     C13     1.993   .     S
H5     C17     1.995   .     S
H5     C21     2.002   .     S
H5     C25     2.000   .     S
H5     C29     2.000   .     S
Be1    C1      1.389   14_655 A
Be1    He1     1.096   14_655 S
Be1    Be1     1.395   10    A
C1     B9      1.356   1_554 A
C1     Be1     1.389   14_655 A
He1    Be1     1.096   14_655 S
Be5    Be5     1.392   13_575 A
Be5    C5      1.389   13_565 A
Be5    He5     1.097   13_565 S
C5     B13     1.357   1_545 A
C5     Be5     1.389   13_565 A
He5    Be5     1.097   13_565 S
Be9    Be9     1.391   14_755 A
Be9    He9     1.097   14_655 S
Be9    C9      1.389   14_655 A
C9     B19     1.357   1_455 A
C9     Be9     1.389   14_655 A
He9    Be9     1.097   14_655 S
Be13   Be17    1.393   .     D
Be13   C17     1.389   .     S
Be13   He17    1.096   .     S
Be17   C13     1.389   .     S
Be17   He13    1.096   .     S
C13    B1      1.356   .     D
B1     C17     1.356   .     S
B1     Li1     1.098   .     S
Be21   Be21    1.390   13_575 A
Be21   C21     1.389   13_565 A
Be21   He21    1.097   13_565 S
C21    B15     1.358   1_545 A
C21    Be21    1.389   13_565 A
He21   Be21    1.097   13_565 S
Be25   C25     1.389   14_655 A
Be25   Be25    1.394   14_655 A
Be25   He25    1.096   14_655 S
C25    Be25    1.389   14_655 A
C25    B11     1.356   2_665 A
He25   Be25    1.096   14_655 S
Be29   Be33    1.391   .     D
Be29   C33     1.390   .     S
Be29   He33    1.097   .     S
Be33   C29     1.389   .     S
Be33   He29    1.097   .     S
C29    B5      1.359   .     D
B5     C33     1.358   .     S
B5     Li5     1.097   .     S
C33    H9      2.007   11_565 S
Be37   Be37    1.393   14_755 A
Be37   C37     1.389   14_655 A
Be37   He37    1.097   14_655 S
C37    Be37    1.389   14_655 A
C37    H9      2.004   11_565 S
C37    B17     1.359   7_455 A
He37   Be37    1.097   14_655 S
B9     C1      1.356   1_556 A
B9     C1      1.356   10_556 A
B9     Li11    1.099   .     S
Li9    B11     1.099   .     S
B11    C25     1.356   2_665 A
B11    C25     1.356   13_565 A
B13    C5      1.357   1_565 A
B13    C5      1.357   13_565 A
B13    Li13    1.098   .     S
B15    C21     1.358   1_565 A
B15    C21     1.358   13_565 A
B15    Li15    1.096   .     S
B17    Li17    1.098   .     S
B17    C37     1.359   7_565 A
B17    C37     1.359   11_565 A
B19    C9      1.357   1_655 A
B19    C9      1.357   14_655 A
B19    Li19    1.098   .     S
H9     C33     2.007   12_655 S
H9     C33     2.007   14_655 S
H9     C37     2.004   12_655 S
H9     C37     2.004   14_655 S
