# Supplementary material for: Data-Driven Search Algorithm for Discovery of Synthesizable Zeolitic Imidazolate Frameworks
Source: JACS Au. 2025 Mar 7;5(3):1460–70. doi: 10.1021/jacsau.5c00077 (PMC11938011; doi:10.1021/jacsau.5c00077)
Supplement: Supplementary file 5 — au5c00077_si_005.zip [file au5c00077_si_005.zip › Tier 2/T-266_59_3_1798.cif]

data_59_3_1798.lmp-nosymm
_audit_creation_date              2023-09-12
_audit_creation_method            'Materials Studio'
_symmetry_space_group_name_H-M    'P1'
_symmetry_Int_Tables_number       1
_symmetry_cell_setting            triclinic
loop_
_symmetry_equiv_pos_as_xyz
  x,y,z
_cell_length_a                    16.4981
_cell_length_b                    18.9754
_cell_length_c                    28.9068
_cell_angle_alpha                 89.8721
_cell_angle_beta                  89.5665
_cell_angle_gamma                 89.9295
loop_
_atom_site_label
_atom_site_type_symbol
_atom_site_fract_x
_atom_site_fract_y
_atom_site_fract_z
_atom_site_U_iso_or_equiv
_atom_site_adp_type
_atom_site_occupancy
H1     Zn    0.18980   0.14184   0.09623   0.00000  Uiso   1.00
H2     Zn    0.82991   0.14380   0.09015   0.00000  Uiso   1.00
H3     Zn    0.32290   0.13473   0.29005   0.00000  Uiso   1.00
H4     Zn    0.68710   0.14415   0.28108   0.00000  Uiso   1.00
H5     Zn    0.18331   0.32607   0.43738   0.00000  Uiso   1.00
H6     Zn    0.81671   0.33628   0.42509   0.00000  Uiso   1.00
Be1    C     0.20741   0.32405   0.01561   0.00000  Uiso   1.00
Be2    C     0.17273   0.28179   0.04974   0.00000  Uiso   1.00
C1     N     0.21253   0.21729   0.04960   0.00000  Uiso   1.00
B1     C     0.27109   0.22310   0.01648   0.00000  Uiso   1.00
He1    H     0.12189   0.29242   0.07339   0.00000  Uiso   1.00
He2    H     0.19237   0.37806   0.00506   0.00000  Uiso   1.00
Li1    H     0.31403   0.18079   0.00794   0.00000  Uiso   1.00
Be3    C     0.86152   0.27737   0.03766   0.00000  Uiso   1.00
B2     C     0.75394   0.22563   0.01007   0.00000  Uiso   1.00
C2     N     0.81376   0.21745   0.04170   0.00000  Uiso   1.00
He3    H     0.91514   0.28513   0.05928   0.00000  Uiso   1.00
Li2    H     0.70535   0.18711   0.00472   0.00000  Uiso   1.00
Be4    C     0.18018   0.02652   0.02407   0.00000  Uiso   1.00
C3     N     0.19358   0.04503   0.06982   0.00000  Uiso   1.00
B3     C     0.19930   0.98321   0.09331   0.00000  Uiso   1.00
He4    H     0.91133   0.43203   0.49674   0.00000  Uiso   1.00
He5    H     0.59321   0.10257   0.49565   0.00000  Uiso   1.00
Be5    C     0.84640   0.02662   0.01971   0.00000  Uiso   1.00
B4     C     0.82181   0.98505   0.08902   0.00000  Uiso   1.00
C4     N     0.82903   0.04626   0.06496   0.00000  Uiso   1.00
Li3    H     0.00191   0.28844   0.39626   0.00000  Uiso   1.00
Li4    H     0.80768   0.98245   0.12615   0.00000  Uiso   1.00
He6    H     0.36482   0.42239   0.02913   0.00000  Uiso   1.00
He7    H     0.67470   0.41878   0.02408   0.00000  Uiso   1.00
Be6    C     0.96411   0.20129   0.15251   0.00000  Uiso   1.00
Be7    C     0.04849   0.20070   0.15404   0.00000  Uiso   1.00
C5     N     0.07672   0.15786   0.11847   0.00000  Uiso   1.00
B5     C     0.00970   0.13528   0.09609   0.00000  Uiso   1.00
C6     N     0.94014   0.15883   0.11600   0.00000  Uiso   1.00
He8    H     0.09046   0.22681   0.17771   0.00000  Uiso   1.00
He9    H     0.91943   0.22813   0.17455   0.00000  Uiso   1.00
Li5    H     0.01147   0.09973   0.06616   0.00000  Uiso   1.00
Be8    C     0.37033   0.18334   0.19376   0.00000  Uiso   1.00
Be9    C     0.33937   0.18628   0.14914   0.00000  Uiso   1.00
C7     N     0.26312   0.15540   0.14980   0.00000  Uiso   1.00
B6     C     0.25111   0.13317   0.19397   0.00000  Uiso   1.00
C8     N     0.31427   0.14889   0.22188   0.00000  Uiso   1.00
He10   H     0.36502   0.20897   0.11733   0.00000  Uiso   1.00
He11   H     0.42799   0.20260   0.20748   0.00000  Uiso   1.00
Li6    H     0.19616   0.10588   0.20592   0.00000  Uiso   1.00
Be10   C     0.64265   0.19268   0.18407   0.00000  Uiso   1.00
Be11   C     0.67646   0.19408   0.13979   0.00000  Uiso   1.00
C9     N     0.75117   0.16040   0.14143   0.00000  Uiso   1.00
B7     C     0.75942   0.13808   0.18575   0.00000  Uiso   1.00
C10    N     0.69526   0.15619   0.21281   0.00000  Uiso   1.00
He12   H     0.65400   0.21753   0.10762   0.00000  Uiso   1.00
He13   H     0.58518   0.21409   0.19722   0.00000  Uiso   1.00
Li7    H     0.81224   0.10873   0.19839   0.00000  Uiso   1.00
Be12   C     0.25781   0.00729   0.34342   0.00000  Uiso   1.00
C11    N     0.29758   0.03403   0.30468   0.00000  Uiso   1.00
He14   H     0.23140   0.04228   0.36967   0.00000  Uiso   1.00
Be13   C     0.75394   0.02073   0.33734   0.00000  Uiso   1.00
B8     C     0.69375   0.98562   0.27437   0.00000  Uiso   1.00
C12    N     0.71571   0.04465   0.29763   0.00000  Uiso   1.00
He15   H     0.77789   0.05760   0.36299   0.00000  Uiso   1.00
Li8    H     0.66225   0.98649   0.24104   0.00000  Uiso   1.00
Be14   C     0.54534   0.23339   0.31313   0.00000  Uiso   1.00
Be15   C     0.46113   0.23083   0.31551   0.00000  Uiso   1.00
C13    N     0.43666   0.16377   0.30247   0.00000  Uiso   1.00
B9     C     0.50588   0.12849   0.29180   0.00000  Uiso   1.00
C14    N     0.57326   0.16797   0.29850   0.00000  Uiso   1.00
He16   H     0.41707   0.27139   0.32569   0.00000  Uiso   1.00
He17   H     0.58717   0.27665   0.32075   0.00000  Uiso   1.00
Li9    H     0.50731   0.07342   0.28029   0.00000  Uiso   1.00
Be16   C     0.16168   0.29251   0.33532   0.00000  Uiso   1.00
Be17   C     0.19441   0.24894   0.30125   0.00000  Uiso   1.00
C15    N     0.25327   0.20680   0.32150   0.00000  Uiso   1.00
B10    C     0.25383   0.22531   0.36684   0.00000  Uiso   1.00
C16    N     0.19898   0.27648   0.37699   0.00000  Uiso   1.00
He18   H     0.18117   0.24533   0.26420   0.00000  Uiso   1.00
He19   H     0.11452   0.33313   0.33314   0.00000  Uiso   1.00
Li10   H     0.29385   0.20109   0.39255   0.00000  Uiso   1.00
Be18   C     0.85146   0.30218   0.32192   0.00000  Uiso   1.00
Be19   C     0.81995   0.25724   0.28850   0.00000  Uiso   1.00
C17    N     0.75643   0.21956   0.30842   0.00000  Uiso   1.00
B11    C     0.75217   0.24166   0.35294   0.00000  Uiso   1.00
C18    N     0.80870   0.29117   0.36287   0.00000  Uiso   1.00
He20   H     0.83675   0.24992   0.25206   0.00000  Uiso   1.00
He21   H     0.90111   0.34044   0.31994   0.00000  Uiso   1.00
Li11   H     0.70764   0.22151   0.37810   0.00000  Uiso   1.00
C19    N     0.19949   0.26623   0.49347   0.00000  Uiso   1.00
Li12   H     0.32631   0.23597   0.49348   0.00000  Uiso   1.00
Be20   C     0.80964   0.18809   0.45803   0.00000  Uiso   1.00
Be21   C     0.78384   0.14581   0.49454   0.00000  Uiso   1.00
C20    N     0.78672   0.25711   0.46740   0.00000  Uiso   1.00
C21    N     0.93113   0.35647   0.44116   0.00000  Uiso   1.00
He22   H     0.84179   0.17378   0.42604   0.00000  Uiso   1.00
Be22   C     0.30957   0.44276   0.45843   0.00000  Uiso   1.00
C22    N     0.23371   0.42129   0.44356   0.00000  Uiso   1.00
He23   H     0.35549   0.40435   0.46911   0.00000  Uiso   1.00
Be23   C     0.69577   0.45741   0.44922   0.00000  Uiso   1.00
C23    N     0.77086   0.43286   0.43441   0.00000  Uiso   1.00
He24   H     0.64658   0.42092   0.45811   0.00000  Uiso   1.00
Be24   C     0.95525   0.40152   0.47629   0.00000  Uiso   1.00
Be25   C     0.03925   0.39944   0.47869   0.00000  Uiso   1.00
C24    N     0.06746   0.35289   0.44516   0.00000  Uiso   1.00
B12    C     0.00032   0.32726   0.42434   0.00000  Uiso   1.00
Be26   C     0.82946   0.31944   0.00283   0.00000  Uiso   1.00
Be27   C     0.35318   0.45643   0.99917   0.00000  Uiso   1.00
He25   H     0.42286   0.09632   0.49769   0.00000  Uiso   1.00
H7     Zn    0.69786   0.32692   0.93302   0.00000  Uiso   1.00
H8     Zn    0.33245   0.32586   0.94083   0.00000  Uiso   1.00
H9     Zn    0.83681   0.32653   0.73649   0.00000  Uiso   1.00
H10    Zn    0.20350   0.32051   0.74391   0.00000  Uiso   1.00
H11    Zn    0.69353   0.14932   0.58416   0.00000  Uiso   1.00
H12    Zn    0.32384   0.13994   0.58983   0.00000  Uiso   1.00
C25    N     0.27097   0.28702   0.99518   0.00000  Uiso   1.00
He26   H     0.85593   0.06605   0.99241   0.00000  Uiso   1.00
C26    N     0.76039   0.28693   0.98599   0.00000  Uiso   1.00
He27   H     0.85022   0.37056   0.98940   0.00000  Uiso   1.00
C27    N     0.43927   0.13518   0.56761   0.00000  Uiso   1.00
C28    N     0.33480   0.42844   0.95615   0.00000  Uiso   1.00
Li13   H     0.30892   0.48042   0.89109   0.00000  Uiso   1.00
Be28   C     0.68228   0.45447   0.99445   0.00000  Uiso   1.00
C29    N     0.69658   0.42887   0.95011   0.00000  Uiso   1.00
Be29   C     0.47215   0.22755   0.91279   0.00000  Uiso   1.00
Be30   C     0.55660   0.22789   0.91085   0.00000  Uiso   1.00
C30    N     0.58338   0.29320   0.92604   0.00000  Uiso   1.00
B13    C     0.51515   0.32973   0.93721   0.00000  Uiso   1.00
C31    N     0.44631   0.29261   0.92926   0.00000  Uiso   1.00
He28   H     0.59947   0.18708   0.89954   0.00000  Uiso   1.00
He29   H     0.42868   0.18637   0.90348   0.00000  Uiso   1.00
Li14   H     0.51555   0.38400   0.95036   0.00000  Uiso   1.00
Be31   C     0.87031   0.27129   0.83216   0.00000  Uiso   1.00
Be32   C     0.83810   0.27053   0.87679   0.00000  Uiso   1.00
C32    N     0.76747   0.31050   0.87699   0.00000  Uiso   1.00
B14    C     0.75933   0.33427   0.83289   0.00000  Uiso   1.00
C33    N     0.82065   0.31277   0.80461   0.00000  Uiso   1.00
He30   H     0.86014   0.24457   0.90824   0.00000  Uiso   1.00
He31   H     0.92510   0.24609   0.81815   0.00000  Uiso   1.00
Li15   H     0.70917   0.36791   0.82141   0.00000  Uiso   1.00
Be33   C     0.15115   0.29108   0.84244   0.00000  Uiso   1.00
Be34   C     0.18095   0.29117   0.88736   0.00000  Uiso   1.00
C34    N     0.26187   0.31129   0.88562   0.00000  Uiso   1.00
B15    C     0.27798   0.32419   0.84022   0.00000  Uiso   1.00
C35    N     0.21298   0.31252   0.81271   0.00000  Uiso   1.00
He32   H     0.15096   0.27764   0.92019   0.00000  Uiso   1.00
He33   H     0.09075   0.27774   0.82952   0.00000  Uiso   1.00
Li16   H     0.33733   0.34147   0.82713   0.00000  Uiso   1.00
Be35   C     0.26718   0.43807   0.68097   0.00000  Uiso   1.00
B16    C     0.20312   0.47938   0.74158   0.00000  Uiso   1.00
C36    N     0.22836   0.41826   0.72179   0.00000  Uiso   1.00
He34   H     0.29381   0.39880   0.65757   0.00000  Uiso   1.00
Li17   H     0.50718   0.17070   0.62691   0.00000  Uiso   1.00
Be36   C     0.76660   0.44483   0.67797   0.00000  Uiso   1.00
C37    N     0.80967   0.42481   0.71700   0.00000  Uiso   1.00
He35   H     0.73965   0.40558   0.65494   0.00000  Uiso   1.00
Be37   C     0.06240   0.23078   0.71247   0.00000  Uiso   1.00
Be38   C     0.97815   0.23235   0.71042   0.00000  Uiso   1.00
C38    N     0.95207   0.29850   0.72474   0.00000  Uiso   1.00
B17    C     0.02054   0.33419   0.73577   0.00000  Uiso   1.00
C39    N     0.08893   0.29587   0.72823   0.00000  Uiso   1.00
He36   H     0.93505   0.19172   0.69960   0.00000  Uiso   1.00
He37   H     0.10527   0.18848   0.70383   0.00000  Uiso   1.00
Li18   H     0.02074   0.38875   0.74828   0.00000  Uiso   1.00
Be39   C     0.66129   0.18850   0.68437   0.00000  Uiso   1.00
Be40   C     0.69553   0.22773   0.71984   0.00000  Uiso   1.00
C40    N     0.76471   0.26033   0.70254   0.00000  Uiso   1.00
B18    C     0.76918   0.24157   0.65728   0.00000  Uiso   1.00
C41    N     0.70747   0.19874   0.64451   0.00000  Uiso   1.00
He38   H     0.67697   0.23377   0.75614   0.00000  Uiso   1.00
He39   H     0.60749   0.15470   0.68459   0.00000  Uiso   1.00
Li19   H     0.81732   0.25929   0.63357   0.00000  Uiso   1.00
Be41   C     0.35167   0.15452   0.69495   0.00000  Uiso   1.00
Be42   C     0.32367   0.19693   0.73103   0.00000  Uiso   1.00
C42    N     0.27050   0.24632   0.71273   0.00000  Uiso   1.00
B19    C     0.26796   0.23273   0.66673   0.00000  Uiso   1.00
C43    N     0.31591   0.17768   0.65428   0.00000  Uiso   1.00
He40   H     0.33700   0.19574   0.76814   0.00000  Uiso   1.00
He41   H     0.39372   0.10974   0.69507   0.00000  Uiso   1.00
Li20   H     0.23137   0.26345   0.64234   0.00000  Uiso   1.00
Be43   C     0.17010   0.20994   0.56022   0.00000  Uiso   1.00
Be44   C     0.13795   0.25125   0.52510   0.00000  Uiso   1.00
B20    C     0.26659   0.23402   0.51040   0.00000  Uiso   1.00
C44    N     0.25196   0.19965   0.55085   0.00000  Uiso   1.00
He42   H     0.07580   0.27046   0.52038   0.00000  Uiso   1.00
He43   H     0.14075   0.18761   0.59110   0.00000  Uiso   1.00
C45    N     0.74764   0.18866   0.52771   0.00000  Uiso   1.00
B21    C     0.75044   0.25483   0.50972   0.00000  Uiso   1.00
Li21   H     0.72598   0.30142   0.52741   0.00000  Uiso   1.00
Be45   C     0.20238   0.02203   0.56366   0.00000  Uiso   1.00
B22    C     0.31868   0.98414   0.58949   0.00000  Uiso   1.00
C46    N     0.27698   0.04399   0.58040   0.00000  Uiso   1.00
He44   H     0.15592   0.06017   0.55333   0.00000  Uiso   1.00
Li22   H     0.38018   0.98403   0.60377   0.00000  Uiso   1.00
Be46   C     0.82471   0.03142   0.58704   0.00000  Uiso   1.00
C47    N     0.74438   0.05363   0.58756   0.00000  Uiso   1.00
B23    C     0.69957   0.99397   0.58817   0.00000  Uiso   1.00
He45   H     0.87459   0.06958   0.58670   0.00000  Uiso   1.00
Li23   H     0.63315   0.99451   0.59020   0.00000  Uiso   1.00
Be47   C     0.46578   0.11272   0.52437   0.00000  Uiso   1.00
Be48   C     0.55014   0.11548   0.52348   0.00000  Uiso   1.00
C48    N     0.57642   0.14002   0.56609   0.00000  Uiso   1.00
B24    C     0.50772   0.15041   0.59141   0.00000  Uiso   1.00
He46   H     0.17258   0.06665   0.99707   0.00000  Uiso   1.00
He47   H     0.78986   0.08870   0.49941   0.00000  Uiso   1.00
He48   H     0.08073   0.42785   0.50153   0.00000  Uiso   1.00
H13    Zn    0.82842   0.82539   0.07899   0.00000  Uiso   1.00
H14    Zn    0.19437   0.82372   0.08130   0.00000  Uiso   1.00
H15    Zn    0.69429   0.82606   0.27655   0.00000  Uiso   1.00
H16    Zn    0.32593   0.81750   0.27850   0.00000  Uiso   1.00
H17    Zn    0.82623   0.64775   0.43012   0.00000  Uiso   1.00
H18    Zn    0.19448   0.63811   0.43262   0.00000  Uiso   1.00
Be49   C     0.69697   0.82043   0.00903   0.00000  Uiso   1.00
C49    N     0.76533   0.78648   0.02598   0.00000  Uiso   1.00
B25    C     0.77050   0.72521   0.00192   0.00000  Uiso   1.00
He49   H     0.67742   0.87185   0.02238   0.00000  Uiso   1.00
Li24   H     0.81820   0.68575   0.00733   0.00000  Uiso   1.00
Be50   C     0.32803   0.81829   0.01142   0.00000  Uiso   1.00
B26    C     0.25310   0.72434   0.00348   0.00000  Uiso   1.00
C50    N     0.25852   0.78513   0.02798   0.00000  Uiso   1.00
He50   H     0.34803   0.86916   0.02521   0.00000  Uiso   1.00
Be51   C     0.18059   0.95331   0.02122   0.00000  Uiso   1.00
C51    N     0.19367   0.92621   0.06525   0.00000  Uiso   1.00
Li25   H     0.21035   0.97969   0.13064   0.00000  Uiso   1.00
Be52   C     0.84681   0.95335   0.01768   0.00000  Uiso   1.00
C52    N     0.83032   0.92737   0.06175   0.00000  Uiso   1.00
Li26   H     0.01275   0.66524   0.39119   0.00000  Uiso   1.00
He51   H     0.36296   0.57028   0.02165   0.00000  Uiso   1.00
He52   H     0.67311   0.56694   0.01987   0.00000  Uiso   1.00
Be53   C     0.05256   0.72241   0.09856   0.00000  Uiso   1.00
Be54   C     0.96808   0.72278   0.09793   0.00000  Uiso   1.00
C53    N     0.94246   0.79018   0.08606   0.00000  Uiso   1.00
B27    C     0.01145   0.82812   0.07969   0.00000  Uiso   1.00
C54    N     0.07961   0.78960   0.08716   0.00000  Uiso   1.00
He53   H     0.92447   0.68054   0.10517   0.00000  Uiso   1.00
He54   H     0.09527   0.67979   0.10644   0.00000  Uiso   1.00
Li27   H     0.01203   0.88412   0.06998   0.00000  Uiso   1.00
Be55   C     0.65310   0.77809   0.18025   0.00000  Uiso   1.00
Be56   C     0.68421   0.77695   0.13537   0.00000  Uiso   1.00
C55    N     0.75894   0.81065   0.13534   0.00000  Uiso   1.00
B28    C     0.77033   0.83160   0.17974   0.00000  Uiso   1.00
C56    N     0.70763   0.81367   0.20814   0.00000  Uiso   1.00
He55   H     0.65893   0.75442   0.10368   0.00000  Uiso   1.00
He56   H     0.59610   0.75692   0.19423   0.00000  Uiso   1.00
Li28   H     0.82417   0.86023   0.19140   0.00000  Uiso   1.00
Be57   C     0.36522   0.76840   0.18194   0.00000  Uiso   1.00
Be58   C     0.33463   0.76878   0.13720   0.00000  Uiso   1.00
C57    N     0.26215   0.80616   0.13748   0.00000  Uiso   1.00
B29    C     0.25144   0.82749   0.18197   0.00000  Uiso   1.00
C58    N     0.31273   0.80674   0.21006   0.00000  Uiso   1.00
He57   H     0.35892   0.74511   0.10539   0.00000  Uiso   1.00
He58   H     0.42070   0.74456   0.19566   0.00000  Uiso   1.00
Li29   H     0.19934   0.85874   0.19386   0.00000  Uiso   1.00
Be59   C     0.25851   0.93401   0.34056   0.00000  Uiso   1.00
B30    C     0.32220   0.97676   0.28018   0.00000  Uiso   1.00
C59    N     0.29872   0.91507   0.30002   0.00000  Uiso   1.00
He59   H     0.23270   0.89419   0.36392   0.00000  Uiso   1.00
Li30   H     0.35539   0.98005   0.24719   0.00000  Uiso   1.00
Be60   C     0.75537   0.94732   0.33619   0.00000  Uiso   1.00
C60    N     0.71783   0.92545   0.29581   0.00000  Uiso   1.00
He60   H     0.78095   0.90922   0.36067   0.00000  Uiso   1.00
Be61   C     0.47094   0.73019   0.30765   0.00000  Uiso   1.00
Be62   C     0.55530   0.73225   0.30723   0.00000  Uiso   1.00
C61    N     0.57950   0.79787   0.29080   0.00000  Uiso   1.00
B31    C     0.50968   0.83280   0.28115   0.00000  Uiso   1.00
C62    N     0.44235   0.79448   0.29142   0.00000  Uiso   1.00
He61   H     0.59968   0.69219   0.31754   0.00000  Uiso   1.00
He62   H     0.42928   0.68812   0.31841   0.00000  Uiso   1.00
Li31   H     0.50785   0.88680   0.26753   0.00000  Uiso   1.00
Be63   C     0.85538   0.67038   0.32576   0.00000  Uiso   1.00
Be64   C     0.82410   0.71150   0.29005   0.00000  Uiso   1.00
C63    N     0.76493   0.75550   0.30862   0.00000  Uiso   1.00
B32    C     0.76265   0.74041   0.35450   0.00000  Uiso   1.00
C64    N     0.81640   0.68948   0.36663   0.00000  Uiso   1.00
He63   H     0.83869   0.71246   0.25297   0.00000  Uiso   1.00
He64   H     0.90225   0.62939   0.32520   0.00000  Uiso   1.00
Li32   H     0.72222   0.76735   0.37907   0.00000  Uiso   1.00
Be65   C     0.17525   0.65330   0.32713   0.00000  Uiso   1.00
Be66   C     0.20595   0.69524   0.29144   0.00000  Uiso   1.00
C65    N     0.25870   0.74404   0.31052   0.00000  Uiso   1.00
B33    C     0.25835   0.73048   0.35662   0.00000  Uiso   1.00
C66    N     0.20884   0.67610   0.36839   0.00000  Uiso   1.00
He65   H     0.19468   0.69410   0.25410   0.00000  Uiso   1.00
He66   H     0.13255   0.60911   0.32633   0.00000  Uiso   1.00
Li33   H     0.29403   0.76068   0.38159   0.00000  Uiso   1.00
Be67   C     0.67611   0.71731   0.46512   0.00000  Uiso   1.00
C67    N     0.75859   0.70773   0.47179   0.00000  Uiso   1.00
He67   H     0.64415   0.69318   0.43603   0.00000  Uiso   1.00
Be68   C     0.34766   0.70462   0.46571   0.00000  Uiso   1.00
C68    N     0.26479   0.69704   0.47281   0.00000  Uiso   1.00
He68   H     0.37913   0.67906   0.43668   0.00000  Uiso   1.00
Be69   C     0.31150   0.51620   0.45741   0.00000  Uiso   1.00
B34    C     0.19308   0.48146   0.43309   0.00000  Uiso   1.00
C69    N     0.23678   0.54024   0.44195   0.00000  Uiso   1.00
He69   H     0.35952   0.55295   0.46730   0.00000  Uiso   1.00
Li34   H     0.13085   0.48284   0.41991   0.00000  Uiso   1.00
Be70   C     0.69905   0.53082   0.45049   0.00000  Uiso   1.00
C70    N     0.77616   0.55179   0.43639   0.00000  Uiso   1.00
B35    C     0.81613   0.49135   0.42606   0.00000  Uiso   1.00
He70   H     0.65307   0.56932   0.46117   0.00000  Uiso   1.00
Li35   H     0.87907   0.49025   0.41345   0.00000  Uiso   1.00
Be71   C     0.04953   0.61939   0.49716   0.00000  Uiso   1.00
Be72   C     0.96515   0.62162   0.49652   0.00000  Uiso   1.00
C71    N     0.94100   0.64109   0.45235   0.00000  Uiso   1.00
B36    C     0.01080   0.64918   0.42768   0.00000  Uiso   1.00
C72    N     0.07810   0.63734   0.45336   0.00000  Uiso   1.00
Li36   H     0.20451   0.68557   0.00849   0.00000  Uiso   1.00
H19    Zn    0.33274   0.64386   0.92339   0.00000  Uiso   1.00
H20    Zn    0.69262   0.64546   0.92169   0.00000  Uiso   1.00
H21    Zn    0.19672   0.63720   0.73124   0.00000  Uiso   1.00
H22    Zn    0.83258   0.64366   0.72925   0.00000  Uiso   1.00
H23    Zn    0.32798   0.83014   0.58385   0.00000  Uiso   1.00
H24    Zn    0.69499   0.83889   0.58492   0.00000  Uiso   1.00
Be73   C     0.66419   0.77913   0.97419   0.00000  Uiso   1.00
C73    N     0.71057   0.71831   0.97026   0.00000  Uiso   1.00
He71   H     0.61085   0.78806   0.95250   0.00000  Uiso   1.00
Be74   C     0.36127   0.77705   0.97638   0.00000  Uiso   1.00
C74    N     0.31390   0.71707   0.97185   0.00000  Uiso   1.00
He72   H     0.41551   0.78549   0.95489   0.00000  Uiso   1.00
Li37   H     0.17047   0.48188   0.77477   0.00000  Uiso   1.00
Be75   C     0.35237   0.52960   0.99549   0.00000  Uiso   1.00
C75    N     0.33276   0.54713   0.95026   0.00000  Uiso   1.00
B37    C     0.32478   0.48482   0.92779   0.00000  Uiso   1.00
Be76   C     0.68161   0.52775   0.99242   0.00000  Uiso   1.00
B38    C     0.70262   0.48678   0.92270   0.00000  Uiso   1.00
C76    N     0.69599   0.54780   0.94688   0.00000  Uiso   1.00
Li38   H     0.71456   0.48454   0.88533   0.00000  Uiso   1.00
Be77   C     0.55435   0.70358   0.86213   0.00000  Uiso   1.00
Be78   C     0.46991   0.70315   0.86255   0.00000  Uiso   1.00
C77    N     0.44422   0.66009   0.89870   0.00000  Uiso   1.00
B39    C     0.51279   0.63718   0.91950   0.00000  Uiso   1.00
C78    N     0.58089   0.66076   0.89801   0.00000  Uiso   1.00
He73   H     0.42627   0.72953   0.83989   0.00000  Uiso   1.00
He74   H     0.59744   0.73047   0.83906   0.00000  Uiso   1.00
Li39   H     0.51315   0.60135   0.94939   0.00000  Uiso   1.00
Be79   C     0.15151   0.69123   0.82684   0.00000  Uiso   1.00
Be80   C     0.18335   0.69416   0.87127   0.00000  Uiso   1.00
C79    N     0.25720   0.65896   0.87092   0.00000  Uiso   1.00
B40    C     0.26697   0.63454   0.82715   0.00000  Uiso   1.00
C80    N     0.20450   0.65251   0.79925   0.00000  Uiso   1.00
He75   H     0.16000   0.71955   0.90272   0.00000  Uiso   1.00
He76   H     0.09512   0.71301   0.81289   0.00000  Uiso   1.00
Li40   H     0.31964   0.60373   0.81551   0.00000  Uiso   1.00
Be81   C     0.87753   0.69184   0.82582   0.00000  Uiso   1.00
Be82   C     0.84473   0.69371   0.87033   0.00000  Uiso   1.00
C81    N     0.76919   0.66159   0.86925   0.00000  Uiso   1.00
B41    C     0.75944   0.63968   0.82500   0.00000  Uiso   1.00
C82    N     0.82339   0.65669   0.79745   0.00000  Uiso   1.00
He77   H     0.86854   0.71646   0.90231   0.00000  Uiso   1.00
He78   H     0.93527   0.71213   0.81231   0.00000  Uiso   1.00
Li41   H     0.70562   0.61156   0.81274   0.00000  Uiso   1.00
Be83   C     0.26548   0.51135   0.67793   0.00000  Uiso   1.00
C83    N     0.22552   0.53718   0.71683   0.00000  Uiso   1.00
He79   H     0.29037   0.54692   0.65147   0.00000  Uiso   1.00
Be84   C     0.76509   0.51817   0.67603   0.00000  Uiso   1.00
B42    C     0.83366   0.48589   0.73699   0.00000  Uiso   1.00
C84    N     0.80698   0.54375   0.71393   0.00000  Uiso   1.00
He80   H     0.73667   0.55394   0.65107   0.00000  Uiso   1.00
Li42   H     0.86884   0.48822   0.76904   0.00000  Uiso   1.00
Be85   C     0.97542   0.73348   0.69990   0.00000  Uiso   1.00
Be86   C     0.05972   0.73176   0.70045   0.00000  Uiso   1.00
C85    N     0.08384   0.66538   0.71544   0.00000  Uiso   1.00
B43    C     0.01424   0.62964   0.72423   0.00000  Uiso   1.00
C86    N     0.94712   0.66818   0.71455   0.00000  Uiso   1.00
He81   H     0.10405   0.77260   0.69127   0.00000  Uiso   1.00
He82   H     0.93367   0.77592   0.69013   0.00000  Uiso   1.00
Li43   H     0.01248   0.57493   0.73659   0.00000  Uiso   1.00
Be87   C     0.35488   0.79719   0.68594   0.00000  Uiso   1.00
Be88   C     0.32389   0.75289   0.72024   0.00000  Uiso   1.00
C87    N     0.26543   0.71017   0.70038   0.00000  Uiso   1.00
B44    C     0.26344   0.72892   0.65507   0.00000  Uiso   1.00
C88    N     0.31685   0.78096   0.64460   0.00000  Uiso   1.00
He83   H     0.33799   0.74913   0.75718   0.00000  Uiso   1.00
He84   H     0.40126   0.83841   0.68772   0.00000  Uiso   1.00
Li44   H     0.22340   0.70429   0.62963   0.00000  Uiso   1.00
Be89   C     0.66746   0.79875   0.68583   0.00000  Uiso   1.00
Be90   C     0.70022   0.75449   0.71935   0.00000  Uiso   1.00
C89    N     0.76247   0.71587   0.69898   0.00000  Uiso   1.00
B45    C     0.76463   0.73669   0.65404   0.00000  Uiso   1.00
C90    N     0.70791   0.78631   0.64431   0.00000  Uiso   1.00
He85   H     0.68503   0.74842   0.75614   0.00000  Uiso   1.00
He86   H     0.61826   0.83751   0.68827   0.00000  Uiso   1.00
Li45   H     0.80724   0.71530   0.62832   0.00000  Uiso   1.00
Be91   C     0.64678   0.76038   0.50021   0.00000  Uiso   1.00
B46    C     0.77657   0.74509   0.51044   0.00000  Uiso   1.00
C91    N     0.71082   0.77813   0.52890   0.00000  Uiso   1.00
He87   H     0.58493   0.77939   0.50641   0.00000  Uiso   1.00
Li46   H     0.83769   0.74854   0.52496   0.00000  Uiso   1.00
Be92   C     0.37769   0.74794   0.50025   0.00000  Uiso   1.00
C92    N     0.31368   0.76748   0.52903   0.00000  Uiso   1.00
B47    C     0.24735   0.73540   0.51125   0.00000  Uiso   1.00
He88   H     0.43972   0.76623   0.50617   0.00000  Uiso   1.00
Li47   H     0.18617   0.74037   0.52603   0.00000  Uiso   1.00
Be93   C     0.20239   0.94857   0.56219   0.00000  Uiso   1.00
C93    N     0.27702   0.92516   0.57795   0.00000  Uiso   1.00
He89   H     0.15597   0.91142   0.55061   0.00000  Uiso   1.00
Be94   C     0.82549   0.95790   0.58664   0.00000  Uiso   1.00
C94    N     0.74567   0.93467   0.58693   0.00000  Uiso   1.00
He90   H     0.87621   0.92053   0.58595   0.00000  Uiso   1.00
He91   H     0.92072   0.61073   0.52403   0.00000  Uiso   1.00
He92   H     0.09120   0.60628   0.52530   0.00000  Uiso   1.00
Be95   C     0.55173   0.90966   0.54124   0.00000  Uiso   1.00
Be96   C     0.46766   0.90726   0.54105   0.00000  Uiso   1.00
C95    N     0.44260   0.85943   0.57470   0.00000  Uiso   1.00
B48    C     0.51158   0.83340   0.59340   0.00000  Uiso   1.00
C96    N     0.57912   0.86354   0.57515   0.00000  Uiso   1.00
He93   H     0.42419   0.93618   0.51960   0.00000  Uiso   1.00
He94   H     0.59363   0.94070   0.51975   0.00000  Uiso   1.00
Li48   H     0.51252   0.79363   0.62103   0.00000  Uiso   1.00
He95   H     0.17359   0.91861   0.99120   0.00000  Uiso   1.00
He96   H     0.85662   0.91788   0.98824   0.00000  Uiso   1.00
loop_
_geom_bond_atom_site_label_1
_geom_bond_atom_site_label_2
_geom_bond_distance
_geom_bond_site_symmetry_2
_ccdc_geom_bond_type
H1     C1      1.998   .     S
H1     C3      1.992   .     S
H1     C5      1.992   .     S
H1     C7      1.990   .     S
H2     C2      1.995   .     S
H2     C4      1.991   .     S
H2     C6      1.992   .     S
H2     C9      1.989   .     S
H3     C8      1.994   .     S
H3     C11     2.000   .     S
H3     C13     1.992   .     S
H3     C15     2.001   .     S
H4     C10     1.990   .     S
H4     C12     2.003   .     S
H4     C14     1.992   .     S
H4     C17     2.001   .     S
H5     C16     2.000   .     S
H5     C19     1.997   .     S
H5     C22     1.999   .     S
H5     C24     1.989   .     S
H6     C18     1.999   .     S
H6     C20     1.995   .     S
H6     C21     1.985   .     S
H6     C23     2.000   .     S
Be1    Be2     1.390   .     D
Be1    He2     1.097   .     S
Be1    C25     1.390   1_554 S
Be2    C1      1.388   .     S
Be2    He1     1.097   .     S
C1     B1      1.359   .     S
B1     Li1     1.097   .     S
B1     C25     1.359   1_554 D
Be3    C2      1.388   .     S
Be3    He3     1.097   .     S
Be3    Be26    1.391   .     D
B2     C2      1.359   .     S
B2     Li2     1.098   .     S
B2     C26     1.358   1_554 D
Be4    C3      1.388   .     S
Be4    He46    1.097   1_554 S
Be4    Be51    1.392   1_545 D
C3     B3      1.358   1_545 S
B3     C3      1.358   1_565 S
B3     C51     1.357   .     D
B3     Li25    1.098   .     S
He4    Be24    1.097   .     S
He5    Be48    1.097   .     S
Be5    C4      1.389   .     S
Be5    He26    1.097   1_554 S
Be5    Be52    1.392   1_545 D
B4     C4      1.357   1_565 S
B4     Li4     1.098   .     S
B4     C52     1.357   .     D
C4     B4      1.357   1_545 S
Li3    B12     1.097   .     S
He6    Be27    1.097   1_554 S
He7    Be28    1.097   1_554 S
Be6    Be7     1.393   1_655 D
Be6    C6      1.389   .     S
Be6    He9     1.096   .     S
Be7    Be6     1.393   1_455 D
Be7    C5      1.389   .     S
Be7    He8     1.097   .     S
C5     B5      1.356   .     D
B5     C6      1.356   1_455 S
B5     Li5     1.098   .     S
C6     B5      1.356   1_655 S
Be8    Be9     1.392   .     D
Be8    C8      1.390   .     S
Be8    He11    1.097   .     S
Be9    C7      1.388   .     S
Be9    He10    1.097   .     S
C7     B6      1.357   .     D
B6     C8      1.357   .     S
B6     Li6     1.098   .     S
Be10   Be11    1.393   .     D
Be10   C10     1.389   .     S
Be10   He13    1.097   .     S
Be11   C9      1.389   .     S
Be11   He12    1.097   .     S
C9     B7      1.356   .     D
B7     C10     1.356   .     S
B7     Li7     1.098   .     S
Be12   C11     1.389   .     S
Be12   He14    1.097   .     S
Be12   Be59    1.393   1_545 D
C11    B30     1.358   1_545 D
Be13   C12     1.389   .     S
Be13   He15    1.097   .     S
Be13   Be60    1.394   1_545 D
B8     C12     1.359   1_565 D
B8     Li8     1.098   .     S
B8     C60     1.358   .     S
C12    B8      1.359   1_545 D
Be14   Be15    1.391   .     D
Be14   C14     1.389   .     S
Be14   He17    1.097   .     S
Be15   C13     1.389   .     S
Be15   He16    1.097   .     S
C13    B9      1.357   .     D
B9     C14     1.357   .     S
B9     Li9     1.098   .     S
Be16   Be17    1.393   .     D
Be16   C16     1.390   .     S
Be16   He19    1.097   .     S
Be17   C15     1.389   .     S
Be17   He18    1.097   .     S
C15    B10     1.358   .     S
B10    C16     1.358   .     D
B10    Li10    1.098   .     S
Be18   Be19    1.394   .     D
Be18   C18     1.389   .     S
Be18   He21    1.096   .     S
Be19   C17     1.390   .     S
Be19   He20    1.096   .     S
C17    B11     1.356   .     S
B11    C18     1.357   .     D
B11    Li11    1.098   .     S
C19    Be44    1.390   .     S
C19    B20     1.358   .     D
Li12   B20     1.097   .     S
Be20   Be21    1.389   .     D
Be20   C20     1.389   .     S
Be20   He22    1.097   .     S
Be21   C45     1.390   .     S
Be21   He47    1.097   .     S
C20    B21     1.358   .     S
C21    Be24    1.390   .     S
C21    B12     1.356   1_655 S
Be22   C22     1.388   .     S
Be22   He23    1.096   .     S
Be22   Be69    1.394   .     D
C22    B34     1.358   .     D
Be23   C23     1.388   .     S
Be23   He24    1.096   .     S
Be23   Be70    1.395   .     D
C23    B35     1.359   .     S
Be24   Be25    1.389   1_655 D
Be25   Be24    1.389   1_455 D
Be25   C24     1.390   .     S
Be25   He48    1.097   .     S
C24    B12     1.356   .     D
B12    C21     1.356   1_455 S
Be26   C26     1.388   1_554 S
Be26   He27    1.098   1_554 S
Be27   He6     1.097   1_556 S
Be27   C28     1.389   .     S
Be27   Be75    1.392   .     D
He25   Be47    1.097   .     S
H7     C26     2.000   .     S
H7     C29     1.998   .     S
H7     C30     2.007   .     S
H7     C32     2.003   .     S
H8     C25     2.003   .     S
H8     C28     1.998   .     S
H8     C31     2.007   .     S
H8     C34     2.003   .     S
H9     C33     2.002   .     S
H9     C37     1.998   .     S
H9     C38     2.001   .     S
H9     C40     1.996   .     S
H10    C35     2.002   .     S
H10    C36     2.003   .     S
H10    C39     2.003   .     S
H10    C42     2.001   .     S
H11    C41     1.997   .     S
H11    C45     1.998   .     S
H11    C47     2.002   .     S
H11    C48     2.013   .     S
H12    C27     2.007   .     S
H12    C43     2.001   .     S
H12    C44     1.993   .     S
H12    C46     1.999   .     S
C25    B1      1.359   1_556 D
C25    Be1     1.390   1_556 S
He26   Be5     1.097   1_556 S
C26    B2      1.358   1_556 D
C26    Be26    1.388   1_556 S
He27   Be26    1.098   1_556 S
C27    Be47    1.389   .     S
C27    B24     1.359   .     S
C28    B37     1.357   .     S
Li13   B37     1.098   .     S
Be28   He7     1.097   1_556 S
Be28   C29     1.390   .     S
Be28   Be76    1.392   .     D
C29    B38     1.357   .     S
Be29   Be30    1.394   .     D
Be29   C31     1.390   .     S
Be29   He29    1.097   .     S
Be30   C30     1.389   .     S
Be30   He28    1.097   .     S
C30    B13     1.358   .     D
B13    C31     1.358   .     S
B13    Li14    1.099   .     S
Be31   Be32    1.392   .     D
Be31   C33     1.389   .     S
Be31   He31    1.097   .     S
Be32   C32     1.390   .     S
Be32   He30    1.097   .     S
C32    B14     1.359   .     S
B14    C33     1.359   .     D
B14    Li15    1.097   .     S
Be33   Be34    1.392   .     D
Be33   C35     1.390   .     S
Be33   He33    1.097   .     S
Be34   C34     1.390   .     S
Be34   He32    1.097   .     S
C34    B15     1.359   .     S
B15    C35     1.359   .     D
B15    Li16    1.097   .     S
Be35   C36     1.390   .     S
Be35   He34    1.097   .     S
Be35   Be83    1.393   .     D
B16    C36     1.358   .     S
B16    Li37    1.098   .     S
B16    C83     1.358   .     D
Li17   B24     1.097   .     S
Be36   C37     1.390   .     S
Be36   He35    1.097   .     S
Be36   Be84    1.393   .     D
C37    B42     1.357   .     D
Be37   Be38    1.392   1_455 D
Be37   C39     1.390   .     S
Be37   He37    1.097   .     S
Be38   Be37    1.392   1_655 D
Be38   C38     1.389   .     S
Be38   He36    1.097   .     S
C38    B17     1.358   1_655 S
B17    C38     1.358   1_455 S
B17    C39     1.358   .     D
B17    Li18    1.097   .     S
Be39   Be40    1.392   .     D
Be39   C41     1.390   .     S
Be39   He39    1.096   .     S
Be40   C40     1.388   .     S
Be40   He38    1.097   .     S
C40    B18     1.358   .     S
B18    C41     1.357   .     D
B18    Li19    1.098   .     S
Be41   Be42    1.394   .     D
Be41   C43     1.390   .     S
Be41   He41    1.096   .     S
Be42   C42     1.389   .     S
Be42   He40    1.097   .     S
C42    B19     1.356   .     S
B19    C43     1.357   .     D
B19    Li20    1.098   .     S
Be43   Be44    1.389   .     D
Be43   C44     1.389   .     S
Be43   He43    1.097   .     S
Be44   He42    1.097   .     S
B20    C44     1.358   .     S
C45    B21     1.359   .     D
B21    Li21    1.097   .     S
Be45   C46     1.391   .     S
Be45   He44    1.096   .     S
Be45   Be93    1.395   1_545 D
B22    C46     1.353   1_565 S
B22    Li22    1.098   .     S
B22    C93     1.358   .     D
C46    B22     1.353   1_545 S
Be46   C47     1.390   .     S
Be46   He45    1.097   .     S
Be46   Be94    1.395   1_545 D
C47    B23     1.353   1_545 S
B23    C47     1.353   1_565 S
B23    Li23    1.097   .     S
B23    C94     1.358   .     D
Be47   Be48    1.393   .     D
Be48   C48     1.390   .     S
C48    B24     1.359   .     D
He46   Be4     1.097   1_556 S
H13    C49     2.002   .     S
H13    C52     1.997   .     S
H13    C53     2.008   .     S
H13    C55     2.004   .     S
H14    C50     2.003   .     S
H14    C51     1.998   .     S
H14    C54     2.008   .     S
H14    C57     2.006   .     S
H15    C56     2.002   .     S
H15    C60     2.007   .     S
H15    C61     2.008   .     S
H15    C63     2.004   .     S
H16    C58     2.003   .     S
H16    C59     2.004   .     S
H16    C62     2.007   .     S
H16    C65     2.003   .     S
H17    C64     2.005   .     S
H17    C67     1.994   .     S
H17    C70     2.008   .     S
H17    C71     2.008   .     S
H18    C66     2.003   .     S
H18    C68     1.994   .     S
H18    C69     2.002   .     S
H18    C72     2.007   .     S
Be49   C49     1.390   .     S
Be49   He49    1.097   .     S
Be49   Be73    1.391   1_554 D
C49    B25     1.358   .     S
B25    Li24    1.097   .     S
B25    C73     1.359   1_554 D
Be50   C50     1.390   .     S
Be50   He50    1.097   .     S
Be50   Be74    1.390   1_554 D
B26    C50     1.358   .     S
B26    Li36    1.097   .     S
B26    C74     1.359   1_554 D
Be51   Be4     1.392   1_565 D
Be51   C51     1.390   .     S
Be51   He95    1.097   1_554 S
Be52   Be5     1.392   1_565 D
Be52   C52     1.390   .     S
Be52   He96    1.097   1_554 S
Li26   B36     1.098   .     S
He51   Be75    1.097   1_554 S
He52   Be76    1.097   1_554 S
Be53   Be54    1.394   1_455 D
Be53   C54     1.389   .     S
Be53   He54    1.097   .     S
Be54   Be53    1.394   1_655 D
Be54   C53     1.390   .     S
Be54   He53    1.096   .     S
C53    B27     1.359   1_655 S
B27    C53     1.359   1_455 S
B27    C54     1.359   .     D
B27    Li27    1.098   .     S
Be55   Be56    1.392   .     D
Be55   C56     1.389   .     S
Be55   He56    1.097   .     S
Be56   C55     1.390   .     S
Be56   He55    1.097   .     S
C55    B28     1.359   .     S
B28    C56     1.359   .     D
B28    Li28    1.097   .     S
Be57   Be58    1.392   .     D
Be57   C58     1.389   .     S
Be57   He58    1.097   .     S
Be58   C57     1.390   .     S
Be58   He57    1.097   .     S
C57    B29     1.359   .     S
B29    C58     1.359   .     D
B29    Li29    1.097   .     S
Be59   Be12    1.393   1_565 D
Be59   C59     1.390   .     S
Be59   He59    1.097   .     S
B30    C11     1.358   1_565 D
B30    C59     1.358   .     S
B30    Li30    1.098   .     S
Be60   Be13    1.394   1_565 D
Be60   C60     1.390   .     S
Be60   He60    1.097   .     S
Be61   Be62    1.392   .     D
Be61   C62     1.389   .     S
Be61   He62    1.097   .     S
Be62   C61     1.390   .     S
Be62   He61    1.097   .     S
C61    B31     1.359   .     D
B31    C62     1.359   .     S
B31    Li31    1.097   .     S
Be63   Be64    1.394   .     D
Be63   C64     1.389   .     S
Be63   He64    1.096   .     S
Be64   C63     1.389   .     S
Be64   He63    1.097   .     S
C63    B32     1.356   .     D
B32    C64     1.358   .     S
B32    Li32    1.097   .     S
Be65   Be66    1.394   .     D
Be65   C66     1.389   .     S
Be65   He66    1.096   .     S
Be66   C65     1.389   .     S
Be66   He65    1.097   .     S
C65    B33     1.357   .     D
B33    C66     1.358   .     S
B33    Li33    1.098   .     S
Be67   C67     1.387   .     S
Be67   He67    1.097   .     S
Be67   Be91    1.388   .     D
C67    B46     1.359   .     S
Be68   C68     1.389   .     S
Be68   He68    1.097   .     S
Be68   Be92    1.389   .     D
C68    B47     1.359   .     S
Be69   C69     1.391   .     S
Be69   He69    1.096   .     S
B34    C69     1.355   .     S
B34    Li34    1.098   .     S
Be70   C70     1.391   .     S
Be70   He70    1.096   .     S
C70    B35     1.355   .     D
B35    Li35    1.098   .     S
Be71   Be72    1.393   1_455 D
Be71   C72     1.389   .     S
Be71   He92    1.097   .     S
Be72   Be71    1.393   1_655 D
Be72   C71     1.390   .     S
Be72   He91    1.097   .     S
C71    B36     1.359   1_655 S
B36    C71     1.359   1_455 S
B36    C72     1.358   .     D
H19    C74     1.997   .     S
H19    C75     1.991   .     S
H19    C77     1.992   .     S
H19    C79     1.990   .     S
H20    C73     1.996   .     S
H20    C76     1.990   .     S
H20    C78     1.992   .     S
H20    C81     1.989   .     S
H21    C80     1.993   .     S
H21    C83     2.000   .     S
H21    C85     1.993   .     S
H21    C87     1.995   .     S
H22    C82     1.992   .     S
H22    C84     1.994   .     S
H22    C86     1.989   .     S
H22    C89     1.997   .     S
H23    C88     1.994   .     S
H23    C92     1.999   .     S
H23    C93     1.996   .     S
H23    C95     1.987   .     S
H24    C90     1.996   .     S
H24    C91     2.005   .     S
H24    C94     2.003   .     S
H24    C96     1.990   .     S
Be73   Be49    1.391   1_556 D
Be73   C73     1.388   .     S
Be73   He71    1.097   .     S
C73    B25     1.359   1_556 D
Be74   Be50    1.390   1_556 D
Be74   C74     1.388   .     S
Be74   He72    1.097   .     S
C74    B26     1.359   1_556 D
Be75   He51    1.097   1_556 S
Be75   C75     1.389   .     S
C75    B37     1.357   .     D
Be76   He52    1.097   1_556 S
Be76   C76     1.388   .     S
B38    C76     1.358   .     D
B38    Li38    1.098   .     S
Be77   Be78    1.393   .     D
Be77   C78     1.389   .     S
Be77   He74    1.097   .     S
Be78   C77     1.389   .     S
Be78   He73    1.097   .     S
C77    B39     1.356   .     S
B39    C78     1.356   .     D
B39    Li39    1.098   .     S
Be79   Be80    1.393   .     D
Be79   C80     1.389   .     S
Be79   He76    1.097   .     S
Be80   C79     1.389   .     S
Be80   He75    1.097   .     S
C79    B40     1.357   .     S
B40    C80     1.356   .     D
B40    Li40    1.098   .     S
Be81   Be82    1.393   .     D
Be81   C82     1.389   .     S
Be81   He78    1.097   .     S
Be82   C81     1.389   .     S
Be82   He77    1.097   .     S
C81    B41     1.357   .     S
B41    C82     1.356   .     D
B41    Li41    1.098   .     S
Be83   C83     1.389   .     S
Be83   He79    1.097   .     S
Be84   C84     1.389   .     S
Be84   He80    1.097   .     S
B42    C84     1.358   .     S
B42    Li42    1.098   .     S
Be85   Be86    1.391   1_655 D
Be85   C86     1.389   .     S
Be85   He82    1.097   .     S
Be86   Be85    1.391   1_455 D
Be86   C85     1.390   .     S
Be86   He81    1.097   .     S
C85    B43     1.356   .     S
B43    C86     1.357   1_455 D
B43    Li43    1.097   .     S
C86    B43     1.357   1_655 D
Be87   Be88    1.393   .     D
Be87   C88     1.389   .     S
Be87   He84    1.096   .     S
Be88   C87     1.389   .     S
Be88   He83    1.097   .     S
C87    B44     1.357   .     S
B44    C88     1.356   .     D
B44    Li44    1.098   .     S
Be89   Be90    1.393   .     D
Be89   C90     1.389   .     S
Be89   He86    1.097   .     S
Be90   C89     1.389   .     S
Be90   He85    1.097   .     S
C89    B45     1.357   .     S
B45    C90     1.357   .     D
B45    Li45    1.097   .     S
Be91   C91     1.390   .     S
Be91   He87    1.095   .     S
B46    C91     1.359   .     D
B46    Li46    1.097   .     S
Be92   C92     1.390   .     S
Be92   He88    1.096   .     S
C92    B47     1.358   .     D
B47    Li47    1.097   .     S
Be93   Be45    1.395   1_565 D
Be93   C93     1.388   .     S
Be93   He89    1.096   .     S
Be94   Be46    1.395   1_565 D
Be94   C94     1.389   .     S
Be94   He90    1.096   .     S
Be95   Be96    1.388   .     D
Be95   C96     1.390   .     S
Be95   He94    1.097   .     S
Be96   C95     1.390   .     S
Be96   He93    1.097   .     S
C95    B48     1.356   .     S
B48    C96     1.356   .     D
B48    Li48    1.098   .     S
He95   Be51    1.097   1_556 S
He96   Be52    1.097   1_556 S
