# Supplementary material for: Data-Driven Search Algorithm for Discovery of Synthesizable Zeolitic Imidazolate Frameworks
Source: JACS Au. 2025 Mar 7;5(3):1460–70. doi: 10.1021/jacsau.5c00077 (PMC11938011; doi:10.1021/jacsau.5c00077)
Supplement: Supplementary file 5 — au5c00077_si_005.zip [file au5c00077_si_005.zip › Tier 2/T-267_62_3_5374749.cif]

data_62_3_5374749.lmp-nosymm
_audit_creation_date              2023-09-12
_audit_creation_method            'Materials Studio'
_symmetry_space_group_name_H-M    'P1'
_symmetry_Int_Tables_number       1
_symmetry_cell_setting            triclinic
loop_
_symmetry_equiv_pos_as_xyz
  x,y,z
_cell_length_a                    10.1828
_cell_length_b                    16.1904
_cell_length_c                    50.6213
_cell_angle_alpha                 89.3701
_cell_angle_beta                  90.3551
_cell_angle_gamma                 90.3686
loop_
_atom_site_label
_atom_site_type_symbol
_atom_site_fract_x
_atom_site_fract_y
_atom_site_fract_z
_atom_site_U_iso_or_equiv
_atom_site_adp_type
_atom_site_occupancy
H1     Zn    0.04136   0.05428   0.04865   0.00000  Uiso   1.00
H2     Zn    0.05082   0.42252   0.05471   0.00000  Uiso   1.00
H3     Zn    0.55247   0.54957   0.09992   0.00000  Uiso   1.00
H4     Zn    0.54112   0.92220   0.09342   0.00000  Uiso   1.00
H5     Zn    0.52586   0.55377   0.21906   0.00000  Uiso   1.00
H6     Zn    0.51997   0.93344   0.21222   0.00000  Uiso   1.00
C1     N     0.51400   0.81463   0.22359   0.00000  Uiso   1.00
C2     N     0.99212   0.05271   0.01045   0.00000  Uiso   1.00
B1     C     0.97893   0.98521   0.99500   0.00000  Uiso   1.00
He1    H     0.98497   0.18376   0.00062   0.00000  Uiso   1.00
Li1    H     0.98386   0.92154   0.00259   0.00000  Uiso   1.00
Be1    C     0.89322   0.38272   0.00581   0.00000  Uiso   1.00
B2     C     0.00756   0.49595   0.99979   0.00000  Uiso   1.00
C3     N     0.98560   0.43424   0.01760   0.00000  Uiso   1.00
He2    H     0.85598   0.32714   0.01594   0.00000  Uiso   1.00
Li2    H     0.07544   0.54751   0.00339   0.00000  Uiso   1.00
Be2    C     0.90962   0.27666   0.08078   0.00000  Uiso   1.00
Be3    C     0.90716   0.19089   0.07926   0.00000  Uiso   1.00
C4     N     0.00134   0.16730   0.06113   0.00000  Uiso   1.00
B3     C     0.05722   0.23844   0.05226   0.00000  Uiso   1.00
C5     N     0.00562   0.30612   0.06366   0.00000  Uiso   1.00
He3    H     0.84645   0.14517   0.08978   0.00000  Uiso   1.00
He4    H     0.85154   0.31865   0.09285   0.00000  Uiso   1.00
Li3    H     0.13634   0.24090   0.03766   0.00000  Uiso   1.00
Be4    C     0.82995   0.93639   0.10915   0.00000  Uiso   1.00
Be5    C     0.94863   0.96323   0.09846   0.00000  Uiso   1.00
C6     N     0.92556   0.98799   0.07249   0.00000  Uiso   1.00
B4     C     0.79449   0.97840   0.06856   0.00000  Uiso   1.00
C7     N     0.73209   0.94829   0.09025   0.00000  Uiso   1.00
He5    H     0.04721   0.96552   0.10727   0.00000  Uiso   1.00
He6    H     0.80763   0.91215   0.12892   0.00000  Uiso   1.00
Li4    H     0.74501   0.99252   0.04974   0.00000  Uiso   1.00
Be6    C     0.83935   0.52786   0.11668   0.00000  Uiso   1.00
Be7    C     0.95769   0.50184   0.10603   0.00000  Uiso   1.00
C8     N     0.93579   0.48277   0.07968   0.00000  Uiso   1.00
B5     C     0.80562   0.49501   0.07542   0.00000  Uiso   1.00
C9     N     0.74271   0.52137   0.09729   0.00000  Uiso   1.00
He7    H     0.05541   0.49652   0.11509   0.00000  Uiso   1.00
He8    H     0.81632   0.54806   0.13672   0.00000  Uiso   1.00
Li5    H     0.75703   0.48552   0.05626   0.00000  Uiso   1.00
Be8    C     0.46375   0.41683   0.05970   0.00000  Uiso   1.00
Be9    C     0.34511   0.38877   0.04916   0.00000  Uiso   1.00
C10    N     0.24437   0.43466   0.06001   0.00000  Uiso   1.00
B6     C     0.30414   0.48891   0.07646   0.00000  Uiso   1.00
C11    N     0.43659   0.48038   0.07700   0.00000  Uiso   1.00
He9    H     0.32504   0.33985   0.03486   0.00000  Uiso   1.00
He10   H     0.56450   0.39605   0.05639   0.00000  Uiso   1.00
Li6    H     0.25124   0.53502   0.08797   0.00000  Uiso   1.00
Be10   C     0.45393   0.05376   0.05199   0.00000  Uiso   1.00
Be11   C     0.33549   0.08276   0.04170   0.00000  Uiso   1.00
C12    N     0.23405   0.03744   0.05318   0.00000  Uiso   1.00
B7     C     0.29318   0.98268   0.06977   0.00000  Uiso   1.00
C13    N     0.42597   0.99007   0.06973   0.00000  Uiso   1.00
He11   H     0.31587   0.13177   0.02712   0.00000  Uiso   1.00
He12   H     0.55502   0.07400   0.04818   0.00000  Uiso   1.00
Li7    H     0.23963   0.93670   0.08169   0.00000  Uiso   1.00
Be12   C     0.46095   0.77279   0.06152   0.00000  Uiso   1.00
Be13   C     0.46427   0.68694   0.06308   0.00000  Uiso   1.00
C14    N     0.51553   0.66455   0.08762   0.00000  Uiso   1.00
B8     C     0.54349   0.73667   0.09990   0.00000  Uiso   1.00
C15    N     0.51002   0.80379   0.08510   0.00000  Uiso   1.00
He13   H     0.43351   0.64034   0.04870   0.00000  Uiso   1.00
He14   H     0.42664   0.81398   0.04561   0.00000  Uiso   1.00
Li8    H     0.58580   0.74023   0.11984   0.00000  Uiso   1.00
Be14   C     0.39421   0.46894   0.17239   0.00000  Uiso   1.00
Be15   C     0.40162   0.46784   0.14493   0.00000  Uiso   1.00
C16    N     0.49435   0.52627   0.13700   0.00000  Uiso   1.00
B9     C     0.53992   0.56056   0.15965   0.00000  Uiso   1.00
C17    N     0.48164   0.52840   0.18154   0.00000  Uiso   1.00
He15   H     0.34877   0.42959   0.13056   0.00000  Uiso   1.00
He16   H     0.33299   0.43264   0.18605   0.00000  Uiso   1.00
Li9    H     0.61502   0.60940   0.16021   0.00000  Uiso   1.00
Be16   C     0.38751   0.01241   0.16433   0.00000  Uiso   1.00
Be17   C     0.39387   0.01017   0.13688   0.00000  Uiso   1.00
C18    N     0.48420   0.95025   0.12996   0.00000  Uiso   1.00
B10    C     0.52947   0.91842   0.15317   0.00000  Uiso   1.00
C19    N     0.47309   0.95349   0.17447   0.00000  Uiso   1.00
He17   H     0.34186   0.04707   0.12187   0.00000  Uiso   1.00
He18   H     0.32816   0.05070   0.17737   0.00000  Uiso   1.00
Li10   H     0.60278   0.86920   0.15458   0.00000  Uiso   1.00
B11    C     0.27550   0.94119   0.24190   0.00000  Uiso   1.00
C20    N     0.39040   0.98100   0.23702   0.00000  Uiso   1.00
Li11   H     0.24903   0.88112   0.23342   0.00000  Uiso   1.00
Be18   C     0.88842   0.44125   0.23766   0.00000  Uiso   1.00
Be19   C     0.76999   0.44082   0.22366   0.00000  Uiso   1.00
C21    N     0.70299   0.51272   0.22958   0.00000  Uiso   1.00
He19   H     0.72921   0.39605   0.20967   0.00000  Uiso   1.00
He20   H     0.96939   0.39691   0.23814   0.00000  Uiso   1.00
Be20   C     0.76805   0.04583   0.21156   0.00000  Uiso   1.00
Be21   C     0.88746   0.04832   0.22519   0.00000  Uiso   1.00
B12    C     0.77554   0.94058   0.23898   0.00000  Uiso   1.00
C22    N     0.69898   0.97644   0.22019   0.00000  Uiso   1.00
He21   H     0.97007   0.09195   0.22392   0.00000  Uiso   1.00
He22   H     0.72773   0.08684   0.19619   0.00000  Uiso   1.00
B13    C     0.52366   0.74277   0.21015   0.00000  Uiso   1.00
Li12   H     0.53080   0.73973   0.18857   0.00000  Uiso   1.00
Li13   H     0.25513   0.61222   0.23920   0.00000  Uiso   1.00
Be22   C     0.00675   0.70097   0.23904   0.00000  Uiso   1.00
Be23   C     0.00468   0.78663   0.23716   0.00000  Uiso   1.00
He23   H     0.99471   0.82694   0.21970   0.00000  Uiso   1.00
He24   H     0.99909   0.65451   0.22347   0.00000  Uiso   1.00
C23    N     0.51742   0.67503   0.22620   0.00000  Uiso   1.00
C24    N     0.89151   0.98071   0.24229   0.00000  Uiso   1.00
H7     Zn    0.52807   0.45259   0.44104   0.00000  Uiso   1.00
H8     Zn    0.53806   0.08797   0.43162   0.00000  Uiso   1.00
H9     Zn    0.03430   0.96100   0.38701   0.00000  Uiso   1.00
H10    Zn    0.02804   0.58886   0.39640   0.00000  Uiso   1.00
H11    Zn    0.02160   0.94031   0.26882   0.00000  Uiso   1.00
H12    Zn    0.02786   0.55996   0.27709   0.00000  Uiso   1.00
Be24   C     0.38234   0.12701   0.48048   0.00000  Uiso   1.00
B14    C     0.49791   0.01512   0.48662   0.00000  Uiso   1.00
C25    N     0.47468   0.07654   0.46877   0.00000  Uiso   1.00
He25   H     0.34399   0.18207   0.47032   0.00000  Uiso   1.00
Li14   H     0.56609   0.96435   0.48307   0.00000  Uiso   1.00
B15    C     0.28007   0.55357   0.24907   0.00000  Uiso   1.00
C26    N     0.48391   0.44967   0.47937   0.00000  Uiso   1.00
B16    C     0.46729   0.51853   0.49396   0.00000  Uiso   1.00
He26   H     0.49267   0.32002   0.49098   0.00000  Uiso   1.00
Li15   H     0.46328   0.58122   0.48550   0.00000  Uiso   1.00
Be25   C     0.42390   0.23545   0.40097   0.00000  Uiso   1.00
Be26   C     0.42164   0.32110   0.40311   0.00000  Uiso   1.00
C27    N     0.49293   0.34253   0.42553   0.00000  Uiso   1.00
B17    C     0.53766   0.27056   0.43595   0.00000  Uiso   1.00
C28    N     0.49716   0.20412   0.42199   0.00000  Uiso   1.00
He27   H     0.37500   0.36804   0.39047   0.00000  Uiso   1.00
He28   H     0.37894   0.19450   0.38630   0.00000  Uiso   1.00
Li16   H     0.59955   0.26634   0.45373   0.00000  Uiso   1.00
Be27   C     0.31055   0.64529   0.40614   0.00000  Uiso   1.00
Be28   C     0.42847   0.61400   0.41595   0.00000  Uiso   1.00
C29    N     0.40760   0.53200   0.42314   0.00000  Uiso   1.00
B18    C     0.27866   0.51672   0.41817   0.00000  Uiso   1.00
C30    N     0.21554   0.58348   0.40804   0.00000  Uiso   1.00
He29   H     0.52536   0.64329   0.41803   0.00000  Uiso   1.00
He30   H     0.28669   0.70719   0.39861   0.00000  Uiso   1.00
Li17   H     0.23032   0.45701   0.42202   0.00000  Uiso   1.00
Be29   C     0.32144   0.97863   0.37023   0.00000  Uiso   1.00
Be30   C     0.44113   0.00479   0.38076   0.00000  Uiso   1.00
C31    N     0.42081   0.02667   0.40687   0.00000  Uiso   1.00
B19    C     0.29036   0.01585   0.41109   0.00000  Uiso   1.00
C32    N     0.22573   0.98778   0.38943   0.00000  Uiso   1.00
He31   H     0.53873   0.00845   0.37179   0.00000  Uiso   1.00
He32   H     0.29699   0.95671   0.35038   0.00000  Uiso   1.00
Li18   H     0.24274   0.02764   0.43006   0.00000  Uiso   1.00
Be31   C     0.95032   0.09520   0.42672   0.00000  Uiso   1.00
Be32   C     0.83253   0.12317   0.43712   0.00000  Uiso   1.00
C33    N     0.73077   0.07665   0.42631   0.00000  Uiso   1.00
B20    C     0.78898   0.02234   0.40999   0.00000  Uiso   1.00
C34    N     0.92148   0.03125   0.40952   0.00000  Uiso   1.00
He33   H     0.81356   0.17253   0.45122   0.00000  Uiso   1.00
He34   H     0.05152   0.11629   0.43007   0.00000  Uiso   1.00
Li19   H     0.73494   0.97592   0.39852   0.00000  Uiso   1.00
Be33   C     0.93266   0.50258   0.44722   0.00000  Uiso   1.00
Be34   C     0.81470   0.47341   0.45768   0.00000  Uiso   1.00
C35    N     0.71657   0.48575   0.43887   0.00000  Uiso   1.00
B21    C     0.77773   0.51918   0.41754   0.00000  Uiso   1.00
C36    N     0.90855   0.53010   0.42156   0.00000  Uiso   1.00
He35   H     0.79255   0.44664   0.47716   0.00000  Uiso   1.00
He36   H     0.03161   0.50487   0.45589   0.00000  Uiso   1.00
Li20   H     0.72663   0.53593   0.39910   0.00000  Uiso   1.00
Be35   C     0.92859   0.73877   0.42443   0.00000  Uiso   1.00
Be36   C     0.93173   0.82454   0.42256   0.00000  Uiso   1.00
C37    N     0.99214   0.84643   0.39894   0.00000  Uiso   1.00
B22    C     0.02437   0.77414   0.38742   0.00000  Uiso   1.00
C38    N     0.98608   0.70729   0.40189   0.00000  Uiso   1.00
He37   H     0.89580   0.87130   0.43622   0.00000  Uiso   1.00
He38   H     0.88881   0.69794   0.43991   0.00000  Uiso   1.00
Li21   H     0.07352   0.77016   0.36826   0.00000  Uiso   1.00
Be37   C     0.88510   0.03349   0.31275   0.00000  Uiso   1.00
Be38   C     0.88912   0.03867   0.34019   0.00000  Uiso   1.00
C39    N     0.97813   0.98060   0.34966   0.00000  Uiso   1.00
B23    C     0.02489   0.94242   0.32797   0.00000  Uiso   1.00
C40    N     0.97081   0.97178   0.30523   0.00000  Uiso   1.00
He39   H     0.83635   0.07939   0.35361   0.00000  Uiso   1.00
He40   H     0.82735   0.06820   0.29807   0.00000  Uiso   1.00
Li22   H     0.09748   0.89266   0.32874   0.00000  Uiso   1.00
Be39   C     0.91044   0.47620   0.32547   0.00000  Uiso   1.00
Be40   C     0.91221   0.48205   0.35289   0.00000  Uiso   1.00
C41    N     0.98888   0.55000   0.35970   0.00000  Uiso   1.00
B24    C     0.03167   0.58246   0.33643   0.00000  Uiso   1.00
C42    N     0.98501   0.54087   0.31515   0.00000  Uiso   1.00
He41   H     0.86524   0.44281   0.36795   0.00000  Uiso   1.00
He42   H     0.86045   0.43185   0.31255   0.00000  Uiso   1.00
Li23   H     0.09582   0.63698   0.33497   0.00000  Uiso   1.00
Be41   C     0.38611   0.05333   0.25148   0.00000  Uiso   1.00
Be42   C     0.26771   0.05403   0.26518   0.00000  Uiso   1.00
C43    N     0.19953   0.98187   0.25929   0.00000  Uiso   1.00
He43   H     0.22756   0.09918   0.27891   0.00000  Uiso   1.00
He44   H     0.46783   0.09776   0.25103   0.00000  Uiso   1.00
B25    C     0.77971   0.55292   0.24730   0.00000  Uiso   1.00
C44    N     0.89402   0.51311   0.25237   0.00000  Uiso   1.00
Li24   H     0.75415   0.61264   0.25592   0.00000  Uiso   1.00
He45   H     0.49708   0.83713   0.26576   0.00000  Uiso   1.00
Li25   H     0.74869   0.88361   0.24969   0.00000  Uiso   1.00
Be43   C     0.26972   0.44498   0.27506   0.00000  Uiso   1.00
Be44   C     0.38728   0.44258   0.26110   0.00000  Uiso   1.00
C45    N     0.20368   0.51643   0.26759   0.00000  Uiso   1.00
He46   H     0.46744   0.39766   0.26159   0.00000  Uiso   1.00
He47   H     0.22899   0.40254   0.28997   0.00000  Uiso   1.00
C46    N     0.01501   0.81839   0.26248   0.00000  Uiso   1.00
B26    C     0.02595   0.75136   0.27873   0.00000  Uiso   1.00
C47    N     0.01855   0.67878   0.26554   0.00000  Uiso   1.00
Li26   H     0.03494   0.75535   0.30027   0.00000  Uiso   1.00
Be45   C     0.50569   0.79137   0.25004   0.00000  Uiso   1.00
Be46   C     0.50768   0.70566   0.25164   0.00000  Uiso   1.00
He48   H     0.50123   0.66450   0.26896   0.00000  Uiso   1.00
C48    N     0.39336   0.51230   0.24491   0.00000  Uiso   1.00
H13    Zn    0.42752   0.95381   0.54206   0.00000  Uiso   1.00
H14    Zn    0.42343   0.58147   0.54895   0.00000  Uiso   1.00
H15    Zn    0.92360   0.45503   0.59787   0.00000  Uiso   1.00
H16    Zn    0.93065   0.07773   0.59380   0.00000  Uiso   1.00
H17    Zn    0.93754   0.44846   0.71698   0.00000  Uiso   1.00
H18    Zn    0.93441   0.06907   0.71348   0.00000  Uiso   1.00
Be47   C     0.35506   0.09507   0.50550   0.00000  Uiso   1.00
C49    N     0.42699   0.02312   0.50907   0.00000  Uiso   1.00
He49   H     0.28808   0.11719   0.52072   0.00000  Uiso   1.00
Be48   C     0.46107   0.41589   0.52237   0.00000  Uiso   1.00
C50    N     0.45390   0.50132   0.52008   0.00000  Uiso   1.00
He50   H     0.45259   0.38449   0.54161   0.00000  Uiso   1.00
Be49   C     0.56933   0.72025   0.51965   0.00000  Uiso   1.00
Be50   C     0.57063   0.80619   0.51800   0.00000  Uiso   1.00
C51    N     0.47209   0.83589   0.53415   0.00000  Uiso   1.00
B27    C     0.41708   0.76774   0.54553   0.00000  Uiso   1.00
C52    N     0.47006   0.69628   0.53686   0.00000  Uiso   1.00
He51   H     0.63398   0.84794   0.50653   0.00000  Uiso   1.00
He52   H     0.63079   0.67462   0.50982   0.00000  Uiso   1.00
Li27   H     0.33652   0.77007   0.55981   0.00000  Uiso   1.00
Be51   C     0.65692   0.01585   0.60831   0.00000  Uiso   1.00
Be52   C     0.54060   0.98941   0.59642   0.00000  Uiso   1.00
C53    N     0.55560   0.99510   0.56920   0.00000  Uiso   1.00
B28    C     0.68053   0.02257   0.56547   0.00000  Uiso   1.00
C54    N     0.74602   0.03589   0.58852   0.00000  Uiso   1.00
He53   H     0.44812   0.96810   0.60526   0.00000  Uiso   1.00
He54   H     0.68338   0.02027   0.62928   0.00000  Uiso   1.00
Li28   H     0.72357   0.03358   0.54591   0.00000  Uiso   1.00
Be53   C     0.65753   0.52182   0.61535   0.00000  Uiso   1.00
Be54   C     0.54018   0.55006   0.60432   0.00000  Uiso   1.00
C55    N     0.54858   0.54328   0.57707   0.00000  Uiso   1.00
B29    C     0.67048   0.51330   0.57241   0.00000  Uiso   1.00
C56    N     0.74013   0.49914   0.59493   0.00000  Uiso   1.00
He55   H     0.45127   0.57340   0.61372   0.00000  Uiso   1.00
He56   H     0.68884   0.51749   0.63608   0.00000  Uiso   1.00
Li29   H     0.70820   0.50083   0.55258   0.00000  Uiso   1.00
Be55   C     0.01584   0.59709   0.56171   0.00000  Uiso   1.00
Be56   C     0.13239   0.62690   0.55082   0.00000  Uiso   1.00
C57    N     0.23400   0.57579   0.55918   0.00000  Uiso   1.00
B30    C     0.17600   0.51560   0.57398   0.00000  Uiso   1.00
C58    N     0.04430   0.52594   0.57617   0.00000  Uiso   1.00
He57   H     0.15074   0.68083   0.53805   0.00000  Uiso   1.00
He58   H     0.91530   0.62070   0.56022   0.00000  Uiso   1.00
Li30   H     0.22993   0.46456   0.58341   0.00000  Uiso   1.00
Be57   C     0.02366   0.93706   0.55908   0.00000  Uiso   1.00
Be58   C     0.13851   0.90761   0.54785   0.00000  Uiso   1.00
C59    N     0.24126   0.96007   0.55484   0.00000  Uiso   1.00
B31    C     0.18506   0.02089   0.56910   0.00000  Uiso   1.00
C60    N     0.05362   0.00979   0.57219   0.00000  Uiso   1.00
He59   H     0.15488   0.85293   0.53575   0.00000  Uiso   1.00
He60   H     0.92316   0.91229   0.55853   0.00000  Uiso   1.00
Li31   H     0.24013   0.07302   0.57748   0.00000  Uiso   1.00
Be59   C     0.99444   0.22919   0.56035   0.00000  Uiso   1.00
Be60   C     0.99242   0.31511   0.56135   0.00000  Uiso   1.00
C61    N     0.95120   0.33788   0.58634   0.00000  Uiso   1.00
B32    C     0.92725   0.26560   0.59941   0.00000  Uiso   1.00
C62    N     0.95476   0.19809   0.58474   0.00000  Uiso   1.00
He61   H     0.01851   0.36154   0.54629   0.00000  Uiso   1.00
He62   H     0.02237   0.18807   0.54428   0.00000  Uiso   1.00
Li32   H     0.89336   0.26217   0.61992   0.00000  Uiso   1.00
Be61   C     0.08598   0.52540   0.67086   0.00000  Uiso   1.00
Be62   C     0.08212   0.52686   0.64336   0.00000  Uiso   1.00
C63    N     0.98142   0.47463   0.63511   0.00000  Uiso   1.00
B33    C     0.92784   0.44342   0.65760   0.00000  Uiso   1.00
C64    N     0.98793   0.47212   0.67971   0.00000  Uiso   1.00
He63   H     0.14256   0.56141   0.62913   0.00000  Uiso   1.00
He64   H     0.15087   0.55777   0.68475   0.00000  Uiso   1.00
Li33   H     0.84498   0.39975   0.65788   0.00000  Uiso   1.00
Be63   C     0.08162   0.99770   0.66714   0.00000  Uiso   1.00
Be64   C     0.08002   0.99963   0.63964   0.00000  Uiso   1.00
C65    N     0.98196   0.05350   0.63134   0.00000  Uiso   1.00
B34    C     0.92763   0.08226   0.65385   0.00000  Uiso   1.00
C66    N     0.98486   0.05054   0.67599   0.00000  Uiso   1.00
He65   H     0.14054   0.96652   0.62542   0.00000  Uiso   1.00
He66   H     0.14428   0.96321   0.68104   0.00000  Uiso   1.00
Li34   H     0.84641   0.12645   0.65412   0.00000  Uiso   1.00
B35    C     0.18079   0.06237   0.74332   0.00000  Uiso   1.00
C67    N     0.06566   0.02236   0.73880   0.00000  Uiso   1.00
Li35   H     0.20685   0.12207   0.73418   0.00000  Uiso   1.00
Be65   C     0.57599   0.56290   0.73328   0.00000  Uiso   1.00
Be66   C     0.69429   0.56299   0.71953   0.00000  Uiso   1.00
C68    N     0.76084   0.49095   0.72615   0.00000  Uiso   1.00
He67   H     0.73537   0.60764   0.70533   0.00000  Uiso   1.00
He68   H     0.49529   0.60743   0.73329   0.00000  Uiso   1.00
Be67   C     0.68797   0.95495   0.71503   0.00000  Uiso   1.00
Be68   C     0.56971   0.95308   0.72879   0.00000  Uiso   1.00
C69    N     0.75641   0.02574   0.72231   0.00000  Uiso   1.00
He69   H     0.48789   0.90874   0.72839   0.00000  Uiso   1.00
He70   H     0.72788   0.91250   0.70042   0.00000  Uiso   1.00
C70    N     0.06962   0.49098   0.74271   0.00000  Uiso   1.00
Li36   H     0.92676   0.26233   0.68827   0.00000  Uiso   1.00
Li37   H     0.20869   0.39209   0.73715   0.00000  Uiso   1.00
Be69   C     0.45327   0.30154   0.73707   0.00000  Uiso   1.00
Be70   C     0.45256   0.21578   0.73629   0.00000  Uiso   1.00
He71   H     0.45943   0.17430   0.71937   0.00000  Uiso   1.00
He72   H     0.46083   0.34706   0.72092   0.00000  Uiso   1.00
C71    N     0.94387   0.32748   0.72534   0.00000  Uiso   1.00
B36    C     0.93484   0.25957   0.70988   0.00000  Uiso   1.00
C72    N     0.94291   0.18786   0.72397   0.00000  Uiso   1.00
B37    C     0.68408   0.45095   0.74398   0.00000  Uiso   1.00
B38    C     0.68062   0.06303   0.74050   0.00000  Uiso   1.00
Be71   C     0.48206   0.38412   0.49731   0.00000  Uiso   1.00
H19    Zn    0.93468   0.55644   0.94436   0.00000  Uiso   1.00
H20    Zn    0.92876   0.92864   0.93912   0.00000  Uiso   1.00
H21    Zn    0.42858   0.05569   0.88975   0.00000  Uiso   1.00
H22    Zn    0.43280   0.43282   0.89323   0.00000  Uiso   1.00
H23    Zn    0.43589   0.06470   0.77044   0.00000  Uiso   1.00
H24    Zn    0.43927   0.44413   0.77372   0.00000  Uiso   1.00
Be72   C     0.95593   0.09082   0.96810   0.00000  Uiso   1.00
C73    N     0.95753   0.00509   0.96923   0.00000  Uiso   1.00
He73   H     0.94000   0.12424   0.94939   0.00000  Uiso   1.00
Be73   C     0.86449   0.41442   0.98079   0.00000  Uiso   1.00
C74    N     0.93572   0.48716   0.97729   0.00000  Uiso   1.00
He74   H     0.79705   0.39158   0.96551   0.00000  Uiso   1.00
Be74   C     0.08195   0.79011   0.96660   0.00000  Uiso   1.00
Be75   C     0.08389   0.70415   0.96789   0.00000  Uiso   1.00
C75    N     0.98159   0.67420   0.95234   0.00000  Uiso   1.00
B39    C     0.92353   0.74223   0.94169   0.00000  Uiso   1.00
C76    N     0.97840   0.81381   0.95026   0.00000  Uiso   1.00
He75   H     0.15013   0.66250   0.97866   0.00000  Uiso   1.00
He76   H     0.14585   0.83594   0.97610   0.00000  Uiso   1.00
Li38   H     0.83978   0.73971   0.92796   0.00000  Uiso   1.00
Be76   C     0.15947   0.49381   0.87825   0.00000  Uiso   1.00
Be77   C     0.04399   0.52029   0.88998   0.00000  Uiso   1.00
C77    N     0.05989   0.51499   0.91722   0.00000  Uiso   1.00
B40    C     0.18451   0.48770   0.92113   0.00000  Uiso   1.00
C78    N     0.24892   0.47415   0.89816   0.00000  Uiso   1.00
He77   H     0.95162   0.54140   0.88101   0.00000  Uiso   1.00
He78   H     0.18516   0.48912   0.85732   0.00000  Uiso   1.00
Li39   H     0.22806   0.47695   0.94074   0.00000  Uiso   1.00
Be78   C     0.15805   0.99147   0.87280   0.00000  Uiso   1.00
Be79   C     0.04100   0.96346   0.88398   0.00000  Uiso   1.00
C79    N     0.05292   0.96881   0.91124   0.00000  Uiso   1.00
B41    C     0.17651   0.99772   0.91575   0.00000  Uiso   1.00
C80    N     0.24401   0.01245   0.89312   0.00000  Uiso   1.00
He79   H     0.95012   0.94121   0.87466   0.00000  Uiso   1.00
He80   H     0.18691   0.99663   0.85201   0.00000  Uiso   1.00
Li40   H     0.21701   0.00895   0.93556   0.00000  Uiso   1.00
Be80   C     0.52107   0.91171   0.92488   0.00000  Uiso   1.00
Be81   C     0.63736   0.88158   0.93583   0.00000  Uiso   1.00
C81    N     0.73931   0.93409   0.92831   0.00000  Uiso   1.00
B42    C     0.68172   0.99535   0.91394   0.00000  Uiso   1.00
C82    N     0.54991   0.98451   0.91128   0.00000  Uiso   1.00
He81   H     0.65525   0.82653   0.94810   0.00000  Uiso   1.00
He82   H     0.42040   0.88739   0.92585   0.00000  Uiso   1.00
Li41   H     0.73587   0.04767   0.90523   0.00000  Uiso   1.00
Be82   C     0.52895   0.57260   0.92867   0.00000  Uiso   1.00
Be83   C     0.64540   0.60196   0.93980   0.00000  Uiso   1.00
C83    N     0.74688   0.55056   0.93218   0.00000  Uiso   1.00
B43    C     0.68853   0.49035   0.91768   0.00000  Uiso   1.00
C84    N     0.55687   0.50097   0.91500   0.00000  Uiso   1.00
He83   H     0.66371   0.65584   0.95225   0.00000  Uiso   1.00
He84   H     0.42868   0.59671   0.92962   0.00000  Uiso   1.00
Li42   H     0.74219   0.43907   0.90883   0.00000  Uiso   1.00
Be84   C     0.50046   0.28285   0.92692   0.00000  Uiso   1.00
Be85   C     0.49940   0.19689   0.92610   0.00000  Uiso   1.00
C85    N     0.45676   0.17311   0.90116   0.00000  Uiso   1.00
B44    C     0.43099   0.24481   0.88796   0.00000  Uiso   1.00
C86    N     0.45862   0.31295   0.90249   0.00000  Uiso   1.00
He85   H     0.52701   0.15106   0.94123   0.00000  Uiso   1.00
He86   H     0.52897   0.32467   0.94289   0.00000  Uiso   1.00
Li43   H     0.39558   0.24741   0.86746   0.00000  Uiso   1.00
Be86   C     0.58538   0.98771   0.81654   0.00000  Uiso   1.00
Be87   C     0.58298   0.98566   0.84404   0.00000  Uiso   1.00
C87    N     0.48299   0.03709   0.85238   0.00000  Uiso   1.00
B45    C     0.42844   0.06849   0.82993   0.00000  Uiso   1.00
C88    N     0.48716   0.04060   0.80777   0.00000  Uiso   1.00
He87   H     0.64405   0.95118   0.85821   0.00000  Uiso   1.00
He88   H     0.64936   0.95600   0.80261   0.00000  Uiso   1.00
Li44   H     0.34584   0.11170   0.82971   0.00000  Uiso   1.00
Be88   C     0.58468   0.51670   0.82064   0.00000  Uiso   1.00
Be89   C     0.58226   0.51415   0.84814   0.00000  Uiso   1.00
C89    N     0.48524   0.45842   0.85596   0.00000  Uiso   1.00
B46    C     0.43220   0.42929   0.83320   0.00000  Uiso   1.00
C90    N     0.48953   0.46234   0.81134   0.00000  Uiso   1.00
He89   H     0.64152   0.54807   0.86264   0.00000  Uiso   1.00
He90   H     0.64691   0.55254   0.80705   0.00000  Uiso   1.00
Li45   H     0.35189   0.38383   0.83254   0.00000  Uiso   1.00
Be90   C     0.07062   0.95068   0.75410   0.00000  Uiso   1.00
Be91   C     0.18966   0.95055   0.76788   0.00000  Uiso   1.00
C91    N     0.25758   0.02245   0.76122   0.00000  Uiso   1.00
He91   H     0.23044   0.90600   0.78215   0.00000  Uiso   1.00
He92   H     0.98886   0.90626   0.75410   0.00000  Uiso   1.00
He93   H     0.96100   0.16587   0.76634   0.00000  Uiso   1.00
C92    N     0.57016   0.49108   0.74851   0.00000  Uiso   1.00
Li46   H     0.70925   0.39115   0.75308   0.00000  Uiso   1.00
C93    N     0.56568   0.02244   0.74466   0.00000  Uiso   1.00
He94   H     0.96219   0.33862   0.76801   0.00000  Uiso   1.00
Li47   H     0.70720   0.12131   0.75014   0.00000  Uiso   1.00
Be92   C     0.19543   0.55844   0.77228   0.00000  Uiso   1.00
Be93   C     0.07622   0.56034   0.75857   0.00000  Uiso   1.00
C94    N     0.26184   0.48765   0.76497   0.00000  Uiso   1.00
He95   H     0.99533   0.60470   0.75900   0.00000  Uiso   1.00
He96   H     0.23728   0.60086   0.78688   0.00000  Uiso   1.00
C95    N     0.44379   0.18566   0.76203   0.00000  Uiso   1.00
B47    C     0.43669   0.25366   0.77744   0.00000  Uiso   1.00
C96    N     0.44498   0.32529   0.76330   0.00000  Uiso   1.00
Li48   H     0.42985   0.25101   0.79905   0.00000  Uiso   1.00
Be94   C     0.95312   0.21148   0.75022   0.00000  Uiso   1.00
Be95   C     0.95372   0.29723   0.75106   0.00000  Uiso   1.00
B48    C     0.18399   0.45036   0.74681   0.00000  Uiso   1.00
Be96   C     0.97902   0.12029   0.99345   0.00000  Uiso   1.00
loop_
_geom_bond_atom_site_label_1
_geom_bond_atom_site_label_2
_geom_bond_distance
_geom_bond_site_symmetry_2
_ccdc_geom_bond_type
H1     C2      1.995   1_455 S
H1     C4      1.988   .     S
H1     C6      1.993   1_445 S
H1     C12     1.994   .     S
H2     C3      1.996   1_455 S
H2     C5      1.985   .     S
H2     C8      1.995   1_455 S
H2     C10     1.996   .     S
H3     C9      1.999   .     S
H3     C11     1.997   .     S
H3     C14     1.994   .     S
H3     C16     2.003   .     S
H4     C7      1.994   .     S
H4     C13     1.998   .     S
H4     C15     1.990   .     S
H4     C18     2.000   .     S
H5     C17     1.996   .     S
H5     C21     1.994   .     S
H5     C23     2.003   .     S
H5     C48     1.994   .     S
H6     C1      2.002   .     S
H6     C19     1.990   .     S
H6     C20     1.991   .     S
H6     C22     1.988   .     S
C1     B13     1.359   .     S
C1     Be45    1.390   .     S
C2     H1      1.995   1_655 S
C2     B1      1.356   1_544 S
C2     Be96    1.391   1_554 S
B1     C2      1.356   1_566 S
B1     Li1     1.097   1_556 S
B1     C73     1.357   1_565 D
He1    Be96    1.095   1_554 S
Li1    B1      1.097   1_554 S
Be1    C3      1.390   .     S
Be1    He2     1.097   .     S
Be1    Be73    1.391   1_554 D
B2     C3      1.357   1_456 D
B2     Li2     1.096   1_556 S
B2     C74     1.358   1_455 S
C3     H2      1.996   1_655 S
C3     B2      1.357   1_654 D
Li2    B2      1.096   1_554 S
Be2    Be3     1.392   .     D
Be2    C5      1.389   1_655 S
Be2    He4     1.097   .     S
Be3    C4      1.390   1_655 S
Be3    He3     1.097   .     S
C4     Be3     1.390   1_455 S
C4     B3      1.355   .     D
B3     C5      1.355   .     S
B3     Li3     1.097   .     S
C5     Be2     1.389   1_455 S
Be4    Be5     1.392   .     D
Be4    C7      1.390   .     S
Be4    He6     1.096   .     S
Be5    C6      1.389   .     S
Be5    He5     1.096   1_655 S
C6     H1      1.993   1_665 S
C6     B4      1.356   .     S
B4     C7      1.356   .     D
B4     Li4     1.097   .     S
He5    Be5     1.096   1_455 S
Be6    Be7     1.393   .     D
Be6    C9      1.390   .     S
Be6    He8     1.096   .     S
Be7    C8      1.389   .     S
Be7    He7     1.097   1_655 S
C8     H2      1.995   1_655 S
C8     B5      1.357   .     S
B5     C9      1.357   .     D
B5     Li5     1.098   .     S
He7    Be7     1.097   1_455 S
Be8    Be9     1.393   .     D
Be8    C11     1.389   .     S
Be8    He10    1.096   .     S
Be9    C10     1.390   .     S
Be9    He9     1.096   .     S
C10    B6      1.356   .     D
B6     C11     1.357   .     S
B6     Li6     1.098   .     S
Be10   Be11    1.393   .     D
Be10   C13     1.389   1_545 S
Be10   He12    1.096   .     S
Be11   C12     1.390   .     S
Be11   He11    1.096   .     S
C12    B7      1.356   1_545 S
B7     C12     1.356   1_565 S
B7     C13     1.357   .     D
B7     Li7     1.098   .     S
C13    Be10    1.389   1_565 S
Be12   Be13    1.392   .     D
Be12   C15     1.389   .     S
Be12   He14    1.097   .     S
Be13   C14     1.390   .     S
Be13   He13    1.097   .     S
C14    B8      1.357   .     D
B8     C15     1.357   .     S
B8     Li8     1.097   .     S
Be14   Be15    1.393   .     D
Be14   C17     1.388   .     S
Be14   He16    1.097   .     S
Be15   C16     1.390   .     S
Be15   He15    1.097   .     S
C16    B9      1.357   .     D
B9     C17     1.357   .     S
B9     Li9     1.097   .     S
Be16   Be17    1.392   .     D
Be16   C19     1.388   1_545 S
Be16   He18    1.097   .     S
Be17   C18     1.390   1_545 S
Be17   He17    1.097   .     S
C18    Be17    1.390   1_565 S
C18    B10     1.357   .     D
B10    C19     1.356   .     S
B10    Li10    1.097   .     S
C19    Be16    1.388   1_565 S
B11    C20     1.355   .     S
B11    Li11    1.099   .     S
B11    C43     1.355   .     D
C20    Be41    1.389   1_565 S
Be18   Be19    1.395   .     D
Be18   He20    1.097   .     S
Be18   C44     1.389   .     S
Be19   C21     1.390   .     S
Be19   He19    1.097   .     S
C21    B25     1.355   .     D
Be20   Be21    1.395   .     D
Be20   C22     1.389   1_545 S
Be20   He22    1.097   .     S
Be21   He21    1.097   .     S
Be21   C24     1.389   1_545 S
B12    C22     1.354   .     S
B12    C24     1.355   .     D
B12    Li25    1.099   .     S
C22    Be20    1.389   1_565 S
B13    Li12    1.097   .     S
B13    C23     1.359   .     D
Li13   B15     1.099   .     S
Be22   Be23    1.389   .     D
Be22   He24    1.098   1_455 S
Be22   C47     1.390   .     S
Be23   He23    1.097   1_455 S
Be23   C46     1.389   .     S
He23   Be23    1.097   1_655 S
He24   Be22    1.098   1_655 S
C23    Be46    1.389   .     S
C24    Be21    1.389   1_565 S
C24    H11     1.989   1_655 S
H7     C26     1.994   .     S
H7     C27     1.985   .     S
H7     C29     1.990   .     S
H7     C35     1.993   .     S
H8     C25     1.998   .     S
H8     C28     1.984   .     S
H8     C31     1.993   .     S
H8     C33     1.992   .     S
H9     C32     1.998   .     S
H9     C34     1.993   1_465 S
H9     C37     1.990   1_455 S
H9     C39     1.995   1_455 S
H10    C30     1.997   .     S
H10    C36     1.996   1_455 S
H10    C38     1.990   1_455 S
H10    C41     2.005   1_455 S
H11    C24     1.989   1_455 S
H11    C40     1.990   1_455 S
H11    C43     1.989   .     S
H11    C46     2.004   .     S
H12    C42     1.998   1_455 S
H12    C44     1.996   1_455 S
H12    C45     1.992   .     S
H12    C47     2.007   .     S
Be24   C25     1.389   .     S
Be24   He25    1.097   .     S
Be24   Be47    1.392   .     D
B14    C25     1.357   .     D
B14    Li14    1.096   1_545 S
B14    C49     1.358   .     S
Li14   B14     1.096   1_565 S
B15    C45     1.355   .     D
B15    C48     1.356   .     S
C26    B16     1.356   .     D
C26    Be71    1.389   .     S
B16    Li15    1.098   .     S
B16    C50     1.356   .     S
He26   Be71    1.096   .     S
Be25   Be26    1.392   .     D
Be25   C28     1.389   .     S
Be25   He28    1.097   .     S
Be26   C27     1.389   .     S
Be26   He27    1.097   .     S
C27    B17     1.354   .     D
B17    C28     1.354   .     S
B17    Li16    1.097   .     S
Be27   Be28    1.393   .     D
Be27   C30     1.390   .     S
Be27   He30    1.096   .     S
Be28   C29     1.388   .     S
Be28   He29    1.097   .     S
C29    B18     1.357   .     D
B18    C30     1.355   .     S
B18    Li17    1.098   .     S
Be29   Be30    1.393   1_565 D
Be29   C32     1.390   .     S
Be29   He32    1.096   .     S
Be30   Be29    1.393   1_545 D
Be30   C31     1.389   .     S
Be30   He31    1.096   .     S
C31    B19     1.357   .     S
B19    C32     1.356   1_545 D
B19    Li18    1.098   .     S
C32    B19     1.356   1_565 D
Be31   Be32    1.393   .     D
Be31   C34     1.389   .     S
Be31   He34    1.096   1_655 S
Be32   C33     1.390   .     S
Be32   He33    1.096   .     S
C33    B20     1.355   .     D
B20    C34     1.356   .     S
B20    Li19    1.098   1_545 S
C34    H9      1.993   1_645 S
He34   Be31    1.096   1_455 S
Li19   B20     1.098   1_565 S
Be33   Be34    1.393   .     D
Be33   C36     1.390   .     S
Be33   He36    1.097   1_655 S
Be34   C35     1.390   .     S
Be34   He35    1.097   .     S
C35    B21     1.356   .     S
B21    C36     1.357   .     D
B21    Li20    1.098   .     S
C36    H10     1.996   1_655 S
He36   Be33    1.097   1_455 S
Be35   Be36    1.391   .     D
Be35   C38     1.389   .     S
Be35   He38    1.097   .     S
Be36   C37     1.389   .     S
Be36   He37    1.097   .     S
C37    H9      1.990   1_655 S
C37    B22     1.356   1_655 D
B22    C37     1.356   1_455 D
B22    C38     1.357   1_455 S
B22    Li21    1.097   .     S
C38    B22     1.357   1_655 S
C38    H10     1.990   1_655 S
Be37   Be38    1.393   .     D
Be37   C40     1.389   1_545 S
Be37   He40    1.097   .     S
Be38   C39     1.390   1_545 S
Be38   He39    1.097   .     S
C39    Be38    1.390   1_565 S
C39    H9      1.995   1_655 S
C39    B23     1.356   1_655 D
B23    C39     1.356   1_455 D
B23    C40     1.356   1_455 S
B23    Li22    1.097   .     S
C40    Be37    1.389   1_565 S
C40    H11     1.990   1_655 S
C40    B23     1.356   1_655 S
Be39   Be40    1.392   .     D
Be39   C42     1.389   .     S
Be39   He42    1.097   .     S
Be40   C41     1.390   .     S
Be40   He41    1.097   .     S
C41    H10     2.005   1_655 S
C41    B24     1.358   1_655 D
B24    C41     1.358   1_455 D
B24    C42     1.358   1_455 S
B24    Li23    1.097   .     S
C42    H12     1.998   1_655 S
C42    B24     1.358   1_655 S
Be41   C20     1.389   1_545 S
Be41   Be42    1.395   .     D
Be41   He44    1.097   .     S
Be42   C43     1.389   1_545 S
Be42   He43    1.097   .     S
C43    Be42    1.389   1_565 S
B25    C44     1.356   .     S
B25    Li24    1.099   .     S
C44    H12     1.996   1_655 S
He45   Be45    1.097   .     S
Be43   Be44    1.395   .     D
Be43   C45     1.389   .     S
Be43   He47    1.097   .     S
Be44   He46    1.097   .     S
Be44   C48     1.389   .     S
C46    B26     1.359   .     D
B26    C47     1.359   .     S
B26    Li26    1.096   .     S
Be45   Be46    1.389   .     D
Be46   He48    1.097   .     S
H13    C49     2.002   1_565 S
H13    C51     2.010   .     S
H13    C53     2.006   .     S
H13    C59     2.011   .     S
H14    C50     1.992   .     S
H14    C52     2.006   .     S
H14    C55     2.000   .     S
H14    C57     2.002   .     S
H15    C56     2.008   .     S
H15    C58     2.002   1_655 S
H15    C61     2.013   .     S
H15    C63     2.000   .     S
H16    C54     2.012   .     S
H16    C60     2.009   1_655 S
H16    C62     2.011   .     S
H16    C65     2.003   .     S
H17    C64     1.991   .     S
H17    C68     1.990   .     S
H17    C70     1.991   1_655 S
H17    C71     2.001   .     S
H18    C66     1.996   .     S
H18    C67     1.993   1_655 S
H18    C69     1.991   .     S
H18    C72     2.002   .     S
Be47   C49     1.390   .     S
Be47   He49    1.097   .     S
C49    H13     2.002   1_545 S
Be48   C50     1.389   .     S
Be48   He50    1.097   .     S
Be48   Be71    1.392   .     D
Be49   Be50    1.393   .     D
Be49   C52     1.389   .     S
Be49   He52    1.097   .     S
Be50   C51     1.390   .     S
Be50   He51    1.096   .     S
C51    B27     1.358   .     S
B27    C52     1.358   .     D
B27    Li27    1.098   .     S
Be51   Be52    1.392   1_545 D
Be51   C54     1.390   .     S
Be51   He54    1.097   .     S
Be52   Be51    1.392   1_565 D
Be52   C53     1.389   .     S
Be52   He53    1.097   .     S
C53    B28     1.359   1_565 S
B28    C53     1.359   1_545 S
B28    C54     1.359   .     D
B28    Li28    1.098   .     S
Be53   Be54    1.394   .     D
Be53   C56     1.391   .     S
Be53   He56    1.096   .     S
Be54   C55     1.388   .     S
Be54   He55    1.097   .     S
C55    B29     1.359   .     S
B29    C56     1.357   .     D
B29    Li29    1.098   .     S
Be55   Be56    1.393   .     D
Be55   C58     1.389   .     S
Be55   He58    1.097   1_455 S
Be56   C57     1.390   .     S
Be56   He57    1.096   .     S
C57    B30     1.357   .     D
B30    C58     1.358   .     S
B30    Li30    1.098   .     S
C58    H15     2.002   1_455 S
He58   Be55    1.097   1_655 S
Be57   Be58    1.393   .     D
Be57   C60     1.389   1_565 S
Be57   He60    1.097   1_455 S
Be58   C59     1.390   .     S
Be58   He59    1.096   .     S
C59    B31     1.359   1_565 S
B31    C59     1.359   1_545 S
B31    C60     1.359   .     D
B31    Li31    1.098   .     S
C60    H16     2.009   1_455 S
C60    Be57    1.389   1_545 S
He60   Be57    1.097   1_655 S
Be59   Be60    1.393   .     D
Be59   C62     1.390   .     S
Be59   He62    1.097   1_655 S
Be60   C61     1.390   .     S
Be60   He61    1.097   1_655 S
C61    B32     1.359   .     D
B32    C62     1.360   .     S
B32    Li32    1.097   .     S
He61   Be60    1.097   1_455 S
He62   Be59    1.097   1_455 S
Be61   Be62    1.392   .     D
Be61   C64     1.388   1_455 S
Be61   He64    1.097   .     S
Be62   C63     1.390   1_455 S
Be62   He63    1.097   .     S
C63    Be62    1.390   1_655 S
C63    B33     1.357   .     D
B33    C64     1.357   .     S
B33    Li33    1.097   .     S
C64    Be61    1.388   1_655 S
Be63   Be64    1.392   .     D
Be63   C66     1.389   1_465 S
Be63   He66    1.097   .     S
Be64   C65     1.390   1_465 S
Be64   He65    1.097   .     S
C65    Be64    1.390   1_645 S
C65    B34     1.358   .     D
B34    C66     1.357   .     S
B34    Li34    1.097   .     S
C66    Be63    1.389   1_645 S
B35    C67     1.355   .     S
B35    Li35    1.099   .     S
B35    C91     1.355   .     D
C67    H18     1.993   1_455 S
C67    Be90    1.389   1_545 S
Be65   Be66    1.395   .     D
Be65   He68    1.097   .     S
Be65   C92     1.389   .     S
Be66   C68     1.389   .     S
Be66   He67    1.097   .     S
C68    B37     1.354   .     S
Be67   Be68    1.395   .     D
Be67   C69     1.390   1_565 S
Be67   He70    1.097   .     S
Be68   He69    1.097   .     S
Be68   C93     1.389   1_565 S
C69    Be67    1.390   1_545 S
C69    B38     1.355   .     S
C70    H17     1.991   1_455 S
C70    Be93    1.389   .     S
C70    B48     1.355   .     D
Li36   B36     1.097   .     S
Li37   B48     1.099   .     S
Be69   Be70    1.389   .     D
Be69   He72    1.097   .     S
Be69   C96     1.390   .     S
Be70   He71    1.097   .     S
Be70   C95     1.389   .     S
C71    B36     1.359   .     S
C71    Be95    1.389   .     S
B36    C72     1.359   .     D
C72    Be94    1.390   .     S
B37    C92     1.355   .     D
B37    Li46    1.099   .     S
B38    C93     1.355   .     D
B38    Li47    1.099   .     S
H19    C74     1.999   .     S
H19    C75     2.007   .     S
H19    C77     2.004   1_655 S
H19    C83     2.008   .     S
H20    C73     1.993   1_565 S
H20    C76     2.004   .     S
H20    C79     2.001   1_655 S
H20    C81     2.004   .     S
H21    C80     2.009   .     S
H21    C82     2.004   1_545 S
H21    C85     2.011   .     S
H21    C87     2.001   .     S
H22    C78     2.010   .     S
H22    C84     2.005   .     S
H22    C86     2.010   .     S
H22    C89     2.002   .     S
H23    C88     1.992   .     S
H23    C91     1.991   .     S
H23    C93     1.993   .     S
H23    C95     2.001   .     S
H24    C90     1.993   .     S
H24    C92     1.992   .     S
H24    C94     1.989   .     S
H24    C96     2.002   .     S
Be72   C73     1.389   .     S
Be72   He73    1.097   .     S
Be72   Be96    1.392   .     D
C73    H20     1.993   1_545 S
C73    B1      1.357   1_545 D
Be73   Be1     1.391   1_556 D
Be73   C74     1.389   .     S
Be73   He74    1.097   .     S
C74    B2      1.358   1_655 S
Be74   Be75    1.393   .     D
Be74   C76     1.389   1_455 S
Be74   He76    1.097   .     S
Be75   C75     1.390   1_455 S
Be75   He75    1.096   .     S
C75    Be75    1.390   1_655 S
C75    B39     1.358   .     D
B39    C76     1.358   .     S
B39    Li38    1.098   .     S
C76    Be74    1.389   1_655 S
Be76   Be77    1.393   .     D
Be76   C78     1.390   .     S
Be76   He78    1.096   .     S
Be77   C77     1.389   .     S
Be77   He77    1.097   1_455 S
C77    H19     2.004   1_455 S
C77    B40     1.359   .     D
B40    C78     1.359   .     S
B40    Li39    1.097   .     S
He77   Be77    1.097   1_655 S
Be78   Be79    1.394   .     D
Be78   C80     1.390   1_565 S
Be78   He80    1.097   .     S
Be79   C79     1.388   .     S
Be79   He79    1.097   1_455 S
C79    H20     2.001   1_455 S
C79    B41     1.359   .     S
B41    C80     1.358   1_565 D
B41    Li40    1.098   1_565 S
C80    B41     1.358   1_545 D
C80    Be78    1.390   1_545 S
He79   Be79    1.097   1_655 S
Li40   B41     1.098   1_545 S
Be80   Be81    1.393   .     D
Be80   C82     1.389   .     S
Be80   He82    1.097   .     S
Be81   C81     1.390   .     S
Be81   He81    1.096   .     S
C81    B42     1.358   .     S
B42    C82     1.359   .     D
B42    Li41    1.098   1_565 S
C82    H21     2.004   1_565 S
Li41   B42     1.098   1_545 S
Be82   Be83    1.393   .     D
Be82   C84     1.389   .     S
Be82   He84    1.097   .     S
Be83   C83     1.390   .     S
Be83   He83    1.096   .     S
C83    B43     1.358   .     S
B43    C84     1.359   .     D
B43    Li42    1.098   .     S
Be84   Be85    1.393   .     D
Be84   C86     1.390   .     S
Be84   He86    1.097   .     S
Be85   C85     1.390   .     S
Be85   He85    1.097   .     S
C85    B44     1.359   .     D
B44    C86     1.360   .     S
B44    Li43    1.097   .     S
Be86   Be87    1.392   .     D
Be86   C88     1.388   1_565 S
Be86   He88    1.097   .     S
Be87   C87     1.390   1_565 S
Be87   He87    1.097   .     S
C87    Be87    1.390   1_545 S
C87    B45     1.357   .     D
B45    C88     1.357   .     S
B45    Li44    1.097   .     S
C88    Be86    1.388   1_545 S
Be88   Be89    1.393   .     D
Be88   C90     1.388   .     S
Be88   He90    1.097   .     S
Be89   C89     1.390   .     S
Be89   He89    1.097   .     S
C89    B46     1.357   .     D
B46    C90     1.357   .     S
B46    Li45    1.097   .     S
Be90   C67     1.389   1_565 S
Be90   Be91    1.395   .     D
Be90   He92    1.097   1_455 S
Be91   C91     1.390   1_565 S
Be91   He91    1.097   .     S
C91    Be91    1.390   1_545 S
He92   Be90    1.097   1_655 S
He93   Be94    1.097   .     S
C93    Be68    1.389   1_545 S
He94   Be95    1.097   .     S
Be92   Be93    1.395   .     D
Be92   C94     1.389   .     S
Be92   He96    1.097   .     S
Be93   He95    1.097   1_455 S
C94    B48     1.355   .     S
He95   Be93    1.097   1_655 S
C95    B47     1.359   .     D
B47    C96     1.359   .     S
B47    Li48    1.097   .     S
Be94   Be95    1.389   .     D
Be96   C2      1.391   1_556 S
Be96   He1     1.095   1_556 S
