# Supplementary material for: Data-Driven Search Algorithm for Discovery of Synthesizable Zeolitic Imidazolate Frameworks
Source: JACS Au. 2025 Mar 7;5(3):1460–70. doi: 10.1021/jacsau.5c00077 (PMC11938011; doi:10.1021/jacsau.5c00077)
Supplement: Supplementary file 5 — au5c00077_si_005.zip [file au5c00077_si_005.zip › Tier 2/T-268_141_3_9231.cif]

data_141_3_9231.lmp-nosymm
_audit_creation_date              2023-09-12
_audit_creation_method            'Materials Studio'
_symmetry_space_group_name_H-M    'I41/AMD'
_symmetry_Int_Tables_number       141
_symmetry_cell_setting            tetragonal
loop_
_symmetry_equiv_pos_as_xyz
  x,y,z
  -x+1/2,-y+1/2,z+1/2
  -y,x+1/2,z+1/4
  y+1/2,-x,z+3/4
  -x+1/2,y,-z+3/4
  x,-y+1/2,-z+1/4
  y+1/2,x+1/2,-z+1/2
  -y,-x,-z
  -x,-y+1/2,-z+1/4
  x+1/2,y,-z+3/4
  y,-x,-z
  -y+1/2,x+1/2,-z+1/2
  x+1/2,-y+1/2,z+1/2
  -x,y,z
  -y+1/2,-x,z+3/4
  y,x+1/2,z+1/4
  x+1/2,y+1/2,z+1/2
  -x,-y,z
  -y+1/2,x,z+3/4
  y,-x+1/2,z+1/4
  -x,y+1/2,-z+1/4
  x+1/2,-y,-z+3/4
  y,x,-z
  -y+1/2,-x+1/2,-z+1/2
  -x+1/2,-y,-z+3/4
  x,y+1/2,-z+1/4
  y+1/2,-x+1/2,-z+1/2
  -y,x,-z
  x,-y,z
  -x+1/2,y+1/2,z+1/2
  -y,-x+1/2,z+1/4
  y+1/2,x,z+3/4
_cell_length_a                    17.4242
_cell_length_b                    17.4242
_cell_length_c                    120.2690
_cell_angle_alpha                 90.0000
_cell_angle_beta                  90.0000
_cell_angle_gamma                 90.0000
loop_
_atom_site_label
_atom_site_type_symbol
_atom_site_fract_x
_atom_site_fract_y
_atom_site_fract_z
_atom_site_U_iso_or_equiv
_atom_site_adp_type
_atom_site_occupancy
H1     Zn    0.17106   0.17492   0.10261   0.00000  Uiso   1.00
H9     Zn    0.32387   0.33078   0.06393   0.00000  Uiso   1.00
H17    Zn    0.32630   0.17455   0.01976   0.00000  Uiso   1.00
Be1    C     0.28616   0.26570   0.13033   0.00000  Uiso   1.00
C1     N     0.21041   0.22620   0.11628   0.00000  Uiso   1.00
He1    H     0.33394   0.21882   0.11417   0.00000  Uiso   1.00
Be9    C     0.14858  -0.03991   0.11777   0.00000  Uiso   1.00
C9     N     0.16677   0.06483   0.10712   0.00000  Uiso   1.00
He9    H     0.13822   0.08052   0.12457   0.00000  Uiso   1.00
Be17   C    -0.03999   0.28596   0.09667   0.00000  Uiso   1.00
C17    N     0.06477   0.21361   0.09995   0.00000  Uiso   1.00
He17   H     0.08091   0.33161   0.09463   0.00000  Uiso   1.00
Be25   C     0.34336   0.18640   0.07814   0.00000  Uiso   1.00
Be33   C     0.30652   0.14925   0.08691   0.00000  Uiso   1.00
C25    N     0.24306   0.19276   0.08993   0.00000  Uiso   1.00
B1     C     0.24476   0.25546   0.08324   0.00000  Uiso   1.00
C33    N     0.30460   0.25453   0.07602   0.00000  Uiso   1.00
He25   H     0.31977   0.09490   0.09107   0.00000  Uiso   1.00
He33   H     0.39452   0.17020   0.07338   0.00000  Uiso   1.00
Li1    H     0.20247   0.30201   0.08364   0.00000  Uiso   1.00
Be41   C     0.20575  -0.45998   0.06878   0.00000  Uiso   1.00
C41    N     0.28002   0.43523   0.06657   0.00000  Uiso   1.00
He41   H     0.15898   0.41894   0.07011   0.00000  Uiso   1.00
Be49   C    -0.46013   0.38253   0.05091   0.00000  Uiso   1.00
C49    N     0.43513   0.34463   0.06041   0.00000  Uiso   1.00
He49   H     0.41960   0.40620   0.04483   0.00000  Uiso   1.00
Be57   C     0.21356   0.26583   0.03416   0.00000  Uiso   1.00
Be65   C     0.21228   0.30199   0.04449   0.00000  Uiso   1.00
C57    N     0.28480   0.29539   0.04919   0.00000  Uiso   1.00
B9     C     0.32698   0.25470   0.04175   0.00000  Uiso   1.00
C65    N     0.28696   0.23709   0.03243   0.00000  Uiso   1.00
He57   H     0.16595   0.33251   0.04879   0.00000  Uiso   1.00
He65   H     0.16852   0.25922   0.02786   0.00000  Uiso   1.00
Li9    H     0.38764   0.23971   0.04296   0.00000  Uiso   1.00
Be73   C    -0.18924  -0.34735   0.24559   0.00000  Uiso   1.00
C73    N     0.25509   0.19388   0.00700   0.00000  Uiso   1.00
He73   H     0.17432   0.09989   0.00889   0.00000  Uiso   1.00
Be81   C     0.31696  -0.03994   0.03550   0.00000  Uiso   1.00
C81    N     0.32093   0.06487   0.02456   0.00000  Uiso   1.00
He81   H     0.31318   0.08064   0.04244   0.00000  Uiso   1.00
Be89   C    -0.46004   0.27809   0.01323   0.00000  Uiso   1.00
C89    N     0.43507   0.20707   0.01704   0.00000  Uiso   1.00
He89   H     0.41934   0.32318   0.01086   0.00000  Uiso   1.00
B17    C     0.16720   0.25000   0.12500   0.00000  Uiso   1.00
Li17   H     0.10417   0.25000   0.12500   0.00000  Uiso   1.00
B21    C     0.17516  -0.00000   0.10098   0.00000  Uiso   1.00
Li21   H     0.18956   0.00000   0.09209   0.00000  Uiso   1.00
B25    C     0.32473   0.00000   0.01831   0.00000  Uiso   1.00
Li25   H     0.32825  -0.00000   0.00920   0.00000  Uiso   1.00
B29    C     0.00000   0.17268   0.10196   0.00000  Uiso   1.00
Li29   H     0.00000   0.11250   0.10469   0.00000  Uiso   1.00
B33    C     0.32212   0.50000   0.06521   0.00000  Uiso   1.00
Li33   H     0.38405   0.50000   0.06351   0.00000  Uiso   1.00
B37    C     0.50000   0.32400   0.06591   0.00000  Uiso   1.00
Li37   H     0.50000   0.29320   0.07387   0.00000  Uiso   1.00
B41    C     0.50000   0.16697   0.01936   0.00000  Uiso   1.00
Li41   H     0.50000   0.10795   0.02256   0.00000  Uiso   1.00
Li45   H    -0.29947   0.29947   1.00000   0.00000  Uiso   1.00
B45    C    -0.25497  -0.25497   1.00000   0.00000  Uiso   1.00
loop_
_geom_bond_atom_site_label_1
_geom_bond_atom_site_label_2
_geom_bond_distance
_geom_bond_site_symmetry_2
_ccdc_geom_bond_type
H1     C1      1.992   .     S
H1     C9      1.995   .     S
H1     C17     1.997   .     S
H1     C25     1.999   .     S
H9     C33     1.998   .     S
H9     C41     1.999   .     S
H9     C49     1.999   .     S
H9     C57     1.997   .     S
H17    C65     1.995   .     S
H17    C73     2.002   .     S
H17    C81     1.998   .     S
H17    C89     2.005   .     S
Be1    C1      1.389   6     A
Be1    He1     1.097   6     S
Be1    Be1     1.393   6     A
C1     B17     1.356   .     A
C1     Be1     1.389   6     A
He1    Be1     1.097   6     S
Be9    Be9     1.391   29    A
Be9    C9      1.389   29    A
Be9    He9     1.097   29    S
C9     B21     1.358   .     A
C9     Be9     1.389   29    A
He9    Be9     1.097   29    S
Be17   Be17    1.393   14    A
Be17   He17    1.096   14    S
Be17   C17     1.390   14    A
C17    B29     1.357   .     A
C17    Be17    1.390   14    A
He17   Be17    1.096   14    S
Be25   Be33    1.393   .     D
Be25   C33     1.390   .     S
Be25   He33    1.096   .     S
Be33   C25     1.389   .     S
Be33   He25    1.096   .     S
C25    B1      1.357   .     S
B1     C33     1.357   .     D
B1     Li1     1.097   .     S
Be41   C41     1.390   29    A
Be41   He41    1.096   29    S
Be41   Be41    1.395   29_545 A
C41    B33     1.356   .     A
C41    Be41    1.390   29    A
He41   Be41    1.096   29    S
Be49   C49     1.390   14    A
Be49   Be49    1.389   14_455 A
Be49   He49    1.097   14    S
C49    B37     1.358   .     A
C49    Be49    1.390   14    A
He49   Be49    1.097   14    S
Be57   Be65    1.393   .     D
Be57   C65     1.389   .     S
Be57   He65    1.097   .     S
Be65   C57     1.389   .     S
Be65   He57    1.096   .     S
C57    B9      1.357   .     D
B9     C65     1.355   .     S
B9     Li9     1.098   .     S
Be73   Be73    1.393   24_445 A
Be73   C73     1.389   21_545 A
Be73   He73    1.097   21_545 S
C73    Be73    1.389   21    A
C73    B45     1.357   8_556 A
He73   Be73    1.097   21    S
Be81   Be81    1.392   29    A
Be81   He81    1.097   29    S
Be81   C81     1.388   29    A
C81    B25     1.358   .     A
C81    Be81    1.388   29    A
He81   Be81    1.097   29    S
Be89   C89     1.389   14    A
Be89   Be89    1.393   14_455 A
Be89   He89    1.096   14    S
C89    B41     1.359   .     A
C89    Be89    1.389   14    A
He89   Be89    1.096   14    S
B17    C1      1.356   6     A
B17    Li17    1.098   .     S
B21    C9      1.358   29    A
B21    Li21    1.097   .     S
B25    C81     1.358   29    A
B25    Li25    1.097   .     S
B29    C17     1.357   14    A
B29    Li29    1.099   .     S
B33    C41     1.356   29_565 A
B33    Li33    1.098   .     S
B37    C49     1.358   14_655 A
B37    Li37    1.098   .     S
B41    C89     1.359   14_655 A
B41    Li41    1.098   .     S
Li45   B45     1.096   11_557 S
B45    C73     1.357   8_556 A
B45    C73     1.357   18_556 A
B45    Li45    1.096   28_557 S
