# Supplementary material for: Data-Driven Search Algorithm for Discovery of Synthesizable Zeolitic Imidazolate Frameworks
Source: JACS Au. 2025 Mar 7;5(3):1460–70. doi: 10.1021/jacsau.5c00077 (PMC11938011; doi:10.1021/jacsau.5c00077)
Supplement: Supplementary file 5 — au5c00077_si_005.zip [file au5c00077_si_005.zip › Tier 2/T-269_51_3_18623.cif]

data_51_3_18623.lmp-nosymm
_audit_creation_date              2023-09-12
_audit_creation_method            'Materials Studio'
_symmetry_space_group_name_H-M    'PMMA'
_symmetry_Int_Tables_number       51
_symmetry_cell_setting            orthorhombic
loop_
_symmetry_equiv_pos_as_xyz
  x,y,z
  -x+1/2,-y,z
  -x,y,-z
  x+1/2,-y,-z
  -x,-y,-z
  x+1/2,y,-z
  x,-y,z
  -x+1/2,y,z
_cell_length_a                    37.0614
_cell_length_b                    25.9487
_cell_length_c                    10.1149
_cell_angle_alpha                 90.0000
_cell_angle_beta                  90.0000
_cell_angle_gamma                 90.0000
loop_
_atom_site_label
_atom_site_type_symbol
_atom_site_fract_x
_atom_site_fract_y
_atom_site_fract_z
_atom_site_U_iso_or_equiv
_atom_site_adp_type
_atom_site_occupancy
H1     Zn    0.45583   0.11844   0.74336   0.00000  Uiso   1.00
H3     Zn    0.33244   0.26393   0.85635   0.00000  Uiso   1.00
H5     Zn    0.33262   0.38727   0.35018   0.00000  Uiso   1.00
Be1    C     0.49015   0.18904   0.94149   0.00000  Uiso   1.00
C1     N     0.48394   0.13822   0.90476   0.00000  Uiso   1.00
He1    H     0.48047   0.22144   0.88170   0.00000  Uiso   1.00
Be3    C     0.48916   0.20059   0.55636   0.00000  Uiso   1.00
C3     N     0.48217   0.14969   0.59052   0.00000  Uiso   1.00
He3    H     0.47787   0.23263   0.61354   0.00000  Uiso   1.00
Be5    C     0.06298   0.02680   0.57664   0.00000  Uiso   1.00
C5     N     0.45111   0.04362   0.69642   0.00000  Uiso   1.00
He5    H     0.42823   0.05405   0.50018   0.00000  Uiso   1.00
Be7    C     0.34533   0.15472   0.75612   0.00000  Uiso   1.00
Be9    C     0.37383   0.12118   0.73079   0.00000  Uiso   1.00
C7     N     0.40582   0.14636   0.76171   0.00000  Uiso   1.00
B1     C     0.39587   0.19410   0.80265   0.00000  Uiso   1.00
C9     N     0.35955   0.20074   0.80297   0.00000  Uiso   1.00
He7    H     0.37371   0.08134   0.69460   0.00000  Uiso   1.00
He9    H     0.31613   0.14923   0.74492   0.00000  Uiso   1.00
Li1    H     0.41502   0.22395   0.83377   0.00000  Uiso   1.00
Be11   C     0.23123   0.20113   0.94461   0.00000  Uiso   1.00
C11    N     0.28053   0.24431   0.87579   0.00000  Uiso   1.00
He11   H     0.28790   0.17372   0.98827   0.00000  Uiso   1.00
Be13   C     0.35130   0.39992   0.64115   0.00000  Uiso   1.00
Be15   C     0.35099   0.37152   0.75800   0.00000  Uiso   1.00
C13    N     0.33958   0.32182   0.72861   0.00000  Uiso   1.00
B3     C     0.33323   0.32162   0.59643   0.00000  Uiso   1.00
C15    N     0.34041   0.36775   0.53890   0.00000  Uiso   1.00
He13   H     0.35817   0.38274   0.85921   0.00000  Uiso   1.00
He15   H     0.35885   0.44014   0.62258   0.00000  Uiso   1.00
Li3    H     0.32402   0.28753   0.54161   0.00000  Uiso   1.00
Be17   C     0.37881   0.30112   0.22587   0.00000  Uiso   1.00
Be19   C     0.37899   0.27233   0.10953   0.00000  Uiso   1.00
C17    N     0.34910   0.28659   0.03504   0.00000  Uiso   1.00
B5     C     0.33208   0.32339   0.10685   0.00000  Uiso   1.00
C19    N     0.34864   0.33286   0.22398   0.00000  Uiso   1.00
He17   H     0.39776   0.24254   0.07512   0.00000  Uiso   1.00
He19   H     0.39737   0.30091   0.31033   0.00000  Uiso   1.00
Li5    H     0.30696   0.34219   0.07535   0.00000  Uiso   1.00
Be21   C     0.11326   0.47311   0.26105   0.00000  Uiso   1.00
C21    N     0.35392   0.45650   0.31197   0.00000  Uiso   1.00
He21   H     0.40715   0.44542   0.22763   0.00000  Uiso   1.00
Be23   C     0.23124   0.42838   0.20246   0.00000  Uiso   1.00
C23    N     0.28050   0.40029   0.31120   0.00000  Uiso   1.00
He23   H     0.28783   0.44679   0.13430   0.00000  Uiso   1.00
Li7    H     0.25000   0.35985   0.46183   0.00000  Uiso   1.00
B8     C     0.25000   0.38330   0.37153   0.00000  Uiso   1.00
B11    C     0.25000   0.26945   0.83864   0.00000  Uiso   1.00
Li11   H     0.25000   0.30554   0.78201   0.00000  Uiso   1.00
B7     C     1.00000   0.10925   1.00000   0.00000  Uiso   1.00
Li20   H     1.00000   0.93296   1.00000   0.00000  Uiso   1.00
Li8    H     1.00000   0.07845   0.50000   0.00000  Uiso   1.00
B9     C     0.45867   1.00000   0.76535   0.00000  Uiso   1.00
Li9    H     0.47007   1.00000   0.86532   0.00000  Uiso   1.00
Li10   H     0.30842   0.50000   0.38714   0.00000  Uiso   1.00
B23    C     0.16438   0.50000   0.34387   0.00000  Uiso   1.00
B13    C     0.50000   0.12076   0.50000   0.00000  Uiso   1.00
loop_
_geom_bond_atom_site_label_1
_geom_bond_atom_site_label_2
_geom_bond_distance
_geom_bond_site_symmetry_2
_ccdc_geom_bond_type
H1     C1      2.004   .     S
H1     C3      2.000   .     S
H1     C5      2.007   .     S
H1     C7      1.998   .     S
H3     C9      1.998   .     S
H3     C11     2.000   .     S
H3     C13     1.999   .     S
H3     C17     1.998   1_556 S
H5     C15     1.996   .     S
H5     C19     1.994   .     S
H5     C21     2.000   .     S
H5     C23     2.000   .     S
Be1    C1      1.389   .     A
Be1    He1     1.096   .     S
Be1    Be1     1.390   3_657 A
C1     B7      1.359   6_457 A
Be3    C3      1.389   .     A
Be3    He3     1.096   .     S
Be3    Be3     1.395   3_656 A
C3     B13     1.356   .     A
Be5    C5      1.390   8     A
Be5    Be5     1.391   7     A
Be5    He5     1.097   8     S
C5     B9      1.358   1_545 A
C5     Be5     1.390   8     A
He5    Be5     1.097   8     S
Be7    Be9     1.392   .     D
Be7    C9      1.389   .     S
Be7    He9     1.097   .     S
Be9    C7      1.389   .     S
Be9    He7     1.097   .     S
C7     B1      1.357   .     D
B1     C9      1.357   .     S
B1     Li1     1.097   .     S
Be11   He11    1.097   8     S
Be11   Be11    1.391   8     A
Be11   C11     1.389   8     A
C11    B11     1.359   .     A
C11    Be11    1.389   8     A
He11   Be11    1.097   8     S
Be13   Be15    1.393   .     D
Be13   C15     1.389   .     S
Be13   He15    1.097   .     S
Be15   C13     1.390   .     S
Be15   He13    1.097   .     S
C13    B3      1.358   .     D
B3     C15     1.358   .     S
B3     Li3     1.098   .     S
Be17   Be19    1.394   .     D
Be17   C19     1.389   .     S
Be17   He19    1.097   .     S
Be19   C17     1.390   .     S
Be19   He17    1.096   .     S
C17    H3      1.998   1_554 S
C17    B5      1.356   .     S
B5     C19     1.357   .     D
B5     Li5     1.098   .     S
Be21   Be21    1.396   7_565 A
Be21   He21    1.096   8     S
Be21   C21     1.389   8     A
C21    Be21    1.389   8     A
C21    B23     1.356   2_565 A
He21   Be21    1.096   8     S
Be23   Be23    1.390   8     A
Be23   He23    1.097   8     S
Be23   C23     1.389   8     A
C23    B8      1.358   .     A
C23    Be23    1.389   8     A
He23   Be23    1.097   8     S
Li7    B8      1.098   .     S
B8     C23     1.358   8     A
B11    C11     1.359   8     A
B11    Li11    1.098   .     S
B7     C1      1.359   6_557 A
B7     C1      1.359   8_655 A
B7     Li20    1.095   5_767 S
Li20   B7      1.095   5_767 S
Li8    B13     1.098   6_556 S
B9     C5      1.358   1_565 A
B9     C5      1.358   7_565 A
B9     Li9     1.096   .     S
Li10   B23     1.099   2_565 S
B23    C21     1.356   2_565 A
B23    C21     1.356   8     A
B23    Li10    1.099   2_565 S
B13    C3      1.356   3_656 A
B13    Li8     1.098   6_456 S
