# Supplementary material for: Data-Driven Search Algorithm for Discovery of Synthesizable Zeolitic Imidazolate Frameworks
Source: JACS Au. 2025 Mar 7;5(3):1460–70. doi: 10.1021/jacsau.5c00077 (PMC11938011; doi:10.1021/jacsau.5c00077)
Supplement: Supplementary file 5 — au5c00077_si_005.zip [file au5c00077_si_005.zip › Tier 2/T-270_65_3_3290.cif]

data_65_3_3290.lmp-nosymm
_audit_creation_date              2023-09-12
_audit_creation_method            'Materials Studio'
_symmetry_space_group_name_H-M    'CMM2'
_symmetry_Int_Tables_number       35
_symmetry_cell_setting            orthorhombic
loop_
_symmetry_equiv_pos_as_xyz
  x,y,z
  -x,-y,z
  x,-y,z
  -x,y,z
  x+1/2,y+1/2,z
  -x+1/2,-y+1/2,z
  x+1/2,-y+1/2,z
  -x+1/2,y+1/2,z
_cell_length_a                    36.0489
_cell_length_b                    17.9428
_cell_length_c                    25.9164
_cell_angle_alpha                 90.0000
_cell_angle_beta                  90.0000
_cell_angle_gamma                 90.0000
loop_
_atom_site_label
_atom_site_type_symbol
_atom_site_fract_x
_atom_site_fract_y
_atom_site_fract_z
_atom_site_U_iso_or_equiv
_atom_site_adp_type
_atom_site_occupancy
H1     Zn    0.17496   0.17184   0.29514   0.00000  Uiso   1.00
H5     Zn    0.08330   0.16971   0.10369   0.00000  Uiso   1.00
H9     Zn    0.08456   0.16905   0.48875   0.00000  Uiso   1.00
Be1    C     0.26756   0.26610   0.36840   0.00000  Uiso   1.00
C1     N     0.22111   0.22526   0.31751   0.00000  Uiso   1.00
He1    H     0.21437   0.21818   0.40068   0.00000  Uiso   1.00
Be5    C     0.22481   0.96124   0.30409   0.00000  Uiso   1.00
C5     N     0.18847   0.06319   0.29835   0.00000  Uiso   1.00
He5    H     0.24796   0.07800   0.30822   0.00000  Uiso   1.00
Be9    C     0.13882   0.27461   0.15807   0.00000  Uiso   1.00
Be13   C     0.16046   0.27412   0.20261   0.00000  Uiso   1.00
C9     N     0.15632   0.20517   0.22632   0.00000  Uiso   1.00
B1     C     0.13181   0.16712   0.19659   0.00000  Uiso   1.00
C13    N     0.12100   0.20619   0.15434   0.00000  Uiso   1.00
He9    H     0.17878   0.31693   0.21883   0.00000  Uiso   1.00
He13   H     0.13500   0.31783   0.12865   0.00000  Uiso   1.00
Li1    H     0.12277   0.10989   0.20479   0.00000  Uiso   1.00
Be17   C     0.08661   0.25353   0.38520   0.00000  Uiso   1.00
Be21   C     0.10777   0.25309   0.34018   0.00000  Uiso   1.00
C17    N     0.13388   0.19637   0.34414   0.00000  Uiso   1.00
B5     C     0.12841   0.16566   0.39131   0.00000  Uiso   1.00
C21    N     0.09964   0.19721   0.41716   0.00000  Uiso   1.00
He17   H     0.10598   0.28790   0.30547   0.00000  Uiso   1.00
He21   H     0.06321   0.28887   0.39672   0.00000  Uiso   1.00
Li5    H     0.14472   0.11847   0.40585   0.00000  Uiso   1.00
Be25   C     0.08970   0.28865   0.01677   0.00000  Uiso   1.00
C25    N     0.08717   0.21524   0.03343   0.00000  Uiso   1.00
He25   H     0.09144   0.33483   0.04436   0.00000  Uiso   1.00
Be29   C     0.12939   0.96124   0.06982   0.00000  Uiso   1.00
C29    N     0.09666   0.06295   0.09263   0.00000  Uiso   1.00
He29   H     0.15008   0.07832   0.05523   0.00000  Uiso   1.00
Be33   C     0.01932   0.82022   0.18092   0.00000  Uiso   1.00
C33    N     0.03134   0.17777   0.13000   0.00000  Uiso   1.00
He33   H     0.03910   0.18219   0.21305   0.00000  Uiso   1.00
H13    Zn    0.17399   0.82735   0.68324   0.00000  Uiso   1.00
H17    Zn    0.08329   0.83039   0.87610   0.00000  Uiso   1.00
Be37   C     0.26746   0.73369   0.61474   0.00000  Uiso   1.00
C37    N     0.22126   0.77526   0.66562   0.00000  Uiso   1.00
He37   H     0.21474   0.78234   0.58222   0.00000  Uiso   1.00
Be41   C     0.22184   0.03875   0.66606   0.00000  Uiso   1.00
C41    N     0.18661   0.93673   0.67966   0.00000  Uiso   1.00
He41   H     0.24441   0.92211   0.65751   0.00000  Uiso   1.00
Be45   C     0.13562   0.72284   0.81843   0.00000  Uiso   1.00
Be49   C     0.15676   0.72317   0.77341   0.00000  Uiso   1.00
C45    N     0.15373   0.79322   0.75094   0.00000  Uiso   1.00
B20    C     0.13048   0.83224   0.78197   0.00000  Uiso   1.00
C49    N     0.11943   0.79264   0.82386   0.00000  Uiso   1.00
He45   H     0.17395   0.67944   0.75602   0.00000  Uiso   1.00
He49   H     0.13122   0.67888   0.84715   0.00000  Uiso   1.00
Li21   H     0.12258   0.89049   0.77503   0.00000  Uiso   1.00
Be53   C     0.12011   0.71567   0.56186   0.00000  Uiso   1.00
Be57   C     0.13977   0.71613   0.60813   0.00000  Uiso   1.00
C53    N     0.14437   0.78979   0.62351   0.00000  Uiso   1.00
B24    C     0.12757   0.83127   0.58665   0.00000  Uiso   1.00
C57    N     0.11299   0.78908   0.54814   0.00000  Uiso   1.00
He53   H     0.15087   0.66996   0.63118   0.00000  Uiso   1.00
He57   H     0.11116   0.66920   0.53736   0.00000  Uiso   1.00
Li25   H     0.12618   0.89236   0.58811   0.00000  Uiso   1.00
Be61   C     0.08973   0.28865   0.96296   0.00000  Uiso   1.00
B28    C     0.08500   0.17358   0.98986   0.00000  Uiso   1.00
C61    N     0.08725   0.21524   0.94629   0.00000  Uiso   1.00
He61   H     0.09152   0.33482   0.93538   0.00000  Uiso   1.00
Li29   H     0.08267   0.11252   0.98986   0.00000  Uiso   1.00
Be65   C     0.12994   0.03876   0.90909   0.00000  Uiso   1.00
C65    N     0.09702   0.93705   0.88682   0.00000  Uiso   1.00
He65   H     0.15074   0.92166   0.92337   0.00000  Uiso   1.00
Be69   C     0.01932   0.18027   0.79929   0.00000  Uiso   1.00
C69    N     0.03132   0.82261   0.85019   0.00000  Uiso   1.00
He69   H     0.03908   0.81664   0.76719   0.00000  Uiso   1.00
Be73   C     0.01929   0.77664   0.55004   0.00000  Uiso   1.00
C73    N     0.03135   0.18641   0.50602   0.00000  Uiso   1.00
He73   H     0.03892   0.24697   0.57797   0.00000  Uiso   1.00
Be77   C     0.13621   0.96130   0.49664   0.00000  Uiso   1.00
C77    N     0.09967   0.06279   0.49304   0.00000  Uiso   1.00
He77   H     0.15941   0.07807   0.49956   0.00000  Uiso   1.00
B9     C     0.25000   0.25000   0.28850   0.00000  Uiso   1.00
Li9    H     0.25000   0.25000   0.24614   0.00000  Uiso   1.00
B11    C     0.16778  -0.00000   0.29457   0.00000  Uiso   1.00
Li11   H     0.13753  -0.00000   0.28994   0.00000  Uiso   1.00
B13    C     0.07811  -0.00000   0.10610   0.00000  Uiso   1.00
Li13   H     0.05091  -0.00000   0.12507   0.00000  Uiso   1.00
Li16   H     0.04852  -0.00000   0.48705   0.00000  Uiso   1.00
B34    C     0.16643  -0.00000   0.68701   0.00000  Uiso   1.00
Li35   H     0.13711  -0.00000   0.69810   0.00000  Uiso   1.00
B36    C     0.07833  -0.00000   0.87367   0.00000  Uiso   1.00
Li37   H     0.05103  -0.00000   0.85515   0.00000  Uiso   1.00
Li15   H     0.50000   0.67333   0.05867   0.00000  Uiso   1.00
B40    C     0.50000   0.67403   0.87916   0.00000  Uiso   1.00
B15    C     1.00000   0.17490   0.10103   0.00000  Uiso   1.00
B16    C     1.00000   0.16500   0.48102   0.00000  Uiso   1.00
Li18   H     1.00000   0.13440   0.44434   0.00000  Uiso   1.00
Li39   H     1.00000   0.82822   0.92150   0.00000  Uiso   1.00
B32    C     0.25000   0.75000   0.69468   0.00000  Uiso   1.00
Li33   H     0.25000   0.75000   0.73702   0.00000  Uiso   1.00
B38    C     0.42116   0.50000   0.48996   0.00000  Uiso   1.00
loop_
_geom_bond_atom_site_label_1
_geom_bond_atom_site_label_2
_geom_bond_distance
_geom_bond_site_symmetry_2
_ccdc_geom_bond_type
H1     C1      2.006   .     S
H1     C5      2.011   .     S
H1     C9      1.998   .     S
H1     C17     2.000   .     S
H5     C13     1.999   .     S
H5     C25     2.001   .     S
H5     C29     1.996   .     S
H5     C33     1.999   .     S
H9     C21     1.998   .     S
H9     C73     1.994   .     S
H9     C77     1.986   .     S
H9     C57     1.996   3_565 S
Be1    He1     1.097   6     S
Be1    Be1     1.392   6     A
Be1    C1      1.389   6     A
C1     B9      1.359   .     A
C1     Be1     1.389   6     A
He1    Be1     1.097   6     S
Be5    Be5     1.391   3_575 A
Be5    C5      1.390   3_565 A
Be5    He5     1.097   3_565 S
C5     B11     1.361   .     A
C5     Be5     1.390   3_565 A
He5    Be5     1.097   3_565 S
Be9    Be13    1.393   .     D
Be9    C13     1.389   .     S
Be9    He13    1.096   .     S
Be13   C9      1.389   .     S
Be13   He9     1.097   .     S
C9     B1      1.357   .     D
B1     C13     1.357   .     S
B1     Li1     1.098   .     S
Be17   Be21    1.394   .     D
Be17   C21     1.388   .     S
Be17   He21    1.097   .     S
Be21   C17     1.390   .     S
Be21   He17    1.097   .     S
C17    B5      1.355   .     D
B5     C21     1.358   .     S
B5     Li5     1.098   .     S
Be25   C25     1.389   .     S
Be25   He25    1.096   .     S
Be25   Be61    1.395   1_554 D
C25    B28     1.356   1_554 D
Be29   Be29    1.391   3_575 A
Be29   C29     1.389   3_565 A
Be29   He29    1.097   3_565 S
C29    B13     1.358   .     A
C29    Be29    1.389   3_565 A
He29   Be29    1.097   3_565 S
Be33   C33     1.389   3_565 A
Be33   He33    1.097   3_565 S
Be33   Be33    1.393   4     A
C33    B15     1.358   1_455 A
C33    Be33    1.389   3_565 A
He33   Be33    1.097   3_565 S
H13    C37     1.997   .     S
H13    C41     2.017   .     S
H13    C45     1.997   .     S
H13    C53     1.998   .     S
H17    C49     1.998   .     S
H17    C65     1.996   .     S
H17    C69     1.995   .     S
H17    C61     2.000   3_565 S
Be37   He37    1.097   6_565 S
Be37   Be37    1.389   6_565 A
Be37   C37     1.389   6_565 A
C37    B32     1.358   .     A
C37    Be37    1.389   6_565 A
He37   Be37    1.097   6_565 S
Be41   C41     1.389   3_565 A
Be41   He41    1.097   3_565 S
Be41   Be41    1.391   3     A
C41    B34     1.362   1_565 A
C41    Be41    1.389   3_565 A
He41   Be41    1.097   3_565 S
Be45   Be49    1.394   .     D
Be45   C49     1.389   .     S
Be45   He49    1.096   .     S
Be49   C45     1.390   .     S
Be49   He45    1.097   .     S
C45    B20     1.356   .     S
B20    C49     1.357   .     D
B20    Li21    1.098   .     S
Be53   Be57    1.393   .     D
Be53   C57     1.388   .     S
Be53   He57    1.097   .     S
Be57   C53     1.390   .     S
Be57   He53    1.097   .     S
C53    B24     1.354   .     S
B24    C57     1.358   .     D
B24    Li25    1.098   .     S
C57    H9      1.996   3_565 S
Be61   Be25    1.395   1_556 D
Be61   C61     1.389   .     S
Be61   He61    1.096   .     S
B28    C25     1.356   1_556 D
B28    C61     1.357   .     S
B28    Li29    1.099   .     S
C61    H17     2.000   3_565 S
Be65   C65     1.389   3_565 A
Be65   He65    1.097   3_565 S
Be65   Be65    1.391   3     A
C65    B36     1.359   1_565 A
C65    Be65    1.389   3_565 A
He65   Be65    1.097   3_565 S
Be69   C69     1.389   3_565 A
Be69   He69    1.097   3_565 S
Be69   Be69    1.393   4     A
C69    Be69    1.389   3_565 A
C69    B40     1.357   6_565 A
He69   Be69    1.097   3_565 S
Be73   Be73    1.391   4     A
Be73   He73    1.097   3_565 S
Be73   C73     1.389   3_565 A
C73    B16     1.358   1_455 A
C73    Be73    1.389   3_565 A
He73   Be73    1.097   3_565 S
Be77   Be77    1.389   3_575 A
Be77   C77     1.389   3_565 A
Be77   He77    1.097   3_565 S
C77    Be77    1.389   3_565 A
C77    B38     1.356   6     A
He77   Be77    1.097   3_565 S
B9     C1      1.359   6     A
B9     Li9     1.098   .     S
B11    C5      1.361   3     A
B11    Li11    1.097   .     S
B13    C29     1.358   3     A
B13    Li13    1.097   .     S
Li16   B38     1.096   6     S
B34    C41     1.362   1_545 A
B34    C41     1.362   3_565 A
B34    Li35    1.095   .     S
B36    C65     1.359   1_545 A
B36    C65     1.359   3_565 A
B36    Li37    1.095   .     S
Li15   B15     1.098   5_455 S
B40    C69     1.357   6_565 A
B40    C69     1.357   7_565 A
B40    Li39    1.098   6_665 S
B15    C33     1.358   1_655 A
B15    C33     1.358   4_655 A
B15    Li15    1.098   5_545 S
B16    C73     1.358   1_655 A
B16    C73     1.358   4_655 A
B16    Li18    1.098   .     S
Li39   B40     1.098   6_665 S
B32    C37     1.358   6_565 A
B32    Li33    1.097   .     S
B38    C77     1.356   6     A
B38    C77     1.356   8     A
B38    Li16    1.096   6     S
