# Supplementary material for: Data-Driven Search Algorithm for Discovery of Synthesizable Zeolitic Imidazolate Frameworks
Source: JACS Au. 2025 Mar 7;5(3):1460–70. doi: 10.1021/jacsau.5c00077 (PMC11938011; doi:10.1021/jacsau.5c00077)
Supplement: Supplementary file 5 — au5c00077_si_005.zip [file au5c00077_si_005.zip › Tier 2/T-271_74_3_2554893.cif]

data_74_3_2554893.lmp-nosymm
_audit_creation_date              2023-09-12
_audit_creation_method            'Materials Studio'
_symmetry_space_group_name_H-M    'P1'
_symmetry_Int_Tables_number       1
_symmetry_cell_setting            triclinic
loop_
_symmetry_equiv_pos_as_xyz
  x,y,z
_cell_length_a                    48.0736
_cell_length_b                    16.3718
_cell_length_c                    18.8195
_cell_angle_alpha                 90.0452
_cell_angle_beta                  92.4534
_cell_angle_gamma                 89.8382
loop_
_atom_site_label
_atom_site_type_symbol
_atom_site_fract_x
_atom_site_fract_y
_atom_site_fract_z
_atom_site_U_iso_or_equiv
_atom_site_adp_type
_atom_site_occupancy
H1     Zn    0.18793   0.05505   0.13882   0.00000  Uiso   1.00
H2     Zn    0.17689   0.91154   0.84626   0.00000  Uiso   1.00
H3     Zn    0.18376   0.54328   0.82344   0.00000  Uiso   1.00
H4     Zn    0.19285   0.42090   0.11851   0.00000  Uiso   1.00
H5     Zn    0.06119   0.05576   0.87210   0.00000  Uiso   1.00
H6     Zn    0.07219   0.93296   0.17486   0.00000  Uiso   1.00
H7     Zn    0.07719   0.56745   0.10867   0.00000  Uiso   1.00
H8     Zn    0.06577   0.41857   0.81471   0.00000  Uiso   1.00
H9     Zn    0.99728   0.40643   0.30484   0.00000  Uiso   1.00
C1     N     0.22507   0.05770   0.19068   0.00000  Uiso   1.00
B1     C     0.23254   0.05523   0.26106   0.00000  Uiso   1.00
Li1    H     0.21762   0.04824   0.30310   0.00000  Uiso   1.00
Be1    C     0.23597   0.04699   0.73877   0.00000  Uiso   1.00
Be2    C     0.21276   0.04006   0.78006   0.00000  Uiso   1.00
C2     N     0.20685   0.95760   0.78778   0.00000  Uiso   1.00
B2     C     0.22701   0.91741   0.75325   0.00000  Uiso   1.00
He1    H     0.19994   0.08744   0.80390   0.00000  Uiso   1.00
Li2    H     0.22840   0.85059   0.75007   0.00000  Uiso   1.00
Be3    C     0.23747   0.45529   0.67038   0.00000  Uiso   1.00
Be4    C     0.21400   0.44825   0.71072   0.00000  Uiso   1.00
C3     N     0.21167   0.51896   0.75090   0.00000  Uiso   1.00
B3     C     0.23388   0.56555   0.73501   0.00000  Uiso   1.00
He2    H     0.19862   0.39914   0.71263   0.00000  Uiso   1.00
Li3    H     0.23810   0.62611   0.75803   0.00000  Uiso   1.00
Be5    C     0.22567   0.41221   0.32708   0.00000  Uiso   1.00
Be6    C     0.20438   0.41108   0.27475   0.00000  Uiso   1.00
C4     N     0.21605   0.42237   0.20921   0.00000  Uiso   1.00
He3    H     0.18185   0.40392   0.27959   0.00000  Uiso   1.00
He4    H     0.22475   0.40631   0.38501   0.00000  Uiso   1.00
Be7    C     0.20820   0.87689   0.98896   0.00000  Uiso   1.00
Be8    C     0.21121   0.91295   0.05590   0.00000  Uiso   1.00
C5     N     0.19479   0.98294   0.05583   0.00000  Uiso   1.00
B4     C     0.18179   0.98573   0.99040   0.00000  Uiso   1.00
C6     N     0.18922   0.92271   0.94822   0.00000  Uiso   1.00
He5    H     0.22411   0.89524   0.10288   0.00000  Uiso   1.00
He6    H     0.21805   0.82198   0.96779   0.00000  Uiso   1.00
Li4    H     0.16726   0.03412   0.97324   0.00000  Uiso   1.00
Be9    C     0.24121   0.93291   0.52061   0.00000  Uiso   1.00
He7    H     0.22523   0.89652   0.54570   0.00000  Uiso   1.00
He8    H     0.22860   0.95221   0.40454   0.00000  Uiso   1.00
Be10   C     0.23150   0.50961   0.01468   0.00000  Uiso   1.00
Be11   C     0.22901   0.53788   0.94482   0.00000  Uiso   1.00
C7     N     0.20240   0.51942   0.91791   0.00000  Uiso   1.00
B5     C     0.18953   0.48240   0.97184   0.00000  Uiso   1.00
C8     N     0.20631   0.47450   0.03125   0.00000  Uiso   1.00
Be12   C     0.24284   0.96081   0.45095   0.00000  Uiso   1.00
Li5    H     0.16797   0.46045   0.96738   0.00000  Uiso   1.00
Be13   C     0.16024   0.27866   0.04944   0.00000  Uiso   1.00
Be14   C     0.15911   0.19384   0.05397   0.00000  Uiso   1.00
C9     N     0.17896   0.16844   0.10514   0.00000  Uiso   1.00
B6     C     0.19109   0.23794   0.13064   0.00000  Uiso   1.00
C10    N     0.18046   0.30620   0.09867   0.00000  Uiso   1.00
He9    H     0.14578   0.15008   0.02460   0.00000  Uiso   1.00
He10   H     0.14827   0.32102   0.01493   0.00000  Uiso   1.00
Li6    H     0.20775   0.23884   0.17244   0.00000  Uiso   1.00
Be15   C     0.15005   0.68631   0.76168   0.00000  Uiso   1.00
Be16   C     0.14856   0.77103   0.76730   0.00000  Uiso   1.00
C11    N     0.16772   0.79587   0.82023   0.00000  Uiso   1.00
B7     C     0.18052   0.72633   0.84379   0.00000  Uiso   1.00
C12    N     0.17009   0.65829   0.81127   0.00000  Uiso   1.00
He11   H     0.13519   0.81530   0.73833   0.00000  Uiso   1.00
He12   H     0.13833   0.64410   0.72653   0.00000  Uiso   1.00
Li7    H     0.19676   0.72472   0.88653   0.00000  Uiso   1.00
Be17   C     0.12938   0.92439   0.25479   0.00000  Uiso   1.00
Be18   C     0.15633   0.95323   0.24702   0.00000  Uiso   1.00
C13    N     0.15632   0.00096   0.18601   0.00000  Uiso   1.00
B8     C     0.12982   0.99823   0.15814   0.00000  Uiso   1.00
C14    N     0.11266   0.95350   0.19824   0.00000  Uiso   1.00
He13   H     0.17535   0.94405   0.28033   0.00000  Uiso   1.00
He14   H     0.12085   0.88602   0.29625   0.00000  Uiso   1.00
Li8    H     0.12287   0.03015   0.10923   0.00000  Uiso   1.00
Be19   C     0.11212   0.07368   0.78593   0.00000  Uiso   1.00
Be20   C     0.13843   0.03995   0.77832   0.00000  Uiso   1.00
C15    N     0.14318   0.98280   0.83203   0.00000  Uiso   1.00
B9     C     0.11972   0.98308   0.86977   0.00000  Uiso   1.00
C16    N     0.10054   0.03823   0.84483   0.00000  Uiso   1.00
He15   H     0.15396   0.05205   0.73863   0.00000  Uiso   1.00
He16   H     0.10094   0.12064   0.75435   0.00000  Uiso   1.00
Li9    H     0.11683   0.94419   0.91634   0.00000  Uiso   1.00
Be21   C     0.12507   0.35297   0.80784   0.00000  Uiso   1.00
Be22   C     0.15231   0.38183   0.80952   0.00000  Uiso   1.00
C17    N     0.15147   0.46648   0.81449   0.00000  Uiso   1.00
B10    C     0.12409   0.48604   0.81743   0.00000  Uiso   1.00
C18    N     0.10731   0.41955   0.81314   0.00000  Uiso   1.00
He17   H     0.17209   0.34857   0.80754   0.00000  Uiso   1.00
He18   H     0.11706   0.29044   0.80310   0.00000  Uiso   1.00
Li10   H     0.11631   0.54882   0.82240   0.00000  Uiso   1.00
Be23   C     0.13416   0.59344   0.18122   0.00000  Uiso   1.00
Be24   C     0.16040   0.55723   0.18540   0.00000  Uiso   1.00
C19    N     0.16010   0.49062   0.13963   0.00000  Uiso   1.00
B11    C     0.13430   0.49039   0.10742   0.00000  Uiso   1.00
C20    N     0.11792   0.55191   0.13022   0.00000  Uiso   1.00
He19   H     0.17896   0.57259   0.21862   0.00000  Uiso   1.00
He20   H     0.12607   0.64594   0.21009   0.00000  Uiso   1.00
Li11   H     0.12737   0.44504   0.06763   0.00000  Uiso   1.00
Be25   C     0.05122   0.08425   0.09216   0.00000  Uiso   1.00
Be26   C     0.04909   0.11211   0.02220   0.00000  Uiso   1.00
C21    N     0.05812   0.05021   0.97808   0.00000  Uiso   1.00
B12    C     0.06518   0.98716   0.02222   0.00000  Uiso   1.00
C22    N     0.06097   0.00431   0.09163   0.00000  Uiso   1.00
He21   H     0.04189   0.17109   0.00069   0.00000  Uiso   1.00
He22   H     0.04631   0.11497   0.14188   0.00000  Uiso   1.00
Li12   H     0.07290   0.92802   0.00365   0.00000  Uiso   1.00
Be27   C     0.02974   0.48850   0.92931   0.00000  Uiso   1.00
Be28   C     0.03277   0.52252   0.99699   0.00000  Uiso   1.00
C23    N     0.06102   0.52625   0.01582   0.00000  Uiso   1.00
B13    C     0.07413   0.49432   0.95968   0.00000  Uiso   1.00
C24    N     0.05611   0.47106   0.90595   0.00000  Uiso   1.00
He23   H     0.01694   0.54361   0.03302   0.00000  Uiso   1.00
He24   H     0.01094   0.47572   0.89621   0.00000  Uiso   1.00
Li13   H     0.09683   0.48868   0.95772   0.00000  Uiso   1.00
Be29   C     0.03672   0.26618   0.75677   0.00000  Uiso   1.00
Be30   C     0.03547   0.18270   0.77012   0.00000  Uiso   1.00
C25    N     0.05162   0.16615   0.83150   0.00000  Uiso   1.00
B14    C     0.06235   0.23929   0.85272   0.00000  Uiso   1.00
C26    N     0.05395   0.30160   0.80922   0.00000  Uiso   1.00
He25   H     0.02441   0.13438   0.74020   0.00000  Uiso   1.00
He26   H     0.02687   0.30256   0.71369   0.00000  Uiso   1.00
Li14   H     0.07629   0.24722   0.89993   0.00000  Uiso   1.00
Be31   C     0.03673   0.70800   0.11851   0.00000  Uiso   1.00
Be32   C     0.03585   0.79123   0.13314   0.00000  Uiso   1.00
C27    N     0.06291   0.81805   0.14717   0.00000  Uiso   1.00
B15    C     0.07923   0.75083   0.14069   0.00000  Uiso   1.00
C28    N     0.06434   0.68260   0.12351   0.00000  Uiso   1.00
He27   H     0.01805   0.83316   0.13459   0.00000  Uiso   1.00
He28   H     0.01977   0.66549   0.10486   0.00000  Uiso   1.00
Li15   H     0.10200   0.75215   0.14770   0.00000  Uiso   1.00
Be33   C     0.03561   0.92197   0.37345   0.00000  Uiso   1.00
Be34   C     0.05437   0.89641   0.32356   0.00000  Uiso   1.00
C29    N     0.05068   0.94500   0.26332   0.00000  Uiso   1.00
B16    C     0.02995   0.99793   0.27838   0.00000  Uiso   1.00
C30    N     0.02027   0.98666   0.34444   0.00000  Uiso   1.00
He29   H     0.06989   0.84720   0.32632   0.00000  Uiso   1.00
He30   H     0.03219   0.89966   0.42728   0.00000  Uiso   1.00
Li16   H     0.02197   0.04500   0.24130   0.00000  Uiso   1.00
Be35   C     0.03140   0.87017   0.73484   0.00000  Uiso   1.00
Be36   C     0.05196   0.90587   0.77889   0.00000  Uiso   1.00
C31    N     0.04075   0.97511   0.80956   0.00000  Uiso   1.00
B17    C     0.01383   0.97807   0.78490   0.00000  Uiso   1.00
C32    N     0.00715   0.91584   0.73967   0.00000  Uiso   1.00
He31   H     0.07375   0.88809   0.78961   0.00000  Uiso   1.00
He32   H     0.03223   0.81579   0.70101   0.00000  Uiso   1.00
Li17   H     0.99905   0.02541   0.80030   0.00000  Uiso   1.00
Be37   C     0.04326   0.56111   0.63511   0.00000  Uiso   1.00
Be38   C     0.06281   0.53051   0.68506   0.00000  Uiso   1.00
C33    N     0.04910   0.47993   0.73130   0.00000  Uiso   1.00
B18    C     0.02188   0.48238   0.70893   0.00000  Uiso   1.00
C34    N     0.01737   0.52984   0.65042   0.00000  Uiso   1.00
He33   H     0.08537   0.53994   0.69056   0.00000  Uiso   1.00
He34   H     0.04579   0.60191   0.58966   0.00000  Uiso   1.00
Li18   H     0.00536   0.44872   0.73469   0.00000  Uiso   1.00
Be39   C     0.05132   0.37320   0.23412   0.00000  Uiso   1.00
Be40   C     0.07002   0.41092   0.19034   0.00000  Uiso   1.00
C35    N     0.06055   0.48977   0.17622   0.00000  Uiso   1.00
B19    C     0.03626   0.49663   0.20987   0.00000  Uiso   1.00
C36    N     0.02994   0.42805   0.24621   0.00000  Uiso   1.00
He35   H     0.08950   0.38803   0.16936   0.00000  Uiso   1.00
He36   H     0.05157   0.31172   0.25729   0.00000  Uiso   1.00
Li19   H     0.02355   0.55239   0.20928   0.00000  Uiso   1.00
Be41   C     0.02387   0.28324   0.40453   0.00000  Uiso   1.00
Be42   C     0.02228   0.20129   0.42327   0.00000  Uiso   1.00
C37    N     0.00092   0.16581   0.38203   0.00000  Uiso   1.00
C38    N     0.00345   0.29874   0.35176   0.00000  Uiso   1.00
He37   H     0.03460   0.16574   0.46277   0.00000  Uiso   1.00
He38   H     0.03783   0.33156   0.42495   0.00000  Uiso   1.00
Li20   H     0.99590   0.71769   0.68720   0.00000  Uiso   1.00
Be43   C     0.99610   0.60164   0.45015   0.00000  Uiso   1.00
Be44   C     0.00085   0.56989   0.38309   0.00000  Uiso   1.00
C39    N     0.99632   0.48623   0.38514   0.00000  Uiso   1.00
He39   H     0.00761   0.60018   0.33488   0.00000  Uiso   1.00
He40   H     0.99761   0.66462   0.46984   0.00000  Uiso   1.00
H10    Zn    0.27654   0.94027   0.66084   0.00000  Uiso   1.00
H11    Zn    0.28408   0.06043   0.36368   0.00000  Uiso   1.00
H12    Zn    0.28691   0.42671   0.35065   0.00000  Uiso   1.00
H13    Zn    0.28424   0.57214   0.64333   0.00000  Uiso   1.00
H14    Zn    0.40056   0.92410   0.35094   0.00000  Uiso   1.00
H15    Zn    0.39512   0.05890   0.65008   0.00000  Uiso   1.00
H16    Zn    0.39977   0.42667   0.63791   0.00000  Uiso   1.00
H17    Zn    0.40283   0.55414   0.33535   0.00000  Uiso   1.00
H18    Zn    0.49254   0.56345   0.82765   0.00000  Uiso   1.00
H19    Zn    0.48643   0.92485   0.84155   0.00000  Uiso   1.00
H20    Zn    0.48068   0.06052   0.13912   0.00000  Uiso   1.00
H21    Zn    0.48582   0.42482   0.12522   0.00000  Uiso   1.00
Be45   C     0.27159   0.06943   0.20710   0.00000  Uiso   1.00
Be46   C     0.24979   0.06797   0.15612   0.00000  Uiso   1.00
C40    N     0.26053   0.06006   0.27360   0.00000  Uiso   1.00
He41   H     0.25011   0.07263   0.09799   0.00000  Uiso   1.00
He42   H     0.29407   0.07562   0.20085   0.00000  Uiso   1.00
C41    N     0.24525   0.96883   0.72316   0.00000  Uiso   1.00
He43   H     0.24657   0.10150   0.71990   0.00000  Uiso   1.00
C42    N     0.24993   0.52997   0.68606   0.00000  Uiso   1.00
He44   H     0.24614   0.41320   0.63165   0.00000  Uiso   1.00
B20    C     0.24392   0.42804   0.22366   0.00000  Uiso   1.00
C43    N     0.25071   0.42417   0.29440   0.00000  Uiso   1.00
Li21   H     0.25924   0.43708   0.18284   0.00000  Uiso   1.00
Li22   H     0.49245   0.05738   0.97096   0.00000  Uiso   1.00
C44    N     0.26458   0.96041   0.55940   0.00000  Uiso   1.00
B21    C     0.27957   0.00318   0.51265   0.00000  Uiso   1.00
C45    N     0.26712   0.00610   0.44663   0.00000  Uiso   1.00
Li23   H     0.29934   0.03360   0.52703   0.00000  Uiso   1.00
He45   H     0.24908   0.51186   0.05367   0.00000  Uiso   1.00
Be47   C     0.25928   0.60283   0.49332   0.00000  Uiso   1.00
Be48   C     0.25952   0.56620   0.42659   0.00000  Uiso   1.00
C46    N     0.27642   0.49724   0.43172   0.00000  Uiso   1.00
B22    C     0.28653   0.49564   0.50005   0.00000  Uiso   1.00
C47    N     0.27688   0.55843   0.53925   0.00000  Uiso   1.00
He46   H     0.24852   0.58291   0.37641   0.00000  Uiso   1.00
He47   H     0.24823   0.65721   0.51121   0.00000  Uiso   1.00
Li24   H     0.30077   0.44825   0.52131   0.00000  Uiso   1.00
Be49   C     0.31230   0.71470   0.72085   0.00000  Uiso   1.00
Be50   C     0.31052   0.79949   0.72486   0.00000  Uiso   1.00
C48    N     0.28990   0.82555   0.67601   0.00000  Uiso   1.00
B23    C     0.27946   0.75641   0.64543   0.00000  Uiso   1.00
C49    N     0.29275   0.68795   0.66962   0.00000  Uiso   1.00
He48   H     0.32249   0.84317   0.75803   0.00000  Uiso   1.00
He49   H     0.32613   0.67163   0.74981   0.00000  Uiso   1.00
Li25   H     0.26269   0.75630   0.60401   0.00000  Uiso   1.00
Be51   C     0.31607   0.28748   0.43512   0.00000  Uiso   1.00
Be52   C     0.31551   0.20244   0.43774   0.00000  Uiso   1.00
C50    N     0.29593   0.17509   0.38676   0.00000  Uiso   1.00
B24    C     0.28512   0.24362   0.35560   0.00000  Uiso   1.00
C51    N     0.29658   0.31312   0.38311   0.00000  Uiso   1.00
He50   H     0.32756   0.15971   0.47177   0.00000  Uiso   1.00
He51   H     0.32868   0.33131   0.46648   0.00000  Uiso   1.00
Li26   H     0.26885   0.24289   0.31282   0.00000  Uiso   1.00
Be53   C     0.34004   0.11188   0.70608   0.00000  Uiso   1.00
Be54   C     0.31279   0.08490   0.71156   0.00000  Uiso   1.00
C52    N     0.31034   0.00979   0.67762   0.00000  Uiso   1.00
B25    C     0.33571   0.99467   0.65123   0.00000  Uiso   1.00
C53    N     0.35434   0.05492   0.66667   0.00000  Uiso   1.00
He52   H     0.29530   0.11250   0.73846   0.00000  Uiso   1.00
He53   H     0.35018   0.16762   0.72646   0.00000  Uiso   1.00
Li27   H     0.34066   0.93953   0.62099   0.00000  Uiso   1.00
Be55   C     0.34145   0.88828   0.29229   0.00000  Uiso   1.00
Be56   C     0.31491   0.92224   0.29430   0.00000  Uiso   1.00
C54    N     0.31643   0.99146   0.33708   0.00000  Uiso   1.00
B26    C     0.34337   0.99579   0.36128   0.00000  Uiso   1.00
C55    N     0.35927   0.93430   0.33624   0.00000  Uiso   1.00
He54   H     0.29525   0.90349   0.26741   0.00000  Uiso   1.00
He55   H     0.34885   0.83474   0.26356   0.00000  Uiso   1.00
Li28   H     0.35144   0.04436   0.39662   0.00000  Uiso   1.00
Be57   C     0.34514   0.58553   0.26332   0.00000  Uiso   1.00
Be58   C     0.31834   0.55344   0.26458   0.00000  Uiso   1.00
C56    N     0.31872   0.48943   0.31305   0.00000  Uiso   1.00
B27    C     0.34517   0.48652   0.34121   0.00000  Uiso   1.00
C57    N     0.36188   0.54378   0.31326   0.00000  Uiso   1.00
He56   H     0.29925   0.57007   0.23396   0.00000  Uiso   1.00
He57   H     0.35348   0.63525   0.23163   0.00000  Uiso   1.00
Li29   H     0.35233   0.44219   0.38177   0.00000  Uiso   1.00
Be59   C     0.34368   0.39171   0.69805   0.00000  Uiso   1.00
Be60   C     0.31717   0.42553   0.70159   0.00000  Uiso   1.00
C58    N     0.31660   0.49786   0.66311   0.00000  Uiso   1.00
B28    C     0.34234   0.50511   0.63681   0.00000  Uiso   1.00
C59    N     0.35938   0.44184   0.65575   0.00000  Uiso   1.00
He58   H     0.29886   0.40432   0.72906   0.00000  Uiso   1.00
He59   H     0.35241   0.33544   0.72157   0.00000  Uiso   1.00
Li30   H     0.34859   0.55631   0.60348   0.00000  Uiso   1.00
Be61   C     0.43290   0.05839   0.52589   0.00000  Uiso   1.00
Be62   C     0.43446   0.02748   0.45723   0.00000  Uiso   1.00
C60    N     0.41019   0.98427   0.44102   0.00000  Uiso   1.00
B29    C     0.39510   0.98861   0.50030   0.00000  Uiso   1.00
C61    N     0.40764   0.03452   0.55245   0.00000  Uiso   1.00
He60   H     0.45074   0.03389   0.41853   0.00000  Uiso   1.00
He61   H     0.44768   0.09615   0.55736   0.00000  Uiso   1.00
Li31   H     0.37462   0.96010   0.50480   0.00000  Uiso   1.00
Be63   C     0.43305   0.43340   0.43510   0.00000  Uiso   1.00
Be64   C     0.43202   0.40422   0.50443   0.00000  Uiso   1.00
C62    N     0.40987   0.44196   0.53655   0.00000  Uiso   1.00
B30    C     0.39872   0.49394   0.48674   0.00000  Uiso   1.00
C63    N     0.41167   0.48980   0.42406   0.00000  Uiso   1.00
He62   H     0.44510   0.35877   0.53281   0.00000  Uiso   1.00
He63   H     0.44712   0.41765   0.39280   0.00000  Uiso   1.00
Li32   H     0.38071   0.53345   0.49544   0.00000  Uiso   1.00
Be65   C     0.44240   0.69793   0.35543   0.00000  Uiso   1.00
Be66   C     0.44181   0.78287   0.35939   0.00000  Uiso   1.00
C64    N     0.41425   0.80834   0.35187   0.00000  Uiso   1.00
B31    C     0.39912   0.73875   0.34372   0.00000  Uiso   1.00
C65    N     0.41520   0.67042   0.34528   0.00000  Uiso   1.00
He64   H     0.45881   0.82685   0.36748   0.00000  Uiso   1.00
He65   H     0.45998   0.65517   0.35907   0.00000  Uiso   1.00
Li33   H     0.37633   0.73763   0.33732   0.00000  Uiso   1.00
Be67   C     0.42306   0.28633   0.72804   0.00000  Uiso   1.00
Be68   C     0.42197   0.20148   0.73118   0.00000  Uiso   1.00
C66    N     0.40625   0.17390   0.67237   0.00000  Uiso   1.00
B32    C     0.39825   0.24211   0.63587   0.00000  Uiso   1.00
C67    N     0.40805   0.31159   0.66722   0.00000  Uiso   1.00
He66   H     0.43112   0.15895   0.77069   0.00000  Uiso   1.00
He67   H     0.43337   0.33034   0.76427   0.00000  Uiso   1.00
Li34   H     0.38544   0.24116   0.58615   0.00000  Uiso   1.00
Be69   C     0.42368   0.89883   0.81228   0.00000  Uiso   1.00
Be70   C     0.40248   0.93017   0.76733   0.00000  Uiso   1.00
C68    N     0.41398   0.98882   0.72415   0.00000  Uiso   1.00
B33    C     0.44150   0.99059   0.74321   0.00000  Uiso   1.00
C69    N     0.44831   0.93801   0.79687   0.00000  Uiso   1.00
He68   H     0.38019   0.91597   0.76310   0.00000  Uiso   1.00
He69   H     0.42308   0.85259   0.85428   0.00000  Uiso   1.00
Li35   H     0.45654   0.03076   0.71835   0.00000  Uiso   1.00
Be71   C     0.42162   0.07816   0.18362   0.00000  Uiso   1.00
Be72   C     0.40294   0.04527   0.23025   0.00000  Uiso   1.00
C70    N     0.41678   0.98582   0.27093   0.00000  Uiso   1.00
B34    C     0.44335   0.98606   0.24920   0.00000  Uiso   1.00
C71    N     0.44739   0.04136   0.19689   0.00000  Uiso   1.00
He70   H     0.38080   0.05853   0.23648   0.00000  Uiso   1.00
He71   H     0.41865   0.12593   0.14315   0.00000  Uiso   1.00
Li36   H     0.45978   0.94595   0.27166   0.00000  Uiso   1.00
Be73   C     0.42484   0.44432   0.14457   0.00000  Uiso   1.00
Be74   C     0.40578   0.47405   0.19183   0.00000  Uiso   1.00
C72    N     0.42046   0.50391   0.25146   0.00000  Uiso   1.00
B35    C     0.44774   0.49157   0.23856   0.00000  Uiso   1.00
C73    N     0.45143   0.45492   0.17487   0.00000  Uiso   1.00
He72   H     0.38296   0.47591   0.18738   0.00000  Uiso   1.00
He73   H     0.42142   0.41594   0.09213   0.00000  Uiso   1.00
Li37   H     0.46489   0.50818   0.27606   0.00000  Uiso   1.00
Be75   C     0.42969   0.58066   0.80234   0.00000  Uiso   1.00
Be76   C     0.40842   0.54979   0.75760   0.00000  Uiso   1.00
C74    N     0.42011   0.49546   0.71053   0.00000  Uiso   1.00
B36    C     0.44781   0.49500   0.72787   0.00000  Uiso   1.00
C75    N     0.45458   0.54496   0.78350   0.00000  Uiso   1.00
He74   H     0.38596   0.56220   0.75566   0.00000  Uiso   1.00
He75   H     0.42894   0.62427   0.84646   0.00000  Uiso   1.00
Li38   H     0.46300   0.45767   0.70031   0.00000  Uiso   1.00
B37    C     0.48741   0.74453   0.82049   0.00000  Uiso   1.00
Li39   H     0.46467   0.74141   0.82292   0.00000  Uiso   1.00
Be77   C     0.46534   0.28196   0.03092   0.00000  Uiso   1.00
Be78   C     0.46410   0.19715   0.03475   0.00000  Uiso   1.00
C76    N     0.47743   0.17277   0.09819   0.00000  Uiso   1.00
B38    C     0.48564   0.24280   0.13135   0.00000  Uiso   1.00
C77    N     0.47951   0.31029   0.09190   0.00000  Uiso   1.00
He76   H     0.45473   0.15258   0.99744   0.00000  Uiso   1.00
He77   H     0.45709   0.32384   0.98964   0.00000  Uiso   1.00
C78    N     0.49002   0.50222   0.04440   0.00000  Uiso   1.00
C79    N     0.49280   0.55380   0.93357   0.00000  Uiso   1.00
B39    C     0.48886   0.48622   0.97353   0.00000  Uiso   1.00
He78   H     0.46692   0.86932   0.10870   0.00000  Uiso   1.00
Li40   H     0.48550   0.42522   0.95074   0.00000  Uiso   1.00
Be79   C     0.47298   0.89906   0.05953   0.00000  Uiso   1.00
Be80   C     0.47521   0.86785   0.99111   0.00000  Uiso   1.00
C80    N     0.48373   0.93039   0.94730   0.00000  Uiso   1.00
B40    C     0.48584   0.99735   0.98968   0.00000  Uiso   1.00
C81    N     0.47935   0.98171   0.05785   0.00000  Uiso   1.00
He79   H     0.47154   0.80587   0.97070   0.00000  Uiso   1.00
He80   H     0.24413   0.56841   0.91193   0.00000  Uiso   1.00
H22    Zn    0.68913   0.56203   0.61361   0.00000  Uiso   1.00
H23    Zn    0.69292   0.44194   0.31666   0.00000  Uiso   1.00
H24    Zn    0.68539   0.07563   0.34779   0.00000  Uiso   1.00
H25    Zn    0.68169   0.92719   0.63934   0.00000  Uiso   1.00
H26    Zn    0.57397   0.56190   0.32632   0.00000  Uiso   1.00
H27    Zn    0.57272   0.42332   0.62089   0.00000  Uiso   1.00
H28    Zn    0.56600   0.05664   0.63487   0.00000  Uiso   1.00
H29    Zn    0.57074   0.92609   0.33772   0.00000  Uiso   1.00
Be81   C     0.72338   0.53502   0.20315   0.00000  Uiso   1.00
C82    N     0.72112   0.46478   0.24387   0.00000  Uiso   1.00
He81   H     0.70820   0.58488   0.20546   0.00000  Uiso   1.00
Be82   C     0.70091   0.56747   0.77056   0.00000  Uiso   1.00
Be83   C     0.72251   0.56548   0.82206   0.00000  Uiso   1.00
B41    C     0.74025   0.55589   0.71739   0.00000  Uiso   1.00
C83    N     0.71229   0.55998   0.70422   0.00000  Uiso   1.00
He82   H     0.72194   0.56853   0.88023   0.00000  Uiso   1.00
He83   H     0.67836   0.57281   0.77634   0.00000  Uiso   1.00
B42    C     0.72477   0.92644   0.76636   0.00000  Uiso   1.00
C84    N     0.71794   0.92922   0.69557   0.00000  Uiso   1.00
Li41   H     0.70936   0.92671   0.80768   0.00000  Uiso   1.00
Be84   C     0.73593   0.96713   0.33361   0.00000  Uiso   1.00
B43    C     0.73546   0.06605   0.25559   0.00000  Uiso   1.00
C85    N     0.72120   0.03591   0.31043   0.00000  Uiso   1.00
He84   H     0.72899   0.93006   0.37799   0.00000  Uiso   1.00
Li42   H     0.72920   0.12117   0.22576   0.00000  Uiso   1.00
Be85   C     0.73287   0.44783   0.44983   0.00000  Uiso   1.00
Be86   C     0.73196   0.47520   0.51988   0.00000  Uiso   1.00
C86    N     0.70583   0.50908   0.52929   0.00000  Uiso   1.00
B44    C     0.69185   0.50128   0.46552   0.00000  Uiso   1.00
C87    N     0.70743   0.46567   0.41555   0.00000  Uiso   1.00
Li43   H     0.67037   0.52256   0.45525   0.00000  Uiso   1.00
Be87   C     0.73678   0.99877   0.97936   0.00000  Uiso   1.00
He85   H     0.71872   0.99743   0.94183   0.00000  Uiso   1.00
He86   H     0.72382   0.05254   0.08398   0.00000  Uiso   1.00
Be88   C     0.70008   0.08285   0.56963   0.00000  Uiso   1.00
Be89   C     0.70042   0.12001   0.50317   0.00000  Uiso   1.00
C88    N     0.68888   0.06607   0.45326   0.00000  Uiso   1.00
B45    C     0.68274   0.99771   0.49014   0.00000  Uiso   1.00
C89    N     0.68922   0.00476   0.56071   0.00000  Uiso   1.00
He87   H     0.70748   0.18092   0.48809   0.00000  Uiso   1.00
He88   H     0.70714   0.10545   0.62221   0.00000  Uiso   1.00
Li44   H     0.67362   0.94260   0.46556   0.00000  Uiso   1.00
Be90   C     0.65643   0.78983   0.54619   0.00000  Uiso   1.00
Be91   C     0.65809   0.70513   0.54038   0.00000  Uiso   1.00
C90    N     0.67715   0.67697   0.59238   0.00000  Uiso   1.00
B46    C     0.68651   0.74469   0.62745   0.00000  Uiso   1.00
C91    N     0.67477   0.81450   0.60112   0.00000  Uiso   1.00
He89   H     0.64720   0.66314   0.50335   0.00000  Uiso   1.00
He90   H     0.64370   0.83403   0.51541   0.00000  Uiso   1.00
Li45   H     0.70208   0.74322   0.67187   0.00000  Uiso   1.00
Be92   C     0.65718   0.21417   0.26435   0.00000  Uiso   1.00
Be93   C     0.65884   0.29866   0.25713   0.00000  Uiso   1.00
C92    N     0.67928   0.32711   0.30532   0.00000  Uiso   1.00
B47    C     0.68979   0.25955   0.33860   0.00000  Uiso   1.00
C93    N     0.67672   0.18996   0.31672   0.00000  Uiso   1.00
He91   H     0.64699   0.34059   0.22183   0.00000  Uiso   1.00
He92   H     0.64357   0.16965   0.23669   0.00000  Uiso   1.00
Li46   H     0.70658   0.26143   0.37993   0.00000  Uiso   1.00
Be94   C     0.63087   0.39492   0.68640   0.00000  Uiso   1.00
Be95   C     0.65746   0.42809   0.68489   0.00000  Uiso   1.00
C94    N     0.65632   0.49587   0.64042   0.00000  Uiso   1.00
B48    C     0.62951   0.50040   0.61512   0.00000  Uiso   1.00
C95    N     0.61330   0.44076   0.64146   0.00000  Uiso   1.00
He93   H     0.67692   0.40936   0.71287   0.00000  Uiso   1.00
He94   H     0.62327   0.34221   0.71565   0.00000  Uiso   1.00
Li47   H     0.62171   0.54814   0.57848   0.00000  Uiso   1.00
Be96   C     0.63171   0.62590   0.30172   0.00000  Uiso   1.00
Be97   C     0.65911   0.59920   0.29808   0.00000  Uiso   1.00
C96    N     0.65958   0.51517   0.30811   0.00000  Uiso   1.00
B49    C     0.63286   0.49414   0.31994   0.00000  Uiso   1.00
C97    N     0.61515   0.55881   0.31554   0.00000  Uiso   1.00
He95   H     0.67814   0.63362   0.28879   0.00000  Uiso   1.00
He96   H     0.62283   0.68735   0.29529   0.00000  Uiso   1.00
Li48   H     0.62624   0.43144   0.33077   0.00000  Uiso   1.00
Be98   C     0.62806   0.89398   0.28255   0.00000  Uiso   1.00
Be99   C     0.65451   0.92850   0.28293   0.00000  Uiso   1.00
C98    N     0.65409   0.99947   0.32329   0.00000  Uiso   1.00
B50    C     0.62782   0.00540   0.34655   0.00000  Uiso   1.00
C99    N     0.61137   0.94246   0.32405   0.00000  Uiso   1.00
He97   H     0.67345   0.90853   0.25734   0.00000  Uiso   1.00
He98   H     0.61995   0.83848   0.25650   0.00000  Uiso   1.00
Li49   H     0.62078   0.05543   0.38028   0.00000  Uiso   1.00
Be100  C     0.61363   0.02623   0.74615   0.00000  Uiso   1.00
Be101  C     0.64094   0.99715   0.74838   0.00000  Uiso   1.00
C100   N     0.64747   0.97499   0.67980   0.00000  Uiso   1.00
B51    C     0.62407   0.99025   0.63870   0.00000  Uiso   1.00
C101   N     0.60301   0.02038   0.67647   0.00000  Uiso   1.00
He99   H     0.65623   0.99127   0.79299   0.00000  Uiso   1.00
He100  H     0.60081   0.04921   0.78870   0.00000  Uiso   1.00
Li50   H     0.62248   0.97872   0.58122   0.00000  Uiso   1.00
Be102  C     0.53645   0.53384   0.52214   0.00000  Uiso   1.00
Be103  C     0.53726   0.56601   0.45378   0.00000  Uiso   1.00
C102   N     0.56225   0.54260   0.42526   0.00000  Uiso   1.00
B52    C     0.57546   0.49621   0.47603   0.00000  Uiso   1.00
C103   N     0.56096   0.49057   0.53617   0.00000  Uiso   1.00
He101  H     0.52214   0.60420   0.42370   0.00000  Uiso   1.00
He102  H     0.52035   0.53848   0.56149   0.00000  Uiso   1.00
Li51   H     0.59596   0.46798   0.46972   0.00000  Uiso   1.00
Be104  C     0.53756   0.89830   0.47015   0.00000  Uiso   1.00
Be105  C     0.53572   0.92878   0.53895   0.00000  Uiso   1.00
C104   N     0.55617   0.98781   0.54955   0.00000  Uiso   1.00
B53    C     0.56978   0.99057   0.48795   0.00000  Uiso   1.00
C105   N     0.55958   0.93695   0.43855   0.00000  Uiso   1.00
He103  H     0.52126   0.91391   0.58051   0.00000  Uiso   1.00
He104  H     0.52517   0.85143   0.44184   0.00000  Uiso   1.00
Li52   H     0.58744   0.03146   0.47924   0.00000  Uiso   1.00
Be106  C     0.55342   0.78933   0.23547   0.00000  Uiso   1.00
Be107  C     0.55410   0.70438   0.23258   0.00000  Uiso   1.00
C106   N     0.56334   0.67563   0.29890   0.00000  Uiso   1.00
B54    C     0.56845   0.74311   0.33919   0.00000  Uiso   1.00
C107   N     0.56230   0.81327   0.30355   0.00000  Uiso   1.00
He105  H     0.54875   0.66250   0.18860   0.00000  Uiso   1.00
He106  H     0.54732   0.83425   0.19443   0.00000  Uiso   1.00
Li53   H     0.57608   0.74113   0.39502   0.00000  Uiso   1.00
Be108  C     0.55263   0.19517   0.53198   0.00000  Uiso   1.00
Be109  C     0.55403   0.27999   0.52902   0.00000  Uiso   1.00
C108   N     0.56740   0.30739   0.59138   0.00000  Uiso   1.00
B55    C     0.57371   0.23920   0.62979   0.00000  Uiso   1.00
C109   N     0.56539   0.16979   0.59587   0.00000  Uiso   1.00
He107  H     0.54657   0.32271   0.48752   0.00000  Uiso   1.00
He108  H     0.54368   0.15126   0.49340   0.00000  Uiso   1.00
Li54   H     0.58482   0.23971   0.68192   0.00000  Uiso   1.00
Be110  C     0.53158   0.41778   0.81367   0.00000  Uiso   1.00
Be111  C     0.54965   0.38554   0.76498   0.00000  Uiso   1.00
C110   N     0.54983   0.43749   0.70659   0.00000  Uiso   1.00
B56    C     0.53249   0.49991   0.72224   0.00000  Uiso   1.00
C111   N     0.52110   0.49098   0.78654   0.00000  Uiso   1.00
He109  H     0.56220   0.32959   0.76755   0.00000  Uiso   1.00
He110  H     0.52588   0.39521   0.86589   0.00000  Uiso   1.00
Li55   H     0.52835   0.55253   0.68727   0.00000  Uiso   1.00
Be112  C     0.54351   0.37848   0.18699   0.00000  Uiso   1.00
Be113  C     0.56434   0.41096   0.23222   0.00000  Uiso   1.00
C112   N     0.55495   0.48532   0.25765   0.00000  Uiso   1.00
B57    C     0.52868   0.49426   0.22937   0.00000  Uiso   1.00
C113   N     0.52076   0.43108   0.18648   0.00000  Uiso   1.00
He111  H     0.58521   0.38776   0.24692   0.00000  Uiso   1.00
He112  H     0.54308   0.32190   0.15581   0.00000  Uiso   1.00
Li56   H     0.51536   0.54710   0.23978   0.00000  Uiso   1.00
Be114  C     0.53935   0.10451   0.19509   0.00000  Uiso   1.00
Be115  C     0.56033   0.07301   0.24055   0.00000  Uiso   1.00
C114   N     0.55075   0.00076   0.26923   0.00000  Uiso   1.00
B58    C     0.52432   0.99179   0.24213   0.00000  Uiso   1.00
C115   N     0.51643   0.05310   0.19712   0.00000  Uiso   1.00
He113  H     0.58138   0.09556   0.25367   0.00000  Uiso   1.00
He114  H     0.53902   0.15944   0.16183   0.00000  Uiso   1.00
Li57   H     0.51093   0.94015   0.25489   0.00000  Uiso   1.00
Be116  C     0.51430   0.08879   0.80797   0.00000  Uiso   1.00
Be117  C     0.53200   0.11921   0.75766   0.00000  Uiso   1.00
C116   N     0.53880   0.05566   0.71247   0.00000  Uiso   1.00
B59    C     0.52586   0.98891   0.73778   0.00000  Uiso   1.00
C117   N     0.51102   0.00563   0.79584   0.00000  Uiso   1.00
He115  H     0.53960   0.18141   0.74947   0.00000  Uiso   1.00
He116  H     0.50424   0.11950   0.85188   0.00000  Uiso   1.00
Li58   H     0.52725   0.92803   0.71371   0.00000  Uiso   1.00
Be118  C     0.52963   0.79298   0.81539   0.00000  Uiso   1.00
Be119  C     0.53094   0.70820   0.81125   0.00000  Uiso   1.00
C118   N     0.50401   0.67821   0.81358   0.00000  Uiso   1.00
C119   N     0.50189   0.81541   0.82038   0.00000  Uiso   1.00
He117  H     0.54881   0.66709   0.80633   0.00000  Uiso   1.00
He118  H     0.54625   0.83871   0.81515   0.00000  Uiso   1.00
Li59   H     0.49651   0.24451   0.18385   0.00000  Uiso   1.00
Be120  C     0.49479   0.58565   0.05021   0.00000  Uiso   1.00
He119  H     0.49660   0.61604   0.10212   0.00000  Uiso   1.00
Be121  C     0.73934   0.02643   0.04943   0.00000  Uiso   1.00
Be122  C     0.49649   0.61741   0.98195   0.00000  Uiso   1.00
He120  H     0.50047   0.67997   0.96433   0.00000  Uiso   1.00
H30    Zn    0.79242   0.40772   0.13090   0.00000  Uiso   1.00
H31    Zn    0.78439   0.55506   0.84030   0.00000  Uiso   1.00
H32    Zn    0.77606   0.92011   0.87107   0.00000  Uiso   1.00
H33    Zn    0.78569   0.04181   0.16726   0.00000  Uiso   1.00
H34    Zn    0.90050   0.43280   0.81279   0.00000  Uiso   1.00
H35    Zn    0.90724   0.55520   0.11600   0.00000  Uiso   1.00
H36    Zn    0.90425   0.91860   0.17093   0.00000  Uiso   1.00
H37    Zn    0.89158   0.06706   0.87710   0.00000  Uiso   1.00
H38    Zn    0.98954   0.04951   0.38762   0.00000  Uiso   1.00
H39    Zn    0.98115   0.55016   0.59722   0.00000  Uiso   1.00
H40    Zn    0.97184   0.90724   0.68028   0.00000  Uiso   1.00
Be123  C     0.74648   0.52669   0.16159   0.00000  Uiso   1.00
C120   N     0.75884   0.45163   0.17693   0.00000  Uiso   1.00
B60    C     0.74305   0.41712   0.22691   0.00000  Uiso   1.00
He121  H     0.75494   0.56815   0.12220   0.00000  Uiso   1.00
Li60   H     0.74731   0.35661   0.25004   0.00000  Uiso   1.00
C121   N     0.74742   0.55701   0.78795   0.00000  Uiso   1.00
Li61   H     0.75538   0.55033   0.67566   0.00000  Uiso   1.00
Li62   H     0.98300   0.40912   0.47091   0.00000  Uiso   1.00
Be124  C     0.76453   0.92589   0.71437   0.00000  Uiso   1.00
C122   N     0.75274   0.92656   0.78050   0.00000  Uiso   1.00
He122  H     0.78717   0.92506   0.70904   0.00000  Uiso   1.00
He123  H     0.74414   0.92902   0.60409   0.00000  Uiso   1.00
Be125  C     0.75911   0.95874   0.29232   0.00000  Uiso   1.00
C123   N     0.75875   0.02208   0.24322   0.00000  Uiso   1.00
He124  H     0.77590   0.91325   0.29485   0.00000  Uiso   1.00
Be126  C     0.76598   0.40138   0.91478   0.00000  Uiso   1.00
Be127  C     0.76849   0.36405   0.98121   0.00000  Uiso   1.00
C124   N     0.78359   0.41572   0.02681   0.00000  Uiso   1.00
B61    C     0.78893   0.48311   0.98784   0.00000  Uiso   1.00
C125   N     0.77856   0.47760   0.91989   0.00000  Uiso   1.00
He125  H     0.76115   0.30442   0.99886   0.00000  Uiso   1.00
He126  H     0.75575   0.38039   0.86488   0.00000  Uiso   1.00
Li63   H     0.80026   0.53648   0.00910   0.00000  Uiso   1.00
He127  H     0.74779   0.47285   0.56349   0.00000  Uiso   1.00
He128  H     0.74967   0.41847   0.42148   0.00000  Uiso   1.00
C126   N     0.98761   0.53830   0.49331   0.00000  Uiso   1.00
C127   N     0.76268   0.97072   0.96003   0.00000  Uiso   1.00
B62    C     0.77991   0.98140   0.01831   0.00000  Uiso   1.00
C128   N     0.76670   0.01394   0.07396   0.00000  Uiso   1.00
Li64   H     0.80208   0.96488   0.02060   0.00000  Uiso   1.00
Be128  C     0.82049   0.18626   0.22108   0.00000  Uiso   1.00
Be129  C     0.82194   0.27061   0.21256   0.00000  Uiso   1.00
C129   N     0.80186   0.29367   0.16115   0.00000  Uiso   1.00
B63    C     0.78865   0.22358   0.14124   0.00000  Uiso   1.00
C130   N     0.79959   0.15672   0.17472   0.00000  Uiso   1.00
He129  H     0.83580   0.31573   0.23856   0.00000  Uiso   1.00
He130  H     0.83277   0.14524   0.25623   0.00000  Uiso   1.00
Li65   H     0.77153   0.22070   0.10085   0.00000  Uiso   1.00
Be130  C     0.80904   0.77706   0.93751   0.00000  Uiso   1.00
Be131  C     0.81101   0.69256   0.93064   0.00000  Uiso   1.00
C131   N     0.79183   0.66778   0.87771   0.00000  Uiso   1.00
B64    C     0.77928   0.73739   0.85346   0.00000  Uiso   1.00
C132   N     0.78897   0.80510   0.88799   0.00000  Uiso   1.00
He131  H     0.82452   0.64862   0.95946   0.00000  Uiso   1.00
He132  H     0.82031   0.81891   0.97387   0.00000  Uiso   1.00
Li66   H     0.76296   0.73878   0.81080   0.00000  Uiso   1.00
Be132  C     0.85308   0.58294   0.18919   0.00000  Uiso   1.00
Be133  C     0.82673   0.54879   0.19405   0.00000  Uiso   1.00
C133   N     0.82473   0.48297   0.14756   0.00000  Uiso   1.00
B65    C     0.84960   0.47933   0.11611   0.00000  Uiso   1.00
C134   N     0.86731   0.53931   0.13873   0.00000  Uiso   1.00
He133  H     0.80936   0.56601   0.22698   0.00000  Uiso   1.00
He134  H     0.86268   0.63508   0.21736   0.00000  Uiso   1.00
Li67   H     0.85467   0.43352   0.07604   0.00000  Uiso   1.00
Be134  C     0.84570   0.43701   0.72271   0.00000  Uiso   1.00
Be135  C     0.81850   0.46526   0.72829   0.00000  Uiso   1.00
C135   N     0.81678   0.50472   0.79333   0.00000  Uiso   1.00
B66    C     0.84254   0.49827   0.82530   0.00000  Uiso   1.00
C136   N     0.86086   0.45888   0.78429   0.00000  Uiso   1.00
He135  H     0.80039   0.46053   0.69112   0.00000  Uiso   1.00
He136  H     0.85546   0.40403   0.67955   0.00000  Uiso   1.00
Li68   H     0.84812   0.52365   0.87799   0.00000  Uiso   1.00
Be136  C     0.83337   0.09780   0.81331   0.00000  Uiso   1.00
Be137  C     0.80721   0.06155   0.81011   0.00000  Uiso   1.00
C137   N     0.80850   0.99132   0.85150   0.00000  Uiso   1.00
B67    C     0.83483   0.98900   0.88051   0.00000  Uiso   1.00
C138   N     0.85061   0.05253   0.85956   0.00000  Uiso   1.00
He137  H     0.78805   0.07941   0.78028   0.00000  Uiso   1.00
He138  H     0.84074   0.15266   0.78673   0.00000  Uiso   1.00
Li69   H     0.84258   0.94061   0.91651   0.00000  Uiso   1.00
Be138  C     0.84550   0.85414   0.18705   0.00000  Uiso   1.00
Be139  C     0.81817   0.88250   0.18697   0.00000  Uiso   1.00
C139   N     0.81849   0.96656   0.17704   0.00000  Uiso   1.00
B68    C     0.84563   0.98610   0.16952   0.00000  Uiso   1.00
C140   N     0.86278   0.92025   0.17550   0.00000  Uiso   1.00
He139  H     0.79865   0.84936   0.19346   0.00000  Uiso   1.00
He140  H     0.85389   0.79222   0.19429   0.00000  Uiso   1.00
Li70   H     0.85298   0.04841   0.16000   0.00000  Uiso   1.00
Be140  C     0.92531   0.60623   0.96921   0.00000  Uiso   1.00
Be141  C     0.92431   0.57847   0.89915   0.00000  Uiso   1.00
C141   N     0.91158   0.50238   0.89732   0.00000  Uiso   1.00
B69    C     0.90462   0.48755   0.96536   0.00000  Uiso   1.00
C142   N     0.91251   0.54851   0.01087   0.00000  Uiso   1.00
He141  H     0.93192   0.60675   0.85096   0.00000  Uiso   1.00
He142  H     0.93394   0.66274   0.99229   0.00000  Uiso   1.00
Li71   H     0.89413   0.43168   0.98195   0.00000  Uiso   1.00
Be142  C     0.93659   0.00986   0.98316   0.00000  Uiso   1.00
Be143  C     0.93986   0.97630   0.05095   0.00000  Uiso   1.00
C143   N     0.91360   0.96633   0.07760   0.00000  Uiso   1.00
B70    C     0.89539   0.99383   0.02581   0.00000  Uiso   1.00
C144   N     0.90829   0.02065   0.96752   0.00000  Uiso   1.00
He143  H     0.95877   0.95905   0.08202   0.00000  Uiso   1.00
He144  H     0.95224   0.02577   0.94487   0.00000  Uiso   1.00
Li72   H     0.87271   0.99419   0.03037   0.00000  Uiso   1.00
Be144  C     0.93252   0.20578   0.87675   0.00000  Uiso   1.00
Be145  C     0.93436   0.28880   0.86218   0.00000  Uiso   1.00
C145   N     0.90791   0.31739   0.84272   0.00000  Uiso   1.00
B71    C     0.89100   0.25129   0.84576   0.00000  Uiso   1.00
C146   N     0.90488   0.18227   0.86652   0.00000  Uiso   1.00
He145  H     0.95248   0.32945   0.86425   0.00000  Uiso   1.00
He146  H     0.94879   0.16233   0.89411   0.00000  Uiso   1.00
Li73   H     0.86846   0.25428   0.83428   0.00000  Uiso   1.00
Be146  C     0.93213   0.76501   0.23127   0.00000  Uiso   1.00
Be147  C     0.93290   0.68131   0.21848   0.00000  Uiso   1.00
C147   N     0.91710   0.66532   0.15645   0.00000  Uiso   1.00
B72    C     0.90709   0.73904   0.13417   0.00000  Uiso   1.00
C148   N     0.91564   0.80119   0.17762   0.00000  Uiso   1.00
He147  H     0.94339   0.63243   0.24918   0.00000  Uiso   1.00
He148  H     0.94189   0.80114   0.27458   0.00000  Uiso   1.00
Li74   H     0.89362   0.74751   0.08615   0.00000  Uiso   1.00
Be148  C     0.93695   0.37167   0.25591   0.00000  Uiso   1.00
Be149  C     0.91613   0.40750   0.21256   0.00000  Uiso   1.00
C149   N     0.92742   0.47478   0.17939   0.00000  Uiso   1.00
B73    C     0.95458   0.47656   0.20203   0.00000  Uiso   1.00
C150   N     0.96137   0.41528   0.24814   0.00000  Uiso   1.00
He149  H     0.89415   0.39109   0.20383   0.00000  Uiso   1.00
He150  H     0.93622   0.31844   0.29104   0.00000  Uiso   1.00
Li75   H     0.96946   0.52224   0.18442   0.00000  Uiso   1.00
Be150  C     0.94029   0.40989   0.61947   0.00000  Uiso   1.00
Be151  C     0.92237   0.38368   0.67097   0.00000  Uiso   1.00
C151   N     0.92324   0.44013   0.72626   0.00000  Uiso   1.00
B74    C     0.94104   0.49912   0.70605   0.00000  Uiso   1.00
C152   N     0.95176   0.48378   0.64176   0.00000  Uiso   1.00
He151  H     0.90943   0.32871   0.67292   0.00000  Uiso   1.00
He152  H     0.94532   0.38254   0.56840   0.00000  Uiso   1.00
Li76   H     0.94617   0.55344   0.73811   0.00000  Uiso   1.00
Be152  C     0.91594   0.87842   0.74280   0.00000  Uiso   1.00
Be153  C     0.89708   0.91616   0.78636   0.00000  Uiso   1.00
C153   N     0.90764   0.99224   0.80591   0.00000  Uiso   1.00
B75    C     0.93270   0.99724   0.77569   0.00000  Uiso   1.00
C154   N     0.93857   0.93012   0.73664   0.00000  Uiso   1.00
He153  H     0.87681   0.89519   0.80365   0.00000  Uiso   1.00
He154  H     0.91506   0.81866   0.71641   0.00000  Uiso   1.00
Li77   H     0.94635   0.05065   0.78095   0.00000  Uiso   1.00
Be154  C     0.92775   0.06323   0.34828   0.00000  Uiso   1.00
Be155  C     0.90807   0.03288   0.29870   0.00000  Uiso   1.00
C155   N     0.92151   0.98038   0.25327   0.00000  Uiso   1.00
B76    C     0.94873   0.98150   0.27573   0.00000  Uiso   1.00
C156   N     0.95349   0.03000   0.33350   0.00000  Uiso   1.00
He155  H     0.88556   0.04369   0.29299   0.00000  Uiso   1.00
He156  H     0.92541   0.10517   0.39312   0.00000  Uiso   1.00
Li78   H     0.96508   0.94620   0.25053   0.00000  Uiso   1.00
B77    C     0.99054   0.22623   0.33931   0.00000  Uiso   1.00
Li79   H     0.97340   0.21739   0.29967   0.00000  Uiso   1.00
Be156  C     0.94632   0.78375   0.57936   0.00000  Uiso   1.00
Be157  C     0.94828   0.70185   0.56051   0.00000  Uiso   1.00
C157   N     0.96935   0.66634   0.60290   0.00000  Uiso   1.00
B78    C     0.97914   0.72666   0.64650   0.00000  Uiso   1.00
C158   N     0.96618   0.79918   0.63346   0.00000  Uiso   1.00
He157  H     0.93644   0.66641   0.52008   0.00000  Uiso   1.00
He158  H     0.93246   0.83208   0.55814   0.00000  Uiso   1.00
Be158  C     0.96912   0.07004   0.60137   0.00000  Uiso   1.00
Be159  C     0.97418   0.10146   0.53445   0.00000  Uiso   1.00
C159   N     0.98272   0.03776   0.49150   0.00000  Uiso   1.00
B79    C     0.98181   0.96994   0.53280   0.00000  Uiso   1.00
C160   N     0.97354   0.98624   0.59952   0.00000  Uiso   1.00
He159  H     0.97286   0.16444   0.51473   0.00000  Uiso   1.00
He160  H     0.96220   0.10062   0.64939   0.00000  Uiso   1.00
Li80   H     0.98707   0.90852   0.51412   0.00000  Uiso   1.00
B80    C     0.98828   0.47034   0.45206   0.00000  Uiso   1.00
Be160  C     0.74317   0.92769   0.66223   0.00000  Uiso   1.00
loop_
_geom_bond_atom_site_label_1
_geom_bond_atom_site_label_2
_geom_bond_distance
_geom_bond_site_symmetry_2
_ccdc_geom_bond_type
H1     C1      1.998   .     S
H1     C5      1.995   1_545 S
H1     C9      2.002   .     S
H1     C13     2.002   .     S
H2     C2      1.999   .     S
H2     C6      1.992   .     S
H2     C11     2.001   .     S
H2     C15     2.003   .     S
H3     C3      1.994   .     S
H3     C7      1.995   .     S
H3     C12     2.003   .     S
H3     C17     2.002   .     S
H4     C4      1.999   .     S
H4     C8      1.995   .     S
H4     C10     2.002   .     S
H4     C19     1.996   .     S
H5     C16     2.001   .     S
H5     C21     2.008   .     S
H5     C25     2.007   .     S
H5     C31     2.000   1_545 S
H6     C14     2.005   .     S
H6     C22     2.009   1_565 S
H6     C27     1.998   .     S
H6     C29     2.006   .     S
H7     C20     1.998   .     S
H7     C23     1.999   .     S
H7     C28     2.005   .     S
H7     C35     1.992   .     S
H8     C18     1.999   .     S
H8     C24     1.992   .     S
H8     C26     2.000   .     S
H8     C33     2.001   .     S
H9     C36     1.990   1_655 S
H9     C38     1.988   1_655 S
H9     C39     1.999   .     S
H9     C150    1.995   .     S
C1     B1      1.358   .     S
C1     Be46    1.390   .     S
B1     Li1     1.097   .     S
B1     C40     1.359   .     D
Be1    Be2     1.392   .     D
Be1    C41     1.389   1_545 S
Be1    He43    1.096   .     S
Be2    C2      1.389   1_545 S
Be2    He1     1.097   .     S
C2     Be2     1.389   1_565 S
C2     B2      1.358   .     S
B2     Li2     1.098   .     S
B2     C41     1.359   .     D
Be3    Be4     1.392   .     D
Be3    C42     1.389   .     S
Be3    He44    1.097   .     S
Be4    C3      1.389   .     S
Be4    He2     1.095   .     S
C3     B3      1.358   .     S
B3     Li3     1.098   .     S
B3     C42     1.357   .     D
Be5    Be6     1.390   .     D
Be5    He4     1.097   .     S
Be5    C43     1.389   .     S
Be6    C4      1.389   .     S
Be6    He3     1.097   .     S
C4     B20     1.359   .     S
Be7    Be8     1.393   1_556 D
Be7    C6      1.386   .     S
Be7    He6     1.097   .     S
Be8    Be7     1.393   1_554 D
Be8    C5      1.390   .     S
Be8    He5     1.097   .     S
C5     H1      1.995   1_565 S
C5     B4      1.358   1_554 D
B4     C5      1.358   1_556 D
B4     C6      1.358   .     S
B4     Li4     1.094   1_565 S
Li4    B4      1.094   1_545 S
Be9    He7     1.096   .     S
Be9    Be12    1.394   .     D
Be9    C44     1.389   .     S
He8    Be12    1.096   .     S
Be10   Be11    1.394   1_554 D
Be10   C8      1.389   .     S
Be10   He45    1.096   .     S
Be11   Be10    1.394   1_556 D
Be11   C7      1.390   .     S
Be11   He80    1.097   .     S
C7     B5      1.355   .     D
B5     C8      1.356   1_556 S
B5     Li5     1.098   .     S
C8     B5      1.356   1_554 S
Be12   C45     1.390   1_565 S
Be13   Be14    1.393   .     D
Be13   C10     1.390   .     S
Be13   He10    1.096   .     S
Be14   C9      1.389   .     S
Be14   He9     1.096   .     S
C9     B6      1.358   .     S
B6     C10     1.358   .     D
B6     Li6     1.098   .     S
Be15   Be16    1.393   .     D
Be15   C12     1.390   .     S
Be15   He12    1.096   .     S
Be16   C11     1.389   .     S
Be16   He11    1.097   .     S
C11    B7      1.358   .     D
B7     C12     1.357   .     S
B7     Li7     1.097   .     S
Be17   Be18    1.394   .     D
Be17   C14     1.390   .     S
Be17   He14    1.096   .     S
Be18   C13     1.389   1_565 S
Be18   He13    1.096   .     S
C13    Be18    1.389   1_545 S
C13    B8      1.358   1_545 D
B8     C13     1.358   1_565 D
B8     C14     1.358   .     S
B8     Li8     1.098   1_565 S
Li8    B8      1.098   1_545 S
Be19   Be20    1.392   .     D
Be19   C16     1.390   .     S
Be19   He16    1.097   .     S
Be20   C15     1.389   1_545 S
Be20   He15    1.097   .     S
C15    Be20    1.389   1_565 S
C15    B9      1.358   .     D
B9     C16     1.358   1_565 S
B9     Li9     1.098   .     S
C16    B9      1.358   1_545 S
Be21   Be22    1.392   .     D
Be21   C18     1.389   .     S
Be21   He18    1.097   .     S
Be22   C17     1.390   .     S
Be22   He17    1.096   .     S
C17    B10     1.357   .     D
B10    C18     1.357   .     S
B10    Li10    1.098   .     S
Be23   Be24    1.391   .     D
Be23   C20     1.390   .     S
Be23   He20    1.096   .     S
Be24   C19     1.389   .     S
Be24   He19    1.097   .     S
C19    B11     1.357   .     S
B11    C20     1.357   .     D
B11    Li11    1.096   .     S
Be25   Be26    1.393   .     D
Be25   C22     1.389   .     S
Be25   He22    1.096   .     S
Be26   C21     1.390   1_554 S
Be26   He21    1.097   .     S
C21    Be26    1.390   1_556 S
C21    B12     1.359   1_546 D
B12    C21     1.359   1_564 D
B12    C22     1.359   1_565 S
B12    Li12    1.098   .     S
C22    B12     1.359   1_545 S
C22    H6      2.009   1_545 S
Be27   Be28    1.392   .     D
Be27   C24     1.388   .     S
Be27   He24    1.096   .     S
Be28   C23     1.390   1_556 S
Be28   He23    1.096   1_556 S
C23    Be28    1.390   1_554 S
C23    B13     1.357   1_554 D
B13    C23     1.357   1_556 D
B13    C24     1.358   .     S
B13    Li13    1.097   .     S
He23   Be28    1.096   1_554 S
Be29   Be30    1.392   .     D
Be29   C26     1.389   .     S
Be29   He26    1.097   .     S
Be30   C25     1.390   .     S
Be30   He25    1.096   .     S
C25    B14     1.358   .     D
B14    C26     1.358   .     S
B14    Li14    1.098   .     S
Be31   Be32    1.391   .     D
Be31   C28     1.389   .     S
Be31   He28    1.095   .     S
Be32   C27     1.389   .     S
Be32   He27    1.097   .     S
C27    B15     1.358   .     S
B15    C28     1.360   .     D
B15    Li15    1.097   .     S
Be33   Be34    1.393   .     D
Be33   C30     1.388   .     S
Be33   He30    1.096   .     S
Be34   C29     1.390   .     S
Be34   He29    1.096   .     S
C29    B16     1.358   .     D
B16    C30     1.359   .     S
B16    Li16    1.097   1_565 S
C30    H38     1.999   1_465 S
Li16   B16     1.097   1_545 S
Be35   Be36    1.392   .     D
Be35   C32     1.389   .     S
Be35   He32    1.096   .     S
Be36   C31     1.390   .     S
Be36   He31    1.097   .     S
C31    H5      2.000   1_565 S
C31    B17     1.357   .     D
B17    C32     1.357   .     S
B17    Li17    1.097   1_465 S
C32    H40     1.997   1_455 S
Li17   B17     1.097   1_645 S
Be37   Be38    1.393   .     D
Be37   C34     1.389   .     S
Be37   He34    1.097   .     S
Be38   C33     1.390   .     S
Be38   He33    1.096   .     S
C33    B18     1.358   .     D
B18    C34     1.358   .     S
B18    Li18    1.098   .     S
C34    H39     1.998   1_455 S
Be39   Be40    1.391   .     D
Be39   C36     1.389   .     S
Be39   He36    1.097   .     S
Be40   C35     1.390   .     S
Be40   He35    1.097   .     S
C35    B19     1.356   .     D
B19    C36     1.357   .     S
B19    Li19    1.097   .     S
C36    H9      1.990   1_455 S
Be41   Be42    1.391   .     D
Be41   C38     1.389   .     S
Be41   He38    1.097   .     S
Be42   C37     1.389   .     S
Be42   He37    1.097   .     S
C37    H38     1.987   1_455 S
C37    B77     1.356   1_455 D
C38    H9      1.988   1_455 S
C38    B77     1.357   1_455 S
Li20   B78     1.097   .     S
Be43   Be44    1.392   1_655 D
Be43   He40    1.097   .     S
Be43   C126    1.391   .     S
Be44   Be43    1.392   1_455 D
Be44   C39     1.388   1_455 S
Be44   He39    1.096   .     S
C39    Be44    1.388   1_655 S
C39    B80     1.359   .     S
H10    C41     2.001   .     S
H10    C44     1.997   .     S
H10    C48     2.000   .     S
H10    C52     2.000   1_565 S
H11    C40     1.998   .     S
H11    C45     2.002   .     S
H11    C50     2.005   .     S
H11    C54     2.000   1_545 S
H12    C43     1.998   .     S
H12    C46     1.994   .     S
H12    C51     2.005   .     S
H12    C56     1.999   .     S
H13    C42     1.991   .     S
H13    C47     1.988   .     S
H13    C49     1.998   .     S
H13    C58     1.994   .     S
H14    C55     1.999   .     S
H14    C60     1.998   .     S
H14    C64     2.004   .     S
H14    C70     2.001   .     S
H15    C53     2.000   .     S
H15    C61     1.997   .     S
H15    C66     1.998   .     S
H15    C68     1.992   1_545 S
H16    C59     1.999   .     S
H16    C62     2.004   .     S
H16    C67     1.998   .     S
H16    C74     1.995   .     S
H17    C57     2.002   .     S
H17    C63     2.004   .     S
H17    C65     2.002   .     S
H17    C72     1.999   .     S
H18    C75     1.996   .     S
H18    C79     1.999   .     S
H18    C111    1.993   .     S
H18    C118    1.981   .     S
H19    C69     1.994   .     S
H19    C80     2.002   .     S
H19    C117    1.996   1_565 S
H19    C119    1.984   .     S
H20    C71     1.998   .     S
H20    C76     1.996   .     S
H20    C81     1.999   1_545 S
H20    C115    2.000   .     S
H21    C73     1.994   .     S
H21    C77     1.997   .     S
H21    C78     1.998   .     S
H21    C113    1.999   .     S
Be45   Be46    1.390   .     D
Be45   C40     1.389   .     S
Be45   He42    1.097   .     S
Be46   He41    1.097   .     S
C41    Be1     1.389   1_565 S
B20    C43     1.359   .     D
B20    Li21    1.097   .     S
Li22   B40     1.097   1_545 S
C44    B21     1.357   1_565 D
B21    C44     1.357   1_545 D
B21    C45     1.357   .     S
B21    Li23    1.098   .     S
C45    Be12    1.390   1_545 S
Be47   Be48    1.392   .     D
Be47   C47     1.388   .     S
Be47   He47    1.096   .     S
Be48   C46     1.390   .     S
Be48   He46    1.097   .     S
C46    B22     1.355   .     D
B22    C47     1.357   .     S
B22    Li24    1.098   .     S
Be49   Be50    1.393   .     D
Be49   C49     1.389   .     S
Be49   He49    1.097   .     S
Be50   C48     1.389   .     S
Be50   He48    1.097   .     S
C48    B23     1.357   .     D
B23    C49     1.358   .     S
B23    Li25    1.097   .     S
Be51   Be52    1.394   .     D
Be51   C51     1.390   .     S
Be51   He51    1.096   .     S
Be52   C50     1.390   .     S
Be52   He50    1.096   .     S
C50    B24     1.358   .     D
B24    C51     1.358   .     S
B24    Li26    1.098   .     S
Be53   Be54    1.392   .     D
Be53   C53     1.390   .     S
Be53   He53    1.097   .     S
Be54   C52     1.388   .     S
Be54   He52    1.096   .     S
C52    H10     2.000   1_545 S
C52    B25     1.358   1_545 D
B25    C52     1.358   1_565 D
B25    C53     1.357   1_565 S
B25    Li27    1.098   .     S
C53    B25     1.357   1_545 S
Be55   Be56    1.392   .     D
Be55   C55     1.388   .     S
Be55   He55    1.096   .     S
Be56   C54     1.390   .     S
Be56   He54    1.097   .     S
C54    H11     2.000   1_565 S
C54    B26     1.356   .     S
B26    C55     1.358   .     D
B26    Li28    1.097   1_565 S
Li28   B26     1.097   1_545 S
Be57   Be58    1.394   .     D
Be57   C57     1.390   .     S
Be57   He57    1.096   .     S
Be58   C56     1.389   .     S
Be58   He56    1.096   .     S
C56    B27     1.357   .     D
B27    C57     1.357   .     S
B27    Li29    1.098   .     S
Be59   Be60    1.392   .     D
Be59   C59     1.390   .     S
Be59   He59    1.097   .     S
Be60   C58     1.388   .     S
Be60   He58    1.097   .     S
C58    B28     1.358   .     D
B28    C59     1.357   .     S
B28    Li30    1.098   .     S
Be61   Be62    1.392   .     D
Be61   C61     1.390   .     S
Be61   He61    1.097   .     S
Be62   C60     1.389   1_545 S
Be62   He60    1.097   .     S
C60    Be62    1.389   1_565 S
C60    B29     1.358   .     D
B29    C61     1.357   1_565 S
B29    Li31    1.097   .     S
C61    B29     1.357   1_545 S
Be63   Be64    1.393   .     D
Be63   C63     1.389   .     S
Be63   He63    1.097   .     S
Be64   C62     1.390   .     S
Be64   He62    1.097   .     S
C62    B30     1.359   .     D
B30    C63     1.359   .     S
B30    Li32    1.097   .     S
Be65   Be66    1.393   .     D
Be65   C65     1.390   .     S
Be65   He65    1.096   .     S
Be66   C64     1.389   .     S
Be66   He64    1.096   .     S
C64    B31     1.358   .     D
B31    C65     1.358   .     S
B31    Li33    1.097   .     S
Be67   Be68    1.392   .     D
Be67   C67     1.389   .     S
Be67   He67    1.096   .     S
Be68   C66     1.389   .     S
Be68   He66    1.096   .     S
C66    B32     1.358   .     D
B32    C67     1.357   .     S
B32    Li34    1.098   .     S
Be69   Be70    1.393   .     D
Be69   C69     1.390   .     S
Be69   He69    1.096   .     S
Be70   C68     1.389   .     S
Be70   He68    1.097   .     S
C68    H15     1.992   1_565 S
C68    B33     1.356   .     D
B33    C69     1.356   .     S
B33    Li35    1.098   1_565 S
Li35   B33     1.098   1_545 S
Be71   Be72    1.392   .     D
Be71   C71     1.389   .     S
Be71   He71    1.097   .     S
Be72   C70     1.389   1_545 S
Be72   He70    1.097   .     S
C70    Be72    1.389   1_565 S
C70    B34     1.358   .     S
B34    C71     1.358   1_565 D
B34    Li36    1.097   .     S
C71    B34     1.358   1_545 D
Be73   Be74    1.391   .     D
Be73   C73     1.389   .     S
Be73   He73    1.097   .     S
Be74   C72     1.389   .     S
Be74   He72    1.097   .     S
C72    B35     1.358   .     D
B35    C73     1.358   .     S
B35    Li37    1.097   .     S
Be75   Be76    1.392   .     D
Be75   C75     1.390   .     S
Be75   He75    1.096   .     S
Be76   C74     1.389   .     S
Be76   He74    1.097   .     S
C74    B36     1.357   .     S
B36    C75     1.357   .     D
B36    Li38    1.098   .     S
B37    Li39    1.097   .     S
B37    C118    1.355   .     S
B37    C119    1.355   .     D
Be77   Be78    1.392   .     D
Be77   C77     1.389   .     S
Be77   He77    1.097   1_554 S
Be78   C76     1.389   .     S
Be78   He76    1.097   1_554 S
C76    B38     1.356   .     S
B38    C77     1.356   .     D
B38    Li59    1.098   .     S
He76   Be78    1.097   1_556 S
He77   Be77    1.097   1_556 S
C78    B39     1.358   1_554 S
C78    Be120   1.389   .     S
C79    B39     1.357   .     D
C79    Be122   1.389   .     S
B39    C78     1.358   1_556 S
B39    Li40    1.096   .     S
He78   Be79    1.097   .     S
Be79   Be80    1.393   1_554 D
Be79   C81     1.389   .     S
Be80   Be79    1.393   1_556 D
Be80   C80     1.389   .     S
Be80   He79    1.097   .     S
C80    B40     1.357   .     D
B40    Li22    1.097   1_565 S
B40    C81     1.358   1_556 S
C81    H20     1.999   1_565 S
C81    B40     1.358   1_554 S
H22    C83     1.996   .     S
H22    C86     2.004   .     S
H22    C90     2.002   .     S
H22    C94     1.999   .     S
H23    C82     2.004   .     S
H23    C87     1.998   .     S
H23    C92     2.001   .     S
H23    C96     2.000   .     S
H24    C85     1.994   .     S
H24    C88     1.991   .     S
H24    C93     1.999   .     S
H24    C98     1.995   1_545 S
H25    C84     2.000   .     S
H25    C89     1.996   1_565 S
H25    C91     2.003   .     S
H25    C100    1.999   .     S
H26    C97     1.999   .     S
H26    C102    1.994   .     S
H26    C106    1.992   .     S
H26    C112    1.995   .     S
H27    C95     1.994   .     S
H27    C103    1.999   .     S
H27    C108    1.991   .     S
H27    C110    2.004   .     S
H28    C101    2.002   .     S
H28    C104    2.002   1_545 S
H28    C109    1.993   .     S
H28    C116    2.002   .     S
H29    C99     2.000   .     S
H29    C105    2.002   .     S
H29    C107    1.992   .     S
H29    C114    1.992   1_565 S
Be81   C82     1.389   .     S
Be81   He81    1.095   .     S
Be81   Be123   1.392   .     D
C82    B60     1.359   .     S
Be82   Be83    1.390   .     D
Be82   C83     1.390   .     S
Be82   He83    1.097   .     S
Be83   He82    1.097   .     S
Be83   C121    1.389   .     S
B41    C83     1.358   .     S
B41    C121    1.358   .     D
B41    Li61    1.097   .     S
B42    C84     1.359   .     S
B42    Li41    1.097   .     S
B42    C122    1.359   .     D
C84    Be160   1.389   .     S
Be84   C85     1.389   1_565 S
Be84   He84    1.097   .     S
Be84   Be125   1.392   .     D
B43    C85     1.357   .     S
B43    Li42    1.098   .     S
B43    C123    1.358   .     D
C85    Be84    1.389   1_545 S
Be85   Be86    1.394   .     D
Be85   C87     1.389   .     S
Be85   He128   1.096   .     S
Be86   C86     1.390   .     S
Be86   He127   1.096   .     S
C86    B44     1.356   .     D
B44    C87     1.357   .     S
B44    Li43    1.098   .     S
Be87   He85    1.096   .     S
Be87   Be121   1.394   1_566 D
Be87   C127    1.389   .     S
He86   Be121   1.096   .     S
Be88   Be89    1.392   .     D
Be88   C89     1.390   .     S
Be88   He88    1.097   .     S
Be89   C88     1.388   .     S
Be89   He87    1.096   .     S
C88    B45     1.357   1_545 D
B45    C88     1.357   1_565 D
B45    C89     1.356   1_565 S
B45    Li44    1.097   .     S
C89    H25     1.996   1_545 S
C89    B45     1.356   1_545 S
Be90   Be91    1.393   .     D
Be90   C91     1.390   .     S
Be90   He90    1.096   .     S
Be91   C90     1.390   .     S
Be91   He89    1.097   .     S
C90    B46     1.358   .     D
B46    C91     1.358   .     S
B46    Li45    1.098   .     S
Be92   Be93    1.393   .     D
Be92   C93     1.389   .     S
Be92   He92    1.097   .     S
Be93   C92     1.389   .     S
Be93   He91    1.097   .     S
C92    B47     1.357   .     D
B47    C93     1.358   .     S
B47    Li46    1.097   .     S
Be94   Be95    1.392   .     D
Be94   C95     1.389   .     S
Be94   He94    1.096   .     S
Be95   C94     1.390   .     S
Be95   He93    1.097   .     S
C94    B48     1.357   .     S
B48    C95     1.358   .     D
B48    Li47    1.097   .     S
Be96   Be97    1.391   .     D
Be96   C97     1.390   .     S
Be96   He96    1.097   .     S
Be97   C96     1.389   .     S
Be97   He95    1.096   .     S
C96    B49     1.358   .     D
B49    C97     1.357   .     S
B49    Li48    1.097   .     S
Be98   Be99    1.393   .     D
Be98   C99     1.390   .     S
Be98   He98    1.097   .     S
Be99   C98     1.388   .     S
Be99   He97    1.097   .     S
C98    H24     1.995   1_565 S
C98    B50     1.357   1_565 D
B50    C98     1.357   1_545 D
B50    C99     1.357   1_545 S
B50    Li49    1.097   .     S
C99    B50     1.357   1_565 S
Be100  Be101   1.394   1_545 D
Be100  C101    1.390   .     S
Be100  He100   1.097   .     S
Be101  Be100   1.394   1_565 D
Be101  C100    1.389   .     S
Be101  He99    1.096   .     S
C100   B51     1.360   .     D
B51    C101    1.353   1_565 S
B51    Li50    1.097   .     S
C101   B51     1.353   1_545 S
Be102  Be103   1.393   .     D
Be102  C103    1.389   .     S
Be102  He102   1.096   .     S
Be103  C102    1.389   .     S
Be103  He101   1.097   .     S
C102   B52     1.356   .     D
B52    C103    1.358   .     S
B52    Li51    1.098   .     S
Be104  Be105   1.393   .     D
Be104  C105    1.390   .     S
Be104  He104   1.096   .     S
Be105  C104    1.389   .     S
Be105  He103   1.096   .     S
C104   H28     2.002   1_565 S
C104   B53     1.356   .     D
B53    C105    1.356   .     S
B53    Li52    1.100   1_565 S
Li52   B53     1.100   1_545 S
Be106  Be107   1.392   .     D
Be106  C107    1.390   .     S
Be106  He106   1.097   .     S
Be107  C106    1.389   .     S
Be107  He105   1.097   .     S
C106   B54     1.356   .     D
B54    C107    1.356   .     S
B54    Li53    1.098   .     S
Be108  Be109   1.392   .     D
Be108  C109    1.390   .     S
Be108  He108   1.097   .     S
Be109  C108    1.388   .     S
Be109  He107   1.097   .     S
C108   B55     1.357   .     D
B55    C109    1.356   .     S
B55    Li54    1.097   .     S
Be110  Be111   1.392   .     D
Be110  C111    1.388   .     S
Be110  He110   1.096   .     S
Be111  C110    1.390   .     S
Be111  He109   1.095   .     S
C110   B56     1.357   .     S
B56    C111    1.358   .     D
B56    Li55    1.097   .     S
Be112  Be113   1.393   .     D
Be112  C113    1.390   .     S
Be112  He112   1.096   .     S
Be113  C112    1.389   .     S
Be113  He111   1.096   .     S
C112   B57     1.357   .     D
B57    C113    1.357   .     S
B57    Li56    1.097   .     S
Be114  Be115   1.392   .     D
Be114  C115    1.390   .     S
Be114  He114   1.096   .     S
Be115  C114    1.389   .     S
Be115  He113   1.096   .     S
C114   H29     1.992   1_545 S
C114   B58     1.357   1_545 D
B58    C114    1.357   1_565 D
B58    C115    1.357   1_565 S
B58    Li57    1.097   .     S
C115   B58     1.357   1_545 S
Be116  Be117   1.393   .     D
Be116  C117    1.389   .     S
Be116  He116   1.096   .     S
Be117  C116    1.390   .     S
Be117  He115   1.096   .     S
C116   B59     1.356   1_545 D
B59    C116    1.356   1_565 D
B59    C117    1.358   1_565 S
B59    Li58    1.098   .     S
C117   H19     1.996   1_545 S
C117   B59     1.358   1_545 S
Be118  Be119   1.392   .     D
Be118  C119    1.389   .     S
Be118  He118   1.097   .     S
Be119  C118    1.388   .     S
Be119  He117   1.097   .     S
Be120  He119   1.096   .     S
Be120  Be122   1.392   1_554 D
Be121  Be87    1.394   1_544 D
Be121  C128    1.390   .     S
Be122  Be120   1.392   1_556 D
Be122  He120   1.097   .     S
H30    C120    1.996   .     S
H30    C124    1.991   .     S
H30    C129    1.998   .     S
H30    C133    1.999   .     S
H31    C121    1.995   .     S
H31    C125    1.993   .     S
H31    C131    2.002   .     S
H31    C135    1.999   .     S
H32    C122    2.002   .     S
H32    C127    1.998   .     S
H32    C132    2.002   .     S
H32    C137    1.997   .     S
H33    C123    1.997   .     S
H33    C128    1.997   .     S
H33    C130    2.001   .     S
H33    C139    2.001   1_545 S
H34    C136    2.002   .     S
H34    C141    2.010   .     S
H34    C145    1.999   .     S
H34    C151    2.004   .     S
H35    C134    2.002   .     S
H35    C142    2.008   .     S
H35    C147    2.007   .     S
H35    C149    1.998   .     S
H36    C140    1.999   .     S
H36    C143    1.992   .     S
H36    C148    2.000   .     S
H36    C155    2.001   .     S
H37    C138    1.998   .     S
H37    C144    2.000   .     S
H37    C146    2.006   .     S
H37    C153    1.993   1_545 S
H38    C37     1.987   1_655 S
H38    C30     1.999   1_645 S
H38    C156    1.999   .     S
H38    C159    2.006   .     S
H39    C34     1.998   1_655 S
H39    C126    2.002   .     S
H39    C152    1.998   .     S
H39    C157    1.987   .     S
H40    C32     1.997   1_655 S
H40    C154    1.991   .     S
H40    C158    1.990   .     S
H40    C160    2.001   .     S
Be123  C120    1.389   .     S
Be123  He121   1.097   .     S
C120   B60     1.358   .     D
B60    Li60    1.098   .     S
Li62   B80     1.098   .     S
Be124  C122    1.389   .     S
Be124  He122   1.097   .     S
Be124  Be160   1.390   .     D
He123  Be160   1.097   .     S
Be125  C123    1.389   1_565 S
Be125  He124   1.096   .     S
C123   Be125   1.389   1_545 S
Be126  Be127   1.392   .     D
Be126  C125    1.390   .     S
Be126  He126   1.097   .     S
Be127  C124    1.389   1_556 S
Be127  He125   1.096   .     S
C124   Be127   1.389   1_554 S
C124   B61     1.356   1_554 D
B61    C124    1.356   1_556 D
B61    C125    1.356   .     S
B61    Li63    1.097   1_556 S
Li63   B61     1.097   1_554 S
C126   B80     1.357   .     D
C127   B62     1.357   1_556 D
B62    C127    1.357   1_554 D
B62    C128    1.356   1_565 S
B62    Li64    1.098   .     S
C128   B62     1.356   1_545 S
Be128  Be129   1.393   .     D
Be128  C130    1.390   .     S
Be128  He130   1.096   .     S
Be129  C129    1.389   .     S
Be129  He129   1.097   .     S
C129   B63     1.358   .     S
B63    C130    1.357   .     D
B63    Li65    1.097   .     S
Be130  Be131   1.393   .     D
Be130  C132    1.390   .     S
Be130  He132   1.096   .     S
Be131  C131    1.389   .     S
Be131  He131   1.096   .     S
C131   B64     1.358   .     D
B64    C132    1.358   .     S
B64    Li66    1.098   .     S
Be132  Be133   1.393   .     D
Be132  C134    1.390   .     S
Be132  He134   1.097   .     S
Be133  C133    1.388   .     S
Be133  He133   1.097   .     S
C133   B65     1.358   .     D
B65    C134    1.358   .     S
B65    Li67    1.097   .     S
Be134  Be135   1.394   .     D
Be134  C136    1.390   .     S
Be134  He136   1.096   .     S
Be135  C135    1.389   .     S
Be135  He135   1.096   .     S
C135   B66     1.357   .     D
B66    C136    1.357   .     S
B66    Li68    1.098   .     S
Be136  Be137   1.391   .     D
Be136  C138    1.389   .     S
Be136  He138   1.095   .     S
Be137  C137    1.389   1_545 S
Be137  He137   1.097   .     S
C137   Be137   1.389   1_565 S
C137   B67     1.357   .     S
B67    C138    1.358   1_565 D
B67    Li69    1.097   .     S
C138   B67     1.358   1_545 D
Be138  Be139   1.392   .     D
Be138  C140    1.389   .     S
Be138  He140   1.096   .     S
Be139  C139    1.389   .     S
Be139  He139   1.097   .     S
C139   H33     2.001   1_565 S
C139   B68     1.358   .     D
B68    C140    1.357   .     S
B68    Li70    1.098   1_565 S
Li70   B68     1.098   1_545 S
Be140  Be141   1.393   .     D
Be140  C142    1.390   1_556 S
Be140  He142   1.097   .     S
Be141  C141    1.389   .     S
Be141  He141   1.096   .     S
C141   B69     1.359   .     D
B69    C142    1.359   1_556 S
B69    Li71    1.098   .     S
C142   Be140   1.390   1_554 S
C142   B69     1.359   1_554 S
Be142  Be143   1.392   1_546 D
Be142  C144    1.390   .     S
Be142  He144   1.096   .     S
Be143  Be142   1.392   1_564 D
Be143  C143    1.388   .     S
Be143  He143   1.096   .     S
C143   B70     1.358   .     D
B70    C144    1.357   1_564 S
B70    Li72    1.097   .     S
C144   B70     1.357   1_546 S
Be144  Be145   1.391   .     D
Be144  C146    1.390   .     S
Be144  He146   1.095   .     S
Be145  C145    1.388   .     S
Be145  He145   1.097   .     S
C145   B71     1.358   .     S
B71    C146    1.360   .     D
B71    Li73    1.097   .     S
Be146  Be147   1.392   .     D
Be146  C148    1.389   .     S
Be146  He148   1.097   .     S
Be147  C147    1.390   .     S
Be147  He147   1.096   .     S
C147   B72     1.358   .     S
B72    C148    1.358   .     D
B72    Li74    1.098   .     S
Be148  Be149   1.392   .     D
Be148  C150    1.389   .     S
Be148  He150   1.096   .     S
Be149  C149    1.390   .     S
Be149  He149   1.097   .     S
C149   B73     1.356   .     S
B73    C150    1.357   .     D
B73    Li75    1.098   .     S
Be150  Be151   1.393   .     D
Be150  C152    1.388   .     S
Be150  He152   1.096   .     S
Be151  C151    1.391   .     S
Be151  He151   1.097   .     S
C151   B74     1.357   .     D
B74    C152    1.358   .     S
B74    Li76    1.097   .     S
Be152  Be153   1.391   .     D
Be152  C154    1.389   .     S
Be152  He154   1.097   .     S
Be153  C153    1.390   .     S
Be153  He153   1.097   .     S
C153   H37     1.993   1_565 S
C153   B75     1.357   .     S
B75    C154    1.357   .     D
B75    Li77    1.097   1_565 S
Li77   B75     1.097   1_545 S
Be154  Be155   1.392   .     D
Be154  C156    1.389   .     S
Be154  He156   1.097   .     S
Be155  C155    1.389   1_545 S
Be155  He155   1.097   .     S
C155   Be155   1.389   1_565 S
C155   B76     1.358   .     D
B76    C156    1.358   1_565 S
B76    Li78    1.098   .     S
C156   B76     1.358   1_545 S
B77    C37     1.356   1_655 D
B77    C38     1.357   1_655 S
B77    Li79    1.097   .     S
Be156  Be157   1.391   .     D
Be156  C158    1.389   .     S
Be156  He158   1.097   .     S
Be157  C157    1.389   .     S
Be157  He157   1.097   .     S
C157   B78     1.356   .     D
B78    C158    1.357   .     S
Be158  Be159   1.392   .     D
Be158  C160    1.388   1_545 S
Be158  He160   1.096   .     S
Be159  C159    1.391   .     S
Be159  He159   1.097   .     S
C159   B79     1.358   1_545 D
B79    C159    1.358   1_565 D
B79    C160    1.359   .     S
B79    Li80    1.097   .     S
C160   Be158   1.388   1_565 S
