# Supplementary material for: Data-Driven Search Algorithm for Discovery of Synthesizable Zeolitic Imidazolate Frameworks
Source: JACS Au. 2025 Mar 7;5(3):1460–70. doi: 10.1021/jacsau.5c00077 (PMC11938011; doi:10.1021/jacsau.5c00077)
Supplement: Supplementary file 5 — au5c00077_si_005.zip [file au5c00077_si_005.zip › Tier 2/T-272_229_3_6389.cif]

data_229_3_6389.lmp-nosymm
_audit_creation_date              2023-09-12
_audit_creation_method            'Materials Studio'
_symmetry_space_group_name_H-M    'I432'
_symmetry_Int_Tables_number       211
_symmetry_cell_setting            cubic
loop_
_symmetry_equiv_pos_as_xyz
  x,y,z
  -x,-y,z
  -x,y,-z
  x,-y,-z
  z,x,y
  z,-x,-y
  -z,-x,y
  -z,x,-y
  y,z,x
  -y,z,-x
  y,-z,-x
  -y,-z,x
  y,x,-z
  -y,-x,-z
  y,-x,z
  -y,x,z
  x,z,-y
  -x,z,y
  -x,-z,-y
  x,-z,y
  z,y,-x
  z,-y,x
  -z,y,x
  -z,-y,-x
  x+1/2,y+1/2,z+1/2
  -x+1/2,-y+1/2,z+1/2
  -x+1/2,y+1/2,-z+1/2
  x+1/2,-y+1/2,-z+1/2
  z+1/2,x+1/2,y+1/2
  z+1/2,-x+1/2,-y+1/2
  -z+1/2,-x+1/2,y+1/2
  -z+1/2,x+1/2,-y+1/2
  y+1/2,z+1/2,x+1/2
  -y+1/2,z+1/2,-x+1/2
  y+1/2,-z+1/2,-x+1/2
  -y+1/2,-z+1/2,x+1/2
  y+1/2,x+1/2,-z+1/2
  -y+1/2,-x+1/2,-z+1/2
  y+1/2,-x+1/2,z+1/2
  -y+1/2,x+1/2,z+1/2
  x+1/2,z+1/2,-y+1/2
  -x+1/2,z+1/2,y+1/2
  -x+1/2,-z+1/2,-y+1/2
  x+1/2,-z+1/2,y+1/2
  z+1/2,y+1/2,-x+1/2
  z+1/2,-y+1/2,x+1/2
  -z+1/2,y+1/2,x+1/2
  -z+1/2,-y+1/2,-x+1/2
_cell_length_a                    36.4749
_cell_length_b                    36.4749
_cell_length_c                    36.4749
_cell_angle_alpha                 90.0000
_cell_angle_beta                  90.0000
_cell_angle_gamma                 90.0000
loop_
_atom_site_label
_atom_site_type_symbol
_atom_site_fract_x
_atom_site_fract_y
_atom_site_fract_z
_atom_site_U_iso_or_equiv
_atom_site_adp_type
_atom_site_occupancy
H1     Zn    0.76774   0.11595   1.00112   0.00000  Uiso   1.00
H13    Zn    0.59839   0.11597   1.00469   0.00000  Uiso   1.00
Be1    C     0.19959   0.22659   1.00043   0.00000  Uiso   1.00
C1     N     0.79063   0.16563   1.00088   0.00000  Uiso   1.00
He1    H     0.74342   0.20188   1.00102   0.00000  Uiso   1.00
Be13   C     0.18972   0.07144   0.09642   0.00000  Uiso   1.00
Be25   C     0.19062   0.09825   0.06924   0.00000  Uiso   1.00
C13    N     0.21825   0.08931   0.04457   0.00000  Uiso   1.00
B1     C     0.23254   0.05727   0.05687   0.00000  Uiso   1.00
C25    N     0.21648   0.04561   0.08835   0.00000  Uiso   1.00
He13   H     0.17425   0.12325   0.06601   0.00000  Uiso   1.00
He25   H     0.17236   0.06884   0.12081   0.00000  Uiso   1.00
Li1    H     0.25517   0.04282   0.04327   0.00000  Uiso   1.00
Be37   C     0.66498   0.12739   0.04929   0.00000  Uiso   1.00
Be49   C     0.70305   0.12765   0.04841   0.00000  Uiso   1.00
C37    N     0.71431   0.11864   0.01315   0.00000  Uiso   1.00
B13    C     0.31715   0.11381   1.00625   0.00000  Uiso   1.00
C49    N     0.65226   0.11812   0.01462   0.00000  Uiso   1.00
He37   H     0.72279   0.13335   0.07039   0.00000  Uiso   1.00
He49   H     0.64619   0.13280   0.07215   0.00000  Uiso   1.00
Li13   H     0.31777   0.10638   0.03541   0.00000  Uiso   1.00
Be61   C     0.44627   0.07323   0.09278   0.00000  Uiso   1.00
Be73   C     0.44523   0.09897   0.06456   0.00000  Uiso   1.00
C61    N     0.41584   0.09058   0.04181   0.00000  Uiso   1.00
B25    C     0.40064   0.05986   0.05624   0.00000  Uiso   1.00
C73    N     0.41765   0.04871   0.08743   0.00000  Uiso   1.00
He61   H     0.46267   0.12287   0.05928   0.00000  Uiso   1.00
He73   H     0.46485   0.07069   0.11624   0.00000  Uiso   1.00
Li25   H     0.37656   0.04618   0.04447   0.00000  Uiso   1.00
Be85   C     0.42148   0.22730   0.01568   0.00000  Uiso   1.00
Be97   C     0.39871   0.19673   0.01364   0.00000  Uiso   1.00
C85    N     0.91864   0.49856   0.33200   0.00000  Uiso   1.00
B39    C     0.54724   0.18164   1.00723   0.00000  Uiso   1.00
C93    N     0.45597   0.21731   1.00299   0.00000  Uiso   1.00
He85   H     0.36975   0.19346   0.02109   0.00000  Uiso   1.00
He97   H     0.41592   0.25511   0.02570   0.00000  Uiso   1.00
Li38   H     0.52494   0.16562   0.01947   0.00000  Uiso   1.00
Li37   H     0.65162   0.34838   0.50000   0.00000  Uiso   1.00
B37    C     0.67291   0.32709   0.50000   0.00000  Uiso   1.00
H25    Zn    0.75000   0.50000   1.00000   0.00000  Uiso   1.00
loop_
_geom_bond_atom_site_label_1
_geom_bond_atom_site_label_2
_geom_bond_distance
_geom_bond_site_symmetry_2
_ccdc_geom_bond_type
H1     C1      1.995   .     S
H1     C37     2.000   1_556 S
H1     C13     1.996   3_656 S
H1     C25     1.995   18_656 S
H13    C49     1.999   1_556 S
H13    C61     2.001   3_656 S
H13    C85     2.000   43_656 S
H13    C73     2.001   18_656 S
Be1    Be1     1.393   13_557 A
Be1    C1      1.389   15_565 A
Be1    He1     1.097   15_565 S
C1     Be1     1.389   16_655 A
C1     B37     1.357   26_655 A
He1    Be1     1.097   16_655 S
Be13   Be25    1.393   .     D
Be13   C25     1.388   .     S
Be13   He25    1.096   .     S
Be25   C13     1.390   .     S
Be25   He13    1.096   .     S
C13    B1      1.356   .     D
C13    H1      1.996   3_656 S
B1     C25     1.357   .     S
B1     Li1     1.098   .     S
C25    H1      1.995   18_645 S
Be37   Be49    1.389   .     D
Be37   C49     1.389   .     S
Be37   He49    1.097   .     S
Be49   C37     1.389   .     S
Be49   He37    1.098   .     S
C37    H1      2.000   1_554 S
C37    B13     1.360   3_656 D
B13    Li13    1.098   1_556 S
B13    C37     1.360   3_656 D
B13    C49     1.360   3_656 S
C49    H13     1.999   1_554 S
C49    B13     1.360   3_656 S
Li13   B13     1.098   1_554 S
Be61   Be73    1.394   .     D
Be61   C73     1.388   .     S
Be61   He73    1.096   .     S
Be73   C61     1.390   .     S
Be73   He61    1.096   .     S
C61    B25     1.356   .     D
C61    H13     2.001   3_656 S
B25    C73     1.358   .     S
B25    Li25    1.098   .     S
C73    H13     2.001   18_645 S
Be85   Be97    1.392   .     D
Be85   C93     1.389   1_554 S
Be85   He97    1.097   .     S
Be97   He85    1.097   .     S
Be97   C85     1.389   44_454 S
C85    H13     2.000   43_665 S
C85    Be97    1.389   41    S
C85    B39     1.357   43_665 D
B39    Li38    1.096   1_556 S
B39    C85     1.357   43_656 D
B39    C93     1.358   3_657 S
C93    Be85    1.389   1_556 S
C93    B39     1.358   3_657 S
C93    H25     2.003   14_667 S
Li38   B39     1.096   1_554 S
Li37   B37     1.098   .     S
B37    C1      1.357   26_654 A
B37    C1      1.357   37_546 A
H25    C93     2.003   14_667 S
H25    C93     2.003   16_655 S
H25    C93     2.003   35_566 S
H25    C93     2.003   33_545 S
