# Supplementary material for: Data-Driven Search Algorithm for Discovery of Synthesizable Zeolitic Imidazolate Frameworks
Source: JACS Au. 2025 Mar 7;5(3):1460–70. doi: 10.1021/jacsau.5c00077 (PMC11938011; doi:10.1021/jacsau.5c00077)
Supplement: Supplementary file 5 — au5c00077_si_005.zip [file au5c00077_si_005.zip › Tier 2/T-273_59_4_207956.cif]

data_59_4_207956.lmp-nosymm
_audit_creation_date              2023-09-12
_audit_creation_method            'Materials Studio'
_symmetry_space_group_name_H-M    'P1'
_symmetry_Int_Tables_number       1
_symmetry_cell_setting            triclinic
loop_
_symmetry_equiv_pos_as_xyz
  x,y,z
_cell_length_a                    28.3038
_cell_length_b                    16.2357
_cell_length_c                    27.9595
_cell_angle_alpha                 90.0610
_cell_angle_beta                  90.5171
_cell_angle_gamma                 90.3169
loop_
_atom_site_label
_atom_site_type_symbol
_atom_site_fract_x
_atom_site_fract_y
_atom_site_fract_z
_atom_site_U_iso_or_equiv
_atom_site_adp_type
_atom_site_occupancy
H1     Zn    0.24447   0.20637   0.09642   0.00000  Uiso   1.00
H2     Zn    0.24824   0.83323   0.10367   0.00000  Uiso   1.00
H3     Zn    0.09080   0.21746   0.24421   0.00000  Uiso   1.00
H4     Zn    0.08605   0.84128   0.24307   0.00000  Uiso   1.00
H5     Zn    0.37573   0.33802   0.24870   0.00000  Uiso   1.00
H6     Zn    0.37691   0.70960   0.26190   0.00000  Uiso   1.00
H7     Zn    0.24075   0.19615   0.38951   0.00000  Uiso   1.00
H8     Zn    0.22811   0.82360   0.39948   0.00000  Uiso   1.00
Be1    C     0.24123   0.15648   0.99326   0.00000  Uiso   1.00
C1     N     0.23986   0.22176   0.02533   0.00000  Uiso   1.00
B1     C     0.23244   0.28986   0.99801   0.00000  Uiso   1.00
He1    H     0.24700   0.09294   0.00521   0.00000  Uiso   1.00
Li1    H     0.22916   0.35223   0.01271   0.00000  Uiso   1.00
Be2    C     0.18901   0.84144   0.01604   0.00000  Uiso   1.00
B2     C     0.25062   0.76681   0.99923   0.00000  Uiso   1.00
C2     N     0.23027   0.80918   0.03553   0.00000  Uiso   1.00
He2    H     0.16487   0.87919   0.03722   0.00000  Uiso   1.00
Li2    H     0.28417   0.73387   0.00287   0.00000  Uiso   1.00
Be3    C     0.31225   0.98059   0.12080   0.00000  Uiso   1.00
Be4    C     0.31144   0.06629   0.11936   0.00000  Uiso   1.00
C3     N     0.26565   0.09074   0.10840   0.00000  Uiso   1.00
B3     C     0.24054   0.01984   0.10271   0.00000  Uiso   1.00
C4     N     0.26703   0.95158   0.11047   0.00000  Uiso   1.00
He3    H     0.33977   0.11151   0.12560   0.00000  Uiso   1.00
He4    H     0.34139   0.93826   0.12861   0.00000  Uiso   1.00
Li3    H     0.20268   0.01798   0.09385   0.00000  Uiso   1.00
Be5    C     0.10265   0.23387   0.13660   0.00000  Uiso   1.00
Be6    C     0.13810   0.23064   0.10242   0.00000  Uiso   1.00
C5     N     0.18104   0.22014   0.12603   0.00000  Uiso   1.00
B4     C     0.17043   0.21661   0.17325   0.00000  Uiso   1.00
C6     N     0.12359   0.22611   0.18148   0.00000  Uiso   1.00
He5    H     0.13614   0.23535   0.06332   0.00000  Uiso   1.00
He6    H     0.06439   0.24231   0.13252   0.00000  Uiso   1.00
Li4    H     0.19694   0.20893   0.20176   0.00000  Uiso   1.00
Be7    C     0.11425   0.76129   0.15039   0.00000  Uiso   1.00
Be8    C     0.15198   0.75904   0.11892   0.00000  Uiso   1.00
C7     N     0.18577   0.81574   0.13444   0.00000  Uiso   1.00
B5     C     0.16813   0.84908   0.17499   0.00000  Uiso   1.00
C8     N     0.12457   0.81925   0.18555   0.00000  Uiso   1.00
He7    H     0.15707   0.72183   0.08660   0.00000  Uiso   1.00
He8    H     0.08075   0.72702   0.14997   0.00000  Uiso   1.00
Li5    H     0.18656   0.89647   0.19620   0.00000  Uiso   1.00
Be9    C     0.35172   0.36931   0.14335   0.00000  Uiso   1.00
Be10   C     0.32140   0.33895   0.10789   0.00000  Uiso   1.00
C9     N     0.29387   0.27700   0.12781   0.00000  Uiso   1.00
B6     C     0.30801   0.27190   0.17425   0.00000  Uiso   1.00
C10    N     0.34292   0.32645   0.18536   0.00000  Uiso   1.00
He9    H     0.31746   0.35622   0.07016   0.00000  Uiso   1.00
He10   H     0.37887   0.41764   0.14183   0.00000  Uiso   1.00
Li6    H     0.29301   0.22823   0.20002   0.00000  Uiso   1.00
Be11   C     0.36785   0.70629   0.15415   0.00000  Uiso   1.00
Be12   C     0.33822   0.73206   0.11713   0.00000  Uiso   1.00
C11    N     0.29927   0.77006   0.13717   0.00000  Uiso   1.00
B7     C     0.30698   0.76809   0.18521   0.00000  Uiso   1.00
C12    N     0.34811   0.73042   0.19727   0.00000  Uiso   1.00
He11   H     0.34160   0.72524   0.07831   0.00000  Uiso   1.00
He12   H     0.40185   0.67426   0.15304   0.00000  Uiso   1.00
Li7    H     0.28254   0.79383   0.21151   0.00000  Uiso   1.00
Be13   C     0.06569   0.98658   0.30608   0.00000  Uiso   1.00
Be14   C     0.06654   0.07225   0.30640   0.00000  Uiso   1.00
C13    N     0.08270   0.09907   0.26227   0.00000  Uiso   1.00
B8     C     0.09068   0.02951   0.23663   0.00000  Uiso   1.00
C14    N     0.08152   0.95984   0.26184   0.00000  Uiso   1.00
He13   H     0.05717   0.11589   0.33471   0.00000  Uiso   1.00
He14   H     0.05547   0.94289   0.33410   0.00000  Uiso   1.00
Li8    H     0.10382   0.02964   0.19981   0.00000  Uiso   1.00
Be15   C     0.01119   0.34659   0.23374   0.00000  Uiso   1.00
C15    N     0.02631   0.26620   0.24073   0.00000  Uiso   1.00
He15   H     0.03657   0.39725   0.22946   0.00000  Uiso   1.00
Be16   C     0.00600   0.71344   0.22628   0.00000  Uiso   1.00
C16    N     0.02142   0.79345   0.23520   0.00000  Uiso   1.00
He16   H     0.03110   0.66273   0.22245   0.00000  Uiso   1.00
Be17   C     0.17203   0.33204   0.35356   0.00000  Uiso   1.00
Be18   C     0.13657   0.33738   0.31875   0.00000  Uiso   1.00
C17    N     0.13063   0.25994   0.29829   0.00000  Uiso   1.00
B9     C     0.16279   0.21096   0.32034   0.00000  Uiso   1.00
C18    N     0.18781   0.25118   0.35479   0.00000  Uiso   1.00
He17   H     0.11489   0.38964   0.30727   0.00000  Uiso   1.00
He18   H     0.18680   0.37884   0.37783   0.00000  Uiso   1.00
Li9    H     0.16694   0.14509   0.31245   0.00000  Uiso   1.00
Be19   C     0.15948   0.70568   0.34798   0.00000  Uiso   1.00
Be20   C     0.12552   0.70922   0.31166   0.00000  Uiso   1.00
C19    N     0.12234   0.79041   0.29647   0.00000  Uiso   1.00
B10    C     0.15490   0.83281   0.32266   0.00000  Uiso   1.00
C20    N     0.17746   0.78462   0.35500   0.00000  Uiso   1.00
He19   H     0.10302   0.66090   0.29598   0.00000  Uiso   1.00
He20   H     0.17192   0.65363   0.36956   0.00000  Uiso   1.00
Li10   H     0.16116   0.89939   0.31936   0.00000  Uiso   1.00
Be21   C     0.36844   0.55950   0.32581   0.00000  Uiso   1.00
Be22   C     0.36809   0.47388   0.32280   0.00000  Uiso   1.00
C21    N     0.37029   0.45206   0.27482   0.00000  Uiso   1.00
B11    C     0.37302   0.52426   0.25054   0.00000  Uiso   1.00
C22    N     0.37095   0.59097   0.27971   0.00000  Uiso   1.00
He21   H     0.36587   0.42710   0.35099   0.00000  Uiso   1.00
He22   H     0.36650   0.60025   0.35706   0.00000  Uiso   1.00
Li11   H     0.37487   0.52841   0.21143   0.00000  Uiso   1.00
Be23   C     0.46124   0.24585   0.21334   0.00000  Uiso   1.00
C23    N     0.44368   0.31060   0.24022   0.00000  Uiso   1.00
B12    C     0.48193   0.34588   0.26177   0.00000  Uiso   1.00
He23   H     0.43775   0.20610   0.19195   0.00000  Uiso   1.00
Li12   H     0.47995   0.39944   0.28566   0.00000  Uiso   1.00
Be24   C     0.45949   0.81513   0.23115   0.00000  Uiso   1.00
B13    C     0.48480   0.70087   0.26344   0.00000  Uiso   1.00
C24    N     0.44457   0.74186   0.25193   0.00000  Uiso   1.00
He24   H     0.43407   0.86093   0.21821   0.00000  Uiso   1.00
Li13   H     0.48516   0.64008   0.28060   0.00000  Uiso   1.00
Be25   C     0.33454   0.14801   0.34199   0.00000  Uiso   1.00
Be26   C     0.36634   0.18293   0.31001   0.00000  Uiso   1.00
C25    N     0.34868   0.25876   0.29570   0.00000  Uiso   1.00
B14    C     0.30662   0.26651   0.31807   0.00000  Uiso   1.00
C26    N     0.29631   0.20079   0.34611   0.00000  Uiso   1.00
He25   H     0.40044   0.16060   0.29708   0.00000  Uiso   1.00
He26   H     0.33597   0.08952   0.36149   0.00000  Uiso   1.00
Li14   H     0.28338   0.31998   0.31369   0.00000  Uiso   1.00
Be27   C     0.33317   0.85235   0.37941   0.00000  Uiso   1.00
Be28   C     0.36752   0.82641   0.34740   0.00000  Uiso   1.00
C27    N     0.34649   0.77181   0.31526   0.00000  Uiso   1.00
B15    C     0.30064   0.76581   0.32882   0.00000  Uiso   1.00
C28    N     0.29074   0.81404   0.36711   0.00000  Uiso   1.00
He27   H     0.40508   0.84266   0.34484   0.00000  Uiso   1.00
He28   H     0.33558   0.89522   0.40969   0.00000  Uiso   1.00
Li15   H     0.27427   0.72696   0.31044   0.00000  Uiso   1.00
Be29   C     0.30633   0.23529   0.47138   0.00000  Uiso   1.00
C29    N     0.26067   0.24058   0.45307   0.00000  Uiso   1.00
B16    C     0.23380   0.26679   0.49004   0.00000  Uiso   1.00
He29   H     0.33586   0.21534   0.44911   0.00000  Uiso   1.00
Li16   H     0.19554   0.27666   0.48736   0.00000  Uiso   1.00
Be30   C     0.16396   0.75386   0.47359   0.00000  Uiso   1.00
C30    N     0.21040   0.77276   0.46186   0.00000  Uiso   1.00
He30   H     0.13522   0.75761   0.44710   0.00000  Uiso   1.00
Be31   C     0.18486   0.97587   0.44316   0.00000  Uiso   1.00
Be32   C     0.18748   0.06130   0.44006   0.00000  Uiso   1.00
C31    N     0.22120   0.08164   0.40620   0.00000  Uiso   1.00
B17    C     0.23773   0.00870   0.38975   0.00000  Uiso   1.00
C32    N     0.21756   0.94302   0.41170   0.00000  Uiso   1.00
He31   H     0.16796   0.10882   0.45942   0.00000  Uiso   1.00
He32   H     0.16314   0.93622   0.46589   0.00000  Uiso   1.00
Li17   H     0.26483   0.00324   0.36213   0.00000  Uiso   1.00
H9     Zn    0.23213   0.71597   0.89374   0.00000  Uiso   1.00
H10    Zn    0.22318   0.34151   0.89110   0.00000  Uiso   1.00
H11    Zn    0.38203   0.72283   0.74434   0.00000  Uiso   1.00
H12    Zn    0.38278   0.34815   0.74976   0.00000  Uiso   1.00
H13    Zn    0.09545   0.84670   0.74280   0.00000  Uiso   1.00
H14    Zn    0.09244   0.21715   0.72943   0.00000  Uiso   1.00
H15    Zn    0.22740   0.69853   0.60495   0.00000  Uiso   1.00
H16    Zn    0.24134   0.32800   0.59348   0.00000  Uiso   1.00
Be33   C     0.23534   0.18769   0.94732   0.00000  Uiso   1.00
C33    N     0.22908   0.27239   0.95051   0.00000  Uiso   1.00
He33   H     0.23480   0.15553   0.91277   0.00000  Uiso   1.00
Be34   C     0.18533   0.81592   0.96872   0.00000  Uiso   1.00
C34    N     0.22495   0.76954   0.95791   0.00000  Uiso   1.00
He34   H     0.15757   0.82826   0.94208   0.00000  Uiso   1.00
Be35   C     0.15813   0.49012   0.89495   0.00000  Uiso   1.00
Be36   C     0.16021   0.57589   0.89538   0.00000  Uiso   1.00
C35    N     0.20730   0.59979   0.89236   0.00000  Uiso   1.00
B18    C     0.23214   0.52841   0.89125   0.00000  Uiso   1.00
C36    N     0.20393   0.46040   0.89180   0.00000  Uiso   1.00
He35   H     0.13185   0.62152   0.89730   0.00000  Uiso   1.00
He36   H     0.12766   0.44813   0.89611   0.00000  Uiso   1.00
Li18   H     0.27079   0.52597   0.88864   0.00000  Uiso   1.00
Be37   C     0.37541   0.72821   0.85351   0.00000  Uiso   1.00
Be38   C     0.34083   0.72592   0.88867   0.00000  Uiso   1.00
C37    N     0.29690   0.72479   0.86610   0.00000  Uiso   1.00
B19    C     0.30605   0.72481   0.81851   0.00000  Uiso   1.00
C38    N     0.35297   0.72889   0.80912   0.00000  Uiso   1.00
He37   H     0.34407   0.72622   0.92775   0.00000  Uiso   1.00
He38   H     0.41404   0.73090   0.85659   0.00000  Uiso   1.00
Li19   H     0.27846   0.72466   0.79062   0.00000  Uiso   1.00
Be39   C     0.36672   0.32499   0.85647   0.00000  Uiso   1.00
Be40   C     0.32948   0.32338   0.88865   0.00000  Uiso   1.00
C39    N     0.28761   0.33404   0.86310   0.00000  Uiso   1.00
B20    C     0.30064   0.34335   0.81683   0.00000  Uiso   1.00
C40    N     0.34799   0.33661   0.81093   0.00000  Uiso   1.00
He39   H     0.32951   0.31402   0.92751   0.00000  Uiso   1.00
He40   H     0.40485   0.31770   0.86231   0.00000  Uiso   1.00
Li20   H     0.27553   0.35279   0.78722   0.00000  Uiso   1.00
Be41   C     0.16531   0.90661   0.81863   0.00000  Uiso   1.00
Be42   C     0.19586   0.87545   0.85333   0.00000  Uiso   1.00
C41    N     0.19273   0.78999   0.85237   0.00000  Uiso   1.00
B21    C     0.16142   0.77212   0.81670   0.00000  Uiso   1.00
C42    N     0.14393   0.84061   0.79517   0.00000  Uiso   1.00
He41   H     0.21920   0.90771   0.87879   0.00000  Uiso   1.00
He42   H     0.15807   0.97054   0.80846   0.00000  Uiso   1.00
Li21   H     0.15157   0.70910   0.80624   0.00000  Uiso   1.00
Be43   C     0.11176   0.19996   0.83432   0.00000  Uiso   1.00
Be44   C     0.14131   0.22761   0.87102   0.00000  Uiso   1.00
C43    N     0.17493   0.28013   0.85154   0.00000  Uiso   1.00
B22    C     0.16422   0.28370   0.80407   0.00000  Uiso   1.00
C44    N     0.12639   0.23594   0.79185   0.00000  Uiso   1.00
He43   H     0.14100   0.21325   0.90935   0.00000  Uiso   1.00
He44   H     0.08116   0.15829   0.83553   0.00000  Uiso   1.00
Li22   H     0.18410   0.32081   0.77830   0.00000  Uiso   1.00
Be45   C     0.40175   0.48998   0.68289   0.00000  Uiso   1.00
Be46   C     0.40176   0.57565   0.68166   0.00000  Uiso   1.00
C45    N     0.38796   0.60423   0.72623   0.00000  Uiso   1.00
B23    C     0.38041   0.53575   0.75298   0.00000  Uiso   1.00
C46    N     0.38772   0.46512   0.72815   0.00000  Uiso   1.00
He45   H     0.41027   0.61825   0.65252   0.00000  Uiso   1.00
He46   H     0.41021   0.44508   0.65493   0.00000  Uiso   1.00
Li23   H     0.36889   0.53732   0.79037   0.00000  Uiso   1.00
Be47   C     0.46324   0.85071   0.74214   0.00000  Uiso   1.00
C47    N     0.44726   0.76968   0.74075   0.00000  Uiso   1.00
B24    C     0.48665   0.72279   0.73759   0.00000  Uiso   1.00
He47   H     0.43850   0.90218   0.74501   0.00000  Uiso   1.00
Li24   H     0.48608   0.65520   0.73566   0.00000  Uiso   1.00
Be48   C     0.46256   0.22215   0.76512   0.00000  Uiso   1.00
B25    C     0.48770   0.34574   0.74691   0.00000  Uiso   1.00
C48    N     0.44768   0.30146   0.75439   0.00000  Uiso   1.00
He48   H     0.43708   0.17302   0.77305   0.00000  Uiso   1.00
Li25   H     0.48798   0.41146   0.73759   0.00000  Uiso   1.00
Be49   C     0.29576   0.83854   0.63988   0.00000  Uiso   1.00
Be50   C     0.33248   0.84424   0.67337   0.00000  Uiso   1.00
C49    N     0.33945   0.76656   0.69295   0.00000  Uiso   1.00
B26    C     0.30661   0.71713   0.67179   0.00000  Uiso   1.00
C50    N     0.28019   0.75727   0.63862   0.00000  Uiso   1.00
He49   H     0.35439   0.89692   0.68444   0.00000  Uiso   1.00
He50   H     0.27996   0.88532   0.61653   0.00000  Uiso   1.00
Li26   H     0.30290   0.65107   0.67948   0.00000  Uiso   1.00
Be51   C     0.30487   0.20687   0.64944   0.00000  Uiso   1.00
Be52   C     0.33860   0.21133   0.68600   0.00000  Uiso   1.00
C51    N     0.34411   0.29350   0.69886   0.00000  Uiso   1.00
B27    C     0.31312   0.33569   0.67105   0.00000  Uiso   1.00
C52    N     0.28933   0.28626   0.63993   0.00000  Uiso   1.00
He51   H     0.35947   0.16296   0.70335   0.00000  Uiso   1.00
He52   H     0.29107   0.15390   0.62922   0.00000  Uiso   1.00
Li27   H     0.30875   0.40285   0.67252   0.00000  Uiso   1.00
Be53   C     0.10944   0.06815   0.66589   0.00000  Uiso   1.00
Be54   C     0.11003   0.98249   0.66851   0.00000  Uiso   1.00
C53    N     0.09894   0.95985   0.71499   0.00000  Uiso   1.00
B28    C     0.09179   0.03153   0.73880   0.00000  Uiso   1.00
C54    N     0.09826   0.09877   0.71080   0.00000  Uiso   1.00
He53   H     0.11747   0.93620   0.64102   0.00000  Uiso   1.00
He54   H     0.11648   0.10945   0.63572   0.00000  Uiso   1.00
Li28   H     0.08209   0.03480   0.77667   0.00000  Uiso   1.00
Be55   C     0.01526   0.77279   0.80050   0.00000  Uiso   1.00
C55    N     0.02930   0.82583   0.76434   0.00000  Uiso   1.00
He55   H     0.04120   0.74060   0.82295   0.00000  Uiso   1.00
Be56   C     0.01459   0.30505   0.78042   0.00000  Uiso   1.00
C56    N     0.02617   0.24160   0.74935   0.00000  Uiso   1.00
He56   H     0.04179   0.34534   0.79624   0.00000  Uiso   1.00
Be57   C     0.13051   0.65353   0.64889   0.00000  Uiso   1.00
Be58   C     0.09882   0.68981   0.68032   0.00000  Uiso   1.00
C57    N     0.11829   0.76393   0.69587   0.00000  Uiso   1.00
B29    C     0.16101   0.76968   0.67451   0.00000  Uiso   1.00
C58    N     0.17028   0.70392   0.64623   0.00000  Uiso   1.00
He57   H     0.06388   0.66948   0.69238   0.00000  Uiso   1.00
He58   H     0.12810   0.59545   0.62898   0.00000  Uiso   1.00
Li29   H     0.18573   0.82123   0.68022   0.00000  Uiso   1.00
Be59   C     0.13378   0.34643   0.60561   0.00000  Uiso   1.00
Be60   C     0.09912   0.32217   0.63788   0.00000  Uiso   1.00
C59    N     0.12089   0.27849   0.67457   0.00000  Uiso   1.00
B30    C     0.16736   0.27592   0.66305   0.00000  Uiso   1.00
C60    N     0.17695   0.31656   0.62184   0.00000  Uiso   1.00
He59   H     0.06095   0.33341   0.63799   0.00000  Uiso   1.00
He60   H     0.13107   0.38211   0.57243   0.00000  Uiso   1.00
Li30   H     0.19436   0.24503   0.68494   0.00000  Uiso   1.00
Be61   C     0.30575   0.26132   0.51879   0.00000  Uiso   1.00
C61    N     0.25939   0.27942   0.53072   0.00000  Uiso   1.00
He61   H     0.33462   0.26628   0.54511   0.00000  Uiso   1.00
Be62   C     0.16302   0.72931   0.52120   0.00000  Uiso   1.00
C62    N     0.20850   0.73636   0.53984   0.00000  Uiso   1.00
B31    C     0.23566   0.76202   0.50287   0.00000  Uiso   1.00
He62   H     0.13329   0.70945   0.54338   0.00000  Uiso   1.00
Li31   H     0.27389   0.77277   0.50578   0.00000  Uiso   1.00
Be63   C     0.29856   0.48121   0.57107   0.00000  Uiso   1.00
Be64   C     0.29553   0.56645   0.57503   0.00000  Uiso   1.00
C63    N     0.25223   0.58535   0.59521   0.00000  Uiso   1.00
B32    C     0.23019   0.51198   0.60199   0.00000  Uiso   1.00
C64    N     0.25676   0.44725   0.58791   0.00000  Uiso   1.00
He63   H     0.32104   0.61478   0.56567   0.00000  Uiso   1.00
He64   H     0.32688   0.44238   0.55713   0.00000  Uiso   1.00
Li32   H     0.19499   0.50547   0.61769   0.00000  Uiso   1.00
H17    Zn    0.71128   0.85414   0.10027   0.00000  Uiso   1.00
H18    Zn    0.71726   0.22659   0.10666   0.00000  Uiso   1.00
H19    Zn    0.87753   0.84321   0.23444   0.00000  Uiso   1.00
H20    Zn    0.88196   0.21672   0.24403   0.00000  Uiso   1.00
H21    Zn    0.59206   0.70959   0.25947   0.00000  Uiso   1.00
H22    Zn    0.58935   0.33767   0.26838   0.00000  Uiso   1.00
H23    Zn    0.74121   0.83399   0.39503   0.00000  Uiso   1.00
H24    Zn    0.73977   0.20966   0.39989   0.00000  Uiso   1.00
Be65   C     0.70677   0.90473   0.99749   0.00000  Uiso   1.00
C65    N     0.71328   0.83988   0.02918   0.00000  Uiso   1.00
B33    C     0.72398   0.77384   0.00144   0.00000  Uiso   1.00
He65   H     0.69754   0.96668   0.00989   0.00000  Uiso   1.00
Li33   H     0.73153   0.71234   0.01572   0.00000  Uiso   1.00
Be66   C     0.72348   0.37776   0.04789   0.00000  Uiso   1.00
Be67   C     0.73077   0.40699   0.00185   0.00000  Uiso   1.00
B34    C     0.72886   0.27252   0.99959   0.00000  Uiso   1.00
C66    N     0.72135   0.29226   0.04617   0.00000  Uiso   1.00
He66   H     0.71915   0.41179   0.08149   0.00000  Uiso   1.00
Be68   C     0.64771   0.08541   0.11738   0.00000  Uiso   1.00
Be69   C     0.64602   0.99967   0.11672   0.00000  Uiso   1.00
C67    N     0.69164   0.97088   0.11034   0.00000  Uiso   1.00
B35    C     0.71913   0.03926   0.10597   0.00000  Uiso   1.00
C68    N     0.69433   0.11005   0.11095   0.00000  Uiso   1.00
He67   H     0.61611   0.95712   0.12093   0.00000  Uiso   1.00
He68   H     0.61946   0.13055   0.12231   0.00000  Uiso   1.00
Li34   H     0.75750   0.03747   0.10067   0.00000  Uiso   1.00
Be70   C     0.85737   0.84171   0.12692   0.00000  Uiso   1.00
Be71   C     0.81853   0.84463   0.09604   0.00000  Uiso   1.00
C69    N     0.77781   0.84376   0.12344   0.00000  Uiso   1.00
B36    C     0.79297   0.84182   0.16959   0.00000  Uiso   1.00
C70    N     0.84075   0.83871   0.17347   0.00000  Uiso   1.00
He69   H     0.81670   0.84655   0.05684   0.00000  Uiso   1.00
He70   H     0.89534   0.84036   0.11942   0.00000  Uiso   1.00
Li35   H     0.76914   0.84017   0.20035   0.00000  Uiso   1.00
Be72   C     0.86197   0.24792   0.13829   0.00000  Uiso   1.00
Be73   C     0.82345   0.24988   0.10700   0.00000  Uiso   1.00
C71    N     0.78276   0.23476   0.13312   0.00000  Uiso   1.00
B37    C     0.79769   0.22299   0.17881   0.00000  Uiso   1.00
C72    N     0.84517   0.23197   0.18386   0.00000  Uiso   1.00
He71   H     0.82186   0.26202   0.06843   0.00000  Uiso   1.00
He72   H     0.89976   0.25772   0.13185   0.00000  Uiso   1.00
Li36   H     0.77386   0.20985   0.20864   0.00000  Uiso   1.00
Be74   C     0.62399   0.66915   0.15805   0.00000  Uiso   1.00
Be75   C     0.65029   0.70320   0.12107   0.00000  Uiso   1.00
C73    N     0.66791   0.77883   0.13637   0.00000  Uiso   1.00
B38    C     0.65285   0.78724   0.18215   0.00000  Uiso   1.00
C74    N     0.62648   0.72212   0.19710   0.00000  Uiso   1.00
He73   H     0.65708   0.68006   0.08493   0.00000  Uiso   1.00
He74   H     0.60430   0.61093   0.15945   0.00000  Uiso   1.00
Li37   H     0.66123   0.84081   0.20474   0.00000  Uiso   1.00
Be76   C     0.60313   0.35671   0.16278   0.00000  Uiso   1.00
Be77   C     0.63261   0.33283   0.12579   0.00000  Uiso   1.00
C75    N     0.66926   0.28674   0.14521   0.00000  Uiso   1.00
B39    C     0.66035   0.28253   0.19281   0.00000  Uiso   1.00
C76    N     0.62072   0.32388   0.20517   0.00000  Uiso   1.00
He75   H     0.63042   0.34582   0.08734   0.00000  Uiso   1.00
He76   H     0.57058   0.39304   0.16190   0.00000  Uiso   1.00
Li38   H     0.68275   0.24945   0.21853   0.00000  Uiso   1.00
Be78   C     0.90717   0.06740   0.30288   0.00000  Uiso   1.00
Be79   C     0.90600   0.98182   0.30064   0.00000  Uiso   1.00
C77    N     0.88696   0.95902   0.25656   0.00000  Uiso   1.00
B40    C     0.87759   0.03064   0.23347   0.00000  Uiso   1.00
C78    N     0.88889   0.09787   0.26019   0.00000  Uiso   1.00
He77   H     0.91698   0.93565   0.32705   0.00000  Uiso   1.00
He78   H     0.91935   0.10869   0.33159   0.00000  Uiso   1.00
Li39   H     0.86212   0.03382   0.19737   0.00000  Uiso   1.00
Be80   C     0.96192   0.34640   0.23361   0.00000  Uiso   1.00
B41    C     0.98639   0.22013   0.24426   0.00000  Uiso   1.00
C79    N     0.94659   0.26586   0.24042   0.00000  Uiso   1.00
He79   H     0.93667   0.39686   0.22922   0.00000  Uiso   1.00
Li40   H     0.98630   0.15315   0.24983   0.00000  Uiso   1.00
Be81   C     0.95678   0.71391   0.22398   0.00000  Uiso   1.00
C80    N     0.94180   0.79417   0.23156   0.00000  Uiso   1.00
B42    C     0.98175   0.83951   0.23791   0.00000  Uiso   1.00
He80   H     0.93135   0.66382   0.21760   0.00000  Uiso   1.00
Li41   H     0.98203   0.90621   0.24461   0.00000  Uiso   1.00
Be82   C     0.80086   0.71232   0.33835   0.00000  Uiso   1.00
Be83   C     0.83287   0.71323   0.30080   0.00000  Uiso   1.00
C81    N     0.83962   0.79455   0.28701   0.00000  Uiso   1.00
B43    C     0.81110   0.83983   0.31544   0.00000  Uiso   1.00
C82    N     0.78779   0.79309   0.34775   0.00000  Uiso   1.00
He81   H     0.85170   0.66284   0.28328   0.00000  Uiso   1.00
He82   H     0.78684   0.66087   0.35940   0.00000  Uiso   1.00
Li42   H     0.80832   0.90722   0.31373   0.00000  Uiso   1.00
Be84   C     0.80136   0.33652   0.34885   0.00000  Uiso   1.00
Be85   C     0.83497   0.33936   0.31278   0.00000  Uiso   1.00
C83    N     0.84245   0.25941   0.29700   0.00000  Uiso   1.00
B44    C     0.81271   0.21128   0.32272   0.00000  Uiso   1.00
C84    N     0.78790   0.25483   0.35524   0.00000  Uiso   1.00
He83   H     0.85451   0.39151   0.29763   0.00000  Uiso   1.00
He84   H     0.78643   0.38592   0.37073   0.00000  Uiso   1.00
Li43   H     0.81012   0.14405   0.31895   0.00000  Uiso   1.00
Be86   C     0.59847   0.48607   0.33471   0.00000  Uiso   1.00
Be87   C     0.59908   0.57173   0.33214   0.00000  Uiso   1.00
C85    N     0.59583   0.59427   0.28428   0.00000  Uiso   1.00
B45    C     0.59231   0.52238   0.25967   0.00000  Uiso   1.00
C86    N     0.59479   0.45530   0.28846   0.00000  Uiso   1.00
He85   H     0.60221   0.61814   0.36057   0.00000  Uiso   1.00
He86   H     0.60094   0.44482   0.36567   0.00000  Uiso   1.00
Li44   H     0.58926   0.51860   0.22062   0.00000  Uiso   1.00
Be88   C     0.51018   0.24545   0.21865   0.00000  Uiso   1.00
C87    N     0.52307   0.30970   0.24904   0.00000  Uiso   1.00
He87   H     0.53674   0.20509   0.20272   0.00000  Uiso   1.00
Be89   C     0.50868   0.81544   0.23023   0.00000  Uiso   1.00
C88    N     0.52447   0.74235   0.25040   0.00000  Uiso   1.00
He88   H     0.53351   0.86151   0.21639   0.00000  Uiso   1.00
Be90   C     0.63532   0.86055   0.37477   0.00000  Uiso   1.00
Be91   C     0.60082   0.83183   0.34292   0.00000  Uiso   1.00
C89    N     0.62196   0.77717   0.31152   0.00000  Uiso   1.00
B46    C     0.66795   0.77353   0.32546   0.00000  Uiso   1.00
C90    N     0.67790   0.82369   0.36315   0.00000  Uiso   1.00
He89   H     0.56309   0.84630   0.33990   0.00000  Uiso   1.00
He90   H     0.63299   0.90457   0.40442   0.00000  Uiso   1.00
Li45   H     0.69439   0.73532   0.30754   0.00000  Uiso   1.00
Be92   C     0.63416   0.17987   0.37948   0.00000  Uiso   1.00
Be93   C     0.59903   0.20950   0.34888   0.00000  Uiso   1.00
C91    N     0.61916   0.26868   0.31945   0.00000  Uiso   1.00
B47    C     0.66523   0.27362   0.33312   0.00000  Uiso   1.00
C92    N     0.67617   0.22029   0.36883   0.00000  Uiso   1.00
He91   H     0.56150   0.19301   0.34560   0.00000  Uiso   1.00
He92   H     0.63266   0.13282   0.40755   0.00000  Uiso   1.00
Li46   H     0.69103   0.31528   0.31657   0.00000  Uiso   1.00
Be94   C     0.80685   0.75597   0.46608   0.00000  Uiso   1.00
C93    N     0.76064   0.77948   0.45616   0.00000  Uiso   1.00
He93   H     0.83407   0.75635   0.43839   0.00000  Uiso   1.00
Be95   C     0.80400   0.28367   0.47352   0.00000  Uiso   1.00
C94    N     0.75756   0.26292   0.46196   0.00000  Uiso   1.00
He94   H     0.83227   0.28054   0.44699   0.00000  Uiso   1.00
Be96   C     0.78338   0.06370   0.44875   0.00000  Uiso   1.00
Be97   C     0.78366   0.97809   0.44755   0.00000  Uiso   1.00
C95    N     0.75230   0.95196   0.41218   0.00000  Uiso   1.00
B48    C     0.73484   0.02197   0.39241   0.00000  Uiso   1.00
C96    N     0.75167   0.09113   0.41415   0.00000  Uiso   1.00
He95   H     0.80364   0.93422   0.46961   0.00000  Uiso   1.00
He96   H     0.80281   0.10671   0.47207   0.00000  Uiso   1.00
Li47   H     0.70877   0.02250   0.36311   0.00000  Uiso   1.00
H25    Zn    0.74300   0.35356   0.90070   0.00000  Uiso   1.00
H26    Zn    0.73630   0.72678   0.89462   0.00000  Uiso   1.00
H27    Zn    0.59264   0.34494   0.74558   0.00000  Uiso   1.00
H28    Zn    0.59154   0.72061   0.73384   0.00000  Uiso   1.00
H29    Zn    0.87751   0.21714   0.75419   0.00000  Uiso   1.00
H30    Zn    0.88080   0.84246   0.75091   0.00000  Uiso   1.00
H31    Zn    0.74302   0.34088   0.60459   0.00000  Uiso   1.00
H32    Zn    0.74886   0.70951   0.60035   0.00000  Uiso   1.00
Be98   C     0.71330   0.87530   0.95133   0.00000  Uiso   1.00
C97    N     0.72440   0.79216   0.95403   0.00000  Uiso   1.00
He97   H     0.71113   0.90759   0.91692   0.00000  Uiso   1.00
C98    N     0.73478   0.33987   0.97135   0.00000  Uiso   1.00
He98   H     0.73432   0.47050   0.98899   0.00000  Uiso   1.00
Li48   H     0.72965   0.20901   0.98616   0.00000  Uiso   1.00
Be99   C     0.80593   0.58709   0.89292   0.00000  Uiso   1.00
Be100  C     0.80768   0.50146   0.89348   0.00000  Uiso   1.00
C99    N     0.76164   0.47152   0.89374   0.00000  Uiso   1.00
B49    C     0.73365   0.53916   0.89465   0.00000  Uiso   1.00
C100   N     0.75878   0.61053   0.89323   0.00000  Uiso   1.00
He99   H     0.83802   0.45971   0.89285   0.00000  Uiso   1.00
He100  H     0.83459   0.63281   0.89185   0.00000  Uiso   1.00
Li49   H     0.69488   0.53638   0.89480   0.00000  Uiso   1.00
Be101  C     0.60305   0.32227   0.85284   0.00000  Uiso   1.00
Be102  C     0.63769   0.32424   0.88852   0.00000  Uiso   1.00
C101   N     0.68096   0.33932   0.86708   0.00000  Uiso   1.00
B50    C     0.67131   0.34682   0.81963   0.00000  Uiso   1.00
C102   N     0.62478   0.33583   0.80918   0.00000  Uiso   1.00
He101  H     0.63489   0.31574   0.92731   0.00000  Uiso   1.00
He102  H     0.56483   0.31151   0.85514   0.00000  Uiso   1.00
Li50   H     0.69824   0.35915   0.79252   0.00000  Uiso   1.00
Be103  C     0.59873   0.75290   0.84028   0.00000  Uiso   1.00
Be104  C     0.63224   0.75404   0.87701   0.00000  Uiso   1.00
C103   N     0.67606   0.73660   0.85749   0.00000  Uiso   1.00
B51    C     0.66777   0.72432   0.81013   0.00000  Uiso   1.00
C104   N     0.62169   0.73498   0.79789   0.00000  Uiso   1.00
He103  H     0.62828   0.76684   0.91530   0.00000  Uiso   1.00
He104  H     0.56058   0.76442   0.84098   0.00000  Uiso   1.00
Li51   H     0.69544   0.70925   0.78434   0.00000  Uiso   1.00
Be105  C     0.86648   0.22776   0.86223   0.00000  Uiso   1.00
Be106  C     0.83477   0.25652   0.89613   0.00000  Uiso   1.00
C105   N     0.79664   0.29125   0.87206   0.00000  Uiso   1.00
B52    C     0.80693   0.28468   0.82485   0.00000  Uiso   1.00
C106   N     0.84898   0.24738   0.81708   0.00000  Uiso   1.00
He105  H     0.83599   0.25370   0.93531   0.00000  Uiso   1.00
He106  H     0.90040   0.19624   0.86675   0.00000  Uiso   1.00
Li52   H     0.78395   0.30744   0.79601   0.00000  Uiso   1.00
Be107  C     0.86032   0.85110   0.85652   0.00000  Uiso   1.00
Be108  C     0.82606   0.82750   0.88924   0.00000  Uiso   1.00
C107   N     0.79077   0.78478   0.86466   0.00000  Uiso   1.00
B53    C     0.80523   0.78159   0.81855   0.00000  Uiso   1.00
C108   N     0.84726   0.82030   0.81192   0.00000  Uiso   1.00
He107  H     0.82357   0.83950   0.92775   0.00000  Uiso   1.00
He108  H     0.89317   0.88628   0.86167   0.00000  Uiso   1.00
Li53   H     0.78529   0.75074   0.78977   0.00000  Uiso   1.00
Be109  C     0.57406   0.56895   0.67338   0.00000  Uiso   1.00
Be110  C     0.57449   0.48340   0.67625   0.00000  Uiso   1.00
C109   N     0.58765   0.46148   0.72251   0.00000  Uiso   1.00
B54    C     0.59400   0.53380   0.74624   0.00000  Uiso   1.00
C110   N     0.58683   0.60055   0.71786   0.00000  Uiso   1.00
He109  H     0.56690   0.43671   0.64881   0.00000  Uiso   1.00
He110  H     0.56601   0.60952   0.64308   0.00000  Uiso   1.00
Li54   H     0.60467   0.53786   0.78403   0.00000  Uiso   1.00
Be111  C     0.51238   0.85003   0.73925   0.00000  Uiso   1.00
C111   N     0.52681   0.76859   0.73584   0.00000  Uiso   1.00
He111  H     0.53806   0.90083   0.73910   0.00000  Uiso   1.00
Be112  C     0.51177   0.22120   0.76374   0.00000  Uiso   1.00
C112   N     0.52732   0.29984   0.75194   0.00000  Uiso   1.00
He112  H     0.53682   0.17105   0.77016   0.00000  Uiso   1.00
Be113  C     0.67151   0.21032   0.64416   0.00000  Uiso   1.00
Be114  C     0.63563   0.21152   0.67806   0.00000  Uiso   1.00
C113   N     0.63153   0.29166   0.69496   0.00000  Uiso   1.00
B55    C     0.66522   0.33569   0.67197   0.00000  Uiso   1.00
C114   N     0.68946   0.28979   0.64005   0.00000  Uiso   1.00
He113  H     0.61241   0.16229   0.69105   0.00000  Uiso   1.00
He114  H     0.68519   0.15986   0.62227   0.00000  Uiso   1.00
Li55   H     0.67104   0.40207   0.67731   0.00000  Uiso   1.00
Be115  C     0.67800   0.84463   0.63381   0.00000  Uiso   1.00
Be116  C     0.64040   0.84698   0.66572   0.00000  Uiso   1.00
C115   N     0.63390   0.76819   0.68398   0.00000  Uiso   1.00
B56    C     0.66795   0.72150   0.66382   0.00000  Uiso   1.00
C116   N     0.69470   0.76439   0.63238   0.00000  Uiso   1.00
He115  H     0.61748   0.89789   0.67638   0.00000  Uiso   1.00
He116  H     0.69374   0.89308   0.61168   0.00000  Uiso   1.00
Li56   H     0.67220   0.65536   0.67086   0.00000  Uiso   1.00
Be117  C     0.81728   0.98524   0.72721   0.00000  Uiso   1.00
Be118  C     0.81641   0.07077   0.72823   0.00000  Uiso   1.00
C117   N     0.86100   0.09907   0.74159   0.00000  Uiso   1.00
B57    C     0.88705   0.03015   0.74915   0.00000  Uiso   1.00
C118   N     0.86245   0.95974   0.73987   0.00000  Uiso   1.00
He117  H     0.78712   0.11273   0.72076   0.00000  Uiso   1.00
He118  H     0.78884   0.94144   0.71883   0.00000  Uiso   1.00
Li57   H     0.92429   0.03122   0.76040   0.00000  Uiso   1.00
Be119  C     0.96609   0.77218   0.80171   0.00000  Uiso   1.00
B58    C     0.98862   0.85393   0.74416   0.00000  Uiso   1.00
C119   N     0.94940   0.82476   0.76624   0.00000  Uiso   1.00
He119  H     0.94185   0.73899   0.82537   0.00000  Uiso   1.00
Li58   H     0.98758   0.89754   0.71420   0.00000  Uiso   1.00
Be120  C     0.96587   0.30421   0.78659   0.00000  Uiso   1.00
C120   N     0.94696   0.23983   0.75968   0.00000  Uiso   1.00
B59    C     0.98435   0.20552   0.73708   0.00000  Uiso   1.00
He120  H     0.94347   0.34362   0.80870   0.00000  Uiso   1.00
Li59   H     0.98131   0.15271   0.71268   0.00000  Uiso   1.00
Be121  C     0.84212   0.38461   0.64492   0.00000  Uiso   1.00
Be122  C     0.87318   0.35363   0.67931   0.00000  Uiso   1.00
C121   N     0.85149   0.28694   0.70137   0.00000  Uiso   1.00
B60    C     0.80800   0.28097   0.68080   0.00000  Uiso   1.00
C122   N     0.80054   0.33883   0.64668   0.00000  Uiso   1.00
He121  H     0.90915   0.37294   0.68929   0.00000  Uiso   1.00
He122  H     0.84637   0.43572   0.61973   0.00000  Uiso   1.00
Li60   H     0.78129   0.23519   0.69089   0.00000  Uiso   1.00
Be123  C     0.84634   0.66642   0.64482   0.00000  Uiso   1.00
Be124  C     0.87696   0.69937   0.67925   0.00000  Uiso   1.00
C123   N     0.85609   0.76915   0.69840   0.00000  Uiso   1.00
B61    C     0.81342   0.77499   0.67610   0.00000  Uiso   1.00
C124   N     0.80572   0.71412   0.64365   0.00000  Uiso   1.00
He123  H     0.91213   0.67943   0.69111   0.00000  Uiso   1.00
He124  H     0.85020   0.61259   0.62152   0.00000  Uiso   1.00
Li61   H     0.78750   0.82312   0.68359   0.00000  Uiso   1.00
Be125  C     0.80957   0.73199   0.51376   0.00000  Uiso   1.00
B62    C     0.73742   0.77186   0.49823   0.00000  Uiso   1.00
C125   N     0.76565   0.74415   0.53425   0.00000  Uiso   1.00
He125  H     0.83970   0.70938   0.53481   0.00000  Uiso   1.00
Li62   H     0.69992   0.78666   0.50264   0.00000  Uiso   1.00
Be126  C     0.80556   0.30918   0.52099   0.00000  Uiso   1.00
C126   N     0.76054   0.30091   0.53978   0.00000  Uiso   1.00
B63    C     0.73296   0.27363   0.50296   0.00000  Uiso   1.00
He126  H     0.83554   0.33040   0.54295   0.00000  Uiso   1.00
Li63   H     0.69492   0.26161   0.50596   0.00000  Uiso   1.00
Be127  C     0.68410   0.56933   0.56863   0.00000  Uiso   1.00
Be128  C     0.68262   0.48362   0.56963   0.00000  Uiso   1.00
C127   N     0.72265   0.45629   0.59378   0.00000  Uiso   1.00
B64    C     0.74707   0.52514   0.60626   0.00000  Uiso   1.00
C128   N     0.72505   0.59498   0.59215   0.00000  Uiso   1.00
He127  H     0.65629   0.44023   0.55522   0.00000  Uiso   1.00
He128  H     0.65929   0.61383   0.55319   0.00000  Uiso   1.00
Li64   H     0.78022   0.52460   0.62684   0.00000  Uiso   1.00
loop_
_geom_bond_atom_site_label_1
_geom_bond_atom_site_label_2
_geom_bond_distance
_geom_bond_site_symmetry_2
_ccdc_geom_bond_type
H1     C1      2.007   .     S
H1     C3      2.002   .     S
H1     C5      1.997   .     S
H1     C9      2.000   .     S
H2     C2      2.005   .     S
H2     C4      1.999   .     S
H2     C7      1.992   .     S
H2     C11     2.002   .     S
H3     C6      1.996   .     S
H3     C13     2.000   .     S
H3     C15     1.995   .     S
H3     C17     1.998   .     S
H4     C8      1.984   .     S
H4     C14     2.000   .     S
H4     C16     1.994   .     S
H4     C19     1.988   .     S
H5     C10     2.000   .     S
H5     C21     1.997   .     S
H5     C23     1.993   .     S
H5     C25     1.995   .     S
H6     C12     2.005   .     S
H6     C22     1.997   .     S
H6     C24     2.005   .     S
H6     C27     2.004   .     S
H7     C18     1.994   .     S
H7     C26     1.996   .     S
H7     C29     1.993   .     S
H7     C31     1.994   .     S
H8     C20     1.990   .     S
H8     C28     2.004   .     S
H8     C30     1.997   .     S
H8     C32     1.993   .     S
Be1    C1      1.388   1_556 S
Be1    He1     1.097   1_556 S
Be1    Be33    1.390   .     D
C1     Be1     1.388   1_554 S
C1     B1      1.361   1_554 D
B1     C1      1.361   1_556 D
B1     Li1     1.097   1_556 S
B1     C33     1.360   .     S
He1    Be1     1.097   1_554 S
Li1    B1      1.097   1_554 S
Be2    C2      1.390   .     S
Be2    He2     1.097   .     S
Be2    Be34    1.389   1_554 D
B2     C2      1.360   1_556 D
B2     Li2     1.096   1_556 S
B2     C34     1.360   .     S
C2     B2      1.360   1_554 D
Li2    B2      1.096   1_554 S
Be3    Be4     1.392   1_565 D
Be3    C4      1.389   .     S
Be3    He4     1.097   .     S
Be4    Be3     1.392   1_545 D
Be4    C3      1.389   .     S
Be4    He3     1.097   .     S
C3     B3      1.358   .     S
B3     C4      1.358   1_545 D
B3     Li3     1.098   .     S
C4     B3      1.358   1_565 D
Be5    Be6     1.393   .     D
Be5    C6      1.389   .     S
Be5    He6     1.097   .     S
Be6    C5      1.389   .     S
Be6    He5     1.097   .     S
C5     B4      1.358   .     D
B4     C6      1.357   .     S
B4     Li4     1.097   .     S
Be7    Be8     1.390   .     D
Be7    C8      1.388   .     S
Be7    He8     1.097   .     S
Be8    C7      1.390   .     S
Be8    He7     1.097   .     S
C7     B5      1.356   .     D
B5     C8      1.357   .     S
B5     Li5     1.098   .     S
Be9    Be10    1.393   .     D
Be9    C10     1.390   .     S
Be9    He10    1.096   .     S
Be10   C9      1.389   .     S
Be10   He9     1.097   .     S
C9     B6      1.358   .     S
B6     C10     1.357   .     D
B6     Li6     1.098   .     S
Be11   Be12    1.392   .     D
Be11   C12     1.390   .     S
Be11   He12    1.097   .     S
Be12   C11     1.388   .     S
Be12   He11    1.096   .     S
C11    B7      1.359   .     D
B7     C12     1.358   .     S
B7     Li7     1.098   .     S
Be13   Be14    1.391   1_565 D
Be13   C14     1.389   .     S
Be13   He14    1.097   .     S
Be14   Be13    1.391   1_545 D
Be14   C13     1.389   .     S
Be14   He13    1.097   .     S
C13    B8      1.358   .     S
B8     C14     1.358   1_545 D
B8     Li8     1.098   .     S
C14    B8      1.358   1_565 D
Be15   C15     1.389   .     S
Be15   He15    1.096   .     S
Be15   Be80    1.394   1_455 D
C15    B41     1.356   1_455 D
Be16   C16     1.390   .     S
Be16   He16    1.096   .     S
Be16   Be81    1.394   1_455 D
C16    B42     1.355   1_455 S
Be17   Be18    1.395   .     D
Be17   C18     1.389   .     S
Be17   He18    1.097   .     S
Be18   C17     1.389   .     S
Be18   He17    1.096   .     S
C17    B9      1.356   .     D
B9     C18     1.355   .     S
B9     Li9     1.099   .     S
Be19   Be20    1.393   .     D
Be19   C20     1.389   .     S
Be19   He20    1.097   .     S
Be20   C19     1.388   .     S
Be20   He19    1.096   .     S
C19    B10     1.356   .     D
B10    C20     1.354   .     S
B10    Li10    1.099   .     S
Be21   Be22    1.393   .     D
Be21   C22     1.389   .     S
Be21   He22    1.097   .     S
Be22   C21     1.389   .     S
Be22   He21    1.097   .     S
C21    B11     1.357   .     S
B11    C22     1.357   .     D
B11    Li11    1.097   .     S
Be23   C23     1.388   .     S
Be23   He23    1.097   .     S
Be23   Be88    1.392   .     D
C23    B12     1.358   .     D
B12    Li12    1.098   .     S
B12    C87     1.357   .     S
Be24   C24     1.390   .     S
Be24   He24    1.097   .     S
Be24   Be89    1.393   .     D
B13    C24     1.358   .     D
B13    Li13    1.098   .     S
B13    C88     1.359   .     S
Be25   Be26    1.393   .     D
Be25   C26     1.390   .     S
Be25   He26    1.096   .     S
Be26   C25     1.389   .     S
Be26   He25    1.097   .     S
C25    B14     1.356   .     S
B14    C26     1.357   .     D
B14    Li14    1.098   .     S
Be27   Be28    1.394   .     D
Be27   C28     1.390   .     S
Be27   He28    1.097   .     S
Be28   C27     1.389   .     S
Be28   He27    1.097   .     S
C27    B15     1.358   .     D
B15    C28     1.358   .     S
B15    Li15    1.098   .     S
Be29   C29     1.389   .     S
Be29   He29    1.097   .     S
Be29   Be61    1.391   .     D
C29    B16     1.358   .     D
B16    Li16    1.097   .     S
B16    C61     1.358   .     S
Be30   C30     1.390   .     S
Be30   He30    1.097   .     S
Be30   Be62    1.390   .     D
C30    B31     1.358   .     S
Be31   Be32    1.391   1_565 D
Be31   C32     1.391   .     S
Be31   He32    1.095   .     S
Be32   Be31    1.391   1_545 D
Be32   C31     1.389   .     S
Be32   He31    1.097   .     S
C31    B17     1.357   .     D
B17    C32     1.357   1_545 S
B17    Li17    1.097   .     S
C32    B17     1.357   1_565 S
H9     C34     2.005   .     S
H9     C35     2.009   .     S
H9     C37     2.000   .     S
H9     C41     2.005   .     S
H10    C33     2.012   .     S
H10    C36     2.009   .     S
H10    C39     1.995   .     S
H10    C43     2.009   .     S
H11    C38     1.999   .     S
H11    C45     1.999   .     S
H11    C47     1.996   .     S
H11    C49     2.000   .     S
H12    C40     1.990   .     S
H12    C46     1.998   .     S
H12    C48     1.994   .     S
H12    C51     1.992   .     S
H13    C42     2.001   .     S
H13    C53     1.998   .     S
H13    C55     1.999   .     S
H13    C57     1.992   .     S
H14    C44     2.007   .     S
H14    C54     1.999   .     S
H14    C56     2.003   .     S
H14    C59     2.002   .     S
H15    C50     1.996   .     S
H15    C58     1.997   .     S
H15    C62     1.991   .     S
H15    C63     1.990   .     S
H16    C52     1.993   .     S
H16    C60     2.002   .     S
H16    C61     1.995   .     S
H16    C64     1.989   .     S
Be33   C33     1.390   .     S
Be33   He33    1.098   .     S
Be34   Be2     1.389   1_556 D
Be34   C34     1.390   .     S
Be34   He34    1.097   .     S
Be35   Be36    1.393   .     D
Be35   C36     1.389   .     S
Be35   He36    1.097   .     S
Be36   C35     1.389   .     S
Be36   He35    1.097   .     S
C35    B18     1.359   .     D
B18    C36     1.359   .     S
B18    Li18    1.098   .     S
Be37   Be38    1.394   .     D
Be37   C38     1.389   .     S
Be37   He38    1.097   .     S
Be38   C37     1.389   .     S
Be38   He37    1.096   .     S
C37    B19     1.358   .     D
B19    C38     1.357   .     S
B19    Li19    1.099   .     S
Be39   Be40    1.392   .     D
Be39   C40     1.388   .     S
Be39   He40    1.097   .     S
Be40   C39     1.390   .     S
Be40   He39    1.097   .     S
C39    B20     1.357   .     D
B20    C40     1.357   .     S
B20    Li20    1.098   .     S
Be41   Be42    1.391   .     D
Be41   C42     1.389   .     S
Be41   He42    1.096   .     S
Be42   C41     1.390   .     S
Be42   He41    1.097   .     S
C41    B21     1.358   .     D
B21    C42     1.359   .     S
B21    Li21    1.098   .     S
Be43   Be44    1.390   .     D
Be43   C44     1.389   .     S
Be43   He44    1.097   .     S
Be44   C43     1.389   .     S
Be44   He43    1.097   .     S
C43    B22     1.360   .     D
B22    C44     1.359   .     S
B22    Li22    1.097   .     S
Be45   Be46    1.391   .     D
Be45   C46     1.389   .     S
Be45   He46    1.097   .     S
Be46   C45     1.389   .     S
Be46   He45    1.097   .     S
C45    B23     1.358   .     S
B23    C46     1.358   .     D
B23    Li23    1.098   .     S
Be47   C47     1.389   .     S
Be47   He47    1.097   .     S
Be47   Be111   1.394   .     D
C47    B24     1.357   .     D
B24    Li24    1.099   .     S
B24    C111    1.356   .     S
Be48   C48     1.389   .     S
Be48   He48    1.097   .     S
Be48   Be112   1.394   .     D
B25    C48     1.356   .     D
B25    Li25    1.099   .     S
B25    C112    1.356   .     S
Be49   Be50    1.395   .     D
Be49   C50     1.389   .     S
Be49   He50    1.097   .     S
Be50   C49     1.390   .     S
Be50   He49    1.096   .     S
C49    B26     1.356   .     D
B26    C50     1.356   .     S
B26    Li26    1.099   .     S
Be51   Be52    1.394   .     D
Be51   C52     1.389   .     S
Be51   He52    1.097   .     S
Be52   C51     1.389   .     S
Be52   He51    1.096   .     S
C51    B27     1.356   .     D
B27    C52     1.355   .     S
B27    Li27    1.099   .     S
Be53   Be54    1.393   1_545 D
Be53   C54     1.390   .     S
Be53   He54    1.097   .     S
Be54   Be53    1.393   1_565 D
Be54   C53     1.389   .     S
Be54   He53    1.097   .     S
C53    B28     1.357   1_565 S
B28    C53     1.357   1_545 S
B28    C54     1.357   .     D
B28    Li28    1.098   .     S
Be55   C55     1.388   .     S
Be55   He55    1.097   .     S
Be55   Be119   1.392   1_455 D
C55    B58     1.359   1_455 D
Be56   C56     1.389   .     S
Be56   He56    1.097   .     S
Be56   Be120   1.391   1_455 D
C56    B59     1.359   1_455 D
Be57   Be58    1.394   .     D
Be57   C58     1.390   .     S
Be57   He58    1.096   .     S
Be58   C57     1.389   .     S
Be58   He57    1.097   .     S
C57    B29     1.356   .     S
B29    C58     1.356   .     D
B29    Li29    1.099   .     S
Be59   Be60    1.394   .     D
Be59   C60     1.390   .     S
Be59   He60    1.097   .     S
Be60   C59     1.389   .     S
Be60   He59    1.097   .     S
C59    B30     1.358   .     S
B30    C60     1.357   .     D
B30    Li30    1.098   .     S
Be61   C61     1.390   .     S
Be61   He61    1.097   .     S
Be62   C62     1.388   .     S
Be62   He62    1.097   .     S
C62    B31     1.358   .     D
B31    Li31    1.097   .     S
Be63   Be64    1.391   .     D
Be63   C64     1.389   .     S
Be63   He64    1.097   .     S
Be64   C63     1.390   .     S
Be64   He63    1.097   .     S
C63    B32     1.356   .     D
B32    C64     1.356   .     S
B32    Li32    1.097   .     S
H17    C65     2.002   .     S
H17    C67     1.998   .     S
H17    C69     1.994   .     S
H17    C73     2.007   .     S
H18    C66     2.004   .     S
H18    C68     2.001   .     S
H18    C71     1.994   .     S
H18    C75     2.000   .     S
H19    C70     1.990   .     S
H19    C77     1.995   .     S
H19    C80     1.992   .     S
H19    C81     1.989   .     S
H20    C72     1.987   .     S
H20    C78     1.993   .     S
H20    C79     1.995   .     S
H20    C83     1.990   .     S
H21    C74     2.015   .     S
H21    C85     2.000   .     S
H21    C88     2.002   .     S
H21    C89     2.001   .     S
H22    C76     1.998   .     S
H22    C86     1.995   .     S
H22    C87     1.997   .     S
H22    C91     1.999   .     S
H23    C82     1.991   .     S
H23    C90     2.000   .     S
H23    C93     2.000   .     S
H23    C95     1.996   .     S
H24    C84     1.993   .     S
H24    C92     2.000   .     S
H24    C94     1.997   .     S
H24    C96     1.996   .     S
Be65   C65     1.389   1_556 S
Be65   He65    1.097   1_556 S
Be65   Be98    1.390   .     D
C65    Be65    1.389   1_554 S
C65    B33     1.360   .     S
B33    Li33    1.097   .     S
B33    C97     1.359   1_554 D
He65   Be65    1.097   1_554 S
Be66   Be67    1.389   .     D
Be66   C66     1.390   .     S
Be66   He66    1.098   .     S
Be67   C98     1.389   1_554 S
Be67   He98    1.097   1_554 S
B34    C66     1.360   1_556 S
B34    C98     1.360   .     D
B34    Li48    1.097   .     S
C66    B34     1.360   1_554 S
Be68   Be69    1.393   1_545 D
Be68   C68     1.390   .     S
Be68   He68    1.097   .     S
Be69   Be68    1.393   1_565 D
Be69   C67     1.389   .     S
Be69   He67    1.097   .     S
C67    B35     1.358   1_565 D
B35    C67     1.358   1_545 D
B35    C68     1.358   .     S
B35    Li34    1.098   .     S
Be70   Be71    1.393   .     D
Be70   C70     1.389   .     S
Be70   He70    1.097   .     S
Be71   C69     1.390   .     S
Be71   He69    1.097   .     S
C69    B36     1.357   .     D
B36    C70     1.357   .     S
B36    Li35    1.098   .     S
Be72   Be73    1.392   .     D
Be72   C72     1.388   .     S
Be72   He72    1.097   .     S
Be73   C71     1.390   .     S
Be73   He71    1.097   .     S
C71    B37     1.356   .     D
B37    C72     1.357   .     S
B37    Li36    1.098   .     S
Be74   Be75    1.393   .     D
Be74   C74     1.390   .     S
Be74   He74    1.096   .     S
Be75   C73     1.388   .     S
Be75   He73    1.097   .     S
C73    B38     1.360   .     S
B38    C74     1.359   .     D
B38    Li37    1.098   .     S
Be76   Be77    1.391   .     D
Be76   C76     1.389   .     S
Be76   He76    1.097   .     S
Be77   C75     1.389   .     S
Be77   He75    1.097   .     S
C75    B39     1.359   .     D
B39    C76     1.358   .     S
B39    Li38    1.097   .     S
Be78   Be79    1.391   1_545 D
Be78   C78     1.389   .     S
Be78   He78    1.097   .     S
Be79   Be78    1.391   1_565 D
Be79   C77     1.390   .     S
Be79   He77    1.097   .     S
C77    B40     1.357   1_565 D
B40    C77     1.357   1_545 D
B40    C78     1.357   .     S
B40    Li39    1.098   .     S
Be80   Be15    1.394   1_655 D
Be80   C79     1.389   .     S
Be80   He79    1.096   .     S
B41    C15     1.356   1_655 D
B41    C79     1.356   .     S
B41    Li40    1.099   .     S
Be81   Be16    1.394   1_655 D
Be81   C80     1.389   .     S
Be81   He80    1.096   .     S
C80    B42     1.356   .     D
B42    C16     1.355   1_655 S
B42    Li41    1.099   .     S
Be82   Be83    1.393   .     D
Be82   C82     1.390   .     S
Be82   He82    1.097   .     S
Be83   C81     1.389   .     S
Be83   He81    1.096   .     S
C81    B43     1.357   .     D
B43    C82     1.354   .     S
B43    Li42    1.098   .     S
Be84   Be85    1.393   .     D
Be84   C84     1.390   .     S
Be84   He84    1.097   .     S
Be85   C83     1.388   .     S
Be85   He83    1.096   .     S
C83    B44     1.357   .     D
B44    C84     1.355   .     S
B44    Li43    1.098   .     S
Be86   Be87    1.393   .     D
Be86   C86     1.389   .     S
Be86   He86    1.097   .     S
Be87   C85     1.390   .     S
Be87   He85    1.097   .     S
C85    B45     1.357   .     S
B45    C86     1.357   .     D
B45    Li44    1.096   .     S
Be88   C87     1.390   .     S
Be88   He87    1.097   .     S
Be89   C88     1.389   .     S
Be89   He88    1.097   .     S
Be90   Be91    1.394   .     D
Be90   C90     1.390   .     S
Be90   He90    1.097   .     S
Be91   C89     1.389   .     S
Be91   He89    1.097   .     S
C89    B46     1.357   .     D
B46    C90     1.358   .     S
B46    Li45    1.099   .     S
Be92   Be93    1.394   .     D
Be92   C92     1.390   .     S
Be92   He92    1.097   .     S
Be93   C91     1.389   .     S
Be93   He91    1.097   .     S
C91    B47     1.357   .     D
B47    C92     1.357   .     S
B47    Li46    1.098   .     S
Be94   C93     1.390   .     S
Be94   He93    1.097   .     S
Be94   Be125   1.391   .     D
C93    B62     1.358   .     D
Be95   C94     1.390   .     S
Be95   He94    1.097   .     S
Be95   Be126   1.390   .     D
C94    B63     1.358   .     D
Be96   Be97    1.390   1_545 D
Be96   C96     1.389   .     S
Be96   He96    1.097   .     S
Be97   Be96    1.390   1_565 D
Be97   C95     1.387   .     S
Be97   He95    1.098   .     S
C95    B48     1.358   1_565 D
B48    C95     1.358   1_545 D
B48    C96     1.358   .     S
B48    Li47    1.098   .     S
H25    C98     2.004   .     S
H25    C99     1.994   .     S
H25    C101    1.996   .     S
H25    C105    2.002   .     S
H26    C97     2.002   .     S
H26    C100    1.996   .     S
H26    C103    1.995   .     S
H26    C107    1.994   .     S
H27    C102    1.996   .     S
H27    C109    2.005   .     S
H27    C112    1.994   .     S
H27    C113    2.000   .     S
H28    C104    1.990   .     S
H28    C110    2.003   .     S
H28    C111    1.996   .     S
H28    C115    2.000   .     S
H29    C106    2.003   .     S
H29    C117    2.001   .     S
H29    C120    2.002   .     S
H29    C121    2.000   .     S
H30    C108    1.992   .     S
H30    C118    2.000   .     S
H30    C119    2.007   .     S
H30    C123    2.007   .     S
H31    C114    1.996   .     S
H31    C122    2.001   .     S
H31    C126    1.992   .     S
H31    C127    1.986   .     S
H32    C116    1.996   .     S
H32    C124    2.006   .     S
H32    C125    1.993   .     S
H32    C128    1.987   .     S
Be98   C97     1.390   .     S
Be98   He97    1.098   .     S
C97    B33     1.359   1_556 D
C98    Be67    1.389   1_556 S
He98   Be67    1.097   1_556 S
Be99   Be100   1.392   .     D
Be99   C100    1.390   .     S
Be99   He100   1.097   .     S
Be100  C99     1.388   .     S
Be100  He99    1.097   .     S
C99    B49     1.358   .     S
B49    C100    1.357   .     D
B49    Li49    1.098   .     S
Be101  Be102   1.393   .     D
Be101  C102    1.389   .     S
Be101  He102   1.097   .     S
Be102  C101    1.389   .     S
Be102  He101   1.097   .     S
C101   B50     1.358   .     D
B50    C102    1.357   .     S
B50    Li50    1.098   .     S
Be103  Be104   1.392   .     D
Be103  C104    1.388   .     S
Be103  He104   1.097   .     S
Be104  C103    1.390   .     S
Be104  He103   1.097   .     S
C103   B51     1.357   .     D
B51    C104    1.357   .     S
B51    Li51    1.098   .     S
Be105  Be106   1.393   .     D
Be105  C106    1.390   .     S
Be105  He106   1.097   .     S
Be106  C105    1.389   .     S
Be106  He105   1.097   .     S
C105   B52     1.358   .     D
B52    C106    1.358   .     S
B52    Li52    1.097   .     S
Be107  Be108   1.392   .     D
Be107  C108    1.389   .     S
Be107  He108   1.097   .     S
Be108  C107    1.389   .     S
Be108  He107   1.097   .     S
C107   B53     1.357   .     D
B53    C108    1.357   .     S
B53    Li53    1.098   .     S
Be109  Be110   1.391   .     D
Be109  C110    1.389   .     S
Be109  He110   1.097   .     S
Be110  C109    1.390   .     S
Be110  He109   1.097   .     S
C109   B54     1.358   .     S
B54    C110    1.359   .     D
B54    Li54    1.098   .     S
Be111  C111    1.389   .     S
Be111  He111   1.096   .     S
Be112  C112    1.389   .     S
Be112  He112   1.096   .     S
Be113  Be114   1.396   .     D
Be113  C114    1.389   .     S
Be113  He114   1.097   .     S
Be114  C113    1.390   .     S
Be114  He113   1.096   .     S
C113   B55     1.356   .     D
B55    C114    1.356   .     S
B55    Li55    1.099   .     S
Be115  Be116   1.396   .     D
Be115  C116    1.389   .     S
Be115  He116   1.096   .     S
Be116  C115    1.390   .     S
Be116  He115   1.096   .     S
C115   B56     1.356   .     D
B56    C116    1.356   .     S
B56    Li56    1.099   .     S
Be117  Be118   1.389   1_565 D
Be117  C118    1.389   .     S
Be117  He118   1.095   .     S
Be118  Be117   1.389   1_545 D
Be118  C117    1.389   .     S
Be118  He117   1.095   .     S
C117   B57     1.359   .     D
B57    C118    1.359   1_545 S
B57    Li57    1.097   .     S
C118   B57     1.359   1_565 S
Be119  Be55    1.392   1_655 D
Be119  C119    1.390   .     S
Be119  He119   1.097   .     S
B58    C55     1.359   1_655 D
B58    C119    1.358   .     S
B58    Li58    1.098   .     S
Be120  Be56    1.391   1_655 D
Be120  C120    1.389   .     S
Be120  He120   1.097   .     S
C120   B59     1.359   .     S
B59    C56     1.359   1_655 D
B59    Li59    1.098   .     S
Be121  Be122   1.393   .     D
Be121  C122    1.390   .     S
Be121  He122   1.096   .     S
Be122  C121    1.389   .     S
Be122  He121   1.097   .     S
C121   B60     1.357   .     S
B60    C122    1.356   .     D
B60    Li60    1.096   .     S
Be123  Be124   1.394   .     D
Be123  C124    1.390   .     S
Be123  He124   1.096   .     S
Be124  C123    1.390   .     S
Be124  He123   1.097   .     S
C123   B61     1.358   .     S
B61    C124    1.356   .     D
B61    Li61    1.096   .     S
Be125  C125    1.388   .     S
Be125  He125   1.097   .     S
B62    C125    1.358   .     S
B62    Li62    1.098   .     S
Be126  C126    1.389   .     S
Be126  He126   1.097   .     S
C126   B63     1.359   .     S
B63    Li63    1.097   .     S
Be127  Be128   1.392   .     D
Be127  C128    1.389   .     S
Be127  He128   1.096   .     S
Be128  C127    1.389   .     S
Be128  He127   1.096   .     S
C127   B64     1.355   .     D
B64    C128    1.354   .     S
B64    Li64    1.096   .     S
