# Supplementary material for: Data-Driven Search Algorithm for Discovery of Synthesizable Zeolitic Imidazolate Frameworks
Source: JACS Au. 2025 Mar 7;5(3):1460–70. doi: 10.1021/jacsau.5c00077 (PMC11938011; doi:10.1021/jacsau.5c00077)
Supplement: Supplementary file 5 — au5c00077_si_005.zip [file au5c00077_si_005.zip › Tier 2/T-274_87_3_2585082.cif]

data_87_3_2585082.lmp-nosymm
_audit_creation_date              2023-09-12
_audit_creation_method            'Materials Studio'
_symmetry_space_group_name_H-M    'I4/M'
_symmetry_Int_Tables_number       87
_symmetry_cell_setting            tetragonal
loop_
_symmetry_equiv_pos_as_xyz
  x,y,z
  -x,-y,z
  -y,x,z
  y,-x,z
  -x,-y,-z
  x,y,-z
  y,-x,-z
  -y,x,-z
  x+1/2,y+1/2,z+1/2
  -x+1/2,-y+1/2,z+1/2
  -y+1/2,x+1/2,z+1/2
  y+1/2,-x+1/2,z+1/2
  -x+1/2,-y+1/2,-z+1/2
  x+1/2,y+1/2,-z+1/2
  y+1/2,-x+1/2,-z+1/2
  -y+1/2,x+1/2,-z+1/2
_cell_length_a                    15.2477
_cell_length_b                    15.2477
_cell_length_c                    50.6435
_cell_angle_alpha                 90.0000
_cell_angle_beta                  90.0000
_cell_angle_gamma                 90.0000
loop_
_atom_site_label
_atom_site_type_symbol
_atom_site_fract_x
_atom_site_fract_y
_atom_site_fract_z
_atom_site_U_iso_or_equiv
_atom_site_adp_type
_atom_site_occupancy
H1     Zn    0.10494   0.26225   0.05964   0.00000  Uiso   1.00
H5     Zn    0.22771   0.42460   0.16032   0.00000  Uiso   1.00
Be1    C     0.83810   0.26349   0.07917   0.00000  Uiso   1.00
Be5    C     0.92219   0.29896   0.07917   0.00000  Uiso   1.00
C1     N     0.97815   0.23956   0.06698   0.00000  Uiso   1.00
B1     C     0.92650   0.17113   0.05971   0.00000  Uiso   1.00
C5     N     0.84156   0.18165   0.06713   0.00000  Uiso   1.00
He1    H     0.94648   0.36137   0.08711   0.00000  Uiso   1.00
He5    H     0.77651   0.29036   0.08690   0.00000  Uiso   1.00
Li1    H     0.95113   0.11273   0.04949   0.00000  Uiso   1.00
Be9    C     0.80538   0.64779   0.01374   0.00000  Uiso   1.00
C9     N     0.12698   0.29823   0.02232   0.00000  Uiso   1.00
He9    H     0.23709   0.38687   0.02777   0.00000  Uiso   1.00
Be13   C     0.17612   0.48360   0.10474   0.00000  Uiso   1.00
Be17   C     0.14802   0.44651   0.08107   0.00000  Uiso   1.00
C13    N     0.14425   0.35614   0.08443   0.00000  Uiso   1.00
B5     C     0.16730   0.34154   0.10993   0.00000  Uiso   1.00
C17    N     0.18864   0.41636   0.12287   0.00000  Uiso   1.00
He13   H     0.13153   0.47717   0.06211   0.00000  Uiso   1.00
He17   H     0.18847   0.55220   0.11010   0.00000  Uiso   1.00
Li5    H     0.17012   0.27621   0.11901   0.00000  Uiso   1.00
Be21   C     0.38284   0.20136   0.17157   0.00000  Uiso   1.00
Be25   C     0.30370   0.24672   0.17181   0.00000  Uiso   1.00
C21    N     0.32065   0.33407   0.16591   0.00000  Uiso   1.00
B9     C     0.40852   0.33846   0.16176   0.00000  Uiso   1.00
C25    N     0.44945   0.26048   0.16573   0.00000  Uiso   1.00
He21   H     0.23714   0.22356   0.17613   0.00000  Uiso   1.00
He25   H     0.39650   0.13171   0.17517   0.00000  Uiso   1.00
Li9    H     0.44308   0.39912   0.15660   0.00000  Uiso   1.00
Be29   C     1.01959   0.34705   0.21043   0.00000  Uiso   1.00
Be33   C     0.07067   0.33184   0.18804   0.00000  Uiso   1.00
C29    N     0.13300   0.39814   0.18640   0.00000  Uiso   1.00
B13    C     0.12036   0.44881   0.20807   0.00000  Uiso   1.00
C33    N     0.05301   0.42034   0.22325   0.00000  Uiso   1.00
He29   H     0.06593   0.28097   0.17281   0.00000  Uiso   1.00
He33   H     0.96359   0.31077   0.21852   0.00000  Uiso   1.00
Li13   H     0.16089   0.50597   0.21307   0.00000  Uiso   1.00
H9     Zn    0.50000   1.00000   0.25000   0.00000  Uiso   1.00
Li17   H     0.22159   0.96701   1.00000   0.00000  Uiso   1.00
B17    C     0.08969   0.26591   1.00000   0.00000  Uiso   1.00
loop_
_geom_bond_atom_site_label_1
_geom_bond_atom_site_label_2
_geom_bond_distance
_geom_bond_site_symmetry_2
_ccdc_geom_bond_type
H1     C1      1.999   1_455 S
H1     C9      1.997   .     S
H1     C13     1.996   .     S
H1     C5      2.004   4_565 S
H5     C17     1.992   .     S
H5     C21     1.998   .     S
H5     C29     1.998   .     S
H5     C25     2.003   4_565 S
Be1    Be5     1.392   .     D
Be1    C5      1.390   .     S
Be1    He5     1.097   .     S
Be5    C1      1.389   .     S
Be5    He1     1.097   .     S
C1     H1      1.999   1_655 S
C1     B1      1.358   .     D
B1     C5      1.358   .     S
B1     Li1     1.096   .     S
C5     H1      2.004   3_655 S
Be9    C9      1.389   2_665 A
Be9    He9     1.097   2_665 S
Be9    Be9     1.392   6     A
C9     B17     1.358   1_554 A
C9     Be9     1.389   2_665 A
He9    Be9     1.097   2_665 S
Be13   Be17    1.393   .     D
Be13   C17     1.390   .     S
Be13   He17    1.097   .     S
Be17   C13     1.389   .     S
Be17   He13    1.097   .     S
C13    B5      1.357   .     D
B5     C17     1.355   .     S
B5     Li5     1.098   .     S
Be21   Be25    1.391   .     D
Be21   C25     1.390   .     S
Be21   He25    1.098   .     S
Be25   C21     1.389   .     S
Be25   He21    1.097   .     S
C21    B9      1.358   .     S
B9     C25     1.358   .     D
B9     Li9     1.096   .     S
C25    H5      2.003   3_655 S
Be29   Be33    1.395   1_655 D
Be29   C33     1.389   1_655 S
Be29   He33    1.097   .     S
Be33   Be29    1.395   1_455 D
Be33   C29     1.390   .     S
Be33   He29    1.096   .     S
C29    B13     1.356   .     S
B13    C33     1.354   .     D
B13    Li13    1.098   .     S
C33    Be29    1.389   1_455 S
C33    H9      1.991   3_655 S
H9     C33     1.991   4_565 S
H9     C33     1.991   3_665 S
H9     C33     1.991   13_565 S
H9     C33     1.991   14    S
Li17   B17     1.097   4_565 S
B17    C9      1.358   1_556 A
B17    C9      1.358   6_556 A
B17    Li17    1.097   3_655 S
