# Supplementary material for: Data-Driven Search Algorithm for Discovery of Synthesizable Zeolitic Imidazolate Frameworks
Source: JACS Au. 2025 Mar 7;5(3):1460–70. doi: 10.1021/jacsau.5c00077 (PMC11938011; doi:10.1021/jacsau.5c00077)
Supplement: Supplementary file 5 — au5c00077_si_005.zip [file au5c00077_si_005.zip › Tier 2/T-275_65_3_3839.cif]

data_65_3_3839.lmp-nosymm
_audit_creation_date              2023-09-12
_audit_creation_method            'Materials Studio'
_symmetry_space_group_name_H-M    'CMM2'
_symmetry_Int_Tables_number       35
_symmetry_cell_setting            orthorhombic
loop_
_symmetry_equiv_pos_as_xyz
  x,y,z
  -x,-y,z
  x,-y,z
  -x,y,z
  x+1/2,y+1/2,z
  -x+1/2,-y+1/2,z
  x+1/2,-y+1/2,z
  -x+1/2,y+1/2,z
_cell_length_a                    25.9252
_cell_length_b                    22.9748
_cell_length_c                    22.5497
_cell_angle_alpha                 90.0000
_cell_angle_beta                  90.0000
_cell_angle_gamma                 90.0000
loop_
_atom_site_label
_atom_site_type_symbol
_atom_site_fract_x
_atom_site_fract_y
_atom_site_fract_z
_atom_site_U_iso_or_equiv
_atom_site_adp_type
_atom_site_occupancy
H1     Zn    0.11600   0.35711   0.13027   0.00000  Uiso   1.00
H5     Zn    0.17228   0.12658   0.23833   0.00000  Uiso   1.00
Be1    C     0.17132   0.41617   0.02691   0.00000  Uiso   1.00
C1     N     0.13376   0.37764   0.04665   0.00000  Uiso   1.00
He1    H     0.19491   0.44119   0.05823   0.00000  Uiso   1.00
Be5    C     0.02685   0.61734   0.21417   0.00000  Uiso   1.00
C5     N     0.04364   0.37392   0.15635   0.00000  Uiso   1.00
He5    H     0.05407   0.38817   0.25090   0.00000  Uiso   1.00
Be9    C     0.11992   0.17338   0.12765   0.00000  Uiso   1.00
Be13   C     0.10795   0.22638   0.10100   0.00000  Uiso   1.00
C9     N     0.12381   0.27073   0.13866   0.00000  Uiso   1.00
B1     C     0.14326   0.24357   0.18727   0.00000  Uiso   1.00
C13    N     0.14141   0.18472   0.18290   0.00000  Uiso   1.00
He9    H     0.09024   0.23578   0.05797   0.00000  Uiso   1.00
He13   H     0.11400   0.12866   0.11207   0.00000  Uiso   1.00
Li1    H     0.15864   0.26657   0.22612   0.00000  Uiso   1.00
Be17   C     0.28050   0.08211   0.26019   0.00000  Uiso   1.00
Be21   C     0.32971   0.08356   0.23558   0.00000  Uiso   1.00
C17    N     0.32751   0.11661   0.18413   0.00000  Uiso   1.00
B5     C     0.27761   0.13390   0.17899   0.00000  Uiso   1.00
C21    N     0.24774   0.11457   0.22425   0.00000  Uiso   1.00
He17   H     0.36568   0.06313   0.25030   0.00000  Uiso   1.00
He21   H     0.26656   0.06136   0.30097   0.00000  Uiso   1.00
Li5    H     0.26299   0.16111   0.14264   0.00000  Uiso   1.00
Be25   C     0.08831   0.96963   0.22113   0.00000  Uiso   1.00
C25    N     0.13902   0.04906   0.22707   0.00000  Uiso   1.00
He25   H     0.05660   0.06167   0.21684   0.00000  Uiso   1.00
Be29   C     0.19738   0.17966   0.41406   0.00000  Uiso   1.00
Be33   C     0.21039   0.17745   0.35420   0.00000  Uiso   1.00
C29    N     0.17331   0.14452   0.32495   0.00000  Uiso   1.00
B9     C     0.13874   0.12892   0.36723   0.00000  Uiso   1.00
C33    N     0.15200   0.14850   0.42194   0.00000  Uiso   1.00
He29   H     0.24359   0.19571   0.33048   0.00000  Uiso   1.00
He33   H     0.21704   0.20055   0.45147   0.00000  Uiso   1.00
Li9    H     0.10439   0.10239   0.35826   0.00000  Uiso   1.00
H9     Zn    0.11415   0.13420   0.49749   0.00000  Uiso   1.00
H13    Zn    0.11590   0.64873   0.86423   0.00000  Uiso   1.00
H17    Zn    0.17663   0.87063   0.75029   0.00000  Uiso   1.00
Be37   C     0.17163   0.41498   0.96513   0.00000  Uiso   1.00
B24    C     0.11239   0.35486   0.99689   0.00000  Uiso   1.00
C37    N     0.13434   0.37559   0.94653   0.00000  Uiso   1.00
He37   H     0.19547   0.43884   0.93316   0.00000  Uiso   1.00
Li24   H     0.08081   0.32312   0.99728   0.00000  Uiso   1.00
Be41   C     0.02686   0.42030   0.81048   0.00000  Uiso   1.00
C41    N     0.04358   0.62751   0.84283   0.00000  Uiso   1.00
He41   H     0.05443   0.54988   0.78974   0.00000  Uiso   1.00
Be45   C     0.12650   0.83258   0.86778   0.00000  Uiso   1.00
Be49   C     0.11322   0.78071   0.89600   0.00000  Uiso   1.00
C45    N     0.12486   0.73502   0.85794   0.00000  Uiso   1.00
B28    C     0.14321   0.76031   0.80781   0.00000  Uiso   1.00
C49    N     0.14463   0.81916   0.81143   0.00000  Uiso   1.00
He45   H     0.09760   0.77278   0.94041   0.00000  Uiso   1.00
He49   H     0.12372   0.87784   0.88287   0.00000  Uiso   1.00
Li28   H     0.15541   0.73593   0.76837   0.00000  Uiso   1.00
Be53   C     0.28873   0.89574   0.72032   0.00000  Uiso   1.00
Be57   C     0.33726   0.89378   0.74671   0.00000  Uiso   1.00
C53    N     0.33106   0.87571   0.80506   0.00000  Uiso   1.00
B32    C     0.27979   0.86580   0.81179   0.00000  Uiso   1.00
C57    N     0.25268   0.87666   0.76157   0.00000  Uiso   1.00
He53   H     0.37540   0.90434   0.72869   0.00000  Uiso   1.00
He57   H     0.27721   0.90780   0.67515   0.00000  Uiso   1.00
Li32   H     0.26211   0.85011   0.85307   0.00000  Uiso   1.00
Be61   C     0.09674   1.03034   0.76051   0.00000  Uiso   1.00
C61    N     0.14756   0.95089   0.75636   0.00000  Uiso   1.00
He61   H     0.06485   0.93846   0.76372   0.00000  Uiso   1.00
Be65   C     0.17028   0.78388   0.58528   0.00000  Uiso   1.00
Be69   C     0.18356   0.78445   0.64518   0.00000  Uiso   1.00
C65    N     0.16905   0.83793   0.66868   0.00000  Uiso   1.00
B36    C     0.14841   0.86808   0.62285   0.00000  Uiso   1.00
C69    N     0.14869   0.83751   0.57134   0.00000  Uiso   1.00
He65   H     0.20156   0.75081   0.67280   0.00000  Uiso   1.00
He69   H     0.17502   0.74986   0.55163   0.00000  Uiso   1.00
Li36   H     0.13410   0.91285   0.62711   0.00000  Uiso   1.00
Be73   C     0.02689   0.77476   0.50975   0.00000  Uiso   1.00
C73    N     0.04350   0.16865   0.49950   0.00000  Uiso   1.00
He73   H     0.05450   0.26067   0.51702   0.00000  Uiso   1.00
Be77   C     0.06844   0.96978   0.55669   0.00000  Uiso   1.00
C77    N     0.10104   0.04928   0.51181   0.00000  Uiso   1.00
He77   H     0.04756   0.06087   0.58523   0.00000  Uiso   1.00
Li13   H     0.50000   0.58990   0.48246   0.00000  Uiso   1.00
Li22   H     0.50000   0.19409   0.88893   0.00000  Uiso   1.00
B13    C     0.37981   0.50000   0.48675   0.00000  Uiso   1.00
Li16   H     0.35256   0.50000   0.44948   0.00000  Uiso   1.00
Li40   H     0.28130   0.50000   0.74965   0.00000  Uiso   1.00
B40    C     0.32358   0.50000   0.75289   0.00000  Uiso   1.00
Li14   H     1.00000   0.36070   0.07550   0.00000  Uiso   1.00
B14    C     1.00000   0.86333   0.49245   0.00000  Uiso   1.00
B19    C     1.00000   0.63228   0.12362   0.00000  Uiso   1.00
B22    C     1.00000   0.65416   0.86222   0.00000  Uiso   1.00
B15    C     0.16767   1.00000   0.23155   0.00000  Uiso   1.00
Li19   H     0.20984   1.00000   0.23536   0.00000  Uiso   1.00
loop_
_geom_bond_atom_site_label_1
_geom_bond_atom_site_label_2
_geom_bond_distance
_geom_bond_site_symmetry_2
_ccdc_geom_bond_type
H1     C1      1.998   .     S
H1     C5      2.004   .     S
H1     C9      2.004   .     S
H1     C17     1.996   6     S
H5     C13     1.997   .     S
H5     C21     2.001   .     S
H5     C25     1.995   .     S
H5     C29     1.996   .     S
Be1    C1      1.389   .     S
Be1    He1     1.097   .     S
Be1    Be37    1.393   1_554 D
C1     B24     1.356   1_554 D
Be5    C5      1.389   3_565 A
Be5    Be5     1.392   4     A
Be5    He5     1.096   3_565 S
C5     Be5     1.389   3_565 A
C5     B19     1.358   2_665 A
He5    Be5     1.096   3_565 S
Be9    Be13    1.393   .     D
Be9    C13     1.389   .     S
Be9    He13    1.097   .     S
Be13   C9      1.389   .     S
Be13   He9     1.095   .     S
C9     B1      1.358   .     S
B1     C13     1.356   .     D
B1     Li1     1.098   .     S
Be17   Be21    1.392   .     D
Be17   C21     1.391   .     S
Be17   He21    1.097   .     S
Be21   C17     1.388   .     S
Be21   He17    1.096   .     S
C17    B5      1.358   .     S
C17    H1      1.996   6     S
B5     C21     1.356   .     D
B5     Li5     1.098   .     S
Be25   He25    1.096   3_565 S
Be25   C25     1.390   3_565 A
Be25   Be25    1.395   3_575 A
C25    B15     1.353   1_545 A
C25    Be25    1.390   3_565 A
He25   Be25    1.096   3_565 S
Be29   Be33    1.392   .     D
Be29   C33     1.389   .     S
Be29   He33    1.096   .     S
Be33   C29     1.390   .     S
Be33   He29    1.097   .     S
C29    B9      1.357   .     D
B9     C33     1.357   .     S
B9     Li9     1.098   .     S
C33    H9      1.993   .     S
H9     C73     1.996   .     S
H9     C77     2.007   .     S
H9     C69     1.999   3_565 S
H13    C41     1.997   .     S
H13    C45     2.001   .     S
H13    C37     1.996   3_565 S
H13    C53     1.997   6_565 S
H17    C49     1.997   .     S
H17    C57     1.993   .     S
H17    C61     1.997   .     S
H17    C65     1.997   .     S
Be37   Be1     1.393   1_556 D
Be37   C37     1.389   .     S
Be37   He37    1.096   .     S
B24    C1      1.356   1_556 D
B24    C37     1.356   .     S
B24    Li24    1.096   .     S
C37    H13     1.996   3_565 S
Be41   He41    1.095   3_565 S
Be41   Be41    1.393   4     A
Be41   C41     1.388   3_565 A
C41    B22     1.357   1_455 A
C41    Be41    1.388   3_565 A
He41   Be41    1.095   3_565 S
Be45   Be49    1.394   .     D
Be45   C49     1.390   .     S
Be45   He49    1.097   .     S
Be49   C45     1.389   .     S
Be49   He45    1.095   .     S
C45    B28     1.357   .     S
B28    C49     1.355   .     D
B28    Li28    1.098   .     S
Be53   Be57    1.393   .     D
Be53   C57     1.390   .     S
Be53   He57    1.097   .     S
Be57   C53     1.389   .     S
Be57   He53    1.096   .     S
C53    B32     1.357   .     S
C53    H13     1.997   6_565 S
B32    C57     1.356   .     D
B32    Li32    1.098   .     S
Be61   Be61    1.394   3_575 A
Be61   He61    1.097   3_575 S
Be61   C61     1.389   3_575 A
C61    Be61    1.389   3_575 A
C61    B40     1.356   6_565 A
He61   Be61    1.097   3_575 S
Be65   Be69    1.394   .     D
Be65   C69     1.389   .     S
Be65   He69    1.096   .     S
Be69   C65     1.390   .     S
Be69   He65    1.097   .     S
C65    B36     1.354   .     D
B36    C69     1.357   .     S
B36    Li36    1.098   .     S
C69    H9      1.999   3_565 S
Be73   C73     1.389   3_565 A
Be73   Be73    1.394   4     A
Be73   He73    1.096   3_565 S
C73    Be73    1.389   3_565 A
C73    B14     1.355   2_665 A
He73   Be73    1.096   3_565 S
Be77   C77     1.389   3_565 A
Be77   He77    1.097   3_565 S
Be77   Be77    1.389   3_575 A
C77    Be77    1.389   3_565 A
C77    B13     1.359   6     A
He77   Be77    1.097   3_565 S
Li13   B14     1.098   6_665 S
Li22   B22     1.097   5_445 S
B13    Li16    1.098   .     S
B13    C77     1.359   6     A
B13    C77     1.359   8     A
Li40   B40     1.099   .     S
B40    C61     1.356   6_565 A
B40    C61     1.356   8_545 A
Li14   B19     1.097   2_765 S
B14    C73     1.355   2_665 A
B14    C73     1.355   3_665 A
B14    Li13    1.098   6_665 S
B19    C5      1.358   2_665 A
B19    C5      1.358   3_665 A
B19    Li14    1.097   2_765 S
B22    C41     1.357   1_655 A
B22    C41     1.357   4_655 A
B22    Li22    1.097   5     S
B15    C25     1.353   1_565 A
B15    C25     1.353   3_565 A
B15    Li19    1.097   .     S
