# Supplementary material for: Data-Driven Search Algorithm for Discovery of Synthesizable Zeolitic Imidazolate Frameworks
Source: JACS Au. 2025 Mar 7;5(3):1460–70. doi: 10.1021/jacsau.5c00077 (PMC11938011; doi:10.1021/jacsau.5c00077)
Supplement: Supplementary file 5 — au5c00077_si_005.zip [file au5c00077_si_005.zip › Tier 2/T-276_55_3_76560.cif]

data_55_3_76560.lmp-nosymm
_audit_creation_date              2023-09-12
_audit_creation_method            'Materials Studio'
_symmetry_space_group_name_H-M    'P21/C'
_symmetry_Int_Tables_number       14
_symmetry_cell_setting            monoclinic
loop_
_symmetry_equiv_pos_as_xyz
  x,y,z
  -x,y+1/2,-z+1/2
  -x,-y,-z
  x,-y+1/2,z+1/2
_cell_length_a                    22.7673
_cell_length_b                    29.6209
_cell_length_c                    9.9409
_cell_angle_alpha                 90.0000
_cell_angle_beta                  89.0887
_cell_angle_gamma                 90.0000
loop_
_atom_site_label
_atom_site_type_symbol
_atom_site_fract_x
_atom_site_fract_y
_atom_site_fract_z
_atom_site_U_iso_or_equiv
_atom_site_adp_type
_atom_site_occupancy
H1     Zn    0.31123   0.05659   0.25179   0.00000  Uiso   1.00
H3     Zn    0.13469   0.19445   0.46384   0.00000  Uiso   1.00
Be1    C     0.22683   0.48619   0.55630   0.00000  Uiso   1.00
C1     N     0.28485   0.47861   0.59130   0.00000  Uiso   1.00
He1    H     0.19010   0.47229   0.61569   0.00000  Uiso   1.00
Be3    C     0.40634   0.48671   0.93538   0.00000  Uiso   1.00
C3     N     0.34837   0.47750   0.90324   0.00000  Uiso   1.00
He3    H     0.44281   0.47289   0.87505   0.00000  Uiso   1.00
Be5    C     0.14974   0.09407   0.42982   0.00000  Uiso   1.00
Be7    C     0.18967   0.06214   0.38183   0.00000  Uiso   1.00
C5     N     0.23888   0.08480   0.33227   0.00000  Uiso   1.00
B1     C     0.22739   0.12935   0.35162   0.00000  Uiso   1.00
C7     N     0.17353   0.13671   0.40802   0.00000  Uiso   1.00
He5    H     0.18638   0.02523   0.37815   0.00000  Uiso   1.00
He7    H     0.10605   0.08969   0.47610   0.00000  Uiso   1.00
Li1    H     0.25775   0.15653   0.32209   0.00000  Uiso   1.00
Be9    C     0.39954   0.16421   0.06328   0.00000  Uiso   1.00
Be11   C     0.35730   0.13022   0.06532   0.00000  Uiso   1.00
C9     N     0.36301   0.10610   0.18417   0.00000  Uiso   1.00
B3     C     0.40681   0.12674   0.25162   0.00000  Uiso   1.00
C11    N     0.43016   0.16223   0.18303   0.00000  Uiso   1.00
He9    H     0.32441   0.12088   0.99077   0.00000  Uiso   1.00
He11   H     0.40868   0.19027   0.98752   0.00000  Uiso   1.00
Li3    H     0.42130   0.11596   0.35128   0.00000  Uiso   1.00
Be13   C     0.03115   0.34451   0.82451   0.00000  Uiso   1.00
C13    N     0.04965   0.18134   0.43253   0.00000  Uiso   1.00
He13   H     0.06254   0.13855   0.25650   0.00000  Uiso   1.00
Be15   C     0.19420   0.21934   0.85628   0.00000  Uiso   1.00
Be17   C     0.19436   0.19345   0.73917   0.00000  Uiso   1.00
C15    N     0.15489   0.21266   0.65066   0.00000  Uiso   1.00
B5     C     0.13237   0.24920   0.71551   0.00000  Uiso   1.00
C17    N     0.15416   0.25429   0.84081   0.00000  Uiso   1.00
He15   H     0.21927   0.16300   0.71196   0.00000  Uiso   1.00
He17   H     0.21881   0.21537   0.94954   0.00000  Uiso   1.00
Li5    H     0.09946   0.27177   0.67206   0.00000  Uiso   1.00
Li7    H     0.26728   0.49995   0.99775   0.00000  Uiso   1.00
Be19   C     0.49179   0.19865   0.66137   0.00000  Uiso   1.00
C19    N     0.49777   0.29399   0.93616   0.00000  Uiso   1.00
He19   H     0.48727   0.18606   0.76452   0.00000  Uiso   1.00
Be21   C     0.49179   0.32500   0.04029   0.00000  Uiso   1.00
C20    N     0.49886   0.24427   0.63236   0.00000  Uiso   1.00
He21   H     0.48779   0.36129   0.02099   0.00000  Uiso   1.00
H5     Zn    0.68948   0.44332   0.75986   0.00000  Uiso   1.00
H7     Zn    0.86482   0.30555   0.96510   0.00000  Uiso   1.00
Be23   C     0.77339   0.01220   0.06026   0.00000  Uiso   1.00
C23    N     0.71551   0.02098   0.09819   0.00000  Uiso   1.00
He23   H     0.81034   0.02537   0.11772   0.00000  Uiso   1.00
Be25   C     0.59378   0.01385   0.44984   0.00000  Uiso   1.00
C25    N     0.65183   0.02278   0.41359   0.00000  Uiso   1.00
He25   H     0.55745   0.02790   0.39221   0.00000  Uiso   1.00
Be27   C     0.85030   0.40593   0.92968   0.00000  Uiso   1.00
Be29   C     0.81070   0.43783   0.88293   0.00000  Uiso   1.00
C27    N     0.76166   0.41516   0.83611   0.00000  Uiso   1.00
B7     C     0.77289   0.37063   0.85597   0.00000  Uiso   1.00
C29    N     0.82646   0.36329   0.90996   0.00000  Uiso   1.00
He27   H     0.81414   0.47472   0.87834   0.00000  Uiso   1.00
He29   H     0.89378   0.41034   0.97387   0.00000  Uiso   1.00
Li9    H     0.74259   0.34344   0.82836   0.00000  Uiso   1.00
Be31   C     0.60457   0.33661   0.56626   0.00000  Uiso   1.00
Be33   C     0.64653   0.37072   0.57124   0.00000  Uiso   1.00
C31    N     0.63870   0.39391   0.69161   0.00000  Uiso   1.00
B9     C     0.59393   0.37260   0.75706   0.00000  Uiso   1.00
C33    N     0.57198   0.33756   0.68567   0.00000  Uiso   1.00
He31   H     0.68051   0.38073   0.49763   0.00000  Uiso   1.00
He33   H     0.59694   0.31118   0.48842   0.00000  Uiso   1.00
Li11   H     0.57770   0.38246   0.85734   0.00000  Uiso   1.00
Be35   C     0.97010   0.15553   0.32457   0.00000  Uiso   1.00
C35    N     0.95022   0.31858   0.93261   0.00000  Uiso   1.00
He35   H     0.93957   0.36134   0.75661   0.00000  Uiso   1.00
Be37   C     0.80524   0.28058   0.36171   0.00000  Uiso   1.00
Be39   C     0.80500   0.30647   0.24461   0.00000  Uiso   1.00
C37    N     0.84446   0.28727   0.15319   0.00000  Uiso   1.00
B11    C     0.86707   0.25077   0.21638   0.00000  Uiso   1.00
C39    N     0.84534   0.24567   0.34330   0.00000  Uiso   1.00
He37   H     0.78004   0.33689   0.21920   0.00000  Uiso   1.00
He39   H     0.78066   0.28455   0.45679   0.00000  Uiso   1.00
Li13   H     0.89999   0.22820   0.17052   0.00000  Uiso   1.00
Li15   H     0.63410   1.00059   0.00551   0.00000  Uiso   1.00
B13    C     0.68461   1.00008   0.50399   0.00000  Uiso   1.00
B14    C     0.50220   0.25318   0.99641   0.00000  Uiso   1.00
B15    C     0.68230   0.49992   0.50432   0.00000  Uiso   1.00
B18    C    -0.00045   0.19710   0.49207   0.00000  Uiso   1.00
H9     Zn    0.50048   0.30200   0.73725   0.00000  Uiso   1.00
Li17   H    -0.00101   0.28129   0.08175   0.00000  Uiso   1.00
Li19   H     0.50806   0.22151   0.94105   0.00000  Uiso   1.00
loop_
_geom_bond_atom_site_label_1
_geom_bond_atom_site_label_2
_geom_bond_distance
_geom_bond_site_symmetry_2
_ccdc_geom_bond_type
H1     C5      2.002   .     S
H1     C9      1.992   .     S
H1     C1      2.006   4_554 S
H1     C3      2.010   4_554 S
H3     C7      2.000   .     S
H3     C13     2.004   .     S
H3     C15     1.995   .     S
H3     C17     1.995   4_554 S
Be1    C1      1.390   .     S
Be1    He1     1.096   .     S
Be1    Be23    1.392   2_655 D
C1     H1      2.006   4     S
C1     B15     1.358   3_666 D
Be3    C3      1.390   .     S
Be3    He3     1.096   .     S
Be3    Be25    1.396   2_656 D
C3     H1      2.010   4     S
C3     B13     1.356   2_646 S
Be5    Be7     1.391   .     D
Be5    C7      1.390   .     S
Be5    He7     1.097   .     S
Be7    C5      1.390   .     S
Be7    He5     1.097   .     S
C5     B1      1.358   .     S
B1     C7      1.358   .     D
B1     Li1     1.098   .     S
Be9    Be11    1.392   .     D
Be9    C11     1.390   .     S
Be9    He11    1.096   1_554 S
Be11   C9      1.389   .     S
Be11   He9     1.097   1_554 S
C9     B3      1.356   .     D
B3     C11     1.357   .     S
B3     Li3     1.097   .     S
C11    H9      2.001   4_554 S
He9    Be11    1.097   1_556 S
He11   Be9     1.096   1_556 S
Be13   He13    1.097   4     S
Be13   C13     1.390   4     S
Be13   Be35    1.390   4_455 D
C13    B18     1.359   .     D
C13    Be13    1.390   4_554 S
He13   Be13    1.097   4_554 S
Be15   Be17    1.394   .     D
Be15   C17     1.390   .     S
Be15   He17    1.097   .     S
Be17   C15     1.390   .     S
Be17   He15    1.097   .     S
C15    B5      1.356   .     S
B5     C17     1.356   .     D
B5     Li5     1.098   .     S
C17    H3      1.995   4     S
Li7    B13     1.095   2_646 S
Be19   He19    1.094   .     S
Be19   C20     1.391   .     S
Be19   Be21    1.393   4     D
C19    Be21    1.389   1_556 S
C19    B14     1.353   .     D
C19    H9      1.992   .     S
Be21   C19     1.389   1_554 S
Be21   He21    1.096   .     S
Be21   Be19    1.393   4_554 D
C20    H9      2.004   .     S
C20    B14     1.354   4_554 S
H5     C27     2.003   .     S
H5     C31     1.991   .     S
H5     C23     2.006   4     S
H5     C25     2.009   4     S
H7     C29     2.001   .     S
H7     C35     2.003   .     S
H7     C37     1.994   1_556 S
H7     C39     1.995   4     S
Be23   C23     1.389   .     S
Be23   He23    1.096   .     S
Be23   Be1     1.392   2_645 D
C23    H5      2.006   4_554 S
C23    B15     1.359   4_554 S
Be25   C25     1.390   .     S
Be25   He25    1.096   .     S
Be25   Be3     1.396   2_646 D
C25    B13     1.356   1_545 D
C25    H5      2.009   4_554 S
Be27   Be29    1.391   .     D
Be27   C29     1.390   .     S
Be27   He29    1.097   .     S
Be29   C27     1.390   .     S
Be29   He27    1.096   .     S
C27    B7      1.359   .     S
B7     C29     1.358   .     D
B7     Li9     1.098   .     S
Be31   Be33    1.392   .     D
Be31   C33     1.390   .     S
Be31   He33    1.096   .     S
Be33   C31     1.389   .     S
Be33   He31    1.097   .     S
C31    B9      1.356   .     S
B9     C33     1.357   .     D
B9     Li11    1.097   .     S
C33    H9      1.999   .     S
Be35   Be13    1.390   4_654 D
Be35   C35     1.390   4_554 S
Be35   He35    1.097   4_554 S
C35    Be35    1.390   4     S
C35    B18     1.359   4_655 S
He35   Be35    1.097   4     S
Be37   Be39    1.394   .     D
Be37   C39     1.390   .     S
Be37   He39    1.097   .     S
Be39   C37     1.389   .     S
Be39   He37    1.097   .     S
C37    H7      1.994   1_554 S
C37    B11     1.356   .     D
B11    C39     1.356   .     S
B11    Li13    1.098   .     S
C39    H7      1.995   4_554 S
Li15   B15     1.097   4_564 S
B13    C25     1.356   1_565 D
B13    C3      1.356   2_656 S
B13    Li7     1.095   2_656 S
B14    Li19    1.095   .     S
B14    C20     1.354   4     S
B15    C1      1.358   3_666 D
B15    C23     1.359   4     S
B15    Li15    1.097   4_565 S
B18    C35     1.359   4_454 S
B18    Li17    1.097   4     S
H9     C11     2.001   4     S
Li17   B18     1.097   4_554 S
