# Supplementary material for: Data-Driven Search Algorithm for Discovery of Synthesizable Zeolitic Imidazolate Frameworks
Source: JACS Au. 2025 Mar 7;5(3):1460–70. doi: 10.1021/jacsau.5c00077 (PMC11938011; doi:10.1021/jacsau.5c00077)
Supplement: Supplementary file 5 — au5c00077_si_005.zip [file au5c00077_si_005.zip › Tier 2/T-277_51_3_18548.cif]

data_51_3_18548.lmp-nosymm
_audit_creation_date              2023-09-12
_audit_creation_method            'Materials Studio'
_symmetry_space_group_name_H-M    'PMM2'
_symmetry_Int_Tables_number       25
_symmetry_cell_setting            orthorhombic
loop_
_symmetry_equiv_pos_as_xyz
  x,y,z
  -x,-y,z
  x,-y,z
  -x,y,z
_cell_length_a                    50.9064
_cell_length_b                    17.0547
_cell_length_c                    10.4076
_cell_angle_alpha                 90.0000
_cell_angle_beta                  90.0000
_cell_angle_gamma                 90.0000
loop_
_atom_site_label
_atom_site_type_symbol
_atom_site_fract_x
_atom_site_fract_y
_atom_site_fract_z
_atom_site_U_iso_or_equiv
_atom_site_adp_type
_atom_site_occupancy
H1     Zn    0.22081   0.82360   0.29328   0.00000  Uiso   1.00
H3     Zn    0.11356   0.67995   0.25764   0.00000  Uiso   1.00
H5     Zn    0.05951   0.68011   0.75728   0.00000  Uiso   1.00
B1     C     0.24937   0.82875   0.04065   0.00000  Uiso   1.00
Li3    H     0.23265   0.85817   0.99467   0.00000  Uiso   1.00
Be1    C     0.23026   0.75594   0.68031   0.00000  Uiso   1.00
Be3    C     0.21692   0.75458   0.56340   0.00000  Uiso   1.00
C1     N     0.23083   0.80011   0.47597   0.00000  Uiso   1.00
He1    H     0.19888   0.72379   0.53535   0.00000  Uiso   1.00
He3    H     0.22571   0.72748   0.77214   0.00000  Uiso   1.00
Be5    C     0.18648   0.04083   0.20232   0.00000  Uiso   1.00
C3     N     0.20817   0.93377   0.27186   0.00000  Uiso   1.00
He5    H     0.17270   0.91742   0.15883   0.00000  Uiso   1.00
Be7    C     0.16852   0.65509   0.14434   0.00000  Uiso   1.00
Be9    C     0.19332   0.68939   0.15115   0.00000  Uiso   1.00
C5     N     0.19202   0.75186   0.23659   0.00000  Uiso   1.00
B3     C     0.16692   0.75276   0.28015   0.00000  Uiso   1.00
C7     N     0.15200   0.69493   0.22823   0.00000  Uiso   1.00
He7    H     0.21167   0.67483   0.10127   0.00000  Uiso   1.00
He9    H     0.16148   0.60510   0.08773   0.00000  Uiso   1.00
Li5    H     0.15965   0.79523   0.35092   0.00000  Uiso   1.00
Be11   C     0.07778   0.45923   0.23838   0.00000  Uiso   1.00
C9     N     0.10357   0.56634   0.25115   0.00000  Uiso   1.00
He11   H     0.06141   0.58223   0.22899   0.00000  Uiso   1.00
Be13   C     0.09374   0.79708   0.60205   0.00000  Uiso   1.00
Be15   C     0.10637   0.79721   0.48319   0.00000  Uiso   1.00
C11    N     0.10276   0.72404   0.42709   0.00000  Uiso   1.00
B5     C     0.08794   0.68268   0.51134   0.00000  Uiso   1.00
C13    N     0.08247   0.72373   0.61965   0.00000  Uiso   1.00
He13   H     0.11758   0.84345   0.43472   0.00000  Uiso   1.00
He15   H     0.09222   0.84259   0.67611   0.00000  Uiso   1.00
Li7    H     0.08167   0.62182   0.49520   0.00000  Uiso   1.00
Be17   C     0.06529   0.79508   0.98615   0.00000  Uiso   1.00
Be19   C     0.07820   0.79562   0.10434   0.00000  Uiso   1.00
C15    N     0.09074   0.72386   0.11933   0.00000  Uiso   1.00
B7     C     0.08562   0.68311   0.01029   0.00000  Uiso   1.00
C17    N     0.06985   0.72299   0.92815   0.00000  Uiso   1.00
He17   H     0.07919   0.84067   0.17935   0.00000  Uiso   1.00
He19   H     0.05301   0.83961   0.93957   0.00000  Uiso   1.00
Li9    H     0.09274   0.62331   0.99235   0.00000  Uiso   1.00
Be21   C     0.09511   0.45925   0.74459   0.00000  Uiso   1.00
C19    N     0.06924   0.56634   0.75171   0.00000  Uiso   1.00
He21   H     0.11155   0.58221   0.73828   0.00000  Uiso   1.00
Be23   C     0.01367   0.24913   0.61259   0.00000  Uiso   1.00
C21    N     0.02219   0.70108   0.70967   0.00000  Uiso   1.00
He23   H     0.02766   0.78205   0.55073   0.00000  Uiso   1.00
H7     Zn    0.28110   0.82495   0.79238   0.00000  Uiso   1.00
H9     Zn    0.38751   0.67907   0.68083   0.00000  Uiso   1.00
H11    Zn    0.44070   0.68072   0.18143   0.00000  Uiso   1.00
Be25   C     0.28754   0.77290   0.06911   0.00000  Uiso   1.00
Be27   C     0.27422   0.77335   0.18602   0.00000  Uiso   1.00
C23    N     0.27144   0.80697   0.97680   0.00000  Uiso   1.00
He25   H     0.28012   0.75136   0.28078   0.00000  Uiso   1.00
He27   H     0.30702   0.74981   0.04432   0.00000  Uiso   1.00
B13    C     0.25166   0.82867   0.54261   0.00000  Uiso   1.00
C25    N     0.25204   0.80425   0.66689   0.00000  Uiso   1.00
Li14   H     0.26648   0.86782   0.50072   0.00000  Uiso   1.00
Be29   C     0.30998   0.04082   0.65898   0.00000  Uiso   1.00
C27    N     0.29313   0.93386   0.75544   0.00000  Uiso   1.00
He29   H     0.32072   0.91742   0.59852   0.00000  Uiso   1.00
Be31   C     0.33032   0.63293   0.72760   0.00000  Uiso   1.00
Be33   C     0.30604   0.66782   0.74965   0.00000  Uiso   1.00
C29    N     0.30969   0.74840   0.75487   0.00000  Uiso   1.00
B15    C     0.33589   0.75969   0.73844   0.00000  Uiso   1.00
C31    N     0.34922   0.69154   0.72119   0.00000  Uiso   1.00
He31   H     0.28650   0.64156   0.76055   0.00000  Uiso   1.00
He33   H     0.33536   0.57087   0.71871   0.00000  Uiso   1.00
Li16   H     0.34527   0.81761   0.73949   0.00000  Uiso   1.00
Be35   C     0.42357   0.45922   0.72484   0.00000  Uiso   1.00
C33    N     0.39874   0.56631   0.68846   0.00000  Uiso   1.00
He35   H     0.43929   0.58221   0.74926   0.00000  Uiso   1.00
Be37   C     0.40175   0.79077   0.32551   0.00000  Uiso   1.00
Be39   C     0.38906   0.78988   0.44427   0.00000  Uiso   1.00
C35    N     0.39603   0.72115   0.50736   0.00000  Uiso   1.00
B17    C     0.41291   0.68368   0.42763   0.00000  Uiso   1.00
C37    N     0.41653   0.72261   0.31545   0.00000  Uiso   1.00
He37   H     0.37545   0.83195   0.48794   0.00000  Uiso   1.00
He39   H     0.40121   0.83360   0.24697   0.00000  Uiso   1.00
Li18   H     0.42200   0.62684   0.44988   0.00000  Uiso   1.00
Be41   C     0.43832   0.79137   0.94480   0.00000  Uiso   1.00
Be43   C     0.42552   0.79194   0.82627   0.00000  Uiso   1.00
C39    N     0.41077   0.72368   0.81687   0.00000  Uiso   1.00
B19    C     0.41459   0.68495   0.92913   0.00000  Uiso   1.00
C41    N     0.43160   0.72251   0.00812   0.00000  Uiso   1.00
He41   H     0.42594   0.83473   0.74767   0.00000  Uiso   1.00
He43   H     0.45193   0.83360   0.98812   0.00000  Uiso   1.00
Li20   H     0.40554   0.62816   0.95199   0.00000  Uiso   1.00
Be45   C     0.40565   0.45926   0.19846   0.00000  Uiso   1.00
C43    N     0.43149   0.56640   0.18821   0.00000  Uiso   1.00
He45   H     0.38922   0.58208   0.20686   0.00000  Uiso   1.00
Be47   C     0.48632   0.25269   0.33498   0.00000  Uiso   1.00
C45    N     0.47782   0.70194   0.23221   0.00000  Uiso   1.00
He47   H     0.47232   0.77584   0.40004   0.00000  Uiso   1.00
C47    N     0.25012   0.80968   0.16736   0.00000  Uiso   1.00
Li1    H     1.00000   0.63225   0.84705   0.00000  Uiso   1.00
B12    C     1.00000   0.67322   0.76575   0.00000  Uiso   1.00
B9     C     0.22069   1.00000   0.30993   0.00000  Uiso   1.00
Li11   H     0.23880   1.00000   0.36752   0.00000  Uiso   1.00
B21    C     0.28303   1.00000   0.80830   0.00000  Uiso   1.00
Li22   H     0.26906   1.00000   0.88851   0.00000  Uiso   1.00
B10    C     0.11822   0.50000   0.26103   0.00000  Uiso   1.00
Li12   H     0.13963   0.50000   0.27304   0.00000  Uiso   1.00
B11    C     0.05452   0.50000   0.75819   0.00000  Uiso   1.00
Li13   H     0.03299   0.50000   0.76372   0.00000  Uiso   1.00
B22    C     0.38491   0.50000   0.66361   0.00000  Uiso   1.00
Li23   H     0.36484   0.50000   0.62581   0.00000  Uiso   1.00
B23    C     0.44616   0.50000   0.17962   0.00000  Uiso   1.00
Li24   H     0.46764   0.50000   0.17135   0.00000  Uiso   1.00
B24    C     0.50000   0.32365   0.17330   0.00000  Uiso   1.00
Li25   H     0.50000   0.63897   0.08744   0.00000  Uiso   1.00
loop_
_geom_bond_atom_site_label_1
_geom_bond_atom_site_label_2
_geom_bond_distance
_geom_bond_site_symmetry_2
_ccdc_geom_bond_type
H1     C1      2.009   .     S
H1     C3      1.999   .     S
H1     C5      1.998   .     S
H1     C47     2.000   .     S
H3     C7      1.997   .     S
H3     C9      2.004   .     S
H3     C11     1.994   .     S
H3     C15     1.996   .     S
H5     C13     1.993   .     S
H5     C17     1.994   .     S
H5     C19     2.003   .     S
H5     C21     1.996   .     S
B1     Li3     1.098   1_554 S
B1     C23     1.358   1_554 D
B1     C47     1.359   .     S
Li3    B1      1.098   1_556 S
Be1    Be3     1.394   .     D
Be1    He3     1.097   .     S
Be1    C25     1.389   .     S
Be3    C1      1.390   .     S
Be3    He1     1.097   .     S
C1     B13     1.358   .     D
Be5    He5     1.097   3_565 S
Be5    Be5     1.393   3     A
Be5    C3      1.390   3_565 A
C3     B9      1.356   .     A
C3     Be5     1.390   3_565 A
He5    Be5     1.097   3_565 S
Be7    Be9     1.393   .     D
Be7    C7      1.389   .     S
Be7    He9     1.097   .     S
Be9    C5      1.389   .     S
Be9    He7     1.097   .     S
C5     B3      1.356   .     D
B3     C7      1.357   .     S
B3     Li5     1.097   .     S
Be11   C9      1.390   3_565 A
Be11   He11    1.097   3_565 S
Be11   Be11    1.391   3_565 A
C9     B10     1.359   .     A
C9     Be11    1.390   3_565 A
He11   Be11    1.097   3_565 S
Be13   Be15    1.394   .     D
Be13   C13     1.389   .     S
Be13   He15    1.097   .     S
Be15   C11     1.390   .     S
Be15   He13    1.096   .     S
C11    B5      1.355   .     D
B5     C13     1.356   .     S
B5     Li7     1.099   .     S
Be17   Be19    1.395   1_556 D
Be17   C17     1.389   .     S
Be17   He19    1.096   .     S
Be19   Be17    1.395   1_554 D
Be19   C15     1.389   .     S
Be19   He17    1.096   .     S
C15    B7      1.356   .     D
B7     C17     1.355   1_554 S
B7     Li9     1.098   1_554 S
C17    B7      1.355   1_556 S
Li9    B7      1.098   1_556 S
Be21   C19     1.390   3_565 A
Be21   He21    1.097   3_565 S
Be21   Be21    1.390   3_565 A
C19    B11     1.359   .     A
C19    Be21    1.390   3_565 A
He21   Be21    1.097   3_565 S
Be23   C21     1.389   3_565 A
Be23   He23    1.097   3_565 S
Be23   Be23    1.392   4     A
C21    B12     1.357   1_455 A
C21    Be23    1.389   3_565 A
He23   Be23    1.097   3_565 S
H7     C23     2.005   .     S
H7     C25     2.004   .     S
H7     C27     1.993   .     S
H7     C29     1.994   .     S
H9     C31     2.005   .     S
H9     C33     2.008   .     S
H9     C35     1.991   .     S
H9     C39     1.996   .     S
H11    C37     1.992   .     S
H11    C41     1.994   .     S
H11    C43     2.007   .     S
H11    C45     1.995   .     S
Be25   Be27    1.393   .     D
Be25   C23     1.390   1_554 S
Be25   He27    1.097   .     S
Be27   He25    1.097   .     S
Be27   C47     1.388   .     S
C23    Be25    1.390   1_556 S
C23    B1      1.358   1_556 D
B13    C25     1.359   .     S
B13    Li14    1.098   .     S
Be29   C27     1.390   3_565 A
Be29   He29    1.096   3_565 S
Be29   Be29    1.393   3     A
C27    B21     1.356   .     A
C27    Be29    1.390   3_565 A
He29   Be29    1.096   3_565 S
Be31   Be33    1.390   .     D
Be31   C31     1.389   .     S
Be31   He33    1.093   .     S
Be33   C29     1.388   .     S
Be33   He31    1.097   .     S
C29    B15     1.358   .     S
B15    C31     1.358   .     D
B15    Li16    1.097   .     S
Be35   C33     1.390   3_565 A
Be35   He35    1.097   3_565 S
Be35   Be35    1.391   3_565 A
C33    B22     1.357   .     A
C33    Be35    1.390   3_565 A
He35   Be35    1.097   3_565 S
Be37   Be39    1.395   .     D
Be37   C37     1.389   .     S
Be37   He39    1.097   .     S
Be39   C35     1.390   .     S
Be39   He37    1.096   .     S
C35    B17     1.355   .     D
B17    C37     1.356   .     S
B17    Li18    1.099   .     S
Be41   Be43    1.395   .     D
Be41   C41     1.389   1_556 S
Be41   He43    1.097   .     S
Be43   C39     1.389   .     S
Be43   He41    1.097   .     S
C39    B19     1.356   .     D
B19    C41     1.355   1_556 S
B19    Li20    1.099   .     S
C41    Be41    1.389   1_554 S
C41    B19     1.355   1_554 S
Be45   C43     1.390   3_565 A
Be45   He45    1.097   3_565 S
Be45   Be45    1.390   3_565 A
C43    B23     1.359   .     A
C43    Be45    1.390   3_565 A
He45   Be45    1.097   3_565 S
Be47   He47    1.097   3_565 S
Be47   Be47    1.393   4_655 A
Be47   C45     1.389   3_565 A
C45    Be47    1.389   3_565 A
C45    B24     1.357   2_665 A
He47   Be47    1.097   3_565 S
Li1    B12     1.097   .     S
B12    C21     1.357   1_655 A
B12    C21     1.357   4_655 A
B9     C3      1.356   3_575 A
B9     Li11    1.100   .     S
B21    C27     1.356   3_575 A
B21    Li22    1.097   .     S
B10    C9      1.359   3_565 A
B10    Li12    1.097   .     S
B11    C19     1.359   3_565 A
B11    Li13    1.097   .     S
B22    C33     1.357   3_565 A
B22    Li23    1.095   .     S
B23    C43     1.359   3_565 A
B23    Li24    1.097   .     S
B24    C45     1.357   2_665 A
B24    C45     1.357   3_565 A
B24    Li25    1.098   2_665 S
Li25   B24     1.098   2_665 S
