# Supplementary material for: Data-Driven Search Algorithm for Discovery of Synthesizable Zeolitic Imidazolate Frameworks
Source: JACS Au. 2025 Mar 7;5(3):1460–70. doi: 10.1021/jacsau.5c00077 (PMC11938011; doi:10.1021/jacsau.5c00077)
Supplement: Supplementary file 5 — au5c00077_si_005.zip [file au5c00077_si_005.zip › Tier 2/T-278_65_3_4933.cif]

data_65_3_4933.lmp-nosymm
_audit_creation_date              2023-09-12
_audit_creation_method            'Materials Studio'
_symmetry_space_group_name_H-M    'C2/M'
_symmetry_Int_Tables_number       12
_symmetry_cell_setting            monoclinic
loop_
_symmetry_equiv_pos_as_xyz
  x,y,z
  -x,y,-z
  -x,-y,-z
  x,-y,z
  x+1/2,y+1/2,z
  -x+1/2,y+1/2,-z
  -x+1/2,-y+1/2,-z
  x+1/2,-y+1/2,z
_cell_length_a                    50.1789
_cell_length_b                    17.3949
_cell_length_c                    18.1746
_cell_angle_alpha                 90.0000
_cell_angle_beta                  90.8342
_cell_angle_gamma                 90.0000
loop_
_atom_site_label
_atom_site_type_symbol
_atom_site_fract_x
_atom_site_fract_y
_atom_site_fract_z
_atom_site_U_iso_or_equiv
_atom_site_adp_type
_atom_site_occupancy
H1     Zn   -0.80630   0.17637  -0.16297   0.00000  Uiso   1.00
H2     Zn   -0.19712  -0.17605  -0.16618   0.00000  Uiso   1.00
H5     Zn   -0.39904   0.17601  -0.33231   0.00000  Uiso   1.00
H6     Zn   -0.60720  -0.17443  -0.33295   0.00000  Uiso   1.00
H9     Zn   -0.50118   0.17696  -0.16462   0.00000  Uiso   1.00
Be1    C    -0.23992   0.23455  -0.27213   0.00000  Uiso   1.00
Be2    C    -0.76536   0.23372  -0.27134   0.00000  Uiso   1.00
C1     N    -0.77294   0.22596  -0.19853   0.00000  Uiso   1.00
B1     C    -0.25165  -0.75019  -0.15779   0.00000  Uiso   1.00
C2     N    -0.23106   0.22603  -0.19980   0.00000  Uiso   1.00
He1    H    -0.77858   0.21747  -0.31732   0.00000  Uiso   1.00
He2    H    -0.22753   0.21875  -0.31892   0.00000  Uiso   1.00
Li1    H    -0.25112  -0.75052  -0.09741   0.00000  Uiso   1.00
Be5    C    -0.67673   0.21949  -0.04066   0.00000  Uiso   1.00
Be6    C    -0.32408   0.21946  -0.03590   0.00000  Uiso   1.00
C5     N    -0.81349   0.21148  -0.06026   0.00000  Uiso   1.00
B3     C    -0.19388   0.17278  -1.00166   0.00000  Uiso   1.00
C6     N    -1.18783   0.21142  -0.06414   0.00000  Uiso   1.00
He5    H    -0.33157   0.17554  -0.07413   0.00000  Uiso   1.00
He6    H    -0.67009   0.17554  -0.07945   0.00000  Uiso   1.00
Li3    H    -0.20295   0.11531  -1.00127   0.00000  Uiso   1.00
Be9    C    -0.77113  -0.03990  -0.13838   0.00000  Uiso   1.00
C9     N    -0.79650   0.06505  -0.15829   0.00000  Uiso   1.00
He9    H    -0.75471   0.07984  -0.12669   0.00000  Uiso   1.00
Be11   C    -0.23178   0.03990  -0.13808   0.00000  Uiso   1.00
C11    N    -0.20693  -0.06501  -0.16063   0.00000  Uiso   1.00
He11   H    -0.24788  -0.07985  -0.12469   0.00000  Uiso   1.00
Be13   C    -0.86059   0.18989  -0.34104   0.00000  Uiso   1.00
Be14   C    -0.83989   0.15510  -0.30164   0.00000  Uiso   1.00
C13    N    -0.83550   0.19665  -0.23733   0.00000  Uiso   1.00
B7     C    -0.35291  -0.75641  -0.24114   0.00000  Uiso   1.00
C14    N    -0.36841  -0.75526  -0.30313   0.00000  Uiso   1.00
He13   H    -0.82835   0.10349  -0.31460   0.00000  Uiso   1.00
He14   H     0.13008   0.17322  -0.39357   0.00000  Uiso   1.00
Li7    H    -0.35436   0.19925  -0.19853   0.00000  Uiso   1.00
Be15   C    -0.14669  -0.19273  -0.34842   0.00000  Uiso   1.00
Be16   C    -0.16693  -0.15772  -0.30907   0.00000  Uiso   1.00
C15    N    -0.16933  -0.19569  -0.24223   0.00000  Uiso   1.00
B8     C    -0.65120  -0.24640  -0.24423   0.00000  Uiso   1.00
C16    N    -0.63705  -0.24569  -0.30736   0.00000  Uiso   1.00
He15   H    -0.17941  -0.10817  -0.32373   0.00000  Uiso   1.00
He16   H    -0.13875  -0.17863  -0.40263   0.00000  Uiso   1.00
Li8    H    -0.64797  -0.20532  -0.19919   0.00000  Uiso   1.00
Be21   C    -0.57105   0.22101  -0.45580   0.00000  Uiso   1.00
Be22   C    -0.43040   0.22098  -0.46793   0.00000  Uiso   1.00
C21    N    -0.40715   0.18849  -0.43958   0.00000  Uiso   1.00
B11    C    -0.39239   0.17016  -0.49912   0.00000  Uiso   1.00
C22    N    -0.59514   0.18810  -0.43628   0.00000  Uiso   1.00
He21   H    -0.44641  -0.75858  -0.43246   0.00000  Uiso   1.00
He22   H    -0.55659  -0.75802  -0.41466   0.00000  Uiso   1.00
Li11   H    -0.37262   0.14330  -0.49544   0.00000  Uiso   1.00
Be25   C    -0.38585  -0.03997  -0.23387   0.00000  Uiso   1.00
C25    N    -0.39340   0.06521  -0.30362   0.00000  Uiso   1.00
He25   H    -0.38108   0.07996  -0.18903   0.00000  Uiso   1.00
Be27   C    -0.64284   0.03996  -0.29324   0.00000  Uiso   1.00
C27    N    -0.61836  -0.06503  -0.31867   0.00000  Uiso   1.00
He27   H    -0.65863  -0.08002  -0.27765   0.00000  Uiso   1.00
Be29   C    -0.96133   0.20742  -0.22693   0.00000  Uiso   1.00
Be30   C    -0.93744   0.20819  -0.26479   0.00000  Uiso   1.00
C29    N    -0.43089   0.21582  -0.27965   0.00000  Uiso   1.00
B15    C    -0.45124   0.17341  -0.25276   0.00000  Uiso   1.00
C30    N    -0.46987   0.21714  -0.21911   0.00000  Uiso   1.00
He29   H    -0.92450   0.16038  -0.28063   0.00000  Uiso   1.00
He30   H    -0.97257   0.15888  -0.20482   0.00000  Uiso   1.00
Li15   H    -0.45233   0.11054  -0.25732   0.00000  Uiso   1.00
Be31   C    -1.04958  -0.22637  -0.19431   0.00000  Uiso   1.00
Be32   C    -0.07385  -0.22705  -0.23199   0.00000  Uiso   1.00
C31    N    -0.57640  -0.20286  -0.26792   0.00000  Uiso   1.00
B16    C    -0.55347  -0.16424  -0.25244   0.00000  Uiso   1.00
C32    N    -0.53690  -0.20391  -0.20647   0.00000  Uiso   1.00
He31   H    -0.08950  -0.18310  -0.23451   0.00000  Uiso   1.00
He32   H    -1.04078  -0.18141  -0.15944   0.00000  Uiso   1.00
Li16   H    -0.54907  -0.10664  -0.27359   0.00000  Uiso   1.00
Be37   C    -0.46992  -0.03988  -0.11836   0.00000  Uiso   1.00
C37    N    -0.49349   0.06505  -0.15136   0.00000  Uiso   1.00
He37   H    -0.45476   0.07984  -0.09711   0.00000  Uiso   1.00
Be39   C    -1.00005   0.20434  -0.03828   0.00000  Uiso   1.00
C39    N    -0.49989   0.21980  -0.06220   0.00000  Uiso   1.00
He39   H    -0.99998   0.15595  -0.07682   0.00000  Uiso   1.00
B5     C    -0.81117   0.00000  -0.16761   0.00000  Uiso   1.00
Li5    H    -0.83239   0.00000  -0.18318   0.00000  Uiso   1.00
B6     C    -0.19251   0.00000  -0.17151   0.00000  Uiso   1.00
Li6    H    -0.17171   0.00000  -0.18939   0.00000  Uiso   1.00
B13    C    -0.39809   0.00000  -0.34309   0.00000  Uiso   1.00
Li13   H    -0.40444   0.00000  -0.40115   0.00000  Uiso   1.00
B14    C    -0.60434   0.00000  -0.33275   0.00000  Uiso   1.00
Li14   H    -0.58399   0.00000  -0.35403   0.00000  Uiso   1.00
B19    C    -0.50695   0.00000  -0.17023   0.00000  Uiso   1.00
Li19   H    -0.52668   0.00000  -0.19694   0.00000  Uiso   1.00
B58    C     0.50000   0.17661  -1.00000   0.00000  Uiso   1.00
Li58   H     0.50000   0.11348  -1.00000   0.00000  Uiso   1.00
loop_
_geom_bond_atom_site_label_1
_geom_bond_atom_site_label_2
_geom_bond_distance
_geom_bond_site_symmetry_2
_ccdc_geom_bond_type
H1     C1      1.999   .     S
H1     C5      2.002   .     S
H1     C9      1.999   .     S
H1     C13     2.010   .     S
H2     C11     1.996   .     S
H2     C15     2.007   .     S
H2     C2      2.000   4     S
H2     C6      2.003   4_655 S
H5     C14     2.012   1_565 S
H5     C21     1.998   .     S
H5     C25     2.016   .     S
H5     C29     1.999   .     S
H6     C16     2.004   .     S
H6     C27     2.002   .     S
H6     C31     1.994   .     S
H6     C22     1.996   4     S
H9     C30     1.996   .     S
H9     C37     1.998   .     S
H9     C39     2.005   .     S
H9     C32     1.993   4     S
Be1    C2      1.389   .     S
Be1    He2     1.096   .     S
Be1    Be2     1.391   8     D
Be2    C1      1.389   .     S
Be2    He1     1.096   .     S
Be2    Be1     1.391   8_455 D
C1     B1      1.358   8_445 D
B1     C2      1.358   1_545 S
B1     Li1     1.097   .     S
B1     C1      1.358   8_545 D
C2     B1      1.358   1_565 S
C2     H2      2.000   4     S
Be5    He6     1.095   .     S
Be5    Be6     1.391   2_455 D
Be5    C6      1.389   8     S
Be6    He5     1.095   .     S
Be6    Be5     1.391   2_455 D
Be6    C5      1.389   8     S
C5     Be6     1.389   8_455 S
C5     B3      1.358   2_454 S
B3     C6      1.358   1_654 D
B3     Li3     1.098   .     S
B3     C5      1.358   2_454 S
C6     B3      1.358   1_456 D
C6     H2      2.003   4_455 S
C6     Be5     1.389   8_455 S
Be9    He9     1.096   4     S
Be9    Be9     1.388   4     A
Be9    C9      1.389   4     A
C9     B5      1.359   .     A
C9     Be9     1.389   4     A
He9    Be9     1.096   4     S
Be11   Be11    1.388   4     A
Be11   C11     1.389   4     A
Be11   He11    1.096   4     S
C11    B6      1.359   .     A
C11    Be11    1.389   4     A
He11   Be11    1.096   4     S
Be13   Be14    1.391   .     D
Be13   He14    1.096   1_455 S
Be13   C14     1.389   8_445 S
Be14   C13     1.389   .     S
Be14   He13    1.096   .     S
C13    B7      1.359   8_445 S
B7     C14     1.360   .     D
B7     Li7     1.096   1_545 S
B7     C13     1.359   8_545 S
C14    H5      2.012   1_545 S
C14    Be13    1.389   8_545 S
He14   Be13    1.096   1_655 S
Li7    B7      1.096   1_565 S
Be15   Be16    1.391   .     D
Be15   He16    1.096   .     S
Be15   C16     1.388   8_545 S
Be16   C15     1.390   .     S
Be16   He15    1.096   .     S
C15    B8      1.358   8_545 S
B8     C16     1.358   .     D
B8     Li8     1.097   .     S
B8     C15     1.358   8_445 S
C16    Be15    1.388   8_445 S
Be21   C22     1.389   .     S
Be21   He22    1.097   1_565 S
Be21   Be22    1.389   2_454 D
Be22   C21     1.389   .     S
Be22   He21    1.096   1_565 S
Be22   Be21    1.389   2_454 D
C21    B11     1.358   .     D
B11    Li11    1.098   .     S
B11    C22     1.359   2_454 S
C22    H6      1.996   4     S
C22    B11     1.359   2_454 S
He21   Be22    1.096   1_545 S
He22   Be21    1.097   1_545 S
Be25   He25    1.095   4     S
Be25   C25     1.389   4     A
Be25   Be25    1.390   4     A
C25    B13     1.361   .     A
C25    Be25    1.389   4     A
He25   Be25    1.095   4     S
Be27   Be27    1.390   4     A
Be27   He27    1.096   4     S
Be27   C27     1.389   4     A
C27    B14     1.358   .     A
C27    Be27    1.389   4     A
He27   Be27    1.096   4     S
Be29   Be30    1.391   .     D
Be29   He30    1.095   .     S
Be29   C30     1.388   8_455 S
Be30   He29    1.096   .     S
Be30   C29     1.390   8_455 S
C29    B15     1.357   .     S
C29    Be30    1.390   8     S
B15    C30     1.358   .     D
B15    Li15    1.098   .     S
C30    Be29    1.388   8     S
Be31   Be32    1.389   1_455 D
Be31   He32    1.095   .     S
Be31   C32     1.389   8_445 S
Be32   Be31    1.389   1_655 D
Be32   He31    1.096   .     S
Be32   C31     1.388   8_545 S
C31    B16     1.358   .     S
C31    Be32    1.388   8_445 S
B16    C32     1.358   .     D
B16    Li16    1.097   .     S
C32    H9      1.993   4     S
C32    Be31    1.389   8_545 S
Be37   C37     1.389   4     A
Be37   Be37    1.387   4     A
Be37   He37    1.097   4     S
C37    B19     1.359   .     A
C37    Be37    1.389   4     A
He37   Be37    1.097   4     S
Be39   He39    1.095   .     S
Be39   Be39    1.391   2_355 A
Be39   C39     1.389   8_455 A
C39    B58     1.357   1_456 A
C39    Be39    1.389   8     A
B5     C9      1.359   4     A
B5     Li5     1.098   .     S
B6     C11     1.359   4     A
B6     Li6     1.098   .     S
B13    C25     1.361   4     A
B13    Li13    1.098   .     S
B14    C27     1.358   4     A
B14    Li14    1.097   .     S
B19    C37     1.359   4     A
B19    Li19    1.097   .     S
B58    C39     1.357   1_654 A
B58    C39     1.357   2_554 A
B58    Li58    1.098   .     S
