# Supplementary material for: Data-Driven Search Algorithm for Discovery of Synthesizable Zeolitic Imidazolate Frameworks
Source: JACS Au. 2025 Mar 7;5(3):1460–70. doi: 10.1021/jacsau.5c00077 (PMC11938011; doi:10.1021/jacsau.5c00077)
Supplement: Supplementary file 5 — au5c00077_si_005.zip [file au5c00077_si_005.zip › Tier 2/T-279_65_3_3291.cif]

data_65_3_3291.lmp-nosymm
_audit_creation_date              2023-09-12
_audit_creation_method            'Materials Studio'
_symmetry_space_group_name_H-M    'PM'
_symmetry_Int_Tables_number       6
_symmetry_cell_setting            monoclinic
loop_
_symmetry_equiv_pos_as_xyz
  x,y,z
  x,-y,z
_cell_length_a                    24.8702
_cell_length_b                    36.9013
_cell_length_c                    15.5931
_cell_angle_alpha                 90.0000
_cell_angle_beta                  90.3332
_cell_angle_gamma                 90.0000
loop_
_atom_site_label
_atom_site_type_symbol
_atom_site_fract_x
_atom_site_fract_y
_atom_site_fract_z
_atom_site_U_iso_or_equiv
_atom_site_adp_type
_atom_site_occupancy
H1     Zn    0.31215   0.17055   0.19292   0.00000  Uiso   1.00
H2     Zn    0.11897   0.08122   0.20163   0.00000  Uiso   1.00
Be1    C     0.39310   0.26612   0.26182   0.00000  Uiso   1.00
C1     N     0.33995   0.21822   0.23271   0.00000  Uiso   1.00
He1    H     0.42639   0.21177   0.22070   0.00000  Uiso   1.00
Be2    C     0.23615   0.18682   0.95541   0.00000  Uiso   1.00
C2     N     0.28705   0.17519   0.07203   0.00000  Uiso   1.00
He2    H     0.20672   0.19695   0.09029   0.00000  Uiso   1.00
Be3    C     0.17861   0.13166   0.33298   0.00000  Uiso   1.00
Be4    C     0.22482   0.15308   0.33103   0.00000  Uiso   1.00
C3     N     0.24619   0.15106   0.24906   0.00000  Uiso   1.00
B1     C     0.21356   0.12814   0.20497   0.00000  Uiso   1.00
C4     N     0.17145   0.11640   0.25222   0.00000  Uiso   1.00
He3    H     0.24381   0.16979   0.38084   0.00000  Uiso   1.00
He4    H     0.15011   0.12641   0.38488   0.00000  Uiso   1.00
Li1    H     0.21955   0.12075   0.13742   0.00000  Uiso   1.00
Be5    C     0.42060   0.08382   0.17656   0.00000  Uiso   1.00
Be6    C     0.37731   0.10387   0.14549   0.00000  Uiso   1.00
C5     N     0.37054   0.13370   0.19863   0.00000  Uiso   1.00
B2     C     0.40846   0.13032   0.26106   0.00000  Uiso   1.00
C6     N     0.43961   0.10050   0.25068   0.00000  Uiso   1.00
He5    H     0.35131   0.09932   0.08950   0.00000  Uiso   1.00
He6    H     0.43857   0.05868   0.15256   0.00000  Uiso   1.00
Li2    H     0.41323   0.14947   0.31443   0.00000  Uiso   1.00
C7     N     0.04569   0.08379   0.25285   0.00000  Uiso   1.00
He7    H     0.05956   0.08298   0.39037   0.00000  Uiso   1.00
Be7    C     0.09735   0.13133   0.96227   0.00000  Uiso   1.00
C8     N     0.11188   0.09641   0.07868   0.00000  Uiso   1.00
He8    H     0.09378   0.15344   0.09743   0.00000  Uiso   1.00
Be8    C     0.19979   1.01888   0.21101   0.00000  Uiso   1.00
C9     N     0.14671   0.03059   0.20946   0.00000  Uiso   1.00
He9    H     0.23327   0.03822   0.21348   0.00000  Uiso   1.00
H3     Zn    0.31421   0.32101   0.70032   0.00000  Uiso   1.00
H4     Zn    0.12929   0.41875   0.70596   0.00000  Uiso   1.00
Be9    C     0.39118   0.22396   0.77062   0.00000  Uiso   1.00
C10    N     0.34005   0.27254   0.73870   0.00000  Uiso   1.00
He10   H     0.42685   0.27894   0.74051   0.00000  Uiso   1.00
Be10   C     0.23817   0.30617   0.46200   0.00000  Uiso   1.00
C11    N     0.28926   0.31604   0.57932   0.00000  Uiso   1.00
He11   H     0.20653   0.29868   0.59660   0.00000  Uiso   1.00
Be11   C     0.18325   0.36562   0.83711   0.00000  Uiso   1.00
Be12   C     0.22719   0.34211   0.83603   0.00000  Uiso   1.00
C12    N     0.24948   0.34321   0.75461   0.00000  Uiso   1.00
B3     C     0.21971   0.36770   0.71003   0.00000  Uiso   1.00
C13    N     0.17847   0.38135   0.75642   0.00000  Uiso   1.00
He12   H     0.24395   0.32447   0.88606   0.00000  Uiso   1.00
He13   H     0.15484   0.37209   0.88837   0.00000  Uiso   1.00
Li3    H     0.22708   0.37488   0.64272   0.00000  Uiso   1.00
Be13   C     0.41821   0.40965   0.67515   0.00000  Uiso   1.00
Be14   C     0.37659   0.38749   0.64650   0.00000  Uiso   1.00
C14    N     0.37154   0.35881   0.70359   0.00000  Uiso   1.00
B4     C     0.40873   0.36501   0.76594   0.00000  Uiso   1.00
C15    N     0.43783   0.39551   0.75175   0.00000  Uiso   1.00
He14   H     0.35059   0.38989   0.58980   0.00000  Uiso   1.00
He15   H     0.43462   0.43466   0.64771   0.00000  Uiso   1.00
Li4    H     0.41446   0.34740   0.82195   0.00000  Uiso   1.00
C16    N     0.05543   0.41632   0.75523   0.00000  Uiso   1.00
He16   H     0.06790   0.41703   0.89310   0.00000  Uiso   1.00
Be15   C     0.10665   0.36964   0.46577   0.00000  Uiso   1.00
C17    N     0.12236   0.40409   0.58260   0.00000  Uiso   1.00
He17   H     0.09965   0.34777   0.60076   0.00000  Uiso   1.00
Be16   C     0.21046   0.48111   0.71755   0.00000  Uiso   1.00
C18    N     0.15739   0.46938   0.71508   0.00000  Uiso   1.00
He18   H     0.24394   0.46178   0.72047   0.00000  Uiso   1.00
H5     Zn    0.30750   0.16531   0.80680   0.00000  Uiso   1.00
H6     Zn    0.10967   0.08128   0.81034   0.00000  Uiso   1.00
Be17   C     0.39265   0.26052   0.74859   0.00000  Uiso   1.00
C19    N     0.33776   0.21291   0.77070   0.00000  Uiso   1.00
He19   H     0.42391   0.20496   0.78505   0.00000  Uiso   1.00
Be18   C     0.23744   0.18819   0.04457   0.00000  Uiso   1.00
C20    N     0.28490   0.17285   0.92760   0.00000  Uiso   1.00
He20   H     0.20414   0.19418   0.91000   0.00000  Uiso   1.00
Be19   C     0.16759   0.13014   0.67459   0.00000  Uiso   1.00
Be20   C     0.21508   0.15026   0.67344   0.00000  Uiso   1.00
C21    N     0.23892   0.14772   0.75400   0.00000  Uiso   1.00
B5     C     0.20633   0.12581   0.80035   0.00000  Uiso   1.00
C22    N     0.16207   0.11521   0.75589   0.00000  Uiso   1.00
He21   H     0.23349   0.16635   0.62229   0.00000  Uiso   1.00
He22   H     0.13714   0.12563   0.62461   0.00000  Uiso   1.00
Li5    H     0.21396   0.11835   0.86756   0.00000  Uiso   1.00
Be21   C     0.41050   0.07517   0.82902   0.00000  Uiso   1.00
Be22   C     0.36581   0.09501   0.85502   0.00000  Uiso   1.00
C23    N     0.36301   0.12622   0.80529   0.00000  Uiso   1.00
B6     C     0.40449   0.12381   0.74950   0.00000  Uiso   1.00
C24    N     0.43415   0.09333   0.76090   0.00000  Uiso   1.00
He23   H     0.33643   0.08966   0.90563   0.00000  Uiso   1.00
He24   H     0.42669   0.04937   0.85257   0.00000  Uiso   1.00
Li6    H     0.41278   0.14413   0.69988   0.00000  Uiso   1.00
C25    N     0.03466   0.08397   0.76439   0.00000  Uiso   1.00
He25   H     0.04362   0.08322   0.62602   0.00000  Uiso   1.00
Be23   C     0.09959   0.13130   0.05148   0.00000  Uiso   1.00
C26    N     0.10814   0.09644   0.93370   0.00000  Uiso   1.00
He26   H     0.08923   0.15349   0.91715   0.00000  Uiso   1.00
Be24   C     0.18960   1.01887   0.79511   0.00000  Uiso   1.00
C27    N     0.13664   0.03059   0.80072   0.00000  Uiso   1.00
He27   H     0.22294   0.03820   0.79002   0.00000  Uiso   1.00
H7     Zn    0.31262   0.32430   0.31433   0.00000  Uiso   1.00
H8     Zn    0.12459   0.41885   0.31404   0.00000  Uiso   1.00
Be25   C     0.39298   0.23001   0.23590   0.00000  Uiso   1.00
C28    N     0.34003   0.27712   0.27122   0.00000  Uiso   1.00
He28   H     0.42662   0.28484   0.27319   0.00000  Uiso   1.00
Be26   C     0.23855   0.30541   0.55122   0.00000  Uiso   1.00
C29    N     0.28863   0.31730   0.43478   0.00000  Uiso   1.00
He29   H     0.20578   0.30020   0.41609   0.00000  Uiso   1.00
Be27   C     0.17923   0.36799   0.17960   0.00000  Uiso   1.00
Be28   C     0.22411   0.34530   0.17933   0.00000  Uiso   1.00
C30    N     0.24696   0.34600   0.26081   0.00000  Uiso   1.00
B7     C     0.21653   0.36942   0.30682   0.00000  Uiso   1.00
C31    N     0.17438   0.38273   0.26122   0.00000  Uiso   1.00
He30   H     0.24125   0.32853   0.12827   0.00000  Uiso   1.00
He31   H     0.15020   0.37447   0.12873   0.00000  Uiso   1.00
Li7    H     0.22410   0.37605   0.37453   0.00000  Uiso   1.00
Be29   C     0.42025   0.41081   0.34545   0.00000  Uiso   1.00
Be30   C     0.37755   0.38945   0.37269   0.00000  Uiso   1.00
C32    N     0.37073   0.36145   0.31412   0.00000  Uiso   1.00
B8     C     0.40803   0.36724   0.25242   0.00000  Uiso   1.00
C33    N     0.43889   0.39680   0.26843   0.00000  Uiso   1.00
He32   H     0.35189   0.39196   0.42930   0.00000  Uiso   1.00
He33   H     0.43815   0.43515   0.37417   0.00000  Uiso   1.00
Li8    H     0.41259   0.35001   0.19554   0.00000  Uiso   1.00
C34    N     0.04999   0.41631   0.26639   0.00000  Uiso   1.00
He34   H     0.06011   0.41708   0.12822   0.00000  Uiso   1.00
Be31   C     0.10778   0.36965   0.55501   0.00000  Uiso   1.00
C35    N     0.12046   0.40408   0.43753   0.00000  Uiso   1.00
He35   H     0.09735   0.34777   0.42043   0.00000  Uiso   1.00
Be32   C     0.20543   0.48112   0.30098   0.00000  Uiso   1.00
C36    N     0.15240   0.46940   0.30454   0.00000  Uiso   1.00
He36   H     0.23885   0.46178   0.29735   0.00000  Uiso   1.00
Be33   C     0.02988   0.08319   0.33813   0.00000  Uiso   1.00
Be34   C     0.03876   0.41675   0.84010   0.00000  Uiso   1.00
Be35   C     0.01584   0.08333   0.68035   0.00000  Uiso   1.00
Be36   C     0.03188   0.41684   0.18194   0.00000  Uiso   1.00
Be37   C     0.43336   1.01883   0.34126   0.00000  Uiso   1.00
C37    N     0.48518   0.03063   0.32369   0.00000  Uiso   1.00
He37   H     0.40015   0.03789   0.35146   0.00000  Uiso   1.00
Be38   C     0.50084   0.13867   0.55586   0.00000  Uiso   1.00
C38    N     0.50102   0.10313   0.43843   0.00000  Uiso   1.00
He38   H     0.49798   0.16153   0.42117   0.00000  Uiso   1.00
H9     Zn    0.49846   0.41697   0.81897   0.00000  Uiso   1.00
Be39   C     0.42561   0.48116   0.82560   0.00000  Uiso   1.00
C39    N     0.47842   0.46937   0.81830   0.00000  Uiso   1.00
He39   H     0.39193   0.46202   0.82926   0.00000  Uiso   1.00
C40    N     0.49932   0.39738   0.93827   0.00000  Uiso   1.00
Li10   H     0.49587   0.44745   0.01080   0.00000  Uiso   1.00
Be40   C     0.49985   0.13885   0.46652   0.00000  Uiso   1.00
He40   H     0.50025   0.16119   0.60171   0.00000  Uiso   1.00
H10    Zn    0.50047   0.41686   0.20233   0.00000  Uiso   1.00
Be41   C     0.42860   0.48117   0.19243   0.00000  Uiso   1.00
C41    N     0.48134   0.46936   0.20199   0.00000  Uiso   1.00
He41   H     0.39492   0.46206   0.18737   0.00000  Uiso   1.00
C42    N     0.50034   0.39731   0.08302   0.00000  Uiso   1.00
B9     C     0.30973   0.24746   0.25359   0.00000  Uiso   1.00
Li12   H     0.26562   0.24713   0.25620   0.00000  Uiso   1.00
B10    C     0.30868   0.24303   0.75213   0.00000  Uiso   1.00
Li13   H     0.26458   0.24345   0.74815   0.00000  Uiso   1.00
B11    C     0.31453   0.16719   0.99961   0.00000  Uiso   1.00
Li14   H     0.35579   0.15663   0.99925   0.00000  Uiso   1.00
B12    C     0.11606   0.07644   0.00583   0.00000  Uiso   1.00
Li15   H     0.12577   0.04742   0.00527   0.00000  Uiso   1.00
B13    C     0.31821   0.32194   0.50726   0.00000  Uiso   1.00
Li16   H     0.36064   0.33015   0.50756   0.00000  Uiso   1.00
B14    C     0.12909   0.42382   0.50988   0.00000  Uiso   1.00
Li17   H     0.14099   0.45247   0.50959   0.00000  Uiso   1.00
B15    C     0.00964   0.41655   0.70750   0.00000  Uiso   1.00
Li18   H     0.00905   0.41604   0.63704   0.00000  Uiso   1.00
B16    C     0.00503   0.41661   0.31526   0.00000  Uiso   1.00
Li19   H     0.00565   0.41607   0.38571   0.00000  Uiso   1.00
B17    C     0.49849   0.41773   0.01071   0.00000  Uiso   1.00
Be83   C     0.97385   0.08316   0.34018   0.00000  Uiso   1.00
Be84   C     0.98272   0.41662   0.84076   0.00000  Uiso   1.00
Be85   C     0.95982   0.08317   0.68231   0.00000  Uiso   1.00
Be86   C     0.97584   0.41677   0.18269   0.00000  Uiso   1.00
H21    Zn    0.69092   0.17464   0.21330   0.00000  Uiso   1.00
H22    Zn    0.87991   0.08121   0.21042   0.00000  Uiso   1.00
Be87   C     0.61005   0.27043   0.28226   0.00000  Uiso   1.00
C85    N     0.66305   0.22259   0.25247   0.00000  Uiso   1.00
He83   H     0.57645   0.21502   0.24995   0.00000  Uiso   1.00
Be88   C     0.76213   0.19464   0.97469   0.00000  Uiso   1.00
C86    N     0.71371   0.18177   0.09233   0.00000  Uiso   1.00
He84   H     0.79641   0.19952   0.10892   0.00000  Uiso   1.00
Be89   C     0.82722   0.13318   0.34475   0.00000  Uiso   1.00
Be90   C     0.78212   0.15567   0.34580   0.00000  Uiso   1.00
C87    N     0.75788   0.15411   0.26541   0.00000  Uiso   1.00
B40    C     0.78778   0.13041   0.21931   0.00000  Uiso   1.00
C88    N     0.83079   0.11768   0.26374   0.00000  Uiso   1.00
He85   H     0.76571   0.17283   0.39674   0.00000  Uiso   1.00
He86   H     0.85720   0.12732   0.39465   0.00000  Uiso   1.00
Li40   H     0.77917   0.12316   0.15226   0.00000  Uiso   1.00
Be91   C     0.59278   0.08243   0.18671   0.00000  Uiso   1.00
Be92   C     0.63517   0.10446   0.16076   0.00000  Uiso   1.00
C89    N     0.63650   0.13476   0.21368   0.00000  Uiso   1.00
B41    C     0.59656   0.12964   0.27130   0.00000  Uiso   1.00
C90    N     0.56924   0.09827   0.25804   0.00000  Uiso   1.00
He87   H     0.66385   0.10116   0.10819   0.00000  Uiso   1.00
He88   H     0.57824   0.05654   0.16106   0.00000  Uiso   1.00
Li41   H     0.58768   0.14865   0.32347   0.00000  Uiso   1.00
C91    N     0.95497   0.08371   0.25617   0.00000  Uiso   1.00
He89   H     0.94612   0.08291   0.39456   0.00000  Uiso   1.00
Be93   C     0.89292   0.13043   0.96889   0.00000  Uiso   1.00
C92    N     0.88232   0.09589   0.08674   0.00000  Uiso   1.00
He90   H     0.90466   0.15239   0.10313   0.00000  Uiso   1.00
Be94   C     0.79933   1.01888   0.22660   0.00000  Uiso   1.00
C93    N     0.85228   0.03060   0.22096   0.00000  Uiso   1.00
He91   H     0.76599   0.03822   0.23160   0.00000  Uiso   1.00
H23    Zn    0.69268   0.33384   0.70857   0.00000  Uiso   1.00
H24    Zn    0.89007   0.41872   0.70861   0.00000  Uiso   1.00
Be95   C     0.60803   0.23921   0.77376   0.00000  Uiso   1.00
C94    N     0.66302   0.28645   0.74790   0.00000  Uiso   1.00
He92   H     0.57690   0.29421   0.73262   0.00000  Uiso   1.00
Be96   C     0.76410   0.31188   0.47140   0.00000  Uiso   1.00
C95    N     0.71570   0.32690   0.58765   0.00000  Uiso   1.00
He93   H     0.79582   0.30465   0.60656   0.00000  Uiso   1.00
Be97   C     0.83129   0.36977   0.84308   0.00000  Uiso   1.00
Be98   C     0.78397   0.34945   0.84332   0.00000  Uiso   1.00
C96    N     0.76082   0.35178   0.76221   0.00000  Uiso   1.00
B42    C     0.79363   0.37377   0.71644   0.00000  Uiso   1.00
C97    N     0.83740   0.38462   0.76181   0.00000  Uiso   1.00
He94   H     0.76526   0.33337   0.89419   0.00000  Uiso   1.00
He95   H     0.86123   0.37447   0.89373   0.00000  Uiso   1.00
Li42   H     0.78652   0.38110   0.64901   0.00000  Uiso   1.00
Be99   C     0.58925   0.42382   0.68802   0.00000  Uiso   1.00
Be100  C     0.63344   0.40382   0.66065   0.00000  Uiso   1.00
C98    N     0.63702   0.37283   0.71100   0.00000  Uiso   1.00
B43    C     0.59651   0.37554   0.76850   0.00000  Uiso   1.00
C99    N     0.56673   0.40601   0.75760   0.00000  Uiso   1.00
He96   H     0.66197   0.40891   0.60866   0.00000  Uiso   1.00
He97   H     0.57270   0.44953   0.66448   0.00000  Uiso   1.00
Li43   H     0.58900   0.35545   0.81896   0.00000  Uiso   1.00
C100   N     0.96466   0.41602   0.75629   0.00000  Uiso   1.00
He98   H     0.95444   0.41673   0.89443   0.00000  Uiso   1.00
Be101  C     0.90263   0.36869   0.46784   0.00000  Uiso   1.00
C101   N     0.89288   0.40359   0.58529   0.00000  Uiso   1.00
He99   H     0.91106   0.34647   0.60246   0.00000  Uiso   1.00
Be102  C     0.80996   0.48112   0.72230   0.00000  Uiso   1.00
C102   N     0.86296   0.46941   0.71772   0.00000  Uiso   1.00
He100  H     0.77658   0.46179   0.72674   0.00000  Uiso   1.00
H25    Zn    0.68566   0.17910   0.82699   0.00000  Uiso   1.00
H26    Zn    0.87052   0.08121   0.81855   0.00000  Uiso   1.00
Be103  C     0.60958   0.27543   0.74875   0.00000  Uiso   1.00
C103   N     0.66060   0.22732   0.78498   0.00000  Uiso   1.00
He101  H     0.57378   0.22094   0.78320   0.00000  Uiso   1.00
Be104  C     0.76359   0.19349   0.06387   0.00000  Uiso   1.00
C104   N     0.71128   0.18375   0.94783   0.00000  Uiso   1.00
He102  H     0.79348   0.20187   0.92855   0.00000  Uiso   1.00
Be105  C     0.81550   0.13416   0.68822   0.00000  Uiso   1.00
Be106  C     0.77159   0.15768   0.69001   0.00000  Uiso   1.00
C105   N     0.74996   0.15670   0.77191   0.00000  Uiso   1.00
B44    C     0.78006   0.13226   0.81607   0.00000  Uiso   1.00
C106   N     0.82092   0.11855   0.76894   0.00000  Uiso   1.00
He103  H     0.75443   0.17525   0.64018   0.00000  Uiso   1.00
He104  H     0.84347   0.12762   0.63642   0.00000  Uiso   1.00
Li44   H     0.77324   0.12518   0.88358   0.00000  Uiso   1.00
Be107  C     0.57943   0.09148   0.85134   0.00000  Uiso   1.00
Be108  C     0.62063   0.11362   0.88160   0.00000  Uiso   1.00
C107   N     0.62796   0.14154   0.82308   0.00000  Uiso   1.00
B45    C     0.59245   0.13492   0.75849   0.00000  Uiso   1.00
C108   N     0.56228   0.10489   0.77256   0.00000  Uiso   1.00
He105  H     0.64483   0.11164   0.94038   0.00000  Uiso   1.00
He106  H     0.56167   0.06699   0.87919   0.00000  Uiso   1.00
Li45   H     0.58871   0.15191   0.70099   0.00000  Uiso   1.00
C109   N     0.94393   0.08364   0.76757   0.00000  Uiso   1.00
He107  H     0.93018   0.08285   0.63001   0.00000  Uiso   1.00
Be109  C     0.89518   0.13044   0.05808   0.00000  Uiso   1.00
C110   N     0.87857   0.09589   0.94173   0.00000  Uiso   1.00
He108  H     0.90008   0.15238   0.92291   0.00000  Uiso   1.00
Be110  C     0.78917   1.01888   0.80861   0.00000  Uiso   1.00
C111   N     0.84226   0.03061   0.81004   0.00000  Uiso   1.00
He109  H     0.75570   0.03823   0.80632   0.00000  Uiso   1.00
H27    Zn    0.69122   0.33058   0.32161   0.00000  Uiso   1.00
H28    Zn    0.88547   0.41872   0.31704   0.00000  Uiso   1.00
Be111  C     0.60999   0.23388   0.25989   0.00000  Uiso   1.00
C112   N     0.66309   0.28225   0.28505   0.00000  Uiso   1.00
He110  H     0.57660   0.28898   0.29510   0.00000  Uiso   1.00
Be112  C     0.76445   0.31265   0.56059   0.00000  Uiso   1.00
C113   N     0.71511   0.32561   0.44307   0.00000  Uiso   1.00
He111  H     0.79512   0.30310   0.42620   0.00000  Uiso   1.00
Be113  C     0.82755   0.36750   0.18534   0.00000  Uiso   1.00
Be114  C     0.78108   0.34630   0.18626   0.00000  Uiso   1.00
C114   N     0.75842   0.34902   0.26721   0.00000  Uiso   1.00
B46    C     0.79058   0.37211   0.31169   0.00000  Uiso   1.00
C115   N     0.83354   0.38334   0.26570   0.00000  Uiso   1.00
He112  H     0.76269   0.32932   0.13639   0.00000  Uiso   1.00
He113  H     0.85696   0.37223   0.13448   0.00000  Uiso   1.00
Li46   H     0.78363   0.37999   0.37868   0.00000  Uiso   1.00
Be115  C     0.59070   0.42208   0.33582   0.00000  Uiso   1.00
Be116  C     0.63383   0.40134   0.36517   0.00000  Uiso   1.00
C116   N     0.63621   0.36998   0.31597   0.00000  Uiso   1.00
B47    C     0.59614   0.37321   0.25708   0.00000  Uiso   1.00
C117   N     0.56773   0.40437   0.26607   0.00000  Uiso   1.00
He114  H     0.66233   0.40619   0.41786   0.00000  Uiso   1.00
He115  H     0.57526   0.44825   0.35807   0.00000  Uiso   1.00
Li47   H     0.58793   0.35295   0.20716   0.00000  Uiso   1.00
C118   N     0.95923   0.41618   0.26759   0.00000  Uiso   1.00
He116  H     0.94665   0.41695   0.12974   0.00000  Uiso   1.00
Be117  C     0.90374   0.36866   0.55709   0.00000  Uiso   1.00
C119   N     0.89101   0.40363   0.44024   0.00000  Uiso   1.00
He117  H     0.90882   0.34652   0.42210   0.00000  Uiso   1.00
Be118  C     0.80482   0.48112   0.30467   0.00000  Uiso   1.00
C120   N     0.85789   0.46940   0.30821   0.00000  Uiso   1.00
He118  H     0.77140   0.46177   0.30090   0.00000  Uiso   1.00
H29    Zn    0.50257   0.08337   0.31931   0.00000  Uiso   1.00
H30    Zn    0.50351   0.08295   0.70215   0.00000  Uiso   1.00
Be119  C     0.57699   1.01884   0.70122   0.00000  Uiso   1.00
C121   N     0.52398   0.03064   0.70416   0.00000  Uiso   1.00
He119  H     0.61073   0.03800   0.70040   0.00000  Uiso   1.00
C122   N     0.50348   0.10286   0.58314   0.00000  Uiso   1.00
He120  H     0.50493   0.33898   0.10072   0.00000  Uiso   1.00
B48    C     0.69331   0.25256   0.26754   0.00000  Uiso   1.00
Li48   H     0.73743   0.25279   0.26559   0.00000  Uiso   1.00
B49    C     0.69202   0.25660   0.76918   0.00000  Uiso   1.00
Li49   H     0.73610   0.25622   0.77339   0.00000  Uiso   1.00
B50    C     0.68334   0.17722   0.02066   0.00000  Uiso   1.00
Li50   H     0.64111   0.16858   0.02157   0.00000  Uiso   1.00
B51    C     0.87316   0.07609   0.01465   0.00000  Uiso   1.00
Li51   H     0.86177   0.04735   0.01528   0.00000  Uiso   1.00
B52    C     0.68702   0.33339   0.51504   0.00000  Uiso   1.00
Li52   H     0.64608   0.34452   0.51455   0.00000  Uiso   1.00
B53    C     0.88609   0.42363   0.51293   0.00000  Uiso   1.00
Li53   H     0.87666   0.45269   0.51318   0.00000  Uiso   1.00
B54    C     0.99946   0.08341   0.20625   0.00000  Uiso   1.00
Li54   H     0.99820   0.08397   0.13582   0.00000  Uiso   1.00
B55    C     0.99014   0.08344   0.81424   0.00000  Uiso   1.00
Li55   H     0.99137   0.08398   0.88468   0.00000  Uiso   1.00
B56    C     0.50330   0.08261   0.51055   0.00000  Uiso   1.00
Li56   H     0.50487   0.05286   0.51025   0.00000  Uiso   1.00
He121  H     0.50388   0.33907   0.92018   0.00000  Uiso   1.00
Be120  C     0.50302   0.36158   0.05519   0.00000  Uiso   1.00
Be121  C     0.50247   0.36163   0.96585   0.00000  Uiso   1.00
Li9    H     0.08305   0.50000   0.70978   0.00000  Uiso   1.00
Li11   H     0.07814   0.50000   0.31142   0.00000  Uiso   1.00
B30    C     0.12720   0.50000   0.71160   0.00000  Uiso   1.00
B39    C     0.12226   0.50000   0.30866   0.00000  Uiso   1.00
B57    C     0.88805   0.50000   0.31230   0.00000  Uiso   1.00
B58    C     0.50867   0.50000   0.81632   0.00000  Uiso   1.00
B59    C     0.89307   0.50000   0.71303   0.00000  Uiso   1.00
Li59   H     0.93716   0.50000   0.70948   0.00000  Uiso   1.00
Li60   H     0.55266   0.50000   0.81111   0.00000  Uiso   1.00
Li78   H     0.93220   0.50000   0.31498   0.00000  Uiso   1.00
Li79   H     0.55549   0.50000   0.21236   0.00000  Uiso   1.00
B80    C     0.51156   0.50000   0.20528   0.00000  Uiso   1.00
Li20   H     0.44958   1.00000   0.70519   0.00000  Uiso   1.00
B18    C     0.10657   1.00000   0.80600   0.00000  Uiso   1.00
B19    C     0.49370   1.00000   0.70364   0.00000  Uiso   1.00
B20    C     0.11651   1.00000   0.20651   0.00000  Uiso   1.00
Li38   H     0.07232   1.00000   0.20549   0.00000  Uiso   1.00
Li39   H     0.06254   1.00000   0.81044   0.00000  Uiso   1.00
Li57   H     0.92640   1.00000   0.21118   0.00000  Uiso   1.00
Li58   H     0.91664   1.00000   0.81388   0.00000  Uiso   1.00
B60    C     0.87245   1.00000   0.81294   0.00000  Uiso   1.00
B78    C     0.88234   1.00000   0.21566   0.00000  Uiso   1.00
Li80   H     0.55821   1.00000   0.30165   0.00000  Uiso   1.00
B79    C     0.51503   1.00000   0.31547   0.00000  Uiso   1.00
loop_
_geom_bond_atom_site_label_1
_geom_bond_atom_site_label_2
_geom_bond_distance
_geom_bond_site_symmetry_2
_ccdc_geom_bond_type
H1     C1      1.988   .     S
H1     C2      1.990   .     S
H1     C3      1.998   .     S
H1     C5      1.991   .     S
H2     C4      2.000   .     S
H2     C7      1.996   .     S
H2     C8      2.004   .     S
H2     C9      1.995   .     S
Be1    Be25    1.392   .     D
Be1    C28     1.389   .     S
Be1    He28    1.097   .     S
C1     Be25    1.389   .     S
C1     B9      1.356   .     D
He1    Be25    1.097   .     S
Be2    Be18    1.391   1_556 D
Be2    C20     1.389   .     S
Be2    He20    1.097   .     S
C2     Be18    1.389   .     S
C2     B11     1.356   1_554 S
He2    Be18    1.097   .     S
Be3    Be4     1.395   .     D
Be3    C4      1.390   .     S
Be3    He4     1.096   .     S
Be4    C3      1.389   .     S
Be4    He3     1.096   .     S
C3     B1      1.356   .     D
B1     C4      1.355   .     S
B1     Li1     1.099   .     S
Be5    Be6     1.391   .     D
Be5    C6      1.390   .     S
Be5    He6     1.097   .     S
Be6    C5      1.389   .     S
Be6    He5     1.096   .     S
C5     B2      1.357   .     S
B2     C6      1.356   .     D
B2     Li2     1.098   .     S
C6     H29     1.994   .     S
C7     Be33    1.389   .     S
C7     B54     1.357   1_455 S
He7    Be33    1.096   .     S
Be7    Be23    1.392   1_556 D
Be7    C26     1.389   .     S
Be7    He26    1.097   .     S
C8     Be23    1.389   .     S
C8     B12     1.359   .     D
He8    Be23    1.097   .     S
Be8    C9      1.389   1_565 A
Be8    He9     1.097   1_565 S
Be8    Be8     1.393   2_575 A
C9     Be8     1.389   1_545 A
C9     B20     1.357   1_545 A
He9    Be8     1.097   1_545 S
H3     C10     1.991   .     S
H3     C11     1.991   .     S
H3     C12     1.999   .     S
H3     C14     1.995   .     S
H4     C13     2.002   .     S
H4     C16     1.997   .     S
H4     C17     2.005   .     S
H4     C18     1.999   .     S
Be9    Be17    1.393   .     D
Be9    C19     1.390   .     S
Be9    He19    1.097   .     S
C10    Be17    1.389   .     S
C10    B10     1.356   .     S
He10   Be17    1.097   .     S
Be10   Be26    1.391   .     D
Be10   C29     1.389   .     S
Be10   He29    1.097   .     S
C11    Be26    1.389   .     S
C11    B13     1.356   .     S
He11   Be26    1.097   .     S
Be11   Be12    1.395   .     D
Be11   C13     1.390   .     S
Be11   He13    1.096   .     S
Be12   C12     1.389   .     S
Be12   He12    1.096   .     S
C12    B3      1.357   .     D
B3     C13     1.356   .     S
B3     Li3     1.099   .     S
Be13   Be14    1.391   .     D
Be13   C15     1.389   .     S
Be13   He15    1.097   .     S
Be14   C14     1.389   .     S
Be14   He14    1.096   .     S
C14    B4      1.358   .     S
B4     C15     1.357   .     D
B4     Li4     1.097   .     S
C15    H9      1.995   .     S
C16    Be34    1.389   .     S
C16    B15     1.357   .     D
He16   Be34    1.096   .     S
Be15   Be31    1.392   .     D
Be15   C35     1.389   .     S
Be15   He35    1.097   .     S
C17    Be31    1.389   .     S
C17    B14     1.359   .     S
He17   Be31    1.097   .     S
Be16   C18     1.389   .     A
Be16   He18    1.097   .     S
Be16   Be16    1.394   2_565 A
C18    B30     1.358   .     A
H5     C19     1.994   .     S
H5     C20     1.989   .     S
H5     C21     1.998   .     S
H5     C23     1.997   .     S
H6     C22     2.000   .     S
H6     C25     1.997   .     S
H6     C26     2.004   .     S
H6     C27     1.994   .     S
C19    B10     1.356   .     D
Be18   Be2     1.391   1_554 D
C20    B11     1.356   .     D
Be19   Be20    1.395   .     D
Be19   C22     1.390   .     S
Be19   He22    1.096   .     S
Be20   C21     1.389   .     S
Be20   He21    1.097   .     S
C21    B5      1.357   .     S
B5     C22     1.355   .     D
B5     Li5     1.099   .     S
Be21   Be22    1.393   .     D
Be21   C24     1.389   .     S
Be21   He24    1.096   .     S
Be22   C23     1.390   .     S
Be22   He23    1.097   .     S
C23    B6      1.356   .     D
B6     C24     1.356   .     S
B6     Li6     1.098   .     S
C24    H30     1.995   .     S
C25    Be35    1.389   .     S
C25    B55     1.357   1_455 S
He25   Be35    1.096   .     S
Be23   Be7     1.392   1_554 D
C26    B12     1.359   1_556 S
Be24   C27     1.389   1_565 A
Be24   He27    1.097   1_565 S
Be24   Be24    1.393   2_575 A
C27    Be24    1.389   1_545 A
C27    B18     1.357   1_545 A
He27   Be24    1.097   1_545 S
H7     C28     1.988   .     S
H7     C29     1.991   .     S
H7     C30     1.997   .     S
H7     C32     1.992   .     S
H8     C31     2.000   .     S
H8     C34     1.997   .     S
H8     C35     2.004   .     S
H8     C36     1.995   .     S
C28    B9      1.356   .     S
C29    B13     1.356   .     D
Be27   Be28    1.395   .     D
Be27   C31     1.390   .     S
Be27   He31    1.096   .     S
Be28   C30     1.389   .     S
Be28   He30    1.096   .     S
C30    B7      1.357   .     S
B7     C31     1.355   .     D
B7     Li7     1.099   .     S
Be29   Be30    1.391   .     D
Be29   C33     1.390   .     S
Be29   He33    1.097   .     S
Be30   C32     1.389   .     S
Be30   He32    1.096   .     S
C32    B8      1.357   .     S
B8     C33     1.356   .     D
B8     Li8     1.098   .     S
C33    H10     1.994   .     S
C34    Be36    1.389   .     S
C34    B16     1.357   .     S
He34   Be36    1.096   .     S
C35    B14     1.359   .     D
Be32   C36     1.389   .     A
Be32   He36    1.097   .     S
Be32   Be32    1.393   2_565 A
C36    B39     1.357   .     A
Be33   Be83    1.394   1_455 D
Be34   Be84    1.394   1_455 D
Be35   Be85    1.394   1_455 D
Be36   Be86    1.394   1_455 D
Be37   C37     1.389   1_565 A
Be37   He37    1.097   1_565 S
Be37   Be37    1.390   2_575 A
C37    Be37    1.389   1_545 A
C37    H29     1.995   .     S
C37    B79     1.359   1_545 A
He37   Be37    1.097   1_545 S
Be38   Be40    1.393   .     D
Be38   He40    1.096   .     S
Be38   C122    1.390   .     S
C38    Be40    1.389   .     S
C38    H29     1.996   .     S
C38    B56     1.357   .     D
He38   Be40    1.096   .     S
H9     C39     1.997   .     S
H9     C40     1.996   .     S
H9     C99     1.995   .     S
Be39   C39     1.389   .     A
Be39   He39    1.097   .     S
Be39   Be39    1.390   2_565 A
C39    B58     1.358   .     A
C40    B17     1.357   1_556 D
C40    Be121   1.390   .     S
Li10   B17     1.099   .     S
H10    C41     1.995   .     S
H10    C42     1.996   .     S
H10    C117    1.995   .     S
Be41   C41     1.389   .     A
Be41   He41    1.098   .     S
Be41   Be41    1.389   2_565 A
C41    B80     1.358   .     A
C42    B17     1.357   .     S
C42    Be120   1.390   .     S
B9     Li12    1.098   .     S
B10    Li13    1.098   .     S
B11    C2      1.356   1_556 S
B11    Li14    1.098   .     S
B12    C26     1.359   1_554 S
B12    Li15    1.098   .     S
B13    Li16    1.098   .     S
B14    Li17    1.098   .     S
B15    Li18    1.099   .     S
B15    C100    1.357   1_455 S
B16    Li19    1.099   .     S
B16    C118    1.357   1_455 D
B17    C40     1.357   1_554 D
Be83   Be33    1.394   1_655 D
Be83   C91     1.389   .     S
Be83   He89    1.096   .     S
Be84   Be34    1.394   1_655 D
Be84   C100    1.389   .     S
Be84   He98    1.096   .     S
Be85   Be35    1.394   1_655 D
Be85   C109    1.389   .     S
Be85   He107   1.096   .     S
Be86   Be36    1.394   1_655 D
Be86   C118    1.389   .     S
Be86   He116   1.096   .     S
H21    C85     1.997   .     S
H21    C86     1.990   .     S
H21    C87     1.998   .     S
H21    C89     1.999   .     S
H22    C88     2.001   .     S
H22    C91     1.997   .     S
H22    C92     2.004   .     S
H22    C93     1.997   .     S
Be87   Be111   1.393   .     D
Be87   C112    1.390   .     S
Be87   He110   1.097   .     S
C85    Be111   1.390   .     S
C85    B48     1.357   .     S
He83   Be111   1.097   .     S
Be88   Be104   1.391   1_556 D
Be88   C104    1.389   .     S
Be88   He102   1.097   .     S
C86    Be104   1.389   .     S
C86    B50     1.356   .     D
He84   Be104   1.097   .     S
Be89   Be90    1.395   .     D
Be89   C88     1.390   .     S
Be89   He86    1.096   .     S
Be90   C87     1.389   .     S
Be90   He85    1.097   .     S
C87    B40     1.357   .     D
B40    C88     1.355   .     S
B40    Li40    1.099   .     S
Be91   Be92    1.393   .     D
Be91   C90     1.389   .     S
Be91   He88    1.096   .     S
Be92   C89     1.390   .     S
Be92   He87    1.097   .     S
C89    B41     1.357   .     S
B41    C90     1.357   .     D
B41    Li41    1.098   .     S
C90    H29     1.996   .     S
C91    B54     1.357   .     D
Be93   Be109   1.392   1_556 D
Be93   C110    1.389   .     S
Be93   He108   1.097   .     S
C92    Be109   1.389   .     S
C92    B51     1.359   .     D
He90   Be109   1.097   .     S
Be94   C93     1.389   1_565 A
Be94   He91    1.097   1_565 S
Be94   Be94    1.394   2_575 A
C93    Be94    1.389   1_545 A
C93    B78     1.357   1_545 A
He91   Be94    1.097   1_545 S
H23    C94     1.996   .     S
H23    C95     1.990   .     S
H23    C96     1.998   .     S
H23    C98     1.997   .     S
H24    C97     2.000   .     S
H24    C100    1.997   .     S
H24    C101    2.004   .     S
H24    C102    1.994   .     S
Be95   Be103   1.393   .     D
Be95   C103    1.389   .     S
Be95   He101   1.097   .     S
C94    Be103   1.390   .     S
C94    B49     1.357   .     D
He92   Be103   1.096   .     S
Be96   Be112   1.391   .     D
Be96   C113    1.389   .     S
Be96   He111   1.097   .     S
C95    Be112   1.389   .     S
C95    B52     1.356   .     S
He93   Be112   1.097   .     S
Be97   Be98    1.395   .     D
Be97   C97     1.390   .     S
Be97   He95    1.096   .     S
Be98   C96     1.389   .     S
Be98   He94    1.096   .     S
C96    B42     1.357   .     D
B42    C97     1.355   .     S
B42    Li42    1.099   .     S
Be99   Be100   1.393   .     D
Be99   C99     1.389   .     S
Be99   He97    1.097   .     S
Be100  C98     1.390   .     S
Be100  He96    1.097   .     S
C98    B43     1.356   .     S
B43    C99     1.357   .     D
B43    Li43    1.098   .     S
C100   B15     1.357   1_655 S
Be101  Be117   1.392   .     D
Be101  C119    1.389   .     S
Be101  He117   1.097   .     S
C101   Be117   1.389   .     S
C101   B53     1.359   .     S
He99   Be117   1.097   .     S
Be102  C102    1.389   .     A
Be102  He100   1.097   .     S
Be102  Be102   1.393   2_565 A
C102   B59     1.357   .     A
H25    C103    1.995   .     S
H25    C104    1.993   .     S
H25    C105    1.998   .     S
H25    C107    1.996   .     S
H26    C106    2.002   .     S
H26    C109    1.998   .     S
H26    C110    2.005   .     S
H26    C111    1.999   .     S
C103   B49     1.357   .     S
Be104  Be88    1.391   1_554 D
C104   B50     1.356   1_556 S
Be105  Be106   1.395   .     D
Be105  C106    1.390   .     S
Be105  He104   1.096   .     S
Be106  C105    1.389   .     S
Be106  He103   1.096   .     S
C105   B44     1.357   .     S
B44    C106    1.355   .     D
B44    Li44    1.099   .     S
Be107  Be108   1.391   .     D
Be107  C108    1.389   .     S
Be107  He106   1.097   .     S
Be108  C107    1.389   .     S
Be108  He105   1.096   .     S
C107   B45     1.358   .     S
B45    C108    1.357   .     D
B45    Li45    1.098   .     S
C108   H30     1.995   .     S
C109   B55     1.357   .     D
Be109  Be93    1.392   1_554 D
C110   B51     1.359   1_556 S
Be110  C111    1.390   1_565 A
Be110  He109   1.097   1_565 S
Be110  Be110   1.394   2_575 A
C111   Be110   1.390   1_545 A
C111   B60     1.357   1_545 A
He109  Be110   1.097   1_545 S
H27    C112    1.998   .     S
H27    C113    1.990   .     S
H27    C114    1.998   .     S
H27    C116    1.998   .     S
H28    C115    2.000   .     S
H28    C118    1.996   .     S
H28    C119    2.004   .     S
H28    C120    1.996   .     S
C112   B48     1.357   .     D
C113   B52     1.356   .     D
Be113  Be114   1.396   .     D
Be113  C115    1.390   .     S
Be113  He113   1.096   .     S
Be114  C114    1.389   .     S
Be114  He112   1.097   .     S
C114   B46     1.357   .     S
B46    C115    1.355   .     D
B46    Li46    1.099   .     S
Be115  Be116   1.393   .     D
Be115  C117    1.389   .     S
Be115  He115   1.096   .     S
Be116  C116    1.390   .     S
Be116  He114   1.097   .     S
C116   B47     1.356   .     D
B47    C117    1.357   .     S
B47    Li47    1.098   .     S
C118   B16     1.357   1_655 D
C119   B53     1.359   .     D
Be118  C120    1.389   .     A
Be118  He118   1.097   .     S
Be118  Be118   1.393   2_565 A
C120   B57     1.357   .     A
H30    C121    1.997   .     S
H30    C122    1.996   .     S
Be119  C121    1.389   1_565 A
Be119  He119   1.098   1_565 S
Be119  Be119   1.390   2_575 A
C121   Be119   1.389   1_545 A
C121   B19     1.358   1_545 A
He119  Be119   1.098   1_545 S
C122   B56     1.356   .     S
He120  Be120   1.096   .     S
B48    Li48    1.098   .     S
B49    Li49    1.098   .     S
B50    C104    1.356   1_554 S
B50    Li50    1.098   .     S
B51    C110    1.359   1_554 S
B51    Li51    1.098   .     S
B52    Li52    1.098   .     S
B53    Li53    1.098   .     S
B54    C7      1.357   1_655 S
B54    Li54    1.099   .     S
B55    C25     1.357   1_655 S
B55    Li55    1.099   .     S
B56    Li56    1.099   .     S
He121  Be121   1.096   .     S
Be120  Be121   1.393   1_554 D
Be121  Be120   1.393   1_556 D
Li9    B30     1.098   .     S
Li11   B39     1.098   .     S
B30    C18     1.358   2_565 A
B39    C36     1.357   2_565 A
B57    C120    1.357   2_565 A
B57    Li78    1.099   .     S
B58    C39     1.358   2_565 A
B58    Li60    1.098   .     S
B59    C102    1.357   2_565 A
B59    Li59    1.098   .     S
Li79   B80     1.097   .     S
B80    C41     1.358   2_565 A
Li20   B19     1.098   .     S
B18    C27     1.357   1_565 A
B18    C27     1.357   2_565 A
B18    Li39    1.098   .     S
B19    C121    1.358   1_565 A
B19    C121    1.358   2_565 A
B20    C9      1.357   1_565 A
B20    C9      1.357   2_565 A
B20    Li38    1.099   .     S
Li57   B78     1.098   .     S
Li58   B60     1.099   .     S
B60    C111    1.357   1_565 A
B60    C111    1.357   2_565 A
B78    C93     1.357   1_565 A
B78    C93     1.357   2_565 A
Li80   B79     1.097   .     S
B79    C37     1.359   1_565 A
B79    C37     1.359   2_565 A
