# Supplementary material for: Data-Driven Search Algorithm for Discovery of Synthesizable Zeolitic Imidazolate Frameworks
Source: JACS Au. 2025 Mar 7;5(3):1460–70. doi: 10.1021/jacsau.5c00077 (PMC11938011; doi:10.1021/jacsau.5c00077)
Supplement: Supplementary file 5 — au5c00077_si_005.zip [file au5c00077_si_005.zip › Tier 2/T-280_69_3_27937.cif]

data_69_3_27937.lmp-nosymm
_audit_creation_date              2023-09-12
_audit_creation_method            'Materials Studio'
_symmetry_space_group_name_H-M    'FMMM'
_symmetry_Int_Tables_number       69
_symmetry_cell_setting            orthorhombic
loop_
_symmetry_equiv_pos_as_xyz
  x,y,z
  -x,-y,z
  -x,y,-z
  x,-y,-z
  -x,-y,-z
  x,y,-z
  x,-y,z
  -x,y,z
  x,y+1/2,z+1/2
  -x,-y+1/2,z+1/2
  -x,y+1/2,-z+1/2
  x,-y+1/2,-z+1/2
  -x,-y+1/2,-z+1/2
  x,y+1/2,-z+1/2
  x,-y+1/2,z+1/2
  -x,y+1/2,z+1/2
  x+1/2,y,z+1/2
  -x+1/2,-y,z+1/2
  -x+1/2,y,-z+1/2
  x+1/2,-y,-z+1/2
  -x+1/2,-y,-z+1/2
  x+1/2,y,-z+1/2
  x+1/2,-y,z+1/2
  -x+1/2,y,z+1/2
  x+1/2,y+1/2,z
  -x+1/2,-y+1/2,z
  -x+1/2,y+1/2,-z
  x+1/2,-y+1/2,-z
  -x+1/2,-y+1/2,-z
  x+1/2,y+1/2,-z
  x+1/2,-y+1/2,z
  -x+1/2,y+1/2,z
_cell_length_a                    34.4688
_cell_length_b                    17.6859
_cell_length_c                    58.4790
_cell_angle_alpha                 90.0000
_cell_angle_beta                  90.0000
_cell_angle_gamma                 90.0000
loop_
_atom_site_label
_atom_site_type_symbol
_atom_site_fract_x
_atom_site_fract_y
_atom_site_fract_z
_atom_site_U_iso_or_equiv
_atom_site_adp_type
_atom_site_occupancy
H1     Zn    0.17137   0.17314   0.37128   0.00000  Uiso   1.00
H9     Zn    0.08892   0.16789   0.20528   0.00000  Uiso   1.00
H17    Zn    0.08705   0.16993   0.05153   0.00000  Uiso   1.00
Be1    C     0.26836   0.26632   0.33851   0.00000  Uiso   1.00
C1     N     0.21977   0.22528   0.36107   0.00000  Uiso   1.00
He1    H     0.21292   0.21684   0.32422   0.00000  Uiso   1.00
Be9    C     0.22394   0.96068   0.37638   0.00000  Uiso   1.00
C9     N     0.18648   0.06397   0.37182   0.00000  Uiso   1.00
He9    H     0.24791   0.07924   0.37892   0.00000  Uiso   1.00
Be17   C     0.07595   0.19800   0.32679   0.00000  Uiso   1.00
Be25   C     0.09549   0.15964   0.34411   0.00000  Uiso   1.00
C17    N     0.13011   0.19730   0.34834   0.00000  Uiso   1.00
B1     C     0.12989   0.25812   0.33416   0.00000  Uiso   1.00
C25    N     0.09763   0.26133   0.32090   0.00000  Uiso   1.00
He17   H     0.08774   0.10808   0.35345   0.00000  Uiso   1.00
He25   H     0.04825   0.18548   0.31840   0.00000  Uiso   1.00
Li1    H     0.15305   0.30071   0.33366   0.00000  Uiso   1.00
Be33   C     0.15241   0.21786   0.44082   0.00000  Uiso   1.00
Be41   C     0.17186   0.18168   0.42305   0.00000  Uiso   1.00
C33    N     0.15501   0.20409   0.40257   0.00000  Uiso   1.00
B9     C     0.12670   0.25376   0.40842   0.00000  Uiso   1.00
C41    N     0.12339   0.26260   0.43139   0.00000  Uiso   1.00
He33   H     0.19594   0.14115   0.42340   0.00000  Uiso   1.00
He41   H     0.15671   0.21448   0.45938   0.00000  Uiso   1.00
Li9    H     0.10799   0.28226   0.39593   0.00000  Uiso   1.00
Be49   C     0.14885   0.26979   0.26031   0.00000  Uiso   1.00
C49    N     0.11056   0.21716   0.23341   0.00000  Uiso   1.00
He49   H     0.17299   0.20975   0.22917   0.00000  Uiso   1.00
Be57   C     0.14946   0.96057   0.19982   0.00000  Uiso   1.00
C57    N     0.11133   0.06389   0.20201   0.00000  Uiso   1.00
He57   H     0.17353   0.07974   0.19860   0.00000  Uiso   1.00
Be65   C     0.02017   0.88605   0.23207   0.00000  Uiso   1.00
C65    N     0.03281   0.15258   0.21277   0.00000  Uiso   1.00
He65   H     0.04075   0.08947   0.24431   0.00000  Uiso   1.00
Be73   C     0.07988   0.72038   0.01190   0.00000  Uiso   1.00
C73    N     0.08612   0.20597   0.01929   0.00000  Uiso   1.00
He73   H     0.07614   0.32620   0.02409   0.00000  Uiso   1.00
Be81   C     0.14426   0.96063   0.05458   0.00000  Uiso   1.00
C81    N     0.10602   0.06378   0.05340   0.00000  Uiso   1.00
He81   H     0.16834   0.07977   0.05565   0.00000  Uiso   1.00
Be89   C     0.02020   0.82488   0.08596   0.00000  Uiso   1.00
C89    N     0.03278   0.17575   0.06340   0.00000  Uiso   1.00
He89   H     0.04077   0.17533   0.10025   0.00000  Uiso   1.00
B17    C     0.25000   0.25000   0.37394   0.00000  Uiso   1.00
Li17   H     0.25000   0.25000   0.39271   0.00000  Uiso   1.00
B21    C     0.16494   1.00000   0.36980   0.00000  Uiso   1.00
Li21   H     0.13372   1.00000   0.36619   0.00000  Uiso   1.00
B25    C     0.08964   1.00000   0.20319   0.00000  Uiso   1.00
Li25   H     0.05786   1.00000   0.20454   0.00000  Uiso   1.00
B29    C     0.08428   1.00000   0.05213   0.00000  Uiso   1.00
Li29   H     0.05244   1.00000   0.05105   0.00000  Uiso   1.00
B33    C     0.08877   0.25000   0.25000   0.00000  Uiso   1.00
Li33   H     0.05691   0.25000   0.25000   0.00000  Uiso   1.00
Li37   H     0.50000   0.67517   0.03175   0.00000  Uiso   1.00
B37    C     0.50000   0.67444   0.05054   0.00000  Uiso   1.00
B38    C     1.00000   0.67411   0.29832   0.00000  Uiso   1.00
Li38   H     1.00000   0.20538   0.18548   0.00000  Uiso   1.00
Li41   H     0.09432   0.39749   0.50000   0.00000  Uiso   1.00
B44    C     0.41091   0.16375   0.50000   0.00000  Uiso   1.00
loop_
_geom_bond_atom_site_label_1
_geom_bond_atom_site_label_2
_geom_bond_distance
_geom_bond_site_symmetry_2
_ccdc_geom_bond_type
H1     C1      1.998   .     S
H1     C9      2.000   .     S
H1     C17     2.001   .     S
H1     C33     1.992   .     S
H9     C49     2.005   .     S
H9     C57     2.004   .     S
H9     C65     2.002   .     S
H9     C25     2.000   12    S
H17    C73     1.990   .     S
H17    C81     1.991   .     S
H17    C89     1.998   .     S
H17    C41     1.997   12    S
Be1    He1     1.097   26    S
Be1    Be1     1.391   26    A
Be1    C1      1.389   26    A
C1     B17     1.358   .     A
C1     Be1     1.389   26    A
He1    Be1     1.097   26    S
Be9    Be9     1.391   7_575 A
Be9    C9      1.389   7_565 A
Be9    He9     1.097   7_565 S
C9     B21     1.358   1_545 A
C9     Be9     1.389   7_565 A
He9    Be9     1.097   7_565 S
Be17   Be25    1.393   .     D
Be17   C25     1.390   .     S
Be17   He25    1.096   .     S
Be25   C17     1.389   .     S
Be25   He17    1.096   .     S
C17    B1      1.358   .     S
B1     C25     1.357   .     D
B1     Li1     1.098   .     S
C25    H9      2.000   12    S
Be33   Be41    1.392   .     D
Be33   C41     1.389   .     S
Be33   He41    1.097   .     S
Be41   C33     1.389   .     S
Be41   He33    1.097   .     S
C33    B9      1.357   .     S
B9     C41     1.357   .     D
B9     Li9     1.097   .     S
C41    H17     1.997   12    S
Be49   C49     1.389   12    A
Be49   He49    1.096   12    S
Be49   Be49    1.394   12    A
C49    B33     1.357   .     A
C49    Be49    1.389   12    A
He49   Be49    1.096   12    S
Be57   Be57    1.395   7_575 A
Be57   C57     1.390   7_565 A
Be57   He57    1.096   7_565 S
C57    B25     1.357   1_545 A
C57    Be57    1.390   7_565 A
He57   Be57    1.096   7_565 S
Be65   C65     1.389   7_565 A
Be65   He65    1.097   7_565 S
Be65   Be65    1.390   8     A
C65    Be65    1.389   7_565 A
C65    B38     1.358   11_645 A
He65   Be65    1.097   7_565 S
Be73   C73     1.389   7_565 A
Be73   He73    1.097   7_565 S
Be73   Be73    1.392   6     A
C73    Be73    1.389   7_565 A
C73    B44     1.357   19    A
He73   Be73    1.097   7_565 S
Be81   Be81    1.393   7_575 A
Be81   He81    1.097   7_565 S
Be81   C81     1.389   7_565 A
C81    B29     1.356   1_545 A
C81    Be81    1.389   7_565 A
He81   Be81    1.097   7_565 S
Be89   C89     1.389   7_565 A
Be89   He89    1.096   7_565 S
Be89   Be89    1.393   8     A
C89    Be89    1.389   7_565 A
C89    B37     1.357   25_445 A
He89   Be89    1.096   7_565 S
B17    C1      1.358   26    A
B17    Li17    1.098   .     S
B21    C9      1.358   1_565 A
B21    C9      1.358   7_565 A
B21    Li21    1.097   .     S
B25    C57     1.357   1_565 A
B25    C57     1.357   7_565 A
B25    Li25    1.098   .     S
B29    C81     1.356   1_565 A
B29    C81     1.356   7_565 A
B29    Li29    1.099   .     S
B33    C49     1.357   12    A
B33    Li33    1.098   .     S
Li37   B37     1.099   .     S
B37    C89     1.357   25    A
B37    C89     1.357   32    A
B38    C65     1.358   11_655 A
B38    C65     1.358   14_655 A
B38    Li38    1.097   11_755 S
Li38   B38     1.097   11_745 S
Li41   B44     1.098   26    S
B44    C73     1.357   19    A
B44    C73     1.357   24    A
B44    Li41    1.098   26    S
