# Supplementary material for: Data-Driven Search Algorithm for Discovery of Synthesizable Zeolitic Imidazolate Frameworks
Source: JACS Au. 2025 Mar 7;5(3):1460–70. doi: 10.1021/jacsau.5c00077 (PMC11938011; doi:10.1021/jacsau.5c00077)
Supplement: Supplementary file 5 — au5c00077_si_005.zip [file au5c00077_si_005.zip › Tier 2/T-281_53_3_342969.cif]

data_53_3_342969.lmp-nosymm
_audit_creation_date              2023-09-12
_audit_creation_method            'Materials Studio'
_symmetry_space_group_name_H-M    'PMN21'
_symmetry_Int_Tables_number       31
_symmetry_cell_setting            orthorhombic
loop_
_symmetry_equiv_pos_as_xyz
  x,y,z
  -x+1/2,-y,z+1/2
  x+1/2,-y,z+1/2
  -x,y,z
_cell_length_a                    17.0057
_cell_length_b                    19.5252
_cell_length_c                    27.6807
_cell_angle_alpha                 90.0000
_cell_angle_beta                  90.0000
_cell_angle_gamma                 90.0000
loop_
_atom_site_label
_atom_site_type_symbol
_atom_site_fract_x
_atom_site_fract_y
_atom_site_fract_z
_atom_site_U_iso_or_equiv
_atom_site_adp_type
_atom_site_occupancy
H1     Zn    0.67850   0.35428   0.13796   0.00000  Uiso   1.00
H3     Zn    0.82206   0.37263   0.33854   0.00000  Uiso   1.00
H5     Zn    0.82091   0.14389   0.00823   0.00000  Uiso   1.00
H7     Zn    0.67786   0.16352   0.47255   0.00000  Uiso   1.00
Be1    C     0.66579   0.37580   0.28822   0.00000  Uiso   1.00
Be3    C     0.63213   0.37148   0.24254   0.00000  Uiso   1.00
C1     N     0.69181   0.35989   0.20933   0.00000  Uiso   1.00
B1     C     0.75926   0.35778   0.23552   0.00000  Uiso   1.00
C3     N     0.74666   0.36801   0.28338   0.00000  Uiso   1.00
He1    H     0.57059   0.37598   0.23121   0.00000  Uiso   1.00
He3    H     0.63840   0.38465   0.32355   0.00000  Uiso   1.00
Li1    H     0.81763   0.34918   0.21972   0.00000  Uiso   1.00
Be5    C     0.45916   0.43963   0.10855   0.00000  Uiso   1.00
C5     N     0.56636   0.37607   0.12476   0.00000  Uiso   1.00
He5    H     0.58213   0.48005   0.09787   0.00000  Uiso   1.00
Be7    C     0.04097   0.42565   0.27717   0.00000  Uiso   1.00
C7     N     0.93342   0.38690   0.31626   0.00000  Uiso   1.00
He7    H     0.91738   0.45025   0.25239   0.00000  Uiso   1.00
Be9    C     0.74432   0.45849   0.06481   0.00000  Uiso   1.00
C9     N     0.73064   0.43811   0.11213   0.00000  Uiso   1.00
B3     C     0.74835   0.49328   0.13989   0.00000  Uiso   1.00
He9    H     0.73369   0.42368   0.03442   0.00000  Uiso   1.00
Li3    H     0.74288   0.49398   0.17941   0.00000  Uiso   1.00
Be11   C     0.76261   0.47403   0.41808   0.00000  Uiso   1.00
C11    N     0.77563   0.45515   0.37038   0.00000  Uiso   1.00
He11   H     0.77776   0.43957   0.44793   0.00000  Uiso   1.00
Be13   C     0.73623   0.14993   0.10635   0.00000  Uiso   1.00
Be15   C     0.70572   0.20002   0.13691   0.00000  Uiso   1.00
C13    N     0.71519   0.26328   0.11464   0.00000  Uiso   1.00
B5     C     0.74848   0.24970   0.07120   0.00000  Uiso   1.00
C15    N     0.76178   0.18188   0.06437   0.00000  Uiso   1.00
He13   H     0.67970   0.19572   0.17304   0.00000  Uiso   1.00
He15   H     0.74048   0.09423   0.11075   0.00000  Uiso   1.00
Li5    H     0.76306   0.28928   0.04447   0.00000  Uiso   1.00
Be17   C     0.81315   0.17656   0.40052   0.00000  Uiso   1.00
Be19   C     0.84754   0.22537   0.37054   0.00000  Uiso   1.00
C17    N     0.80746   0.28674   0.37667   0.00000  Uiso   1.00
B7     C     0.74929   0.27296   0.40885   0.00000  Uiso   1.00
C19    N     0.75068   0.20715   0.42465   0.00000  Uiso   1.00
He17   H     0.89776   0.22129   0.34586   0.00000  Uiso   1.00
He19   H     0.82774   0.12239   0.40586   0.00000  Uiso   1.00
Li7    H     0.70631   0.31110   0.42115   0.00000  Uiso   1.00
He21   H     0.91766   0.49343   0.14514   0.00000  Uiso   1.00
Be21   C     0.71027   0.02358   0.00135   0.00000  Uiso   1.00
C21    N     0.78745   0.04668   0.99947   0.00000  Uiso   1.00
B10    C     0.66872   1.00917   0.48803   0.00000  Uiso   1.00
C23    N     0.71282   0.06667   0.48278   0.00000  Uiso   1.00
He23   H     0.66156   0.05833   0.00993   0.00000  Uiso   1.00
He25   H     0.83859   0.08309   0.49090   0.00000  Uiso   1.00
Li10   H     0.60460   1.00805   0.48352   0.00000  Uiso   1.00
Be23   C     0.04089   0.17388   0.07242   0.00000  Uiso   1.00
C25    N     0.93357   0.15393   0.02687   0.00000  Uiso   1.00
He27   H     0.91748   0.18671   0.10133   0.00000  Uiso   1.00
Be25   C     0.45903   0.17885   0.40229   0.00000  Uiso   1.00
C27    N     0.56650   0.17212   0.44973   0.00000  Uiso   1.00
He29   H     0.58287   0.18382   0.37235   0.00000  Uiso   1.00
H9     Zn    0.67832   0.36722   0.64010   0.00000  Uiso   1.00
H11    Zn    0.81916   0.35114   0.84337   0.00000  Uiso   1.00
Be27   C     0.72700   0.47468   0.56578   0.00000  Uiso   1.00
C29    N     0.72661   0.45244   0.61348   0.00000  Uiso   1.00
He31   H     0.70855   0.44089   0.53626   0.00000  Uiso   1.00
Be29   C     0.77061   0.46065   0.91814   0.00000  Uiso   1.00
B15    C     0.74815   0.49066   0.84336   0.00000  Uiso   1.00
C31    N     0.77616   0.43839   0.87055   0.00000  Uiso   1.00
He33   H     0.78950   0.42783   0.94810   0.00000  Uiso   1.00
Li13   H     0.74481   0.48899   0.80376   0.00000  Uiso   1.00
Be31   C     0.69572   0.28449   0.77934   0.00000  Uiso   1.00
Be33   C     0.66373   0.28979   0.73323   0.00000  Uiso   1.00
C33    N     0.70333   0.34128   0.70856   0.00000  Uiso   1.00
B17    C     0.75790   0.36519   0.74022   0.00000  Uiso   1.00
C35    N     0.75573   0.33237   0.78352   0.00000  Uiso   1.00
He35   H     0.61557   0.26105   0.71638   0.00000  Uiso   1.00
He37   H     0.68088   0.24965   0.80903   0.00000  Uiso   1.00
Li15   H     0.79978   0.40620   0.73165   0.00000  Uiso   1.00
Be35   C     0.45914   0.46366   0.64314   0.00000  Uiso   1.00
C37    N     0.56634   0.39635   0.63872   0.00000  Uiso   1.00
Be37   C     0.04091   0.30862   0.78456   0.00000  Uiso   1.00
C39    N     0.93332   0.34401   0.82513   0.00000  Uiso   1.00
He39   H     0.91758   0.28652   0.75851   0.00000  Uiso   1.00
Be39   C     0.71947   0.17475   0.57805   0.00000  Uiso   1.00
Be41   C     0.72023   0.22133   0.61607   0.00000  Uiso   1.00
C41    N     0.69051   0.28323   0.59936   0.00000  Uiso   1.00
B19    C     0.67273   0.27230   0.55212   0.00000  Uiso   1.00
C43    N     0.68903   0.20738   0.53756   0.00000  Uiso   1.00
He41   H     0.73994   0.21497   0.65353   0.00000  Uiso   1.00
He43   H     0.73785   0.12091   0.57701   0.00000  Uiso   1.00
Li17   H     0.64738   0.31150   0.52837   0.00000  Uiso   1.00
Be43   C     0.71083   0.22517   0.94588   0.00000  Uiso   1.00
Be45   C     0.71036   0.27221   0.90816   0.00000  Uiso   1.00
C45    N     0.78759   0.28331   0.89376   0.00000  Uiso   1.00
B21    C     0.83222   0.24393   0.92346   0.00000  Uiso   1.00
C47    N     0.78844   0.20789   0.95568   0.00000  Uiso   1.00
He45   H     0.66101   0.29866   0.89072   0.00000  Uiso   1.00
He47   H     0.66195   0.20342   0.96670   0.00000  Uiso   1.00
Li19   H     0.89662   0.24144   0.92154   0.00000  Uiso   1.00
Be47   C     0.78974   0.04643   0.49196   0.00000  Uiso   1.00
B9     C     1.00000   0.14220   0.00094   0.00000  Uiso   1.00
Li9    H     1.00000   0.33443   0.37187   0.00000  Uiso   1.00
B14    C     1.00000   0.36615   0.33912   0.00000  Uiso   1.00
B23    C     1.00000   0.36310   0.84872   0.00000  Uiso   1.00
Li21   H     1.00000   0.39256   0.88248   0.00000  Uiso   1.00
Li24   H     1.00000   0.12555   0.96308   0.00000  Uiso   1.00
B12    C     0.50000   0.34001   0.13449   0.00000  Uiso   1.00
Li12   H     0.50000   0.28707   0.14783   0.00000  Uiso   1.00
B13    C     0.50000   0.16682   0.47665   0.00000  Uiso   1.00
Li22   H     0.50000   0.16111   0.51612   0.00000  Uiso   1.00
B24    C     0.50000   0.35780   0.63732   0.00000  Uiso   1.00
Li23   H     0.50000   0.30183   0.63369   0.00000  Uiso   1.00
loop_
_geom_bond_atom_site_label_1
_geom_bond_atom_site_label_2
_geom_bond_distance
_geom_bond_site_symmetry_2
_ccdc_geom_bond_type
H1     C1      1.991   .     S
H1     C5      1.988   .     S
H1     C9      1.994   .     S
H1     C13     1.991   .     S
H3     C3      1.996   .     S
H3     C7      2.011   .     S
H3     C11     1.999   .     S
H3     C17     1.997   .     S
H5     C15     1.994   .     S
H5     C21     1.996   1_554 S
H5     C25     1.994   .     S
H5     C47     1.996   1_554 S
H7     C19     2.004   .     S
H7     C23     2.002   .     S
H7     C27     2.003   .     S
H7     C43     2.002   .     S
Be1    Be3     1.391   .     D
Be1    C3      1.390   .     S
Be1    He3     1.097   .     S
Be3    C1      1.388   .     S
Be3    He1     1.096   .     S
C1     B1      1.358   .     D
B1     C3      1.357   .     S
B1     Li1     1.098   .     S
Be5    Be5     1.389   4_655 A
Be5    C5      1.389   4_655 A
Be5    He5     1.097   4_655 S
C5     B12     1.357   .     A
C5     Be5     1.389   4_655 A
He5    Be5     1.097   4_655 S
Be7    Be7     1.394   4     A
Be7    He7     1.097   4_655 S
Be7    C7      1.390   4_655 A
C7     B14     1.359   .     A
C7     Be7     1.390   4_655 A
He7    Be7     1.097   4_655 S
Be9    C9      1.389   .     S
Be9    He9     1.096   .     S
Be9    Be27    1.393   2_664 D
C9     B3      1.357   .     D
B3     Li3     1.098   .     S
B3     C29     1.356   2_664 S
Be11   C11     1.389   .     S
Be11   He11    1.096   .     S
Be11   Be29    1.395   2_664 D
C11    B15     1.357   2_664 S
Be13   Be15    1.393   .     D
Be13   C15     1.389   .     S
Be13   He15    1.097   .     S
Be15   C13     1.390   .     S
Be15   He13    1.097   .     S
C13    B5      1.355   .     S
B5     C15     1.357   .     D
B5     Li5     1.098   .     S
Be17   Be19    1.392   .     D
Be17   C19     1.390   .     S
Be17   He19    1.096   .     S
Be19   C17     1.389   .     S
Be19   He17    1.097   .     S
C17    B7      1.358   .     S
B7     C19     1.358   .     D
B7     Li7     1.098   .     S
He21   Be35    1.097   3_564 S
Be21   C21     1.389   1_554 S
Be21   He23    1.097   .     S
Be21   Be47    1.391   2_654 D
C21    Be21    1.389   1_556 S
C21    H5      1.996   1_556 S
C21    B10     1.358   2_665 D
B10    C23     1.358   1_565 S
B10    Li10    1.098   .     S
B10    C21     1.358   2_664 D
C23    B10     1.358   1_545 S
C23    Be47    1.390   .     S
He25   Be47    1.097   .     S
Be23   C25     1.389   4_655 A
Be23   Be23    1.391   4     A
Be23   He27    1.097   4_655 S
C25    B9      1.358   .     A
C25    Be23    1.389   4_655 A
He27   Be23    1.097   4_655 S
Be25   C27     1.389   4_655 A
Be25   Be25    1.393   4_655 A
Be25   He29    1.097   4_655 S
C27    B13     1.358   .     A
C27    Be25    1.389   4_655 A
He29   Be25    1.097   4_655 S
H9     C29     1.997   .     S
H9     C33     2.007   .     S
H9     C37     1.988   .     S
H9     C41     2.001   .     S
H11    C31     2.001   .     S
H11    C35     2.011   .     S
H11    C39     2.011   .     S
H11    C45     1.997   .     S
Be27   C29     1.390   .     S
Be27   He31    1.096   .     S
Be27   Be9     1.393   2_665 D
C29    B3      1.356   2_665 S
Be29   C31     1.390   .     S
Be29   He33    1.096   .     S
Be29   Be11    1.395   2_665 D
B15    C31     1.355   .     D
B15    Li13    1.098   .     S
B15    C11     1.357   2_665 S
Be31   Be33    1.391   .     D
Be31   C35     1.389   .     S
Be31   He37    1.096   .     S
Be33   C33     1.390   .     S
Be33   He35    1.097   .     S
C33    B17     1.359   .     S
B17    C35     1.360   .     D
B17    Li15    1.097   .     S
Be35   He21    1.097   3_465 S
Be35   Be35    1.390   4_655 A
Be35   C37     1.389   4_655 A
C37    B24     1.357   .     A
C37    Be35    1.389   4_655 A
Be37   Be37    1.392   4     A
Be37   He39    1.097   4_655 S
Be37   C39     1.389   4_655 A
C39    B23     1.360   .     A
C39    Be37    1.389   4_655 A
He39   Be37    1.097   4_655 S
Be39   Be41    1.391   .     D
Be39   C43     1.389   .     S
Be39   He43    1.097   .     S
Be41   C41     1.389   .     S
Be41   He41    1.097   .     S
C41    B19     1.359   .     D
B19    C43     1.359   .     S
B19    Li17    1.097   .     S
Be43   Be45    1.391   .     D
Be43   C47     1.389   .     S
Be43   He47    1.097   .     S
Be45   C45     1.390   .     S
Be45   He45    1.097   .     S
C45    B21     1.358   .     D
B21    C47     1.358   .     S
B21    Li19    1.098   .     S
C47    H5      1.996   1_556 S
Be47   Be21    1.391   2_655 D
B9     C25     1.358   4_755 A
B9     Li24    1.097   1_554 S
Li9    B14     1.098   .     S
B14    C7      1.359   4_755 A
B23    C39     1.360   4_755 A
B23    Li21    1.097   .     S
Li24   B9      1.097   1_556 S
B12    C5      1.357   4_655 A
B12    Li12    1.097   .     S
B13    C27     1.358   4_655 A
B13    Li22    1.098   .     S
B24    C37     1.357   4_655 A
B24    Li23    1.098   .     S
