# Supplementary material for: Data-Driven Search Algorithm for Discovery of Synthesizable Zeolitic Imidazolate Frameworks
Source: JACS Au. 2025 Mar 7;5(3):1460–70. doi: 10.1021/jacsau.5c00077 (PMC11938011; doi:10.1021/jacsau.5c00077)
Supplement: Supplementary file 5 — au5c00077_si_005.zip [file au5c00077_si_005.zip › Tier 2/T-282_63_3_91195.cif]

data_63_3_91195.lmp-nosymm
_audit_creation_date              2023-09-12
_audit_creation_method            'Materials Studio'
_symmetry_space_group_name_H-M    'CM'
_symmetry_Int_Tables_number       8
_symmetry_cell_setting            monoclinic
loop_
_symmetry_equiv_pos_as_xyz
  x,y,z
  x,-y,z
  x+1/2,y+1/2,z
  x+1/2,-y+1/2,z
_cell_length_a                    29.5485
_cell_length_b                    16.7612
_cell_length_c                    48.0732
_cell_angle_alpha                 90.0000
_cell_angle_beta                  128.0898
_cell_angle_gamma                 90.0000
loop_
_atom_site_label
_atom_site_type_symbol
_atom_site_fract_x
_atom_site_fract_y
_atom_site_fract_z
_atom_site_U_iso_or_equiv
_atom_site_adp_type
_atom_site_occupancy
H1     Zn    0.19831   0.18092  -0.06553   0.00000  Uiso   1.00
H2     Zn   -0.15800   0.81966  -0.41907   0.00000  Uiso   1.00
H5     Zn    0.25352   0.18204  -0.16320   0.00000  Uiso   1.00
H6     Zn    0.09312   0.81729  -0.31804   0.00000  Uiso   1.00
H9     Zn   -0.04244   0.32030  -0.16485   0.00000  Uiso   1.00
H10    Zn   -0.20794   0.68067  -0.32437   0.00000  Uiso   1.00
C1     N     0.23505   0.19631  -0.01437   0.00000  Uiso   1.00
C2     N    -0.22176   0.80371  -0.47061   0.00000  Uiso   1.00
C5     N     0.21793   1.06730  -0.06578   0.00000  Uiso   1.00
C7     N    -0.13698   0.93275  -0.41857   0.00000  Uiso   1.00
C9     N     0.23052   0.23013  -0.08784   0.00000  Uiso   1.00
C10    N     0.25072   0.22922  -0.12609   0.00000  Uiso   1.00
C11    N    -0.08086   0.76882  -0.39421   0.00000  Uiso   1.00
C12    N     0.01592   0.76881  -0.35419   0.00000  Uiso   1.00
C17    N     0.11338   0.19565  -0.09413   0.00000  Uiso   1.00
C18    N     0.02496   0.25155  -0.12952   0.00000  Uiso   1.00
C19    N    -0.18930   0.80651  -0.39255   0.00000  Uiso   1.00
C20    N    -0.20993   0.75132  -0.35866   0.00000  Uiso   1.00
C25    N     0.19581   0.23066  -0.21063   0.00000  Uiso   1.00
C26    N     0.13397   0.23091  -0.27020   0.00000  Uiso   1.00
C29    N     0.22882   1.06748  -0.17081   0.00000  Uiso   1.00
C31    N     0.08417   0.93246  -0.31058   0.00000  Uiso   1.00
C33    N     0.13947   0.80870  -0.33520   0.00000  Uiso   1.00
C34    N    -0.09118   0.68397  -0.14909   0.00000  Uiso   1.00
C35    N    -0.28630   0.30964  -0.33737   0.00000  Uiso   1.00
He1    H     0.04859   0.58388  -0.16884   0.00000  Uiso   1.00
C39    N    -0.08507   0.28327  -0.21474   0.00000  Uiso   1.00
C40    N    -0.14681   0.28461  -0.27448   0.00000  Uiso   1.00
C43    N    -0.01843   0.43262  -0.16328   0.00000  Uiso   1.00
C45    N    -0.20336   0.56747  -0.33567   0.00000  Uiso   1.00
Be1    C    -0.74373   1.13395  -0.99032   0.00000  Uiso   1.00
B1     C    -0.75777   0.26266  -0.99583   0.00000  Uiso   1.00
Be2    C    -0.38290   0.69324  -0.37044   0.00000  Uiso   1.00
Li2    H    -0.24262   0.67796  -0.47750   0.00000  Uiso   1.00
Be4    C     0.27099   0.95854  -0.05543   0.00000  Uiso   1.00
Be6    C    -0.10331   1.04147  -0.42792   0.00000  Uiso   1.00
Be8    C     0.26822   0.30217  -0.10864   0.00000  Uiso   1.00
Be9    C     0.25544   0.30291  -0.08512   0.00000  Uiso   1.00
B5     C     0.22757   0.18884  -0.11320   0.00000  Uiso   1.00
Be10   C    -0.00139   0.69386  -0.36985   0.00000  Uiso   1.00
Be11   C    -0.06126   0.69363  -0.39435   0.00000  Uiso   1.00
B6     C    -0.03315   0.81111  -0.36929   0.00000  Uiso   1.00
Be16   C     0.02187   0.18390  -0.11409   0.00000  Uiso   1.00
Be17   C     0.07654   1.15046  -0.09174   0.00000  Uiso   1.00
B9     C     0.08053   0.25558  -0.11700   0.00000  Uiso   1.00
Be18   C    -0.24477   0.81785  -0.37539   0.00000  Uiso   1.00
Be19   C    -0.23288   0.85089  -0.39681   0.00000  Uiso   1.00
B10    C    -0.17706   0.74753  -0.36950   0.00000  Uiso   1.00
Be24   C     0.13633   0.30778  -0.25857   0.00000  Uiso   1.00
Be25   C     0.17456   0.30761  -0.22172   0.00000  Uiso   1.00
B13    C     0.17133   0.18745  -0.24059   0.00000  Uiso   1.00
Be28   C     0.17287   0.95849  -0.18746   0.00000  Uiso   1.00
Be30   C     0.06235   1.04152  -0.29352   0.00000  Uiso   1.00
He2    H    -0.21886   0.41627  -0.38578   0.00000  Uiso   1.00
Be32   C    -0.11677   0.31876  -0.11359   0.00000  Uiso   1.00
Be33   C    -0.07021   0.67997  -0.11411   0.00000  Uiso   1.00
B17    C    -0.14929   0.68589  -0.16855   0.00000  Uiso   1.00
Be34   C    -0.33720   0.30739  -0.37179   0.00000  Uiso   1.00
B18    C    -0.30258   0.31225  -0.31645   0.00000  Uiso   1.00
Be38   C    -0.12512   0.20776  -0.26349   0.00000  Uiso   1.00
Be39   C    -0.08702   0.20697  -0.22667   0.00000  Uiso   1.00
B21    C    -0.12250   0.32714  -0.24429   0.00000  Uiso   1.00
Be42   C     0.02263   0.54153  -0.16666   0.00000  Uiso   1.00
Be44   C    -0.21279   0.45849  -0.36631   0.00000  Uiso   1.00
He4    H    -0.74365   1.07239  -0.99794   0.00000  Uiso   1.00
Li3    H     0.22966   0.32259  -0.00738   0.00000  Uiso   1.00
He5    H    -0.23093   0.92690  -0.48737   0.00000  Uiso   1.00
He7    H     0.30444   1.08376  -0.04919   0.00000  Uiso   1.00
He9    H    -0.08154   0.91618  -0.43351   0.00000  Uiso   1.00
He11   H     0.26288   0.34858  -0.06637   0.00000  Uiso   1.00
He12   H     0.28869   0.34721  -0.11412   0.00000  Uiso   1.00
Li9    H     0.20962   1.12843  -0.12186   0.00000  Uiso   1.00
He13   H    -0.09123   0.64668  -0.41220   0.00000  Uiso   1.00
He14   H     0.03018   0.64705  -0.36240   0.00000  Uiso   1.00
Li10   H    -0.03380   0.87333  -0.36234   0.00000  Uiso   1.00
He19   H     0.09174   1.09816  -0.07445   0.00000  Uiso   1.00
He20   H    -0.01859   0.16552  -0.11961   0.00000  Uiso   1.00
Li13   H     0.09723   0.30233  -0.12443   0.00000  Uiso   1.00
He21   H    -0.25209   0.90238  -0.41463   0.00000  Uiso   1.00
He22   H    -0.27584   0.83590  -0.37120   0.00000  Uiso   1.00
Li14   H    -0.14395   0.70198  -0.36045   0.00000  Uiso   1.00
He27   H     0.18769   0.35557  -0.20259   0.00000  Uiso   1.00
He28   H     0.11013   0.35590  -0.27733   0.00000  Uiso   1.00
Li17   H     0.17932   1.12352  -0.24083   0.00000  Uiso   1.00
He31   H     0.13730   1.08385  -0.19833   0.00000  Uiso   1.00
He33   H     0.04895   0.91617  -0.28245   0.00000  Uiso   1.00
He35   H     0.38195   0.18008  -0.09126   0.00000  Uiso   1.00
He36   H     0.07059   0.80417  -0.39179   0.00000  Uiso   1.00
He37   H    -0.02391   0.67729  -0.09229   0.00000  Uiso   1.00
Li21   H    -0.17884   0.68981  -0.19750   0.00000  Uiso   1.00
He38   H    -0.33710   0.30595  -0.39456   0.00000  Uiso   1.00
Li22   H    -0.27214   0.31387  -0.28747   0.00000  Uiso   1.00
He43   H    -0.06076   0.15848  -0.20815   0.00000  Uiso   1.00
He44   H    -0.13779   0.15998  -0.28262   0.00000  Uiso   1.00
Li25   H    -0.13048   0.39086  -0.24381   0.00000  Uiso   1.00
C47    N    -0.16677   0.68639  -0.14822   0.00000  Uiso   1.00
He48   H    -0.81876   0.58399  -0.98990   0.00000  Uiso   1.00
H13    Zn   -0.34952   0.32075  -0.56359   0.00000  Uiso   1.00
H14    Zn   -0.70926   0.67926  -0.92202   0.00000  Uiso   1.00
H17    Zn   -0.60653   0.31803  -0.66576   0.00000  Uiso   1.00
H18    Zn   -0.76185   0.68193  -0.82013   0.00000  Uiso   1.00
H21    Zn   -0.30913   0.18018  -0.66222   0.00000  Uiso   1.00
H22    Zn   -0.47098   0.81986  -0.82306   0.00000  Uiso   1.00
C49    N    -0.73327   0.24676  -0.96150   0.00000  Uiso   1.00
C50    N    -0.29443   0.75299  -0.52394   0.00000  Uiso   1.00
C53    N    -0.34104   0.43260  -0.54649   0.00000  Uiso   1.00
C55    N    -0.73468   0.56739  -0.93926   0.00000  Uiso   1.00
C57    N    -0.42992   0.28196  -0.58868   0.00000  Uiso   1.00
C58    N    -0.52689   0.28039  -0.62747   0.00000  Uiso   1.00
C59    N    -0.73993   0.71763  -0.89722   0.00000  Uiso   1.00
C60    N    -0.75956   0.71899  -0.85868   0.00000  Uiso   1.00
C65    N    -0.32680   0.31267  -0.59495   0.00000  Uiso   1.00
C66    N    -0.30844   0.25555  -0.62964   0.00000  Uiso   1.00
C67    N    -0.62357   0.68726  -0.89042   0.00000  Uiso   1.00
C68    N    -0.53559   0.74439  -0.85560   0.00000  Uiso   1.00
C73    N    -0.64317   0.26931  -0.71315   0.00000  Uiso   1.00
C74    N    -0.70316   0.26931  -0.77278   0.00000  Uiso   1.00
C77    N    -0.60043   0.43260  -0.67456   0.00000  Uiso   1.00
C79    N    -0.73804   0.56739  -0.81127   0.00000  Uiso   1.00
C81    N    -0.23114   0.80681  -0.64964   0.00000  Uiso   1.00
C82    N    -0.41848   0.19297  -0.83583   0.00000  Uiso   1.00
C83    N    -0.65537   0.30674  -0.65039   0.00000  Uiso   1.00
C84    N    -0.84143   0.69307  -0.83531   0.00000  Uiso   1.00
C89    N    -0.37346   0.20633  -0.71273   0.00000  Uiso   1.00
C90    N    -0.43361   0.20634  -0.77251   0.00000  Uiso   1.00
C93    N    -0.31050   1.06747  -0.64894   0.00000  Uiso   1.00
C95    N    -0.49911   0.93253  -0.83633   0.00000  Uiso   1.00
Be47   C    -0.72363   0.16507  -0.95772   0.00000  Uiso   1.00
Be48   C    -0.29114   0.83426  -0.52784   0.00000  Uiso   1.00
B25    C    -0.25188   0.73751  -0.48924   0.00000  Uiso   1.00
Be51   C    -0.33204   0.54155  -0.51597   0.00000  Uiso   1.00
Be53   C    -0.78629   0.45845  -0.97026   0.00000  Uiso   1.00
Be55   C    -0.50874   0.20832  -0.60938   0.00000  Uiso   1.00
Be56   C    -0.44890   0.20924  -0.58547   0.00000  Uiso   1.00
B29    C    -0.47815   0.32203  -0.61448   0.00000  Uiso   1.00
Be57   C    -0.77905   0.79021  -0.87742   0.00000  Uiso   1.00
Be58   C    -0.76697   0.78936  -0.90122   0.00000  Uiso   1.00
B30    C    -0.73581   0.67802  -0.87114   0.00000  Uiso   1.00
Be63   C    -0.27976   0.32819  -0.61769   0.00000  Uiso   1.00
Be64   C    -0.28986   0.36238  -0.59559   0.00000  Uiso   1.00
B33    C    -0.33652   0.24939  -0.61563   0.00000  Uiso   1.00
Be65   C    -0.53074   0.67153  -0.86734   0.00000  Uiso   1.00
Be66   C    -0.58519   0.63732  -0.88952   0.00000  Uiso   1.00
B34    C    -0.59188   0.75066  -0.86981   0.00000  Uiso   1.00
Be71   C    -0.67805   0.19429  -0.76143   0.00000  Uiso   1.00
Be72   C    -0.64095   0.19430  -0.72455   0.00000  Uiso   1.00
B37    C    -0.68202   0.31134  -0.74296   0.00000  Uiso   1.00
Be75   C    -0.58092   0.54148  -0.69294   0.00000  Uiso   1.00
Be77   C    -0.68162   0.45852  -0.79285   0.00000  Uiso   1.00
Be79   C    -0.18114   0.79848  -0.61512   0.00000  Uiso   1.00
Be80   C    -0.43801   0.20087  -0.87041   0.00000  Uiso   1.00
B41    C    -0.36041   0.18676  -0.81588   0.00000  Uiso   1.00
Be81   C    -0.63453   0.29832  -0.61559   0.00000  Uiso   1.00
Li27   H    -0.24270   0.82009  -0.69853   0.00000  Uiso   1.00
Be82   C    -0.89061   0.70102  -0.87009   0.00000  Uiso   1.00
He50   H    -0.57741   1.08387  -0.89004   0.00000  Uiso   1.00
Be87   C    -0.45312   0.26278  -0.76097   0.00000  Uiso   1.00
Be88   C    -0.41609   0.26278  -0.72417   0.00000  Uiso   1.00
B42    C    -0.38597   0.17391  -0.74265   0.00000  Uiso   1.00
Be91   C    -0.29222   0.95847  -0.61602   0.00000  Uiso   1.00
Be93   C    -0.54705   1.04154  -0.86920   0.00000  Uiso   1.00
He51   H    -0.70346   1.13516  -0.93230   0.00000  Uiso   1.00
He52   H    -0.32040   0.86377  -0.55352   0.00000  Uiso   1.00
He55   H    -0.32632   0.41601  -0.49666   0.00000  Uiso   1.00
Be95   C    -0.24681   0.86555  -0.49498   0.00000  Uiso   1.00
He58   H    -0.41862   0.16447  -0.56613   0.00000  Uiso   1.00
He59   H    -0.53971   0.16251  -0.61472   0.00000  Uiso   1.00
Li31   H    -0.47781   0.38233  -0.62327   0.00000  Uiso   1.00
He60   H    -0.77630   0.83356  -0.92095   0.00000  Uiso   1.00
He61   H    -0.80034   0.83537  -0.87260   0.00000  Uiso   1.00
Li32   H    -0.71660   0.61849  -0.86175   0.00000  Uiso   1.00
He66   H    -0.27401   0.41834  -0.58062   0.00000  Uiso   1.00
He67   H    -0.25349   0.34917  -0.62522   0.00000  Uiso   1.00
Li35   H    -0.36424   0.19883  -0.62062   0.00000  Uiso   1.00
He68   H    -0.59929   0.58121  -0.90438   0.00000  Uiso   1.00
He69   H    -0.48928   0.65044  -0.85964   0.00000  Uiso   1.00
Li36   H    -0.60974   0.80142  -0.86504   0.00000  Uiso   1.00
He74   H    -0.61271   1.14755  -0.70561   0.00000  Uiso   1.00
He75   H    -0.68797   1.14755  -0.78041   0.00000  Uiso   1.00
Li39   H    -0.69360   0.37363  -0.74293   0.00000  Uiso   1.00
He78   H    -0.56918   0.41618  -0.70494   0.00000  Uiso   1.00
He80   H    -0.64579   0.58381  -0.78083   0.00000  Uiso   1.00
He82   H    -0.18239   0.79268  -0.59287   0.00000  Uiso   1.00
He83   H    -0.48398   0.20638  -0.89260   0.00000  Uiso   1.00
Li44   H    -0.33174   0.18035  -0.78702   0.00000  Uiso   1.00
He84   H    -0.58837   0.29232  -0.59388   0.00000  Uiso   1.00
He85   H    -0.88824   0.70669  -0.89190   0.00000  Uiso   1.00
B46    C    -0.21333   0.18671  -0.66969   0.00000  Uiso   1.00
He91   H    -0.41673   0.29875  -0.70535   0.00000  Uiso   1.00
He92   H    -0.49157   0.29874  -0.77973   0.00000  Uiso   1.00
Li45   H    -0.36015   1.12697  -0.74269   0.00000  Uiso   1.00
He95   H    -0.28061   1.08387  -0.59515   0.00000  Uiso   1.00
Li1    H    -0.07652   0.50000  -0.15898   0.00000  Uiso   1.00
B23    C    -0.04250   0.50000  -0.16193   0.00000  Uiso   1.00
B24    C    -0.19885   0.50000  -0.31847   0.00000  Uiso   1.00
Li4    H    -0.19166   0.50000  -0.29320   0.00000  Uiso   1.00
B27    C    -0.34766   0.50000  -0.56431   0.00000  Uiso   1.00
B28    C    -0.70596   0.50000  -0.92119   0.00000  Uiso   1.00
B39    C    -0.61045   0.50000  -0.66345   0.00000  Uiso   1.00
B40    C    -0.77035   0.50000  -0.82240   0.00000  Uiso   1.00
Li29   H    -0.35627   0.50000  -0.59002   0.00000  Uiso   1.00
Li30   H    -0.66351   0.50000  -0.89510   0.00000  Uiso   1.00
Li41   H    -0.62642   0.50000  -0.64801   0.00000  Uiso   1.00
Li42   H    -0.81732   0.50000  -0.83787   0.00000  Uiso   1.00
B3     C     0.18819   1.00000  -0.07095   0.00000  Uiso   1.00
B4     C    -0.15712   1.00000  -0.41396   0.00000  Uiso   1.00
B15    C     0.26087   1.00000  -0.16083   0.00000  Uiso   1.00
B16    C     0.09587   1.00000  -0.32074   0.00000  Uiso   1.00
Li7    H     0.14391   1.00000  -0.07995   0.00000  Uiso   1.00
Li8    H    -0.18449   1.00000  -0.40578   0.00000  Uiso   1.00
Li19   H     0.30746   1.00000  -0.14688   0.00000  Uiso   1.00
Li20   H     0.11386   1.00000  -0.33504   0.00000  Uiso   1.00
B44    C    -0.31978   1.00000  -0.66744   0.00000  Uiso   1.00
B45    C    -0.47119   1.00000  -0.81786   0.00000  Uiso   1.00
Li43   H    -0.43129   1.00000  -0.79057   0.00000  Uiso   1.00
Li47   H    -0.33488   1.00000  -0.69477   0.00000  Uiso   1.00
loop_
_geom_bond_atom_site_label_1
_geom_bond_atom_site_label_2
_geom_bond_distance
_geom_bond_site_symmetry_2
_ccdc_geom_bond_type
H1     C1      2.000   .     S
H1     C5      1.993   1_545 S
H1     C9      1.999   .     S
H1     C17     1.998   .     S
H2     C2      2.000   .     S
H2     C7      1.990   .     S
H2     C11     1.997   .     S
H2     C19     1.996   .     S
H5     C10     1.999   .     S
H5     C25     1.993   .     S
H5     C29     2.006   1_545 S
H5     C47     1.995   3_545 S
H6     C12     1.998   .     S
H6     C31     2.010   .     S
H6     C33     1.993   .     S
H6     C26     1.993   2_565 S
H9     C18     2.001   .     S
H9     C39     1.999   .     S
H9     C43     1.997   .     S
H9     C34     2.000   2_565 S
H10    C20     2.001   .     S
H10    C45     2.001   .     S
H10    C40     2.002   2_565 S
H10    C35     1.998   2_565 S
C1     Be1     1.388   1_646 S
C1     B1      1.357   1_656 S
C2     B25     1.357   .     D
C2     Be95    1.387   .     S
C5     H1      1.993   1_565 S
C5     B3      1.356   .     A
C5     Be4     1.389   2_575 A
C7     B4      1.355   .     A
C7     Be6     1.389   2_575 A
C9     Be9     1.389   .     S
C9     B5      1.357   .     D
C10    Be8     1.390   .     S
C10    B5      1.354   .     S
C11    Be11    1.389   .     S
C11    B6      1.357   .     D
C12    Be10    1.390   .     S
C12    B6      1.354   .     S
C17    Be17    1.388   1_545 S
C17    B9      1.358   .     D
C18    Be16    1.389   .     S
C18    B9      1.358   .     S
C19    Be19    1.388   .     S
C19    B10     1.357   .     D
C20    Be18    1.389   .     S
C20    B10     1.357   .     S
C25    Be25    1.389   .     S
C25    B13     1.355   .     D
C26    Be24    1.389   .     S
C26    B13     1.355   .     S
C26    H6      1.993   2_565 S
C29    H5      2.006   1_565 S
C29    B15     1.359   .     A
C29    Be28    1.389   2_575 A
C31    B16     1.359   .     A
C31    Be30    1.390   2_575 A
C33    B18     1.358   3     S
C33    Be2     1.388   4_565 S
C34    Be33    1.389   .     S
C34    B17     1.358   .     S
C34    H9      2.000   2_565 S
C35    Be34    1.390   .     S
C35    B18     1.357   .     D
C35    H10     1.998   2_565 S
He1    Be42    1.096   .     S
C39    Be39    1.388   .     S
C39    B21     1.358   .     D
C40    Be38    1.390   .     S
C40    B21     1.358   .     S
C40    H10     2.002   2_565 S
C43    B23     1.357   .     A
C43    Be42    1.389   2_565 A
C45    B24     1.358   .     A
C45    Be44    1.389   2_565 A
Be1    C1      1.388   1_464 S
Be1    He4     1.095   .     S
Be1    Be47    1.390   1_565 D
B1     C1      1.357   1_454 S
B1     Li3     1.096   1_454 S
B1     C49     1.358   .     D
Be2    C33     1.388   4_465 S
Be2    Be34    1.392   2_565 D
Be2    He36    1.097   4_465 S
Li2    B25     1.095   .     S
Be4    C5      1.389   2_575 A
Be4    He7     1.097   2_575 S
Be4    Be4     1.390   2_575 A
Be6    C7      1.389   2_575 A
Be6    Be6     1.390   2_575 A
Be6    He9     1.097   2_575 S
Be8    Be9     1.395   .     D
Be8    He12    1.096   .     S
Be9    He11    1.096   .     S
B5     Li9     1.099   1_545 S
Be10   Be11    1.395   .     D
Be10   He14    1.096   .     S
Be11   He13    1.096   .     S
B6     Li10    1.099   .     S
Be16   Be17    1.392   1_545 D
Be16   He20    1.097   .     S
Be17   C17     1.388   1_565 S
Be17   Be16    1.392   1_565 D
Be17   He19    1.095   .     S
B9     Li13    1.097   .     S
Be18   Be19    1.392   .     D
Be18   He22    1.097   .     S
Be19   He21    1.096   .     S
B10    Li14    1.097   .     S
Be24   Be25    1.395   .     D
Be24   He28    1.096   .     S
Be25   He27    1.096   .     S
B13    Li17    1.099   1_545 S
Be28   C29     1.389   2_575 A
Be28   Be28    1.392   2_575 A
Be28   He31    1.097   2_575 S
Be30   C31     1.390   2_575 A
Be30   He33    1.097   2_575 S
Be30   Be30    1.392   2_575 A
He2    Be44    1.096   .     S
Be32   Be33    1.392   2_565 D
Be32   He35    1.097   4_455 S
Be32   C47     1.388   2_565 S
Be33   He37    1.097   .     S
Be33   Be32    1.392   2_565 D
B17    Li21    1.098   .     S
B17    C47     1.358   .     D
Be34   He38    1.097   .     S
Be34   Be2     1.392   2_565 D
B18    Li22    1.097   .     S
B18    C33     1.358   3_445 S
Be38   Be39    1.393   .     D
Be38   He44    1.097   .     S
Be39   He43    1.097   .     S
B21    Li25    1.097   .     S
Be42   C43     1.389   2_565 A
Be42   Be42    1.392   2_565 A
Be44   C45     1.389   2_565 A
Be44   Be44    1.392   2_565 A
Li3    B1      1.096   1_656 S
He5    Be95    1.095   .     S
He7    Be4     1.097   2_575 S
He9    Be6     1.097   2_575 S
Li9    B5      1.099   1_565 S
Li17   B13     1.099   1_565 S
He31   Be28    1.097   2_575 S
He33   Be30    1.097   2_575 S
He35   Be32    1.097   4     S
He36   Be2     1.097   4_565 S
C47    H5      1.995   3_455 S
C47    Be32    1.388   2_565 S
He48   Be53    1.096   2_565 S
H13    C53     2.000   .     S
H13    C57     1.997   .     S
H13    C65     1.998   .     S
H13    C50     1.996   2_565 S
H14    C55     2.000   .     S
H14    C59     1.997   .     S
H14    C67     1.998   .     S
H14    C49     1.996   2_565 S
H17    C58     1.995   .     S
H17    C73     1.997   .     S
H17    C77     1.998   .     S
H17    C83     1.995   .     S
H18    C60     1.995   .     S
H18    C79     1.998   .     S
H18    C84     1.995   .     S
H18    C74     1.997   2_565 S
H21    C66     2.002   .     S
H21    C89     2.002   .     S
H21    C93     2.003   1_545 S
H21    C81     2.001   2_565 S
H22    C68     2.002   .     S
H22    C95     2.002   .     S
H22    C82     2.001   2_565 S
H22    C90     2.002   2_565 S
C49    Be47    1.387   .     S
C49    H14     1.996   2_565 S
C50    Be48    1.387   .     S
C50    B25     1.358   .     S
C50    H13     1.996   2_565 S
C53    B27     1.357   .     A
C53    Be51    1.389   2_565 A
C55    B28     1.357   .     A
C55    Be53    1.389   2_565 A
C57    Be56    1.390   .     S
C57    B29     1.356   .     S
C58    Be55    1.389   .     S
C58    B29     1.357   .     D
C59    Be58    1.390   .     S
C59    B30     1.356   .     D
C60    Be57    1.389   .     S
C60    B30     1.357   .     S
C65    Be64    1.388   .     S
C65    B33     1.358   .     D
C66    Be63    1.389   .     S
C66    B33     1.357   .     S
C67    Be66    1.388   .     S
C67    B34     1.358   .     D
C68    Be65    1.389   .     S
C68    B34     1.357   .     S
C73    Be72    1.389   .     S
C73    B37     1.356   .     D
C74    Be71    1.389   .     S
C74    B37     1.356   .     S
C74    H18     1.997   2_565 S
C77    B39     1.358   .     A
C77    Be75    1.389   2_565 A
C79    B40     1.358   .     A
C79    Be77    1.390   2_565 A
C81    Be79    1.390   .     S
C81    H21     2.001   2_565 S
C81    B46     1.358   2_565 D
C82    Be80    1.390   .     S
C82    B41     1.358   .     S
C82    H22     2.001   2_565 S
C83    Be81    1.388   .     S
C83    B46     1.358   4_455 S
C84    Be82    1.388   .     S
C84    B41     1.358   3_455 D
C89    Be88    1.389   .     S
C89    B42     1.358   .     D
C90    Be87    1.389   .     S
C90    B42     1.358   .     S
C90    H22     2.002   2_565 S
C93    H21     2.003   1_565 S
C93    B44     1.358   .     A
C93    Be91    1.389   2_575 A
C95    B45     1.358   .     A
C95    Be93    1.390   2_575 A
Be47   Be1     1.390   1_545 D
Be47   He51    1.096   1_545 S
Be48   He52    1.095   .     S
Be48   Be95    1.390   .     D
Be51   C53     1.389   2_565 A
Be51   He55    1.097   2_565 S
Be51   Be51    1.393   2_565 A
Be53   He48    1.096   2_565 S
Be53   C55     1.389   2_565 A
Be53   Be53    1.393   2_565 A
Be55   Be56    1.393   .     D
Be55   He59    1.097   .     S
Be56   He58    1.096   .     S
B29    Li31    1.098   .     S
Be57   Be58    1.393   .     D
Be57   He61    1.097   .     S
Be58   He60    1.096   .     S
B30    Li32    1.098   .     S
Be63   Be64    1.392   .     D
Be63   He67    1.097   .     S
Be64   He66    1.096   .     S
B33    Li35    1.098   .     S
Be65   Be66    1.392   .     D
Be65   He69    1.097   .     S
Be66   He68    1.096   .     S
B34    Li36    1.098   .     S
Be71   Be72    1.395   .     D
Be71   He75    1.096   1_545 S
Be72   He74    1.096   1_545 S
B37    Li39    1.099   .     S
Be75   C77     1.389   2_565 A
Be75   He78    1.097   2_565 S
Be75   Be75    1.391   2_565 A
Be77   C79     1.390   2_565 A
Be77   He80    1.097   2_565 S
Be77   Be77    1.391   2_565 A
Be79   He82    1.097   .     S
Be79   Be81    1.391   3     D
Be80   He83    1.097   .     S
Be80   Be82    1.391   3_545 D
B41    Li44    1.097   .     S
B41    C84     1.358   3_545 D
Be81   He84    1.097   .     S
Be81   Be79    1.391   3_445 D
Li27   B46     1.097   2_565 S
Be82   He85    1.097   .     S
Be82   Be80    1.391   3_455 D
He50   Be93    1.097   .     S
Be87   Be88    1.392   .     D
Be87   He92    1.097   .     S
Be88   He91    1.097   .     S
B42    Li45    1.097   1_545 S
Be91   C93     1.389   2_575 A
Be91   He95    1.097   2_575 S
Be91   Be91    1.392   2_575 A
Be93   C95     1.390   2_575 A
Be93   Be93    1.392   2_575 A
He51   Be47    1.096   1_565 S
He55   Be51    1.097   2_565 S
He74   Be72    1.096   1_565 S
He75   Be71    1.096   1_565 S
He78   Be75    1.097   2_565 S
He80   Be77    1.097   2_565 S
B46    C81     1.358   2_565 D
B46    C83     1.358   4     S
B46    Li27    1.097   2_565 S
Li45   B42     1.097   1_565 S
He95   Be91    1.097   2_575 S
Li1    B23     1.098   .     S
B23    C43     1.357   2_565 A
B24    C45     1.358   2_565 A
B24    Li4     1.097   .     S
B27    C53     1.357   2_565 A
B27    Li29    1.098   .     S
B28    C55     1.357   2_565 A
B28    Li30    1.098   .     S
B39    C77     1.358   2_565 A
B39    Li41    1.098   .     S
B40    C79     1.358   2_565 A
B40    Li42    1.098   .     S
B3     C5      1.356   2_575 A
B3     Li7     1.096   .     S
B4     C7      1.355   2_575 A
B4     Li8     1.096   .     S
B15    C29     1.359   2_575 A
B15    Li19    1.098   .     S
B16    C31     1.359   2_575 A
B16    Li20    1.098   .     S
B44    C93     1.358   2_575 A
B44    Li47    1.097   .     S
B45    C95     1.358   2_575 A
B45    Li43    1.097   .     S
