# Supplementary material for: Data-Driven Search Algorithm for Discovery of Synthesizable Zeolitic Imidazolate Frameworks
Source: JACS Au. 2025 Mar 7;5(3):1460–70. doi: 10.1021/jacsau.5c00077 (PMC11938011; doi:10.1021/jacsau.5c00077)
Supplement: Supplementary file 5 — au5c00077_si_005.zip [file au5c00077_si_005.zip › Tier 2/T-283_63_3_73380.cif]

data_63_3_73380.lmp-nosymm
_audit_creation_date              2023-09-12
_audit_creation_method            'Materials Studio'
_symmetry_space_group_name_H-M    'CMCM'
_symmetry_Int_Tables_number       63
_symmetry_cell_setting            orthorhombic
loop_
_symmetry_equiv_pos_as_xyz
  x,y,z
  -x,-y,z+1/2
  -x,y,-z+1/2
  x,-y,-z
  -x,-y,-z
  x,y,-z+1/2
  x,-y,z+1/2
  -x,y,z
  x+1/2,y+1/2,z
  -x+1/2,-y+1/2,z+1/2
  -x+1/2,y+1/2,-z+1/2
  x+1/2,-y+1/2,-z
  -x+1/2,-y+1/2,-z
  x+1/2,y+1/2,-z+1/2
  x+1/2,-y+1/2,z+1/2
  -x+1/2,y+1/2,z
_cell_length_a                    19.2135
_cell_length_b                    39.8163
_cell_length_c                    26.9583
_cell_angle_alpha                 90.0000
_cell_angle_beta                  90.0000
_cell_angle_gamma                 90.0000
loop_
_atom_site_label
_atom_site_type_symbol
_atom_site_fract_x
_atom_site_fract_y
_atom_site_fract_z
_atom_site_U_iso_or_equiv
_atom_site_adp_type
_atom_site_occupancy
H1     Zn    0.15988   0.07623   1.00970   0.00000  Uiso   1.00
H5     Zn    0.34686   0.16425   0.13487   0.00000  Uiso   1.00
H9     Zn    0.34008   0.31311   0.13942   0.00000  Uiso   1.00
Be1    C     0.74179   0.01739   1.00263   0.00000  Uiso   1.00
C1     N     0.18954   0.02823   0.49549   0.00000  Uiso   1.00
He1    H     0.30173   0.03508   0.49420   0.00000  Uiso   1.00
Be5    C     0.96381   0.10607   0.06091   0.00000  Uiso   1.00
C5     N     0.05894   0.08343   0.02521   0.00000  Uiso   1.00
He5    H     0.07292   0.12024   0.08401   0.00000  Uiso   1.00
Be9    C     0.25174   0.10413   0.14476   0.00000  Uiso   1.00
Be13   C     0.20943   0.08346   0.11606   0.00000  Uiso   1.00
C9     N     0.21148   0.09505   0.06751   0.00000  Uiso   1.00
B1     C     0.25398   0.12227   0.06824   0.00000  Uiso   1.00
C13    N     0.27943   0.12884   0.11417   0.00000  Uiso   1.00
He9    H     0.17854   0.06136   0.12634   0.00000  Uiso   1.00
He13   H     0.26378   0.10327   0.18452   0.00000  Uiso   1.00
Li1    H     0.26646   0.13724   0.03522   0.00000  Uiso   1.00
Be17   C     0.24810   0.37362   0.11139   0.00000  Uiso   1.00
Be21   C     0.24928   0.39982   0.07714   0.00000  Uiso   1.00
C17    N     0.30940   0.39678   0.04883   0.00000  Uiso   1.00
B5     C     0.34142   0.36861   0.06550   0.00000  Uiso   1.00
C21    N     0.30712   0.35413   0.10396   0.00000  Uiso   1.00
He17   H     0.21295   0.42072   0.07151   0.00000  Uiso   1.00
He21   H     0.21053   0.36752   0.14066   0.00000  Uiso   1.00
Li5    H     0.39104   0.35928   0.05067   0.00000  Uiso   1.00
Be25   C     0.40455   0.13126   0.27575   0.00000  Uiso   1.00
C25    N     0.36338   0.15773   0.20792   0.00000  Uiso   1.00
He25   H     0.43133   0.11447   0.19822   0.00000  Uiso   1.00
Be29   C     0.53631   0.13683   0.06559   0.00000  Uiso   1.00
C29    N     0.44126   0.15371   0.10776   0.00000  Uiso   1.00
He29   H     0.42637   0.12578   0.03950   0.00000  Uiso   1.00
Be33   C     0.27711   0.25624   0.07528   0.00000  Uiso   1.00
Be37   C     0.27751   0.22124   0.07560   0.00000  Uiso   1.00
C33    N     0.31901   0.21062   0.11483   0.00000  Uiso   1.00
B9     C     0.34413   0.23909   0.13583   0.00000  Uiso   1.00
C37    N     0.32017   0.26729   0.11331   0.00000  Uiso   1.00
He33   H     0.25021   0.20318   0.05183   0.00000  Uiso   1.00
He37   H     0.25024   0.27404   0.05085   0.00000  Uiso   1.00
Li9    H     0.37920   0.23926   0.16800   0.00000  Uiso   1.00
Be41   C     0.23514   0.30354   0.27584   0.00000  Uiso   1.00
C41    N     0.30229   0.31060   0.20817   0.00000  Uiso   1.00
He41   H     0.19301   0.29878   0.19762   0.00000  Uiso   1.00
Be45   C     0.53617   0.35463   0.16433   0.00000  Uiso   1.00
C45    N     0.44116   0.32378   0.14649   0.00000  Uiso   1.00
He45   H     0.42705   0.37437   0.17527   0.00000  Uiso   1.00
B13    C     0.65042   0.50000   1.00000   0.00000  Uiso   1.00
Li13   H     0.90671   1.00000   0.50000   0.00000  Uiso   1.00
Li15   H     0.50000   0.28043   0.37831   0.00000  Uiso   1.00
Li16   H     0.50000   0.44754   0.47409   0.00000  Uiso   1.00
B20    C     0.50000   0.16404   0.13111   0.00000  Uiso   1.00
Li22   H     0.50000   0.17827   0.16602   0.00000  Uiso   1.00
B22    C     0.50000   0.30608   0.13663   0.00000  Uiso   1.00
B14    C     1.00000   0.07100   1.00420   0.00000  Uiso   1.00
B16    C     0.33853   0.17232   0.25000   0.00000  Uiso   1.00
Li18   H     0.30380   0.19421   0.25000   0.00000  Uiso   1.00
B18    C     0.34057   0.31466   0.25000   0.00000  Uiso   1.00
Li20   H     0.39645   0.32046   0.25000   0.00000  Uiso   1.00
loop_
_geom_bond_atom_site_label_1
_geom_bond_atom_site_label_2
_geom_bond_distance
_geom_bond_site_symmetry_2
_ccdc_geom_bond_type
H1     C5      2.005   1_556 S
H1     C9      1.993   1_556 S
H1     C17     1.998   13_556 S
H1     C1      1.999   6_556 S
H5     C13     1.994   .     S
H5     C25     2.012   .     S
H5     C29     2.000   .     S
H5     C33     1.997   .     S
H9     C21     1.995   .     S
H9     C37     1.993   .     S
H9     C41     1.993   .     S
H9     C45     1.997   .     S
Be1    C1      1.389   3_656 A
Be1    He1     1.097   3_656 S
Be1    Be1     1.392   4_557 A
C1     H1      1.999   6_556 S
C1     Be1     1.389   3_656 A
C1     B13     1.358   14_446 A
He1    Be1     1.097   3_656 S
Be5    C5      1.389   8_655 A
Be5    He5     1.097   8_655 S
Be5    Be5     1.391   8_755 A
C5     H1      2.005   1_554 S
C5     B14     1.359   1_454 A
C5     Be5     1.389   8_655 A
He5    Be5     1.097   8_655 S
Be9    Be13    1.392   .     D
Be9    C13     1.389   .     S
Be9    He13    1.097   .     S
Be13   C9      1.389   .     S
Be13   He9     1.097   .     S
C9     H1      1.993   1_554 S
C9     B1      1.357   .     S
B1     C13     1.357   .     D
B1     Li1     1.098   .     S
Be17   Be21    1.394   .     D
Be17   C21     1.388   .     S
Be17   He21    1.097   .     S
Be21   C17     1.390   .     S
Be21   He17    1.097   .     S
C17    B5      1.356   .     S
C17    H1      1.998   13_556 S
B5     C21     1.357   .     D
B5     Li5     1.099   .     S
Be25   Be25    1.389   6     A
Be25   He25    1.097   6     S
Be25   C25     1.389   6     A
C25    B16     1.361   .     A
C25    Be25    1.389   6     A
He25   Be25    1.097   6     S
Be29   Be29    1.395   8_655 A
Be29   He29    1.096   8_655 S
Be29   C29     1.389   8_655 A
C29    B20     1.356   .     A
C29    Be29    1.389   8_655 A
He29   Be29    1.096   8_655 S
Be33   Be37    1.394   .     D
Be33   C37     1.389   .     S
Be33   He37    1.097   .     S
Be37   C33     1.390   .     S
Be37   He33    1.096   .     S
C33    B9      1.356   .     D
B9     C37     1.357   .     S
B9     Li9     1.098   .     S
Be41   Be41    1.393   6     A
Be41   C41     1.389   6     A
Be41   He41    1.097   6     S
C41    B18     1.356   .     A
C41    Be41    1.389   6     A
He41   Be41    1.097   6     S
Be45   Be45    1.390   8_655 A
Be45   He45    1.097   8_655 S
Be45   C45     1.389   8_655 A
C45    B22     1.358   .     A
C45    Be45    1.389   8_655 A
He45   Be45    1.097   8_655 S
B13    C1      1.358   14_556 A
B13    C1      1.358   15    A
B13    Li13    1.098   10_665 S
Li13   B13     1.098   10_664 S
Li15   B22     1.098   3_655 S
Li16   B14     1.097   10_654 S
B20    C29     1.356   8_655 A
B20    Li22    1.099   .     S
B22    C45     1.358   8_655 A
B22    Li15    1.098   3_655 S
B14    C5      1.359   1_656 A
B14    C5      1.359   8_656 A
B14    Li16    1.097   10_655 S
B16    C25     1.361   6     A
B16    Li18    1.098   .     S
B18    C41     1.356   6     A
B18    Li20    1.098   .     S
