# Supplementary material for: Data-Driven Search Algorithm for Discovery of Synthesizable Zeolitic Imidazolate Frameworks
Source: JACS Au. 2025 Mar 7;5(3):1460–70. doi: 10.1021/jacsau.5c00077 (PMC11938011; doi:10.1021/jacsau.5c00077)
Supplement: Supplementary file 5 — au5c00077_si_005.zip [file au5c00077_si_005.zip › Tier 2/T-284_59_5_20853831.cif]

data_59_5_20853831.lmp-nosymm
_audit_creation_date              2023-09-12
_audit_creation_method            'Materials Studio'
_symmetry_space_group_name_H-M    'P1'
_symmetry_Int_Tables_number       1
_symmetry_cell_setting            triclinic
loop_
_symmetry_equiv_pos_as_xyz
  x,y,z
_cell_length_a                    28.0476
_cell_length_b                    17.0299
_cell_length_c                    29.0286
_cell_angle_alpha                 89.9253
_cell_angle_beta                  88.6150
_cell_angle_gamma                 90.3572
loop_
_atom_site_label
_atom_site_type_symbol
_atom_site_fract_x
_atom_site_fract_y
_atom_site_fract_z
_atom_site_U_iso_or_equiv
_atom_site_adp_type
_atom_site_occupancy
H1     Zn    0.27252   0.16308   0.08288   0.00000  Uiso   1.00
H2     Zn    0.28039   0.81244   0.08314   0.00000  Uiso   1.00
H3     Zn    0.12036   0.30925   0.20355   0.00000  Uiso   1.00
H4     Zn    0.12821   0.66457   0.20463   0.00000  Uiso   1.00
H5     Zn    0.39330   0.30915   0.22771   0.00000  Uiso   1.00
H6     Zn    0.39866   0.66208   0.22659   0.00000  Uiso   1.00
H7     Zn    0.12955   0.16113   0.38966   0.00000  Uiso   1.00
H8     Zn    0.13330   0.81330   0.39080   0.00000  Uiso   1.00
H9     Zn    0.39331   0.15685   0.41422   0.00000  Uiso   1.00
H10    Zn    0.39346   0.81515   0.41020   0.00000  Uiso   1.00
C1     N     0.26480   0.17349   0.01491   0.00000  Uiso   1.00
B1     C     0.26233   0.24146   0.99069   0.00000  Uiso   1.00
He1    H     0.25375   0.05244   0.99409   0.00000  Uiso   1.00
Li1    H     0.26818   0.29965   0.00577   0.00000  Uiso   1.00
B2     C     0.26744   0.73390   0.99212   0.00000  Uiso   1.00
C2     N     0.27763   0.80107   0.01502   0.00000  Uiso   1.00
He2    H     0.29317   0.91901   0.99026   0.00000  Uiso   1.00
Li2    H     0.26048   0.67740   0.00926   0.00000  Uiso   1.00
Be1    C     0.34386   0.95172   0.10618   0.00000  Uiso   1.00
Be2    C     0.34185   0.03338   0.10594   0.00000  Uiso   1.00
C3     N     0.29554   0.05517   0.09605   0.00000  Uiso   1.00
B3     C     0.27128   0.98698   0.09004   0.00000  Uiso   1.00
C4     N     0.29878   0.92287   0.09654   0.00000  Uiso   1.00
He3    H     0.36965   0.07742   0.11218   0.00000  Uiso   1.00
He4    H     0.37364   0.91209   0.11270   0.00000  Uiso   1.00
Li3    H     0.23322   0.98400   0.08218   0.00000  Uiso   1.00
Be3    C     0.12938   0.20606   0.11865   0.00000  Uiso   1.00
Be4    C     0.16460   0.17346   0.09014   0.00000  Uiso   1.00
C5     N     0.20860   0.19176   0.10836   0.00000  Uiso   1.00
B4     C     0.19890   0.23254   0.14756   0.00000  Uiso   1.00
C6     N     0.15147   0.24241   0.15536   0.00000  Uiso   1.00
He5    H     0.16183   0.14034   0.05792   0.00000  Uiso   1.00
He6    H     0.09047   0.20563   0.11575   0.00000  Uiso   1.00
Li4    H     0.22634   0.25557   0.17034   0.00000  Uiso   1.00
Be5    C     0.13725   0.76471   0.11850   0.00000  Uiso   1.00
Be6    C     0.17225   0.79750   0.08947   0.00000  Uiso   1.00
C7     N     0.21637   0.78096   0.10771   0.00000  Uiso   1.00
B5     C     0.20696   0.74104   0.14742   0.00000  Uiso   1.00
C8     N     0.15959   0.73012   0.15557   0.00000  Uiso   1.00
He7    H     0.16926   0.82969   0.05693   0.00000  Uiso   1.00
He8    H     0.09830   0.76424   0.11589   0.00000  Uiso   1.00
Li5    H     0.23454   0.71943   0.17035   0.00000  Uiso   1.00
Be7    C     0.36313   0.34250   0.12949   0.00000  Uiso   1.00
Be8    C     0.33658   0.30815   0.09491   0.00000  Uiso   1.00
C9     N     0.31755   0.23817   0.11189   0.00000  Uiso   1.00
B6     C     0.33189   0.23326   0.15613   0.00000  Uiso   1.00
C10    N     0.35917   0.29540   0.16856   0.00000  Uiso   1.00
He9    H     0.33078   0.32732   0.05945   0.00000  Uiso   1.00
He10   H     0.38414   0.39694   0.12906   0.00000  Uiso   1.00
Li6    H     0.32251   0.18428   0.17933   0.00000  Uiso   1.00
Be9    C     0.36796   0.62981   0.12784   0.00000  Uiso   1.00
Be10   C     0.34187   0.66621   0.09376   0.00000  Uiso   1.00
C11    N     0.32505   0.73691   0.11124   0.00000  Uiso   1.00
B7     C     0.33997   0.74017   0.15530   0.00000  Uiso   1.00
C12    N     0.36564   0.67633   0.16712   0.00000  Uiso   1.00
He11   H     0.33504   0.64824   0.05826   0.00000  Uiso   1.00
He12   H     0.38740   0.57422   0.12709   0.00000  Uiso   1.00
Li7    H     0.33221   0.78925   0.17874   0.00000  Uiso   1.00
Be11   C     0.14771   0.52749   0.14093   0.00000  Uiso   1.00
Be12   C     0.14587   0.44579   0.14062   0.00000  Uiso   1.00
C13    N     0.13222   0.42038   0.18450   0.00000  Uiso   1.00
B8     C     0.12537   0.48672   0.20961   0.00000  Uiso   1.00
C14    N     0.13523   0.55295   0.18501   0.00000  Uiso   1.00
He13   H     0.15366   0.40392   0.11279   0.00000  Uiso   1.00
He14   H     0.15738   0.56927   0.11340   0.00000  Uiso   1.00
Li8    H     0.11444   0.48675   0.24618   0.00000  Uiso   1.00
Be13   C     0.03492   0.20161   0.20106   0.00000  Uiso   1.00
C15    N     0.05191   0.27839   0.20163   0.00000  Uiso   1.00
B9     C     0.01261   0.32438   0.20384   0.00000  Uiso   1.00
He15   H     0.05924   0.15142   0.19958   0.00000  Uiso   1.00
Li9    H     0.01393   0.38882   0.20447   0.00000  Uiso   1.00
Be14   C     0.04797   0.77944   0.20705   0.00000  Uiso   1.00
B10    C     0.01980   0.65999   0.20072   0.00000  Uiso   1.00
C16    N     0.06119   0.70127   0.20301   0.00000  Uiso   1.00
He16   H     0.07462   0.82663   0.20936   0.00000  Uiso   1.00
Li10   H     0.01809   0.59590   0.19695   0.00000  Uiso   1.00
Be15   C     0.18053   0.29163   0.33468   0.00000  Uiso   1.00
Be16   C     0.17872   0.32637   0.29127   0.00000  Uiso   1.00
C17    N     0.14134   0.29206   0.26789   0.00000  Uiso   1.00
B11    C     0.12250   0.23707   0.29700   0.00000  Uiso   1.00
C18    N     0.14431   0.23573   0.33817   0.00000  Uiso   1.00
He17   H     0.20061   0.37323   0.27549   0.00000  Uiso   1.00
He18   H     0.20422   0.30306   0.36346   0.00000  Uiso   1.00
Li11   H     0.09206   0.19928   0.28867   0.00000  Uiso   1.00
Be17   C     0.18700   0.68543   0.33655   0.00000  Uiso   1.00
Be18   C     0.18623   0.65063   0.29313   0.00000  Uiso   1.00
C19    N     0.14862   0.68259   0.26930   0.00000  Uiso   1.00
B12    C     0.12859   0.73625   0.29825   0.00000  Uiso   1.00
C20    N     0.14986   0.73895   0.33967   0.00000  Uiso   1.00
He19   H     0.20904   0.60520   0.27765   0.00000  Uiso   1.00
He20   H     0.21054   0.67541   0.36557   0.00000  Uiso   1.00
Li12   H     0.09760   0.77202   0.28976   0.00000  Uiso   1.00
Be19   C     0.39014   0.52709   0.29539   0.00000  Uiso   1.00
Be20   C     0.38874   0.44535   0.29567   0.00000  Uiso   1.00
C21    N     0.39111   0.41959   0.25028   0.00000  Uiso   1.00
B13    C     0.39495   0.48558   0.22425   0.00000  Uiso   1.00
C22    N     0.39341   0.55209   0.24984   0.00000  Uiso   1.00
He21   H     0.38549   0.40386   0.32453   0.00000  Uiso   1.00
He22   H     0.38835   0.56911   0.32398   0.00000  Uiso   1.00
Li13   H     0.39777   0.48527   0.18655   0.00000  Uiso   1.00
Be21   C     0.47616   0.23012   0.17811   0.00000  Uiso   1.00
C23    N     0.46063   0.28559   0.21004   0.00000  Uiso   1.00
B14    C     0.50076   0.31581   0.22846   0.00000  Uiso   1.00
He23   H     0.45086   0.19616   0.15776   0.00000  Uiso   1.00
Li14   H     0.50065   0.36155   0.25508   0.00000  Uiso   1.00
Be22   C     0.47933   0.77298   0.20090   0.00000  Uiso   1.00
C24    N     0.46557   0.69777   0.21444   0.00000  Uiso   1.00
He24   H     0.45310   0.81979   0.19669   0.00000  Uiso   1.00
Be23   C     0.32752   0.17460   0.33363   0.00000  Uiso   1.00
Be24   C     0.32639   0.20968   0.29030   0.00000  Uiso   1.00
C25    N     0.37109   0.24210   0.28062   0.00000  Uiso   1.00
B15    C     0.39726   0.22767   0.31840   0.00000  Uiso   1.00
C26    N     0.37282   0.18557   0.35100   0.00000  Uiso   1.00
He25   H     0.29743   0.21355   0.26570   0.00000  Uiso   1.00
He26   H     0.29990   0.14194   0.35313   0.00000  Uiso   1.00
Li15   H     0.43467   0.24576   0.32156   0.00000  Uiso   1.00
Be25   C     0.32673   0.79329   0.32965   0.00000  Uiso   1.00
Be26   C     0.32680   0.75754   0.28650   0.00000  Uiso   1.00
C27    N     0.37221   0.72831   0.27757   0.00000  Uiso   1.00
B16    C     0.39761   0.74510   0.31551   0.00000  Uiso   1.00
C28    N     0.37199   0.78582   0.34754   0.00000  Uiso   1.00
He27   H     0.29828   0.75110   0.26158   0.00000  Uiso   1.00
He28   H     0.29829   0.82406   0.34874   0.00000  Uiso   1.00
Li16   H     0.43525   0.72964   0.31918   0.00000  Uiso   1.00
Be27   C     0.19640   0.94867   0.35119   0.00000  Uiso   1.00
Be28   C     0.19539   0.03050   0.35088   0.00000  Uiso   1.00
C29    N     0.15367   0.05428   0.37341   0.00000  Uiso   1.00
B17    C     0.13143   0.98713   0.38737   0.00000  Uiso   1.00
C30    N     0.15531   0.92170   0.37392   0.00000  Uiso   1.00
He29   H     0.22061   0.07331   0.33579   0.00000  Uiso   1.00
He30   H     0.22270   0.90787   0.33647   0.00000  Uiso   1.00
Li17   H     0.09680   0.98599   0.40579   0.00000  Uiso   1.00
Be29   C     0.04342   0.11405   0.44655   0.00000  Uiso   1.00
C31    N     0.05956   0.15147   0.40650   0.00000  Uiso   1.00
B18    C     0.01939   0.17408   0.38484   0.00000  Uiso   1.00
He31   H     0.06819   0.08906   0.47123   0.00000  Uiso   1.00
Li18   H     0.01975   0.20603   0.35199   0.00000  Uiso   1.00
Be30   C     0.04671   0.86246   0.44561   0.00000  Uiso   1.00
B19    C     0.02299   0.80711   0.38227   0.00000  Uiso   1.00
C32    N     0.06301   0.82482   0.40585   0.00000  Uiso   1.00
He32   H     0.07131   0.88393   0.47164   0.00000  Uiso   1.00
Li19   H     0.02346   0.77634   0.34908   0.00000  Uiso   1.00
Be31   C     0.33306   0.28481   0.46497   0.00000  Uiso   1.00
C33    N     0.37156   0.23396   0.46183   0.00000  Uiso   1.00
He33   H     0.30868   0.29181   0.43630   0.00000  Uiso   1.00
Be32   C     0.20914   0.76506   0.46178   0.00000  Uiso   1.00
C34    N     0.16210   0.77230   0.44853   0.00000  Uiso   1.00
B20    C     0.13553   0.73755   0.48256   0.00000  Uiso   1.00
He34   H     0.23860   0.78832   0.44021   0.00000  Uiso   1.00
Li20   H     0.09646   0.73343   0.48227   0.00000  Uiso   1.00
Be33   C     0.20535   0.21123   0.46056   0.00000  Uiso   1.00
C35    N     0.15841   0.20323   0.44700   0.00000  Uiso   1.00
B21    C     0.13157   0.23702   0.48094   0.00000  Uiso   1.00
He35   H     0.23493   0.18862   0.43916   0.00000  Uiso   1.00
Li21   H     0.09253   0.24089   0.48043   0.00000  Uiso   1.00
Be34   C     0.33361   0.68552   0.46109   0.00000  Uiso   1.00
C36    N     0.37204   0.73731   0.45789   0.00000  Uiso   1.00
He36   H     0.30937   0.67770   0.43234   0.00000  Uiso   1.00
Be35   C     0.32382   0.94291   0.44889   0.00000  Uiso   1.00
Be36   C     0.32367   0.02480   0.44989   0.00000  Uiso   1.00
C37    N     0.36584   0.05137   0.42898   0.00000  Uiso   1.00
B22    C     0.38940   0.98604   0.41503   0.00000  Uiso   1.00
C38    N     0.36606   0.91907   0.42733   0.00000  Uiso   1.00
He37   H     0.29741   0.06601   0.46430   0.00000  Uiso   1.00
He38   H     0.29773   0.89997   0.46236   0.00000  Uiso   1.00
Li22   H     0.42432   0.98718   0.39701   0.00000  Uiso   1.00
Be37   C     0.47905   0.09664   0.46201   0.00000  Uiso   1.00
C39    N     0.46339   0.13949   0.42453   0.00000  Uiso   1.00
B23    C     0.50380   0.16809   0.40360   0.00000  Uiso   1.00
He39   H     0.45398   0.06622   0.48561   0.00000  Uiso   1.00
Li23   H     0.50395   0.20524   0.37270   0.00000  Uiso   1.00
Be38   C     0.48158   0.87294   0.45494   0.00000  Uiso   1.00
C40    N     0.46434   0.83247   0.41720   0.00000  Uiso   1.00
He40   H     0.45755   0.90070   0.48038   0.00000  Uiso   1.00
Li24   H     0.50294   0.77258   0.36196   0.00000  Uiso   1.00
B24    C     0.50652   0.65591   0.21600   0.00000  Uiso   1.00
B25    C     0.50398   0.80710   0.39379   0.00000  Uiso   1.00
Li25   H     0.50781   0.59345   0.22528   0.00000  Uiso   1.00
H11    Zn    0.25667   0.66284   0.89765   0.00000  Uiso   1.00
H12    Zn    0.25351   0.31247   0.89696   0.00000  Uiso   1.00
H13    Zn    0.40664   0.80697   0.77275   0.00000  Uiso   1.00
H14    Zn    0.40200   0.16109   0.77599   0.00000  Uiso   1.00
H15    Zn    0.11846   0.80376   0.76295   0.00000  Uiso   1.00
H16    Zn    0.12344   0.15987   0.75977   0.00000  Uiso   1.00
H17    Zn    0.39988   0.65869   0.58949   0.00000  Uiso   1.00
H18    Zn    0.39956   0.31472   0.59309   0.00000  Uiso   1.00
H19    Zn    0.13303   0.65928   0.57385   0.00000  Uiso   1.00
H20    Zn    0.12863   0.31127   0.57302   0.00000  Uiso   1.00
Be39   C     0.24771   0.14884   0.94086   0.00000  Uiso   1.00
Be40   C     0.25438   0.11436   0.98373   0.00000  Uiso   1.00
C41    N     0.25168   0.22973   0.94586   0.00000  Uiso   1.00
He41   H     0.24006   0.12196   0.90754   0.00000  Uiso   1.00
Be41   C     0.28393   0.85835   0.98130   0.00000  Uiso   1.00
Be42   C     0.27756   0.82325   0.93857   0.00000  Uiso   1.00
C42    N     0.26715   0.74422   0.94580   0.00000  Uiso   1.00
He42   H     0.27972   0.84838   0.90378   0.00000  Uiso   1.00
Be43   C     0.22308   0.44654   0.96168   0.00000  Uiso   1.00
Be44   C     0.22403   0.52833   0.96207   0.00000  Uiso   1.00
C43    N     0.24879   0.55391   0.92276   0.00000  Uiso   1.00
B26    C     0.26099   0.48769   0.89946   0.00000  Uiso   1.00
C44    N     0.24710   0.42128   0.92204   0.00000  Uiso   1.00
He43   H     0.20914   0.56989   0.98730   0.00000  Uiso   1.00
He44   H     0.20721   0.40466   0.98645   0.00000  Uiso   1.00
Li26   H     0.28120   0.48776   0.86658   0.00000  Uiso   1.00
Be45   C     0.39478   0.67009   0.84086   0.00000  Uiso   1.00
Be46   C     0.35918   0.63541   0.86834   0.00000  Uiso   1.00
C45    N     0.31676   0.67416   0.86046   0.00000  Uiso   1.00
B27    C     0.32803   0.73190   0.82974   0.00000  Uiso   1.00
C46    N     0.37474   0.73161   0.81664   0.00000  Uiso   1.00
He45   H     0.36071   0.58579   0.89236   0.00000  Uiso   1.00
He46   H     0.43288   0.65666   0.83793   0.00000  Uiso   1.00
Li27   H     0.30228   0.77414   0.81662   0.00000  Uiso   1.00
Be47   C     0.39593   0.27908   0.85464   0.00000  Uiso   1.00
Be48   C     0.36179   0.31595   0.88255   0.00000  Uiso   1.00
C47    N     0.31712   0.29353   0.86760   0.00000  Uiso   1.00
B28    C     0.32531   0.24295   0.83223   0.00000  Uiso   1.00
C48    N     0.37242   0.23331   0.82257   0.00000  Uiso   1.00
He47   H     0.36574   0.35675   0.91141   0.00000  Uiso   1.00
He48   H     0.43498   0.28173   0.85538   0.00000  Uiso   1.00
Li28   H     0.29698   0.21477   0.81256   0.00000  Uiso   1.00
Be49   C     0.12031   0.70409   0.84907   0.00000  Uiso   1.00
Be50   C     0.15234   0.67161   0.87945   0.00000  Uiso   1.00
C49    N     0.19824   0.68734   0.86281   0.00000  Uiso   1.00
B29    C     0.19268   0.72937   0.82354   0.00000  Uiso   1.00
C50    N     0.14620   0.73966   0.81326   0.00000  Uiso   1.00
He49   H     0.14586   0.63793   0.91125   0.00000  Uiso   1.00
He50   H     0.08121   0.70432   0.85044   0.00000  Uiso   1.00
Li29   H     0.22236   0.75056   0.80151   0.00000  Uiso   1.00
Be51   C     0.17519   0.31380   0.77581   0.00000  Uiso   1.00
Be52   C     0.20322   0.35048   0.80845   0.00000  Uiso   1.00
C51    N     0.21013   0.29776   0.84418   0.00000  Uiso   1.00
B30    C     0.18743   0.23084   0.83166   0.00000  Uiso   1.00
C52    N     0.16601   0.23734   0.79045   0.00000  Uiso   1.00
He51   H     0.21792   0.41027   0.80934   0.00000  Uiso   1.00
He52   H     0.16212   0.33576   0.74293   0.00000  Uiso   1.00
Li30   H     0.18653   0.17738   0.85270   0.00000  Uiso   1.00
Be53   C     0.38132   0.02211   0.83972   0.00000  Uiso   1.00
Be54   C     0.38242   0.94035   0.83900   0.00000  Uiso   1.00
C53    N     0.39528   0.91669   0.79465   0.00000  Uiso   1.00
B31    C     0.40247   0.98406   0.77033   0.00000  Uiso   1.00
C54    N     0.39355   0.04933   0.79585   0.00000  Uiso   1.00
He53   H     0.37486   0.89742   0.86647   0.00000  Uiso   1.00
He54   H     0.37248   0.06285   0.86787   0.00000  Uiso   1.00
Li31   H     0.41312   0.98559   0.73369   0.00000  Uiso   1.00
Be55   C     0.49231   0.70063   0.76830   0.00000  Uiso   1.00
C55    N     0.47510   0.77665   0.77278   0.00000  Uiso   1.00
He55   H     0.46830   0.64989   0.76546   0.00000  Uiso   1.00
Be56   C     0.48283   0.27595   0.76889   0.00000  Uiso   1.00
C56    N     0.46945   0.19790   0.77508   0.00000  Uiso   1.00
He56   H     0.45632   0.32277   0.76637   0.00000  Uiso   1.00
Be57   C     0.35230   0.80090   0.63831   0.00000  Uiso   1.00
Be58   C     0.35400   0.83590   0.68165   0.00000  Uiso   1.00
C57    N     0.38699   0.79547   0.70746   0.00000  Uiso   1.00
B32    C     0.40335   0.73699   0.67978   0.00000  Uiso   1.00
C58    N     0.38393   0.73845   0.63750   0.00000  Uiso   1.00
He57   H     0.33488   0.88666   0.69592   0.00000  Uiso   1.00
He58   H     0.33143   0.81554   0.60805   0.00000  Uiso   1.00
Li32   H     0.43005   0.69394   0.69009   0.00000  Uiso   1.00
Be59   C     0.34409   0.18060   0.64330   0.00000  Uiso   1.00
Be60   C     0.34456   0.14461   0.68648   0.00000  Uiso   1.00
C59    N     0.38174   0.17712   0.71100   0.00000  Uiso   1.00
B33    C     0.40186   0.23211   0.68265   0.00000  Uiso   1.00
C60    N     0.38098   0.23540   0.64109   0.00000  Uiso   1.00
He59   H     0.32174   0.09828   0.70152   0.00000  Uiso   1.00
He60   H     0.32088   0.17116   0.61393   0.00000  Uiso   1.00
Li33   H     0.43262   0.26859   0.69163   0.00000  Uiso   1.00
Be61   C     0.13811   0.02285   0.82557   0.00000  Uiso   1.00
Be62   C     0.13688   0.94114   0.82580   0.00000  Uiso   1.00
C61    N     0.12832   0.91568   0.78131   0.00000  Uiso   1.00
B34    C     0.12381   0.98212   0.75590   0.00000  Uiso   1.00
C62    N     0.13066   0.04849   0.78088   0.00000  Uiso   1.00
He61   H     0.14170   0.89935   0.85409   0.00000  Uiso   1.00
He62   H     0.14362   0.06408   0.85391   0.00000  Uiso   1.00
Li34   H     0.11671   0.98197   0.71888   0.00000  Uiso   1.00
Be63   C     0.03177   0.69757   0.76949   0.00000  Uiso   1.00
C63    N     0.04979   0.77357   0.76576   0.00000  Uiso   1.00
B35    C     0.01128   0.82028   0.76079   0.00000  Uiso   1.00
He63   H     0.05532   0.64695   0.77348   0.00000  Uiso   1.00
Li35   H     0.01347   0.88441   0.75729   0.00000  Uiso   1.00
Be64   C     0.04454   0.27200   0.78737   0.00000  Uiso   1.00
B36    C     0.01575   0.15739   0.76807   0.00000  Uiso   1.00
C64    N     0.05740   0.19670   0.77380   0.00000  Uiso   1.00
He64   H     0.07144   0.31703   0.79465   0.00000  Uiso   1.00
Li36   H     0.01361   0.09554   0.75766   0.00000  Uiso   1.00
Be65   C     0.18049   0.78845   0.62962   0.00000  Uiso   1.00
Be66   C     0.17766   0.82207   0.67332   0.00000  Uiso   1.00
C65    N     0.14030   0.78617   0.69772   0.00000  Uiso   1.00
B37    C     0.12248   0.73133   0.66878   0.00000  Uiso   1.00
C66    N     0.14495   0.73152   0.62684   0.00000  Uiso   1.00
He65   H     0.19892   0.86904   0.68868   0.00000  Uiso   1.00
He66   H     0.20451   0.80145   0.60019   0.00000  Uiso   1.00
Li37   H     0.09227   0.69253   0.67784   0.00000  Uiso   1.00
Be67   C     0.16660   0.16526   0.62001   0.00000  Uiso   1.00
Be68   C     0.16527   0.12895   0.66305   0.00000  Uiso   1.00
C67    N     0.13592   0.17275   0.69226   0.00000  Uiso   1.00
B38    C     0.12150   0.23469   0.66675   0.00000  Uiso   1.00
C68    N     0.13875   0.23239   0.62272   0.00000  Uiso   1.00
He67   H     0.18246   0.07519   0.67491   0.00000  Uiso   1.00
He68   H     0.18503   0.14847   0.58779   0.00000  Uiso   1.00
Li38   H     0.09768   0.28080   0.68001   0.00000  Uiso   1.00
Be69   C     0.34188   0.44675   0.64211   0.00000  Uiso   1.00
Be70   C     0.34202   0.52863   0.64123   0.00000  Uiso   1.00
C69    N     0.37939   0.55327   0.61231   0.00000  Uiso   1.00
B39    C     0.39988   0.48678   0.59596   0.00000  Uiso   1.00
C70    N     0.37917   0.42097   0.61374   0.00000  Uiso   1.00
He69   H     0.31910   0.57112   0.65931   0.00000  Uiso   1.00
He70   H     0.31883   0.40500   0.66108   0.00000  Uiso   1.00
Li39   H     0.43105   0.48640   0.57234   0.00000  Uiso   1.00
Be71   C     0.48592   0.61830   0.53252   0.00000  Uiso   1.00
C71    N     0.46990   0.65407   0.57297   0.00000  Uiso   1.00
He71   H     0.46111   0.59431   0.50742   0.00000  Uiso   1.00
Be72   C     0.48470   0.35907   0.53545   0.00000  Uiso   1.00
C72    N     0.46963   0.32438   0.57671   0.00000  Uiso   1.00
He72   H     0.45933   0.37797   0.50953   0.00000  Uiso   1.00
Be73   C     0.33405   0.32180   0.50779   0.00000  Uiso   1.00
C73    N     0.37290   0.29319   0.53124   0.00000  Uiso   1.00
B40    C     0.39363   0.23977   0.50272   0.00000  Uiso   1.00
He73   H     0.31073   0.36663   0.52316   0.00000  Uiso   1.00
Li40   H     0.42583   0.20700   0.51131   0.00000  Uiso   1.00
Be74   C     0.20923   0.72697   0.50435   0.00000  Uiso   1.00
C74    N     0.16231   0.70915   0.51707   0.00000  Uiso   1.00
He74   H     0.23887   0.71053   0.52626   0.00000  Uiso   1.00
Be75   C     0.20512   0.24871   0.50326   0.00000  Uiso   1.00
C75    N     0.15810   0.26546   0.51565   0.00000  Uiso   1.00
He75   H     0.23454   0.26536   0.52552   0.00000  Uiso   1.00
Be76   C     0.33450   0.64882   0.50405   0.00000  Uiso   1.00
C76    N     0.37317   0.67864   0.52755   0.00000  Uiso   1.00
B41    C     0.39394   0.73237   0.49889   0.00000  Uiso   1.00
He76   H     0.31119   0.60350   0.51949   0.00000  Uiso   1.00
Li41   H     0.42606   0.76602   0.50742   0.00000  Uiso   1.00
Be77   C     0.19840   0.44233   0.60441   0.00000  Uiso   1.00
Be78   C     0.19945   0.52426   0.60439   0.00000  Uiso   1.00
C77    N     0.15663   0.55079   0.58716   0.00000  Uiso   1.00
B42    C     0.13153   0.48503   0.57683   0.00000  Uiso   1.00
C78    N     0.15488   0.41804   0.58730   0.00000  Uiso   1.00
He77   H     0.22699   0.56557   0.61553   0.00000  Uiso   1.00
He78   H     0.22488   0.39966   0.61556   0.00000  Uiso   1.00
Li42   H     0.09541   0.48591   0.56316   0.00000  Uiso   1.00
Be79   C     0.04970   0.60662   0.51818   0.00000  Uiso   1.00
C79    N     0.06391   0.64612   0.55748   0.00000  Uiso   1.00
B43    C     0.02269   0.66904   0.57899   0.00000  Uiso   1.00
He79   H     0.07572   0.58109   0.49377   0.00000  Uiso   1.00
Li43   H     0.02148   0.70249   0.61128   0.00000  Uiso   1.00
Be80   C     0.04296   0.36520   0.52171   0.00000  Uiso   1.00
B44    C     0.01883   0.30452   0.58449   0.00000  Uiso   1.00
C80    N     0.05898   0.32530   0.56008   0.00000  Uiso   1.00
He80   H     0.06782   0.38934   0.49550   0.00000  Uiso   1.00
Li44   H     0.01918   0.27149   0.61696   0.00000  Uiso   1.00
H21    Zn    0.76542   0.80999   0.07587   0.00000  Uiso   1.00
H22    Zn    0.75166   0.16203   0.09503   0.00000  Uiso   1.00
H23    Zn    0.91220   0.67544   0.20315   0.00000  Uiso   1.00
H24    Zn    0.90429   0.31870   0.20880   0.00000  Uiso   1.00
H25    Zn    0.61405   0.66890   0.20612   0.00000  Uiso   1.00
H26    Zn    0.60822   0.31421   0.22215   0.00000  Uiso   1.00
H27    Zn    0.91246   0.81977   0.38987   0.00000  Uiso   1.00
H28    Zn    0.90889   0.16805   0.39577   0.00000  Uiso   1.00
H29    Zn    0.61490   0.81677   0.39559   0.00000  Uiso   1.00
H30    Zn    0.61335   0.16322   0.40779   0.00000  Uiso   1.00
Be81   C     0.83448   0.77119   0.99839   0.00000  Uiso   1.00
C81    N     0.78763   0.76757   0.01503   0.00000  Uiso   1.00
He81   H     0.86347   0.79228   0.01995   0.00000  Uiso   1.00
Be82   C     0.68741   0.23984   0.02683   0.00000  Uiso   1.00
B45    C     0.76162   0.23910   0.00194   0.00000  Uiso   1.00
C82    N     0.73356   0.22231   0.03946   0.00000  Uiso   1.00
He82   H     0.65698   0.23123   0.05077   0.00000  Uiso   1.00
Li45   H     0.80037   0.23061   0.00058   0.00000  Uiso   1.00
Be83   C     0.74014   0.03439   0.02409   0.00000  Uiso   1.00
Be84   C     0.74378   0.95339   0.01950   0.00000  Uiso   1.00
C83    N     0.75806   0.92293   0.06130   0.00000  Uiso   1.00
B46    C     0.76164   0.98536   0.08999   0.00000  Uiso   1.00
C84    N     0.75171   0.05420   0.06890   0.00000  Uiso   1.00
C85    N     0.54530   0.82967   0.41368   0.00000  Uiso   1.00
He83   H     0.73004   0.07898   0.99890   0.00000  Uiso   1.00
Li46   H     0.77235   0.98085   0.12600   0.00000  Uiso   1.00
Be85   C     0.89471   0.81978   0.14344   0.00000  Uiso   1.00
Be86   C     0.85968   0.85097   0.11587   0.00000  Uiso   1.00
C86    N     0.82118   0.79936   0.11645   0.00000  Uiso   1.00
B47    C     0.83441   0.73804   0.14310   0.00000  Uiso   1.00
C87    N     0.87874   0.74748   0.16011   0.00000  Uiso   1.00
He84   H     0.85903   0.90634   0.09653   0.00000  Uiso   1.00
He85   H     0.93013   0.84304   0.15091   0.00000  Uiso   1.00
Li47   H     0.81172   0.68646   0.15011   0.00000  Uiso   1.00
Be87   C     0.89355   0.21419   0.12558   0.00000  Uiso   1.00
Be88   C     0.85885   0.17789   0.09941   0.00000  Uiso   1.00
C88    N     0.81468   0.19273   0.12005   0.00000  Uiso   1.00
B48    C     0.82378   0.23802   0.15735   0.00000  Uiso   1.00
C89    N     0.87109   0.25126   0.16276   0.00000  Uiso   1.00
He86   H     0.86222   0.14209   0.06812   0.00000  Uiso   1.00
He87   H     0.93242   0.21596   0.12056   0.00000  Uiso   1.00
Li48   H     0.79601   0.25954   0.18138   0.00000  Uiso   1.00
Be89   C     0.62561   0.74128   0.11194   0.00000  Uiso   1.00
Be90   C     0.66026   0.77113   0.08146   0.00000  Uiso   1.00
C90    N     0.70372   0.77068   0.10335   0.00000  Uiso   1.00
B49    C     0.69404   0.74205   0.14631   0.00000  Uiso   1.00
C91    N     0.64713   0.72448   0.15341   0.00000  Uiso   1.00
He88   H     0.65720   0.79226   0.04597   0.00000  Uiso   1.00
He89   H     0.58725   0.73213   0.10742   0.00000  Uiso   1.00
Li49   H     0.72100   0.73505   0.17274   0.00000  Uiso   1.00
Be91   C     0.64457   0.15089   0.19859   0.00000  Uiso   1.00
Be92   C     0.67727   0.11455   0.16889   0.00000  Uiso   1.00
C92    N     0.70024   0.17252   0.14287   0.00000  Uiso   1.00
B50    C     0.68175   0.24149   0.15792   0.00000  Uiso   1.00
C93    N     0.64764   0.23149   0.19135   0.00000  Uiso   1.00
He90   H     0.68544   0.05223   0.16382   0.00000  Uiso   1.00
He91   H     0.61954   0.12550   0.22418   0.00000  Uiso   1.00
Li50   H     0.69322   0.29896   0.14443   0.00000  Uiso   1.00
Be93   C     0.88605   0.45425   0.14418   0.00000  Uiso   1.00
Be94   C     0.88797   0.53593   0.14246   0.00000  Uiso   1.00
C94    N     0.90060   0.56327   0.18557   0.00000  Uiso   1.00
B51    C     0.90689   0.49788   0.21155   0.00000  Uiso   1.00
C95    N     0.89749   0.43052   0.18835   0.00000  Uiso   1.00
He92   H     0.88107   0.57642   0.11399   0.00000  Uiso   1.00
He93   H     0.87699   0.41140   0.11753   0.00000  Uiso   1.00
Li51   H     0.91712   0.49935   0.24781   0.00000  Uiso   1.00
Be95   C     0.98536   0.20387   0.20199   0.00000  Uiso   1.00
C96    N     0.97151   0.28207   0.20303   0.00000  Uiso   1.00
He94   H     0.95907   0.15593   0.20141   0.00000  Uiso   1.00
Be96   C     0.99851   0.78288   0.20679   0.00000  Uiso   1.00
C97    N     0.98088   0.70693   0.20194   0.00000  Uiso   1.00
He95   H     0.97492   0.83374   0.20993   0.00000  Uiso   1.00
Be97   C     0.85970   0.68745   0.34020   0.00000  Uiso   1.00
Be98   C     0.85919   0.65351   0.29656   0.00000  Uiso   1.00
C98    N     0.89426   0.69001   0.26942   0.00000  Uiso   1.00
B52    C     0.91400   0.74542   0.29671   0.00000  Uiso   1.00
C99    N     0.89495   0.74520   0.34003   0.00000  Uiso   1.00
He96   H     0.83713   0.60596   0.28290   0.00000  Uiso   1.00
He97   H     0.83830   0.67424   0.37140   0.00000  Uiso   1.00
Li52   H     0.94314   0.78489   0.28561   0.00000  Uiso   1.00
Be99   C     0.85823   0.30404   0.34831   0.00000  Uiso   1.00
Be100  C     0.85668   0.33940   0.30503   0.00000  Uiso   1.00
C100   N     0.88945   0.30202   0.27605   0.00000  Uiso   1.00
B53    C     0.90893   0.24472   0.30209   0.00000  Uiso   1.00
C101   N     0.89180   0.24436   0.34621   0.00000  Uiso   1.00
He98   H     0.83527   0.38853   0.29280   0.00000  Uiso   1.00
He99   H     0.83850   0.31717   0.38044   0.00000  Uiso   1.00
Li53   H     0.93644   0.20413   0.28930   0.00000  Uiso   1.00
Be101  C     0.63260   0.44247   0.15225   0.00000  Uiso   1.00
Be102  C     0.63386   0.52399   0.14889   0.00000  Uiso   1.00
C102   N     0.62214   0.55491   0.19191   0.00000  Uiso   1.00
B54    C     0.61342   0.49184   0.21957   0.00000  Uiso   1.00
C103   N     0.62049   0.42247   0.19747   0.00000  Uiso   1.00
He100  H     0.64257   0.56212   0.11933   0.00000  Uiso   1.00
He101  H     0.63941   0.39772   0.12583   0.00000  Uiso   1.00
Li54   H     0.60299   0.49668   0.25614   0.00000  Uiso   1.00
Be103  C     0.52579   0.23022   0.17738   0.00000  Uiso   1.00
C104   N     0.54106   0.28427   0.20974   0.00000  Uiso   1.00
He102  H     0.55125   0.19574   0.15660   0.00000  Uiso   1.00
Be104  C     0.52872   0.77424   0.19505   0.00000  Uiso   1.00
C105   N     0.54559   0.69931   0.20385   0.00000  Uiso   1.00
Li55   H     0.94599   0.24631   0.48626   0.00000  Uiso   1.00
He103  H     0.55290   0.82221   0.18448   0.00000  Uiso   1.00
B55    C     0.90704   0.24019   0.48887   0.00000  Uiso   1.00
Be105  C     0.66623   0.68903   0.34052   0.00000  Uiso   1.00
Be106  C     0.66665   0.65500   0.29690   0.00000  Uiso   1.00
C106   N     0.63104   0.68972   0.27161   0.00000  Uiso   1.00
B56    C     0.61099   0.74429   0.30004   0.00000  Uiso   1.00
C107   N     0.63040   0.74508   0.34245   0.00000  Uiso   1.00
He104  H     0.68915   0.60851   0.28214   0.00000  Uiso   1.00
He105  H     0.68817   0.67668   0.37040   0.00000  Uiso   1.00
Li56   H     0.58140   0.78223   0.29021   0.00000  Uiso   1.00
Be107  C     0.64176   0.31871   0.36261   0.00000  Uiso   1.00
Be108  C     0.64055   0.35512   0.31969   0.00000  Uiso   1.00
C108   N     0.61870   0.30398   0.28941   0.00000  Uiso   1.00
B57    C     0.60807   0.23845   0.31432   0.00000  Uiso   1.00
C109   N     0.62149   0.24441   0.35872   0.00000  Uiso   1.00
He106  H     0.65337   0.41322   0.30857   0.00000  Uiso   1.00
He107  H     0.65568   0.33974   0.39540   0.00000  Uiso   1.00
Li57   H     0.59045   0.18629   0.30026   0.00000  Uiso   1.00
Be109  C     0.84579   0.03423   0.35739   0.00000  Uiso   1.00
Be110  C     0.84668   0.95237   0.35598   0.00000  Uiso   1.00
C110   N     0.88839   0.92753   0.37621   0.00000  Uiso   1.00
B58    C     0.91074   0.99405   0.38993   0.00000  Uiso   1.00
C111   N     0.88693   0.06012   0.37850   0.00000  Uiso   1.00
He108  H     0.82138   0.91007   0.34172   0.00000  Uiso   1.00
He109  H     0.81959   0.07594   0.34456   0.00000  Uiso   1.00
Li58   H     0.94538   0.99438   0.40672   0.00000  Uiso   1.00
Be111  C     0.99387   0.11639   0.44806   0.00000  Uiso   1.00
C112   N     0.97872   0.15546   0.40902   0.00000  Uiso   1.00
He110  H     0.96850   0.09391   0.47432   0.00000  Uiso   1.00
Be112  C     0.99720   0.86491   0.44509   0.00000  Uiso   1.00
C113   N     0.98218   0.82897   0.40495   0.00000  Uiso   1.00
He111  H     0.97172   0.88903   0.47054   0.00000  Uiso   1.00
Be113  C     0.69168   0.75497   0.46136   0.00000  Uiso   1.00
B59    C     0.61887   0.74499   0.48923   0.00000  Uiso   1.00
C114   N     0.64440   0.77103   0.45191   0.00000  Uiso   1.00
He112  H     0.72042   0.77057   0.43673   0.00000  Uiso   1.00
He113  H     0.55711   0.89733   0.47598   0.00000  Uiso   1.00
Be114  C     0.83374   0.20926   0.47229   0.00000  Uiso   1.00
C115   N     0.88063   0.20541   0.45599   0.00000  Uiso   1.00
He114  H     0.80451   0.18474   0.45235   0.00000  Uiso   1.00
Be115  C     0.83662   0.75915   0.46126   0.00000  Uiso   1.00
C116   N     0.88362   0.77202   0.44688   0.00000  Uiso   1.00
B60    C     0.91068   0.73806   0.47934   0.00000  Uiso   1.00
He115  H     0.80698   0.78116   0.44112   0.00000  Uiso   1.00
Li59   H     0.94982   0.73699   0.47784   0.00000  Uiso   1.00
Be116  C     0.69150   0.23668   0.46801   0.00000  Uiso   1.00
C117   N     0.64464   0.21296   0.46159   0.00000  Uiso   1.00
He116  H     0.71972   0.22228   0.44270   0.00000  Uiso   1.00
Be117  C     0.68306   0.03566   0.36914   0.00000  Uiso   1.00
Be118  C     0.68312   0.95388   0.36618   0.00000  Uiso   1.00
C118   N     0.63969   0.92606   0.38378   0.00000  Uiso   1.00
B61    C     0.61529   0.99089   0.39739   0.00000  Uiso   1.00
C119   N     0.63966   0.05857   0.38875   0.00000  Uiso   1.00
He117  H     0.71033   0.91356   0.35261   0.00000  Uiso   1.00
He118  H     0.71020   0.07916   0.35865   0.00000  Uiso   1.00
Li60   H     0.57877   0.98907   0.41199   0.00000  Uiso   1.00
Be119  C     0.52862   0.09948   0.46186   0.00000  Uiso   1.00
C120   N     0.54418   0.14530   0.42478   0.00000  Uiso   1.00
He119  H     0.55378   0.07299   0.48560   0.00000  Uiso   1.00
Be120  C     0.53112   0.87181   0.45256   0.00000  Uiso   1.00
He120  H     0.78708   0.41650   0.99198   0.00000  Uiso   1.00
H31    Zn    0.75945   0.31026   0.90572   0.00000  Uiso   1.00
H32    Zn    0.76965   0.66256   0.88683   0.00000  Uiso   1.00
H33    Zn    0.61851   0.17499   0.77253   0.00000  Uiso   1.00
H34    Zn    0.62296   0.81901   0.76997   0.00000  Uiso   1.00
H35    Zn    0.90837   0.17362   0.77330   0.00000  Uiso   1.00
H36    Zn    0.90440   0.81932   0.75225   0.00000  Uiso   1.00
H37    Zn    0.62078   0.32380   0.58741   0.00000  Uiso   1.00
H38    Zn    0.62072   0.67297   0.58267   0.00000  Uiso   1.00
H39    Zn    0.90847   0.31502   0.58158   0.00000  Uiso   1.00
H40    Zn    0.91331   0.66198   0.57040   0.00000  Uiso   1.00
Be121  C     0.83579   0.74172   0.95369   0.00000  Uiso   1.00
B62    C     0.76191   0.73954   0.97957   0.00000  Uiso   1.00
C121   N     0.78942   0.72350   0.94167   0.00000  Uiso   1.00
He121  H     0.86591   0.73365   0.92941   0.00000  Uiso   1.00
Li61   H     0.72315   0.73036   0.98144   0.00000  Uiso   1.00
Be122  C     0.68936   0.26953   0.98214   0.00000  Uiso   1.00
C122   N     0.73643   0.26682   0.96613   0.00000  Uiso   1.00
He122  H     0.66073   0.29023   0.96016   0.00000  Uiso   1.00
Be123  C     0.78367   0.53526   0.95744   0.00000  Uiso   1.00
Be124  C     0.78082   0.45410   0.96209   0.00000  Uiso   1.00
C123   N     0.76640   0.42317   0.92042   0.00000  Uiso   1.00
B63    C     0.76201   0.48545   0.89172   0.00000  Uiso   1.00
C124   N     0.77161   0.55462   0.91269   0.00000  Uiso   1.00
Li62   H     0.57990   0.74918   0.49252   0.00000  Uiso   1.00
He123  H     0.79365   0.58013   0.98257   0.00000  Uiso   1.00
Li63   H     0.75107   0.48053   0.85579   0.00000  Uiso   1.00
Be125  C     0.63256   0.31833   0.83403   0.00000  Uiso   1.00
Be126  C     0.66625   0.34983   0.86321   0.00000  Uiso   1.00
C125   N     0.70493   0.29942   0.86366   0.00000  Uiso   1.00
B64    C     0.69313   0.23850   0.83599   0.00000  Uiso   1.00
C126   N     0.64955   0.24707   0.81736   0.00000  Uiso   1.00
He124  H     0.66585   0.40458   0.88310   0.00000  Uiso   1.00
He125  H     0.59738   0.34061   0.82536   0.00000  Uiso   1.00
Li64   H     0.71627   0.18777   0.82947   0.00000  Uiso   1.00
Be127  C     0.62802   0.71347   0.85398   0.00000  Uiso   1.00
Be128  C     0.66131   0.67694   0.88151   0.00000  Uiso   1.00
C127   N     0.70634   0.69195   0.86257   0.00000  Uiso   1.00
B65    C     0.69919   0.73752   0.82495   0.00000  Uiso   1.00
C128   N     0.65233   0.75084   0.81774   0.00000  Uiso   1.00
He126  H     0.65649   0.64096   0.91266   0.00000  Uiso   1.00
He127  H     0.58899   0.71512   0.85725   0.00000  Uiso   1.00
Li65   H     0.72803   0.75925   0.80196   0.00000  Uiso   1.00
Be129  C     0.89810   0.23953   0.86902   0.00000  Uiso   1.00
Be130  C     0.86399   0.26832   0.90013   0.00000  Uiso   1.00
C129   N     0.82062   0.27089   0.87817   0.00000  Uiso   1.00
B66    C     0.82984   0.24529   0.83457   0.00000  Uiso   1.00
C130   N     0.87637   0.22662   0.82714   0.00000  Uiso   1.00
He128  H     0.86730   0.28668   0.93611   0.00000  Uiso   1.00
He129  H     0.93626   0.22868   0.87335   0.00000  Uiso   1.00
Li66   H     0.80286   0.24128   0.80790   0.00000  Uiso   1.00
Be131  C     0.85095   0.66424   0.76357   0.00000  Uiso   1.00
Be132  C     0.82145   0.62553   0.79560   0.00000  Uiso   1.00
C131   N     0.81380   0.67547   0.83277   0.00000  Uiso   1.00
B67    C     0.83724   0.74298   0.82170   0.00000  Uiso   1.00
C132   N     0.86013   0.73929   0.78010   0.00000  Uiso   1.00
He130  H     0.80623   0.56608   0.79522   0.00000  Uiso   1.00
He131  H     0.86499   0.64469   0.72995   0.00000  Uiso   1.00
Li67   H     0.83722   0.79495   0.84396   0.00000  Uiso   1.00
Be133  C     0.64028   0.95527   0.83445   0.00000  Uiso   1.00
Be134  C     0.63922   0.03698   0.83531   0.00000  Uiso   1.00
C133   N     0.62872   0.06343   0.79144   0.00000  Uiso   1.00
B68    C     0.62274   0.99754   0.76583   0.00000  Uiso   1.00
C134   N     0.63036   0.93069   0.79006   0.00000  Uiso   1.00
He132  H     0.64539   0.07804   0.86367   0.00000  Uiso   1.00
He133  H     0.64773   0.91294   0.86183   0.00000  Uiso   1.00
Li68   H     0.61405   0.99827   0.72916   0.00000  Uiso   1.00
Be135  C     0.54181   0.70400   0.76837   0.00000  Uiso   1.00
B69    C     0.51432   0.82356   0.77417   0.00000  Uiso   1.00
C135   N     0.55549   0.78219   0.77243   0.00000  Uiso   1.00
He134  H     0.56819   0.65672   0.76642   0.00000  Uiso   1.00
Li69   H     0.51291   0.88767   0.77778   0.00000  Uiso   1.00
Be136  C     0.53231   0.28000   0.76765   0.00000  Uiso   1.00
C136   N     0.54983   0.20457   0.77349   0.00000  Uiso   1.00
B70    C     0.51080   0.15727   0.77702   0.00000  Uiso   1.00
He135  H     0.55599   0.33096   0.76289   0.00000  Uiso   1.00
Li70   H     0.51243   0.09346   0.78212   0.00000  Uiso   1.00
Be137  C     0.67543   0.19361   0.63701   0.00000  Uiso   1.00
Be138  C     0.67525   0.15855   0.68044   0.00000  Uiso   1.00
C137   N     0.63859   0.19158   0.70681   0.00000  Uiso   1.00
B71    C     0.61861   0.24614   0.67931   0.00000  Uiso   1.00
C138   N     0.63897   0.24848   0.63655   0.00000  Uiso   1.00
He136  H     0.69778   0.11231   0.69442   0.00000  Uiso   1.00
He137  H     0.69801   0.18309   0.60629   0.00000  Uiso   1.00
Li71   H     0.58831   0.28295   0.68980   0.00000  Uiso   1.00
Be139  C     0.67589   0.80300   0.63263   0.00000  Uiso   1.00
Be140  C     0.67694   0.83692   0.67630   0.00000  Uiso   1.00
C139   N     0.64081   0.80296   0.70330   0.00000  Uiso   1.00
B72    C     0.61980   0.74911   0.67575   0.00000  Uiso   1.00
C140   N     0.63907   0.74801   0.63247   0.00000  Uiso   1.00
He138  H     0.70018   0.88279   0.69007   0.00000  Uiso   1.00
He139  H     0.69790   0.81450   0.60158   0.00000  Uiso   1.00
Li72   H     0.58949   0.71192   0.68662   0.00000  Uiso   1.00
Be141  C     0.88988   0.94553   0.82494   0.00000  Uiso   1.00
Be142  C     0.89070   0.02684   0.82939   0.00000  Uiso   1.00
C141   N     0.89887   0.05929   0.78599   0.00000  Uiso   1.00
B73    C     0.90364   0.99722   0.75696   0.00000  Uiso   1.00
C142   N     0.89723   0.92714   0.77871   0.00000  Uiso   1.00
He140  H     0.88561   0.06383   0.86001   0.00000  Uiso   1.00
He141  H     0.88472   0.90004   0.85135   0.00000  Uiso   1.00
Li73   H     0.91046   0.00326   0.71972   0.00000  Uiso   1.00
Be143  C     0.98232   0.70120   0.76779   0.00000  Uiso   1.00
C143   N     0.96962   0.77943   0.76296   0.00000  Uiso   1.00
He142  H     0.95535   0.65444   0.77062   0.00000  Uiso   1.00
Be144  C     0.99500   0.27519   0.79033   0.00000  Uiso   1.00
C144   N     0.97705   0.20182   0.77872   0.00000  Uiso   1.00
He143  H     0.97131   0.32357   0.80040   0.00000  Uiso   1.00
Be145  C     0.85416   0.19394   0.63994   0.00000  Uiso   1.00
Be146  C     0.85357   0.16186   0.68411   0.00000  Uiso   1.00
C145   N     0.89112   0.19458   0.70795   0.00000  Uiso   1.00
B74    C     0.91256   0.24606   0.67813   0.00000  Uiso   1.00
C146   N     0.89215   0.24658   0.63617   0.00000  Uiso   1.00
He144  H     0.82966   0.11800   0.70016   0.00000  Uiso   1.00
He145  H     0.83100   0.18214   0.61084   0.00000  Uiso   1.00
Li74   H     0.94386   0.28177   0.68664   0.00000  Uiso   1.00
Be147  C     0.87340   0.81433   0.61113   0.00000  Uiso   1.00
Be148  C     0.87131   0.85297   0.65340   0.00000  Uiso   1.00
C147   N     0.89688   0.80920   0.68461   0.00000  Uiso   1.00
B75    C     0.91255   0.74525   0.66105   0.00000  Uiso   1.00
C148   N     0.89942   0.74583   0.61647   0.00000  Uiso   1.00
He146  H     0.85422   0.90826   0.66348   0.00000  Uiso   1.00
He147  H     0.85842   0.83017   0.57785   0.00000  Uiso   1.00
Li75   H     0.93426   0.69872   0.67603   0.00000  Uiso   1.00
Be149  C     0.68452   0.54142   0.62081   0.00000  Uiso   1.00
Be150  C     0.68454   0.45953   0.62203   0.00000  Uiso   1.00
C149   N     0.64332   0.43279   0.60139   0.00000  Uiso   1.00
B76    C     0.62039   0.49830   0.58755   0.00000  Uiso   1.00
C150   N     0.64331   0.56545   0.59935   0.00000  Uiso   1.00
He148  H     0.71013   0.41837   0.63647   0.00000  Uiso   1.00
He149  H     0.71006   0.58436   0.63402   0.00000  Uiso   1.00
Li76   H     0.58595   0.49707   0.57038   0.00000  Uiso   1.00
Be151  C     0.53545   0.62127   0.53102   0.00000  Uiso   1.00
B77    C     0.51014   0.67598   0.59498   0.00000  Uiso   1.00
C151   N     0.55075   0.65900   0.57050   0.00000  Uiso   1.00
He150  H     0.56068   0.59989   0.50449   0.00000  Uiso   1.00
Li77   H     0.50984   0.70649   0.62825   0.00000  Uiso   1.00
Be152  C     0.53422   0.36216   0.53430   0.00000  Uiso   1.00
C152   N     0.55051   0.32954   0.57486   0.00000  Uiso   1.00
B78    C     0.51040   0.30937   0.59954   0.00000  Uiso   1.00
He151  H     0.55885   0.38454   0.50735   0.00000  Uiso   1.00
Li78   H     0.51092   0.28139   0.63359   0.00000  Uiso   1.00
Be153  C     0.69304   0.71965   0.50468   0.00000  Uiso   1.00
C153   N     0.64657   0.71281   0.52189   0.00000  Uiso   1.00
He152  H     0.72306   0.69785   0.52438   0.00000  Uiso   1.00
Be154  C     0.83360   0.24545   0.51538   0.00000  Uiso   1.00
He153  H     0.96804   0.39142   0.49990   0.00000  Uiso   1.00
C154   N     0.88034   0.26506   0.52557   0.00000  Uiso   1.00
He154  H     0.80408   0.25912   0.53939   0.00000  Uiso   1.00
C155   N     0.97816   0.32715   0.56378   0.00000  Uiso   1.00
Be155  C     0.83699   0.71863   0.50303   0.00000  Uiso   1.00
C156   N     0.88417   0.70473   0.51380   0.00000  Uiso   1.00
He155  H     0.80775   0.69761   0.52561   0.00000  Uiso   1.00
Be156  C     0.69320   0.27747   0.50957   0.00000  Uiso   1.00
C157   N     0.64721   0.28066   0.52826   0.00000  Uiso   1.00
B79    C     0.61957   0.24050   0.49855   0.00000  Uiso   1.00
He156  H     0.72302   0.30614   0.52672   0.00000  Uiso   1.00
Li79   H     0.58103   0.23110   0.50372   0.00000  Uiso   1.00
Be157  C     0.84372   0.53426   0.61009   0.00000  Uiso   1.00
Be158  C     0.84277   0.45243   0.61252   0.00000  Uiso   1.00
C158   N     0.88532   0.42454   0.59345   0.00000  Uiso   1.00
B80    C     0.91011   0.48938   0.57958   0.00000  Uiso   1.00
C159   N     0.88689   0.55710   0.58960   0.00000  Uiso   1.00
He157  H     0.81551   0.41206   0.62662   0.00000  Uiso   1.00
He158  H     0.81743   0.57782   0.62166   0.00000  Uiso   1.00
Li80   H     0.94598   0.48755   0.56371   0.00000  Uiso   1.00
Be159  C     0.00017   0.60768   0.51707   0.00000  Uiso   1.00
C160   N     0.98318   0.64817   0.55554   0.00000  Uiso   1.00
He159  H     0.97595   0.58339   0.49153   0.00000  Uiso   1.00
Be160  C     0.99340   0.36618   0.52392   0.00000  Uiso   1.00
He160  H     0.73817   0.91548   0.98959   0.00000  Uiso   1.00
loop_
_geom_bond_atom_site_label_1
_geom_bond_atom_site_label_2
_geom_bond_distance
_geom_bond_site_symmetry_2
_ccdc_geom_bond_type
H1     C1      1.998   .     S
H1     C3      1.991   .     S
H1     C5      1.987   .     S
H1     C9      1.993   .     S
H2     C2      1.990   .     S
H2     C4      1.988   .     S
H2     C7      1.986   .     S
H2     C11     1.989   .     S
H3     C6      1.993   .     S
H3     C13     1.995   .     S
H3     C15     1.989   .     S
H3     C17     1.994   .     S
H4     C8      1.993   .     S
H4     C14     1.995   .     S
H4     C16     1.986   .     S
H4     C19     1.999   .     S
H5     C10     1.999   .     S
H5     C21     1.993   .     S
H5     C23     1.988   .     S
H5     C25     1.998   .     S
H6     C12     1.994   .     S
H6     C22     1.994   .     S
H6     C24     1.992   .     S
H6     C27     1.994   .     S
H7     C18     1.995   .     S
H7     C29     1.998   .     S
H7     C31     2.017   .     S
H7     C35     2.000   .     S
H8     C20     2.000   .     S
H8     C30     1.999   .     S
H8     C32     2.020   .     S
H8     C34     2.004   .     S
H9     C26     1.997   .     S
H9     C33     1.995   .     S
H9     C37     1.992   .     S
H9     C39     2.019   .     S
H10    C28     1.993   .     S
H10    C36     1.995   .     S
H10    C38     1.993   .     S
H10    C40     2.023   .     S
C1     B1      1.357   1_554 D
C1     Be40    1.389   1_554 S
B1     C1      1.357   1_556 D
B1     Li1     1.097   1_556 S
B1     C41     1.357   .     S
He1    Be40    1.096   .     S
Li1    B1      1.097   1_554 S
B2     C2      1.356   1_556 D
B2     Li2     1.097   1_556 S
B2     C42     1.356   .     S
C2     B2      1.356   1_554 D
C2     Be41    1.388   1_554 S
He2    Be41    1.097   .     S
Li2    B2      1.097   1_554 S
Be1    Be2     1.392   1_565 D
Be1    C4      1.389   .     S
Be1    He4     1.097   .     S
Be2    Be1     1.392   1_545 D
Be2    C3      1.390   .     S
Be2    He3     1.097   .     S
C3     B3      1.356   1_545 D
B3     C3      1.356   1_565 D
B3     C4      1.356   .     S
B3     Li3     1.098   .     S
Be3    Be4     1.392   .     D
Be3    C6      1.390   .     S
Be3    He6     1.097   .     S
Be4    C5      1.388   .     S
Be4    He5     1.097   .     S
C5     B4      1.357   .     D
B4     C6      1.356   .     S
B4     Li4     1.098   .     S
Be5    Be6     1.392   .     D
Be5    C8      1.390   .     S
Be5    He8     1.097   .     S
Be6    C7      1.388   .     S
Be6    He7     1.097   .     S
C7     B5      1.357   .     D
B5     C8      1.356   .     S
B5     Li5     1.098   .     S
Be7    Be8     1.392   .     D
Be7    C10     1.390   .     S
Be7    He10    1.095   .     S
Be8    C9      1.388   .     S
Be8    He9     1.096   .     S
C9     B6      1.358   .     S
B6     C10     1.356   .     D
B6     Li6     1.098   .     S
Be9    Be10    1.392   .     D
Be9    C12     1.390   .     S
Be9    He12    1.095   .     S
Be10   C11     1.388   .     S
Be10   He11    1.096   .     S
C11    B7      1.356   .     S
B7     C12     1.356   .     D
B7     Li7     1.098   .     S
Be11   Be12    1.392   .     D
Be11   C14     1.389   .     S
Be11   He14    1.097   .     S
Be12   C13     1.389   .     S
Be12   He13    1.097   .     S
C13    B8      1.357   .     D
B8     C14     1.358   .     S
B8     Li8     1.098   .     S
Be13   C15     1.389   .     S
Be13   He15    1.097   .     S
Be13   Be95    1.390   1_455 D
C15    B9      1.356   .     D
B9     Li9     1.098   .     S
B9     C96     1.356   1_455 S
Be14   C16     1.388   .     S
Be14   He16    1.097   .     S
Be14   Be96    1.389   1_455 D
B10    C16     1.356   .     D
B10    Li10    1.098   .     S
B10    C97     1.357   1_455 S
Be15   Be16    1.394   .     D
Be15   C18     1.390   .     S
Be15   He18    1.097   .     S
Be16   C17     1.389   .     S
Be16   He17    1.097   .     S
C17    B11     1.357   .     D
B11    C18     1.356   .     S
B11    Li11    1.098   .     S
Be17   Be18    1.394   .     D
Be17   C20     1.390   .     S
Be17   He20    1.097   .     S
Be18   C19     1.389   .     S
Be18   He19    1.097   .     S
C19    B12     1.357   .     D
B12    C20     1.356   .     S
B12    Li12    1.097   .     S
Be19   Be20    1.392   .     D
Be19   C22     1.389   .     S
Be19   He22    1.097   .     S
Be20   C21     1.389   .     S
Be20   He21    1.097   .     S
C21    B13     1.356   .     S
B13    C22     1.356   .     D
B13    Li13    1.095   .     S
Be21   C23     1.389   .     S
Be21   He23    1.097   .     S
Be21   Be103   1.392   .     D
C23    B14     1.357   .     S
B14    Li14    1.098   .     S
B14    C104    1.356   .     D
Be22   C24     1.389   .     S
Be22   He24    1.097   .     S
Be22   Be104   1.392   .     D
C24    B24     1.357   .     D
Be23   Be24    1.393   .     D
Be23   C26     1.390   .     S
Be23   He26    1.097   .     S
Be24   C25     1.389   .     S
Be24   He25    1.097   .     S
C25    B15     1.357   .     D
B15    C26     1.357   .     S
B15    Li15    1.098   .     S
Be25   Be26    1.393   .     D
Be25   C28     1.390   .     S
Be25   He28    1.097   .     S
Be26   C27     1.389   .     S
Be26   He27    1.096   .     S
C27    B16     1.356   .     D
B16    C28     1.355   .     S
B16    Li16    1.097   .     S
Be27   Be28    1.394   1_565 D
Be27   C30     1.389   .     S
Be27   He30    1.096   .     S
Be28   Be27    1.394   1_545 D
Be28   C29     1.389   .     S
Be28   He29    1.096   .     S
C29    B17     1.356   1_545 D
B17    C29     1.356   1_565 D
B17    C30     1.357   .     S
B17    Li17    1.097   .     S
Be29   C31     1.390   .     S
Be29   He31    1.097   .     S
Be29   Be111   1.390   1_455 D
C31    B18     1.361   .     D
B18    Li18    1.097   .     S
B18    C112    1.360   1_455 S
Be30   C32     1.390   .     S
Be30   He32    1.097   .     S
Be30   Be112   1.390   1_455 D
B19    C32     1.361   .     D
B19    Li19    1.097   .     S
B19    C113    1.361   1_455 S
Be31   C33     1.390   .     S
Be31   He33    1.097   .     S
Be31   Be73    1.395   .     D
C33    B40     1.355   .     S
Be32   C34     1.389   .     S
Be32   He34    1.096   .     S
Be32   Be74    1.395   .     D
C34    B20     1.356   .     S
B20    Li20    1.098   .     S
B20    C74     1.357   .     D
Be33   C35     1.389   .     S
Be33   He35    1.096   .     S
Be33   Be75    1.395   .     D
C35    B21     1.356   .     S
B21    Li21    1.098   .     S
B21    C75     1.355   .     D
Be34   C36     1.390   .     S
Be34   He36    1.097   .     S
Be34   Be76    1.395   .     D
C36    B41     1.355   .     S
Be35   Be36    1.395   1_565 D
Be35   C38     1.390   .     S
Be35   He38    1.096   .     S
Be36   Be35    1.395   1_545 D
Be36   C37     1.389   .     S
Be36   He37    1.096   .     S
C37    B22     1.355   1_545 D
B22    C37     1.355   1_565 D
B22    C38     1.355   .     S
B22    Li22    1.099   .     S
Be37   C39     1.391   .     S
Be37   He39    1.097   .     S
Be37   Be119   1.391   .     D
C39    B23     1.360   .     S
B23    Li23    1.097   .     S
B23    C120    1.360   .     D
Be38   C40     1.390   .     S
Be38   He40    1.097   .     S
Be38   Be120   1.390   .     D
C40    B25     1.362   .     S
Li24   B25     1.097   .     S
B24    Li25    1.098   .     S
B24    C105    1.357   .     S
B25    C85     1.361   .     D
H11    C42     1.995   .     S
H11    C43     2.001   .     S
H11    C45     1.988   .     S
H11    C49     1.993   .     S
H12    C41     1.998   .     S
H12    C44     1.999   .     S
H12    C47     1.987   .     S
H12    C51     1.994   .     S
H13    C46     1.999   .     S
H13    C53     1.999   .     S
H13    C55     1.991   .     S
H13    C57     1.996   .     S
H14    C48     1.998   .     S
H14    C54     1.999   .     S
H14    C56     1.989   .     S
H14    C59     2.002   .     S
H15    C50     1.998   .     S
H15    C61     1.999   .     S
H15    C63     1.990   .     S
H15    C65     2.000   .     S
H16    C52     1.999   .     S
H16    C62     2.006   .     S
H16    C64     1.992   .     S
H16    C67     1.994   .     S
H17    C58     1.992   .     S
H17    C69     1.989   .     S
H17    C71     2.012   .     S
H17    C76     1.994   .     S
H18    C60     1.997   .     S
H18    C70     1.990   .     S
H18    C72     2.016   .     S
H18    C73     1.995   .     S
H19    C66     2.004   .     S
H19    C74     2.009   .     S
H19    C77     2.007   .     S
H19    C79     2.018   .     S
H20    C68     1.997   .     S
H20    C75     2.003   .     S
H20    C78     2.005   .     S
H20    C80     2.014   .     S
Be39   Be40    1.393   .     D
Be39   C41     1.389   .     S
Be39   He41    1.096   .     S
Be40   C1      1.389   1_556 S
Be41   C2      1.388   1_556 S
Be41   Be42    1.393   .     D
Be42   C42     1.390   .     S
Be42   He42    1.097   .     S
Be43   Be44    1.393   .     D
Be43   C44     1.389   .     S
Be43   He44    1.097   .     S
Be44   C43     1.390   .     S
Be44   He43    1.096   .     S
C43    B26     1.357   .     S
B26    C44     1.357   .     D
B26    Li26    1.098   .     S
Be45   Be46    1.391   .     D
Be45   C46     1.390   .     S
Be45   He46    1.096   .     S
Be46   C45     1.388   .     S
Be46   He45    1.097   .     S
C45    B27     1.357   .     D
B27    C46     1.355   .     S
B27    Li27    1.097   .     S
Be47   Be48    1.392   .     D
Be47   C48     1.391   .     S
Be47   He48    1.097   .     S
Be48   C47     1.387   .     S
Be48   He47    1.096   .     S
C47    B28     1.357   .     S
B28    C48     1.355   .     D
B28    Li28    1.098   .     S
Be49   Be50    1.391   .     D
Be49   C50     1.390   .     S
Be49   He50    1.096   .     S
Be50   C49     1.388   .     S
Be50   He49    1.097   .     S
C49    B29     1.358   .     D
B29    C50     1.357   .     S
B29    Li29    1.096   .     S
Be51   Be52    1.392   .     D
Be51   C52     1.390   .     S
Be51   He52    1.097   .     S
Be52   C51     1.389   .     S
Be52   He51    1.097   .     S
C51    B30     1.356   .     D
B30    C52     1.356   .     S
B30    Li30    1.095   .     S
Be53   Be54    1.393   1_545 D
Be53   C54     1.389   .     S
Be53   He54    1.097   .     S
Be54   Be53    1.393   1_565 D
Be54   C53     1.389   .     S
Be54   He53    1.097   .     S
C53    B31     1.358   .     D
B31    C54     1.358   1_565 S
B31    Li31    1.098   .     S
C54    B31     1.358   1_545 S
Be55   C55     1.390   .     S
Be55   He55    1.097   .     S
Be55   Be135   1.389   .     D
C55    B69     1.357   .     D
Be56   C56     1.389   .     S
Be56   He56    1.097   .     S
Be56   Be136   1.389   .     D
C56    B70     1.356   .     S
Be57   Be58    1.395   .     D
Be57   C58     1.389   .     S
Be57   He58    1.097   .     S
Be58   C57     1.390   .     S
Be58   He57    1.097   .     S
C57    B32     1.356   .     D
B32    C58     1.355   .     S
B32    Li32    1.098   .     S
Be59   Be60    1.395   .     D
Be59   C60     1.389   .     S
Be59   He60    1.097   .     S
Be60   C59     1.389   .     S
Be60   He59    1.096   .     S
C59    B33     1.357   .     D
B33    C60     1.355   .     S
B33    Li33    1.097   .     S
Be61   Be62    1.392   1_545 D
Be61   C62     1.389   .     S
Be61   He62    1.095   .     S
Be62   Be61    1.392   1_565 D
Be62   C61     1.389   .     S
Be62   He61    1.097   .     S
C61    B34     1.358   .     D
B34    C62     1.359   1_565 S
B34    Li34    1.098   .     S
C62    B34     1.359   1_545 S
Be63   C63     1.390   .     S
Be63   He63    1.097   .     S
Be63   Be143   1.391   1_455 D
C63    B35     1.356   .     D
B35    Li35    1.098   .     S
B35    C143    1.356   1_455 S
Be64   C64     1.389   .     S
Be64   He64    1.097   .     S
Be64   Be144   1.391   1_455 D
B36    C64     1.357   .     D
B36    Li36    1.098   .     S
B36    C144    1.357   1_455 S
Be65   Be66    1.393   .     D
Be65   C66     1.390   .     S
Be65   He66    1.097   .     S
Be66   C65     1.389   .     S
Be66   He65    1.096   .     S
C65    B37     1.358   .     D
B37    C66     1.357   .     S
B37    Li37    1.098   .     S
Be67   Be68    1.393   .     D
Be67   C68     1.390   .     S
Be67   He68    1.097   .     S
Be68   C67     1.389   .     S
Be68   He67    1.096   .     S
C67    B38     1.357   .     D
B38    C68     1.356   .     S
B38    Li38    1.098   .     S
Be69   Be70    1.395   .     D
Be69   C70     1.389   .     S
Be69   He70    1.097   .     S
Be70   C69     1.389   .     S
Be70   He69    1.097   .     S
C69    B39     1.354   .     D
B39    C70     1.355   .     S
B39    Li39    1.098   .     S
Be71   C71     1.390   .     S
Be71   He71    1.097   .     S
Be71   Be151   1.389   .     D
C71    B77     1.361   .     S
Be72   C72     1.390   .     S
Be72   He72    1.097   .     S
Be72   Be152   1.389   .     D
C72    B78     1.361   .     S
Be73   C73     1.389   .     S
Be73   He73    1.097   .     S
C73    B40     1.355   .     D
B40    Li40    1.098   .     S
Be74   C74     1.390   .     S
Be74   He74    1.096   .     S
Be75   C75     1.390   .     S
Be75   He75    1.096   .     S
Be76   C76     1.389   .     S
Be76   He76    1.097   .     S
C76    B41     1.355   .     D
B41    Li41    1.098   .     S
Be77   Be78    1.395   .     D
Be77   C78     1.390   .     S
Be77   He78    1.096   .     S
Be78   C77     1.390   .     S
Be78   He77    1.096   .     S
C77    B42     1.357   .     D
B42    C78     1.357   .     S
B42    Li42    1.097   .     S
Be79   C79     1.390   .     S
Be79   He79    1.097   .     S
Be79   Be159   1.391   .     D
C79    B43     1.360   .     S
B43    Li43    1.097   .     S
B43    C160    1.360   1_455 D
Be80   C80     1.389   .     S
Be80   He80    1.097   .     S
Be80   Be160   1.390   1_455 D
B44    C80     1.361   .     S
B44    Li44    1.097   .     S
B44    C155    1.360   1_455 D
H21    C81     1.996   .     S
H21    C83     1.982   .     S
H21    C86     1.990   .     S
H21    C90     1.999   .     S
H22    C82     1.989   .     S
H22    C84     1.988   .     S
H22    C88     1.994   .     S
H22    C92     1.987   .     S
H23    C87     2.003   .     S
H23    C94     2.005   .     S
H23    C97     1.996   .     S
H23    C98     1.993   .     S
H24    C89     2.006   .     S
H24    C95     2.006   .     S
H24    C96     1.993   .     S
H24    C100    2.006   .     S
H25    C91     2.004   .     S
H25    C102    1.998   .     S
H25    C105    1.994   .     S
H25    C106    2.003   .     S
H26    C93     1.995   .     S
H26    C103    2.002   .     S
H26    C104    1.990   .     S
H26    C108    1.989   .     S
H27    C99     1.995   .     S
H27    C110    2.002   .     S
H27    C113    2.019   .     S
H27    C116    1.994   .     S
H28    C101    2.006   .     S
H28    C111    2.003   .     S
H28    C112    2.018   .     S
H28    C115    2.008   .     S
H29    C85     2.023   .     S
H29    C107    2.010   .     S
H29    C114    2.009   .     S
H29    C118    2.009   .     S
H30    C109    1.992   .     S
H30    C117    1.997   .     S
H30    C119    2.006   .     S
H30    C120    2.012   .     S
Be81   C81     1.390   1_556 S
Be81   He81    1.097   1_556 S
Be81   Be121   1.392   .     D
C81    Be81    1.390   1_554 S
C81    B62     1.357   1_554 S
He81   Be81    1.097   1_554 S
Be82   C82     1.388   .     S
Be82   He82    1.097   .     S
Be82   Be122   1.391   1_554 D
B45    C82     1.357   .     S
B45    Li45    1.097   .     S
B45    C122    1.357   1_554 D
Be83   Be84    1.390   1_545 D
Be83   C84     1.390   .     S
Be83   He83    1.097   1_554 S
Be84   Be83    1.390   1_565 D
Be84   C83     1.388   .     S
Be84   He160   1.096   1_554 S
C83    B46     1.356   .     D
B46    C84     1.355   1_565 S
B46    Li46    1.097   .     S
C84    B46     1.355   1_545 S
C85    Be120   1.390   .     S
He83   Be83    1.097   1_556 S
Be85   Be86    1.390   .     D
Be85   C87     1.390   .     S
Be85   He85    1.094   .     S
Be86   C86     1.388   .     S
Be86   He84    1.097   .     S
C86    B47     1.358   .     S
B47    C87     1.358   .     D
B47    Li47    1.097   .     S
Be87   Be88    1.391   .     D
Be87   C89     1.391   .     S
Be87   He87    1.097   .     S
Be88   C88     1.388   .     S
Be88   He86    1.097   .     S
C88    B48     1.358   .     S
B48    C89     1.357   .     D
B48    Li48    1.098   .     S
Be89   Be90    1.392   .     D
Be89   C91     1.390   .     S
Be89   He89    1.097   .     S
Be90   C90     1.388   .     S
Be90   He88    1.096   .     S
C90    B49     1.359   .     D
B49    C91     1.358   .     S
B49    Li49    1.097   .     S
Be91   Be92    1.392   .     D
Be91   C93     1.390   .     S
Be91   He91    1.096   .     S
Be92   C92     1.388   .     S
Be92   He90    1.097   .     S
C92    B50     1.355   .     D
B50    C93     1.356   .     S
B50    Li50    1.097   .     S
Be93   Be94    1.392   .     D
Be93   C95     1.389   .     S
Be93   He93    1.097   .     S
Be94   C94     1.389   .     S
Be94   He92    1.097   .     S
C94    B51     1.359   .     S
B51    C95     1.359   .     D
B51    Li51    1.098   .     S
Be95   Be13    1.390   1_655 D
Be95   C96     1.390   .     S
Be95   He94    1.097   .     S
C96    B9      1.356   1_655 S
Be96   Be14    1.389   1_655 D
Be96   C97     1.390   .     S
Be96   He95    1.096   .     S
C97    B10     1.357   1_655 S
Be97   Be98    1.393   .     D
Be97   C99     1.390   .     S
Be97   He97    1.097   .     S
Be98   C98     1.389   .     S
Be98   He96    1.096   .     S
C98    B52     1.357   .     S
B52    C99     1.354   .     D
B52    Li52    1.097   .     S
Be99   Be100   1.394   .     D
Be99   C101    1.390   .     S
Be99   He99    1.097   .     S
Be100  C100    1.389   .     S
Be100  He98    1.097   .     S
C100   B53     1.359   .     D
B53    C101    1.357   .     S
B53    Li53    1.097   .     S
Be101  Be102   1.392   .     D
Be101  C103    1.389   .     S
Be101  He101   1.096   .     S
Be102  C102    1.389   .     S
Be102  He100   1.097   .     S
C102   B54     1.358   .     S
B54    C103    1.358   .     D
B54    Li54    1.098   .     S
Be103  C104    1.389   .     S
Be103  He102   1.097   .     S
Be104  C105    1.389   .     S
Be104  He103   1.097   .     S
Li55   B55     1.098   .     S
B55    C115    1.357   .     D
B55    C154    1.357   .     S
Be105  Be106   1.393   .     D
Be105  C107    1.391   .     S
Be105  He105   1.096   .     S
Be106  C106    1.388   .     S
Be106  He104   1.097   .     S
C106   B56     1.359   .     D
B56    C107    1.358   .     S
B56    Li56    1.098   .     S
Be107  Be108   1.392   .     D
Be107  C109    1.390   .     S
Be107  He107   1.097   .     S
Be108  C108    1.389   .     S
Be108  He106   1.096   .     S
C108   B57     1.357   .     D
B57    C109    1.355   .     S
B57    Li57    1.098   .     S
Be109  Be110   1.395   1_545 D
Be109  C111    1.389   .     S
Be109  He109   1.096   .     S
Be110  Be109   1.395   1_565 D
Be110  C110    1.390   .     S
Be110  He108   1.097   .     S
C110   B58     1.356   .     S
B58    C111    1.357   1_565 D
B58    Li58    1.097   .     S
C111   B58     1.357   1_545 D
Be111  Be29    1.390   1_655 D
Be111  C112    1.390   .     S
Be111  He110   1.097   .     S
C112   B18     1.360   1_655 S
Be112  Be30    1.390   1_655 D
Be112  C113    1.390   .     S
Be112  He111   1.097   .     S
C113   B19     1.361   1_655 S
Be113  C114    1.389   .     S
Be113  He112   1.096   .     S
Be113  Be153   1.395   .     D
B59    C114    1.357   .     S
B59    Li62    1.098   .     S
B59    C153    1.357   .     D
He113  Be120   1.097   .     S
Be114  C115    1.389   .     S
Be114  He114   1.096   .     S
Be114  Be154   1.395   .     D
Be115  C116    1.389   .     S
Be115  He115   1.096   .     S
Be115  Be155   1.395   .     D
C116   B60     1.355   .     D
B60    Li59    1.098   .     S
B60    C156    1.354   .     S
Be116  C117    1.390   .     S
Be116  He116   1.096   .     S
Be116  Be156   1.395   .     D
C117   B79     1.354   .     S
Be117  Be118   1.395   1_545 D
Be117  C119    1.390   .     S
Be117  He118   1.096   .     S
Be118  Be117   1.395   1_565 D
Be118  C118    1.390   .     S
Be118  He117   1.096   .     S
C118   B61     1.357   .     D
B61    C119    1.356   1_565 S
B61    Li60    1.099   .     S
C119   B61     1.356   1_545 S
Be119  C120    1.389   .     S
Be119  He119   1.097   .     S
He120  Be124   1.096   .     S
H31    C122    1.994   .     S
H31    C123    1.980   .     S
H31    C125    1.988   .     S
H31    C129    1.996   .     S
H32    C121    1.990   .     S
H32    C124    1.986   .     S
H32    C127    1.993   .     S
H32    C131    1.986   .     S
H33    C126    2.001   .     S
H33    C133    2.001   .     S
H33    C136    1.994   .     S
H33    C137    1.995   .     S
H34    C128    2.003   .     S
H34    C134    2.001   .     S
H34    C135    1.989   .     S
H34    C139    2.007   .     S
H35    C130    2.002   .     S
H35    C141    1.996   .     S
H35    C144    1.992   .     S
H35    C145    2.001   .     S
H36    C132    1.995   .     S
H36    C142    2.001   .     S
H36    C143    1.987   .     S
H36    C147    1.987   .     S
H37    C138    1.995   .     S
H37    C149    2.002   .     S
H37    C152    2.016   .     S
H37    C157    1.997   .     S
H38    C140    2.005   .     S
H38    C150    2.004   .     S
H38    C151    2.015   .     S
H38    C153    2.007   .     S
H39    C146    2.008   .     S
H39    C154    2.012   .     S
H39    C155    2.019   .     S
H39    C158    2.006   .     S
H40    C148    1.991   .     S
H40    C156    1.992   .     S
H40    C159    2.003   .     S
H40    C160    2.012   .     S
Be121  C121    1.388   .     S
Be121  He121   1.096   .     S
B62    C81     1.357   1_556 S
B62    C121    1.357   .     D
B62    Li61    1.097   .     S
Be122  Be82    1.391   1_556 D
Be122  C122    1.390   .     S
Be122  He122   1.097   .     S
C122   B45     1.357   1_556 D
Be123  Be124   1.390   .     D
Be123  C124    1.390   .     S
Be123  He123   1.097   .     S
Be124  C123    1.388   .     S
C123   B63     1.356   .     S
B63    C124    1.355   .     D
B63    Li63    1.097   .     S
Be125  Be126   1.390   .     D
Be125  C126    1.390   .     S
Be125  He125   1.094   .     S
Be126  C125    1.388   .     S
Be126  He124   1.097   .     S
C125   B64     1.357   .     D
B64    C126    1.357   .     S
B64    Li64    1.098   .     S
Be127  Be128   1.393   .     D
Be127  C128    1.391   .     S
Be127  He127   1.097   .     S
Be128  C127    1.387   .     S
Be128  He126   1.097   .     S
C127   B65     1.358   .     S
B65    C128    1.356   .     D
B65    Li65    1.098   .     S
Be129  Be130   1.392   .     D
Be129  C130    1.390   .     S
Be129  He129   1.097   .     S
Be130  C129    1.388   .     S
Be130  He128   1.097   .     S
C129   B66     1.359   .     S
B66    C130    1.357   .     D
B66    Li66    1.097   .     S
Be131  Be132   1.392   .     D
Be131  C132    1.391   .     S
Be131  He131   1.096   .     S
Be132  C131    1.388   .     S
Be132  He130   1.096   .     S
C131   B67     1.355   .     D
B67    C132    1.356   .     S
B67    Li67    1.097   .     S
Be133  Be134   1.392   1_565 D
Be133  C134    1.389   .     S
Be133  He133   1.097   .     S
Be134  Be133   1.392   1_545 D
Be134  C133    1.389   .     S
Be134  He132   1.097   .     S
C133   B68     1.359   1_545 D
B68    C133    1.359   1_565 D
B68    C134    1.358   .     S
B68    Li68    1.098   .     S
Be135  C135    1.389   .     S
Be135  He134   1.097   .     S
B69    C135    1.356   .     S
B69    Li69    1.098   .     S
Be136  C136    1.390   .     S
Be136  He135   1.096   .     S
C136   B70     1.357   .     D
B70    Li70    1.098   .     S
Be137  Be138   1.394   .     D
Be137  C138    1.390   .     S
Be137  He137   1.097   .     S
Be138  C137    1.389   .     S
Be138  He136   1.096   .     S
C137   B71     1.357   .     D
B71    C138    1.354   .     S
B71    Li71    1.097   .     S
Be139  Be140   1.395   .     D
Be139  C140    1.390   .     S
Be139  He139   1.097   .     S
Be140  C139    1.389   .     S
Be140  He138   1.096   .     S
C139   B72     1.359   .     D
B72    C140    1.356   .     S
B72    Li72    1.097   .     S
Be141  Be142   1.391   1_565 D
Be141  C142    1.389   .     S
Be141  He141   1.096   .     S
Be142  Be141   1.391   1_545 D
Be142  C141    1.388   .     S
Be142  He140   1.097   .     S
C141   B73     1.358   1_545 D
B73    C141    1.358   1_565 D
B73    C142    1.358   .     S
B73    Li73    1.098   1_565 S
Li73   B73     1.098   1_545 S
Be143  Be63    1.391   1_655 D
Be143  C143    1.389   .     S
Be143  He142   1.097   .     S
C143   B35     1.356   1_655 S
Be144  Be64    1.391   1_655 D
Be144  C144    1.389   .     S
Be144  He143   1.097   .     S
C144   B36     1.357   1_655 S
Be145  Be146   1.393   .     D
Be145  C146    1.390   .     S
Be145  He145   1.096   .     S
Be146  C145    1.388   .     S
Be146  He144   1.097   .     S
C145   B74     1.359   .     D
B74    C146    1.358   .     S
B74    Li74    1.098   .     S
Be147  Be148   1.393   .     D
Be147  C148    1.390   .     S
Be147  He147   1.097   .     S
Be148  C147    1.388   .     S
Be148  He146   1.096   .     S
C147   B75     1.357   .     D
B75    C148    1.354   .     S
B75    Li75    1.098   .     S
Be149  Be150   1.395   .     D
Be149  C150    1.390   .     S
Be149  He149   1.097   .     S
Be150  C149    1.389   .     S
Be150  He148   1.096   .     S
C149   B76     1.356   .     D
B76    C150    1.357   .     S
B76    Li76    1.098   .     S
Be151  C151    1.390   .     S
Be151  He150   1.097   .     S
B77    C151    1.361   .     D
B77    Li77    1.097   .     S
Be152  C152    1.390   .     S
Be152  He151   1.097   .     S
C152   B78     1.361   .     D
B78    Li78    1.097   .     S
Be153  C153    1.389   .     S
Be153  He152   1.096   .     S
Be154  C154    1.390   .     S
Be154  He154   1.096   .     S
He153  Be160   1.097   .     S
C155   B44     1.360   1_655 D
C155   Be160   1.391   .     S
Be155  C156    1.389   .     S
Be155  He155   1.095   .     S
Be156  C157    1.389   .     S
Be156  He156   1.096   .     S
C157   B79     1.356   .     D
B79    Li79    1.098   .     S
Be157  Be158   1.395   .     D
Be157  C159    1.389   .     S
Be157  He158   1.097   .     S
Be158  C158    1.390   .     S
Be158  He157   1.097   .     S
C158   B80     1.357   .     D
B80    C159    1.356   .     S
B80    Li80    1.097   .     S
Be159  C160    1.389   1_455 S
Be159  He159   1.097   1_455 S
C160   B43     1.360   1_655 D
C160   Be159   1.389   1_655 S
He159  Be159   1.097   1_655 S
Be160  Be80    1.390   1_655 D
He160  Be84    1.096   1_556 S
