# Supplementary material for: Data-Driven Search Algorithm for Discovery of Synthesizable Zeolitic Imidazolate Frameworks
Source: JACS Au. 2025 Mar 7;5(3):1460–70. doi: 10.1021/jacsau.5c00077 (PMC11938011; doi:10.1021/jacsau.5c00077)
Supplement: Supplementary file 5 — au5c00077_si_005.zip [file au5c00077_si_005.zip › Tier 2/T-285_63_4_15492537.cif]

data_63_4_15492537.lmp-nosymm
_audit_creation_date              2023-09-12
_audit_creation_method            'Materials Studio'
_symmetry_space_group_name_H-M    'P1'
_symmetry_Int_Tables_number       1
_symmetry_cell_setting            triclinic
loop_
_symmetry_equiv_pos_as_xyz
  x,y,z
_cell_length_a                    15.9720
_cell_length_b                    27.2002
_cell_length_c                    55.7602
_cell_angle_alpha                 89.1597
_cell_angle_beta                  90.0122
_cell_angle_gamma                 89.9736
loop_
_atom_site_label
_atom_site_type_symbol
_atom_site_fract_x
_atom_site_fract_y
_atom_site_fract_z
_atom_site_U_iso_or_equiv
_atom_site_adp_type
_atom_site_occupancy
H1     Zn    0.53568   0.90418   0.13454   0.00000  Uiso   1.00
H2     Zn    0.40997   0.11610   0.13545   0.00000  Uiso   1.00
H3     Zn    0.91516   0.89005   0.13085   0.00000  Uiso   1.00
H4     Zn    0.03049   0.10394   0.13393   0.00000  Uiso   1.00
H5     Zn    0.51818   0.73419   0.07091   0.00000  Uiso   1.00
H6     Zn    0.39269   0.29512   0.07369   0.00000  Uiso   1.00
H7     Zn    0.89894   0.71548   0.07115   0.00000  Uiso   1.00
H8     Zn    0.01542   0.27915   0.06779   0.00000  Uiso   1.00
H9     Zn    0.02478   0.77571   0.21795   0.00000  Uiso   1.00
H10    Zn    0.89248   0.21700   0.21520   0.00000  Uiso   1.00
H11    Zn    0.40082   0.78769   0.21673   0.00000  Uiso   1.00
H12    Zn    0.51744   0.23061   0.22078   0.00000  Uiso   1.00
H13    Zn    0.50617   0.61342   0.15972   0.00000  Uiso   1.00
H14    Zn    0.37433   0.40413   0.16653   0.00000  Uiso   1.00
H15    Zn    0.88055   0.60372   0.16516   0.00000  Uiso   1.00
H16    Zn    0.00116   0.39235   0.15727   0.00000  Uiso   1.00
C1     N     0.94413   0.95976   0.12280   0.00000  Uiso   1.00
C2     N     0.97903   0.04021   0.12446   0.00000  Uiso   1.00
C3     N     0.52312   0.97684   0.12913   0.00000  Uiso   1.00
C4     N     0.47683   0.05550   0.12897   0.00000  Uiso   1.00
C5     N     0.65326   0.89375   0.12367   0.00000  Uiso   1.00
C6     N     0.79421   0.88859   0.12223   0.00000  Uiso   1.00
C7     N     0.29281   0.09571   0.12806   0.00000  Uiso   1.00
C8     N     0.15159   0.09105   0.12761   0.00000  Uiso   1.00
C9     N     0.47827   0.85943   0.11133   0.00000  Uiso   1.00
C10    N     0.47207   0.79423   0.08670   0.00000  Uiso   1.00
C11    N     0.45244   0.17025   0.11408   0.00000  Uiso   1.00
C12    N     0.44711   0.23817   0.09038   0.00000  Uiso   1.00
C13    N     0.96257   0.84112   0.10808   0.00000  Uiso   1.00
C14    N     0.95668   0.77383   0.08493   0.00000  Uiso   1.00
C15    N     0.98267   0.15421   0.11120   0.00000  Uiso   1.00
C16    N     0.97489   0.21990   0.08602   0.00000  Uiso   1.00
C17    N     0.51817   0.88398   0.16884   0.00000  Uiso   1.00
C18    N     0.47198   0.83869   0.20045   0.00000  Uiso   1.00
C19    N     0.40733   0.14271   0.16864   0.00000  Uiso   1.00
C20    N     0.44828   0.18509   0.20111   0.00000  Uiso   1.00
C21    N     0.92361   0.86852   0.16508   0.00000  Uiso   1.00
C22    N     0.96000   0.82411   0.19798   0.00000  Uiso   1.00
C23    N     0.01631   0.12474   0.16801   0.00000  Uiso   1.00
C24    N     0.96604   0.16754   0.19932   0.00000  Uiso   1.00
C25    N     0.64071   0.74831   0.06736   0.00000  Uiso   1.00
C26    N     0.78179   0.74104   0.06742   0.00000  Uiso   1.00
C27    N     0.27755   0.26950   0.06792   0.00000  Uiso   1.00
C28    N     0.13701   0.26400   0.06493   0.00000  Uiso   1.00
C29    N     0.96837   0.28764   0.03475   0.00000  Uiso   1.00
C30    N     0.47466   0.72351   0.03786   0.00000  Uiso   1.00
C31    N     0.43397   0.31522   0.04118   0.00000  Uiso   1.00
C32    N     0.93983   0.69703   0.03856   0.00000  Uiso   1.00
C33    N     0.50727   0.67338   0.09092   0.00000  Uiso   1.00
C34    N     0.50460   0.62624   0.12450   0.00000  Uiso   1.00
C35    N     0.39106   0.35096   0.09646   0.00000  Uiso   1.00
C36    N     0.38453   0.39154   0.13145   0.00000  Uiso   1.00
C37    N     0.89744   0.65956   0.09470   0.00000  Uiso   1.00
C38    N     0.88969   0.61795   0.12999   0.00000  Uiso   1.00
C39    N     0.00467   0.33880   0.08789   0.00000  Uiso   1.00
C40    N     0.00102   0.38265   0.12189   0.00000  Uiso   1.00
C41    N     0.43888   0.75072   0.24624   0.00000  Uiso   1.00
C42    N     0.47254   0.22953   0.25425   0.00000  Uiso   1.00
C43    N     0.98268   0.77579   0.25171   0.00000  Uiso   1.00
C44    N     0.93022   0.25381   0.24425   0.00000  Uiso   1.00
C45    N     0.14088   0.80271   0.21544   0.00000  Uiso   1.00
C46    N     0.28172   0.80936   0.21620   0.00000  Uiso   1.00
C47    N     0.77334   0.19528   0.21624   0.00000  Uiso   1.00
C48    N     0.63255   0.20249   0.21736   0.00000  Uiso   1.00
C49    N     0.01750   0.70993   0.20235   0.00000  Uiso   1.00
C50    N     0.96059   0.64389   0.18434   0.00000  Uiso   1.00
C51    N     0.88717   0.27095   0.19066   0.00000  Uiso   1.00
C52    N     0.93082   0.33626   0.16869   0.00000  Uiso   1.00
C53    N     0.39552   0.73445   0.19262   0.00000  Uiso   1.00
C54    N     0.43755   0.66949   0.17108   0.00000  Uiso   1.00
C55    N     0.50991   0.29767   0.20555   0.00000  Uiso   1.00
C56    N     0.45254   0.36380   0.18679   0.00000  Uiso   1.00
C57    N     0.89298   0.53105   0.16945   0.00000  Uiso   1.00
C58    N     0.93843   0.45267   0.16659   0.00000  Uiso   1.00
C59    N     0.43982   0.55375   0.16880   0.00000  Uiso   1.00
C60    N     0.38938   0.47622   0.17109   0.00000  Uiso   1.00
C61    N     0.62162   0.61885   0.17330   0.00000  Uiso   1.00
C62    N     0.76286   0.61720   0.17514   0.00000  Uiso   1.00
C63    N     0.25581   0.38968   0.17541   0.00000  Uiso   1.00
C64    N     0.11502   0.38674   0.17199   0.00000  Uiso   1.00
Be1    C     0.95606   0.02984   0.10104   0.00000  Uiso   1.00
Be2    C     0.93320   0.98058   0.10012   0.00000  Uiso   1.00
B1     C     0.97204   0.99688   0.13673   0.00000  Uiso   1.00
Be3    C     0.53836   0.05145   0.11152   0.00000  Uiso   1.00
Be4    C     0.56674   0.00312   0.11161   0.00000  Uiso   1.00
B2     C     0.46923   0.00972   0.13882   0.00000  Uiso   1.00
Be5    C     0.76400   0.88797   0.09889   0.00000  Uiso   1.00
Be6    C     0.67726   0.89122   0.09976   0.00000  Uiso   1.00
B3     C     0.72563   0.89325   0.13639   0.00000  Uiso   1.00
Be7    C     0.18287   0.05642   0.11187   0.00000  Uiso   1.00
Be8    C     0.26986   0.05928   0.11216   0.00000  Uiso   1.00
B4     C     0.21977   0.11448   0.13640   0.00000  Uiso   1.00
Be9    C     0.39563   0.81858   0.08558   0.00000  Uiso   1.00
Be10   C     0.39950   0.85889   0.10076   0.00000  Uiso   1.00
B5     C     0.51843   0.81927   0.10282   0.00000  Uiso   1.00
Be11   C     0.53073   0.22672   0.09434   0.00000  Uiso   1.00
Be12   C     0.53406   0.18483   0.10901   0.00000  Uiso   1.00
B6     C     0.40276   0.20401   0.10302   0.00000  Uiso   1.00
Be13   C     0.03689   0.79328   0.08318   0.00000  Uiso   1.00
Be14   C     0.04052   0.83491   0.09748   0.00000  Uiso   1.00
B7     C     0.91530   0.80299   0.10048   0.00000  Uiso   1.00
Be15   C     0.89478   0.20088   0.08884   0.00000  Uiso   1.00
Be16   C     0.89958   0.16033   0.10435   0.00000  Uiso   1.00
B8     C     0.02495   0.19140   0.10019   0.00000  Uiso   1.00
Be17   C     0.52077   0.87671   0.20918   0.00000  Uiso   1.00
Be18   C     0.55032   0.90422   0.18965   0.00000  Uiso   1.00
B9     C     0.47159   0.84493   0.17624   0.00000  Uiso   1.00
Be19   C     0.37806   0.15767   0.20738   0.00000  Uiso   1.00
Be20   C     0.35346   0.13102   0.18743   0.00000  Uiso   1.00
B10    C     0.46357   0.17475   0.17779   0.00000  Uiso   1.00
Be21   C     0.90844   0.86233   0.20515   0.00000  Uiso   1.00
Be22   C     0.88545   0.88948   0.18484   0.00000  Uiso   1.00
B11    C     0.96788   0.82966   0.17385   0.00000  Uiso   1.00
Be23   C     0.02028   0.13179   0.20825   0.00000  Uiso   1.00
Be24   C     0.05161   0.10552   0.18892   0.00000  Uiso   1.00
B12    C     0.96453   0.16122   0.17521   0.00000  Uiso   1.00
Be25   C     0.76113   0.78640   0.05726   0.00000  Uiso   1.00
Be26   C     0.67435   0.79090   0.05725   0.00000  Uiso   1.00
B13    C     0.70748   0.71928   0.07282   0.00000  Uiso   1.00
Be27   C     0.17152   0.22150   0.05558   0.00000  Uiso   1.00
Be28   C     0.25819   0.22498   0.05732   0.00000  Uiso   1.00
B14    C     0.20296   0.29185   0.07184   0.00000  Uiso   1.00
Be29   C     0.88813   0.29919   0.02685   0.00000  Uiso   1.00
B15    C     0.01422   0.28087   0.01459   0.00000  Uiso   1.00
Be30   C     0.39701   0.70845   0.02947   0.00000  Uiso   1.00
B16    C     0.52150   0.73265   0.01801   0.00000  Uiso   1.00
Be31   C     0.50248   0.34296   0.03375   0.00000  Uiso   1.00
B17    C     0.39700   0.29959   0.02076   0.00000  Uiso   1.00
Be32   C     0.00881   0.66985   0.03134   0.00000  Uiso   1.00
B18    C     0.90402   0.71417   0.01802   0.00000  Uiso   1.00
Be33   C     0.50582   0.59526   0.10493   0.00000  Uiso   1.00
Be34   C     0.50774   0.62441   0.08417   0.00000  Uiso   1.00
B19    C     0.50747   0.67258   0.11522   0.00000  Uiso   1.00
Be35   C     0.37439   0.42552   0.11282   0.00000  Uiso   1.00
Be36   C     0.37854   0.40049   0.09124   0.00000  Uiso   1.00
B20    C     0.39241   0.34729   0.12076   0.00000  Uiso   1.00
Be37   C     0.87750   0.58477   0.11160   0.00000  Uiso   1.00
Be38   C     0.88224   0.61044   0.08985   0.00000  Uiso   1.00
B21    C     0.89946   0.66241   0.11898   0.00000  Uiso   1.00
Be39   C     0.00447   0.41550   0.10260   0.00000  Uiso   1.00
Be40   C     0.00697   0.38839   0.08159   0.00000  Uiso   1.00
B22    C     0.00316   0.33723   0.11219   0.00000  Uiso   1.00
Be41   C     0.44073   0.69965   0.24777   0.00000  Uiso   1.00
Be42   C     0.92581   0.30473   0.24587   0.00000  Uiso   1.00
Be43   C     0.24951   0.85244   0.20625   0.00000  Uiso   1.00
Be44   C     0.16258   0.84867   0.20613   0.00000  Uiso   1.00
B23    C     0.21438   0.78078   0.22146   0.00000  Uiso   1.00
Be45   C     0.65225   0.15462   0.21098   0.00000  Uiso   1.00
Be46   C     0.73909   0.15039   0.20995   0.00000  Uiso   1.00
B24    C     0.70722   0.22513   0.22070   0.00000  Uiso   1.00
Be47   C     0.04280   0.63252   0.19038   0.00000  Uiso   1.00
Be48   C     0.07726   0.67280   0.20195   0.00000  Uiso   1.00
B25    C     0.94860   0.69074   0.19172   0.00000  Uiso   1.00
Be49   C     0.84959   0.32507   0.16170   0.00000  Uiso   1.00
Be50   C     0.82287   0.28446   0.17513   0.00000  Uiso   1.00
B26    C     0.95068   0.30268   0.18595   0.00000  Uiso   1.00
Be51   C     0.35618   0.68118   0.16427   0.00000  Uiso   1.00
Be52   C     0.33042   0.72153   0.17744   0.00000  Uiso   1.00
B27    C     0.45854   0.70261   0.18796   0.00000  Uiso   1.00
Be53   C     0.53167   0.37687   0.19482   0.00000  Uiso   1.00
Be54   C     0.56625   0.33646   0.20684   0.00000  Uiso   1.00
B28    C     0.44259   0.31598   0.19351   0.00000  Uiso   1.00
Be55   C     0.87164   0.45334   0.18254   0.00000  Uiso   1.00
Be56   C     0.84377   0.50163   0.18434   0.00000  Uiso   1.00
B29    C     0.94968   0.50019   0.15953   0.00000  Uiso   1.00
Be57   C     0.34175   0.50540   0.18611   0.00000  Uiso   1.00
Be58   C     0.37258   0.55319   0.18462   0.00000  Uiso   1.00
B30    C     0.44821   0.50664   0.16146   0.00000  Uiso   1.00
Be59   C     0.73248   0.62564   0.19805   0.00000  Uiso   1.00
Be60   C     0.64539   0.62687   0.19690   0.00000  Uiso   1.00
B31    C     0.69411   0.61233   0.16106   0.00000  Uiso   1.00
Be61   C     0.13581   0.37791   0.19588   0.00000  Uiso   1.00
Be62   C     0.22264   0.37985   0.19799   0.00000  Uiso   1.00
B32    C     0.18890   0.39455   0.16055   0.00000  Uiso   1.00
He1    H     0.91077   0.95887   0.08500   0.00000  Uiso   1.00
He2    H     0.95612   0.05836   0.08692   0.00000  Uiso   1.00
Li1    H     0.98629   0.99250   0.15590   0.00000  Uiso   1.00
He3    H     0.61554   0.98592   0.10073   0.00000  Uiso   1.00
He4    H     0.55723   0.08291   0.10026   0.00000  Uiso   1.00
Li2    H     0.42529   0.00046   0.15332   0.00000  Uiso   1.00
He5    H     0.63108   0.89143   0.08520   0.00000  Uiso   1.00
He6    H     0.80606   0.88464   0.08346   0.00000  Uiso   1.00
Li3    H     0.72793   0.89438   0.15603   0.00000  Uiso   1.00
He7    H     0.31697   0.03788   0.10250   0.00000  Uiso   1.00
He8    H     0.14118   0.03197   0.10194   0.00000  Uiso   1.00
Li4    H     0.21614   0.14443   0.14934   0.00000  Uiso   1.00
He9    H     0.35314   0.88743   0.10463   0.00000  Uiso   1.00
He10   H     0.34533   0.80576   0.07384   0.00000  Uiso   1.00
Li5    H     0.58241   0.80862   0.10797   0.00000  Uiso   1.00
He11   H     0.58797   0.16432   0.11612   0.00000  Uiso   1.00
He12   H     0.58091   0.24890   0.08626   0.00000  Uiso   1.00
Li6    H     0.33406   0.20275   0.10366   0.00000  Uiso   1.00
He13   H     0.09174   0.86081   0.10073   0.00000  Uiso   1.00
He14   H     0.08429   0.77639   0.07170   0.00000  Uiso   1.00
Li7    H     0.84985   0.79704   0.10586   0.00000  Uiso   1.00
He15   H     0.85069   0.13513   0.11082   0.00000  Uiso   1.00
He16   H     0.84113   0.21724   0.07940   0.00000  Uiso   1.00
Li8    H     0.09280   0.19673   0.10201   0.00000  Uiso   1.00
He17   H     0.59081   0.93676   0.18894   0.00000  Uiso   1.00
He18   H     0.53166   0.88070   0.22847   0.00000  Uiso   1.00
Li9    H     0.43813   0.82069   0.16390   0.00000  Uiso   1.00
He19   H     0.30151   0.10517   0.18514   0.00000  Uiso   1.00
He20   H     0.35091   0.15935   0.22541   0.00000  Uiso   1.00
Li10   H     0.51509   0.19111   0.16736   0.00000  Uiso   1.00
He21   H     0.84558   0.92214   0.18298   0.00000  Uiso   1.00
He22   H     0.89043   0.86668   0.22396   0.00000  Uiso   1.00
Li11   H     0.00515   0.80507   0.16261   0.00000  Uiso   1.00
He23   H     0.09647   0.07503   0.18838   0.00000  Uiso   1.00
He24   H     0.03310   0.12832   0.22752   0.00000  Uiso   1.00
Li12   H     0.92739   0.18407   0.16275   0.00000  Uiso   1.00
He25   H     0.63416   0.82120   0.05103   0.00000  Uiso   1.00
He26   H     0.80957   0.81212   0.05102   0.00000  Uiso   1.00
Li13   H     0.70207   0.68268   0.08125   0.00000  Uiso   1.00
He27   H     0.30722   0.19896   0.05213   0.00000  Uiso   1.00
He28   H     0.13195   0.19209   0.04853   0.00000  Uiso   1.00
Li14   H     0.19663   0.32804   0.08014   0.00000  Uiso   1.00
He29   H     0.83758   0.30663   0.03959   0.00000  Uiso   1.00
Li15   H     0.08121   0.27174   0.01477   0.00000  Uiso   1.00
He30   H     0.34635   0.69856   0.04190   0.00000  Uiso   1.00
Li16   H     0.58698   0.74488   0.01855   0.00000  Uiso   1.00
He31   H     0.54420   0.36018   0.04680   0.00000  Uiso   1.00
Li17   H     0.33998   0.27707   0.02043   0.00000  Uiso   1.00
He32   H     0.04983   0.65166   0.04451   0.00000  Uiso   1.00
Li18   H     0.84698   0.73671   0.01764   0.00000  Uiso   1.00
He33   H     0.50811   0.61429   0.06520   0.00000  Uiso   1.00
He34   H     0.50431   0.55519   0.10728   0.00000  Uiso   1.00
Li19   H     0.50698   0.70591   0.12612   0.00000  Uiso   1.00
He35   H     0.37436   0.41405   0.07265   0.00000  Uiso   1.00
He36   H     0.36559   0.46478   0.11630   0.00000  Uiso   1.00
Li20   H     0.40177   0.31253   0.13067   0.00000  Uiso   1.00
He37   H     0.87689   0.59756   0.07136   0.00000  Uiso   1.00
He38   H     0.86681   0.54558   0.11536   0.00000  Uiso   1.00
Li21   H     0.91077   0.69665   0.12865   0.00000  Uiso   1.00
He39   H     0.00902   0.40036   0.06273   0.00000  Uiso   1.00
He40   H     0.00396   0.45534   0.10531   0.00000  Uiso   1.00
Li22   H     0.00078   0.30289   0.12279   0.00000  Uiso   1.00
He41   H     0.42219   0.67653   0.23273   0.00000  Uiso   1.00
He42   H     0.90385   0.32794   0.23090   0.00000  Uiso   1.00
He43   H     0.11487   0.87484   0.19981   0.00000  Uiso   1.00
He44   H     0.29077   0.88239   0.20022   0.00000  Uiso   1.00
Li23   H     0.21907   0.74402   0.22974   0.00000  Uiso   1.00
He45   H     0.77904   0.11911   0.20533   0.00000  Uiso   1.00
He46   H     0.60322   0.12752   0.20728   0.00000  Uiso   1.00
Li24   H     0.71370   0.26348   0.22624   0.00000  Uiso   1.00
He47   H     0.14008   0.67808   0.20940   0.00000  Uiso   1.00
He48   H     0.06983   0.59648   0.18638   0.00000  Uiso   1.00
Li25   H     0.88954   0.71093   0.18935   0.00000  Uiso   1.00
He49   H     0.76331   0.26441   0.17489   0.00000  Uiso   1.00
He50   H     0.81744   0.34662   0.14770   0.00000  Uiso   1.00
Li26   H     0.01165   0.30098   0.19500   0.00000  Uiso   1.00
He51   H     0.27102   0.74181   0.17719   0.00000  Uiso   1.00
He52   H     0.32324   0.66011   0.15055   0.00000  Uiso   1.00
Li27   H     0.51994   0.70388   0.19677   0.00000  Uiso   1.00
He53   H     0.62702   0.33230   0.21577   0.00000  Uiso   1.00
He54   H     0.55649   0.41403   0.19176   0.00000  Uiso   1.00
Li28   H     0.38624   0.29441   0.18959   0.00000  Uiso   1.00
He55   H     0.79217   0.51710   0.19480   0.00000  Uiso   1.00
He56   H     0.84860   0.41955   0.19125   0.00000  Uiso   1.00
Li29   H     0.99836   0.51223   0.14687   0.00000  Uiso   1.00
He57   H     0.35140   0.58671   0.19349   0.00000  Uiso   1.00
He58   H     0.28902   0.49015   0.19640   0.00000  Uiso   1.00
Li30   H     0.49629   0.49463   0.14877   0.00000  Uiso   1.00
He59   H     0.59892   0.63272   0.21105   0.00000  Uiso   1.00
He60   H     0.77501   0.63078   0.21326   0.00000  Uiso   1.00
Li31   H     0.69695   0.60556   0.14171   0.00000  Uiso   1.00
He61   H     0.26324   0.37438   0.21367   0.00000  Uiso   1.00
He62   H     0.08766   0.37108   0.20954   0.00000  Uiso   1.00
Li32   H     0.19414   0.40227   0.14122   0.00000  Uiso   1.00
He63   H     0.98244   0.85484   0.25699   0.00000  Uiso   1.00
He64   H     0.45899   0.15048   0.25902   0.00000  Uiso   1.00
H17    Zn    0.03448   0.60059   0.40081   0.00000  Uiso   1.00
H18    Zn    0.90834   0.38879   0.40000   0.00000  Uiso   1.00
H19    Zn    0.41419   0.61377   0.40431   0.00000  Uiso   1.00
H20    Zn    0.52892   0.39964   0.40235   0.00000  Uiso   1.00
H21    Zn    0.01724   0.77045   0.46442   0.00000  Uiso   1.00
H22    Zn    0.89600   0.20989   0.46205   0.00000  Uiso   1.00
H23    Zn    0.39801   0.78829   0.46409   0.00000  Uiso   1.00
H24    Zn    0.51790   0.22331   0.46774   0.00000  Uiso   1.00
H25    Zn    0.52439   0.72840   0.31725   0.00000  Uiso   1.00
H26    Zn    0.39221   0.28768   0.32049   0.00000  Uiso   1.00
H27    Zn    0.90050   0.71699   0.31849   0.00000  Uiso   1.00
H28    Zn    0.01722   0.27438   0.31488   0.00000  Uiso   1.00
H29    Zn    0.00654   0.89115   0.37554   0.00000  Uiso   1.00
H30    Zn    0.87557   0.10079   0.36935   0.00000  Uiso   1.00
H31    Zn    0.38080   0.90048   0.37012   0.00000  Uiso   1.00
H32    Zn    0.50204   0.11167   0.37771   0.00000  Uiso   1.00
C65    N     0.44275   0.54412   0.41273   0.00000  Uiso   1.00
C66    N     0.47736   0.46355   0.41152   0.00000  Uiso   1.00
C67    N     0.02126   0.52806   0.40636   0.00000  Uiso   1.00
C68    N     0.97489   0.44944   0.40649   0.00000  Uiso   1.00
C69    N     0.15221   0.61077   0.41159   0.00000  Uiso   1.00
C70    N     0.29323   0.61556   0.41292   0.00000  Uiso   1.00
C71    N     0.79124   0.40876   0.40769   0.00000  Uiso   1.00
C72    N     0.64999   0.41293   0.40847   0.00000  Uiso   1.00
C73    N     0.97703   0.64531   0.42401   0.00000  Uiso   1.00
C74    N     0.97084   0.71048   0.44865   0.00000  Uiso   1.00
C75    N     0.95208   0.33482   0.42126   0.00000  Uiso   1.00
C76    N     0.94859   0.26697   0.44502   0.00000  Uiso   1.00
C77    N     0.46153   0.66257   0.42717   0.00000  Uiso   1.00
C78    N     0.45570   0.72980   0.45037   0.00000  Uiso   1.00
C79    N     0.48220   0.34928   0.42525   0.00000  Uiso   1.00
C80    N     0.47591   0.28316   0.45020   0.00000  Uiso   1.00
C81    N     0.01737   0.62071   0.36649   0.00000  Uiso   1.00
C82    N     0.97156   0.66599   0.33482   0.00000  Uiso   1.00
C83    N     0.90583   0.36219   0.36683   0.00000  Uiso   1.00
C84    N     0.94746   0.31986   0.33441   0.00000  Uiso   1.00
C85    N     0.42270   0.63557   0.37010   0.00000  Uiso   1.00
C86    N     0.45957   0.68005   0.33726   0.00000  Uiso   1.00
C87    N     0.51527   0.37911   0.36821   0.00000  Uiso   1.00
C88    N     0.46552   0.33683   0.33667   0.00000  Uiso   1.00
C89    N     0.13969   0.75601   0.46792   0.00000  Uiso   1.00
C90    N     0.28080   0.76293   0.46779   0.00000  Uiso   1.00
C91    N     0.78007   0.23447   0.46774   0.00000  Uiso   1.00
C92    N     0.63933   0.23917   0.47041   0.00000  Uiso   1.00
C93    N     0.97409   0.78162   0.49744   0.00000  Uiso   1.00
C94    N     0.47342   0.21067   0.50078   0.00000  Uiso   1.00
C95    N     0.43787   0.80672   0.49678   0.00000  Uiso   1.00
C96    N     0.94037   0.19278   0.49464   0.00000  Uiso   1.00
C97    N     0.00675   0.83123   0.44436   0.00000  Uiso   1.00
C98    N     0.00465   0.87837   0.41077   0.00000  Uiso   1.00
C99    N     0.89445   0.15375   0.43943   0.00000  Uiso   1.00
C100   N     0.88670   0.11319   0.40445   0.00000  Uiso   1.00
C101   N     0.39775   0.84429   0.44055   0.00000  Uiso   1.00
C102   N     0.39045   0.88604   0.40527   0.00000  Uiso   1.00
C103   N     0.50724   0.16429   0.44724   0.00000  Uiso   1.00
C104   N     0.50280   0.12093   0.41310   0.00000  Uiso   1.00
C105   N     0.48205   0.72838   0.28352   0.00000  Uiso   1.00
C106   N     0.42973   0.25106   0.29136   0.00000  Uiso   1.00
C107   N     0.93905   0.75369   0.28897   0.00000  Uiso   1.00
C108   N     0.97296   0.27545   0.28134   0.00000  Uiso   1.00
C109   N     0.64060   0.70149   0.31971   0.00000  Uiso   1.00
C110   N     0.78150   0.69511   0.31897   0.00000  Uiso   1.00
C111   N     0.27309   0.30945   0.31959   0.00000  Uiso   1.00
C112   N     0.13230   0.30240   0.31845   0.00000  Uiso   1.00
C113   N     0.51723   0.79440   0.33267   0.00000  Uiso   1.00
C114   N     0.46039   0.86044   0.35073   0.00000  Uiso   1.00
C115   N     0.38717   0.23343   0.34486   0.00000  Uiso   1.00
C116   N     0.43143   0.16791   0.36660   0.00000  Uiso   1.00
C117   N     0.89539   0.77041   0.34252   0.00000  Uiso   1.00
C118   N     0.93758   0.83540   0.36402   0.00000  Uiso   1.00
C119   N     0.01007   0.20736   0.33016   0.00000  Uiso   1.00
C120   N     0.95332   0.14119   0.34902   0.00000  Uiso   1.00
C121   N     0.39307   0.97315   0.36582   0.00000  Uiso   1.00
C122   N     0.43884   0.05147   0.36853   0.00000  Uiso   1.00
C123   N     0.94083   0.95115   0.36658   0.00000  Uiso   1.00
C124   N     0.89069   0.02879   0.36452   0.00000  Uiso   1.00
C125   N     0.12191   0.88547   0.36196   0.00000  Uiso   1.00
C126   N     0.26314   0.88702   0.36014   0.00000  Uiso   1.00
C127   N     0.75714   0.11511   0.36028   0.00000  Uiso   1.00
C128   N     0.61620   0.11764   0.36326   0.00000  Uiso   1.00
Be63   C     0.45442   0.47451   0.43488   0.00000  Uiso   1.00
Be64   C     0.43171   0.52383   0.43551   0.00000  Uiso   1.00
B33    C     0.47051   0.50661   0.39902   0.00000  Uiso   1.00
Be65   C     0.03510   0.45367   0.42431   0.00000  Uiso   1.00
Be66   C     0.06359   0.50197   0.42422   0.00000  Uiso   1.00
B34    C     0.96801   0.49511   0.39647   0.00000  Uiso   1.00
Be67   C     0.26324   0.61631   0.43629   0.00000  Uiso   1.00
Be68   C     0.17648   0.61329   0.43548   0.00000  Uiso   1.00
B35    C     0.22446   0.61105   0.39883   0.00000  Uiso   1.00
Be69   C     0.68132   0.44738   0.42429   0.00000  Uiso   1.00
Be70   C     0.76833   0.44482   0.42380   0.00000  Uiso   1.00
B36    C     0.71818   0.38990   0.39943   0.00000  Uiso   1.00
Be71   C     0.89433   0.68625   0.44972   0.00000  Uiso   1.00
Be72   C     0.89820   0.64595   0.43453   0.00000  Uiso   1.00
B37    C     0.01724   0.68540   0.43256   0.00000  Uiso   1.00
Be73   C     0.03191   0.27884   0.44084   0.00000  Uiso   1.00
Be74   C     0.03409   0.32067   0.42612   0.00000  Uiso   1.00
B38    C     0.90330   0.30086   0.43248   0.00000  Uiso   1.00
Be75   C     0.53575   0.71011   0.45222   0.00000  Uiso   1.00
Be76   C     0.53934   0.66852   0.43789   0.00000  Uiso   1.00
B39    C     0.41439   0.70081   0.43474   0.00000  Uiso   1.00
Be77   C     0.39577   0.30251   0.44801   0.00000  Uiso   1.00
Be78   C     0.39964   0.34332   0.43264   0.00000  Uiso   1.00
B40    C     0.52501   0.31172   0.43580   0.00000  Uiso   1.00
Be79   C     0.02027   0.62786   0.32615   0.00000  Uiso   1.00
Be80   C     0.04960   0.60036   0.34571   0.00000  Uiso   1.00
B41    C     0.97098   0.65982   0.35903   0.00000  Uiso   1.00
Be81   C     0.87721   0.34721   0.32805   0.00000  Uiso   1.00
Be82   C     0.85217   0.37383   0.34797   0.00000  Uiso   1.00
B42    C     0.96236   0.33021   0.35775   0.00000  Uiso   1.00
Be83   C     0.40687   0.64241   0.33006   0.00000  Uiso   1.00
Be84   C     0.38368   0.61519   0.35032   0.00000  Uiso   1.00
B43    C     0.46779   0.67411   0.36136   0.00000  Uiso   1.00
Be85   C     0.52001   0.37263   0.32795   0.00000  Uiso   1.00
Be86   C     0.55100   0.39859   0.34743   0.00000  Uiso   1.00
B44    C     0.46357   0.34281   0.36081   0.00000  Uiso   1.00
Be87   C     0.25996   0.71755   0.47789   0.00000  Uiso   1.00
Be88   C     0.17315   0.71327   0.47793   0.00000  Uiso   1.00
B45    C     0.20658   0.78493   0.46248   0.00000  Uiso   1.00
Be89   C     0.67283   0.28200   0.47970   0.00000  Uiso   1.00
Be90   C     0.75959   0.27905   0.47812   0.00000  Uiso   1.00
B46    C     0.70600   0.21160   0.46376   0.00000  Uiso   1.00
Be91   C     0.89718   0.79831   0.50566   0.00000  Uiso   1.00
Be92   C     0.39628   0.19373   0.50893   0.00000  Uiso   1.00
Be93   C     0.50652   0.83407   0.50408   0.00000  Uiso   1.00
Be94   C     0.01212   0.16822   0.50224   0.00000  Uiso   1.00
Be95   C     0.00698   0.90935   0.43034   0.00000  Uiso   1.00
Be96   C     0.00857   0.88020   0.45110   0.00000  Uiso   1.00
B47    C     0.00650   0.83202   0.42006   0.00000  Uiso   1.00
Be97   C     0.87781   0.07916   0.42311   0.00000  Uiso   1.00
Be98   C     0.88266   0.10418   0.44468   0.00000  Uiso   1.00
B48    C     0.89463   0.15745   0.41513   0.00000  Uiso   1.00
Be99   C     0.38040   0.91938   0.42371   0.00000  Uiso   1.00
Be100  C     0.38485   0.89364   0.44544   0.00000  Uiso   1.00
B49    C     0.39877   0.84145   0.41626   0.00000  Uiso   1.00
Be101  C     0.50716   0.08780   0.43225   0.00000  Uiso   1.00
Be102  C     0.51011   0.11461   0.45335   0.00000  Uiso   1.00
B50    C     0.50493   0.16621   0.42295   0.00000  Uiso   1.00
Be103  C     0.46870   0.68597   0.27051   0.00000  Uiso   1.00
B51    C     0.46378   0.76620   0.26819   0.00000  Uiso   1.00
Be104  C     0.45243   0.18691   0.26698   0.00000  Uiso   1.00
Be105  C     0.42465   0.20018   0.28961   0.00000  Uiso   1.00
B52    C     0.45833   0.26694   0.26964   0.00000  Uiso   1.00
Be106  C     0.94201   0.80474   0.28747   0.00000  Uiso   1.00
Be107  C     0.97018   0.81826   0.26473   0.00000  Uiso   1.00
B53    C     0.96363   0.73807   0.26702   0.00000  Uiso   1.00
Be108  C     0.95349   0.31806   0.26851   0.00000  Uiso   1.00
B54    C     0.95841   0.23798   0.26602   0.00000  Uiso   1.00
Be109  C     0.74950   0.65167   0.32858   0.00000  Uiso   1.00
Be110  C     0.66255   0.65529   0.32868   0.00000  Uiso   1.00
B55    C     0.71399   0.72371   0.31386   0.00000  Uiso   1.00
Be111  C     0.15206   0.35006   0.32515   0.00000  Uiso   1.00
Be112  C     0.23891   0.35418   0.32619   0.00000  Uiso   1.00
B56    C     0.20693   0.27979   0.31495   0.00000  Uiso   1.00
Be113  C     0.54194   0.87219   0.34418   0.00000  Uiso   1.00
Be114  C     0.57631   0.83190   0.33258   0.00000  Uiso   1.00
B57    C     0.44873   0.81340   0.34360   0.00000  Uiso   1.00
Be115  C     0.35048   0.17916   0.37383   0.00000  Uiso   1.00
Be116  C     0.32340   0.21990   0.36055   0.00000  Uiso   1.00
B58    C     0.45076   0.20158   0.34933   0.00000  Uiso   1.00
Be117  C     0.85581   0.82425   0.37061   0.00000  Uiso   1.00
Be118  C     0.82992   0.78390   0.35746   0.00000  Uiso   1.00
B59    C     0.95870   0.80195   0.34730   0.00000  Uiso   1.00
Be119  C     0.03257   0.12829   0.34101   0.00000  Uiso   1.00
Be120  C     0.06679   0.16871   0.32894   0.00000  Uiso   1.00
B60    C     0.94292   0.18895   0.34222   0.00000  Uiso   1.00
Be121  C     0.37074   0.05098   0.35303   0.00000  Uiso   1.00
Be122  C     0.34269   0.00273   0.35131   0.00000  Uiso   1.00
B61    C     0.45057   0.00390   0.37543   0.00000  Uiso   1.00
Be123  C     0.84368   0.00004   0.34916   0.00000  Uiso   1.00
Be124  C     0.87433   0.95218   0.35050   0.00000  Uiso   1.00
B62    C     0.94904   0.99808   0.37419   0.00000  Uiso   1.00
Be125  C     0.23278   0.87844   0.33724   0.00000  Uiso   1.00
Be126  C     0.14569   0.87728   0.33837   0.00000  Uiso   1.00
B63    C     0.19439   0.89203   0.37419   0.00000  Uiso   1.00
Be127  C     0.63779   0.12693   0.33947   0.00000  Uiso   1.00
Be128  C     0.72471   0.12522   0.33763   0.00000  Uiso   1.00
B64    C     0.68972   0.10983   0.37490   0.00000  Uiso   1.00
He65   H     0.40931   0.54593   0.45050   0.00000  Uiso   1.00
He66   H     0.45440   0.44631   0.44915   0.00000  Uiso   1.00
Li33   H     0.48475   0.51050   0.37983   0.00000  Uiso   1.00
He67   H     0.11161   0.51927   0.43534   0.00000  Uiso   1.00
He68   H     0.05308   0.42235   0.43579   0.00000  Uiso   1.00
Li34   H     0.92520   0.50422   0.38165   0.00000  Uiso   1.00
He69   H     0.13044   0.61328   0.45007   0.00000  Uiso   1.00
He70   H     0.30548   0.61955   0.45169   0.00000  Uiso   1.00
Li35   H     0.22652   0.60989   0.37918   0.00000  Uiso   1.00
He71   H     0.81549   0.46616   0.43346   0.00000  Uiso   1.00
He72   H     0.63962   0.47150   0.43441   0.00000  Uiso   1.00
Li36   H     0.71455   0.36018   0.38635   0.00000  Uiso   1.00
He73   H     0.85180   0.61748   0.43062   0.00000  Uiso   1.00
He74   H     0.84398   0.69912   0.46142   0.00000  Uiso   1.00
Li37   H     0.08127   0.69596   0.42745   0.00000  Uiso   1.00
He75   H     0.08743   0.34143   0.41886   0.00000  Uiso   1.00
He76   H     0.08271   0.25697   0.44883   0.00000  Uiso   1.00
Li38   H     0.83456   0.30178   0.43200   0.00000  Uiso   1.00
He77   H     0.59043   0.64247   0.43471   0.00000  Uiso   1.00
He78   H     0.58308   0.72683   0.46377   0.00000  Uiso   1.00
Li39   H     0.34907   0.70696   0.42926   0.00000  Uiso   1.00
He79   H     0.35045   0.36880   0.42661   0.00000  Uiso   1.00
He80   H     0.34281   0.28618   0.45777   0.00000  Uiso   1.00
Li40   H     0.59263   0.30618   0.43349   0.00000  Uiso   1.00
He81   H     0.08997   0.56775   0.34647   0.00000  Uiso   1.00
He82   H     0.03129   0.62382   0.30687   0.00000  Uiso   1.00
Li41   H     0.93752   0.68415   0.37134   0.00000  Uiso   1.00
He83   H     0.80003   0.39961   0.35021   0.00000  Uiso   1.00
He84   H     0.85037   0.34552   0.30998   0.00000  Uiso   1.00
Li42   H     0.01381   0.31390   0.36825   0.00000  Uiso   1.00
He85   H     0.34308   0.58285   0.35213   0.00000  Uiso   1.00
He86   H     0.38829   0.63848   0.31126   0.00000  Uiso   1.00
Li43   H     0.50594   0.69821   0.37261   0.00000  Uiso   1.00
He87   H     0.59589   0.42902   0.34815   0.00000  Uiso   1.00
He88   H     0.53319   0.37637   0.30872   0.00000  Uiso   1.00
Li44   H     0.42616   0.31986   0.37313   0.00000  Uiso   1.00
He89   H     0.13283   0.68302   0.48412   0.00000  Uiso   1.00
He90   H     0.30831   0.69166   0.48405   0.00000  Uiso   1.00
Li45   H     0.20129   0.82161   0.45413   0.00000  Uiso   1.00
He91   H     0.80800   0.30544   0.48331   0.00000  Uiso   1.00
He92   H     0.63259   0.31133   0.48653   0.00000  Uiso   1.00
Li46   H     0.70055   0.17526   0.45559   0.00000  Uiso   1.00
He93   H     0.84766   0.80959   0.49311   0.00000  Uiso   1.00
He94   H     0.34694   0.18320   0.49633   0.00000  Uiso   1.00
He95   H     0.54765   0.85230   0.49096   0.00000  Uiso   1.00
He96   H     0.05559   0.15210   0.48932   0.00000  Uiso   1.00
He97   H     0.00960   0.89032   0.47007   0.00000  Uiso   1.00
He98   H     0.00645   0.94944   0.42799   0.00000  Uiso   1.00
Li47   H     0.00481   0.79869   0.40917   0.00000  Uiso   1.00
He99   H     0.87951   0.09059   0.46328   0.00000  Uiso   1.00
He100  H     0.86923   0.03989   0.41965   0.00000  Uiso   1.00
Li48   H     0.90318   0.19224   0.40519   0.00000  Uiso   1.00
He101  H     0.38078   0.90664   0.46394   0.00000  Uiso   1.00
He102  H     0.37127   0.95874   0.41999   0.00000  Uiso   1.00
Li49   H     0.40823   0.80704   0.40656   0.00000  Uiso   1.00
He103  H     0.51285   0.10237   0.47217   0.00000  Uiso   1.00
He104  H     0.50687   0.04801   0.42941   0.00000  Uiso   1.00
Li50   H     0.50196   0.20071   0.41248   0.00000  Uiso   1.00
He105  H     0.48026   0.64932   0.27828   0.00000  Uiso   1.00
Li51   H     0.46844   0.80505   0.27306   0.00000  Uiso   1.00
He106  H     0.40220   0.17695   0.30451   0.00000  Uiso   1.00
He107  H     0.59009   0.13391   0.32569   0.00000  Uiso   1.00
Li52   H     0.46861   0.30580   0.26496   0.00000  Uiso   1.00
Li53   H     0.69434   0.10182   0.39422   0.00000  Uiso   1.00
He108  H     0.92399   0.82797   0.30252   0.00000  Uiso   1.00
Li54   H     0.96750   0.69920   0.26213   0.00000  Uiso   1.00
He109  H     0.96038   0.35453   0.27641   0.00000  Uiso   1.00
Li55   H     0.96821   0.19911   0.27078   0.00000  Uiso   1.00
He110  H     0.61496   0.62887   0.33478   0.00000  Uiso   1.00
He111  H     0.79093   0.62161   0.33441   0.00000  Uiso   1.00
Li56   H     0.71847   0.76071   0.30586   0.00000  Uiso   1.00
He112  H     0.27891   0.38529   0.33100   0.00000  Uiso   1.00
He113  H     0.10309   0.37710   0.32903   0.00000  Uiso   1.00
Li57   H     0.21336   0.24161   0.30915   0.00000  Uiso   1.00
He114  H     0.63868   0.82690   0.32480   0.00000  Uiso   1.00
He115  H     0.56858   0.90846   0.34788   0.00000  Uiso   1.00
Li58   H     0.39022   0.79291   0.34639   0.00000  Uiso   1.00
He116  H     0.26388   0.24002   0.36096   0.00000  Uiso   1.00
He117  H     0.31882   0.15757   0.38790   0.00000  Uiso   1.00
Li59   H     0.51139   0.20322   0.34010   0.00000  Uiso   1.00
He118  H     0.77023   0.76396   0.35759   0.00000  Uiso   1.00
He119  H     0.82267   0.84567   0.38416   0.00000  Uiso   1.00
Li60   H     0.02041   0.80023   0.33870   0.00000  Uiso   1.00
He120  H     0.12753   0.17297   0.32002   0.00000  Uiso   1.00
He121  H     0.05777   0.09122   0.34413   0.00000  Uiso   1.00
Li61   H     0.88635   0.21039   0.34609   0.00000  Uiso   1.00
He122  H     0.29026   0.98740   0.34114   0.00000  Uiso   1.00
He123  H     0.34701   0.08486   0.34454   0.00000  Uiso   1.00
Li62   H     0.50021   0.99171   0.38776   0.00000  Uiso   1.00
He124  H     0.85349   0.91889   0.34137   0.00000  Uiso   1.00
He125  H     0.79144   0.01560   0.33876   0.00000  Uiso   1.00
Li63   H     0.99662   0.00974   0.38712   0.00000  Uiso   1.00
He126  H     0.09922   0.87139   0.32422   0.00000  Uiso   1.00
He127  H     0.27532   0.87318   0.32205   0.00000  Uiso   1.00
Li64   H     0.19724   0.89896   0.39353   0.00000  Uiso   1.00
He128  H     0.76584   0.13105   0.32209   0.00000  Uiso   1.00
H33    Zn    0.54372   0.39569   0.63701   0.00000  Uiso   1.00
H34    Zn    0.42759   0.60953   0.63244   0.00000  Uiso   1.00
H35    Zn    0.92259   0.38700   0.62976   0.00000  Uiso   1.00
H36    Zn    0.04653   0.59879   0.63697   0.00000  Uiso   1.00
H37    Zn    0.52459   0.22124   0.57376   0.00000  Uiso   1.00
H38    Zn    0.40647   0.78524   0.57050   0.00000  Uiso   1.00
H39    Zn    0.90361   0.21106   0.56789   0.00000  Uiso   1.00
H40    Zn    0.02593   0.76826   0.57035   0.00000  Uiso   1.00
H41    Zn    0.04626   0.26232   0.71165   0.00000  Uiso   1.00
H42    Zn    0.91626   0.71395   0.71874   0.00000  Uiso   1.00
H43    Zn    0.41891   0.28222   0.72265   0.00000  Uiso   1.00
H44    Zn    0.53558   0.71587   0.72014   0.00000  Uiso   1.00
H45    Zn    0.53122   0.10577   0.66636   0.00000  Uiso   1.00
H46    Zn    0.40649   0.89374   0.66319   0.00000  Uiso   1.00
H47    Zn    0.90300   0.09490   0.65959   0.00000  Uiso   1.00
H48    Zn    0.02953   0.88591   0.65807   0.00000  Uiso   1.00
C129   N     0.98755   0.44924   0.62527   0.00000  Uiso   1.00
C130   N     0.03374   0.52748   0.62883   0.00000  Uiso   1.00
C131   N     0.48673   0.45868   0.62784   0.00000  Uiso   1.00
C132   N     0.44873   0.53873   0.62540   0.00000  Uiso   1.00
C133   N     0.66245   0.41028   0.62809   0.00000  Uiso   1.00
C134   N     0.80345   0.40716   0.62517   0.00000  Uiso   1.00
C135   N     0.30591   0.61402   0.62488   0.00000  Uiso   1.00
C136   N     0.16477   0.61028   0.62665   0.00000  Uiso   1.00
C137   N     0.49310   0.34561   0.61551   0.00000  Uiso   1.00
C138   N     0.48400   0.28019   0.59121   0.00000  Uiso   1.00
C139   N     0.47334   0.65906   0.60876   0.00000  Uiso   1.00
C140   N     0.46531   0.72648   0.58468   0.00000  Uiso   1.00
C141   N     0.96298   0.33524   0.60734   0.00000  Uiso   1.00
C142   N     0.95714   0.26837   0.58384   0.00000  Uiso   1.00
C143   N     0.98829   0.64419   0.61352   0.00000  Uiso   1.00
C144   N     0.98045   0.70887   0.58768   0.00000  Uiso   1.00
C145   N     0.53962   0.36950   0.67083   0.00000  Uiso   1.00
C146   N     0.49115   0.32882   0.70365   0.00000  Uiso   1.00
C147   N     0.44412   0.62388   0.66706   0.00000  Uiso   1.00
C148   N     0.47738   0.66442   0.70083   0.00000  Uiso   1.00
C149   N     0.92989   0.35832   0.66276   0.00000  Uiso   1.00
C150   N     0.97621   0.31085   0.69351   0.00000  Uiso   1.00
C151   N     0.02742   0.61633   0.67140   0.00000  Uiso   1.00
C152   N     0.98401   0.66138   0.70285   0.00000  Uiso   1.00
C153   N     0.64445   0.23813   0.56780   0.00000  Uiso   1.00
C154   N     0.78533   0.23419   0.56524   0.00000  Uiso   1.00
C155   N     0.28915   0.76001   0.56712   0.00000  Uiso   1.00
C156   N     0.14801   0.75349   0.56656   0.00000  Uiso   1.00
C157   N     0.97741   0.78063   0.53788   0.00000  Uiso   1.00
C158   N     0.47583   0.20964   0.54129   0.00000  Uiso   1.00
C159   N     0.44136   0.80532   0.53729   0.00000  Uiso   1.00
C160   N     0.94316   0.19346   0.53511   0.00000  Uiso   1.00
C161   N     0.51581   0.16400   0.59638   0.00000  Uiso   1.00
C162   N     0.51881   0.12118   0.63138   0.00000  Uiso   1.00
C163   N     0.41065   0.84168   0.59300   0.00000  Uiso   1.00
C164   N     0.41044   0.88326   0.62777   0.00000  Uiso   1.00
C165   N     0.90700   0.15264   0.58980   0.00000  Uiso   1.00
C166   N     0.90542   0.10882   0.62445   0.00000  Uiso   1.00
C167   N     0.02041   0.82891   0.58966   0.00000  Uiso   1.00
C168   N     0.02455   0.87475   0.62295   0.00000  Uiso   1.00
C169   N     0.97735   0.24582   0.74063   0.00000  Uiso   1.00
C170   N     0.95176   0.75354   0.74720   0.00000  Uiso   1.00
C171   N     0.42944   0.27459   0.75824   0.00000  Uiso   1.00
C172   N     0.48476   0.72528   0.75272   0.00000  Uiso   1.00
C173   N     0.16018   0.29239   0.71245   0.00000  Uiso   1.00
C174   N     0.30033   0.30054   0.71579   0.00000  Uiso   1.00
C175   N     0.79682   0.69182   0.71927   0.00000  Uiso   1.00
C176   N     0.65524   0.69350   0.71917   0.00000  Uiso   1.00
C177   N     0.04891   0.19936   0.69378   0.00000  Uiso   1.00
C178   N     0.99117   0.13362   0.67598   0.00000  Uiso   1.00
C179   N     0.91640   0.76596   0.69323   0.00000  Uiso   1.00
C180   N     0.96303   0.82863   0.66996   0.00000  Uiso   1.00
C181   N     0.43439   0.21312   0.71176   0.00000  Uiso   1.00
C182   N     0.47029   0.14699   0.68998   0.00000  Uiso   1.00
C183   N     0.52775   0.77538   0.69877   0.00000  Uiso   1.00
C184   N     0.47632   0.83871   0.67654   0.00000  Uiso   1.00
C185   N     0.91277   0.02284   0.66552   0.00000  Uiso   1.00
C186   N     0.96065   0.94481   0.66530   0.00000  Uiso   1.00
C187   N     0.51674   0.03339   0.67174   0.00000  Uiso   1.00
C188   N     0.46930   0.95507   0.67114   0.00000  Uiso   1.00
C189   N     0.65064   0.11803   0.67473   0.00000  Uiso   1.00
C190   N     0.79146   0.11414   0.67241   0.00000  Uiso   1.00
C191   N     0.28676   0.89198   0.67371   0.00000  Uiso   1.00
C192   N     0.14552   0.88882   0.67157   0.00000  Uiso   1.00
Be129  C     0.07707   0.50552   0.61019   0.00000  Uiso   1.00
Be130  C     0.04891   0.45743   0.60806   0.00000  Uiso   1.00
B65    C     0.97999   0.49241   0.63707   0.00000  Uiso   1.00
Be131  C     0.42502   0.51615   0.60428   0.00000  Uiso   1.00
Be132  C     0.44944   0.46711   0.60564   0.00000  Uiso   1.00
B66    C     0.48620   0.50292   0.63884   0.00000  Uiso   1.00
Be133  C     0.77483   0.44421   0.60986   0.00000  Uiso   1.00
Be134  C     0.68797   0.44612   0.61164   0.00000  Uiso   1.00
B67    C     0.73372   0.38715   0.63525   0.00000  Uiso   1.00
Be135  C     0.18819   0.61555   0.60274   0.00000  Uiso   1.00
Be136  C     0.27493   0.61786   0.60166   0.00000  Uiso   1.00
B68    C     0.23764   0.60830   0.63915   0.00000  Uiso   1.00
Be137  C     0.40352   0.29761   0.59515   0.00000  Uiso   1.00
Be138  C     0.40913   0.33803   0.61013   0.00000  Uiso   1.00
B69    C     0.53519   0.30939   0.60422   0.00000  Uiso   1.00
Be139  C     0.54464   0.70622   0.58217   0.00000  Uiso   1.00
Be140  C     0.54956   0.66453   0.59701   0.00000  Uiso   1.00
B70    C     0.42590   0.69772   0.60123   0.00000  Uiso   1.00
Be141  C     0.04056   0.28183   0.58615   0.00000  Uiso   1.00
Be142  C     0.04421   0.32298   0.60073   0.00000  Uiso   1.00
B71    C     0.91341   0.30072   0.59730   0.00000  Uiso   1.00
Be143  C     0.90437   0.68415   0.58718   0.00000  Uiso   1.00
Be144  C     0.90928   0.64414   0.60309   0.00000  Uiso   1.00
B72    C     0.02759   0.68438   0.60418   0.00000  Uiso   1.00
Be145  C     0.56224   0.35476   0.71022   0.00000  Uiso   1.00
Be146  C     0.59134   0.38047   0.69007   0.00000  Uiso   1.00
B73    C     0.48014   0.33886   0.67993   0.00000  Uiso   1.00
Be147  C     0.44088   0.61985   0.70741   0.00000  Uiso   1.00
Be148  C     0.41877   0.59535   0.68659   0.00000  Uiso   1.00
B74    C     0.47872   0.66483   0.67647   0.00000  Uiso   1.00
Be149  C     0.91849   0.34408   0.70250   0.00000  Uiso   1.00
Be150  C     0.88979   0.37335   0.68351   0.00000  Uiso   1.00
B75    C     0.98212   0.32146   0.66974   0.00000  Uiso   1.00
Be151  C     0.02810   0.62105   0.71177   0.00000  Uiso   1.00
Be152  C     0.05617   0.59376   0.69236   0.00000  Uiso   1.00
B76    C     0.98469   0.65661   0.67862   0.00000  Uiso   1.00
Be153  C     0.75959   0.27890   0.55537   0.00000  Uiso   1.00
Be154  C     0.67278   0.28133   0.55695   0.00000  Uiso   1.00
B77    C     0.71407   0.21079   0.57213   0.00000  Uiso   1.00
Be155  C     0.18144   0.71109   0.55682   0.00000  Uiso   1.00
Be156  C     0.26828   0.71517   0.55710   0.00000  Uiso   1.00
B78    C     0.21492   0.78196   0.57214   0.00000  Uiso   1.00
Be157  C     0.89926   0.79773   0.53066   0.00000  Uiso   1.00
B79    C     0.01957   0.77100   0.51739   0.00000  Uiso   1.00
Be158  C     0.39776   0.19312   0.53394   0.00000  Uiso   1.00
B80    C     0.51845   0.22018   0.52080   0.00000  Uiso   1.00
Be159  C     0.50864   0.83323   0.52909   0.00000  Uiso   1.00
B81    C     0.40187   0.78955   0.51728   0.00000  Uiso   1.00
Be160  C     0.01382   0.16862   0.52725   0.00000  Uiso   1.00
B82    C     0.90192   0.20783   0.51494   0.00000  Uiso   1.00
Be161  C     0.51782   0.08784   0.61273   0.00000  Uiso   1.00
Be162  C     0.51598   0.11426   0.59115   0.00000  Uiso   1.00
B83    C     0.51926   0.16628   0.62066   0.00000  Uiso   1.00
Be163  C     0.40425   0.91721   0.60900   0.00000  Uiso   1.00
Be164  C     0.40433   0.89155   0.58755   0.00000  Uiso   1.00
B84    C     0.41212   0.83852   0.61730   0.00000  Uiso   1.00
Be165  C     0.89427   0.07641   0.60569   0.00000  Uiso   1.00
Be166  C     0.89506   0.10349   0.58430   0.00000  Uiso   1.00
B85    C     0.91111   0.15410   0.61407   0.00000  Uiso   1.00
Be167  C     0.02360   0.90649   0.60322   0.00000  Uiso   1.00
Be168  C     0.02148   0.87812   0.58261   0.00000  Uiso   1.00
B86    C     0.02453   0.82875   0.61391   0.00000  Uiso   1.00
Be169  C     0.89234   0.23522   0.73920   0.00000  Uiso   1.00
Be170  C     0.94062   0.80424   0.74781   0.00000  Uiso   1.00
Be171  C     0.26673   0.34665   0.71077   0.00000  Uiso   1.00
Be172  C     0.18029   0.34158   0.70858   0.00000  Uiso   1.00
B87    C     0.23397   0.26952   0.71714   0.00000  Uiso   1.00
Be173  C     0.68104   0.64598   0.71406   0.00000  Uiso   1.00
Be174  C     0.76819   0.64505   0.71392   0.00000  Uiso   1.00
B88    C     0.72690   0.71944   0.72244   0.00000  Uiso   1.00
Be175  C     0.07541   0.12361   0.67984   0.00000  Uiso   1.00
Be176  C     0.11062   0.16373   0.69136   0.00000  Uiso   1.00
B89    C     0.97856   0.17957   0.68435   0.00000  Uiso   1.00
Be177  C     0.88666   0.81302   0.66084   0.00000  Uiso   1.00
Be178  C     0.85864   0.77375   0.67496   0.00000  Uiso   1.00
B90    C     0.97817   0.79934   0.68933   0.00000  Uiso   1.00
Be179  C     0.42695   0.13047   0.71011   0.00000  Uiso   1.00
Be180  C     0.40363   0.17128   0.72334   0.00000  Uiso   1.00
B91    C     0.47312   0.19670   0.69175   0.00000  Uiso   1.00
Be181  C     0.55636   0.82810   0.66833   0.00000  Uiso   1.00
Be182  C     0.58738   0.78857   0.68172   0.00000  Uiso   1.00
B92    C     0.46207   0.80619   0.69479   0.00000  Uiso   1.00
Be183  C     0.88470   0.94515   0.67744   0.00000  Uiso   1.00
Be184  C     0.85535   0.99332   0.67765   0.00000  Uiso   1.00
B93    C     0.97490   0.99218   0.65853   0.00000  Uiso   1.00
Be185  C     0.54006   0.95639   0.68562   0.00000  Uiso   1.00
Be186  C     0.56885   0.00464   0.68614   0.00000  Uiso   1.00
B94    C     0.45732   0.00219   0.66348   0.00000  Uiso   1.00
Be187  C     0.77037   0.13068   0.69508   0.00000  Uiso   1.00
Be188  C     0.68341   0.13321   0.69649   0.00000  Uiso   1.00
B95    C     0.71769   0.10610   0.66108   0.00000  Uiso   1.00
Be189  C     0.16807   0.89266   0.69554   0.00000  Uiso   1.00
Be190  C     0.25512   0.89457   0.69686   0.00000  Uiso   1.00
B96    C     0.21873   0.88869   0.65920   0.00000  Uiso   1.00
He129  H     0.06761   0.42884   0.59549   0.00000  Uiso   1.00
He130  H     0.12568   0.52514   0.60001   0.00000  Uiso   1.00
Li65   H     0.93625   0.49810   0.65195   0.00000  Uiso   1.00
He131  H     0.44192   0.43762   0.59260   0.00000  Uiso   1.00
He132  H     0.39273   0.53649   0.58990   0.00000  Uiso   1.00
Li66   H     0.51198   0.50888   0.65681   0.00000  Uiso   1.00
He133  H     0.64272   0.47060   0.60271   0.00000  Uiso   1.00
He134  H     0.81834   0.46664   0.59912   0.00000  Uiso   1.00
Li67   H     0.73499   0.35654   0.64830   0.00000  Uiso   1.00
He135  H     0.31643   0.62244   0.58613   0.00000  Uiso   1.00
He136  H     0.14182   0.61764   0.58825   0.00000  Uiso   1.00
Li68   H     0.24084   0.60448   0.65875   0.00000  Uiso   1.00
He137  H     0.36018   0.36218   0.61717   0.00000  Uiso   1.00
He138  H     0.34905   0.28036   0.58677   0.00000  Uiso   1.00
Li69   H     0.60358   0.30535   0.60492   0.00000  Uiso   1.00
He139  H     0.60060   0.63814   0.59992   0.00000  Uiso   1.00
He140  H     0.59053   0.72262   0.56982   0.00000  Uiso   1.00
Li70   H     0.36171   0.70452   0.60745   0.00000  Uiso   1.00
He141  H     0.09813   0.34443   0.60678   0.00000  Uiso   1.00
He142  H     0.09034   0.26146   0.57710   0.00000  Uiso   1.00
Li71   H     0.84500   0.30017   0.59929   0.00000  Uiso   1.00
He143  H     0.86350   0.61542   0.60758   0.00000  Uiso   1.00
He144  H     0.85359   0.69649   0.57530   0.00000  Uiso   1.00
Li72   H     0.09137   0.69553   0.60908   0.00000  Uiso   1.00
He145  H     0.64528   0.40506   0.68788   0.00000  Uiso   1.00
He146  H     0.58585   0.35337   0.72868   0.00000  Uiso   1.00
Li73   H     0.42896   0.32359   0.66919   0.00000  Uiso   1.00
He147  H     0.38798   0.55972   0.68419   0.00000  Uiso   1.00
He148  H     0.43191   0.60911   0.72623   0.00000  Uiso   1.00
Li74   H     0.50415   0.69515   0.66547   0.00000  Uiso   1.00
He149  H     0.84382   0.40331   0.68311   0.00000  Uiso   1.00
He150  H     0.90184   0.34399   0.72158   0.00000  Uiso   1.00
Li75   H     0.02293   0.30142   0.65740   0.00000  Uiso   1.00
He151  H     0.09333   0.55987   0.69183   0.00000  Uiso   1.00
He152  H     0.03727   0.61543   0.73110   0.00000  Uiso   1.00
Li76   H     0.95470   0.68272   0.66609   0.00000  Uiso   1.00
He153  H     0.62934   0.31062   0.55141   0.00000  Uiso   1.00
He154  H     0.80478   0.30566   0.54818   0.00000  Uiso   1.00
Li77   H     0.71300   0.17422   0.58074   0.00000  Uiso   1.00
He155  H     0.31664   0.68943   0.55116   0.00000  Uiso   1.00
He156  H     0.14105   0.68129   0.55059   0.00000  Uiso   1.00
Li78   H     0.20967   0.81831   0.58032   0.00000  Uiso   1.00
He157  H     0.85186   0.80842   0.54382   0.00000  Uiso   1.00
Li79   H     0.08425   0.75732   0.51701   0.00000  Uiso   1.00
He158  H     0.34995   0.18196   0.54704   0.00000  Uiso   1.00
Li80   H     0.58320   0.23372   0.52040   0.00000  Uiso   1.00
He159  H     0.55198   0.85059   0.54166   0.00000  Uiso   1.00
Li81   H     0.34501   0.76687   0.51763   0.00000  Uiso   1.00
He160  H     0.05900   0.15287   0.54003   0.00000  Uiso   1.00
Li82   H     0.84240   0.22804   0.51513   0.00000  Uiso   1.00
He161  H     0.51396   0.10163   0.57257   0.00000  Uiso   1.00
He162  H     0.51834   0.04804   0.61620   0.00000  Uiso   1.00
Li83   H     0.51984   0.20088   0.63056   0.00000  Uiso   1.00
He163  H     0.40137   0.90486   0.56890   0.00000  Uiso   1.00
He164  H     0.40137   0.95680   0.61230   0.00000  Uiso   1.00
Li84   H     0.41729   0.80364   0.62736   0.00000  Uiso   1.00
He165  H     0.88903   0.09166   0.56565   0.00000  Uiso   1.00
He166  H     0.88705   0.03679   0.60903   0.00000  Uiso   1.00
Li85   H     0.92072   0.18802   0.62415   0.00000  Uiso   1.00
He167  H     0.01923   0.88893   0.56360   0.00000  Uiso   1.00
He168  H     0.02354   0.94648   0.60539   0.00000  Uiso   1.00
Li86   H     0.02481   0.79500   0.62499   0.00000  Uiso   1.00
He169  H     0.85812   0.23779   0.72217   0.00000  Uiso   1.00
He170  H     0.91465   0.82508   0.73255   0.00000  Uiso   1.00
Li87   H     0.22248   0.88587   0.63960   0.00000  Uiso   1.00
He171  H     0.13184   0.36898   0.70437   0.00000  Uiso   1.00
He172  H     0.30688   0.37916   0.70880   0.00000  Uiso   1.00
Li88   H     0.23973   0.23001   0.72104   0.00000  Uiso   1.00
He173  H     0.81183   0.61484   0.71041   0.00000  Uiso   1.00
He174  H     0.63571   0.61665   0.71057   0.00000  Uiso   1.00
Li89   H     0.72822   0.75861   0.72688   0.00000  Uiso   1.00
He175  H     0.17494   0.16988   0.69746   0.00000  Uiso   1.00
He176  H     0.10310   0.08846   0.67463   0.00000  Uiso   1.00
Li90   H     0.91808   0.19874   0.68346   0.00000  Uiso   1.00
He177  H     0.80213   0.75109   0.67355   0.00000  Uiso   1.00
He178  H     0.85879   0.83058   0.64490   0.00000  Uiso   1.00
Li91   H     0.03441   0.80228   0.70055   0.00000  Uiso   1.00
He179  H     0.36938   0.17362   0.74033   0.00000  Uiso   1.00
He180  H     0.41551   0.09116   0.71333   0.00000  Uiso   1.00
Li92   H     0.50417   0.22097   0.67861   0.00000  Uiso   1.00
He181  H     0.64756   0.76935   0.68053   0.00000  Uiso   1.00
He182  H     0.58473   0.84894   0.65343   0.00000  Uiso   1.00
Li93   H     0.40374   0.80493   0.70519   0.00000  Uiso   1.00
He183  H     0.79802   0.00873   0.68537   0.00000  Uiso   1.00
He184  H     0.85748   0.91129   0.68499   0.00000  Uiso   1.00
Li94   H     0.03038   0.00435   0.64850   0.00000  Uiso   1.00
He185  H     0.62297   0.02044   0.69537   0.00000  Uiso   1.00
He186  H     0.56475   0.92309   0.69442   0.00000  Uiso   1.00
Li95   H     0.40578   0.01373   0.65166   0.00000  Uiso   1.00
He187  H     0.64245   0.14498   0.71112   0.00000  Uiso   1.00
He188  H     0.81857   0.13946   0.70837   0.00000  Uiso   1.00
Li96   H     0.71275   0.09291   0.64261   0.00000  Uiso   1.00
He189  H     0.29672   0.89766   0.71241   0.00000  Uiso   1.00
He190  H     0.12072   0.89379   0.70976   0.00000  Uiso   1.00
He191  H     0.44501   0.64983   0.75958   0.00000  Uiso   1.00
H49    Zn    0.05293   0.10761   0.89942   0.00000  Uiso   1.00
H50    Zn    0.92596   0.89620   0.90201   0.00000  Uiso   1.00
H51    Zn    0.43105   0.12264   0.90883   0.00000  Uiso   1.00
H52    Zn    0.54706   0.90988   0.89943   0.00000  Uiso   1.00
H53    Zn    0.01709   0.27796   0.96153   0.00000  Uiso   1.00
H54    Zn    0.90789   0.71839   0.96489   0.00000  Uiso   1.00
H55    Zn    0.39981   0.29814   0.96775   0.00000  Uiso   1.00
H56    Zn    0.53093   0.73436   0.96520   0.00000  Uiso   1.00
H57    Zn    0.54886   0.24256   0.82436   0.00000  Uiso   1.00
H58    Zn    0.41795   0.79610   0.81759   0.00000  Uiso   1.00
H59    Zn    0.92154   0.21799   0.81335   0.00000  Uiso   1.00
H60    Zn    0.04065   0.78597   0.81669   0.00000  Uiso   1.00
H61    Zn    0.02537   0.39585   0.86956   0.00000  Uiso   1.00
H62    Zn    0.90634   0.60930   0.87216   0.00000  Uiso   1.00
H63    Zn    0.40060   0.41174   0.87507   0.00000  Uiso   1.00
H64    Zn    0.52974   0.62060   0.87626   0.00000  Uiso   1.00
C193   N     0.45725   0.05174   0.91484   0.00000  Uiso   1.00
C194   N     0.49338   0.97195   0.91052   0.00000  Uiso   1.00
C195   N     0.04052   0.03523   0.90559   0.00000  Uiso   1.00
C196   N     0.99339   0.95684   0.90742   0.00000  Uiso   1.00
C197   N     0.16834   0.11890   0.91190   0.00000  Uiso   1.00
C198   N     0.30877   0.12418   0.91558   0.00000  Uiso   1.00
C199   N     0.80836   0.91694   0.90851   0.00000  Uiso   1.00
C200   N     0.66723   0.92210   0.90733   0.00000  Uiso   1.00
C201   N     0.99072   0.15017   0.92246   0.00000  Uiso   1.00
C202   N     0.97779   0.21538   0.94680   0.00000  Uiso   1.00
C203   N     0.96800   0.84225   0.92367   0.00000  Uiso   1.00
C204   N     0.96246   0.77497   0.94785   0.00000  Uiso   1.00
C205   N     0.47248   0.17160   0.93257   0.00000  Uiso   1.00
C206   N     0.46035   0.23934   0.95526   0.00000  Uiso   1.00
C207   N     0.49783   0.85766   0.92078   0.00000  Uiso   1.00
C208   N     0.48982   0.79209   0.94599   0.00000  Uiso   1.00
C209   N     0.04223   0.13045   0.86519   0.00000  Uiso   1.00
C210   N     0.99301   0.17132   0.83251   0.00000  Uiso   1.00
C211   N     0.92650   0.87232   0.86840   0.00000  Uiso   1.00
C212   N     0.96963   0.83170   0.83564   0.00000  Uiso   1.00
C213   N     0.44547   0.14544   0.87501   0.00000  Uiso   1.00
C214   N     0.48476   0.19287   0.84347   0.00000  Uiso   1.00
C215   N     0.53594   0.89043   0.86498   0.00000  Uiso   1.00
C216   N     0.48952   0.84694   0.83337   0.00000  Uiso   1.00
C217   N     0.14026   0.26642   0.96639   0.00000  Uiso   1.00
C218   N     0.28119   0.27377   0.96909   0.00000  Uiso   1.00
C219   N     0.79219   0.74435   0.96918   0.00000  Uiso   1.00
C220   N     0.65139   0.75028   0.96983   0.00000  Uiso   1.00
C221   N     0.96890   0.28787   0.99424   0.00000  Uiso   1.00
C222   N     0.47936   0.72377   0.99743   0.00000  Uiso   1.00
C223   N     0.43584   0.31665   0.00070   0.00000  Uiso   1.00
C224   N     0.94401   0.69857   0.99805   0.00000  Uiso   1.00
C225   N     0.99323   0.33172   0.93777   0.00000  Uiso   1.00
C226   N     0.99599   0.37604   0.90319   0.00000  Uiso   1.00
C227   N     0.90872   0.66195   0.94239   0.00000  Uiso   1.00
C228   N     0.90862   0.62040   0.90759   0.00000  Uiso   1.00
C229   N     0.40555   0.35547   0.94518   0.00000  Uiso   1.00
C230   N     0.40447   0.39845   0.91027   0.00000  Uiso   1.00
C231   N     0.52561   0.67415   0.94550   0.00000  Uiso   1.00
C232   N     0.52717   0.63010   0.91160   0.00000  Uiso   1.00
C233   N     0.93110   0.22521   0.77777   0.00000  Uiso   1.00
C234   N     0.99346   0.78051   0.78357   0.00000  Uiso   1.00
C235   N     0.47795   0.25487   0.79528   0.00000  Uiso   1.00
C236   N     0.44743   0.75542   0.78892   0.00000  Uiso   1.00
C237   N     0.66251   0.21196   0.82351   0.00000  Uiso   1.00
C238   N     0.80227   0.20166   0.82016   0.00000  Uiso   1.00
C239   N     0.29850   0.81791   0.81834   0.00000  Uiso   1.00
C240   N     0.15731   0.81257   0.81891   0.00000  Uiso   1.00
C241   N     0.54799   0.30670   0.84129   0.00000  Uiso   1.00
C242   N     0.48815   0.37257   0.85851   0.00000  Uiso   1.00
C243   N     0.41742   0.74296   0.84264   0.00000  Uiso   1.00
C244   N     0.46304   0.67851   0.86497   0.00000  Uiso   1.00
C245   N     0.93770   0.28720   0.82362   0.00000  Uiso   1.00
C246   N     0.96946   0.35413   0.84526   0.00000  Uiso   1.00
C247   N     0.03534   0.72339   0.83585   0.00000  Uiso   1.00
C248   N     0.98299   0.65723   0.85573   0.00000  Uiso   1.00
C249   N     0.41168   0.48376   0.86884   0.00000  Uiso   1.00
C250   N     0.46085   0.56156   0.86895   0.00000  Uiso   1.00
C251   N     0.00216   0.46644   0.86162   0.00000  Uiso   1.00
C252   N     0.95908   0.54560   0.86277   0.00000  Uiso   1.00
C253   N     0.14653   0.38596   0.86208   0.00000  Uiso   1.00
C254   N     0.28751   0.39154   0.86362   0.00000  Uiso   1.00
C255   N     0.78751   0.61686   0.86126   0.00000  Uiso   1.00
C256   N     0.64621   0.62077   0.86292   0.00000  Uiso   1.00
Be191  C     0.46404   0.97812   0.93375   0.00000  Uiso   1.00
Be192  C     0.44047   0.02700   0.93626   0.00000  Uiso   1.00
B97    C     0.48928   0.01727   0.90003   0.00000  Uiso   1.00
Be193  C     0.05746   0.96153   0.92404   0.00000  Uiso   1.00
Be194  C     0.08624   0.00974   0.92298   0.00000  Uiso   1.00
B98    C     0.98498   0.00204   0.89699   0.00000  Uiso   1.00
Be195  C     0.27411   0.12507   0.93840   0.00000  Uiso   1.00
Be196  C     0.18769   0.12181   0.93614   0.00000  Uiso   1.00
B99    C     0.24308   0.11926   0.90037   0.00000  Uiso   1.00
Be197  C     0.69639   0.95534   0.92407   0.00000  Uiso   1.00
Be198  C     0.78335   0.95219   0.92478   0.00000  Uiso   1.00
B100   C     0.73651   0.89913   0.89894   0.00000  Uiso   1.00
Be199  C     0.90435   0.18812   0.94825   0.00000  Uiso   1.00
Be200  C     0.91246   0.14773   0.93327   0.00000  Uiso   1.00
B101   C     0.02645   0.19194   0.93066   0.00000  Uiso   1.00
Be201  C     0.04612   0.78632   0.94390   0.00000  Uiso   1.00
Be202  C     0.04956   0.82778   0.92894   0.00000  Uiso   1.00
B102   C     0.91825   0.80880   0.93492   0.00000  Uiso   1.00
Be203  C     0.53973   0.21971   0.95892   0.00000  Uiso   1.00
Be204  C     0.54724   0.17785   0.94490   0.00000  Uiso   1.00
B103   C     0.42339   0.21000   0.93891   0.00000  Uiso   1.00
Be205  C     0.40890   0.80811   0.94119   0.00000  Uiso   1.00
Be206  C     0.41383   0.84866   0.92568   0.00000  Uiso   1.00
B104   C     0.54069   0.82226   0.93297   0.00000  Uiso   1.00
Be207  C     0.05806   0.14108   0.82525   0.00000  Uiso   1.00
Be208  C     0.08814   0.11571   0.84538   0.00000  Uiso   1.00
B105   C     0.98597   0.16369   0.85656   0.00000  Uiso   1.00
Be209  C     0.90307   0.86182   0.82897   0.00000  Uiso   1.00
Be210  C     0.87703   0.88729   0.84913   0.00000  Uiso   1.00
B106   C     0.98183   0.83965   0.85934   0.00000  Uiso   1.00
Be211  C     0.43910   0.15344   0.83482   0.00000  Uiso   1.00
Be212  C     0.41381   0.12455   0.85432   0.00000  Uiso   1.00
B107   C     0.48790   0.18608   0.86760   0.00000  Uiso   1.00
Be213  C     0.54105   0.88429   0.82469   0.00000  Uiso   1.00
Be214  C     0.57014   0.91091   0.84420   0.00000  Uiso   1.00
B108   C     0.48727   0.85275   0.85753   0.00000  Uiso   1.00
Be215  C     0.25846   0.22820   0.97858   0.00000  Uiso   1.00
Be216  C     0.17191   0.22370   0.97694   0.00000  Uiso   1.00
B109   C     0.20806   0.29565   0.96244   0.00000  Uiso   1.00
Be217  C     0.68418   0.79276   0.97967   0.00000  Uiso   1.00
Be218  C     0.77104   0.78903   0.97935   0.00000  Uiso   1.00
B110   C     0.71842   0.72219   0.96407   0.00000  Uiso   1.00
Be219  C     0.88835   0.29911   0.00183   0.00000  Uiso   1.00
Be220  C     0.39995   0.70857   0.00447   0.00000  Uiso   1.00
Be221  C     0.50373   0.34377   0.00874   0.00000  Uiso   1.00
Be222  C     0.01129   0.67071   0.00633   0.00000  Uiso   1.00
Be223  C     0.92937   0.39255   0.91693   0.00000  Uiso   1.00
Be224  C     0.92788   0.36538   0.93827   0.00000  Uiso   1.00
B111   C     0.03115   0.33887   0.91621   0.00000  Uiso   1.00
Be225  C     0.89469   0.58698   0.92625   0.00000  Uiso   1.00
Be226  C     0.89496   0.61258   0.94771   0.00000  Uiso   1.00
B112   C     0.91457   0.66495   0.91812   0.00000  Uiso   1.00
Be227  C     0.39420   0.43141   0.92883   0.00000  Uiso   1.00
Be228  C     0.39466   0.40486   0.95039   0.00000  Uiso   1.00
B113   C     0.40935   0.35338   0.92092   0.00000  Uiso   1.00
Be229  C     0.52865   0.59736   0.93095   0.00000  Uiso   1.00
Be230  C     0.52798   0.62463   0.95193   0.00000  Uiso   1.00
B114   C     0.52734   0.67558   0.92122   0.00000  Uiso   1.00
Be231  C     0.86364   0.22331   0.76210   0.00000  Uiso   1.00
B115   C     0.99779   0.23879   0.76408   0.00000  Uiso   1.00
Be232  C     0.96799   0.82088   0.76991   0.00000  Uiso   1.00
B116   C     0.98308   0.74108   0.76914   0.00000  Uiso   1.00
Be233  C     0.36167   0.27219   0.77382   0.00000  Uiso   1.00
Be234  C     0.39168   0.26104   0.79668   0.00000  Uiso   1.00
B117   C     0.49764   0.26388   0.77193   0.00000  Uiso   1.00
Be235  C     0.45034   0.68727   0.76636   0.00000  Uiso   1.00
Be236  C     0.42568   0.70596   0.78830   0.00000  Uiso   1.00
B118   C     0.48220   0.76527   0.76710   0.00000  Uiso   1.00
Be237  C     0.76655   0.15588   0.82450   0.00000  Uiso   1.00
Be238  C     0.68039   0.16225   0.82668   0.00000  Uiso   1.00
B119   C     0.73738   0.23384   0.81917   0.00000  Uiso   1.00
Be239  C     0.18005   0.85812   0.82782   0.00000  Uiso   1.00
Be240  C     0.26710   0.86116   0.82775   0.00000  Uiso   1.00
B120   C     0.23043   0.79000   0.81332   0.00000  Uiso   1.00
Be241  C     0.57165   0.38366   0.85405   0.00000  Uiso   1.00
Be242  C     0.60807   0.34344   0.84289   0.00000  Uiso   1.00
B121   C     0.47729   0.32593   0.85082   0.00000  Uiso   1.00
Be243  C     0.38637   0.69358   0.87411   0.00000  Uiso   1.00
Be244  C     0.35880   0.73380   0.86055   0.00000  Uiso   1.00
B122   C     0.47893   0.70919   0.84615   0.00000  Uiso   1.00
Be245  C     0.93062   0.36990   0.82424   0.00000  Uiso   1.00
Be246  C     0.90974   0.32858   0.81109   0.00000  Uiso   1.00
B123   C     0.97220   0.30436   0.84409   0.00000  Uiso   1.00
Be247  C     0.06985   0.65405   0.85607   0.00000  Uiso   1.00
Be248  C     0.10206   0.69450   0.84360   0.00000  Uiso   1.00
B124   C     0.96540   0.69960   0.84358   0.00000  Uiso   1.00
Be249  C     0.38676   0.56119   0.85589   0.00000  Uiso   1.00
Be250  C     0.35661   0.51318   0.85575   0.00000  Uiso   1.00
B125   C     0.47337   0.51431   0.87623   0.00000  Uiso   1.00
Be251  C     0.99857   0.53812   0.84092   0.00000  Uiso   1.00
Be252  C     0.02569   0.48954   0.84030   0.00000  Uiso   1.00
B126   C     0.96153   0.50135   0.87433   0.00000  Uiso   1.00
Be253  C     0.26570   0.37225   0.84156   0.00000  Uiso   1.00
Be254  C     0.17881   0.36869   0.84063   0.00000  Uiso   1.00
B127   C     0.21400   0.40004   0.87506   0.00000  Uiso   1.00
Be255  C     0.67018   0.62329   0.83897   0.00000  Uiso   1.00
Be256  C     0.75725   0.62084   0.83795   0.00000  Uiso   1.00
B128   C     0.71861   0.61635   0.87554   0.00000  Uiso   1.00
He192  H     0.41353   0.04594   0.95168   0.00000  Uiso   1.00
He193  H     0.46063   0.94723   0.94659   0.00000  Uiso   1.00
Li97   H     0.50872   0.02506   0.88148   0.00000  Uiso   1.00
He194  H     0.13671   0.02725   0.93308   0.00000  Uiso   1.00
He195  H     0.07747   0.93066   0.93552   0.00000  Uiso   1.00
Li98   H     0.93919   0.01064   0.88286   0.00000  Uiso   1.00
He196  H     0.13878   0.12177   0.94995   0.00000  Uiso   1.00
He197  H     0.31318   0.12850   0.95446   0.00000  Uiso   1.00
Li99   H     0.24939   0.11780   0.88080   0.00000  Uiso   1.00
He198  H     0.82919   0.97262   0.93538   0.00000  Uiso   1.00
He199  H     0.65337   0.97910   0.93395   0.00000  Uiso   1.00
Li100  H     0.73463   0.87028   0.88538   0.00000  Uiso   1.00
He200  H     0.86946   0.11730   0.92968   0.00000  Uiso   1.00
He201  H     0.85308   0.19918   0.96008   0.00000  Uiso   1.00
Li101  H     0.08905   0.20480   0.92534   0.00000  Uiso   1.00
He202  H     0.10355   0.84800   0.92172   0.00000  Uiso   1.00
He203  H     0.09625   0.76438   0.95219   0.00000  Uiso   1.00
Li102  H     0.84957   0.81004   0.93414   0.00000  Uiso   1.00
He204  H     0.59912   0.15180   0.94294   0.00000  Uiso   1.00
He205  H     0.58381   0.23664   0.97141   0.00000  Uiso   1.00
Li103  H     0.35964   0.21603   0.93205   0.00000  Uiso   1.00
He206  H     0.36438   0.87198   0.91795   0.00000  Uiso   1.00
He207  H     0.35455   0.78987   0.94937   0.00000  Uiso   1.00
Li104  H     0.60928   0.81935   0.93278   0.00000  Uiso   1.00
He208  H     0.13837   0.08839   0.84710   0.00000  Uiso   1.00
He209  H     0.07743   0.13977   0.80640   0.00000  Uiso   1.00
Li105  H     0.93970   0.18230   0.86783   0.00000  Uiso   1.00
He210  H     0.82675   0.91434   0.85129   0.00000  Uiso   1.00
He211  H     0.87876   0.86249   0.81059   0.00000  Uiso   1.00
Li106  H     0.02988   0.82078   0.87017   0.00000  Uiso   1.00
He212  H     0.37670   0.09065   0.85503   0.00000  Uiso   1.00
He213  H     0.42699   0.14954   0.81557   0.00000  Uiso   1.00
Li107  H     0.52024   0.21111   0.87979   0.00000  Uiso   1.00
He214  H     0.61259   0.94252   0.84495   0.00000  Uiso   1.00
He215  H     0.55381   0.88853   0.80546   0.00000  Uiso   1.00
Li108  H     0.45187   0.82871   0.86985   0.00000  Uiso   1.00
He216  H     0.13077   0.19317   0.98226   0.00000  Uiso   1.00
He217  H     0.30540   0.20229   0.98559   0.00000  Uiso   1.00
Li109  H     0.20444   0.33248   0.95420   0.00000  Uiso   1.00
He218  H     0.81916   0.81491   0.98530   0.00000  Uiso   1.00
He219  H     0.64342   0.82235   0.98598   0.00000  Uiso   1.00
Li110  H     0.71358   0.68595   0.95575   0.00000  Uiso   1.00
He220  H     0.83787   0.30629   0.98893   0.00000  Uiso   1.00
He221  H     0.35228   0.69883   0.99122   0.00000  Uiso   1.00
He222  H     0.54669   0.36187   0.99607   0.00000  Uiso   1.00
He223  H     0.05487   0.65344   0.99380   0.00000  Uiso   1.00
He224  H     0.88608   0.36778   0.95380   0.00000  Uiso   1.00
He225  H     0.88810   0.42219   0.91059   0.00000  Uiso   1.00
Li111  H     0.08584   0.31783   0.91027   0.00000  Uiso   1.00
He226  H     0.88736   0.59953   0.96629   0.00000  Uiso   1.00
He227  H     0.88657   0.54766   0.92298   0.00000  Uiso   1.00
Li112  H     0.92615   0.69943   0.90817   0.00000  Uiso   1.00
He228  H     0.38906   0.41726   0.96895   0.00000  Uiso   1.00
He229  H     0.38775   0.47101   0.92528   0.00000  Uiso   1.00
Li113  H     0.41819   0.31914   0.91104   0.00000  Uiso   1.00
He230  H     0.52766   0.61284   0.97082   0.00000  Uiso   1.00
He231  H     0.52900   0.55751   0.92830   0.00000  Uiso   1.00
Li114  H     0.52601   0.70987   0.91055   0.00000  Uiso   1.00
He232  H     0.80081   0.21292   0.76829   0.00000  Uiso   1.00
Li115  H     0.06111   0.24410   0.77122   0.00000  Uiso   1.00
He233  H     0.97091   0.85836   0.77684   0.00000  Uiso   1.00
Li116  H     0.99827   0.70322   0.77465   0.00000  Uiso   1.00
He234  H     0.35776   0.25608   0.81364   0.00000  Uiso   1.00
Li117  H     0.56167   0.26218   0.76485   0.00000  Uiso   1.00
He235  H     0.39520   0.68721   0.80351   0.00000  Uiso   1.00
Li118  H     0.72122   0.61382   0.89520   0.00000  Uiso   1.00
Li119  H     0.50555   0.80168   0.76164   0.00000  Uiso   1.00
He236  H     0.63077   0.13539   0.83050   0.00000  Uiso   1.00
He237  H     0.80522   0.12265   0.82608   0.00000  Uiso   1.00
Li120  H     0.74500   0.27347   0.81594   0.00000  Uiso   1.00
He238  H     0.30892   0.89074   0.83348   0.00000  Uiso   1.00
He239  H     0.13285   0.88465   0.83373   0.00000  Uiso   1.00
Li121  H     0.23422   0.75330   0.80546   0.00000  Uiso   1.00
He240  H     0.67223   0.33796   0.83650   0.00000  Uiso   1.00
He241  H     0.59799   0.41955   0.85861   0.00000  Uiso   1.00
Li122  H     0.41776   0.30591   0.85222   0.00000  Uiso   1.00
He242  H     0.30202   0.75624   0.86212   0.00000  Uiso   1.00
He243  H     0.35792   0.67494   0.88967   0.00000  Uiso   1.00
Li123  H     0.53547   0.70702   0.83503   0.00000  Uiso   1.00
He244  H     0.87901   0.32559   0.79357   0.00000  Uiso   1.00
He245  H     0.91969   0.40907   0.82045   0.00000  Uiso   1.00
Li124  H     0.99997   0.28063   0.85807   0.00000  Uiso   1.00
He246  H     0.16716   0.70500   0.84001   0.00000  Uiso   1.00
He247  H     0.10212   0.62314   0.86493   0.00000  Uiso   1.00
Li125  H     0.90152   0.71309   0.84034   0.00000  Uiso   1.00
He248  H     0.30014   0.49784   0.84751   0.00000  Uiso   1.00
He249  H     0.36113   0.59494   0.84775   0.00000  Uiso   1.00
Li126  H     0.52722   0.50215   0.88701   0.00000  Uiso   1.00
He250  H     0.06050   0.46990   0.82644   0.00000  Uiso   1.00
He251  H     0.00563   0.56798   0.82763   0.00000  Uiso   1.00
Li127  H     0.93570   0.49493   0.89230   0.00000  Uiso   1.00
He252  H     0.13773   0.35487   0.82647   0.00000  Uiso   1.00
He253  H     0.31336   0.36242   0.82830   0.00000  Uiso   1.00
Li128  H     0.20967   0.41540   0.89312   0.00000  Uiso   1.00
He254  H     0.79980   0.62184   0.82252   0.00000  Uiso   1.00
He255  H     0.62377   0.62665   0.82454   0.00000  Uiso   1.00
He256  H     0.29763   0.27960   0.76764   0.00000  Uiso   1.00
loop_
_geom_bond_atom_site_label_1
_geom_bond_atom_site_label_2
_geom_bond_distance
_geom_bond_site_symmetry_2
_ccdc_geom_bond_type
H1     C3      2.005   .     S
H1     C5      1.995   .     S
H1     C9      2.011   .     S
H1     C17     2.002   .     S
H2     C4      2.001   .     S
H2     C7      1.997   .     S
H2     C11     2.000   .     S
H2     C19     1.997   .     S
H3     C1      1.997   .     S
H3     C6      1.991   .     S
H3     C13     2.001   .     S
H3     C21     1.993   .     S
H4     C2      1.997   1_455 S
H4     C8      1.998   .     S
H4     C15     2.002   1_455 S
H4     C23     2.004   .     S
H5     C10     2.006   .     S
H5     C25     2.004   .     S
H5     C30     1.995   .     S
H5     C33     1.989   .     S
H6     C12     1.994   .     S
H6     C27     1.995   .     S
H6     C31     1.998   .     S
H6     C35     1.994   .     S
H7     C14     1.999   .     S
H7     C26     2.006   .     S
H7     C32     2.002   .     S
H7     C37     1.995   .     S
H8     C16     2.001   1_455 S
H8     C28     1.992   .     S
H8     C29     2.000   1_455 S
H8     C39     1.993   .     S
H9     C22     2.000   1_455 S
H9     C43     1.999   1_455 S
H9     C45     1.999   .     S
H9     C49     2.004   .     S
H10    C24     2.002   .     S
H10    C44     2.009   .     S
H10    C47     1.993   .     S
H10    C51     1.993   .     S
H11    C18     2.001   .     S
H11    C41     2.010   .     S
H11    C46     1.991   .     S
H11    C53     1.992   .     S
H12    C20     1.999   .     S
H12    C42     1.999   .     S
H12    C48     2.001   .     S
H12    C55     2.004   .     S
H13    C34     1.990   .     S
H13    C54     1.989   .     S
H13    C59     1.998   .     S
H13    C61     2.000   .     S
H14    C36     1.997   .     S
H14    C56     2.000   .     S
H14    C60     1.996   .     S
H14    C63     1.995   .     S
H15    C38     1.999   .     S
H15    C50     2.002   .     S
H15    C57     1.997   .     S
H15    C62     1.996   .     S
H16    C40     1.994   .     S
H16    C52     1.992   1_455 S
H16    C58     1.997   1_455 S
H16    C64     2.000   .     S
C1     Be2     1.389   .     S
C1     B1      1.358   .     D
C2     H4      1.997   1_655 S
C2     Be1     1.389   .     S
C2     B1      1.359   1_545 S
C3     Be4     1.390   1_565 S
C3     B2      1.359   1_565 S
C4     Be3     1.389   .     S
C4     B2      1.359   .     D
C5     Be6     1.390   .     S
C5     B3      1.356   .     S
C6     Be5     1.388   .     S
C6     B3      1.357   .     D
C7     Be8     1.389   .     S
C7     B4      1.358   .     D
C8     Be7     1.390   .     S
C8     B4      1.357   .     S
C9     Be10    1.389   .     S
C9     B5      1.358   .     D
C10    Be9     1.390   .     S
C10    B5      1.356   .     S
C11    Be12    1.391   .     S
C11    B6      1.355   .     D
C12    Be11    1.388   .     S
C12    B6      1.358   .     S
C13    Be14    1.390   1_655 S
C13    B7      1.356   .     D
C14    Be13    1.389   1_655 S
C14    B7      1.356   .     S
C15    H4      2.002   1_655 S
C15    Be16    1.390   .     S
C15    B8      1.356   1_655 D
C16    H8      2.001   1_655 S
C16    Be15    1.388   .     S
C16    B8      1.359   1_655 S
C17    Be18    1.390   .     S
C17    B9      1.356   .     D
C18    Be17    1.389   .     S
C18    B9      1.358   .     S
C19    Be20    1.389   .     S
C19    B10     1.357   .     D
C20    Be19    1.389   .     S
C20    B10     1.357   .     S
C21    Be22    1.389   .     S
C21    B11     1.357   .     D
C22    H9      2.000   1_655 S
C22    Be21    1.389   .     S
C22    B11     1.358   .     S
C23    Be24    1.390   .     S
C23    B12     1.357   1_455 D
C24    Be23    1.389   1_655 S
C24    B12     1.358   .     S
C25    Be26    1.389   .     S
C25    B13     1.359   .     S
C26    Be25    1.390   .     S
C26    B13     1.358   .     D
C27    Be28    1.390   .     S
C27    B14     1.356   .     D
C28    Be27    1.389   .     S
C28    B14     1.357   .     S
C29    H8      2.000   1_655 S
C29    Be29    1.389   .     S
C29    B15     1.357   1_655 S
C30    Be30    1.389   .     S
C30    B16     1.356   .     S
C31    Be31    1.389   .     S
C31    B17     1.356   .     S
C32    Be32    1.389   1_655 S
C32    B18     1.356   .     S
C33    Be34    1.389   .     S
C33    B19     1.355   .     S
C34    Be33    1.389   .     S
C34    B19     1.356   .     D
C35    Be36    1.389   .     S
C35    B20     1.357   .     S
C36    Be35    1.390   .     S
C36    B20     1.357   .     D
C37    Be38    1.389   .     S
C37    B21     1.358   .     S
C38    Be37    1.390   .     S
C38    B21     1.357   .     D
C39    Be40    1.389   .     S
C39    B22     1.355   .     S
C40    Be39    1.389   .     S
C40    B22     1.356   .     D
C41    Be41    1.391   .     S
C41    B51     1.360   .     D
C42    Be104   1.388   .     S
C42    B52     1.360   .     D
C43    H9      1.999   1_655 S
C43    Be107   1.388   .     S
C43    B53     1.360   .     D
C44    Be42    1.391   .     S
C44    B54     1.359   .     S
C45    Be44    1.391   .     S
C45    B23     1.356   .     S
C46    Be43    1.388   .     S
C46    B23     1.357   .     D
C47    Be46    1.388   .     S
C47    B24     1.357   .     D
C48    Be45    1.391   .     S
C48    B24     1.357   .     S
C49    Be48    1.390   .     S
C49    B25     1.358   1_455 S
C50    Be47    1.389   1_655 S
C50    B25     1.358   .     D
C51    Be50    1.389   .     S
C51    B26     1.355   .     D
C52    H16     1.992   1_655 S
C52    Be49    1.390   .     S
C52    B26     1.355   .     S
C53    Be52    1.389   .     S
C53    B27     1.355   .     S
C54    Be51    1.389   .     S
C54    B27     1.355   .     D
C55    Be54    1.390   .     S
C55    B28     1.358   .     S
C56    Be53    1.389   .     S
C56    B28     1.358   .     D
C57    Be56    1.389   .     S
C57    B29     1.358   .     S
C58    H16     1.997   1_655 S
C58    Be55    1.389   .     S
C58    B29     1.358   .     D
C59    Be58    1.390   .     S
C59    B30     1.357   .     S
C60    Be57    1.389   .     S
C60    B30     1.358   .     D
C61    Be60    1.390   .     S
C61    B31     1.357   .     D
C62    Be59    1.389   .     S
C62    B31     1.357   .     S
C63    Be62    1.389   .     S
C63    B32     1.357   .     D
C64    Be61    1.390   .     S
C64    B32     1.357   .     S
Be1    Be2     1.391   1_545 D
Be1    He2     1.097   .     S
Be2    Be1     1.391   1_565 D
Be2    He1     1.097   .     S
B1     C2      1.359   1_565 S
B1     Li1     1.098   .     S
Be3    Be4     1.390   .     D
Be3    He4     1.096   .     S
Be4    C3      1.390   1_545 S
Be4    He3     1.097   1_545 S
B2     C3      1.359   1_545 S
B2     Li2     1.097   .     S
Be5    Be6     1.389   .     D
Be5    He6     1.096   .     S
Be6    He5     1.097   .     S
B3     Li3     1.097   .     S
Be7    Be8     1.392   .     D
Be7    He8     1.097   .     S
Be8    He7     1.097   .     S
B4     Li4     1.098   .     S
Be9    Be10    1.396   .     D
Be9    He10    1.096   .     S
Be10   He9     1.096   .     S
B5     Li5     1.099   .     S
Be11   Be12    1.394   .     D
Be11   He12    1.096   .     S
Be12   He11    1.097   .     S
B6     Li6     1.098   .     S
Be13   C14     1.389   1_455 S
Be13   Be14    1.396   .     D
Be13   He14    1.097   .     S
Be14   C13     1.390   1_455 S
Be14   He13    1.097   .     S
B7     Li7     1.099   .     S
Be15   Be16    1.394   .     D
Be15   He16    1.096   .     S
Be16   He15    1.097   .     S
B8     C15     1.356   1_455 D
B8     C16     1.359   1_455 S
B8     Li8     1.098   .     S
Be17   Be18    1.395   .     D
Be17   He18    1.097   .     S
Be18   He17    1.097   .     S
B9     Li9     1.099   .     S
Be19   Be20    1.393   .     D
Be19   He20    1.097   .     S
Be20   He19    1.096   .     S
B10    Li10    1.098   .     S
Be21   Be22    1.392   .     D
Be21   He22    1.096   .     S
Be22   He21    1.096   .     S
B11    Li11    1.098   1_655 S
Be23   C24     1.389   1_455 S
Be23   Be24    1.395   .     D
Be23   He24    1.096   .     S
Be24   He23    1.096   .     S
B12    C23     1.357   1_655 D
B12    Li12    1.099   .     S
Be25   Be26    1.391   .     D
Be25   He26    1.097   .     S
Be26   He25    1.097   .     S
B13    Li13    1.098   .     S
Be27   Be28    1.391   .     D
Be27   He28    1.097   .     S
Be28   He27    1.097   .     S
B14    Li14    1.098   .     S
Be29   He29    1.096   .     S
Be29   Be219   1.395   .     D
B15    C29     1.357   1_455 S
B15    Li15    1.098   .     S
B15    C221    1.357   1_454 D
Be30   He30    1.097   .     S
Be30   Be220   1.395   .     D
B16    Li16    1.098   .     S
B16    C222    1.355   1_554 D
Be31   He31    1.097   .     S
Be31   Be221   1.395   .     D
B17    Li17    1.098   .     S
B17    C223    1.355   .     D
Be32   C32     1.389   1_455 S
Be32   He32    1.096   .     S
Be32   Be222   1.395   .     D
B18    Li18    1.098   .     S
B18    C224    1.357   1_554 D
Be33   Be34    1.394   .     D
Be33   He34    1.096   .     S
Be34   He33    1.097   .     S
B19    Li19    1.099   .     S
Be35   Be36    1.393   .     D
Be35   He36    1.097   .     S
Be36   He35    1.097   .     S
B20    Li20    1.098   .     S
Be37   Be38    1.393   .     D
Be37   He38    1.097   .     S
Be38   He37    1.097   .     S
B21    Li21    1.098   .     S
Be39   Be40    1.394   .     D
Be39   He40    1.096   .     S
Be40   He39    1.097   .     S
B22    Li22    1.099   .     S
Be41   He41    1.096   .     S
Be41   Be103   1.390   .     D
Be42   He42    1.097   .     S
Be42   Be108   1.391   .     D
Be43   Be44    1.392   .     D
Be43   He44    1.097   .     S
Be44   He43    1.097   .     S
B23    Li23    1.098   .     S
Be45   Be46    1.393   .     D
Be45   He46    1.097   .     S
Be46   He45    1.097   .     S
B24    Li24    1.097   .     S
Be47   C50     1.389   1_455 S
Be47   Be48    1.393   .     D
Be47   He48    1.097   .     S
Be48   He47    1.096   .     S
B25    C49     1.358   1_655 S
B25    Li25    1.098   .     S
Be49   Be50    1.393   .     D
Be49   He50    1.097   .     S
Be50   He49    1.097   .     S
B26    Li26    1.097   1_655 S
Be51   Be52    1.392   .     D
Be51   He52    1.097   .     S
Be52   He51    1.097   .     S
B27    Li27    1.098   .     S
Be53   Be54    1.393   .     D
Be53   He54    1.097   .     S
Be54   He53    1.096   .     S
B28    Li28    1.098   .     S
Be55   Be56    1.392   .     D
Be55   He56    1.097   .     S
Be56   He55    1.097   .     S
B29    Li29    1.097   .     S
Be57   Be58    1.392   .     D
Be57   He58    1.097   .     S
Be58   He57    1.097   .     S
B30    Li30    1.097   .     S
Be59   Be60    1.393   .     D
Be59   He60    1.097   .     S
Be60   He59    1.097   .     S
B31    Li31    1.098   .     S
Be61   Be62    1.393   .     D
Be61   He62    1.097   .     S
Be62   He61    1.097   .     S
B32    Li32    1.098   .     S
He3    Be4     1.097   1_565 S
Li11   B11     1.098   1_455 S
Li26   B26     1.097   1_455 S
He63   Be107   1.096   .     S
He64   Be104   1.097   .     S
H17    C67     2.004   .     S
H17    C69     1.995   .     S
H17    C73     2.010   1_455 S
H17    C81     2.001   .     S
H18    C68     2.000   .     S
H18    C71     1.996   .     S
H18    C75     1.999   .     S
H18    C83     1.996   .     S
H19    C65     1.998   .     S
H19    C70     1.992   .     S
H19    C77     2.002   .     S
H19    C85     1.994   .     S
H20    C66     1.997   .     S
H20    C72     1.998   .     S
H20    C79     2.003   .     S
H20    C87     2.004   .     S
H21    C74     2.007   1_455 S
H21    C89     2.004   .     S
H21    C93     1.994   1_455 S
H21    C97     1.989   .     S
H22    C76     1.994   .     S
H22    C91     1.995   .     S
H22    C96     1.999   .     S
H22    C99     1.995   .     S
H23    C78     2.000   .     S
H23    C90     2.005   .     S
H23    C95     2.001   .     S
H23    C101    1.996   .     S
H24    C80     2.002   .     S
H24    C92     1.993   .     S
H24    C94     2.000   .     S
H24    C103    1.992   .     S
H25    C86     2.001   .     S
H25    C105    1.999   .     S
H25    C109    1.999   .     S
H25    C113    2.005   .     S
H26    C88     2.002   .     S
H26    C106    2.009   .     S
H26    C111    1.993   .     S
H26    C115    1.993   .     S
H27    C82     2.001   .     S
H27    C107    2.009   .     S
H27    C110    1.992   .     S
H27    C117    1.993   .     S
H28    C84     1.999   1_455 S
H28    C108    1.999   1_455 S
H28    C112    2.001   .     S
H28    C119    2.004   .     S
H29    C98     1.990   .     S
H29    C118    1.989   1_455 S
H29    C123    1.997   1_455 S
H29    C125    1.999   .     S
H30    C100    1.999   .     S
H30    C120    2.000   .     S
H30    C124    1.995   .     S
H30    C127    1.995   .     S
H31    C102    1.999   .     S
H31    C114    2.001   .     S
H31    C121    1.997   .     S
H31    C126    1.995   .     S
H32    C104    1.993   .     S
H32    C116    1.992   .     S
H32    C122    1.997   .     S
H32    C128    1.999   .     S
C65    Be64    1.389   .     S
C65    B33     1.358   .     S
C66    Be63    1.390   .     S
C66    B33     1.358   .     D
C67    Be66    1.390   .     S
C67    B34     1.359   1_455 S
C68    Be65    1.389   1_655 S
C68    B34     1.359   .     D
C69    Be68    1.390   .     S
C69    B35     1.356   .     D
C70    Be67    1.389   .     S
C70    B35     1.357   .     S
C71    Be70    1.389   .     S
C71    B36     1.358   .     D
C72    Be69    1.390   .     S
C72    B36     1.357   .     S
C73    H17     2.010   1_655 S
C73    Be72    1.389   .     S
C73    B37     1.358   1_655 D
C74    H21     2.007   1_655 S
C74    Be71    1.390   .     S
C74    B37     1.355   1_655 S
C75    Be74    1.391   1_655 S
C75    B38     1.355   .     S
C76    Be73    1.388   1_655 S
C76    B38     1.357   .     D
C77    Be76    1.389   .     S
C77    B39     1.356   .     D
C78    Be75    1.389   .     S
C78    B39     1.355   .     S
C79    Be78    1.390   .     S
C79    B40     1.356   .     D
C80    Be77    1.388   .     S
C80    B40     1.359   .     S
C81    Be80    1.390   .     S
C81    B41     1.356   1_455 D
C82    Be79    1.389   1_655 S
C82    B41     1.358   .     S
C83    Be82    1.389   .     S
C83    B42     1.357   .     D
C84    H28     1.999   1_655 S
C84    Be81    1.389   .     S
C84    B42     1.357   .     S
C85    Be84    1.389   .     S
C85    B43     1.357   .     D
C86    Be83    1.389   .     S
C86    B43     1.357   .     S
C87    Be86    1.390   .     S
C87    B44     1.356   .     D
C88    Be85    1.389   .     S
C88    B44     1.359   .     S
C89    Be88    1.389   .     S
C89    B45     1.359   .     S
C90    Be87    1.390   .     S
C90    B45     1.358   .     D
C91    Be90    1.390   .     S
C91    B46     1.357   .     D
C92    Be89    1.389   .     S
C92    B46     1.357   .     S
C93    H21     1.994   1_655 S
C93    Be91    1.390   .     S
C93    B79     1.356   1_655 D
C94    Be92    1.390   .     S
C94    B80     1.356   .     D
C95    Be93    1.390   .     S
C95    B81     1.357   .     D
C96    Be94    1.389   1_655 S
C96    B82     1.356   .     S
C97    Be96    1.390   .     S
C97    B47     1.355   .     S
C98    Be95    1.389   .     S
C98    B47     1.356   .     D
C99    Be98    1.388   .     S
C99    B48     1.357   .     D
C100   Be97    1.390   .     S
C100   B48     1.357   .     S
C101   Be100   1.389   .     S
C101   B49     1.358   .     D
C102   Be99    1.390   .     S
C102   B49     1.357   .     S
C103   Be102   1.389   .     S
C103   B50     1.355   .     D
C104   Be101   1.389   .     S
C104   B50     1.356   .     S
C105   Be103   1.388   .     S
C105   B51     1.359   .     S
C106   Be105   1.391   .     S
C106   B52     1.359   .     S
C107   Be106   1.391   .     S
C107   B53     1.359   .     S
C108   H28     1.999   1_655 S
C108   Be108   1.388   .     S
C108   B54     1.359   .     D
C109   Be110   1.390   .     S
C109   B55     1.357   .     S
C110   Be109   1.388   .     S
C110   B55     1.357   .     D
C111   Be112   1.388   .     S
C111   B56     1.357   .     S
C112   Be111   1.391   .     S
C112   B56     1.357   .     D
C113   Be114   1.390   .     S
C113   B57     1.358   .     S
C114   Be113   1.389   .     S
C114   B57     1.358   .     D
C115   Be116   1.389   .     S
C115   B58     1.355   .     S
C116   Be115   1.390   .     S
C116   B58     1.355   .     D
C117   Be118   1.390   .     S
C117   B59     1.355   .     S
C118   H29     1.989   1_655 S
C118   Be117   1.389   .     S
C118   B59     1.355   .     D
C119   Be120   1.390   .     S
C119   B60     1.358   1_455 D
C120   Be119   1.389   1_655 S
C120   B60     1.358   .     S
C121   Be122   1.389   1_565 S
C121   B61     1.358   1_565 S
C122   Be121   1.389   .     S
C122   B61     1.357   .     D
C123   H29     1.997   1_655 S
C123   Be124   1.390   .     S
C123   B62     1.357   .     D
C124   Be123   1.389   .     S
C124   B62     1.358   1_545 S
C125   Be126   1.390   .     S
C125   B63     1.357   .     S
C126   Be125   1.389   .     S
C126   B63     1.357   .     D
C127   Be128   1.389   .     S
C127   B64     1.357   .     S
C128   Be127   1.390   .     S
C128   B64     1.357   .     D
Be63   Be64    1.390   .     D
Be63   He66    1.097   .     S
Be64   He65    1.097   .     S
B33    Li33    1.098   .     S
Be65   C68     1.389   1_455 S
Be65   Be66    1.390   .     D
Be65   He68    1.096   .     S
Be66   He67    1.097   .     S
B34    C67     1.359   1_655 S
B34    Li34    1.098   .     S
Be67   Be68    1.389   .     D
Be67   He70    1.097   .     S
Be68   He69    1.097   .     S
B35    Li35    1.097   .     S
Be69   Be70    1.392   .     D
Be69   He72    1.097   .     S
Be70   He71    1.097   .     S
B36    Li36    1.098   .     S
Be71   Be72    1.396   .     D
Be71   He74    1.096   .     S
Be72   He73    1.096   .     S
B37    C73     1.358   1_455 D
B37    C74     1.355   1_455 S
B37    Li37    1.099   .     S
Be73   C76     1.388   1_455 S
Be73   Be74    1.394   .     D
Be73   He76    1.097   .     S
Be74   C75     1.391   1_455 S
Be74   He75    1.097   .     S
B38    Li38    1.099   .     S
Be75   Be76    1.396   .     D
Be75   He78    1.096   .     S
Be76   He77    1.097   .     S
B39    Li39    1.099   .     S
Be77   Be78    1.394   .     D
Be77   He80    1.097   .     S
Be78   He79    1.097   .     S
B40    Li40    1.098   .     S
Be79   C82     1.389   1_455 S
Be79   Be80    1.394   .     D
Be79   He82    1.097   .     S
Be80   He81    1.097   .     S
B41    C81     1.356   1_655 D
B41    Li41    1.099   .     S
Be81   Be82    1.393   .     D
Be81   He84    1.096   .     S
Be82   He83    1.097   .     S
B42    Li42    1.099   1_655 S
Be83   Be84    1.392   .     D
Be83   He86    1.096   .     S
Be84   He85    1.097   .     S
B43    Li43    1.099   .     S
Be85   Be86    1.395   .     D
Be85   He88    1.096   .     S
Be86   He87    1.096   .     S
B44    Li44    1.098   .     S
Be87   Be88    1.391   .     D
Be87   He90    1.097   .     S
Be88   He89    1.097   .     S
B45    Li45    1.098   .     S
Be89   Be90    1.391   .     D
Be89   He92    1.097   .     S
Be90   He91    1.097   .     S
B46    Li46    1.098   .     S
Be91   He93    1.097   .     S
Be91   Be157   1.394   .     D
Be92   He94    1.097   .     S
Be92   Be158   1.395   .     D
Be93   He95    1.097   .     S
Be93   Be159   1.395   .     D
Be94   C96     1.389   1_455 S
Be94   He96    1.097   .     S
Be94   Be160   1.395   .     D
Be95   Be96    1.394   .     D
Be95   He98    1.096   .     S
Be96   He97    1.097   .     S
B47    Li47    1.099   .     S
Be97   Be98    1.393   .     D
Be97   He100   1.097   .     S
Be98   He99    1.097   .     S
B48    Li48    1.098   .     S
Be99   Be100   1.392   .     D
Be99   He102   1.097   .     S
Be100  He101   1.097   .     S
B49    Li49    1.098   .     S
Be101  Be102   1.394   .     D
Be101  He104   1.096   .     S
Be102  He103   1.097   .     S
B50    Li50    1.099   .     S
Be103  He105   1.097   .     S
B51    Li51    1.097   .     S
Be104  Be105   1.390   .     D
Be105  He106   1.097   .     S
B52    Li52    1.097   .     S
Be106  Be107   1.390   .     D
Be106  He108   1.096   .     S
B53    Li54    1.097   .     S
Be108  He109   1.097   .     S
B54    Li55    1.097   .     S
Be109  Be110   1.392   .     D
Be109  He111   1.097   .     S
Be110  He110   1.097   .     S
B55    Li56    1.097   .     S
Be111  Be112   1.393   .     D
Be111  He113   1.097   .     S
Be112  He112   1.097   .     S
B56    Li57    1.097   .     S
Be113  Be114   1.393   .     D
Be113  He115   1.097   .     S
Be114  He114   1.096   .     S
B57    Li58    1.098   .     S
Be115  Be116   1.392   .     D
Be115  He117   1.097   .     S
Be116  He116   1.097   .     S
B58    Li59    1.097   .     S
Be117  Be118   1.392   .     D
Be117  He119   1.097   .     S
Be118  He118   1.097   .     S
B59    Li60    1.097   1_655 S
Be119  C120    1.389   1_455 S
Be119  Be120   1.393   .     D
Be119  He121   1.097   .     S
Be120  He120   1.096   .     S
B60    C119    1.358   1_655 D
B60    Li61    1.098   .     S
Be121  Be122   1.392   .     D
Be121  He123   1.097   .     S
Be122  C121    1.389   1_545 S
Be122  He122   1.097   1_545 S
B61    C121    1.358   1_545 S
B61    Li62    1.097   1_545 S
Be123  Be124   1.392   1_545 D
Be123  He125   1.097   .     S
Be124  Be123   1.392   1_565 D
Be124  He124   1.097   .     S
B62    C124    1.358   1_565 S
B62    Li63    1.098   1_565 S
Be125  Be126   1.393   .     D
Be125  He127   1.097   .     S
Be126  He126   1.097   .     S
B63    Li64    1.098   .     S
Be127  Be128   1.393   .     D
Be127  He107   1.096   .     S
Be128  He128   1.097   .     S
B64    Li53    1.098   .     S
Li42   B42     1.099   1_455 S
Li60   B59     1.097   1_455 S
He122  Be122   1.097   1_565 S
Li62   B61     1.097   1_565 S
Li63   B62     1.098   1_545 S
H33    C131    2.000   .     S
H33    C133    1.999   .     S
H33    C137    1.999   .     S
H33    C145    2.007   .     S
H34    C132    2.000   .     S
H34    C135    1.992   .     S
H34    C139    2.010   .     S
H34    C147    1.993   .     S
H35    C129    1.999   .     S
H35    C134    1.995   .     S
H35    C141    2.003   .     S
H35    C149    1.991   .     S
H36    C130    2.009   .     S
H36    C136    1.998   .     S
H36    C143    2.013   1_455 S
H36    C151    2.008   .     S
H37    C138    1.996   .     S
H37    C153    1.996   .     S
H37    C158    2.000   .     S
H37    C161    1.994   .     S
H38    C140    2.006   .     S
H38    C155    2.006   .     S
H38    C159    2.002   .     S
H38    C163    1.998   .     S
H39    C142    1.998   .     S
H39    C154    1.996   .     S
H39    C160    1.999   .     S
H39    C165    1.991   .     S
H40    C144    2.007   1_455 S
H40    C156    2.002   .     S
H40    C157    1.993   1_455 S
H40    C167    1.985   .     S
H41    C150    1.994   1_455 S
H41    C169    2.001   1_455 S
H41    C173    1.996   .     S
H41    C177    1.994   .     S
H42    C152    2.009   .     S
H42    C170    2.012   .     S
H42    C175    2.001   .     S
H42    C179    1.991   .     S
H43    C146    2.006   .     S
H43    C171    1.999   .     S
H43    C174    1.994   .     S
H43    C181    1.999   .     S
H44    C148    2.007   .     S
H44    C172    2.010   .     S
H44    C176    2.006   .     S
H44    C183    2.000   .     S
H45    C162    1.999   .     S
H45    C182    1.995   .     S
H45    C187    2.001   .     S
H45    C189    1.993   .     S
H46    C164    2.001   .     S
H46    C184    2.001   .     S
H46    C188    2.002   .     S
H46    C191    2.001   .     S
H47    C166    1.991   .     S
H47    C178    1.989   .     S
H47    C185    1.989   .     S
H47    C190    1.992   .     S
H48    C168    1.988   .     S
H48    C180    1.992   1_455 S
H48    C186    1.989   1_455 S
H48    C192    2.002   .     S
C129   Be130   1.388   1_655 S
C129   B65     1.360   .     D
C130   Be129   1.391   .     S
C130   B65     1.359   1_455 S
C131   Be132   1.390   .     S
C131   B66     1.359   .     D
C132   Be131   1.389   .     S
C132   B66     1.359   .     S
C133   Be134   1.390   .     S
C133   B67     1.357   .     S
C134   Be133   1.388   .     S
C134   B67     1.358   .     D
C135   Be136   1.388   .     S
C135   B68     1.358   .     S
C136   Be135   1.390   .     S
C136   B68     1.357   .     D
C137   Be138   1.390   .     S
C137   B69     1.355   .     D
C138   Be137   1.388   .     S
C138   B69     1.358   .     S
C139   Be140   1.390   .     S
C139   B70     1.357   .     D
C140   Be139   1.389   .     S
C140   B70     1.356   .     S
C141   Be142   1.391   1_655 S
C141   B71     1.356   .     D
C142   Be141   1.388   1_655 S
C142   B71     1.358   .     S
C143   H36     2.013   1_655 S
C143   Be144   1.389   .     S
C143   B72     1.358   1_655 D
C144   H40     2.007   1_655 S
C144   Be143   1.390   .     S
C144   B72     1.356   1_655 S
C145   Be146   1.390   .     S
C145   B73     1.358   .     D
C146   Be145   1.389   .     S
C146   B73     1.358   .     S
C147   Be148   1.388   .     S
C147   B74     1.356   .     D
C148   Be147   1.390   .     S
C148   B74     1.358   .     S
C149   Be150   1.389   .     S
C149   B75     1.357   .     D
C150   H41     1.994   1_655 S
C150   Be149   1.390   .     S
C150   B75     1.356   .     S
C151   Be152   1.390   .     S
C151   B76     1.357   1_455 D
C152   Be151   1.389   1_655 S
C152   B76     1.359   .     S
C153   Be154   1.390   .     S
C153   B77     1.357   .     S
C154   Be153   1.389   .     S
C154   B77     1.357   .     D
C155   Be156   1.390   .     S
C155   B78     1.358   .     D
C156   Be155   1.389   .     S
C156   B78     1.359   .     S
C157   H40     1.993   1_655 S
C157   Be157   1.389   .     S
C157   B79     1.355   1_655 S
C158   Be158   1.389   .     S
C158   B80     1.357   .     S
C159   Be159   1.390   .     S
C159   B81     1.357   .     S
C160   Be160   1.389   1_655 S
C160   B82     1.356   .     D
C161   Be162   1.388   .     S
C161   B83     1.357   .     S
C162   Be161   1.390   .     S
C162   B83     1.357   .     D
C163   Be164   1.389   .     S
C163   B84     1.357   .     D
C164   Be163   1.389   .     S
C164   B84     1.358   .     S
C165   Be166   1.389   .     S
C165   B85     1.356   .     S
C166   Be165   1.389   .     S
C166   B85     1.356   .     D
C167   Be168   1.390   .     S
C167   B86     1.354   .     S
C168   Be167   1.389   .     S
C168   B86     1.356   .     D
C169   H41     2.001   1_655 S
C169   Be169   1.391   .     S
C169   B115    1.358   .     S
C170   Be170   1.391   .     S
C170   B116    1.360   .     D
C171   Be233   1.389   .     S
C171   B117    1.359   .     D
C172   Be235   1.388   .     S
C172   B118    1.361   .     D
C173   Be172   1.390   .     S
C173   B87     1.356   .     S
C174   Be171   1.389   .     S
C174   B87     1.356   .     D
C175   Be174   1.389   .     S
C175   B88     1.359   .     D
C176   Be173   1.390   .     S
C176   B88     1.358   .     S
C177   Be176   1.390   .     S
C177   B89     1.356   1_455 S
C178   Be175   1.389   1_655 S
C178   B89     1.356   .     D
C179   Be178   1.388   .     S
C179   B90     1.357   .     D
C180   H48     1.992   1_655 S
C180   Be177   1.390   .     S
C180   B90     1.354   .     S
C181   Be180   1.390   .     S
C181   B91     1.357   .     S
C182   Be179   1.388   .     S
C182   B91     1.358   .     D
C183   Be182   1.389   .     S
C183   B92     1.359   .     D
C184   Be181   1.390   .     S
C184   B92     1.358   .     S
C185   Be184   1.389   1_545 S
C185   B93     1.357   1_545 D
C186   H48     1.989   1_655 S
C186   Be183   1.389   .     S
C186   B93     1.357   .     S
C187   Be186   1.389   .     S
C187   B94     1.358   .     D
C188   Be185   1.390   .     S
C188   B94     1.358   1_565 S
C189   Be188   1.390   .     S
C189   B95     1.356   .     S
C190   Be187   1.389   .     S
C190   B95     1.356   .     D
C191   Be190   1.389   .     S
C191   B96     1.358   .     D
C192   Be189   1.390   .     S
C192   B96     1.358   .     S
Be129  Be130   1.390   .     D
Be129  He130   1.096   .     S
Be130  C129    1.388   1_455 S
Be130  He129   1.096   .     S
B65    C130    1.359   1_655 S
B65    Li65    1.097   .     S
Be131  Be132   1.391   .     D
Be131  He132   1.096   .     S
Be132  He131   1.097   .     S
B66    Li66    1.097   .     S
Be133  Be134   1.392   .     D
Be133  He134   1.097   .     S
Be134  He133   1.097   .     S
B67    Li67    1.098   .     S
Be135  Be136   1.388   .     D
Be135  He136   1.097   .     S
Be136  He135   1.096   .     S
B68    Li68    1.097   .     S
Be137  Be138   1.393   .     D
Be137  He138   1.096   .     S
Be138  He137   1.097   .     S
B69    Li69    1.098   .     S
Be139  Be140   1.396   .     D
Be139  He140   1.096   .     S
Be140  He139   1.096   .     S
B70    Li70    1.099   .     S
Be141  C142    1.388   1_455 S
Be141  Be142   1.394   .     D
Be141  He142   1.096   .     S
Be142  C141    1.391   1_455 S
Be142  He141   1.096   .     S
B71    Li71    1.098   .     S
Be143  Be144   1.396   .     D
Be143  He144   1.096   .     S
Be144  He143   1.097   .     S
B72    C143    1.358   1_455 D
B72    C144    1.356   1_455 S
B72    Li72    1.099   .     S
Be145  Be146   1.395   .     D
Be145  He146   1.096   .     S
Be146  He145   1.097   .     S
B73    Li73    1.099   .     S
Be147  Be148   1.393   .     D
Be147  He148   1.095   .     S
Be148  He147   1.097   .     S
B74    Li74    1.099   .     S
Be149  Be150   1.393   .     D
Be149  He150   1.097   .     S
Be150  He149   1.097   .     S
B75    Li75    1.098   1_655 S
Be151  C152    1.389   1_455 S
Be151  Be152   1.395   .     D
Be151  He152   1.096   .     S
Be152  He151   1.097   .     S
B76    C151    1.357   1_655 D
B76    Li76    1.099   .     S
Be153  Be154   1.391   .     D
Be153  He154   1.097   .     S
Be154  He153   1.097   .     S
B77    Li77    1.098   .     S
Be155  Be156   1.392   .     D
Be155  He156   1.097   .     S
Be156  He155   1.097   .     S
B78    Li78    1.098   .     S
Be157  He157   1.097   .     S
B79    C93     1.356   1_455 D
B79    C157    1.355   1_455 S
B79    Li79    1.098   .     S
Be158  He158   1.097   .     S
B80    Li80    1.098   .     S
Be159  He159   1.097   .     S
B81    Li81    1.098   .     S
Be160  C160    1.389   1_455 S
Be160  He160   1.097   .     S
B82    Li82    1.098   .     S
Be161  Be162   1.393   .     D
Be161  He162   1.097   .     S
Be162  He161   1.097   .     S
B83    Li83    1.098   .     S
Be163  Be164   1.394   .     D
Be163  He164   1.096   .     S
Be164  He163   1.097   .     S
B84    Li84    1.098   .     S
Be165  Be166   1.393   .     D
Be165  He166   1.097   .     S
Be166  He165   1.097   .     S
B85    Li85    1.098   .     S
Be167  Be168   1.394   .     D
Be167  He168   1.096   .     S
Be168  He167   1.096   .     S
B86    Li86    1.099   .     S
Be169  He169   1.097   .     S
Be169  Be231   1.391   .     D
Be170  He170   1.097   .     S
Be170  Be232   1.390   .     D
Be171  Be172   1.393   .     D
Be171  He172   1.097   .     S
Be172  He171   1.097   .     S
B87    Li88    1.097   .     S
Be173  Be174   1.392   .     D
Be173  He174   1.097   .     S
Be174  He173   1.097   .     S
B88    Li89    1.098   .     S
Be175  C178    1.389   1_455 S
Be175  Be176   1.393   .     D
Be175  He176   1.096   .     S
Be176  He175   1.096   .     S
B89    C177    1.356   1_655 S
B89    Li90    1.098   .     S
Be177  Be178   1.392   .     D
Be177  He178   1.097   .     S
Be178  He177   1.097   .     S
B90    Li91    1.098   1_655 S
Be179  Be180   1.392   .     D
Be179  He180   1.097   .     S
Be180  He179   1.097   .     S
B91    Li92    1.098   .     S
Be181  Be182   1.391   .     D
Be181  He182   1.097   .     S
Be182  He181   1.096   .     S
B92    Li93    1.098   .     S
Be183  Be184   1.392   .     D
Be183  He184   1.097   .     S
Be184  C185    1.389   1_565 S
Be184  He183   1.098   1_565 S
B93    C185    1.357   1_565 D
B93    Li94    1.097   1_665 S
Be185  Be186   1.392   1_565 D
Be185  He186   1.097   .     S
Be186  Be185   1.392   1_545 D
Be186  He185   1.097   .     S
B94    C188    1.358   1_545 S
B94    Li95    1.097   .     S
Be187  Be188   1.393   .     D
Be187  He188   1.097   .     S
Be188  He187   1.097   .     S
B95    Li96    1.098   .     S
Be189  Be190   1.393   .     D
Be189  He190   1.097   .     S
Be190  He189   1.096   .     S
B96    Li87    1.098   .     S
Li75   B75     1.098   1_455 S
Li91   B90     1.098   1_455 S
He183  Be184   1.098   1_545 S
Li94   B93     1.097   1_445 S
He191  Be235   1.095   .     S
H49    C195    2.004   .     S
H49    C197    1.996   .     S
H49    C201    2.005   1_455 S
H49    C209    2.006   .     S
H50    C196    1.997   .     S
H50    C199    1.996   .     S
H50    C203    2.002   .     S
H50    C211    1.992   .     S
H51    C193    1.997   .     S
H51    C198    1.990   .     S
H51    C205    2.004   .     S
H51    C213    1.990   .     S
H52    C194    1.999   .     S
H52    C200    1.998   .     S
H52    C207    2.001   .     S
H52    C215    2.008   .     S
H53    C202    2.002   1_455 S
H53    C217    2.010   .     S
H53    C221    2.002   1_455 S
H53    C225    1.995   1_455 S
H54    C204    1.997   .     S
H54    C219    1.994   .     S
H54    C224    2.003   .     S
H54    C227    1.997   .     S
H55    C206    2.002   .     S
H55    C218    2.009   .     S
H55    C223    1.997   1_556 S
H55    C229    1.992   .     S
H56    C208    1.998   .     S
H56    C220    1.990   .     S
H56    C222    1.994   .     S
H56    C231    1.987   .     S
H57    C214    1.992   .     S
H57    C235    2.002   .     S
H57    C237    1.997   .     S
H57    C241    1.996   .     S
H58    C216    2.007   .     S
H58    C236    2.013   .     S
H58    C239    1.998   .     S
H58    C243    1.995   .     S
H59    C210    2.004   .     S
H59    C233    1.997   .     S
H59    C238    1.992   .     S
H59    C245    1.993   .     S
H60    C212    1.997   1_455 S
H60    C234    2.002   1_455 S
H60    C240    2.004   .     S
H60    C247    1.998   .     S
H61    C226    1.999   1_455 S
H61    C246    1.992   1_455 S
H61    C251    1.999   .     S
H61    C253    1.999   .     S
H62    C228    2.003   .     S
H62    C248    2.001   .     S
H62    C252    2.003   .     S
H62    C255    2.002   .     S
H63    C230    1.991   .     S
H63    C242    1.993   .     S
H63    C249    1.992   .     S
H63    C254    1.996   .     S
H64    C232    1.992   .     S
H64    C244    1.995   .     S
H64    C250    1.994   .     S
H64    C256    2.004   .     S
C193   Be192   1.389   .     S
C193   B97     1.358   .     D
C194   Be191   1.390   .     S
C194   B97     1.358   1_565 S
C195   Be194   1.391   .     S
C195   B98     1.358   1_455 D
C196   Be193   1.388   1_655 S
C196   B98     1.359   1_565 S
C197   Be196   1.390   .     S
C197   B99     1.356   .     S
C198   Be195   1.388   .     S
C198   B99     1.357   .     D
C199   Be198   1.388   .     S
C199   B100    1.358   .     D
C200   Be197   1.389   .     S
C200   B100    1.357   .     S
C201   H49     2.005   1_655 S
C201   Be200   1.389   .     S
C201   B101    1.357   1_655 D
C202   H53     2.002   1_655 S
C202   Be199   1.390   .     S
C202   B101    1.355   1_655 S
C203   Be202   1.391   1_655 S
C203   B102    1.355   .     D
C204   Be201   1.388   1_655 S
C204   B102    1.358   .     S
C205   Be204   1.389   .     S
C205   B103    1.357   .     D
C206   Be203   1.389   .     S
C206   B103    1.356   .     S
C207   Be206   1.390   .     S
C207   B104    1.356   .     D
C208   Be205   1.388   .     S
C208   B104    1.358   .     S
C209   Be208   1.390   .     S
C209   B105    1.357   1_455 D
C210   Be207   1.389   1_655 S
C210   B105    1.359   .     S
C211   Be210   1.390   .     S
C211   B106    1.356   .     D
C212   H60     1.997   1_655 S
C212   Be209   1.389   .     S
C212   B106    1.356   .     S
C213   Be212   1.389   .     S
C213   B107    1.356   .     D
C214   Be211   1.389   .     S
C214   B107    1.356   .     S
C215   Be214   1.390   .     S
C215   B108    1.357   .     D
C216   Be213   1.389   .     S
C216   B108    1.359   .     S
C217   Be216   1.390   .     S
C217   B109    1.360   .     S
C218   Be215   1.389   .     S
C218   B109    1.360   .     D
C219   Be218   1.390   .     S
C219   B110    1.356   .     D
C220   Be217   1.389   .     S
C220   B110    1.356   .     S
C221   H53     2.002   1_655 S
C221   B15     1.357   1_656 D
C221   Be219   1.390   1_556 S
C222   B16     1.355   1_556 D
C222   Be220   1.389   1_556 S
C223   H55     1.997   1_554 S
C223   Be221   1.390   .     S
C224   B18     1.357   1_556 D
C224   Be222   1.390   1_656 S
C225   H53     1.995   1_655 S
C225   Be224   1.389   .     S
C225   B111    1.358   1_655 D
C226   H61     1.999   1_655 S
C226   Be223   1.390   .     S
C226   B111    1.357   1_655 S
C227   Be226   1.389   .     S
C227   B112    1.358   .     D
C228   Be225   1.390   .     S
C228   B112    1.358   .     S
C229   Be228   1.389   .     S
C229   B113    1.356   .     D
C230   Be227   1.389   .     S
C230   B113    1.357   .     S
C231   Be230   1.389   .     S
C231   B114    1.354   .     S
C232   Be229   1.389   .     S
C232   B114    1.356   .     D
C233   Be231   1.389   .     S
C233   B115    1.359   .     D
C234   H60     2.002   1_655 S
C234   Be232   1.388   .     S
C234   B116    1.360   .     S
C235   Be234   1.390   .     S
C235   B117    1.358   .     S
C236   Be236   1.391   .     S
C236   B118    1.361   .     S
C237   Be238   1.391   .     S
C237   B119    1.356   .     D
C238   Be237   1.388   .     S
C238   B119    1.357   .     S
C239   Be240   1.389   .     S
C239   B120    1.358   .     D
C240   Be239   1.390   .     S
C240   B120    1.358   .     S
C241   Be242   1.390   .     S
C241   B121    1.356   .     S
C242   Be241   1.389   .     S
C242   B121    1.356   .     D
C243   Be244   1.389   .     S
C243   B122    1.357   .     S
C244   Be243   1.390   .     S
C244   B122    1.355   .     D
C245   Be246   1.390   .     S
C245   B123    1.356   .     D
C246   H61     1.992   1_655 S
C246   Be245   1.388   .     S
C246   B123    1.357   .     S
C247   Be248   1.389   .     S
C247   B124    1.358   1_455 S
C248   Be247   1.390   1_655 S
C248   B124    1.358   .     D
C249   Be250   1.389   .     S
C249   B125    1.357   .     S
C250   Be249   1.389   .     S
C250   B125    1.357   .     D
C251   Be252   1.388   .     S
C251   B126    1.358   1_455 D
C252   Be251   1.390   .     S
C252   B126    1.358   .     S
C253   Be254   1.391   .     S
C253   B127    1.356   .     S
C254   Be253   1.389   .     S
C254   B127    1.358   .     D
C255   Be256   1.389   .     S
C255   B128    1.358   .     D
C256   Be255   1.390   .     S
C256   B128    1.358   .     S
Be191  Be192   1.391   1_565 D
Be191  He193   1.097   .     S
Be192  Be191   1.391   1_545 D
Be192  He192   1.097   .     S
B97    C194    1.358   1_545 S
B97    Li97    1.098   .     S
Be193  C196    1.388   1_455 S
Be193  Be194   1.390   1_565 D
Be193  He195   1.096   .     S
Be194  Be193   1.390   1_545 D
Be194  He194   1.096   .     S
B98    C195    1.358   1_655 D
B98    C196    1.359   1_545 S
B98    Li98    1.098   .     S
Be195  Be196   1.389   .     D
Be195  He197   1.097   .     S
Be196  He196   1.097   .     S
B99    Li99    1.097   .     S
Be197  Be198   1.392   .     D
Be197  He199   1.097   .     S
Be198  He198   1.097   .     S
B100   Li100   1.098   .     S
Be199  Be200   1.396   .     D
Be199  He201   1.096   .     S
Be200  He200   1.096   .     S
B101   C201    1.357   1_455 D
B101   C202    1.355   1_455 S
B101   Li101   1.099   .     S
Be201  C204    1.388   1_455 S
Be201  Be202   1.394   .     D
Be201  He203   1.096   .     S
Be202  C203    1.391   1_455 S
Be202  He202   1.096   .     S
B102   Li102   1.098   .     S
Be203  Be204   1.396   .     D
Be203  He205   1.096   .     S
Be204  He204   1.097   .     S
B103   Li103   1.099   .     S
Be205  Be206   1.394   .     D
Be205  He207   1.096   .     S
Be206  He206   1.097   .     S
B104   Li104   1.098   .     S
Be207  C210    1.389   1_455 S
Be207  Be208   1.394   .     D
Be207  He209   1.097   .     S
Be208  He208   1.097   .     S
B105   C209    1.357   1_655 D
B105   Li105   1.098   .     S
Be209  Be210   1.393   .     D
Be209  He211   1.096   .     S
Be210  He210   1.097   .     S
B106   Li106   1.099   1_655 S
Be211  Be212   1.392   .     D
Be211  He213   1.097   .     S
Be212  He212   1.097   .     S
B107   Li107   1.098   .     S
Be213  Be214   1.395   .     D
Be213  He215   1.096   .     S
Be214  He214   1.096   .     S
B108   Li108   1.098   .     S
Be215  Be216   1.391   .     D
Be215  He217   1.097   .     S
Be216  He216   1.097   .     S
B109   Li109   1.097   .     S
Be217  Be218   1.391   .     D
Be217  He219   1.097   .     S
Be218  He218   1.097   .     S
B110   Li110   1.098   .     S
Be219  C221    1.390   1_554 S
Be219  He220   1.096   1_554 S
Be220  C222    1.389   1_554 S
Be220  He221   1.096   1_554 S
Be221  He222   1.097   1_554 S
Be222  C224    1.390   1_454 S
Be222  He223   1.097   1_554 S
Be223  Be224   1.392   .     D
Be223  He225   1.096   .     S
Be224  He224   1.096   .     S
B111   C225    1.358   1_455 D
B111   C226    1.357   1_455 S
B111   Li111   1.098   .     S
Be225  Be226   1.393   .     D
Be225  He227   1.095   .     S
Be226  He226   1.097   .     S
B112   Li112   1.098   .     S
Be227  Be228   1.393   .     D
Be227  He229   1.097   .     S
Be228  He228   1.097   .     S
B113   Li113   1.098   .     S
Be229  Be230   1.394   .     D
Be229  He231   1.096   .     S
Be230  He230   1.097   .     S
B114   Li114   1.099   .     S
Be231  He232   1.097   .     S
B115   Li115   1.097   1_655 S
Be232  He233   1.097   .     S
B116   Li116   1.097   .     S
Be233  Be234   1.391   .     D
Be233  He256   1.097   .     S
Be234  He234   1.097   .     S
B117   Li117   1.098   .     S
Be235  Be236   1.389   .     D
Be236  He235   1.097   .     S
B118   Li119   1.097   .     S
Be237  Be238   1.392   .     D
Be237  He237   1.097   .     S
Be238  He236   1.097   .     S
B119   Li120   1.097   .     S
Be239  Be240   1.393   .     D
Be239  He239   1.097   .     S
Be240  He238   1.097   .     S
B120   Li121   1.098   .     S
Be241  Be242   1.394   .     D
Be241  He241   1.096   .     S
Be242  He240   1.096   .     S
B121   Li122   1.098   .     S
Be243  Be244   1.392   .     D
Be243  He243   1.097   .     S
Be244  He242   1.097   .     S
B122   Li123   1.098   .     S
Be245  Be246   1.392   .     D
Be245  He245   1.097   .     S
Be246  He244   1.097   .     S
B123   Li124   1.098   .     S
Be247  C248    1.390   1_455 S
Be247  Be248   1.392   .     D
Be247  He247   1.097   .     S
Be248  He246   1.096   .     S
B124   C247    1.358   1_655 S
B124   Li125   1.098   .     S
Be249  Be250   1.392   .     D
Be249  He249   1.097   .     S
Be250  He248   1.097   .     S
B125   Li126   1.097   .     S
Be251  Be252   1.391   1_655 D
Be251  He251   1.097   1_655 S
Be252  Be251   1.391   1_455 D
Be252  He250   1.097   .     S
B126   C251    1.358   1_655 D
B126   Li127   1.095   .     S
Be253  Be254   1.392   .     D
Be253  He253   1.097   .     S
Be254  He252   1.097   .     S
B127   Li128   1.098   .     S
Be255  Be256   1.393   .     D
Be255  He255   1.097   .     S
Be256  He254   1.097   .     S
B128   Li118   1.098   .     S
Li106  B106    1.099   1_455 S
He220  Be219   1.096   1_556 S
He221  Be220   1.096   1_556 S
He222  Be221   1.097   1_556 S
He223  Be222   1.097   1_556 S
Li115  B115    1.097   1_455 S
He251  Be251   1.097   1_455 S
