# Supplementary material for: Data-Driven Search Algorithm for Discovery of Synthesizable Zeolitic Imidazolate Frameworks
Source: JACS Au. 2025 Mar 7;5(3):1460–70. doi: 10.1021/jacsau.5c00077 (PMC11938011; doi:10.1021/jacsau.5c00077)
Supplement: Supplementary file 5 — au5c00077_si_005.zip [file au5c00077_si_005.zip › Tier 2/T-286_63_3_151282.cif]

data_63_3_151282.lmp-nosymm
_audit_creation_date              2023-09-12
_audit_creation_method            'Materials Studio'
_symmetry_space_group_name_H-M    'CMC21'
_symmetry_Int_Tables_number       36
_symmetry_cell_setting            orthorhombic
loop_
_symmetry_equiv_pos_as_xyz
  x,y,z
  -x,-y,z+1/2
  x,-y,z+1/2
  -x,y,z
  x+1/2,y+1/2,z
  -x+1/2,-y+1/2,z+1/2
  x+1/2,-y+1/2,z+1/2
  -x+1/2,y+1/2,z
_cell_length_a                    17.0232
_cell_length_b                    28.0987
_cell_length_c                    28.5959
_cell_angle_alpha                 90.0000
_cell_angle_beta                  90.0000
_cell_angle_gamma                 90.0000
loop_
_atom_site_label
_atom_site_type_symbol
_atom_site_fract_x
_atom_site_fract_y
_atom_site_fract_z
_atom_site_U_iso_or_equiv
_atom_site_adp_type
_atom_site_occupancy
He1    H     0.66093   0.00256   0.04039   0.00000  Uiso   1.00
H1     Zn    0.82008   0.01649   0.38520   0.00000  Uiso   1.00
H3     Zn    0.32008   0.14294   0.23525   0.00000  Uiso   1.00
H5     Zn    0.32025   0.35315   0.24952   0.00000  Uiso   1.00
Be1    C     0.20956   0.49783   0.01564   0.00000  Uiso   1.00
Be3    C     0.29111   0.00756   0.46727   0.00000  Uiso   1.00
C1     N     0.21394   0.01230   0.45209   0.00000  Uiso   1.00
B1     C     0.16921   0.00873   0.49125   0.00000  Uiso   1.00
C3     N     0.28722   0.49766   0.03054   0.00000  Uiso   1.00
He3    H     0.34056   0.00872   0.44270   0.00000  Uiso   1.00
C5     N     0.93366   0.01863   0.10603   0.00000  Uiso   1.00
Li1    H     0.10481   0.01071   0.49113   0.00000  Uiso   1.00
Be5    C     0.95918   0.05936   0.12900   0.00000  Uiso   1.00
He5    H     0.08218   0.08543   0.14346   0.00000  Uiso   1.00
Be7    C     1.04090   0.08115   0.36816   0.00000  Uiso   1.00
C7     N     0.93342   0.03516   0.37736   0.00000  Uiso   1.00
He7    H     0.91743   0.11027   0.36196   0.00000  Uiso   1.00
Be9    C     0.26781   0.13445   0.13541   0.00000  Uiso   1.00
Be11   C     0.23956   0.10155   0.10318   0.00000  Uiso   1.00
C9     N     0.23252   0.05787   0.12552   0.00000  Uiso   1.00
B4     C     0.25436   0.06585   0.17051   0.00000  Uiso   1.00
C11    N     0.27587   0.11172   0.17829   0.00000  Uiso   1.00
He9    H     0.22549   0.10570   0.06596   0.00000  Uiso   1.00
He11   H     0.28108   0.17240   0.13121   0.00000  Uiso   1.00
Li4    H     0.25547   0.03804   0.19745   0.00000  Uiso   1.00
Be13   C     0.66191   0.12149   0.33834   0.00000  Uiso   1.00
Be15   C     0.69476   0.09336   0.37333   0.00000  Uiso   1.00
C13    N     0.75221   0.06482   0.35322   0.00000  Uiso   1.00
B6     C     0.75246   0.07642   0.30712   0.00000  Uiso   1.00
C15    N     0.69812   0.11005   0.29628   0.00000  Uiso   1.00
He13   H     0.68217   0.09196   0.41091   0.00000  Uiso   1.00
He15   H     0.61536   0.14841   0.34014   0.00000  Uiso   1.00
Li6    H     0.79172   0.05994   0.28135   0.00000  Uiso   1.00
Be17   C     0.25325   0.36922   0.15248   0.00000  Uiso   1.00
Be19   C     0.25327   0.40321   0.11703   0.00000  Uiso   1.00
C17    N     0.30083   0.44074   0.13105   0.00000  Uiso   1.00
B8     C     0.32696   0.42892   0.17437   0.00000  Uiso   1.00
C19    N     0.30021   0.38584   0.18872   0.00000  Uiso   1.00
He17   H     0.22393   0.40338   0.08287   0.00000  Uiso   1.00
He19   H     0.22363   0.33462   0.15464   0.00000  Uiso   1.00
Li8    H     0.36636   0.45145   0.19518   0.00000  Uiso   1.00
Be21   C     0.76336   0.38341   0.33960   0.00000  Uiso   1.00
Be23   C     0.76116   0.42093   0.37141   0.00000  Uiso   1.00
C21    N     0.70478   0.45334   0.35650   0.00000  Uiso   1.00
B10    C     0.67652   0.43543   0.31578   0.00000  Uiso   1.00
C23    N     0.70968   0.39306   0.30432   0.00000  Uiso   1.00
He21   H     0.79409   0.42638   0.40393   0.00000  Uiso   1.00
He23   H     0.79892   0.35087   0.33924   0.00000  Uiso   1.00
Li10   H     0.63047   0.45280   0.29503   0.00000  Uiso   1.00
Be25   C     0.54083   0.18283   0.18421   0.00000  Uiso   1.00
C25    N     0.43356   0.15464   0.22110   0.00000  Uiso   1.00
He25   H     0.41777   0.20085   0.16077   0.00000  Uiso   1.00
Be27   C     0.19533   0.27254   0.24707   0.00000  Uiso   1.00
Be29   C     0.19573   0.22309   0.24278   0.00000  Uiso   1.00
C27    N     0.27340   0.20813   0.24007   0.00000  Uiso   1.00
B12    C     0.31722   0.24829   0.24347   0.00000  Uiso   1.00
C29    N     0.27278   0.28809   0.24793   0.00000  Uiso   1.00
He27   H     0.14718   0.19752   0.24102   0.00000  Uiso   1.00
He29   H     0.14636   0.29772   0.24998   0.00000  Uiso   1.00
Li12   H     0.38173   0.24854   0.24296   0.00000  Uiso   1.00
Be31   C     0.54083   0.32026   0.30413   0.00000  Uiso   1.00
C31    N     0.43364   0.34271   0.26361   0.00000  Uiso   1.00
He31   H     0.41755   0.30613   0.32993   0.00000  Uiso   1.00
H7     Zn    0.17900   0.00159   0.09731   0.00000  Uiso   1.00
Li3    H     0.50000   0.37419   0.20674   0.00000  Uiso   1.00
B3     C     0.50000   0.35571   0.24056   0.00000  Uiso   1.00
B14    C     0.50000   0.49530   0.09303   0.00000  Uiso   1.00
Li14   H     0.50000   0.46132   0.07411   0.00000  Uiso   1.00
Li15   H     0.50000   0.11445   0.27235   0.00000  Uiso   1.00
Li16   H     0.50000   0.47085   0.39116   0.00000  Uiso   1.00
B15    C     0.50000   0.13822   0.24190   0.00000  Uiso   1.00
B16    C     1.00000   0.00913   0.38346   0.00000  Uiso   1.00
loop_
_geom_bond_atom_site_label_1
_geom_bond_atom_site_label_2
_geom_bond_distance
_geom_bond_site_symmetry_2
_ccdc_geom_bond_type
He1    Be1     1.097   5_545 S
H1     C7      2.012   .     S
H1     C13     2.004   .     S
H1     C21     2.000   8_645 S
H1     C1      2.002   4_655 S
H3     C11     1.997   .     S
H3     C25     2.001   .     S
H3     C27     2.001   .     S
H3     C15     1.999   4_655 S
H5     C19     1.996   .     S
H5     C29     1.999   .     S
H5     C31     1.994   .     S
H5     C23     1.993   4_655 S
Be1    C3      1.389   .     S
Be1    He1     1.097   5_455 S
Be1    Be3     1.391   6_554 D
Be3    C1      1.390   .     S
Be3    He3     1.097   .     S
Be3    Be1     1.391   6     D
C1     B1      1.358   .     D
C1     H1      2.002   4_655 S
B1     Li1     1.098   .     S
B1     C3      1.358   6     S
C3     B1      1.358   6_554 S
C3     H7      1.997   8     S
C5     Be5     1.389   .     A
C5     H7      1.992   4_655 S
C5     B14     1.358   5_545 A
Be5    Be5     1.390   4_755 A
Be5    He5     1.097   4_655 S
He5    Be5     1.097   4_655 S
Be7    Be7     1.392   4_755 A
Be7    C7      1.389   4_755 A
Be7    He7     1.097   4_755 S
C7     B16     1.360   .     A
C7     Be7     1.389   4_755 A
He7    Be7     1.097   4_755 S
Be9    Be11    1.391   .     D
Be9    C11     1.389   .     S
Be9    He11    1.097   .     S
Be11   C9      1.389   .     S
Be11   He9     1.097   .     S
C9     B4      1.358   .     D
C9     H7      1.995   .     S
B4     C11     1.358   .     S
B4     Li4     1.097   .     S
Be13   Be15    1.392   .     D
Be13   C15     1.389   .     S
Be13   He15    1.097   .     S
Be15   C13     1.389   .     S
Be15   He13    1.097   .     S
C13    B6      1.358   .     D
B6     C15     1.358   .     S
B6     Li6     1.097   .     S
C15    H3      1.999   4_655 S
Be17   Be19    1.393   .     D
Be17   C19     1.390   .     S
Be17   He19    1.097   .     S
Be19   C17     1.389   .     S
Be19   He17    1.097   .     S
C17    B8      1.357   .     D
C17    H7      1.993   8     S
B8     C19     1.357   .     S
B8     Li8     1.098   .     S
Be21   Be23    1.393   .     D
Be21   C23     1.388   .     S
Be21   He23    1.097   .     S
Be23   C21     1.390   .     S
Be23   He21    1.097   .     S
C21    B10     1.357   .     S
C21    H1      2.000   8_655 S
B10    C23     1.358   .     D
B10    Li10    1.098   .     S
C23    H5      1.993   4_655 S
Be25   Be25    1.390   4_655 A
Be25   He25    1.097   4_655 S
Be25   C25     1.389   4_655 A
C25    B15     1.359   .     A
C25    Be25    1.389   4_655 A
He25   Be25    1.097   4_655 S
Be27   Be29    1.395   .     D
Be27   C29     1.389   .     S
Be27   He29    1.097   .     S
Be29   C27     1.390   .     S
Be29   He27    1.096   .     S
C27    B12     1.356   .     S
B12    C29     1.356   .     D
B12    Li12    1.098   .     S
Be31   Be31    1.390   4_655 A
Be31   He31    1.097   4_655 S
Be31   C31     1.389   4_655 A
C31    B3      1.358   .     A
C31    Be31    1.389   4_655 A
He31   Be31    1.097   4_655 S
H7     C3      1.997   8_545 S
H7     C5      1.992   4_655 S
H7     C17     1.993   8_545 S
Li3    B3      1.098   .     S
B3     C31     1.358   4_655 A
B14    Li14    1.098   .     S
B14    C5      1.358   5_455 A
B14    C5      1.358   8_655 A
Li15   B15     1.097   .     S
Li16   B16     1.098   5_455 S
B15    C25     1.359   4_655 A
B16    C7      1.360   4_755 A
B16    Li16    1.098   5_545 S
