# Supplementary material for: Data-Driven Search Algorithm for Discovery of Synthesizable Zeolitic Imidazolate Frameworks
Source: JACS Au. 2025 Mar 7;5(3):1460–70. doi: 10.1021/jacsau.5c00077 (PMC11938011; doi:10.1021/jacsau.5c00077)
Supplement: Supplementary file 5 — au5c00077_si_005.zip [file au5c00077_si_005.zip › Tier 2/T-287_138_3_57692316.cif]

data_138_3_57692316.lmp-nosymm
_audit_creation_date              2023-09-12
_audit_creation_method            'Materials Studio'
_symmetry_space_group_name_H-M    'P42/NCM'
_symmetry_Int_Tables_number       138
_symmetry_cell_setting            tetragonal
loop_
_symmetry_equiv_pos_as_xyz
  x,y,z
  -x,-y,z
  -y+1/2,x+1/2,z+1/2
  y+1/2,-x+1/2,z+1/2
  -x+1/2,y+1/2,-z
  x+1/2,-y+1/2,-z
  y,x,-z+1/2
  -y,-x,-z+1/2
  -x+1/2,-y+1/2,-z+1/2
  x+1/2,y+1/2,-z+1/2
  y,-x,-z
  -y,x,-z
  x,-y,z+1/2
  -x,y,z+1/2
  -y+1/2,-x+1/2,z
  y+1/2,x+1/2,z
_cell_length_a                    17.4664
_cell_length_b                    17.4664
_cell_length_c                    46.6065
_cell_angle_alpha                 90.0000
_cell_angle_beta                  90.0000
_cell_angle_gamma                 90.0000
loop_
_atom_site_label
_atom_site_type_symbol
_atom_site_fract_x
_atom_site_fract_y
_atom_site_fract_z
_atom_site_U_iso_or_equiv
_atom_site_adp_type
_atom_site_occupancy
H1     Zn    0.19773   0.06002   0.03331   0.00000  Uiso   1.00
H5     Zn    0.50155   0.75202   0.15748   0.00000  Uiso   1.00
Be1    C     1.03212   0.23196   0.02084   0.00000  Uiso   1.00
Be5    C     0.09084   0.19909   0.03689   0.00000  Uiso   1.00
C1     N     0.11653   0.13465   0.02234   0.00000  Uiso   1.00
B1     C     0.42576   0.63115   0.00204   0.00000  Uiso   1.00
C5     N     0.47710   0.68914   0.00405   0.00000  Uiso   1.00
He1    H     0.11538   0.21571   0.05764   0.00000  Uiso   1.00
He5    H     0.99704   0.28287   0.02499   0.00000  Uiso   1.00
Li1    H     0.41868   0.58669   0.01848   0.00000  Uiso   1.00
Be9    C     0.42892   0.12748   0.03109   0.00000  Uiso   1.00
C9     N     0.30158   0.10708   0.03116   0.00000  Uiso   1.00
He9    H     0.37722   1.00845   0.03080   0.00000  Uiso   1.00
Be13   C     0.47890   0.62251   0.11365   0.00000  Uiso   1.00
Be17   C     0.49019   0.61125   0.08436   0.00000  Uiso   1.00
C13    N     0.52706   0.67541   0.07343   0.00000  Uiso   1.00
B5     C     0.53800   0.72259   0.09618   0.00000  Uiso   1.00
C17    N     0.51077   0.69269   0.12104   0.00000  Uiso   1.00
He13   H     0.47370   0.56341   0.07046   0.00000  Uiso   1.00
He17   H     0.45172   0.58574   0.12977   0.00000  Uiso   1.00
Li5    H     0.56652   0.77848   0.09468   0.00000  Uiso   1.00
Be21   C     0.30304   0.85931   0.12755   0.00000  Uiso   1.00
C21    N     0.41217   0.82042   0.14885   0.00000  Uiso   1.00
He21   H     0.36565   0.75259   0.11372   0.00000  Uiso   1.00
Be25   C     0.29413   0.14956   0.18630   0.00000  Uiso   1.00
C25    N     0.40624   0.18521   0.16652   0.00000  Uiso   1.00
He25   H     0.35541   0.25825   0.19916   0.00000  Uiso   1.00
Be29   C     0.46063   0.66370   0.23921   0.00000  Uiso   1.00
Be33   C     0.45879   0.72026   0.21825   0.00000  Uiso   1.00
C29    N     0.48596   0.68904   0.19283   0.00000  Uiso   1.00
B9     C     0.50523   0.61562   0.19935   0.00000  Uiso   1.00
C33    N     0.48923   0.59691   0.22702   0.00000  Uiso   1.00
He29   H     0.43915   0.77981   0.21950   0.00000  Uiso   1.00
He33   H     0.33372   0.55695   0.23820   0.00000  Uiso   1.00
Li9    H     0.52923   0.57521   0.18373   0.00000  Uiso   1.00
Li13   H     0.41326   0.08674   0.13832   0.00000  Uiso   1.00
B13    C     0.31679   0.18321   0.03175   0.00000  Uiso   1.00
Li15   H     0.27233   0.22767   0.03167   0.00000  Uiso   1.00
B17    C     0.38153   0.11847   0.15480   0.00000  Uiso   1.00
B15    C     0.38558   0.88558   0.16134   0.00000  Uiso   1.00
Li17   H     0.41480   0.91480   0.17907   0.00000  Uiso   1.00
H9     Zn    1.00000   1.00000   0.25000   0.00000  Uiso   1.00
loop_
_geom_bond_atom_site_label_1
_geom_bond_atom_site_label_2
_geom_bond_distance
_geom_bond_site_symmetry_2
_ccdc_geom_bond_type
H1     C1      1.993   .     S
H1     C9      1.994   .     S
H1     C5      1.995   16_445 S
H1     C13     1.995   16_445 S
H5     C17     1.996   .     S
H5     C21     2.007   .     S
H5     C29     2.000   .     S
H5     C25     1.993   2_665 S
Be1    Be5     1.393   1_655 D
Be1    He5     1.097   .     S
Be1    C5      1.390   5_645 S
Be5    Be1     1.393   1_455 D
Be5    C1      1.389   .     S
Be5    He1     1.097   .     S
C1     B1      1.357   5_545 S
B1     C5      1.356   .     D
B1     Li1     1.098   .     S
B1     C1      1.357   5     S
C5     H1      1.995   16    S
C5     Be1     1.390   5_655 S
Be9    Be9     1.393   15    A
Be9    C9      1.389   15    A
Be9    He9     1.097   15_655 S
C9     B13     1.356   .     A
C9     Be9     1.389   15    A
He9    Be9     1.097   15_565 S
Be13   Be17    1.393   .     D
Be13   C17     1.389   .     S
Be13   He17    1.097   .     S
Be17   C13     1.389   .     S
Be17   He13    1.096   .     S
C13    B5      1.356   .     D
C13    H1      1.995   16    S
B5     C17     1.357   .     S
B5     Li5     1.098   .     S
Be21   C21     1.389   16_455 A
Be21   He21    1.097   16_455 S
Be21   Be21    1.390   16_455 A
C21    B15     1.360   .     A
C21    Be21    1.389   16_455 A
He21   Be21    1.097   16_455 S
Be25   Be25    1.391   15    A
Be25   He25    1.097   15    S
Be25   C25     1.389   15    A
C25    B17     1.358   .     A
C25    H5      1.993   2_665 S
C25    Be25    1.389   15    A
He25   Be25    1.097   15    S
Be29   Be33    1.390   .     D
Be29   C33     1.391   .     S
Be29   He33    1.097   8_665 S
Be33   C29     1.388   .     S
Be33   He29    1.097   .     S
C29    B9      1.360   .     S
B9     C33     1.359   .     D
B9     Li9     1.097   .     S
C33    H9      2.012   9_665 S
He33   Be29    1.097   8_665 S
Li13   B17     1.098   .     S
B13    C9      1.356   15    A
B13    Li15    1.098   .     S
B17    C25     1.358   15    A
B15    C21     1.360   16_455 A
B15    Li17    1.097   .     S
H9     C33     2.012   9_665 S
H9     C33     2.012   10    S
H9     C33     2.012   15_665 S
H9     C33     2.012   16    S
