# Supplementary material for: Data-Driven Search Algorithm for Discovery of Synthesizable Zeolitic Imidazolate Frameworks
Source: JACS Au. 2025 Mar 7;5(3):1460–70. doi: 10.1021/jacsau.5c00077 (PMC11938011; doi:10.1021/jacsau.5c00077)
Supplement: Supplementary file 5 — au5c00077_si_005.zip [file au5c00077_si_005.zip › Tier 2/T-288_69_3_76220.cif]

data_69_3_76220.lmp-nosymm
_audit_creation_date              2023-09-12
_audit_creation_method            'Materials Studio'
_symmetry_space_group_name_H-M    'C2'
_symmetry_Int_Tables_number       5
_symmetry_cell_setting            monoclinic
loop_
_symmetry_equiv_pos_as_xyz
  x,y,z
  -x,y,-z
  x+1/2,y+1/2,z
  -x+1/2,y+1/2,-z
_cell_length_a                    18.6429
_cell_length_b                    50.5162
_cell_length_c                    35.9738
_cell_angle_alpha                 90.0000
_cell_angle_beta                  89.9990
_cell_angle_gamma                 90.0000
loop_
_atom_site_label
_atom_site_type_symbol
_atom_site_fract_x
_atom_site_fract_y
_atom_site_fract_z
_atom_site_U_iso_or_equiv
_atom_site_adp_type
_atom_site_occupancy
H1     Zn   -0.09161   0.24876  -0.16632   0.00000  Uiso   1.00
H3     Zn    0.09139   0.34566  -0.16346   0.00000  Uiso   1.00
H5     Zn    0.59095   0.24904  -0.16568   0.00000  Uiso   1.00
H7     Zn    0.40970   0.34619  -0.16276   0.00000  Uiso   1.00
H9     Zn    0.08370   0.14721  -0.17424   0.00000  Uiso   1.00
H11    Zn   -0.08311   0.44812  -0.16278   0.00000  Uiso   1.00
H13    Zn    0.40561   0.14984  -0.16733   0.00000  Uiso   1.00
H15    Zn    0.59184   0.44658  -0.15666   0.00000  Uiso   1.00
H17    Zn    0.08631   0.05045  -0.07229   0.00000  Uiso   1.00
H18    Zn    0.41316   0.04960  -0.07238   0.00000  Uiso   1.00
Be1    C     0.02637   0.30631  -0.10749   0.00000  Uiso   1.00
Be2    C    -0.01585   0.28356  -0.10819   0.00000  Uiso   1.00
C1     N    -0.03220   0.27791  -0.14501   0.00000  Uiso   1.00
B1     C     0.00041   0.29707  -0.16532   0.00000  Uiso   1.00
C2     N     0.03681   0.31462  -0.14390   0.00000  Uiso   1.00
He1    H    -0.03532   0.27099  -0.08549   0.00000  Uiso   1.00
He2    H     0.04966   0.31716  -0.08405   0.00000  Uiso   1.00
Li1    H    -0.00203   0.29818  -0.19579   0.00000  Uiso   1.00
Be5    C     0.47402   0.30674  -0.10679   0.00000  Uiso   1.00
Be6    C     0.51604   0.28394  -0.10751   0.00000  Uiso   1.00
C5     N     0.53233   0.27830  -0.14433   0.00000  Uiso   1.00
B3     C     0.49990   0.29750  -0.16464   0.00000  Uiso   1.00
C6     N     0.46365   0.31507  -0.14321   0.00000  Uiso   1.00
He5    H     0.53540   0.27134  -0.08483   0.00000  Uiso   1.00
He6    H     0.45083   0.31762  -0.08335   0.00000  Uiso   1.00
Li3    H     0.50235   0.29861  -0.19510   0.00000  Uiso   1.00
Be9    C     0.71278   0.25829  -0.10861   0.00000  Uiso   1.00
Be10   C    -0.21245   0.25825  -0.10876   0.00000  Uiso   1.00
C9     N    -0.18963   0.25268  -0.14469   0.00000  Uiso   1.00
B5     C     0.74969   0.24893  -0.16479   0.00000  Uiso   1.00
C10    N     0.68936   0.25273  -0.14443   0.00000  Uiso   1.00
He9    H    -0.17394   0.26212  -0.08639   0.00000  Uiso   1.00
He10   H     0.67465   0.26221  -0.08608   0.00000  Uiso   1.00
Li5    H     0.74943   0.24410  -0.19457   0.00000  Uiso   1.00
Be13   C     0.28757   0.33869  -0.10552   0.00000  Uiso   1.00
Be14   C     0.21282   0.33851  -0.10569   0.00000  Uiso   1.00
C13    N     0.18988   0.34294  -0.14190   0.00000  Uiso   1.00
B7     C     0.25053   0.34618  -0.16222   0.00000  Uiso   1.00
C14    N     0.31095   0.34327  -0.14161   0.00000  Uiso   1.00
He13   H     0.17447   0.33529  -0.08306   0.00000  Uiso   1.00
He14   H     0.32563   0.33567  -0.08270   0.00000  Uiso   1.00
Li7    H     0.25071   0.35016  -0.19224   0.00000  Uiso   1.00
Be17   C    -0.14271   0.28063  -0.23123   0.00000  Uiso   1.00
C17    N    -0.10697   0.25790  -0.21984   0.00000  Uiso   1.00
B9     C    -0.08602   0.24568   0.74833   0.00000  Uiso   1.00
He17   H    -0.16583   0.29453  -0.21108   0.00000  Uiso   1.00
Li9    H    -0.05669   0.22687   0.74773   0.00000  Uiso   1.00
Be18   C     0.64115   0.28060  -0.23093   0.00000  Uiso   1.00
B10    C     0.58415   0.24565   0.74888   0.00000  Uiso   1.00
C18    N     0.60537   0.25792  -0.21938   0.00000  Uiso   1.00
He18   H     0.66453   0.29452  -0.21090   0.00000  Uiso   1.00
Li10   H     0.55478   0.22685   0.74842   0.00000  Uiso   1.00
Be21   C     0.36073   0.31646  -0.22989   0.00000  Uiso   1.00
B11    C     0.41606   0.35232   0.75195   0.00000  Uiso   1.00
C21    N     0.39574   0.33895  -0.21702   0.00000  Uiso   1.00
He21   H     0.33818   0.30178  -0.21069   0.00000  Uiso   1.00
Li11   H     0.44469   0.37127  -0.24744   0.00000  Uiso   1.00
Be22   C     0.14230   0.31577  -0.23019   0.00000  Uiso   1.00
C22    N     0.10667   0.33818  -0.21752   0.00000  Uiso   1.00
B12    C     0.08616   0.35138   0.75136   0.00000  Uiso   1.00
He22   H     0.16508   0.30123  -0.21086   0.00000  Uiso   1.00
Li12   H     0.05700   0.37022   0.75183   0.00000  Uiso   1.00
Be25   C    -0.03437   0.17300  -0.12933   0.00000  Uiso   1.00
Be26   C    -0.07478   0.19615  -0.12781   0.00000  Uiso   1.00
C25    N    -0.05445   0.21221  -0.15728   0.00000  Uiso   1.00
B13    C    -0.00173   0.19868  -0.17513   0.00000  Uiso   1.00
C26    N     0.01146   0.17465  -0.15968   0.00000  Uiso   1.00
He25   H    -0.11709   0.20216  -0.10839   0.00000  Uiso   1.00
He26   H    -0.03510   0.15553  -0.11124   0.00000  Uiso   1.00
Li13   H     0.02622   0.20611  -0.19982   0.00000  Uiso   1.00
Be29   C     0.01545   0.41540  -0.11461   0.00000  Uiso   1.00
Be30   C     0.05553   0.39218  -0.11510   0.00000  Uiso   1.00
C29    N     0.04873   0.38072  -0.15000   0.00000  Uiso   1.00
B15    C     0.00393   0.39696  -0.16919   0.00000  Uiso   1.00
C30    N    -0.01615   0.41859  -0.14931   0.00000  Uiso   1.00
He29   H     0.08904   0.38322  -0.09344   0.00000  Uiso   1.00
He30   H     0.00756   0.42989  -0.09227   0.00000  Uiso   1.00
Li15   H    -0.01255   0.39348  -0.19804   0.00000  Uiso   1.00
Be33   C     0.52402   0.17592  -0.12326   0.00000  Uiso   1.00
Be34   C     0.56706   0.19843  -0.12323   0.00000  Uiso   1.00
C33    N     0.54991   0.21344  -0.15429   0.00000  Uiso   1.00
B17    C     0.49622   0.20004  -0.17153   0.00000  Uiso   1.00
C34    N     0.47961   0.17696  -0.15421   0.00000  Uiso   1.00
He33   H     0.60930   0.20460  -0.10386   0.00000  Uiso   1.00
He34   H     0.52202   0.15927  -0.10373   0.00000  Uiso   1.00
Li17   H     0.47028   0.20680  -0.19719   0.00000  Uiso   1.00
Be37   C     0.49406   0.41290  -0.10949   0.00000  Uiso   1.00
Be38   C     0.45196   0.39020  -0.11122   0.00000  Uiso   1.00
C37    N     0.45577   0.38015  -0.14710   0.00000  Uiso   1.00
B19    C     0.50089   0.39664  -0.16564   0.00000  Uiso   1.00
C38    N     0.52400   0.41714  -0.14435   0.00000  Uiso   1.00
He37   H     0.41892   0.38072  -0.08980   0.00000  Uiso   1.00
He38   H     0.50440   0.42638  -0.08619   0.00000  Uiso   1.00
Li19   H     0.51528   0.39418  -0.19500   0.00000  Uiso   1.00
Be41   C     0.27712   0.18014  -0.13548   0.00000  Uiso   1.00
Be42   C     0.20248   0.17942  -0.13733   0.00000  Uiso   1.00
C41    N     0.18285   0.15956  -0.16203   0.00000  Uiso   1.00
B21    C     0.24538   0.14860  -0.17373   0.00000  Uiso   1.00
C42    N     0.30386   0.16071  -0.15900   0.00000  Uiso   1.00
He41   H     0.16204   0.19165  -0.12331   0.00000  Uiso   1.00
He42   H     0.31309   0.19308  -0.11960   0.00000  Uiso   1.00
Li21   H     0.24833   0.13223  -0.19377   0.00000  Uiso   1.00
Be45   C     0.72060   0.41673  -0.12608   0.00000  Uiso   1.00
Be46   C    -0.20477   0.41715  -0.12769   0.00000  Uiso   1.00
C45    N    -0.18419   0.43688  -0.15239   0.00000  Uiso   1.00
B23    C     0.75366   0.44809  -0.16424   0.00000  Uiso   1.00
C46    N     0.69458   0.43620  -0.14973   0.00000  Uiso   1.00
He45   H    -0.16503   0.40475  -0.11346   0.00000  Uiso   1.00
He46   H     0.68426   0.40390  -0.11024   0.00000  Uiso   1.00
Li23   H     0.75138   0.46441  -0.18437   0.00000  Uiso   1.00
Be49   C     0.04252   0.11427  -0.24107   0.00000  Uiso   1.00
C49    N     0.07429   0.13730  -0.22798   0.00000  Uiso   1.00
He49   H     0.02318   0.09887  -0.22213   0.00000  Uiso   1.00
Be50   C     0.43663   0.11496  -0.23314   0.00000  Uiso   1.00
B25    C     0.40142   0.15392   0.74820   0.00000  Uiso   1.00
C50    N     0.41404   0.13951  -0.22064   0.00000  Uiso   1.00
He50   H     0.45072   0.09898  -0.21390   0.00000  Uiso   1.00
Li25   H     0.38224   0.17439   0.74856   0.00000  Uiso   1.00
Be53   C     0.54530   0.48146  -0.22034   0.00000  Uiso   1.00
B26    C     0.59901   0.44599  -0.24120   0.00000  Uiso   1.00
C53    N     0.57983   0.45844  -0.20924   0.00000  Uiso   1.00
He53   H     0.52357   0.49552  -0.20001   0.00000  Uiso   1.00
Li26   H     0.62800   0.42710  -0.24198   0.00000  Uiso   1.00
Be54   C    -0.02710   0.48038  -0.22749   0.00000  Uiso   1.00
C54    N    -0.06986   0.45946  -0.21577   0.00000  Uiso   1.00
B27    C    -0.09329   0.44766  -0.24746   0.00000  Uiso   1.00
He54   H    -0.00046   0.49351  -0.20750   0.00000  Uiso   1.00
Li27   H    -0.12895   0.43037  -0.24780   0.00000  Uiso   1.00
Be57   C    -0.00856   0.08051  -0.12435   0.00000  Uiso   1.00
Be58   C    -0.01006   0.10291  -0.14681   0.00000  Uiso   1.00
C57    N     0.05716   0.11471  -0.14563   0.00000  Uiso   1.00
B29    C     0.09710   0.09914  -0.12288   0.00000  Uiso   1.00
C58    N     0.05984   0.07809  -0.10952   0.00000  Uiso   1.00
He57   H    -0.05400   0.11145  -0.16313   0.00000  Uiso   1.00
He58   H    -0.05086   0.06611  -0.11813   0.00000  Uiso   1.00
Li29   H     0.15344   0.10310  -0.11610   0.00000  Uiso   1.00
Be61   C     0.01560   0.50670  -0.09747   0.00000  Uiso   1.00
Be62   C     0.01638   0.48360  -0.11855   0.00000  Uiso   1.00
C61    N    -0.05357   0.47795  -0.12933   0.00000  Uiso   1.00
B31    C    -0.09391   0.49802  -0.11542   0.00000  Uiso   1.00
C62    N    -0.05479   0.51553  -0.09517   0.00000  Uiso   1.00
He61   H     0.06128   0.47074  -0.12646   0.00000  Uiso   1.00
He62   H     0.05947   0.51728  -0.08362   0.00000  Uiso   1.00
Li31   H    -0.15227   0.49935  -0.11894   0.00000  Uiso   1.00
Be65   C     0.50539   0.08353  -0.12098   0.00000  Uiso   1.00
Be66   C     0.50415   0.10679  -0.14161   0.00000  Uiso   1.00
C65    N     0.43528   0.11719  -0.14003   0.00000  Uiso   1.00
B33    C     0.39698   0.09989  -0.11907   0.00000  Uiso   1.00
C66    N     0.43700   0.07914  -0.10703   0.00000  Uiso   1.00
He65   H     0.54717   0.11681  -0.15692   0.00000  Uiso   1.00
He66   H     0.54961   0.06979  -0.11544   0.00000  Uiso   1.00
Li33   H     0.33994   0.10244  -0.11252   0.00000  Uiso   1.00
Be69   C     0.48834   0.50491  -0.09305   0.00000  Uiso   1.00
Be70   C     0.49001   0.48117  -0.11267   0.00000  Uiso   1.00
C69    N     0.56024   0.47651  -0.12391   0.00000  Uiso   1.00
B35    C     0.59820   0.49775  -0.11177   0.00000  Uiso   1.00
C70    N     0.55745   0.51513  -0.09217   0.00000  Uiso   1.00
He69   H     0.44664   0.46727  -0.11928   0.00000  Uiso   1.00
He70   H     0.44359   0.51509  -0.07937   0.00000  Uiso   1.00
Li35   H     0.65614   0.50007  -0.11607   0.00000  Uiso   1.00
Be73   C     0.28705   0.04922  -0.02032   0.00000  Uiso   1.00
Be74   C     0.21243   0.04953  -0.02032   0.00000  Uiso   1.00
C73    N     0.18915   0.05084  -0.05687   0.00000  Uiso   1.00
B37    C     0.24977   0.05082  -0.07777   0.00000  Uiso   1.00
C74    N     0.31038   0.05024  -0.05688   0.00000  Uiso   1.00
Li37   H     0.24979   0.05175  -0.10819   0.00000  Uiso   1.00
He73   H     0.67490   0.04860  -0.00288   0.00000  Uiso   1.00
He74   H    -0.17436   0.04926  -0.00289   0.00000  Uiso   1.00
He76   H     0.53689   0.10210   0.03396   0.00000  Uiso   1.00
Be77   C    -0.01846   0.08686   0.01680   0.00000  Uiso   1.00
C77    N     0.02891   0.06080  -0.02764   0.00000  Uiso   1.00
He77   H     0.03669   0.10341  -0.03407   0.00000  Uiso   1.00
Be79   C     0.51857   0.08549   0.01676   0.00000  Uiso   1.00
C79    N     0.47093   0.05940  -0.02761   0.00000  Uiso   1.00
H21    Zn    0.58984   0.25139   0.66367   0.00000  Uiso   1.00
H23    Zn    0.41055   0.34916   0.66651   0.00000  Uiso   1.00
H25    Zn   -0.09248   0.25171   0.66313   0.00000  Uiso   1.00
H27    Zn    0.09247   0.34799   0.66595   0.00000  Uiso   1.00
H29    Zn    0.40728   0.15130   0.66346   0.00000  Uiso   1.00
H31    Zn    0.59114   0.44990   0.67431   0.00000  Uiso   1.00
H33    Zn    0.08442   0.15047   0.65643   0.00000  Uiso   1.00
H35    Zn   -0.08466   0.44973   0.66809   0.00000  Uiso   1.00
H37    Zn    0.08659   1.04643   0.57212   0.00000  Uiso   1.00
H38    Zn    0.41336   0.04917   0.57275   0.00000  Uiso   1.00
Be81   C     0.47649   0.31180   0.60814   0.00000  Uiso   1.00
Be82   C     0.51768   0.28880   0.60752   0.00000  Uiso   1.00
C81    N     0.53260   0.28170   0.64401   0.00000  Uiso   1.00
B41    C     0.50016   0.30028   0.66543   0.00000  Uiso   1.00
C82    N     0.46530   0.31883   0.64502   0.00000  Uiso   1.00
He82   H     0.53723   0.27693   0.58412   0.00000  Uiso   1.00
He83   H     0.45443   0.32365   0.58532   0.00000  Uiso   1.00
Li41   H     0.50174   0.30024   0.69595   0.00000  Uiso   1.00
Be85   C     0.02593   0.31074   0.60777   0.00000  Uiso   1.00
Be86   C    -0.01711   0.28820   0.60718   0.00000  Uiso   1.00
C85    N    -0.03331   0.28149   0.64366   0.00000  Uiso   1.00
B43    C     0.00025   0.29980   0.66505   0.00000  Uiso   1.00
C86    N     0.03709   0.31781   0.64463   0.00000  Uiso   1.00
He86   H    -0.03726   0.27645   0.58380   0.00000  Uiso   1.00
He87   H     0.04946   0.32218   0.58496   0.00000  Uiso   1.00
Li43   H    -0.00184   0.29994   0.69555   0.00000  Uiso   1.00
Be89   C    -0.21439   0.26232   0.60658   0.00000  Uiso   1.00
Be90   C     0.71084   0.26220   0.60673   0.00000  Uiso   1.00
C89    N     0.68805   0.25570   0.64235   0.00000  Uiso   1.00
B45    C     0.74877   0.25149   0.66226   0.00000  Uiso   1.00
C90    N    -0.19092   0.25589   0.64210   0.00000  Uiso   1.00
He90   H     0.67234   0.26656   0.58454   0.00000  Uiso   1.00
He91   H    -0.17629   0.26685   0.58427   0.00000  Uiso   1.00
Li45   H     0.74906   0.24594   0.69177   0.00000  Uiso   1.00
Be93   C     0.21470   0.34249   0.60821   0.00000  Uiso   1.00
Be94   C     0.28945   0.34280   0.60838   0.00000  Uiso   1.00
C93    N     0.31219   0.34646   0.64480   0.00000  Uiso   1.00
B47    C     0.25140   0.34877   0.66525   0.00000  Uiso   1.00
C94    N     0.19113   0.34596   0.64451   0.00000  Uiso   1.00
He94   H     0.32794   0.34041   0.58561   0.00000  Uiso   1.00
He95   H     0.17675   0.33977   0.58526   0.00000  Uiso   1.00
Li47   H     0.25107   0.35196   0.69544   0.00000  Uiso   1.00
Be97   C    -0.14280   0.28123   0.73014   0.00000  Uiso   1.00
C97    N    -0.10708   0.25889   0.71730   0.00000  Uiso   1.00
He98   H    -0.16599   0.29576   0.71093   0.00000  Uiso   1.00
Be98   C     0.64092   0.28114   0.73044   0.00000  Uiso   1.00
C98    N     0.60499   0.25881   0.71776   0.00000  Uiso   1.00
He99   H     0.66403   0.29562   0.71111   0.00000  Uiso   1.00
Be101  C     0.36078   0.31708   0.73147   0.00000  Uiso   1.00
C101   N     0.39576   0.33997   0.72010   0.00000  Uiso   1.00
He102  H     0.33823   0.30306   0.71132   0.00000  Uiso   1.00
Be102  C     0.14252   0.31630   0.73117   0.00000  Uiso   1.00
C102   N     0.10701   0.33903   0.71961   0.00000  Uiso   1.00
He103  H     0.16550   0.30230   0.71113   0.00000  Uiso   1.00
Be105  C     0.52599   0.17808   0.62032   0.00000  Uiso   1.00
Be106  C     0.56813   0.20083   0.62063   0.00000  Uiso   1.00
C105   N     0.54982   0.21567   0.65171   0.00000  Uiso   1.00
B53    C     0.49648   0.20188   0.66866   0.00000  Uiso   1.00
C106   N     0.48112   0.17874   0.65115   0.00000  Uiso   1.00
He106  H     0.61044   0.20730   0.60149   0.00000  Uiso   1.00
He107  H     0.52500   0.16149   0.60064   0.00000  Uiso   1.00
Li53   H     0.46982   0.20841   0.69425   0.00000  Uiso   1.00
Be109  C     0.47637   0.42358   0.62803   0.00000  Uiso   1.00
Be110  C     0.43479   0.40073   0.62651   0.00000  Uiso   1.00
C109   N     0.45149   0.38517   0.65713   0.00000  Uiso   1.00
B55    C     0.50350   0.39867   0.67562   0.00000  Uiso   1.00
C110   N     0.51936   0.42228   0.65953   0.00000  Uiso   1.00
He110  H     0.39389   0.39464   0.60634   0.00000  Uiso   1.00
He111  H     0.47813   0.44065   0.60920   0.00000  Uiso   1.00
Li55   H     0.52878   0.39160   0.70129   0.00000  Uiso   1.00
Be113  C    -0.01730   0.18344   0.61018   0.00000  Uiso   1.00
Be114  C    -0.05836   0.20639   0.61215   0.00000  Uiso   1.00
C113   N    -0.05089   0.21701   0.64755   0.00000  Uiso   1.00
B57    C    -0.00469   0.20062   0.66552   0.00000  Uiso   1.00
C114   N     0.01566   0.17965   0.64441   0.00000  Uiso   1.00
He114  H    -0.09308   0.21566   0.59129   0.00000  Uiso   1.00
He115  H    -0.00946   0.16956   0.58710   0.00000  Uiso   1.00
Li57   H     0.01248   0.20352   0.69439   0.00000  Uiso   1.00
Be117  C     0.01015   0.41702   0.61812   0.00000  Uiso   1.00
Be118  C     0.05098   0.39398   0.61796   0.00000  Uiso   1.00
C117   N     0.04757   0.38273   0.65314   0.00000  Uiso   1.00
B59    C     0.00399   0.39890   0.67315   0.00000  Uiso   1.00
C118   N    -0.01851   0.42029   0.65348   0.00000  Uiso   1.00
He118  H     0.08282   0.38501   0.59564   0.00000  Uiso   1.00
He119  H    -0.00009   0.43135   0.59583   0.00000  Uiso   1.00
Li59   H    -0.00978   0.39554   0.70241   0.00000  Uiso   1.00
Be121  C     0.21064   0.18189   0.62538   0.00000  Uiso   1.00
Be122  C     0.28532   0.18210   0.62696   0.00000  Uiso   1.00
C121   N     0.30706   0.16246   0.65150   0.00000  Uiso   1.00
B61    C     0.24570   0.15071   0.66338   0.00000  Uiso   1.00
C122   N     0.18592   0.16213   0.64897   0.00000  Uiso   1.00
He122  H     0.32448   0.19482   0.61286   0.00000  Uiso   1.00
He123  H     0.17328   0.19442   0.60972   0.00000  Uiso   1.00
Li61   H     0.24449   0.13433   0.68344   0.00000  Uiso   1.00
Be125  C    -0.21196   0.41934   0.63677   0.00000  Uiso   1.00
Be126  C     0.71336   0.41937   0.63816   0.00000  Uiso   1.00
C125   N     0.69186   0.43886   0.66301   0.00000  Uiso   1.00
B63    C     0.75343   0.45029   0.67524   0.00000  Uiso   1.00
C126   N    -0.18691   0.43880   0.66076   0.00000  Uiso   1.00
He126  H     0.67406   0.40691   0.62370   0.00000  Uiso   1.00
He127  H    -0.17485   0.40683   0.62092   0.00000  Uiso   1.00
Li63   H     0.75489   0.46651   0.69554   0.00000  Uiso   1.00
Be129  C     0.04229   0.11510   0.72027   0.00000  Uiso   1.00
B65    C     0.09151   0.15138   0.74113   0.00000  Uiso   1.00
C129   N     0.07389   0.13864   0.70916   0.00000  Uiso   1.00
He130  H     0.02231   0.10070   0.69997   0.00000  Uiso   1.00
Li65   H     0.11815   0.17069   0.74190   0.00000  Uiso   1.00
Be130  C     0.43685   0.11534   0.72823   0.00000  Uiso   1.00
C130   N     0.41432   0.14013   0.71655   0.00000  Uiso   1.00
He131  H     0.45118   0.09971   0.70847   0.00000  Uiso   1.00
Be133  C     0.54551   0.48230   0.74100   0.00000  Uiso   1.00
C133   N     0.58020   0.45981   0.72793   0.00000  Uiso   1.00
He134  H     0.52432   0.49741   0.72208   0.00000  Uiso   1.00
Be134  C    -0.02724   0.48080   0.73381   0.00000  Uiso   1.00
C134   N    -0.07006   0.46014   0.72131   0.00000  Uiso   1.00
He135  H    -0.00073   0.49434   0.71431   0.00000  Uiso   1.00
Be137  C     0.50722   0.08481   0.61784   0.00000  Uiso   1.00
Be138  C     0.50656   0.10859   0.63727   0.00000  Uiso   1.00
C137   N     0.43727   0.11867   0.63631   0.00000  Uiso   1.00
B69    C     0.39807   0.10058   0.61717   0.00000  Uiso   1.00
C138   N     0.43802   0.07973   0.60545   0.00000  Uiso   1.00
He138  H     0.55024   0.11919   0.65126   0.00000  Uiso   1.00
He139  H     0.55152   0.07112   0.61217   0.00000  Uiso   1.00
Li69   H     0.34053   0.10270   0.61153   0.00000  Uiso   1.00
Be141  C     0.49353   0.51538   0.62401   0.00000  Uiso   1.00
Be142  C     0.49385   0.49302   0.64656   0.00000  Uiso   1.00
C141   N     0.56218   0.48206   0.64561   0.00000  Uiso   1.00
B71    C     0.60095   0.49806   0.62287   0.00000  Uiso   1.00
C142   N     0.56185   0.51859   0.60931   0.00000  Uiso   1.00
He142  H     0.45045   0.48398   0.66278   0.00000  Uiso   1.00
He143  H     0.44999   0.52924   0.61760   0.00000  Uiso   1.00
Li71   H     0.65775   0.49477   0.61625   0.00000  Uiso   1.00
Be145  C    -0.01432   0.09101   0.59281   0.00000  Uiso   1.00
Be146  C    -0.01461   0.11477   0.61241   0.00000  Uiso   1.00
C145   N     0.05517   0.12020   0.62370   0.00000  Uiso   1.00
B73    C     0.09484   0.09936   0.61163   0.00000  Uiso   1.00
C146   N     0.05557   0.08153   0.59201   0.00000  Uiso   1.00
He146  H    -0.05911   0.12818   0.61899   0.00000  Uiso   1.00
He147  H    -0.05822   0.08036   0.57910   0.00000  Uiso   1.00
Li73   H     0.15292   0.09767   0.61601   0.00000  Uiso   1.00
Be149  C     0.01508   0.50697   0.60095   0.00000  Uiso   1.00
Be150  C     0.01517   0.48444   0.62321   0.00000  Uiso   1.00
C149   N    -0.05506   0.47915   0.63387   0.00000  Uiso   1.00
B75    C    -0.09490   0.49886   0.61864   0.00000  Uiso   1.00
C150   N    -0.05517   0.51579   0.59772   0.00000  Uiso   1.00
He150  H     0.05979   0.47173   0.63201   0.00000  Uiso   1.00
He151  H     0.05935   0.51712   0.58683   0.00000  Uiso   1.00
Li75   H    -0.15332   0.50032   0.62173   0.00000  Uiso   1.00
Be153  C     0.28772   0.04688   0.52052   0.00000  Uiso   1.00
Be154  C     0.21314   0.04588   0.52037   0.00000  Uiso   1.00
C153   N     0.18954   0.04627   0.55688   0.00000  Uiso   1.00
B77    C     0.24991   0.04783   0.57786   0.00000  Uiso   1.00
C154   N     0.31066   0.04832   0.55709   0.00000  Uiso   1.00
He154  H     0.17525   0.04460   0.49716   0.00000  Uiso   1.00
He155  H     0.32595   0.04699   0.49740   0.00000  Uiso   1.00
Li77   H     0.24966   0.04860   0.60825   0.00000  Uiso   1.00
Be159  C     0.51852   0.08442   0.48324   0.00000  Uiso   1.00
C157   N     0.47098   0.05835   0.52764   0.00000  Uiso   1.00
He159  H     0.46326   0.10107   0.53390   0.00000  Uiso   1.00
Be161  C     0.48146   0.50977   0.48322   0.00000  Uiso   1.00
C159   N     0.52900   0.53586   0.52761   0.00000  Uiso   1.00
He161  H     0.53692   0.49320   0.53404   0.00000  Uiso   1.00
Li39   H     0.00000   0.52280  -0.00000   0.00000  Uiso   1.00
B39    C    -0.00000   1.04593   0.00000   0.00000  Uiso   1.00
Li40   H     0.50000   0.52425   0.00000   0.00000  Uiso   1.00
B40    C     0.50000   1.04451  -0.00000   0.00000  Uiso   1.00
Li78   H    -0.00000   0.52176   0.50000   0.00000  Uiso   1.00
B79    C    -0.00000   0.05075   0.50000   0.00000  Uiso   1.00
Li80   H    -0.00000   0.07247   0.50000   0.00000  Uiso   1.00
B80    C    -0.00000   0.54347   0.50000   0.00000  Uiso   1.00
loop_
_geom_bond_atom_site_label_1
_geom_bond_atom_site_label_2
_geom_bond_distance
_geom_bond_site_symmetry_2
_ccdc_geom_bond_type
H1     C1      1.996   .     S
H1     C9      1.996   .     S
H1     C17     2.000   .     S
H1     C25     1.999   .     S
H3     C2      1.998   .     S
H3     C13     1.998   .     S
H3     C22     2.002   .     S
H3     C29     2.001   .     S
H5     C5      1.992   .     S
H5     C10     1.996   .     S
H5     C18     2.001   .     S
H5     C33     1.997   .     S
H7     C6      1.995   .     S
H7     C14     1.997   .     S
H7     C21     2.003   .     S
H7     C37     2.000   .     S
H9     C26     2.003   .     S
H9     C41     2.000   .     S
H9     C49     2.005   .     S
H9     C57     2.000   .     S
H11    C30     2.005   .     S
H11    C45     2.003   .     S
H11    C54     2.006   .     S
H11    C61     2.006   .     S
H13    C34     2.001   .     S
H13    C42     1.997   .     S
H13    C50     1.994   .     S
H13    C65     1.997   .     S
H15    C38     2.002   .     S
H15    C46     2.002   .     S
H15    C53     1.997   .     S
H15    C69     2.005   .     S
H17    C58     1.997   .     S
H17    C73     1.996   .     S
H17    C77     1.999   .     S
H17    C70     1.996   3_445 S
H18    C66     1.994   .     S
H18    C74     1.996   .     S
H18    C79     2.000   .     S
H18    C62     1.998   3_545 S
Be1    Be2     1.393   .     D
Be1    C2      1.389   .     S
Be1    He2     1.095   .     S
Be2    C1      1.389   .     S
Be2    He1     1.096   .     S
C1     B1      1.357   .     D
B1     C2      1.356   .     S
B1     Li1     1.098   .     S
Be5    Be6     1.393   .     D
Be5    C6      1.389   .     S
Be5    He6     1.096   .     S
Be6    C5      1.389   .     S
Be6    He5     1.096   .     S
C5     B3      1.356   .     D
B3     C6      1.356   .     S
B3     Li3     1.098   .     S
Be9    Be10    1.394   1_655 D
Be9    C10     1.389   .     S
Be9    He10    1.096   .     S
Be10   Be9     1.394   1_455 D
Be10   C9      1.389   .     S
Be10   He9     1.096   .     S
C9     B5      1.356   1_455 D
B5     C9      1.356   1_655 D
B5     C10     1.356   .     S
B5     Li5     1.099   .     S
Be13   Be14    1.394   .     D
Be13   C14     1.389   .     S
Be13   He14    1.096   .     S
Be14   C13     1.389   .     S
Be14   He13    1.096   .     S
C13    B7      1.356   .     D
B7     C14     1.356   .     S
B7     Li7     1.099   .     S
Be17   C17     1.389   .     S
Be17   He17    1.097   .     S
Be17   Be97    1.390   1_554 D
C17    B9      1.358   1_554 S
B9     C17     1.358   1_556 S
B9     Li9     1.097   .     S
B9     C97     1.358   .     D
Be18   C18     1.389   .     S
Be18   He18    1.097   .     S
Be18   Be98    1.390   1_554 D
B10    C18     1.358   1_556 S
B10    Li10    1.097   .     S
B10    C98     1.359   .     D
C18    B10     1.358   1_554 S
Be21   C21     1.390   .     S
Be21   He21    1.097   .     S
Be21   Be101   1.390   1_554 D
B11    C21     1.358   1_556 S
B11    Li11    1.096   1_556 S
B11    C101    1.358   .     D
C21    B11     1.358   1_554 S
Li11   B11     1.096   1_554 S
Be22   C22     1.389   .     S
Be22   He22    1.097   .     S
Be22   Be102   1.390   1_554 D
C22    B12     1.358   1_554 S
B12    C22     1.358   1_556 S
B12    Li12    1.096   .     S
B12    C102    1.358   .     D
Be25   Be26    1.392   .     D
Be25   C26     1.389   .     S
Be25   He26    1.097   .     S
Be26   C25     1.388   .     S
Be26   He25    1.097   .     S
C25    B13     1.358   .     D
B13    C26     1.358   .     S
B13    Li13    1.096   .     S
Be29   Be30    1.391   .     D
Be29   C30     1.390   .     S
Be29   He30    1.097   .     S
Be30   C29     1.388   .     S
Be30   He29    1.097   .     S
C29    B15     1.359   .     D
B15    C30     1.358   .     S
B15    Li15    1.097   .     S
Be33   Be34    1.392   .     D
Be33   C34     1.389   .     S
Be33   He34    1.097   .     S
Be34   C33     1.388   .     S
Be34   He33    1.097   .     S
C33    B17     1.358   .     S
B17    C34     1.358   .     D
B17    Li17    1.097   .     S
Be37   Be38    1.391   .     D
Be37   C38     1.389   .     S
Be37   He38    1.097   .     S
Be38   C37     1.389   .     S
Be38   He37    1.096   .     S
C37    B19     1.359   .     D
B19    C38     1.358   .     S
B19    Li19    1.097   .     S
Be41   Be42    1.393   .     D
Be41   C42     1.389   .     S
Be41   He42    1.097   .     S
Be42   C41     1.390   .     S
Be42   He41    1.097   .     S
C41    B21     1.357   .     D
B21    C42     1.358   .     S
B21    Li21    1.098   .     S
Be45   Be46    1.393   1_655 D
Be45   C46     1.388   .     S
Be45   He46    1.097   .     S
Be46   Be45    1.393   1_455 D
Be46   C45     1.389   .     S
Be46   He45    1.097   .     S
C45    B23     1.359   1_455 S
B23    C45     1.359   1_655 S
B23    C46     1.359   .     D
B23    Li23    1.098   .     S
Be49   C49     1.388   .     S
Be49   He49    1.095   .     S
Be49   Be129   1.391   1_554 D
C49    B65     1.358   1_554 S
Be50   C50     1.385   .     S
Be50   He50    1.095   .     S
Be50   Be130   1.390   1_554 D
B25    C50     1.357   1_556 S
B25    Li25    1.094   .     S
B25    C130    1.357   .     D
C50    B25     1.357   1_554 S
Be53   C53     1.388   .     S
Be53   He53    1.097   .     S
Be53   Be133   1.391   1_554 D
B26    C53     1.358   .     D
B26    Li26    1.097   .     S
B26    C133    1.358   1_554 S
Be54   C54     1.389   .     S
Be54   He54    1.097   .     S
Be54   Be134   1.393   1_554 D
C54    B27     1.359   .     S
B27    Li27    1.098   .     S
B27    C134    1.359   1_554 D
Be57   Be58    1.391   .     D
Be57   C58     1.388   .     S
Be57   He58    1.096   .     S
Be58   C57     1.388   .     S
Be58   He57    1.096   .     S
C57    B29     1.358   .     D
B29    C58     1.358   .     S
B29    Li29    1.097   .     S
Be61   Be62    1.392   .     D
Be61   C62     1.388   .     S
Be61   He62    1.097   .     S
Be62   C61     1.390   .     S
Be62   He61    1.097   .     S
C61    B31     1.358   .     S
B31    C62     1.358   .     D
B31    Li31    1.097   .     S
C62    H18     1.998   3_455 S
Be65   Be66    1.390   .     D
Be65   C66     1.388   .     S
Be65   He66    1.096   .     S
Be66   C65     1.388   .     S
Be66   He65    1.097   .     S
C65    B33     1.357   .     D
B33    C66     1.358   .     S
B33    Li33    1.097   .     S
Be69   Be70    1.392   .     D
Be69   C70     1.388   .     S
Be69   He70    1.097   .     S
Be70   C69     1.390   .     S
Be70   He69    1.097   .     S
C69    B35     1.358   .     S
B35    C70     1.358   .     D
B35    Li35    1.098   .     S
C70    H17     1.996   3     S
Be73   Be74    1.391   .     D
Be73   C74     1.386   .     S
Be73   He73    1.096   2_655 S
Be74   C73     1.386   .     S
Be74   He74    1.096   2     S
C73    B37     1.357   .     D
B37    C74     1.357   .     S
B37    Li37    1.095   .     S
He73   Be73    1.096   2_655 S
He74   Be74    1.096   2     S
He76   Be79    1.097   .     S
Be77   C77     1.386   2     A
Be77   He77    1.096   2     S
Be77   Be77    1.391   2     A
C77    B39     1.358   1_545 A
C77    Be77    1.386   2     A
He77   Be77    1.096   2     S
Be79   C79     1.389   2_655 A
Be79   Be79    1.390   2_655 A
C79    B40     1.359   1_545 A
C79    Be79    1.389   2_655 A
H21    C81     1.996   .     S
H21    C89     1.997   .     S
H21    C98     2.002   .     S
H21    C105    2.000   .     S
H23    C82     1.997   .     S
H23    C93     1.998   .     S
H23    C101    2.002   .     S
H23    C109    2.001   .     S
H25    C85     1.993   .     S
H25    C90     1.996   .     S
H25    C97     2.001   .     S
H25    C113    1.997   .     S
H27    C86     1.994   .     S
H27    C94     1.997   .     S
H27    C102    2.001   .     S
H27    C117    1.998   .     S
H29    C106    2.003   .     S
H29    C121    1.998   .     S
H29    C130    1.996   .     S
H29    C137    1.996   .     S
H31    C110    2.005   .     S
H31    C125    2.001   .     S
H31    C133    2.003   .     S
H31    C141    1.999   .     S
H33    C114    2.001   .     S
H33    C122    2.000   .     S
H33    C129    1.999   .     S
H33    C145    2.005   .     S
H35    C118    2.002   .     S
H35    C126    2.002   .     S
H35    C134    2.004   .     S
H35    C149    2.007   .     S
H37    C146    1.998   1_565 S
H37    C153    1.996   1_565 S
H37    C142    1.995   3_455 S
H37    C159    2.000   3_455 S
H38    C138    1.995   .     S
H38    C154    1.996   .     S
H38    C157    2.001   .     S
H38    C150    1.998   3_545 S
Be81   Be82    1.393   .     D
Be81   C82     1.389   .     S
Be81   He83    1.096   .     S
Be82   C81     1.389   .     S
Be82   He82    1.096   .     S
C81    B41     1.356   .     D
B41    C82     1.356   .     S
B41    Li41    1.098   .     S
Be85   Be86    1.393   .     D
Be85   C86     1.389   .     S
Be85   He87    1.095   .     S
Be86   C85     1.389   .     S
Be86   He86    1.096   .     S
C85    B43     1.356   .     D
B43    C86     1.356   .     S
B43    Li43    1.098   .     S
Be89   Be90    1.394   1_455 D
Be89   C90     1.389   .     S
Be89   He91    1.096   .     S
Be90   Be89    1.394   1_655 D
Be90   C89     1.389   .     S
Be90   He90    1.096   .     S
C89    B45     1.357   .     D
B45    C90     1.356   1_655 S
B45    Li45    1.098   .     S
C90    B45     1.356   1_455 S
Be93   Be94    1.394   .     D
Be93   C94     1.389   .     S
Be93   He95    1.096   .     S
Be94   C93     1.389   .     S
Be94   He94    1.096   .     S
C93    B47     1.356   .     D
B47    C94     1.356   .     S
B47    Li47    1.098   .     S
Be97   Be17    1.390   1_556 D
Be97   C97     1.389   .     S
Be97   He98    1.097   .     S
Be98   Be18    1.390   1_556 D
Be98   C98     1.389   .     S
Be98   He99    1.097   .     S
Be101  Be21    1.390   1_556 D
Be101  C101    1.389   .     S
Be101  He102   1.097   .     S
Be102  Be22    1.390   1_556 D
Be102  C102    1.389   .     S
Be102  He103   1.097   .     S
Be105  Be106   1.392   .     D
Be105  C106    1.390   .     S
Be105  He107   1.097   .     S
Be106  C105    1.389   .     S
Be106  He106   1.097   .     S
C105   B53     1.359   .     S
B53    C106    1.358   .     D
B53    Li53    1.097   .     S
Be109  Be110   1.392   .     D
Be109  C110    1.389   .     S
Be109  He111   1.097   .     S
Be110  C109    1.389   .     S
Be110  He110   1.097   .     S
C109   B55     1.359   .     D
B55    C110    1.358   .     S
B55    Li55    1.097   .     S
Be113  Be114   1.391   .     D
Be113  C114    1.389   .     S
Be113  He115   1.097   .     S
Be114  C113    1.389   .     S
Be114  He114   1.096   .     S
C113   B57     1.358   .     D
B57    C114    1.358   .     S
B57    Li57    1.097   .     S
Be117  Be118   1.391   .     D
Be117  C118    1.390   .     S
Be117  He119   1.097   .     S
Be118  C117    1.389   .     S
Be118  He118   1.097   .     S
C117   B59     1.359   .     D
B59    C118    1.358   .     S
B59    Li59    1.097   .     S
Be121  Be122   1.393   .     D
Be121  C122    1.389   .     S
Be121  He123   1.097   .     S
Be122  C121    1.389   .     S
Be122  He122   1.097   .     S
C121   B61     1.358   .     D
B61    C122    1.358   .     S
B61    Li61    1.098   .     S
Be125  Be126   1.393   1_455 D
Be125  C126    1.389   .     S
Be125  He127   1.097   .     S
Be126  Be125   1.393   1_655 D
Be126  C125    1.389   .     S
Be126  He126   1.097   .     S
C125   B63     1.358   .     S
B63    C126    1.358   1_655 D
B63    Li63    1.098   .     S
C126   B63     1.358   1_455 D
Be129  Be49    1.391   1_556 D
Be129  C129    1.386   .     S
Be129  He130   1.096   .     S
B65    C49     1.358   1_556 S
B65    C129    1.358   .     D
B65    Li65    1.095   .     S
Be130  Be50    1.390   1_556 D
Be130  C130    1.386   .     S
Be130  He131   1.095   .     S
Be133  Be53    1.391   1_556 D
Be133  C133    1.389   .     S
Be133  He134   1.096   .     S
C133   B26     1.358   1_556 S
Be134  Be54    1.393   1_556 D
Be134  C134    1.389   .     S
Be134  He135   1.097   .     S
C134   B27     1.359   1_556 D
Be137  Be138   1.390   .     D
Be137  C138    1.389   .     S
Be137  He139   1.096   .     S
Be138  C137    1.389   .     S
Be138  He138   1.097   .     S
C137   B69     1.357   .     D
B69    C138    1.357   .     S
B69    Li69    1.097   .     S
Be141  Be142   1.391   .     D
Be141  C142    1.389   .     S
Be141  He143   1.097   .     S
Be142  C141    1.389   .     S
Be142  He142   1.097   .     S
C141   B71     1.358   .     S
B71    C142    1.358   .     D
B71    Li71    1.098   .     S
C142   H37     1.995   3_545 S
Be145  Be146   1.392   .     D
Be145  C146    1.388   .     S
Be145  He147   1.097   .     S
Be146  C145    1.390   .     S
Be146  He146   1.097   .     S
C145   B73     1.358   .     D
B73    C146    1.358   .     S
B73    Li73    1.098   .     S
C146   H37     1.998   1_545 S
Be149  Be150   1.392   .     D
Be149  C150    1.388   .     S
Be149  He151   1.097   .     S
Be150  C149    1.390   .     S
Be150  He150   1.097   .     S
C149   B75     1.358   .     S
B75    C150    1.359   .     D
B75    Li75    1.097   .     S
C150   H38     1.998   3_455 S
Be153  Be154   1.391   .     D
Be153  C154    1.385   .     S
Be153  He155   1.095   .     S
Be154  C153    1.385   .     S
Be154  He154   1.095   .     S
C153   H37     1.996   1_545 S
C153   B77     1.357   .     S
B77    C154    1.357   .     D
B77    Li77    1.094   .     S
Be159  C157    1.388   2_656 A
Be159  He159   1.097   2_656 S
Be159  Be159   1.389   2_656 A
C157   Be159   1.388   2_656 A
C157   B80     1.359   3_545 A
He159  Be159   1.097   2_656 S
Be161  C159    1.388   2_656 A
Be161  He161   1.097   2_656 S
Be161  Be161   1.391   2_656 A
C159   H37     2.000   3_545 S
C159   Be161   1.388   2_656 A
C159   B79     1.358   3     A
He161  Be161   1.097   2_656 S
Li39   B40     1.097   3_445 S
B39    C77     1.358   1_565 A
B39    C77     1.358   2_565 A
B39    Li40    1.095   3_455 S
Li40   B39     1.095   3_545 S
B40    C79     1.359   1_565 A
B40    C79     1.359   2_665 A
B40    Li39    1.097   3     S
Li78   B80     1.096   .     S
B79    Li80    1.097   .     S
B79    C159    1.358   3_445 A
B79    C159    1.358   4_546 A
B80    C157    1.359   3_455 A
B80    C157    1.359   4_556 A
