# Supplementary material for: Data-Driven Search Algorithm for Discovery of Synthesizable Zeolitic Imidazolate Frameworks
Source: JACS Au. 2025 Mar 7;5(3):1460–70. doi: 10.1021/jacsau.5c00077 (PMC11938011; doi:10.1021/jacsau.5c00077)
Supplement: Supplementary file 5 — au5c00077_si_005.zip [file au5c00077_si_005.zip › Tier 2/T-289_69_3_33149.cif]

data_69_3_33149.lmp-nosymm
_audit_creation_date              2023-09-12
_audit_creation_method            'Materials Studio'
_symmetry_space_group_name_H-M    'CCCA'
_symmetry_Int_Tables_number       68
_symmetry_cell_setting            orthorhombic
loop_
_symmetry_equiv_pos_as_xyz
  x,y,z
  -x+1/2,-y+1/2,z
  -x,y,-z
  x+1/2,-y+1/2,-z
  -x,-y+1/2,-z+1/2
  x+1/2,y,-z+1/2
  x,-y+1/2,z+1/2
  -x+1/2,y,z+1/2
  x+1/2,y+1/2,z
  -x,-y,z
  -x+1/2,y+1/2,-z
  x,-y,-z
  -x+1/2,-y,-z+1/2
  x,y+1/2,-z+1/2
  x+1/2,-y,z+1/2
  -x,y+1/2,z+1/2
_cell_length_a                    38.1627
_cell_length_b                    16.2732
_cell_length_c                    58.8623
_cell_angle_alpha                 90.0000
_cell_angle_beta                  90.0000
_cell_angle_gamma                 90.0000
loop_
_atom_site_label
_atom_site_type_symbol
_atom_site_fract_x
_atom_site_fract_y
_atom_site_fract_z
_atom_site_U_iso_or_equiv
_atom_site_adp_type
_atom_site_occupancy
H1     Zn    0.07567   0.69353   0.19935   0.00000  Uiso   1.00
H5     Zn    0.07891   0.32263   0.20233   0.00000  Uiso   1.00
H9     Zn    0.17558   0.81610   0.12708   0.00000  Uiso   1.00
H13    Zn    0.17508   0.18629   0.13071   0.00000  Uiso   1.00
H17    Zn    0.07827   0.81256   0.04915   0.00000  Uiso   1.00
H21    Zn    0.07922   0.18780   0.05158   0.00000  Uiso   1.00
Be1    C     0.05369   0.86176   0.25092   0.00000  Uiso   1.00
Be5    C     0.05201   0.83119   0.22890   0.00000  Uiso   1.00
C1     N     0.06888   0.75554   0.22841   0.00000  Uiso   1.00
B1     C     0.08064   0.74339   0.24993   0.00000  Uiso   1.00
C5     N     0.07219   0.80605   0.26419   0.00000  Uiso   1.00
He1    H     0.03977   0.85727   0.21364   0.00000  Uiso   1.00
He5    H     0.04357   0.91948   0.25796   0.00000  Uiso   1.00
Li1    H     0.09543   0.68874   0.25511   0.00000  Uiso   1.00
Be9    C     0.12934   0.46771   0.20050   0.00000  Uiso   1.00
Be13   C     0.12851   0.55328   0.20012   0.00000  Uiso   1.00
C9     N     0.09370   0.57806   0.19913   0.00000  Uiso   1.00
B5     C     0.07467   0.50756   0.19931   0.00000  Uiso   1.00
C13    N     0.09507   0.43917   0.19955   0.00000  Uiso   1.00
He9    H     0.14995   0.59820   0.20027   0.00000  Uiso   1.00
He13   H     0.15162   0.42514   0.20103   0.00000  Uiso   1.00
Li5    H     0.04594   0.50600   0.19839   0.00000  Uiso   1.00
Be17   C     0.02178   0.81067   0.33477   0.00000  Uiso   1.00
Be21   C     0.01469   0.69324   0.16426   0.00000  Uiso   1.00
C17    N     0.02735   0.69449   0.18637   0.00000  Uiso   1.00
B9     C     1.00133   0.81067   0.30008   0.00000  Uiso   1.00
C21    N     0.03167   0.81231   0.31205   0.00000  Uiso   1.00
He17   H     0.03252   0.69630   0.14968   0.00000  Uiso   1.00
He21   H     0.04140   0.81165   0.34838   0.00000  Uiso   1.00
Be25   C     0.14813   0.86304   0.17352   0.00000  Uiso   1.00
Be29   C     0.12565   0.83383   0.19027   0.00000  Uiso   1.00
C25    N     0.10981   0.76267   0.18224   0.00000  Uiso   1.00
B15    C     0.12275   0.75145   0.16099   0.00000  Uiso   1.00
C29    N     0.14562   0.81130   0.15482   0.00000  Uiso   1.00
He25   H     0.12002   0.85787   0.20730   0.00000  Uiso   1.00
He29   H     0.16554   0.91662   0.17350   0.00000  Uiso   1.00
Li11   H     0.11523   0.70014   0.14991   0.00000  Uiso   1.00
Be33   C     0.14256   0.13391   0.17589   0.00000  Uiso   1.00
Be37   C     0.12118   0.16608   0.19287   0.00000  Uiso   1.00
C33    N     0.11174   0.24538   0.18664   0.00000  Uiso   1.00
B19    C     0.12647   0.25761   0.16591   0.00000  Uiso   1.00
C37    N     0.14511   0.19166   0.15859   0.00000  Uiso   1.00
He33   H     0.11248   0.13886   0.20893   0.00000  Uiso   1.00
He37   H     0.15570   0.07419   0.17475   0.00000  Uiso   1.00
Li15   H     0.12363   0.31465   0.15612   0.00000  Uiso   1.00
Be41   C     0.26733   0.73686   0.15889   0.00000  Uiso   1.00
C41    N     0.22162   0.76969   0.13647   0.00000  Uiso   1.00
He41   H     0.21492   0.77567   0.17313   0.00000  Uiso   1.00
Be45   C     0.26740   0.26269   0.16256   0.00000  Uiso   1.00
C45    N     0.22150   0.23105   0.14015   0.00000  Uiso   1.00
He45   H     0.21477   0.22501   0.17678   0.00000  Uiso   1.00
Be49   C     0.21483   0.04698   0.10839   0.00000  Uiso   1.00
Be53   C     0.21497   0.96155   0.10742   0.00000  Uiso   1.00
C49    N     0.18767   0.93281   0.12083   0.00000  Uiso   1.00
B23    C     0.17155   1.00080   0.12909   0.00000  Uiso   1.00
C53    N     0.18749   0.07128   0.12246   0.00000  Uiso   1.00
He49   H     0.23251   0.91926   0.09842   0.00000  Uiso   1.00
He53   H     0.23225   0.09198   0.10036   0.00000  Uiso   1.00
Li19   H     0.14825   0.99897   0.13999   0.00000  Uiso   1.00
Be57   C     0.12751   0.68789   0.07319   0.00000  Uiso   1.00
Be61   C     0.15061   0.68913   0.09154   0.00000  Uiso   1.00
C57    N     0.15163   0.76874   0.10002   0.00000  Uiso   1.00
B27    C     0.12879   0.81238   0.08715   0.00000  Uiso   1.00
C61    N     0.11415   0.76667   0.07038   0.00000  Uiso   1.00
He57   H     0.16670   0.64024   0.09900   0.00000  Uiso   1.00
He61   H     0.11988   0.63763   0.06183   0.00000  Uiso   1.00
Li23   H     0.12375   0.87831   0.08950   0.00000  Uiso   1.00
Be65   C     0.12630   0.31365   0.07680   0.00000  Uiso   1.00
Be69   C     0.14897   0.31331   0.09538   0.00000  Uiso   1.00
C65    N     0.15092   0.23343   0.10359   0.00000  Uiso   1.00
B31    C     0.12903   0.18868   0.09029   0.00000  Uiso   1.00
C69    N     0.11415   0.23402   0.07353   0.00000  Uiso   1.00
He65   H     0.16415   0.36308   0.10318   0.00000  Uiso   1.00
He69   H     0.11822   0.36390   0.06556   0.00000  Uiso   1.00
Li27   H     0.12488   0.12227   0.09231   0.00000  Uiso   1.00
Be73   C     0.12467   0.04322   0.03949   0.00000  Uiso   1.00
Be77   C     0.12437   0.95776   0.03881   0.00000  Uiso   1.00
C73    N     0.09187   0.93086   0.04640   0.00000  Uiso   1.00
B35    C     0.07363   1.00018   0.05144   0.00000  Uiso   1.00
C77    N     0.09237   0.06973   0.04754   0.00000  Uiso   1.00
He73   H     0.14478   0.91430   0.03353   0.00000  Uiso   1.00
He77   H     0.14539   0.08692   0.03492   0.00000  Uiso   1.00
Li31   H     0.04669   1.00001   0.05798   0.00000  Uiso   1.00
Be81   C     0.01742   0.70812   0.41580   0.00000  Uiso   1.00
Be85   C     0.01908   0.79188   0.08356   0.00000  Uiso   1.00
C81    N     0.02950   0.80093   0.06108   0.00000  Uiso   1.00
B39    C     1.00061   0.69208   0.45103   0.00000  Uiso   1.00
C85    N     0.02968   0.69902   0.43787   0.00000  Uiso   1.00
He81   H     0.03836   0.78502   0.09725   0.00000  Uiso   1.00
He85   H     0.03553   0.71496   0.40145   0.00000  Uiso   1.00
Li35   H     1.00137   0.68468   0.46957   0.00000  Uiso   1.00
Be89   C     0.08653   0.81578   0.48702   0.00000  Uiso   1.00
Be93   C     0.08620   0.68441   0.01070   0.00000  Uiso   1.00
C89    N     0.08283   0.76523   0.01797   0.00000  Uiso   1.00
B43    C     0.08053   0.68908   0.49875   0.00000  Uiso   1.00
C93    N     0.08339   0.73507   0.47962   0.00000  Uiso   1.00
He89   H     0.08833   0.63367   0.02286   0.00000  Uiso   1.00
He93   H     0.08901   0.86668   0.47493   0.00000  Uiso   1.00
Li39   H     0.07786   0.62185   0.49872   0.00000  Uiso   1.00
Li45   H     1.00017   0.81040   0.28144   0.00000  Uiso   1.00
Li9    H     0.25000   0.75000   0.39127   0.00000  Uiso   1.00
B13    C     0.25000   0.75000   0.37263   0.00000  Uiso   1.00
B47    C     0.25000   0.75000   0.12368   0.00000  Uiso   1.00
Li43   H     0.25000   0.75000   0.10504   0.00000  Uiso   1.00
loop_
_geom_bond_atom_site_label_1
_geom_bond_atom_site_label_2
_geom_bond_distance
_geom_bond_site_symmetry_2
_ccdc_geom_bond_type
H1     C1      2.003   .     S
H1     C9      2.001   .     S
H1     C17     1.996   .     S
H1     C25     1.994   .     S
H5     C13     2.001   .     S
H5     C33     2.001   .     S
H5     C5      2.005   14_545 S
H5     C21     1.999   14_545 S
H9     C29     1.995   .     S
H9     C41     1.991   .     S
H9     C49     1.989   .     S
H9     C57     1.992   .     S
H13    C37     2.002   .     S
H13    C45     1.994   .     S
H13    C53     1.991   .     S
H13    C65     1.997   .     S
H17    C61     1.998   .     S
H17    C73     2.000   .     S
H17    C81     1.998   .     S
H17    C89     1.998   .     S
H21    C69     2.003   .     S
H21    C77     2.000   .     S
H21    C93     1.998   14_545 S
H21    C85     1.998   14_545 S
Be1    Be5     1.390   .     D
Be1    C5      1.390   .     S
Be1    He5     1.097   .     S
Be5    C1      1.390   .     S
Be5    He1     1.097   .     S
C1     B1      1.358   .     D
B1     C5      1.360   .     S
B1     Li1     1.096   .     S
C5     H5      2.005   14    S
Be9    Be13    1.393   .     D
Be9    C13     1.389   .     S
Be9    He13    1.097   .     S
Be13   C9      1.389   .     S
Be13   He9     1.097   .     S
C9     B5      1.358   .     D
B5     C13     1.358   .     S
B5     Li5     1.098   .     S
Be17   C21     1.390   .     S
Be17   He21    1.097   .     S
Be17   Be21    1.395   5_565 D
Be21   C17     1.389   .     S
Be21   He17    1.096   .     S
Be21   Be17    1.395   5_565 D
C17    B9      1.357   5_665 D
B9     C21     1.356   1_655 S
B9     Li45    1.098   .     S
B9     C17     1.357   5_665 D
C21    B9      1.356   1_455 S
C21    H5      1.999   14    S
Be25   Be29    1.391   .     D
Be25   C29     1.389   .     S
Be25   He29    1.096   .     S
Be29   C25     1.389   .     S
Be29   He25    1.097   .     S
C25    B15     1.357   .     S
B15    C29     1.357   .     D
B15    Li11    1.098   .     S
Be33   Be37    1.392   .     D
Be33   C37     1.389   .     S
Be33   He37    1.096   .     S
Be37   C33     1.389   .     S
Be37   He33    1.095   .     S
C33    B19     1.358   .     S
B19    C37     1.358   .     D
B19    Li15    1.098   .     S
Be41   Be41    1.390   2_565 A
Be41   He41    1.097   2_565 S
Be41   C41     1.389   2_565 A
C41    B47     1.357   .     A
C41    Be41    1.389   2_565 A
He41   Be41    1.097   2_565 S
Be45   Be45    1.391   2     A
Be45   He45    1.097   2     S
Be45   C45     1.389   2     A
C45    Be45    1.389   2     A
C45    B13     1.358   13_565 A
He45   Be45    1.097   2     S
Be49   Be53    1.391   1_545 D
Be49   C53     1.390   .     S
Be49   He53    1.096   .     S
Be53   Be49    1.391   1_565 D
Be53   C49     1.389   .     S
Be53   He49    1.096   .     S
C49    B23     1.356   .     D
B23    C53     1.356   1_565 S
B23    Li19    1.097   .     S
C53    B23     1.356   1_545 S
Be57   Be61    1.394   .     D
Be57   C61     1.390   .     S
Be57   He61    1.096   .     S
Be61   C57     1.389   .     S
Be61   He57    1.097   .     S
C57    B27     1.356   .     S
B27    C61     1.356   .     D
B27    Li23    1.099   .     S
Be65   Be69    1.395   .     D
Be65   C69     1.390   .     S
Be65   He69    1.096   .     S
Be69   C65     1.389   .     S
Be69   He65    1.097   .     S
C65    B31     1.357   .     D
B31    C69     1.357   .     S
B31    Li27    1.099   .     S
Be73   Be77    1.391   1_545 D
Be73   C77     1.389   .     S
Be73   He77    1.097   .     S
Be77   Be73    1.391   1_565 D
Be77   C73     1.389   .     S
Be77   He73    1.097   .     S
C73    B35     1.358   .     D
B35    C77     1.358   1_565 S
B35    Li31    1.098   .     S
C77    B35     1.358   1_545 S
Be81   C85     1.389   .     S
Be81   He85    1.097   .     S
Be81   Be85    1.393   5_565 D
Be85   C81     1.389   .     S
Be85   He81    1.097   .     S
Be85   Be81    1.393   5_565 D
C81    B39     1.357   5_665 S
B39    C85     1.358   1_655 D
B39    Li35    1.098   .     S
B39    C81     1.357   5_665 S
C85    B39     1.358   1_455 D
C85    H21     1.998   14    S
Be89   C93     1.389   .     S
Be89   He93    1.096   .     S
Be89   Be93    1.394   7_565 D
Be93   C89     1.389   .     S
Be93   He89    1.096   .     S
Be93   Be89    1.394   7_564 D
C89    B43     1.357   7_564 D
B43    C93     1.357   .     S
B43    Li39    1.099   .     S
B43    C89     1.357   7_565 D
C93    H21     1.998   14    S
Li9    B13     1.097   .     S
B13    C45     1.358   13_565 A
B13    C45     1.358   14    A
B47    C41     1.357   2_565 A
B47    Li43    1.097   .     S
