# Supplementary material for: Data-Driven Search Algorithm for Discovery of Synthesizable Zeolitic Imidazolate Frameworks
Source: JACS Au. 2025 Mar 7;5(3):1460–70. doi: 10.1021/jacsau.5c00077 (PMC11938011; doi:10.1021/jacsau.5c00077)
Supplement: Supplementary file 5 — au5c00077_si_005.zip [file au5c00077_si_005.zip › Tier 2/T-290_63_4_22002711.cif]

data_63_4_22002711.lmp-nosymm
_audit_creation_date              2023-09-12
_audit_creation_method            'Materials Studio'
_symmetry_space_group_name_H-M    'CMC21'
_symmetry_Int_Tables_number       36
_symmetry_cell_setting            orthorhombic
loop_
_symmetry_equiv_pos_as_xyz
  x,y,z
  -x,-y,z+1/2
  x,-y,z+1/2
  -x,y,z
  x+1/2,y+1/2,z
  -x+1/2,-y+1/2,z+1/2
  x+1/2,-y+1/2,z+1/2
  -x+1/2,y+1/2,z
_cell_length_a                    25.4767
_cell_length_b                    21.7503
_cell_length_c                    36.5309
_cell_angle_alpha                 90.0000
_cell_angle_beta                  90.0000
_cell_angle_gamma                 90.0000
loop_
_atom_site_label
_atom_site_type_symbol
_atom_site_fract_x
_atom_site_fract_y
_atom_site_fract_z
_atom_site_U_iso_or_equiv
_atom_site_adp_type
_atom_site_occupancy
H1     Zn    0.32377   0.99838   0.08296   0.00000  Uiso   1.00
H3     Zn    0.32361   0.99242   0.41835   0.00000  Uiso   1.00
H5     Zn    0.11876   1.00968   0.17026   0.00000  Uiso   1.00
H7     Zn    0.11900   0.99028   0.33215   0.00000  Uiso   1.00
H9     Zn    0.38747   0.23039   0.15593   0.00000  Uiso   1.00
H11    Zn    0.38748   0.20224   0.31994   0.00000  Uiso   1.00
H13    Zn    0.15901   0.28780   0.17956   0.00000  Uiso   1.00
H15    Zn    0.16218   0.26722   0.34039   0.00000  Uiso   1.00
Be1    C     0.15457   0.41455   0.01805   0.00000  Uiso   1.00
Be3    C     0.15448   0.58354   0.47995   0.00000  Uiso   1.00
C1     N     0.16703   0.52410   0.46915   0.00000  Uiso   1.00
B1     C     0.17521   0.50762   0.00062   0.00000  Uiso   1.00
C3     N     0.16715   0.47281   0.03092   0.00000  Uiso   1.00
He1    H     0.14579   0.61952   0.45981   0.00000  Uiso   1.00
He3    H     0.14600   0.37666   0.03696   0.00000  Uiso   1.00
Li1    H     0.18572   0.55655   0.00151   0.00000  Uiso   1.00
Be5    C     0.16667   0.94947   0.10262   0.00000  Uiso   1.00
Be7    C     0.21327   0.94845   0.08269   0.00000  Uiso   1.00
C5     N     0.24809   0.98983   0.09852   0.00000  Uiso   1.00
B3     C     0.22209   1.01319   0.12792   0.00000  Uiso   1.00
C7     N     0.17228   0.99129   0.13109   0.00000  Uiso   1.00
He5    H     0.22395   0.92202   0.05821   0.00000  Uiso   1.00
He7    H     0.13016   0.92365   0.09857   0.00000  Uiso   1.00
Li3    H     0.23908   0.04724   0.14663   0.00000  Uiso   1.00
Be9    C     0.16594   0.94023   0.40341   0.00000  Uiso   1.00
Be11   C     0.21246   0.94260   0.42337   0.00000  Uiso   1.00
C9     N     0.24848   0.97764   0.40389   0.00000  Uiso   1.00
B5     C     0.22315   0.99442   0.37270   0.00000  Uiso   1.00
C11    N     0.17289   0.97351   0.37131   0.00000  Uiso   1.00
He9    H     0.22243   0.92254   0.45002   0.00000  Uiso   1.00
He11   H     0.12888   0.91679   0.40951   0.00000  Uiso   1.00
Li5    H     0.24137   1.02220   0.35107   0.00000  Uiso   1.00
Be13   C     0.42126   0.15353   0.08895   0.00000  Uiso   1.00
Be15   C     0.40477   0.10002   0.07142   0.00000  Uiso   1.00
C13    N     0.36069   0.07809   0.08964   0.00000  Uiso   1.00
B7     C     0.35292   0.11716   0.11798   0.00000  Uiso   1.00
C15    N     0.38861   0.16337   0.11881   0.00000  Uiso   1.00
He13   H     0.42025   0.07656   0.04714   0.00000  Uiso   1.00
He15   H     0.45367   0.18500   0.08281   0.00000  Uiso   1.00
Li7    H     0.32028   0.11294   0.13740   0.00000  Uiso   1.00
Be17   C     0.41668   0.06860   0.33539   0.00000  Uiso   1.00
Be19   C     0.40159   1.02081   0.35840   0.00000  Uiso   1.00
C17    N     0.36118   0.04188   0.38067   0.00000  Uiso   1.00
B9     C     0.35311   0.10118   0.37066   0.00000  Uiso   1.00
C19    N     0.38561   0.11937   0.34329   0.00000  Uiso   1.00
He17   H     0.41676   0.97375   0.36068   0.00000  Uiso   1.00
He19   H     0.44659   0.06997   0.31383   0.00000  Uiso   1.00
Li9    H     0.32337   0.13102   0.38321   0.00000  Uiso   1.00
Be21   C     0.07875   0.36972   0.13638   0.00000  Uiso   1.00
Be23   C     0.08342   0.42144   0.11403   0.00000  Uiso   1.00
C21    N     0.13606   0.43736   0.11235   0.00000  Uiso   1.00
B11    C     0.16139   0.39530   0.13304   0.00000  Uiso   1.00
C23    N     0.12861   0.35279   0.14758   0.00000  Uiso   1.00
He21   H     0.05371   0.44845   0.09953   0.00000  Uiso   1.00
He23   H     1.04446   0.34287   0.14461   0.00000  Uiso   1.00
Li11   H     0.20390   0.39621   0.13763   0.00000  Uiso   1.00
Be25   C     0.09951   0.32059   0.40829   0.00000  Uiso   1.00
Be27   C     0.10396   0.37548   0.42786   0.00000  Uiso   1.00
C25    N     0.14447   0.40952   0.41243   0.00000  Uiso   1.00
B13    C     0.16186   0.37602   0.38367   0.00000  Uiso   1.00
C27    N     0.13634   0.32172   0.38025   0.00000  Uiso   1.00
He25   H     0.08237   0.39257   0.45174   0.00000  Uiso   1.00
He27   H     0.07310   0.28123   0.41182   0.00000  Uiso   1.00
Li13   H     0.19386   0.39082   0.36551   0.00000  Uiso   1.00
Be29   C     0.14985   0.90571   0.26629   0.00000  Uiso   1.00
Be31   C     0.14971   0.91045   0.22817   0.00000  Uiso   1.00
C29    N     0.13369   0.96953   0.21887   0.00000  Uiso   1.00
B15    C     0.12377   0.99798   0.25120   0.00000  Uiso   1.00
C31    N     0.13386   0.96184   0.28068   0.00000  Uiso   1.00
He29   H     0.16042   0.87692   0.20703   0.00000  Uiso   1.00
He31   H     0.16077   0.86732   0.28424   0.00000  Uiso   1.00
Li15   H     0.11144   0.04616   0.25327   0.00000  Uiso   1.00
Be33   C     1.02733   1.00074   0.11730   0.00000  Uiso   1.00
C33    N     1.04451   0.99512   0.15325   0.00000  Uiso   1.00
He33   H     0.05507   1.00432   0.09446   0.00000  Uiso   1.00
Be35   C     1.02730   0.97675   0.38400   0.00000  Uiso   1.00
C35    N     1.04453   0.97345   0.34798   0.00000  Uiso   1.00
He35   H     0.05483   0.97934   0.40700   0.00000  Uiso   1.00
Be37   C     0.08208   0.18981   0.20227   0.00000  Uiso   1.00
Be39   C     0.07378   0.12675   0.19996   0.00000  Uiso   1.00
C37    N     0.11407   0.10088   0.17949   0.00000  Uiso   1.00
B17    C     0.14575   0.14884   0.17050   0.00000  Uiso   1.00
C39    N     0.12806   0.20351   0.18366   0.00000  Uiso   1.00
He37   H     1.04225   0.09851   0.21132   0.00000  Uiso   1.00
He39   H     0.05900   0.22572   0.21586   0.00000  Uiso   1.00
Li17   H     0.18156   0.14416   0.15407   0.00000  Uiso   1.00
Be41   C     0.08386   0.17559   0.31195   0.00000  Uiso   1.00
Be43   C     0.07425   0.11271   0.31052   0.00000  Uiso   1.00
C41    N     0.11450   0.08244   0.32875   0.00000  Uiso   1.00
B19    C     0.14751   0.12765   0.34013   0.00000  Uiso   1.00
C43    N     0.13081   0.18471   0.33045   0.00000  Uiso   1.00
He41   H     1.04180   0.08731   0.29808   0.00000  Uiso   1.00
He43   H     0.06118   0.21425   0.30093   0.00000  Uiso   1.00
Li19   H     0.18366   0.11917   0.35564   0.00000  Uiso   1.00
Be45   C     0.36753   0.12717   0.25199   0.00000  Uiso   1.00
Be47   C     0.36835   0.13258   0.21408   0.00000  Uiso   1.00
C45    N     0.38426   0.19189   0.20534   0.00000  Uiso   1.00
B21    C     0.39165   0.22072   0.23788   0.00000  Uiso   1.00
C47    N     0.38291   0.18311   0.26686   0.00000  Uiso   1.00
He45   H     0.36014   0.09814   0.19297   0.00000  Uiso   1.00
He47   H     0.35745   0.08774   0.26935   0.00000  Uiso   1.00
Li21   H     0.40491   0.26856   0.24050   0.00000  Uiso   1.00
Be49   C     0.47262   0.33403   0.14647   0.00000  Uiso   1.00
C49    N     0.45579   0.27393   0.15152   0.00000  Uiso   1.00
He49   H     0.44451   0.37174   0.14323   0.00000  Uiso   1.00
Be51   C     0.47262   0.30355   0.33482   0.00000  Uiso   1.00
C51    N     0.45582   0.24357   0.32896   0.00000  Uiso   1.00
He51   H     0.44453   0.34114   0.33878   0.00000  Uiso   1.00
Be53   C     0.23990   0.28544   0.11916   0.00000  Uiso   1.00
Be55   C     0.29286   0.27335   0.11352   0.00000  Uiso   1.00
C53    N     0.31513   0.25954   0.14715   0.00000  Uiso   1.00
B23    C     0.27574   0.26397   0.17199   0.00000  Uiso   1.00
C55    N     0.22957   0.28042   0.15644   0.00000  Uiso   1.00
He53   H     0.31615   0.27301   0.08827   0.00000  Uiso   1.00
He55   H     0.20912   0.29749   0.09944   0.00000  Uiso   1.00
Li23   H     0.28073   0.25597   0.20145   0.00000  Uiso   1.00
Be57   C     0.26773   0.28915   0.37821   0.00000  Uiso   1.00
Be59   C     0.32058   0.27631   0.37246   0.00000  Uiso   1.00
C57    N     0.32488   0.24418   0.33980   0.00000  Uiso   1.00
B25    C     0.27513   0.23671   0.32741   0.00000  Uiso   1.00
C59    N     0.23918   0.26349   0.34960   0.00000  Uiso   1.00
He57   H     0.35532   0.28858   0.38862   0.00000  Uiso   1.00
He59   H     0.24855   0.31370   0.40076   0.00000  Uiso   1.00
Li25   H     0.26518   0.21272   0.30189   0.00000  Uiso   1.00
Be61   C     0.15379   0.37293   0.28327   0.00000  Uiso   1.00
Be63   C     0.15371   0.37742   0.24520   0.00000  Uiso   1.00
C61    N     0.15666   0.31834   0.23093   0.00000  Uiso   1.00
B27    C     0.15947   0.28036   0.26028   0.00000  Uiso   1.00
C63    N     0.15650   0.31103   0.29252   0.00000  Uiso   1.00
He61   H     0.15127   0.41765   0.22720   0.00000  Uiso   1.00
He63   H     0.15121   0.40877   0.30429   0.00000  Uiso   1.00
Li27   H     0.16219   0.23010   0.25812   0.00000  Uiso   1.00
B29    C     0.50000   0.23975   0.15469   0.00000  Uiso   1.00
B31    C     0.50000   0.20971   0.32498   0.00000  Uiso   1.00
Li29   H     1.00000   0.96934   0.29745   0.00000  Uiso   1.00
B30    C     1.00000   0.99305   0.17377   0.00000  Uiso   1.00
Li30   H     1.00000   0.98746   0.20363   0.00000  Uiso   1.00
B32    C     1.00000   0.97273   0.32742   0.00000  Uiso   1.00
Li31   H     1.00000   0.68975   0.15915   0.00000  Uiso   1.00
Li32   H     1.00000   0.65996   0.32006   0.00000  Uiso   1.00
loop_
_geom_bond_atom_site_label_1
_geom_bond_atom_site_label_2
_geom_bond_distance
_geom_bond_site_symmetry_2
_ccdc_geom_bond_type
H1     C5      2.019   .     S
H1     C13     1.988   1_565 S
H1     C21     1.990   8     S
H1     C3      1.994   8     S
H3     C9      2.011   .     S
H3     C17     1.992   1_565 S
H3     C25     1.990   8     S
H3     C1      1.994   8     S
H5     C7      2.017   .     S
H5     C29     2.015   .     S
H5     C33     2.016   1_455 S
H5     C37     2.016   1_565 S
H7     C11     2.016   .     S
H7     C31     2.015   .     S
H7     C35     2.017   1_455 S
H7     C41     2.012   1_565 S
H9     C15     1.991   .     S
H9     C45     1.992   .     S
H9     C49     1.988   .     S
H9     C53     1.975   .     S
H11    C19     1.995   .     S
H11    C47     1.987   .     S
H11    C51     1.987   .     S
H11    C57     1.975   .     S
H13    C23     1.991   .     S
H13    C39     2.001   .     S
H13    C55     1.993   .     S
H13    C61     1.992   .     S
H15    C27     1.990   .     S
H15    C43     1.998   .     S
H15    C59     1.992   .     S
H15    C63     1.997   .     S
Be1    C3      1.389   .     S
Be1    He3     1.097   .     S
Be1    Be3     1.393   3_564 D
Be3    C1      1.389   .     S
Be3    He1     1.097   .     S
Be3    Be1     1.393   3_565 D
C1     H3      1.994   8_545 S
C1     B1      1.357   3_565 S
B1     C3      1.357   .     D
B1     Li1     1.098   .     S
B1     C1      1.357   3_564 S
C3     H1      1.994   8_545 S
Be5    Be7     1.393   .     D
Be5    C7      1.389   .     S
Be5    He7     1.096   .     S
Be7    C5      1.390   .     S
Be7    He5     1.097   .     S
C5     B3      1.360   .     D
B3     C7      1.360   .     S
B3     Li3     1.097   1_565 S
Li3    B3      1.097   1_545 S
Be9    Be11    1.393   .     D
Be9    C11     1.389   .     S
Be9    He11    1.096   .     S
Be11   C9      1.389   .     S
Be11   He9     1.097   .     S
C9     B5      1.359   .     S
B5     C11     1.360   .     D
B5     Li5     1.098   .     S
Be13   Be15    1.393   .     D
Be13   C15     1.388   .     S
Be13   He15    1.096   .     S
Be15   C13     1.390   .     S
Be15   He13    1.097   .     S
C13    H1      1.988   1_545 S
C13    B7      1.354   .     D
B7     C15     1.356   .     S
B7     Li7     1.097   .     S
Be17   Be19    1.391   1_545 D
Be17   C19     1.389   .     S
Be17   He19    1.096   .     S
Be19   Be17    1.391   1_565 D
Be19   C17     1.390   1_565 S
Be19   He17    1.097   .     S
C17    Be19    1.390   1_545 S
C17    H3      1.992   1_545 S
C17    B9      1.356   .     D
B9     C19     1.357   .     S
B9     Li9     1.098   .     S
Be21   Be23    1.395   .     D
Be21   C23     1.384   .     S
Be21   He23    1.093   1_455 S
Be23   C21     1.386   .     S
Be23   He21    1.095   .     S
C21    B11     1.351   .     D
C21    H1      1.990   8_545 S
B11    C23     1.355   .     S
B11    Li11    1.096   .     S
He23   Be21    1.093   1_655 S
Be25   Be27    1.396   .     D
Be25   C27     1.389   .     S
Be25   He27    1.097   .     S
Be27   C25     1.390   .     S
Be27   He25    1.096   .     S
C25    B13     1.353   .     D
C25    H3      1.990   8_545 S
B13    C27     1.354   .     S
B13    Li13    1.099   .     S
Be29   Be31    1.396   .     D
Be29   C31     1.390   .     S
Be29   He31    1.097   .     S
Be31   C29     1.390   .     S
Be31   He29    1.097   .     S
C29    B15     1.357   .     S
B15    C31     1.358   .     D
B15    Li15    1.097   1_565 S
Li15   B15     1.097   1_545 S
Be33   C33     1.389   .     A
Be33   He33    1.097   1_655 S
Be33   Be33    1.392   4_755 A
C33    H5      2.016   1_655 S
C33    B30     1.360   .     A
He33   Be33    1.097   1_455 S
Be35   C35     1.389   .     A
Be35   He35    1.096   1_655 S
Be35   Be35    1.391   4_755 A
C35    H7      2.017   1_655 S
C35    B32     1.361   .     A
He35   Be35    1.096   1_455 S
Be37   Be39    1.390   .     D
Be37   C39     1.387   .     S
Be37   He39    1.096   .     S
Be39   C37     1.389   .     S
Be39   He37    1.093   1_455 S
C37    H5      2.016   1_545 S
C37    B17     1.359   .     D
B17    C39     1.360   .     S
B17    Li17    1.097   .     S
He37   Be39    1.093   1_655 S
Be41   Be43    1.390   .     D
Be41   C43     1.388   .     S
Be41   He43    1.097   .     S
Be43   C41     1.389   .     S
Be43   He41    1.093   1_455 S
C41    H7      2.012   1_545 S
C41    B19     1.359   .     D
B19    C43     1.359   .     S
B19    Li19    1.097   .     S
He41   Be43    1.093   1_655 S
Be45   Be47    1.390   .     D
Be45   C47     1.389   .     S
Be45   He47    1.097   .     S
Be47   C45     1.389   .     S
Be47   He45    1.095   .     S
C45    B21     1.357   .     S
B21    C47     1.356   .     D
B21    Li21    1.098   .     S
Be49   C49     1.388   .     A
Be49   He49    1.095   .     S
Be49   Be49    1.395   4_655 A
C49    B29     1.355   .     A
Be51   C51     1.390   .     A
Be51   He51    1.096   .     S
Be51   Be51    1.395   4_655 A
C51    B31     1.353   .     A
Be53   Be55    1.390   .     D
Be53   C55     1.391   .     S
Be53   He55    1.097   .     S
Be55   C53     1.386   .     S
Be55   He53    1.097   .     S
C53    B23     1.356   .     S
B23    C55     1.355   .     D
B23    Li23    1.098   .     S
Be57   Be59    1.391   .     D
Be57   C59     1.390   .     S
Be57   He59    1.096   .     S
Be59   C57     1.387   .     S
Be59   He57    1.097   .     S
C57    B25     1.356   .     S
B25    C59     1.355   .     D
B25    Li25    1.098   .     S
Be61   Be63    1.394   .     D
Be61   C63     1.390   .     S
Be61   He63    1.096   .     S
Be63   C61     1.389   .     S
Be63   He61    1.097   .     S
C61    B27     1.355   .     D
B27    C63     1.356   .     S
B27    Li27    1.098   .     S
B29    C49     1.355   4_655 A
B29    Li31    1.100   5_445 S
B31    C51     1.353   4_655 A
B31    Li32    1.097   5_445 S
Li29   B32     1.097   .     S
B30    C33     1.360   4_755 A
B30    Li30    1.098   .     S
B32    C35     1.361   4_755 A
Li31   B29     1.100   5     S
Li32   B31     1.097   5     S
