# Supplementary material for: Data-Driven Search Algorithm for Discovery of Synthesizable Zeolitic Imidazolate Frameworks
Source: JACS Au. 2025 Mar 7;5(3):1460–70. doi: 10.1021/jacsau.5c00077 (PMC11938011; doi:10.1021/jacsau.5c00077)
Supplement: Supplementary file 5 — au5c00077_si_005.zip [file au5c00077_si_005.zip › Tier 2/T-291_63_3_161271.cif]

data_63_3_161271.lmp-nosymm
_audit_creation_date              2023-09-12
_audit_creation_method            'Materials Studio'
_symmetry_space_group_name_H-M    'P1'
_symmetry_Int_Tables_number       1
_symmetry_cell_setting            triclinic
loop_
_symmetry_equiv_pos_as_xyz
  x,y,z
_cell_length_a                    19.1094
_cell_length_b                    34.3574
_cell_length_c                    16.5059
_cell_angle_alpha                 89.6921
_cell_angle_beta                  89.5176
_cell_angle_gamma                 89.4912
loop_
_atom_site_label
_atom_site_type_symbol
_atom_site_fract_x
_atom_site_fract_y
_atom_site_fract_z
_atom_site_U_iso_or_equiv
_atom_site_adp_type
_atom_site_occupancy
H1     Zn    0.22202   0.15403   0.05840   0.00000  Uiso   1.00
H2     Zn    0.21906   0.33657   0.54454   0.00000  Uiso   1.00
H3     Zn    0.17873   0.17590   0.41528   0.00000  Uiso   1.00
H4     Zn    0.22766   0.31659   0.90639   0.00000  Uiso   1.00
H5     Zn    0.48346   0.05566   0.09855   0.00000  Uiso   1.00
H6     Zn    0.45375   0.08928   0.45721   0.00000  Uiso   1.00
H7     Zn    0.47878   0.39461   0.05028   0.00000  Uiso   1.00
H8     Zn    0.46962   0.41791   0.40623   0.00000  Uiso   1.00
He1    H     0.01348   0.06190   0.36851   0.00000  Uiso   1.00
Be1    C     0.16546   0.27222   0.04696   0.00000  Uiso   1.00
Be2    C     0.16445   0.23533   0.08213   0.00000  Uiso   1.00
C1     N     0.20752   0.21094   0.03648   0.00000  Uiso   1.00
B1     C     0.23237   0.23351   0.97505   0.00000  Uiso   1.00
C2     N     0.20802   0.27075   0.97836   0.00000  Uiso   1.00
He2    H     0.13658   0.22478   0.13624   0.00000  Uiso   1.00
He3    H     0.13848   0.29915   0.06519   0.00000  Uiso   1.00
Li1    H     0.26814   0.22267   0.92785   0.00000  Uiso   1.00
Be3    C     0.22506   0.25606   0.35158   0.00000  Uiso   1.00
Be4    C     0.23618   0.29329   0.38171   0.00000  Uiso   1.00
C3     N     0.21881   0.29318   0.46362   0.00000  Uiso   1.00
B2     C     0.19595   0.25661   0.47979   0.00000  Uiso   1.00
C4     N     0.19855   0.23311   0.41407   0.00000  Uiso   1.00
He4    H     0.25569   0.31952   0.35132   0.00000  Uiso   1.00
He5    H     0.23249   0.24456   0.29025   0.00000  Uiso   1.00
Li2    H     0.17668   0.24704   0.53938   0.00000  Uiso   1.00
Be5    C     0.10422   0.13892   0.27313   0.00000  Uiso   1.00
Be6    C     0.11439   0.13244   0.19073   0.00000  Uiso   1.00
C5     N     0.17958   0.14688   0.16875   0.00000  Uiso   1.00
B3     C     0.20615   0.16216   0.23749   0.00000  Uiso   1.00
C6     N     0.16248   0.15809   0.30220   0.00000  Uiso   1.00
He6    H     0.08051   0.11797   0.14727   0.00000  Uiso   1.00
He7    H     0.05948   0.13205   0.31252   0.00000  Uiso   1.00
Li3    H     0.25763   0.17598   0.24048   0.00000  Uiso   1.00
Be7    C     0.25427   0.26984   0.75406   0.00000  Uiso   1.00
Be8    C     0.25346   0.27493   0.67044   0.00000  Uiso   1.00
C7     N     0.22376   0.31113   0.65358   0.00000  Uiso   1.00
B4     C     0.20934   0.32711   0.72692   0.00000  Uiso   1.00
C8     N     0.22532   0.30288   0.78942   0.00000  Uiso   1.00
He8    H     0.27249   0.25556   0.62231   0.00000  Uiso   1.00
He9    H     0.27271   0.24512   0.79054   0.00000  Uiso   1.00
Li4    H     0.18562   0.35606   0.73496   0.00000  Uiso   1.00
Be9    C     0.44019   0.13683   0.04586   0.00000  Uiso   1.00
Be10   C     0.38085   0.16034   0.03819   0.00000  Uiso   1.00
C9     N     0.32292   0.13835   0.05967   0.00000  Uiso   1.00
B5     C     0.34848   0.10247   0.07875   0.00000  Uiso   1.00
C10    N     0.41909   0.09992   0.07031   0.00000  Uiso   1.00
He10   H     0.37561   0.19096   0.01999   0.00000  Uiso   1.00
He11   H     0.49546   0.14341   0.03409   0.00000  Uiso   1.00
Li5    H     0.31551   0.07801   0.09778   0.00000  Uiso   1.00
He12   H     0.47898   0.16480   0.57410   0.00000  Uiso   1.00
Be11   C     0.06983   0.41920   0.47055   0.00000  Uiso   1.00
Be12   C     0.12768   0.39500   0.45815   0.00000  Uiso   1.00
C11    N     0.13888   0.37364   0.52862   0.00000  Uiso   1.00
B6     C     0.08836   0.38576   0.58138   0.00000  Uiso   1.00
C12    N     0.04584   0.41368   0.54946   0.00000  Uiso   1.00
He13   H     0.16118   0.39122   0.40445   0.00000  Uiso   1.00
He14   H     0.04470   0.44022   0.42956   0.00000  Uiso   1.00
Li6    H     0.08279   0.37443   0.64330   0.00000  Uiso   1.00
Be13   C     0.31768   0.10485   0.54668   0.00000  Uiso   1.00
Be14   C     0.25488   0.12519   0.53749   0.00000  Uiso   1.00
C13    N     0.25472   0.14218   0.46088   0.00000  Uiso   1.00
B7     C     0.31714   0.13213   0.42673   0.00000  Uiso   1.00
C14    N     0.35643   0.10893   0.47561   0.00000  Uiso   1.00
He15   H     0.21033   0.12861   0.57927   0.00000  Uiso   1.00
He16   H     0.33725   0.08738   0.59764   0.00000  Uiso   1.00
Li7    H     0.33335   0.14104   0.36551   0.00000  Uiso   1.00
Be15   C     0.10741   0.40945   0.99679   0.00000  Uiso   1.00
Be16   C     0.17043   0.38978   0.98310   0.00000  Uiso   1.00
C15    N     0.15689   0.35720   0.93650   0.00000  Uiso   1.00
B8     C     0.08664   0.35763   0.92485   0.00000  Uiso   1.00
C16    N     0.05435   0.38848   0.96075   0.00000  Uiso   1.00
He17   H     0.22369   0.39708   0.00161   0.00000  Uiso   1.00
He18   H     0.09675   0.43608   0.03105   0.00000  Uiso   1.00
Li8    H     0.05892   0.33527   0.89069   0.00000  Uiso   1.00
Be17   C     0.41181   0.38162   0.88637   0.00000  Uiso   1.00
Be18   C     0.35550   0.36191   0.85348   0.00000  Uiso   1.00
C17    N     0.31912   0.34386   0.91634   0.00000  Uiso   1.00
B9     C     0.35289   0.35402   0.98492   0.00000  Uiso   1.00
C18    N     0.40870   0.37723   0.96999   0.00000  Uiso   1.00
He19   H     0.33994   0.35845   0.79014   0.00000  Uiso   1.00
He20   H     0.45281   0.39895   0.85693   0.00000  Uiso   1.00
Li9    H     0.33682   0.34439   0.04576   0.00000  Uiso   1.00
Be19   C     0.00370   0.15668   0.56837   0.00000  Uiso   1.00
Be20   C     0.05364   0.18198   0.53661   0.00000  Uiso   1.00
C19    N     0.09522   0.16129   0.48216   0.00000  Uiso   1.00
B10    C     0.07026   0.12445   0.48334   0.00000  Uiso   1.00
C20    N     0.01495   0.12018   0.53448   0.00000  Uiso   1.00
He21   H     0.06215   0.21300   0.54773   0.00000  Uiso   1.00
Li10   H     0.09335   0.10050   0.44806   0.00000  Uiso   1.00
Be21   C     0.38346   0.41639   0.56539   0.00000  Uiso   1.00
Be22   C     0.32668   0.39595   0.59689   0.00000  Uiso   1.00
C21    N     0.30359   0.37046   0.53793   0.00000  Uiso   1.00
B11    C     0.34523   0.37701   0.47239   0.00000  Uiso   1.00
C22    N     0.39382   0.40480   0.48567   0.00000  Uiso   1.00
He22   H     0.30184   0.39715   0.65695   0.00000  Uiso   1.00
He23   H     0.41606   0.43868   0.59311   0.00000  Uiso   1.00
Li11   H     0.34045   0.36132   0.41502   0.00000  Uiso   1.00
Be23   C     0.15641   0.07342   0.88394   0.00000  Uiso   1.00
Be24   C     0.20807   0.09563   0.92019   0.00000  Uiso   1.00
C23    N     0.17677   0.11768   0.98109   0.00000  Uiso   1.00
B12    C     0.10771   0.10906   0.97860   0.00000  Uiso   1.00
C24    N     0.09299   0.08215   0.92162   0.00000  Uiso   1.00
He24   H     0.26456   0.09703   0.90826   0.00000  Uiso   1.00
He25   H     0.15979   0.05211   0.83483   0.00000  Uiso   1.00
Li12   H     0.06773   0.12278   0.01733   0.00000  Uiso   1.00
C25    N     0.49732   0.05583   0.21754   0.00000  Uiso   1.00
B13    C     0.45954   0.07466   0.27544   0.00000  Uiso   1.00
C26    N     0.48196   0.06625   0.35134   0.00000  Uiso   1.00
Li13   H     0.41527   0.09419   0.26230   0.00000  Uiso   1.00
Li14   H     0.45387   0.47699   0.95203   0.00000  Uiso   1.00
Li15   H     0.00581   0.48984   0.97373   0.00000  Uiso   1.00
C27    N     0.46110   0.99988   0.07669   0.00000  Uiso   1.00
He26   H     0.35578   0.99226   0.12433   0.00000  Uiso   1.00
B14    C     0.47692   0.00872   0.52833   0.00000  Uiso   1.00
C28    N     0.48023   0.04797   0.53688   0.00000  Uiso   1.00
Li16   H     0.45950   0.99430   0.47293   0.00000  Uiso   1.00
Be25   C     0.36514   0.41572   0.26562   0.00000  Uiso   1.00
Be26   C     0.36698   0.41031   0.18202   0.00000  Uiso   1.00
C29    N     0.43576   0.40226   0.15932   0.00000  Uiso   1.00
B15    C     0.47331   0.40375   0.22850   0.00000  Uiso   1.00
C30    N     0.43274   0.41095   0.29462   0.00000  Uiso   1.00
He27   H     0.32492   0.41144   0.13727   0.00000  Uiso   1.00
He28   H     0.32123   0.42245   0.30657   0.00000  Uiso   1.00
Li17   H     0.03966   0.07629   0.72018   0.00000  Uiso   1.00
C31    N     0.01484   0.00112   0.92663   0.00000  Uiso   1.00
Li18   H     0.04180   0.99504   0.05353   0.00000  Uiso   1.00
Be27   C     0.03796   0.99753   0.36934   0.00000  Uiso   1.00
Be28   C     0.01668   0.03355   0.39915   0.00000  Uiso   1.00
B16    C     0.00663   0.99042   0.49618   0.00000  Uiso   1.00
H9     Zn    0.29271   0.78699   0.92343   0.00000  Uiso   1.00
H10    Zn    0.33026   0.65713   0.42192   0.00000  Uiso   1.00
H11    Zn    0.28538   0.81623   0.56024   0.00000  Uiso   1.00
H12    Zn    0.29640   0.62532   0.06046   0.00000  Uiso   1.00
H13    Zn    0.01657   0.55566   0.10890   0.00000  Uiso   1.00
H14    Zn    0.04247   0.59714   0.46401   0.00000  Uiso   1.00
H15    Zn    0.07262   0.89894   0.05371   0.00000  Uiso   1.00
H16    Zn    0.05222   0.91351   0.41781   0.00000  Uiso   1.00
Be29   C     0.19081   0.69139   0.03114   0.00000  Uiso   1.00
Be30   C     0.19007   0.72936   0.00117   0.00000  Uiso   1.00
C32    N     0.25812   0.73909   0.97941   0.00000  Uiso   1.00
B17    C     0.29722   0.70672   0.99427   0.00000  Uiso   1.00
C33    N     0.25880   0.67700   0.02495   0.00000  Uiso   1.00
He29   H     0.14659   0.75014   0.99451   0.00000  Uiso   1.00
He30   H     0.14813   0.67334   0.05466   0.00000  Uiso   1.00
Li19   H     0.35374   0.70465   0.98239   0.00000  Uiso   1.00
Be31   C     0.27479   0.77549   0.39427   0.00000  Uiso   1.00
Be32   C     0.28742   0.73857   0.36244   0.00000  Uiso   1.00
C34    N     0.30878   0.71423   0.42522   0.00000  Uiso   1.00
B18    C     0.30685   0.73662   0.49267   0.00000  Uiso   1.00
C35    N     0.28600   0.77378   0.47730   0.00000  Uiso   1.00
He31   H     0.28418   0.72796   0.30001   0.00000  Uiso   1.00
He32   H     0.25799   0.80251   0.36434   0.00000  Uiso   1.00
Li20   H     0.32012   0.72569   0.55326   0.00000  Uiso   1.00
Be33   C     0.23887   0.75758   0.68648   0.00000  Uiso   1.00
Be34   C     0.24122   0.75081   0.76962   0.00000  Uiso   1.00
C36    N     0.28342   0.77887   0.80401   0.00000  Uiso   1.00
B19    C     0.30424   0.80196   0.74136   0.00000  Uiso   1.00
C37    N     0.27976   0.78984   0.66878   0.00000  Uiso   1.00
He33   H     0.21653   0.72804   0.80661   0.00000  Uiso   1.00
He34   H     0.21126   0.74182   0.63896   0.00000  Uiso   1.00
Li21   H     0.33922   0.82685   0.74826   0.00000  Uiso   1.00
Be35   C     0.40764   0.63537   0.18777   0.00000  Uiso   1.00
Be36   C     0.41498   0.64240   0.27022   0.00000  Uiso   1.00
C38    N     0.34884   0.64256   0.30586   0.00000  Uiso   1.00
B20    C     0.30375   0.63647   0.24400   0.00000  Uiso   1.00
C39    N     0.33686   0.63119   0.17162   0.00000  Uiso   1.00
He35   H     0.46227   0.64689   0.30611   0.00000  Uiso   1.00
He36   H     0.44745   0.63293   0.13981   0.00000  Uiso   1.00
Li22   H     0.24679   0.63486   0.25200   0.00000  Uiso   1.00
Be37   C     0.48493   0.81182   0.03620   0.00000  Uiso   1.00
Be38   C     0.42921   0.78663   0.02409   0.00000  Uiso   1.00
C40    N     0.38437   0.80375   0.96811   0.00000  Uiso   1.00
B21    C     0.41402   0.83818   0.94781   0.00000  Uiso   1.00
C41    N     0.47512   0.84420   0.98672   0.00000  Uiso   1.00
He37   H     0.41767   0.75828   0.05163   0.00000  Uiso   1.00
Li23   H     0.39163   0.85877   0.90386   0.00000  Uiso   1.00
He38   H     0.03324   0.63989   0.02478   0.00000  Uiso   1.00
Be39   C     0.17798   0.60163   0.56724   0.00000  Uiso   1.00
Be40   C     0.24557   0.61563   0.55513   0.00000  Uiso   1.00
C42    N     0.25059   0.62981   0.47625   0.00000  Uiso   1.00
B22    C     0.18633   0.62489   0.44392   0.00000  Uiso   1.00
C43    N     0.14110   0.60729   0.49598   0.00000  Uiso   1.00
He39   H     0.29060   0.61613   0.59588   0.00000  Uiso   1.00
He40   H     0.15346   0.58792   0.62035   0.00000  Uiso   1.00
Li24   H     0.17297   0.63336   0.38168   0.00000  Uiso   1.00
Be41   C     0.47731   0.86802   0.49765   0.00000  Uiso   1.00
Be42   C     0.42408   0.84130   0.48532   0.00000  Uiso   1.00
C44    N     0.37418   0.84617   0.54623   0.00000  Uiso   1.00
B23    C     0.39821   0.87553   0.59288   0.00000  Uiso   1.00
C45    N     0.46090   0.88929   0.56670   0.00000  Uiso   1.00
He41   H     0.41801   0.81922   0.43818   0.00000  Uiso   1.00
C46    N     0.49784   0.92901   0.73367   0.00000  Uiso   1.00
Li25   H     0.37047   0.88658   0.64663   0.00000  Uiso   1.00
He42   H     0.03785   0.68458   0.54072   0.00000  Uiso   1.00
Be43   C     0.14095   0.54758   0.98614   0.00000  Uiso   1.00
Be44   C     0.20682   0.56426   0.97736   0.00000  Uiso   1.00
C47    N     0.21752   0.58869   0.04287   0.00000  Uiso   1.00
B24    C     0.15810   0.58672   0.08802   0.00000  Uiso   1.00
C48    N     0.11077   0.56171   0.05707   0.00000  Uiso   1.00
He43   H     0.24708   0.56040   0.93024   0.00000  Uiso   1.00
He44   H     0.11374   0.52672   0.94781   0.00000  Uiso   1.00
Li26   H     0.15032   0.60280   0.14475   0.00000  Uiso   1.00
Be45   C     0.42983   0.60494   0.86211   0.00000  Uiso   1.00
Be46   C     0.37242   0.62266   0.89948   0.00000  Uiso   1.00
C49    N     0.37128   0.61128   0.98035   0.00000  Uiso   1.00
B25    C     0.42617   0.58626   0.98882   0.00000  Uiso   1.00
C50    N     0.46298   0.58130   0.91887   0.00000  Uiso   1.00
He45   H     0.33307   0.64284   0.87488   0.00000  Uiso   1.00
He46   H     0.44819   0.60682   0.79917   0.00000  Uiso   1.00
Li27   H     0.43906   0.57142   0.04592   0.00000  Uiso   1.00
Be47   C     0.12525   0.90063   0.58114   0.00000  Uiso   1.00
Be48   C     0.17752   0.87690   0.61378   0.00000  Uiso   1.00
C51    N     0.20386   0.85320   0.55251   0.00000  Uiso   1.00
B26    C     0.16843   0.86392   0.48491   0.00000  Uiso   1.00
C52    N     0.12075   0.89271   0.49891   0.00000  Uiso   1.00
He47   H     0.19667   0.87443   0.67607   0.00000  Uiso   1.00
He48   H     0.09210   0.92292   0.60977   0.00000  Uiso   1.00
Li28   H     0.17702   0.85054   0.42542   0.00000  Uiso   1.00
C53    N     0.03155   0.97026   0.43132   0.00000  Uiso   1.00
Be49   C     0.45085   0.66612   0.54227   0.00000  Uiso   1.00
C54    N     0.41697   0.64425   0.48415   0.00000  Uiso   1.00
B27    C     0.45276   0.60998   0.48045   0.00000  Uiso   1.00
He49   H     0.01716   0.82183   0.14986   0.00000  Uiso   1.00
He50   H     0.43311   0.69558   0.55793   0.00000  Uiso   1.00
Li29   H     0.43899   0.58599   0.44001   0.00000  Uiso   1.00
Be50   C     0.18806   0.89454   0.92774   0.00000  Uiso   1.00
Be51   C     0.23776   0.86854   0.89742   0.00000  Uiso   1.00
C55    N     0.23179   0.83373   0.94013   0.00000  Uiso   1.00
B28    C     0.17982   0.83982   0.99525   0.00000  Uiso   1.00
C56    N     0.15102   0.87593   0.98925   0.00000  Uiso   1.00
He51   H     0.27603   0.87222   0.84823   0.00000  Uiso   1.00
He52   H     0.17628   0.92471   0.91007   0.00000  Uiso   1.00
Li30   H     0.16225   0.81784   0.03921   0.00000  Uiso   1.00
Be52   C     0.44105   0.93645   0.85253   0.00000  Uiso   1.00
Be53   C     0.43859   0.94496   0.77025   0.00000  Uiso   1.00
He53   H     0.05733   0.98939   0.30896   0.00000  Uiso   1.00
He54   H     0.39982   0.96168   0.73550   0.00000  Uiso   1.00
He55   H     0.40457   0.94464   0.90134   0.00000  Uiso   1.00
Be54   C     0.10850   0.54747   0.33641   0.00000  Uiso   1.00
Be55   C     0.10175   0.53732   0.25548   0.00000  Uiso   1.00
C57    N     0.04703   0.55907   0.22307   0.00000  Uiso   1.00
B29    C     0.02196   0.58121   0.28470   0.00000  Uiso   1.00
C58    N     0.05834   0.57575   0.35407   0.00000  Uiso   1.00
He56   H     0.13180   0.51647   0.21867   0.00000  Uiso   1.00
He57   H     0.14576   0.53711   0.38211   0.00000  Uiso   1.00
B30    C     0.00872   0.51809   0.53430   0.00000  Uiso   1.00
Li31   H     0.06409   0.50935   0.53588   0.00000  Uiso   1.00
Be56   C     0.41330   0.94020   0.07149   0.00000  Uiso   1.00
Be57   C     0.40176   0.97852   0.09597   0.00000  Uiso   1.00
C59    N     0.48089   0.93743   0.04016   0.00000  Uiso   1.00
He58   H     0.37949   0.91460   0.07550   0.00000  Uiso   1.00
Be58   C     0.16384   0.90806   0.28429   0.00000  Uiso   1.00
Be59   C     0.16891   0.90515   0.20028   0.00000  Uiso   1.00
C60    N     0.10161   0.90339   0.16950   0.00000  Uiso   1.00
B31    C     0.05826   0.90584   0.23487   0.00000  Uiso   1.00
C61    N     0.09337   0.90763   0.30595   0.00000  Uiso   1.00
He59   H     0.21498   0.90392   0.16024   0.00000  Uiso   1.00
He60   H     0.20492   0.91005   0.33008   0.00000  Uiso   1.00
Be60   C     0.01253   0.97353   0.86561   0.00000  Uiso   1.00
Be61   C     0.03021   0.93759   0.89902   0.00000  Uiso   1.00
C62    N     0.04434   0.94280   0.98077   0.00000  Uiso   1.00
B32    C     0.03459   0.98138   0.99430   0.00000  Uiso   1.00
He61   H     0.03453   0.90893   0.87028   0.00000  Uiso   1.00
C63    N     0.49718   0.98918   0.59594   0.00000  Uiso   1.00
H17    Zn    0.72440   0.17094   0.42736   0.00000  Uiso   1.00
H18    Zn    0.70731   0.29636   0.91614   0.00000  Uiso   1.00
H19    Zn    0.75547   0.13987   0.06467   0.00000  Uiso   1.00
H20    Zn    0.71251   0.33194   0.55611   0.00000  Uiso   1.00
H21    Zn    0.95987   0.43945   0.59505   0.00000  Uiso   1.00
H22    Zn    0.95395   0.40504   0.95475   0.00000  Uiso   1.00
H23    Zn    0.95786   0.07202   0.54789   0.00000  Uiso   1.00
Be62   C     0.82571   0.27001   0.51959   0.00000  Uiso   1.00
Be63   C     0.82873   0.23179   0.49188   0.00000  Uiso   1.00
C64    N     0.76071   0.21953   0.47814   0.00000  Uiso   1.00
B33    C     0.71929   0.25072   0.49518   0.00000  Uiso   1.00
C65    N     0.75610   0.28198   0.51984   0.00000  Uiso   1.00
He62   H     0.87398   0.21257   0.48168   0.00000  Uiso   1.00
He63   H     0.86755   0.28988   0.53697   0.00000  Uiso   1.00
Li32   H     0.66211   0.25078   0.48960   0.00000  Uiso   1.00
Be64   C     0.75005   0.17644   0.89347   0.00000  Uiso   1.00
Be65   C     0.73686   0.21285   0.85895   0.00000  Uiso   1.00
C66    N     0.72163   0.23876   0.92108   0.00000  Uiso   1.00
B34    C     0.72795   0.21782   0.99055   0.00000  Uiso   1.00
C67    N     0.74517   0.18003   0.97718   0.00000  Uiso   1.00
He64   H     0.73571   0.22214   0.79528   0.00000  Uiso   1.00
He65   H     0.76278   0.14853   0.86481   0.00000  Uiso   1.00
Li33   H     0.71949   0.23007   0.05105   0.00000  Uiso   1.00
Be66   C     0.78563   0.20077   0.19076   0.00000  Uiso   1.00
Be67   C     0.77862   0.20778   0.27338   0.00000  Uiso   1.00
C68    N     0.74294   0.17679   0.30827   0.00000  Uiso   1.00
B35    C     0.72954   0.15220   0.24620   0.00000  Uiso   1.00
C69    N     0.75318   0.16576   0.17354   0.00000  Uiso   1.00
He66   H     0.79643   0.23238   0.30971   0.00000  Uiso   1.00
He67   H     0.81146   0.21813   0.14347   0.00000  Uiso   1.00
Li34   H     0.70187   0.12456   0.25392   0.00000  Uiso   1.00
Be68   C     0.60888   0.32592   0.69667   0.00000  Uiso   1.00
Be69   C     0.60776   0.31801   0.77951   0.00000  Uiso   1.00
C70    N     0.67636   0.31281   0.80507   0.00000  Uiso   1.00
B36    C     0.71643   0.31680   0.73721   0.00000  Uiso   1.00
C71    N     0.67810   0.32515   0.67027   0.00000  Uiso   1.00
He68   H     0.56343   0.31592   0.82195   0.00000  Uiso   1.00
He69   H     0.56577   0.33184   0.65474   0.00000  Uiso   1.00
Li35   H     0.77371   0.31408   0.73683   0.00000  Uiso   1.00
Be70   C     0.52355   0.16015   0.53288   0.00000  Uiso   1.00
Be71   C     0.58764   0.17900   0.52703   0.00000  Uiso   1.00
C72    N     0.62552   0.16256   0.46333   0.00000  Uiso   1.00
B37    C     0.58429   0.13415   0.43380   0.00000  Uiso   1.00
C73    N     0.52180   0.13195   0.47304   0.00000  Uiso   1.00
He70   H     0.60896   0.20250   0.56379   0.00000  Uiso   1.00
Li36   H     0.59890   0.11579   0.38202   0.00000  Uiso   1.00
Be72   C     0.90942   0.32292   0.99497   0.00000  Uiso   1.00
Be73   C     0.85291   0.29813   0.98552   0.00000  Uiso   1.00
C74    N     0.80143   0.31784   0.94247   0.00000  Uiso   1.00
B38    C     0.82746   0.35395   0.92870   0.00000  Uiso   1.00
C75    N     0.89327   0.35810   0.95772   0.00000  Uiso   1.00
He71   H     0.84631   0.26777   0.00501   0.00000  Uiso   1.00
He72   H     0.96003   0.31797   0.02462   0.00000  Uiso   1.00
Li37   H     0.79923   0.37689   0.89552   0.00000  Uiso   1.00
Be74   C     0.61128   0.05769   0.98296   0.00000  Uiso   1.00
Be75   C     0.67439   0.07752   0.97725   0.00000  Uiso   1.00
C76    N     0.67961   0.10169   0.04413   0.00000  Uiso   1.00
B39    C     0.61999   0.09608   0.08762   0.00000  Uiso   1.00
C77    N     0.57771   0.06916   0.05400   0.00000  Uiso   1.00
He73   H     0.71592   0.07613   0.93108   0.00000  Uiso   1.00
He74   H     0.58795   0.03646   0.94209   0.00000  Uiso   1.00
Li38   H     0.60802   0.11105   0.14474   0.00000  Uiso   1.00
Be76   C     0.84518   0.42079   0.47733   0.00000  Uiso   1.00
Be77   C     0.78818   0.39625   0.46907   0.00000  Uiso   1.00
C78    N     0.78140   0.37452   0.53990   0.00000  Uiso   1.00
B40    C     0.83495   0.38575   0.58769   0.00000  Uiso   1.00
C79    N     0.87399   0.41430   0.55323   0.00000  Uiso   1.00
He75   H     0.75159   0.39300   0.41873   0.00000  Uiso   1.00
He76   H     0.86697   0.44249   0.43539   0.00000  Uiso   1.00
Li39   H     0.84410   0.37411   0.64877   0.00000  Uiso   1.00
Be78   C     0.55951   0.34560   0.37550   0.00000  Uiso   1.00
Be79   C     0.61537   0.32551   0.41018   0.00000  Uiso   1.00
C80    N     0.63449   0.34492   0.48013   0.00000  Uiso   1.00
B41    C     0.59098   0.37629   0.48483   0.00000  Uiso   1.00
C81    N     0.54513   0.37816   0.42253   0.00000  Uiso   1.00
He77   H     0.64277   0.29908   0.39001   0.00000  Uiso   1.00
He78   H     0.52936   0.33923   0.32101   0.00000  Uiso   1.00
Li40   H     0.59310   0.39798   0.53331   0.00000  Uiso   1.00
He79   H     0.96181   0.16166   0.61309   0.00000  Uiso   1.00
Be80   C     0.94141   0.07420   0.08004   0.00000  Uiso   1.00
Be81   C     0.88555   0.09425   0.11566   0.00000  Uiso   1.00
C82    N     0.84669   0.11162   0.05433   0.00000  Uiso   1.00
B42    C     0.87864   0.10088   0.98416   0.00000  Uiso   1.00
C83    N     0.93592   0.07823   0.99649   0.00000  Uiso   1.00
He80   H     0.87117   0.09807   0.17964   0.00000  Uiso   1.00
He81   H     0.98375   0.05713   0.10767   0.00000  Uiso   1.00
Li41   H     0.86065   0.11003   0.92399   0.00000  Uiso   1.00
Be82   C     0.55847   0.32015   0.10131   0.00000  Uiso   1.00
Be83   C     0.61101   0.29643   0.06883   0.00000  Uiso   1.00
C84    N     0.63311   0.31276   0.99579   0.00000  Uiso   1.00
B43    C     0.59546   0.34618   0.98774   0.00000  Uiso   1.00
C85    N     0.54989   0.35196   0.05006   0.00000  Uiso   1.00
He82   H     0.63285   0.26893   0.09155   0.00000  Uiso   1.00
He83   H     0.52729   0.31715   0.15703   0.00000  Uiso   1.00
Li42   H     0.60119   0.36640   0.93640   0.00000  Uiso   1.00
Be84   C     0.81032   0.06032   0.47905   0.00000  Uiso   1.00
Be85   C     0.75481   0.08382   0.45364   0.00000  Uiso   1.00
C86    N     0.77484   0.12246   0.46060   0.00000  Uiso   1.00
B44    C     0.84160   0.12122   0.48743   0.00000  Uiso   1.00
C87    N     0.86545   0.08438   0.49916   0.00000  Uiso   1.00
He84   H     0.70242   0.07600   0.43303   0.00000  Uiso   1.00
He85   H     0.81544   0.02855   0.48290   0.00000  Uiso   1.00
Li43   H     0.87297   0.14718   0.49841   0.00000  Uiso   1.00
Be86   C     0.53875   0.04110   0.34115   0.00000  Uiso   1.00
Be87   C     0.54737   0.03412   0.25876   0.00000  Uiso   1.00
He86   H     0.58537   0.01565   0.22643   0.00000  Uiso   1.00
He87   H     0.56800   0.02951   0.39299   0.00000  Uiso   1.00
Be88   C     0.90823   0.46711   0.83466   0.00000  Uiso   1.00
Be89   C     0.91120   0.47490   0.75192   0.00000  Uiso   1.00
C88    N     0.94838   0.44493   0.71456   0.00000  Uiso   1.00
B45    C     0.96509   0.41962   0.77488   0.00000  Uiso   1.00
C89    N     0.94319   0.43216   0.84875   0.00000  Uiso   1.00
H24    Zn    0.99942   0.05786   0.90951   0.00000  Uiso   1.00
He88   H     0.88420   0.48382   0.88422   0.00000  Uiso   1.00
Be90   C     0.91726   0.44668   0.11639   0.00000  Uiso   1.00
B46    C     0.97829   0.48095   0.02938   0.00000  Uiso   1.00
C90    N     0.94450   0.44660   0.03815   0.00000  Uiso   1.00
He89   H     0.88723   0.42195   0.13985   0.00000  Uiso   1.00
Li44   H     0.99488   0.39257   0.76536   0.00000  Uiso   1.00
Be91   C     0.50338   0.05400   0.61524   0.00000  Uiso   1.00
Be92   C     0.51523   0.01781   0.65101   0.00000  Uiso   1.00
He90   H     0.53409   0.01042   0.71184   0.00000  Uiso   1.00
He91   H     0.51115   0.08342   0.63887   0.00000  Uiso   1.00
Li45   H     0.53016   0.39894   0.23087   0.00000  Uiso   1.00
He92   H     0.61240   0.48206   0.63016   0.00000  Uiso   1.00
He93   H     0.59842   0.47566   0.79989   0.00000  Uiso   1.00
Be93   C     0.88481   0.05266   0.78495   0.00000  Uiso   1.00
Be94   C     0.87526   0.05534   0.70160   0.00000  Uiso   1.00
C91    N     0.93871   0.06554   0.66609   0.00000  Uiso   1.00
B47    C     0.98454   0.06824   0.72812   0.00000  Uiso   1.00
C92    N     0.95402   0.06160   0.80138   0.00000  Uiso   1.00
He94   H     0.82820   0.05116   0.66514   0.00000  Uiso   1.00
He95   H     0.84764   0.04536   0.83358   0.00000  Uiso   1.00
C93    N     0.99773   0.02896   0.48010   0.00000  Uiso   1.00
Be95   C     0.59927   0.45043   0.03723   0.00000  Uiso   1.00
C94    N     0.53073   0.44213   0.01641   0.00000  Uiso   1.00
B48    C     0.50704   0.47412   0.97616   0.00000  Uiso   1.00
He96   H     0.63164   0.42948   0.07095   0.00000  Uiso   1.00
Be96   C     0.54734   0.49011   0.34860   0.00000  Uiso   1.00
He97   H     0.54777   0.47883   0.28656   0.00000  Uiso   1.00
C95    N     0.51267   0.47073   0.41106   0.00000  Uiso   1.00
Be97   C     0.93443   0.48200   0.15205   0.00000  Uiso   1.00
Be98   C     0.61559   0.48701   0.00626   0.00000  Uiso   1.00
Li46   H     0.50192   0.48516   0.53810   0.00000  Uiso   1.00
H25    Zn    0.79015   0.84768   0.57357   0.00000  Uiso   1.00
H26    Zn    0.76309   0.65973   0.06535   0.00000  Uiso   1.00
H27    Zn    0.81290   0.82251   0.93666   0.00000  Uiso   1.00
H28    Zn    0.78124   0.68884   0.42807   0.00000  Uiso   1.00
H29    Zn    0.51593   0.93255   0.61512   0.00000  Uiso   1.00
H30    Zn    0.52602   0.89436   0.97682   0.00000  Uiso   1.00
H31    Zn    0.57965   0.56642   0.54348   0.00000  Uiso   1.00
H32    Zn    0.55249   0.55142   0.90457   0.00000  Uiso   1.00
Be99   C     0.68438   0.74255   0.52641   0.00000  Uiso   1.00
Be100  C     0.68478   0.77984   0.55921   0.00000  Uiso   1.00
C96    N     0.74833   0.79698   0.53939   0.00000  Uiso   1.00
B49    C     0.78476   0.76948   0.49753   0.00000  Uiso   1.00
C97    N     0.74858   0.73600   0.48856   0.00000  Uiso   1.00
He98   H     0.64439   0.79537   0.59405   0.00000  Uiso   1.00
He99   H     0.64417   0.71996   0.52851   0.00000  Uiso   1.00
Li47   H     0.83766   0.77391   0.47301   0.00000  Uiso   1.00
Be101  C     0.76796   0.74313   0.87920   0.00000  Uiso   1.00
Be102  C     0.75442   0.70594   0.90899   0.00000  Uiso   1.00
C98    N     0.76217   0.70643   0.99260   0.00000  Uiso   1.00
B50    C     0.78150   0.74328   0.01058   0.00000  Uiso   1.00
C99    N     0.78623   0.76650   0.94396   0.00000  Uiso   1.00
He100  H     0.73892   0.67945   0.87719   0.00000  Uiso   1.00
He101  H     0.76746   0.75439   0.81687   0.00000  Uiso   1.00
Li48   H     0.79105   0.75322   0.07253   0.00000  Uiso   1.00
Be103  C     0.90474   0.82580   0.78599   0.00000  Uiso   1.00
Be104  C     0.89982   0.83122   0.70255   0.00000  Uiso   1.00
C100   N     0.83097   0.84103   0.68452   0.00000  Uiso   1.00
B51    C     0.79635   0.84050   0.75679   0.00000  Uiso   1.00
C101   N     0.83900   0.83228   0.82021   0.00000  Uiso   1.00
He102  H     0.94010   0.82891   0.65504   0.00000  Uiso   1.00
He103  H     0.95004   0.81817   0.82346   0.00000  Uiso   1.00
Li49   H     0.74039   0.84731   0.76360   0.00000  Uiso   1.00
Be105  C     0.67998   0.69796   0.28892   0.00000  Uiso   1.00
Be106  C     0.67417   0.69051   0.20637   0.00000  Uiso   1.00
C102   N     0.73710   0.67452   0.17935   0.00000  Uiso   1.00
B52    C     0.77886   0.67303   0.24561   0.00000  Uiso   1.00
C103   N     0.74701   0.68736   0.31322   0.00000  Uiso   1.00
He104  H     0.63019   0.69531   0.16512   0.00000  Uiso   1.00
He105  H     0.64202   0.71066   0.33168   0.00000  Uiso   1.00
Li50   H     0.83297   0.66203   0.24439   0.00000  Uiso   1.00
Be107  C     0.66699   0.94969   0.56350   0.00000  Uiso   1.00
Be108  C     0.73016   0.92967   0.55329   0.00000  Uiso   1.00
C104   N     0.71897   0.89064   0.57127   0.00000  Uiso   1.00
B53    C     0.65059   0.88837   0.59350   0.00000  Uiso   1.00
C105   N     0.61672   0.92315   0.58848   0.00000  Uiso   1.00
He106  H     0.78170   0.94001   0.53342   0.00000  Uiso   1.00
He107  H     0.65382   0.98057   0.55478   0.00000  Uiso   1.00
Li51   H     0.62476   0.86128   0.61166   0.00000  Uiso   1.00
He108  H     0.53090   0.80914   0.07524   0.00000  Uiso   1.00
Be109  C     0.97840   0.63554   0.04239   0.00000  Uiso   1.00
Be110  C     0.92033   0.65992   0.03347   0.00000  Uiso   1.00
C106   N     0.86215   0.64058   0.06382   0.00000  Uiso   1.00
B54    C     0.88642   0.60556   0.09042   0.00000  Uiso   1.00
C107   N     0.95619   0.60086   0.07737   0.00000  Uiso   1.00
He109  H     0.91584   0.68926   0.00732   0.00000  Uiso   1.00
Li52   H     0.85291   0.58305   0.11731   0.00000  Uiso   1.00
Be111  C     0.67829   0.91105   0.02175   0.00000  Uiso   1.00
Be112  C     0.74427   0.89405   0.01215   0.00000  Uiso   1.00
C108   N     0.73630   0.85847   0.97385   0.00000  Uiso   1.00
B55    C     0.66665   0.85540   0.95992   0.00000  Uiso   1.00
C109   N     0.62920   0.88609   0.98930   0.00000  Uiso   1.00
He110  H     0.79594   0.90431   0.03054   0.00000  Uiso   1.00
He111  H     0.66273   0.93861   0.05009   0.00000  Uiso   1.00
Li53   H     0.64297   0.83015   0.93065   0.00000  Uiso   1.00
Be113  C     0.98964   0.67864   0.50749   0.00000  Uiso   1.00
Be114  C     0.92836   0.70054   0.49969   0.00000  Uiso   1.00
C110   N     0.88287   0.68019   0.45048   0.00000  Uiso   1.00
B56    C     0.91733   0.64690   0.43049   0.00000  Uiso   1.00
C111   N     0.98209   0.64469   0.46333   0.00000  Uiso   1.00
He112  H     0.91391   0.72872   0.52605   0.00000  Uiso   1.00
Li54   H     0.89532   0.62435   0.39159   0.00000  Uiso   1.00
Be115  C     0.72453   0.59710   0.58362   0.00000  Uiso   1.00
Be116  C     0.77077   0.62539   0.55592   0.00000  Uiso   1.00
C112   N     0.74216   0.64302   0.48761   0.00000  Uiso   1.00
B57    C     0.67926   0.62581   0.47737   0.00000  Uiso   1.00
C113   N     0.66632   0.59788   0.53387   0.00000  Uiso   1.00
He113  H     0.82186   0.63407   0.57931   0.00000  Uiso   1.00
He114  H     0.72816   0.57687   0.63508   0.00000  Uiso   1.00
Li55   H     0.64303   0.63352   0.42844   0.00000  Uiso   1.00
Be117  C     0.98239   0.82887   0.09921   0.00000  Uiso   1.00
Be118  C     0.92304   0.81005   0.07133   0.00000  Uiso   1.00
C114   N     0.89806   0.83048   0.00449   0.00000  Uiso   1.00
B58    C     0.94136   0.86127   0.99536   0.00000  Uiso   1.00
C115   N     0.99292   0.86173   0.05140   0.00000  Uiso   1.00
He115  H     0.89779   0.78341   0.09299   0.00000  Uiso   1.00
B59    C     0.52284   0.49265   0.47796   0.00000  Uiso   1.00
Li56   H     0.93473   0.88355   0.94807   0.00000  Uiso   1.00
Be119  C     0.70274   0.57434   0.90192   0.00000  Uiso   1.00
Be120  C     0.75069   0.59769   0.94124   0.00000  Uiso   1.00
C116   N     0.71546   0.61840   0.00141   0.00000  Uiso   1.00
B60    C     0.64736   0.60790   0.99496   0.00000  Uiso   1.00
C117   N     0.63697   0.58154   0.93525   0.00000  Uiso   1.00
He116  H     0.80731   0.60048   0.93154   0.00000  Uiso   1.00
He117  H     0.71031   0.55390   0.85169   0.00000  Uiso   1.00
Li57   H     0.60524   0.61952   0.03367   0.00000  Uiso   1.00
He118  H     0.54746   0.65168   0.61538   0.00000  Uiso   1.00
Be121  C     0.92385   0.86527   0.37325   0.00000  Uiso   1.00
Be122  C     0.86388   0.85046   0.41010   0.00000  Uiso   1.00
C118   N     0.86562   0.85949   0.49202   0.00000  Uiso   1.00
B61    C     0.92500   0.88035   0.50167   0.00000  Uiso   1.00
C119   N     0.96253   0.88416   0.43183   0.00000  Uiso   1.00
He119  H     0.82053   0.83408   0.38416   0.00000  Uiso   1.00
He120  H     0.94177   0.86330   0.31019   0.00000  Uiso   1.00
Li58   H     0.94164   0.89208   0.56009   0.00000  Uiso   1.00
B62    C     0.53333   0.91074   0.79401   0.00000  Uiso   1.00
C120   N     0.50196   0.91526   0.86747   0.00000  Uiso   1.00
Li59   H     0.58331   0.89533   0.78492   0.00000  Uiso   1.00
Li60   H     0.97844   0.60201   0.27831   0.00000  Uiso   1.00
C121   N     0.50836   0.60885   0.53103   0.00000  Uiso   1.00
C122   N     0.97448   0.50313   0.09689   0.00000  Uiso   1.00
He121  H     0.92294   0.49326   0.21283   0.00000  Uiso   1.00
Be123  C     0.91363   0.55293   0.51797   0.00000  Uiso   1.00
Be124  C     0.89463   0.51597   0.54432   0.00000  Uiso   1.00
C123   N     0.98622   0.55431   0.51331   0.00000  Uiso   1.00
He122  H     0.60627   0.54704   0.35027   0.00000  Uiso   1.00
He123  H     0.88075   0.57833   0.50416   0.00000  Uiso   1.00
B63    C     0.50708   0.97393   0.04400   0.00000  Uiso   1.00
Li61   H     0.55996   0.98148   0.02333   0.00000  Uiso   1.00
He124  H     0.84267   0.50363   0.55566   0.00000  Uiso   1.00
Be125  C     0.58931   0.50051   0.75920   0.00000  Uiso   1.00
Be126  C     0.59599   0.50367   0.67532   0.00000  Uiso   1.00
C124   N     0.57712   0.54135   0.65289   0.00000  Uiso   1.00
B64    C     0.56162   0.55995   0.72309   0.00000  Uiso   1.00
C125   N     0.56678   0.53630   0.78888   0.00000  Uiso   1.00
Li62   H     0.54582   0.59068   0.72600   0.00000  Uiso   1.00
Li63   H     0.00100   0.90575   0.23047   0.00000  Uiso   1.00
Li64   H     0.99565   0.97716   0.55550   0.00000  Uiso   1.00
Be127  C     0.50753   0.64443   0.57067   0.00000  Uiso   1.00
C126   N     0.55639   0.50212   0.96875   0.00000  Uiso   1.00
He125  H     0.66425   0.50364   0.00942   0.00000  Uiso   1.00
Be128  C     0.57575   0.52403   0.37985   0.00000  Uiso   1.00
C127   N     0.56114   0.52496   0.46235   0.00000  Uiso   1.00
He126  H     0.52570   0.87321   0.46318   0.00000  Uiso   1.00
He127  H     0.89078   0.49979   0.71730   0.00000  Uiso   1.00
C128   N     0.95524   0.49378   0.55279   0.00000  Uiso   1.00
He128  H     0.99772   0.98138   0.80352   0.00000  Uiso   1.00
loop_
_geom_bond_atom_site_label_1
_geom_bond_atom_site_label_2
_geom_bond_distance
_geom_bond_site_symmetry_2
_ccdc_geom_bond_type
H1     C1      2.004   .     S
H1     C5      2.002   .     S
H1     C9      1.998   .     S
H1     C23     1.998   1_554 S
H2     C3      2.007   .     S
H2     C7      1.999   .     S
H2     C11     2.002   .     S
H2     C21     2.001   .     S
H3     C4      2.005   .     S
H3     C6      1.995   .     S
H3     C13     1.999   .     S
H3     C19     1.999   .     S
H4     C2      2.004   .     S
H4     C8      1.991   .     S
H4     C15     1.996   .     S
H4     C17     1.999   .     S
H5     C10     2.003   .     S
H5     C25     1.984   .     S
H5     C27     2.003   1_545 S
H5     C77     1.997   .     S
H6     C14     1.994   .     S
H6     C26     1.990   .     S
H6     C28     1.995   .     S
H6     C73     1.988   .     S
H7     C18     1.990   1_554 S
H7     C29     1.990   .     S
H7     C85     1.990   .     S
H7     C94     1.993   .     S
H8     C22     1.998   .     S
H8     C30     1.994   .     S
H8     C81     1.997   .     S
H8     C95     2.001   .     S
He1    Be28    1.097   .     S
Be1    Be2     1.391   .     D
Be1    C2      1.389   1_554 S
Be1    He3     1.097   .     S
Be2    C1      1.390   .     S
Be2    He2     1.098   .     S
C1     B1      1.358   1_554 S
B1     C1      1.358   1_556 S
B1     C2      1.359   .     D
B1     Li1     1.097   .     S
C2     Be1     1.389   1_556 S
Be3    Be4     1.394   .     D
Be3    C4      1.390   .     S
Be3    He5     1.096   .     S
Be4    C3      1.389   .     S
Be4    He4     1.096   .     S
C3     B2      1.358   .     D
B2     C4      1.356   .     S
B2     Li2     1.097   .     S
Be5    Be6     1.391   .     D
Be5    C6      1.389   .     S
Be5    He7     1.096   .     S
Be6    C5      1.390   .     S
Be6    He6     1.095   .     S
C5     B3      1.357   .     D
B3     C6      1.357   .     S
B3     Li3     1.098   .     S
Be7    Be8     1.391   .     D
Be7    C8      1.388   .     S
Be7    He9     1.096   .     S
Be8    C7      1.390   .     S
Be8    He8     1.097   .     S
C7     B4      1.357   .     D
B4     C8      1.357   .     S
B4     Li4     1.098   .     S
Be9    Be10    1.393   .     D
Be9    C10     1.391   .     S
Be9    He11    1.098   .     S
Be10   C9      1.388   .     S
Be10   He10    1.096   .     S
C9     B5      1.358   .     S
B5     C10     1.357   .     D
B5     Li5     1.098   .     S
He12   Be70    1.097   .     S
Be11   Be12    1.392   .     D
Be11   C12     1.390   .     S
Be11   He14    1.097   .     S
Be12   C11     1.389   .     S
Be12   He13    1.097   .     S
C11    B6      1.359   .     S
B6     C12     1.359   .     D
B6     Li6     1.096   .     S
C12    H21     2.002   1_455 S
Be13   Be14    1.392   .     D
Be13   C14     1.389   .     S
Be13   He16    1.097   .     S
Be14   C13     1.390   .     S
Be14   He15    1.097   .     S
C13    B7      1.358   .     S
B7     C14     1.357   .     D
B7     Li7     1.097   .     S
Be15   Be16    1.393   .     D
Be15   C16     1.389   .     S
Be15   He18    1.095   1_556 S
Be16   C15     1.389   .     S
Be16   He17    1.097   1_556 S
C15    B8      1.358   .     S
B8     C16     1.358   .     D
B8     Li8     1.098   .     S
C16    H22     1.999   1_455 S
He17   Be16    1.097   1_554 S
He18   Be15    1.095   1_554 S
Be17   Be18    1.392   .     D
Be17   C18     1.388   .     S
Be17   He20    1.097   .     S
Be18   C17     1.390   .     S
Be18   He19    1.097   .     S
C17    B9      1.357   .     D
B9     C18     1.357   .     S
B9     Li9     1.098   1_556 S
C18    H7      1.990   1_556 S
Li9    B9      1.098   1_554 S
Be19   Be20    1.394   .     D
Be19   C20     1.390   .     S
Be19   He79    1.097   1_455 S
Be20   C19     1.389   .     S
Be20   He21    1.096   .     S
C19    B10     1.357   .     D
B10    C20     1.356   .     S
B10    Li10    1.098   .     S
C20    H23     2.000   1_455 S
Be21   Be22    1.393   .     D
Be21   C22     1.389   .     S
Be21   He23    1.096   .     S
Be22   C21     1.390   .     S
Be22   He22    1.096   .     S
C21    B11     1.357   .     S
B11    C22     1.358   .     D
B11    Li11    1.097   .     S
Be23   Be24    1.394   .     D
Be23   C24     1.389   .     S
Be23   He25    1.096   .     S
Be24   C23     1.390   .     S
Be24   He24    1.097   .     S
C23    H1      1.998   1_556 S
C23    B12     1.356   .     S
B12    C24     1.355   .     D
B12    Li12    1.097   1_556 S
C24    H24     1.992   1_455 S
Li12   B12     1.097   1_554 S
C25    B13     1.356   .     S
C25    Be87    1.388   .     S
B13    C26     1.356   .     D
B13    Li13    1.097   .     S
C26    Be86    1.391   .     S
Li14   B48     1.098   .     S
Li15   B46     1.098   1_456 S
C27    H5      2.003   1_565 S
C27    Be57    1.390   .     S
C27    B63     1.357   .     D
He26   Be57    1.096   .     S
B14    C28     1.359   .     S
B14    Li16    1.098   1_545 S
B14    C63     1.357   1_545 D
C28    Be91    1.388   .     S
Li16   B14     1.098   1_565 S
Be25   Be26    1.393   .     D
Be25   C30     1.389   .     S
Be25   He28    1.097   .     S
Be26   C29     1.390   .     S
Be26   He27    1.096   .     S
C29    B15     1.355   .     D
B15    C30     1.356   .     S
B15    Li45    1.098   .     S
Li17   B47     1.098   1_455 S
C31    Be60    1.388   1_545 S
C31    B32     1.358   1_545 D
C31    H24     1.988   1_455 S
Li18   B32     1.097   1_554 S
Be27   Be28    1.390   1_565 D
Be27   C53     1.389   .     S
Be27   He53    1.097   .     S
Be28   Be27    1.390   1_545 D
Be28   C93     1.390   1_455 S
B16    C53     1.359   .     D
B16    C93     1.359   1_465 S
B16    Li64    1.097   1_455 S
H9     C32     1.998   .     S
H9     C36     2.002   .     S
H9     C40     1.997   .     S
H9     C55     1.994   .     S
H10    C34     2.002   .     S
H10    C38     2.011   .     S
H10    C42     1.999   .     S
H10    C54     2.002   .     S
H11    C35     2.006   .     S
H11    C37     2.006   .     S
H11    C44     2.003   .     S
H11    C51     2.006   .     S
H12    C33     1.996   .     S
H12    C39     2.009   .     S
H12    C47     1.996   .     S
H12    C49     1.998   1_554 S
H13    C48     1.999   .     S
H13    C57     1.981   .     S
H13    C107    1.996   1_455 S
H13    C122    1.994   1_455 S
H14    C43     1.996   .     S
H14    C58     1.981   .     S
H14    C111    1.992   1_455 S
H14    C123    1.996   1_455 S
H15    C56     1.991   1_554 S
H15    C60     2.001   .     S
H15    C62     1.997   1_554 S
H15    C115    1.998   1_455 S
H16    C52     2.005   .     S
H16    C53     1.999   .     S
H16    C61     2.011   .     S
H16    C119    2.007   1_455 S
Be29   Be30    1.393   .     D
Be29   C33     1.389   .     S
Be29   He30    1.096   .     S
Be30   C32     1.389   1_554 S
Be30   He29    1.097   1_554 S
C32    Be30    1.389   1_556 S
C32    B17     1.357   .     D
B17    C33     1.356   1_556 S
B17    Li19    1.098   .     S
C33    B17     1.356   1_554 S
He29   Be30    1.097   1_556 S
Be31   Be32    1.394   .     D
Be31   C35     1.390   .     S
Be31   He32    1.096   .     S
Be32   C34     1.390   .     S
Be32   He31    1.097   .     S
C34    B18     1.357   .     D
B18    C35     1.357   .     S
B18    Li20    1.097   .     S
Be33   Be34    1.392   .     D
Be33   C37     1.390   .     S
Be33   He34    1.097   .     S
Be34   C36     1.389   .     S
Be34   He33    1.097   .     S
C36    B19     1.359   .     D
B19    C37     1.359   .     S
B19    Li21    1.097   .     S
Be35   Be36    1.392   .     D
Be35   C39     1.390   .     S
Be35   He36    1.096   .     S
Be36   C38     1.390   .     S
Be36   He35    1.097   .     S
C38    B20     1.360   .     D
B20    C39     1.359   .     S
B20    Li22    1.097   .     S
Be37   Be38    1.394   .     D
Be37   C41     1.389   1_554 S
Be37   He108   1.097   .     S
Be38   C40     1.390   1_554 S
Be38   He37    1.096   .     S
C40    Be38    1.390   1_556 S
C40    B21     1.355   .     S
B21    C41     1.355   .     D
B21    Li23    1.097   .     S
C41    Be37    1.389   1_556 S
C41    H30     1.992   .     S
He38   Be109   1.096   1_455 S
Be39   Be40    1.395   .     D
Be39   C43     1.388   .     S
Be39   He40    1.097   .     S
Be40   C42     1.391   .     S
Be40   He39    1.097   .     S
C42    B22     1.355   .     S
B22    C43     1.357   .     D
B22    Li24    1.098   .     S
Be41   Be42    1.393   .     D
Be41   C45     1.389   .     S
Be41   He126   1.097   .     S
Be42   C44     1.390   .     S
Be42   He41    1.097   .     S
C44    B23     1.358   .     D
B23    C45     1.358   .     S
B23    Li25    1.097   .     S
C45    H29     2.002   .     S
C46    Be53    1.388   .     S
C46    H29     1.987   .     S
C46    B62     1.358   .     D
He42   Be113   1.097   1_455 S
Be43   Be44    1.394   .     D
Be43   C48     1.389   1_556 S
Be43   He44    1.096   .     S
Be44   C47     1.390   1_556 S
Be44   He43    1.097   .     S
C47    Be44    1.390   1_554 S
C47    B24     1.355   .     S
B24    C48     1.358   .     D
B24    Li26    1.098   .     S
C48    Be43    1.389   1_554 S
Be45   Be46    1.391   .     D
Be45   C50     1.390   .     S
Be45   He46    1.095   .     S
Be46   C49     1.389   .     S
Be46   He45    1.097   .     S
C49    H12     1.998   1_556 S
C49    B25     1.358   .     D
B25    C50     1.358   .     S
B25    Li27    1.098   1_556 S
C50    H32     2.000   .     S
Li27   B25     1.098   1_554 S
Be47   Be48    1.394   .     D
Be47   C52     1.389   .     S
Be47   He48    1.096   .     S
Be48   C51     1.390   .     S
Be48   He47    1.097   .     S
C51    B26     1.358   .     D
B26    C52     1.358   .     S
B26    Li28    1.097   .     S
Be49   C54     1.390   .     S
Be49   He50    1.096   .     S
Be49   Be127   1.392   .     D
C54    B27     1.358   .     S
B27    Li29    1.099   .     S
B27    C121    1.357   .     D
He49   Be117   1.097   1_455 S
Be50   Be51    1.390   .     D
Be50   C56     1.389   .     S
Be50   He52    1.097   .     S
Be51   C55     1.390   .     S
Be51   He51    1.096   .     S
C55    B28     1.357   .     S
B28    C56     1.356   .     D
B28    Li30    1.097   1_556 S
C56    H15     1.991   1_556 S
Li30   B28     1.097   1_554 S
Be52   Be53    1.389   .     D
Be52   He55    1.097   .     S
Be52   C120    1.390   .     S
Be53   He54    1.097   .     S
Be54   Be55    1.390   .     D
Be54   C58     1.389   .     S
Be54   He57    1.097   .     S
Be55   C57     1.389   .     S
Be55   He56    1.097   .     S
C57    B29     1.355   .     D
B29    C58     1.356   .     S
B29    Li60    1.097   1_455 S
B30    Li31    1.098   .     S
B30    C123    1.357   1_455 S
B30    C128    1.357   1_455 D
Be56   Be57    1.394   .     D
Be56   C59     1.390   .     S
Be56   He58    1.097   .     S
C59    H30     2.001   1_554 S
C59    B63     1.356   .     S
Be58   Be59    1.393   .     D
Be58   C61     1.391   .     S
Be58   He60    1.097   .     S
Be59   C60     1.389   .     S
Be59   He59    1.097   .     S
C60    B31     1.357   .     S
B31    C61     1.358   .     D
B31    Li63    1.097   .     S
Be60   C31     1.388   1_565 S
Be60   Be61    1.390   .     D
Be60   He128   1.097   1_455 S
Be61   C62     1.391   .     S
Be61   He61    1.097   .     S
C62    H15     1.997   1_556 S
C62    B32     1.356   .     S
B32    C31     1.358   1_565 D
B32    Li18    1.097   1_556 S
C63    B14     1.357   1_565 D
C63    Be92    1.391   1_565 S
C63    H29     1.999   .     S
H17    C64     2.004   .     S
H17    C68     2.004   .     S
H17    C72     1.999   .     S
H17    C86     1.994   .     S
H18    C66     1.997   .     S
H18    C70     2.008   .     S
H18    C74     2.002   .     S
H18    C84     2.005   .     S
H19    C67     2.002   1_554 S
H19    C69     2.009   .     S
H19    C76     1.996   .     S
H19    C82     1.994   .     S
H20    C65     1.994   .     S
H20    C71     2.004   .     S
H20    C78     1.992   .     S
H20    C80     2.002   .     S
H21    C12     2.002   1_655 S
H21    C79     1.992   .     S
H21    C88     1.993   .     S
H21    C128    1.991   .     S
H22    C16     1.999   1_655 S
H22    C75     1.995   .     S
H22    C89     1.989   .     S
H22    C90     1.995   1_556 S
H23    C20     2.000   1_655 S
H23    C87     1.988   .     S
H23    C91     1.994   .     S
H23    C93     2.001   .     S
Be62   Be63    1.393   .     D
Be62   C65     1.389   .     S
Be62   He63    1.097   .     S
Be63   C64     1.391   .     S
Be63   He62    1.096   .     S
C64    B33     1.356   .     D
B33    C65     1.355   .     S
B33    Li32    1.097   .     S
Be64   Be65    1.394   .     D
Be64   C67     1.390   .     S
Be64   He65    1.096   .     S
Be65   C66     1.389   .     S
Be65   He64    1.097   .     S
C66    B34     1.356   .     D
B34    C67     1.355   .     S
B34    Li33    1.096   1_556 S
C67    H19     2.002   1_556 S
Li33   B34     1.096   1_554 S
Be66   Be67    1.391   .     D
Be66   C69     1.390   .     S
Be66   He67    1.097   .     S
Be67   C68     1.389   .     S
Be67   He66    1.097   .     S
C68    B35     1.359   .     D
B35    C69     1.359   .     S
B35    Li34    1.097   .     S
Be68   Be69    1.393   .     D
Be68   C71     1.389   .     S
Be68   He69    1.097   .     S
Be69   C70     1.390   .     S
Be69   He68    1.097   .     S
C70    B36     1.358   .     D
B36    C71     1.359   .     S
B36    Li35    1.098   .     S
Be70   Be71    1.393   .     D
Be70   C73     1.388   .     S
Be71   C72     1.391   .     S
Be71   He70    1.096   .     S
C72    B37     1.355   .     S
B37    C73     1.356   .     D
B37    Li36    1.098   .     S
Be72   Be73    1.392   .     D
Be72   C75     1.387   .     S
Be72   He72    1.099   1_556 S
Be73   C74     1.388   .     S
Be73   He71    1.098   1_556 S
C74    B38     1.358   .     D
B38    C75     1.358   .     S
B38    Li37    1.098   .     S
He71   Be73    1.098   1_554 S
He72   Be72    1.099   1_554 S
Be74   Be75    1.393   .     D
Be74   C77     1.389   1_556 S
Be74   He74    1.096   .     S
Be75   C76     1.390   1_556 S
Be75   He73    1.097   .     S
C76    Be75    1.390   1_554 S
C76    B39     1.356   .     S
B39    C77     1.357   .     D
B39    Li38    1.098   .     S
C77    Be74    1.389   1_554 S
Be76   Be77    1.391   .     D
Be76   C79     1.389   .     S
Be76   He76    1.097   .     S
Be77   C78     1.390   .     S
Be77   He75    1.097   .     S
C78    B40     1.357   .     S
B40    C79     1.357   .     D
B40    Li39    1.097   .     S
Be78   Be79    1.392   .     D
Be78   C81     1.389   .     S
Be78   He78    1.096   .     S
Be79   C80     1.390   .     S
Be79   He77    1.096   .     S
C80    B41     1.358   .     D
B41    C81     1.357   .     S
B41    Li40    1.098   .     S
He79   Be19    1.097   1_655 S
Be80   Be81    1.393   .     D
Be80   C83     1.390   1_554 S
Be80   He81    1.096   .     S
Be81   C82     1.389   .     S
Be81   He80    1.097   .     S
C82    B42     1.356   1_554 S
B42    C82     1.356   1_556 S
B42    C83     1.354   .     D
B42    Li41    1.097   .     S
C83    Be80    1.390   1_556 S
C83    H24     1.997   .     S
Be82   Be83    1.393   .     D
Be82   C85     1.388   .     S
Be82   He83    1.097   .     S
Be83   C84     1.391   1_554 S
Be83   He82    1.095   .     S
C84    Be83    1.391   1_556 S
C84    B43     1.356   .     D
B43    C85     1.356   1_556 S
B43    Li42    1.098   .     S
C85    B43     1.356   1_554 S
Be84   Be85    1.393   .     D
Be84   C87     1.388   .     S
Be84   He85    1.097   .     S
Be85   C86     1.391   .     S
Be85   He84    1.096   .     S
C86    B44     1.354   .     S
B44    C87     1.355   .     D
B44    Li43    1.096   .     S
Be86   Be87    1.390   .     D
Be86   He87    1.097   .     S
Be87   He86    1.097   .     S
Be88   Be89    1.391   .     D
Be88   C89     1.388   .     S
Be88   He88    1.097   .     S
Be89   C88     1.390   .     S
Be89   He127   1.097   .     S
C88    B45     1.357   .     D
B45    C89     1.357   .     S
B45    Li44    1.097   .     S
H24    C31     1.988   1_655 S
H24    C24     1.992   1_655 S
H24    C92     1.994   .     S
Be90   C90     1.388   .     S
Be90   He89    1.097   .     S
Be90   Be97    1.395   .     D
B46    Li15    1.098   1_654 S
B46    C90     1.357   .     D
B46    C122    1.354   .     S
C90    H22     1.995   1_554 S
Be91   Be92    1.391   .     D
Be91   He91    1.097   .     S
Be92   C63     1.391   1_545 S
Be92   He90    1.097   .     S
He92   Be126   1.097   .     S
He93   Be125   1.097   .     S
Be93   Be94    1.392   .     D
Be93   C92     1.390   .     S
Be93   He95    1.097   .     S
Be94   C91     1.389   .     S
Be94   He94    1.097   .     S
C91    B47     1.357   .     D
B47    Li17    1.098   1_655 S
B47    C92     1.357   .     S
C93    Be28    1.390   1_655 S
C93    B16     1.359   1_645 S
Be95   C94     1.389   .     S
Be95   He96    1.097   .     S
Be95   Be98    1.391   .     D
C94    B48     1.357   1_554 S
B48    C94     1.357   1_556 S
B48    C126    1.357   .     D
Be96   He97    1.097   .     S
Be96   C95     1.391   .     S
Be96   Be128   1.393   .     D
C95    B59     1.356   .     S
Be97   C122    1.390   .     S
Be97   He121   1.097   .     S
Be98   C126    1.389   1_554 S
Be98   He125   1.097   .     S
Li46   B59     1.097   .     S
H25    C96     2.009   .     S
H25    C100    2.008   .     S
H25    C104    1.999   .     S
H25    C118    2.007   .     S
H26    C98     1.999   1_554 S
H26    C102    2.009   .     S
H26    C106    1.999   .     S
H26    C116    2.003   .     S
H27    C99     1.998   .     S
H27    C101    2.009   .     S
H27    C108    2.002   .     S
H27    C114    2.005   1_556 S
H28    C97     2.000   .     S
H28    C103    2.012   .     S
H28    C110    1.999   .     S
H28    C112    1.998   .     S
H29    C105    1.996   .     S
H30    C59     2.001   1_556 S
H30    C109    2.002   .     S
H30    C120    1.995   .     S
H31    C113    1.990   .     S
H31    C121    1.997   .     S
H31    C124    1.997   .     S
H31    C127    1.996   .     S
H32    C117    1.996   .     S
H32    C125    1.998   .     S
H32    C126    1.994   .     S
Be99   Be100   1.394   .     D
Be99   C97     1.389   .     S
Be99   He99    1.097   .     S
Be100  C96     1.390   .     S
Be100  He98    1.095   .     S
C96    B49     1.357   .     S
B49    C97     1.357   .     D
B49    Li47    1.097   .     S
Be101  Be102   1.392   .     D
Be101  C99     1.389   .     S
Be101  He101   1.097   .     S
Be102  C98     1.389   .     S
Be102  He100   1.097   .     S
C98    H26     1.999   1_556 S
C98    B50     1.357   1_556 D
B50    C98     1.357   1_554 D
B50    C99     1.358   1_554 S
B50    Li48    1.097   .     S
C99    B50     1.358   1_556 S
Be103  Be104   1.393   .     D
Be103  C101    1.390   .     S
Be103  He103   1.097   .     S
Be104  C100    1.390   .     S
Be104  He102   1.097   .     S
C100   B51     1.359   .     S
B51    C101    1.359   .     D
B51    Li49    1.098   .     S
Be105  Be106   1.393   .     D
Be105  C103    1.390   .     S
Be105  He105   1.097   .     S
Be106  C102    1.389   .     S
Be106  He104   1.097   .     S
C102   B52     1.360   .     S
B52    C103    1.359   .     D
B52    Li50    1.098   .     S
Be107  Be108   1.393   .     D
Be107  C105    1.389   .     S
Be107  He107   1.097   .     S
Be108  C104    1.390   .     S
Be108  He106   1.097   .     S
C104   B53     1.357   .     D
B53    C105    1.356   .     S
B53    Li51    1.097   .     S
Be109  He38    1.096   1_655 S
Be109  Be110   1.393   .     D
Be109  C107    1.389   .     S
Be110  C106    1.389   .     S
Be110  He109   1.097   .     S
C106   B54     1.358   .     D
B54    C107    1.357   .     S
B54    Li52    1.098   .     S
C107   H13     1.996   1_655 S
Be111  Be112   1.393   .     D
Be111  C109    1.389   1_554 S
Be111  He111   1.096   .     S
Be112  C108    1.389   1_554 S
Be112  He110   1.097   .     S
C108   Be112   1.389   1_556 S
C108   B55     1.358   .     S
B55    C109    1.358   .     D
B55    Li53    1.098   .     S
C109   Be111   1.389   1_556 S
Be113  He42    1.097   1_655 S
Be113  Be114   1.393   .     D
Be113  C111    1.388   .     S
Be114  C110    1.390   .     S
Be114  He112   1.096   .     S
C110   B56     1.356   .     S
B56    C111    1.357   .     D
B56    Li54    1.098   .     S
C111   H14     1.992   1_655 S
Be115  Be116   1.392   .     D
Be115  C113    1.388   .     S
Be115  He114   1.097   .     S
Be116  C112    1.391   .     S
Be116  He113   1.097   .     S
C112   B57     1.356   .     D
B57    C113    1.357   .     S
B57    Li55    1.098   .     S
Be117  He49    1.097   1_655 S
Be117  Be118   1.393   .     D
Be117  C115    1.389   .     S
Be118  C114    1.390   .     S
Be118  He115   1.095   .     S
C114   H27     2.005   1_554 S
C114   B58     1.356   1_554 D
B58    C114    1.356   1_556 D
B58    C115    1.357   1_556 S
B58    Li56    1.098   .     S
C115   B58     1.357   1_554 S
C115   H15     1.998   1_655 S
B59    C127    1.357   .     D
Be119  Be120   1.390   .     D
Be119  C117    1.388   .     S
Be119  He117   1.097   .     S
Be120  C116    1.391   1_556 S
Be120  He116   1.097   .     S
C116   Be120   1.391   1_554 S
C116   B60     1.359   1_554 D
B60    C116    1.359   1_556 D
B60    C117    1.359   .     S
B60    Li57    1.097   1_556 S
Li57   B60     1.097   1_554 S
He118  Be127   1.097   .     S
Be121  Be122   1.392   .     D
Be121  C119    1.389   .     S
Be121  He120   1.095   .     S
Be122  C118    1.390   .     S
Be122  He119   1.097   .     S
C118   B61     1.358   .     D
B61    C119    1.359   .     S
B61    Li58    1.098   .     S
C119   H16     2.007   1_655 S
B62    C120    1.357   .     S
B62    Li59    1.097   .     S
Li60   B29     1.097   1_655 S
C121   Be127   1.390   .     S
C122   H13     1.994   1_655 S
Be123  Be124   1.390   .     D
Be123  C123    1.390   .     S
Be123  He123   1.095   .     S
Be124  He124   1.097   .     S
Be124  C128    1.389   .     S
C123   B30     1.357   1_655 S
C123   H14     1.996   1_655 S
He122  Be128   1.097   .     S
B63    Li61    1.097   .     S
Be125  Be126   1.393   .     D
Be125  C125    1.390   .     S
Be126  C124    1.390   .     S
C124   B64     1.356   .     S
B64    C125    1.356   .     D
B64    Li62    1.097   .     S
Li64   B16     1.097   1_655 S
C126   Be98    1.389   1_556 S
Be128  C127    1.388   .     S
C128   B30     1.357   1_655 D
He128  Be60    1.097   1_655 S
