# Supplementary material for: Data-Driven Search Algorithm for Discovery of Synthesizable Zeolitic Imidazolate Frameworks
Source: JACS Au. 2025 Mar 7;5(3):1460–70. doi: 10.1021/jacsau.5c00077 (PMC11938011; doi:10.1021/jacsau.5c00077)
Supplement: Supplementary file 5 — au5c00077_si_005.zip [file au5c00077_si_005.zip › Tier 2/T-292_63_3_156099.cif]

data_63_3_156099.lmp-nosymm
_audit_creation_date              2023-09-12
_audit_creation_method            'Materials Studio'
_symmetry_space_group_name_H-M    'P1'
_symmetry_Int_Tables_number       1
_symmetry_cell_setting            triclinic
loop_
_symmetry_equiv_pos_as_xyz
  x,y,z
_cell_length_a                    26.4702
_cell_length_b                    26.6984
_cell_length_c                    16.6919
_cell_angle_alpha                 90.4914
_cell_angle_beta                  90.4492
_cell_angle_gamma                 92.5913
loop_
_atom_site_label
_atom_site_type_symbol
_atom_site_fract_x
_atom_site_fract_y
_atom_site_fract_z
_atom_site_U_iso_or_equiv
_atom_site_adp_type
_atom_site_occupancy
H1     Zn    0.12188   0.20850   0.06090   0.00000  Uiso   1.00
H2     Zn    0.32257   0.17418   0.55972   0.00000  Uiso   1.00
H3     Zn    0.11440   0.20069   0.42736   0.00000  Uiso   1.00
H4     Zn    0.32589   0.17474   0.92417   0.00000  Uiso   1.00
H5     Zn    0.42043   0.38405   0.55851   0.00000  Uiso   1.00
H6     Zn    0.42210   0.38528   0.92355   0.00000  Uiso   1.00
H7     Zn    0.01992   0.38248   0.56891   0.00000  Uiso   1.00
H8     Zn    0.02664   0.39293   0.93020   0.00000  Uiso   1.00
Be1    C     0.25814   0.13293   0.05874   0.00000  Uiso   1.00
Be2    C     0.21101   0.14181   0.09104   0.00000  Uiso   1.00
C1     N     0.18936   0.17915   0.04651   0.00000  Uiso   1.00
B1     C     0.22271   0.19020   0.98726   0.00000  Uiso   1.00
C2     N     0.26508   0.16366   0.99261   0.00000  Uiso   1.00
He1    H     0.19170   0.12476   0.14255   0.00000  Uiso   1.00
He2    H     0.28711   0.10733   0.07769   0.00000  Uiso   1.00
Li1    H     0.21652   0.21804   0.94059   0.00000  Uiso   1.00
Be3    C     0.20440   0.13539   0.39720   0.00000  Uiso   1.00
Be4    C     0.25265   0.12857   0.42785   0.00000  Uiso   1.00
C3     N     0.26028   0.16054   0.49331   0.00000  Uiso   1.00
B2     C     0.21712   0.18574   0.50002   0.00000  Uiso   1.00
C4     N     0.18253   0.17252   0.44235   0.00000  Uiso   1.00
He3    H     0.28202   0.10371   0.40792   0.00000  Uiso   1.00
He4    H     0.18431   0.11690   0.34664   0.00000  Uiso   1.00
Li2    H     0.21113   0.21397   0.54678   0.00000  Uiso   1.00
Be5    C     0.06769   0.25162   0.28588   0.00000  Uiso   1.00
Be6    C     0.06956   0.25351   0.20266   0.00000  Uiso   1.00
C5     N     0.10652   0.22194   0.17668   0.00000  Uiso   1.00
B3     C     0.12488   0.20121   0.24442   0.00000  Uiso   1.00
C6     N     0.10342   0.21880   0.31216   0.00000  Uiso   1.00
He5    H     0.04805   0.27565   0.16044   0.00000  Uiso   1.00
He6    H     0.04427   0.27178   0.32813   0.00000  Uiso   1.00
Li3    H     0.15544   0.17485   0.24466   0.00000  Uiso   1.00
Be7    C     0.27021   0.12593   0.78365   0.00000  Uiso   1.00
Be8    C     0.26950   0.12580   0.70026   0.00000  Uiso   1.00
C7     N     0.30572   0.16113   0.67428   0.00000  Uiso   1.00
B4     C     0.32790   0.18054   0.74201   0.00000  Uiso   1.00
C8     N     0.30687   0.16134   0.80973   0.00000  Uiso   1.00
He7    H     0.24572   0.10369   0.65762   0.00000  Uiso   1.00
He8    H     0.24714   0.10398   0.82622   0.00000  Uiso   1.00
Li4    H     0.35849   0.20965   0.74201   0.00000  Uiso   1.00
Be9    C     0.02163   0.10775   0.93653   0.00000  Uiso   1.00
Be10   C     0.06726   0.13589   0.94093   0.00000  Uiso   1.00
C9     N     0.07008   0.15972   0.01525   0.00000  Uiso   1.00
B5     C     0.02654   0.14605   0.05293   0.00000  Uiso   1.00
C10    N     0.99646   0.11392   0.00838   0.00000  Uiso   1.00
He9    H     0.09793   0.14070   0.89749   0.00000  Uiso   1.00
He10   H     0.00538   0.08364   0.88855   0.00000  Uiso   1.00
Li5    H     0.01760   0.15845   0.11392   0.00000  Uiso   1.00
Be11   C     0.33709   0.32173   0.47803   0.00000  Uiso   1.00
Be12   C     0.31523   0.27341   0.47776   0.00000  Uiso   1.00
C11    N     0.33819   0.24644   0.53770   0.00000  Uiso   1.00
B6     C     0.37334   0.27877   0.57156   0.00000  Uiso   1.00
C12    N     0.37348   0.32501   0.53843   0.00000  Uiso   1.00
He11   H     0.28541   0.25638   0.43899   0.00000  Uiso   1.00
He12   H     0.32914   0.35392   0.44027   0.00000  Uiso   1.00
Li6    H     0.39850   0.26882   0.62090   0.00000  Uiso   1.00
C13    N     0.49063   0.36944   0.96423   0.00000  Uiso   1.00
Be13   C     0.00777   0.10123   0.53615   0.00000  Uiso   1.00
Be14   C     0.05327   0.12969   0.53839   0.00000  Uiso   1.00
C14    N     0.05974   0.15254   0.46449   0.00000  Uiso   1.00
B7     C     0.01844   0.13776   0.42035   0.00000  Uiso   1.00
He13   H     0.06273   0.41220   0.39315   0.00000  Uiso   1.00
He14   H     0.08150   0.13544   0.58642   0.00000  Uiso   1.00
B8     C     0.99628   0.48374   0.50346   0.00000  Uiso   1.00
Li7    H     0.01259   0.14920   0.35801   0.00000  Uiso   1.00
Be15   C     0.34554   0.32134   0.01217   0.00000  Uiso   1.00
Be16   C     0.32406   0.27288   0.01272   0.00000  Uiso   1.00
C15    N     0.34248   0.24689   0.94747   0.00000  Uiso   1.00
B9     C     0.37491   0.27982   0.91050   0.00000  Uiso   1.00
C16    N     0.37715   0.32566   0.94637   0.00000  Uiso   1.00
He15   H     0.29725   0.25519   0.05482   0.00000  Uiso   1.00
He16   H     0.34028   0.35297   0.05319   0.00000  Uiso   1.00
Li8    H     0.39623   0.27070   0.85661   0.00000  Uiso   1.00
C17    N     0.48771   0.36451   0.51799   0.00000  Uiso   1.00
He17   H     0.48723   0.38370   0.39200   0.00000  Uiso   1.00
Be17   C     0.13059   0.35208   0.95728   0.00000  Uiso   1.00
Be18   C     0.15320   0.30975   0.98657   0.00000  Uiso   1.00
C18    N     0.11516   0.27457   0.00637   0.00000  Uiso   1.00
B10    C     0.07112   0.29697   0.99070   0.00000  Uiso   1.00
C19    N     0.07845   0.34382   0.96063   0.00000  Uiso   1.00
He18   H     0.19328   0.30197   0.99402   0.00000  Uiso   1.00
He19   H     0.14759   0.38721   0.93418   0.00000  Uiso   1.00
Li9    H     0.03364   0.27862   0.99941   0.00000  Uiso   1.00
Be19   C     0.41332   0.06425   0.46669   0.00000  Uiso   1.00
Be20   C     0.36878   0.08112   0.49848   0.00000  Uiso   1.00
C20    N     0.37579   0.13203   0.51462   0.00000  Uiso   1.00
B11    C     0.42444   0.14408   0.49446   0.00000  Uiso   1.00
C21    N     0.44896   0.10414   0.46590   0.00000  Uiso   1.00
He20   H     0.33285   0.06066   0.51073   0.00000  Uiso   1.00
He21   H     0.42176   0.02678   0.44456   0.00000  Uiso   1.00
Li10   H     0.44197   0.18198   0.50038   0.00000  Uiso   1.00
Be21   C     0.12394   0.34407   0.53532   0.00000  Uiso   1.00
Be22   C     0.14637   0.30222   0.50340   0.00000  Uiso   1.00
C22    N     0.10840   0.26613   0.48543   0.00000  Uiso   1.00
B12    C     0.06447   0.28758   0.50453   0.00000  Uiso   1.00
C23    N     0.07193   0.33448   0.53577   0.00000  Uiso   1.00
He22   H     0.18633   0.29543   0.49284   0.00000  Uiso   1.00
He23   H     0.14091   0.37977   0.55770   0.00000  Uiso   1.00
Li11   H     0.02706   0.26848   0.49774   0.00000  Uiso   1.00
Be23   C     0.41757   0.06518   0.01554   0.00000  Uiso   1.00
Be24   C     0.37266   0.08162   0.98366   0.00000  Uiso   1.00
C24    N     0.37927   0.13248   0.96839   0.00000  Uiso   1.00
B13    C     0.42793   0.14497   0.98932   0.00000  Uiso   1.00
C25    N     0.45293   0.10534   0.01734   0.00000  Uiso   1.00
He24   H     0.33673   0.06094   0.97087   0.00000  Uiso   1.00
He25   H     0.42649   0.02789   0.03704   0.00000  Uiso   1.00
Li12   H     0.44513   0.18298   0.98423   0.00000  Uiso   1.00
He26   H     0.01142   0.03304   0.14706   0.00000  Uiso   1.00
He27   H     0.00722   0.02751   0.31510   0.00000  Uiso   1.00
Be25   C     0.46897   0.43669   0.78312   0.00000  Uiso   1.00
Be26   C     0.46862   0.43655   0.69985   0.00000  Uiso   1.00
C26    N     0.43428   0.39903   0.67349   0.00000  Uiso   1.00
B14    C     0.41480   0.37789   0.74082   0.00000  Uiso   1.00
C27    N     0.43487   0.39923   0.80865   0.00000  Uiso   1.00
He28   H     0.49011   0.46030   0.65766   0.00000  Uiso   1.00
He29   H     0.49090   0.46054   0.82582   0.00000  Uiso   1.00
Li13   H     0.38597   0.34703   0.74044   0.00000  Uiso   1.00
Be27   C     0.33660   0.45242   0.96697   0.00000  Uiso   1.00
B15    C     0.41068   0.48944   0.99034   0.00000  Uiso   1.00
C28    N     0.38825   0.44507   0.96619   0.00000  Uiso   1.00
He30   H     0.30897   0.42248   0.94909   0.00000  Uiso   1.00
Be28   C     0.33579   0.45398   0.52728   0.00000  Uiso   1.00
C29    N     0.38655   0.44425   0.51766   0.00000  Uiso   1.00
B16    C     0.40797   0.48654   0.48563   0.00000  Uiso   1.00
He31   H     0.30908   0.42614   0.55326   0.00000  Uiso   1.00
Li14   H     0.49208   0.01591   0.93710   0.00000  Uiso   1.00
Be29   C     0.05482   0.45714   0.78628   0.00000  Uiso   1.00
Be30   C     0.05322   0.45477   0.70293   0.00000  Uiso   1.00
C30    N     0.03121   0.40854   0.68031   0.00000  Uiso   1.00
B17    C     0.02119   0.38411   0.74977   0.00000  Uiso   1.00
C31    N     0.03402   0.41229   0.81548   0.00000  Uiso   1.00
He32   H     0.06570   0.48243   0.65821   0.00000  Uiso   1.00
He33   H     0.06874   0.48727   0.82691   0.00000  Uiso   1.00
Li15   H     0.00380   0.34606   0.75261   0.00000  Uiso   1.00
Be31   C     0.07949   0.48209   0.01802   0.00000  Uiso   1.00
C32    N     0.03502   0.45786   0.99080   0.00000  Uiso   1.00
He34   H     0.11544   0.46324   0.01763   0.00000  Uiso   1.00
Be32   C     0.04065   0.44264   0.41710   0.00000  Uiso   1.00
C33    N     0.02088   0.44057   0.49387   0.00000  Uiso   1.00
Li16   H     0.48772   0.01508   0.54730   0.00000  Uiso   1.00
Be33   C     0.02810   0.48798   0.38322   0.00000  Uiso   1.00
H9     Zn    0.08598   0.77809   0.92272   0.00000  Uiso   1.00
H10    Zn    0.29493   0.79000   0.41927   0.00000  Uiso   1.00
H11    Zn    0.08413   0.76902   0.56012   0.00000  Uiso   1.00
H12    Zn    0.29938   0.79370   0.05564   0.00000  Uiso   1.00
H13    Zn    0.39382   0.59125   0.05684   0.00000  Uiso   1.00
H14    Zn    0.38881   0.58788   0.41960   0.00000  Uiso   1.00
H15    Zn    0.48675   0.89313   0.56038   0.00000  Uiso   1.00
Be34   C     0.00027   0.89783   0.57803   0.00000  Uiso   1.00
Be35   C     0.21980   0.86030   0.98712   0.00000  Uiso   1.00
Be36   C     0.17056   0.85742   0.95690   0.00000  Uiso   1.00
C34    N     0.15208   0.80810   0.96300   0.00000  Uiso   1.00
B18    C     0.19072   0.78261   0.99433   0.00000  Uiso   1.00
C35    N     0.23264   0.81246   0.00949   0.00000  Uiso   1.00
He35   H     0.14721   0.88663   0.93238   0.00000  Uiso   1.00
He36   H     0.24676   0.89254   0.99344   0.00000  Uiso   1.00
Li17   H     0.18803   0.74231   0.00692   0.00000  Uiso   1.00
Be37   C     0.14603   0.83557   0.44797   0.00000  Uiso   1.00
Be38   C     0.19380   0.83941   0.41362   0.00000  Uiso   1.00
C36    N     0.22276   0.80235   0.44592   0.00000  Uiso   1.00
B19    C     0.19252   0.77859   0.50046   0.00000  Uiso   1.00
C37    N     0.14574   0.79738   0.50406   0.00000  Uiso   1.00
He37   H     0.20893   0.86490   0.36758   0.00000  Uiso   1.00
He38   H     0.11260   0.85752   0.43741   0.00000  Uiso   1.00
Li18   H     0.20450   0.74743   0.53754   0.00000  Uiso   1.00
Be39   C     0.11307   0.70588   0.70326   0.00000  Uiso   1.00
Be40   C     0.11307   0.70800   0.78668   0.00000  Uiso   1.00
C38    N     0.09195   0.75245   0.81019   0.00000  Uiso   1.00
B20    C     0.08111   0.77628   0.74100   0.00000  Uiso   1.00
C39    N     0.09217   0.74912   0.67473   0.00000  Uiso   1.00
He39   H     0.12593   0.68113   0.83090   0.00000  Uiso   1.00
He40   H     0.12589   0.67689   0.66216   0.00000  Uiso   1.00
Li19   H     0.06371   0.81281   0.73890   0.00000  Uiso   1.00
Be41   C     0.32626   0.86002   0.19938   0.00000  Uiso   1.00
Be42   C     0.32542   0.85941   0.28278   0.00000  Uiso   1.00
C40    N     0.30838   0.81194   0.30668   0.00000  Uiso   1.00
B21    C     0.29828   0.78588   0.23770   0.00000  Uiso   1.00
C41    N     0.30968   0.81295   0.17117   0.00000  Uiso   1.00
He41   H     0.33597   0.88890   0.32674   0.00000  Uiso   1.00
He42   H     0.33769   0.89016   0.15818   0.00000  Uiso   1.00
Li20   H     0.28395   0.74664   0.23600   0.00000  Uiso   1.00
Be43   C     0.03692   0.86812   0.99050   0.00000  Uiso   1.00
C42    N     0.03373   0.82929   0.93444   0.00000  Uiso   1.00
He43   H     0.07110   0.87577   0.02686   0.00000  Uiso   1.00
Be44   C     0.48520   0.60774   0.94429   0.00000  Uiso   1.00
B22    C     0.49139   0.64844   0.05854   0.00000  Uiso   1.00
C43    N     0.46096   0.61535   0.01660   0.00000  Uiso   1.00
He44   H     0.46839   0.58263   0.89802   0.00000  Uiso   1.00
Li21   H     0.48292   0.66208   0.11902   0.00000  Uiso   1.00
Be45   C     0.28490   0.63244   0.40856   0.00000  Uiso   1.00
Be46   C     0.26367   0.67921   0.40843   0.00000  Uiso   1.00
C44    N     0.30206   0.71561   0.42208   0.00000  Uiso   1.00
B23    C     0.34514   0.69009   0.42801   0.00000  Uiso   1.00
C45    N     0.33654   0.63964   0.42215   0.00000  Uiso   1.00
He45   H     0.22425   0.68920   0.40038   0.00000  Uiso   1.00
He46   H     0.26722   0.59477   0.40064   0.00000  Uiso   1.00
Li22   H     0.38259   0.70820   0.43941   0.00000  Uiso   1.00
Be47   C     0.04511   0.87261   0.57840   0.00000  Uiso   1.00
C46    N     0.03380   0.82258   0.55932   0.00000  Uiso   1.00
He47   H     0.08413   0.88666   0.58959   0.00000  Uiso   1.00
Be48   C     0.47627   0.61269   0.53838   0.00000  Uiso   1.00
B24    C     0.48532   0.64747   0.42078   0.00000  Uiso   1.00
C47    N     0.45414   0.61610   0.46304   0.00000  Uiso   1.00
He48   H     0.45856   0.58954   0.58530   0.00000  Uiso   1.00
Li23   H     0.47850   0.65780   0.35818   0.00000  Uiso   1.00
Be49   C     0.30753   0.64392   0.97832   0.00000  Uiso   1.00
Be50   C     0.28581   0.69042   0.97788   0.00000  Uiso   1.00
C48    N     0.30965   0.72056   0.03643   0.00000  Uiso   1.00
B25    C     0.34552   0.69195   0.06906   0.00000  Uiso   1.00
C49    N     0.34516   0.64504   0.03680   0.00000  Uiso   1.00
He49   H     0.25538   0.70410   0.94015   0.00000  Uiso   1.00
He50   H     0.29909   0.61032   0.94152   0.00000  Uiso   1.00
Li24   H     0.37138   0.70504   0.11733   0.00000  Uiso   1.00
Be51   C     0.05457   0.67904   0.11172   0.00000  Uiso   1.00
Be52   C     0.08055   0.72012   0.07820   0.00000  Uiso   1.00
C50    N     0.06623   0.72297   0.99816   0.00000  Uiso   1.00
B26    C     0.03119   0.68486   0.98637   0.00000  Uiso   1.00
C51    N     0.02253   0.65748   0.05347   0.00000  Uiso   1.00
He51   H     0.10832   0.74714   0.10505   0.00000  Uiso   1.00
He52   H     0.05551   0.66459   0.17294   0.00000  Uiso   1.00
Li25   H     0.01171   0.67723   0.92895   0.00000  Uiso   1.00
Be53   C     0.37733   0.86612   0.60314   0.00000  Uiso   1.00
Be54   C     0.33344   0.84302   0.57086   0.00000  Uiso   1.00
C52    N     0.34325   0.82874   0.49254   0.00000  Uiso   1.00
B27    C     0.39272   0.84241   0.48056   0.00000  Uiso   1.00
C53    N     0.41499   0.86539   0.54561   0.00000  Uiso   1.00
He53   H     0.29593   0.83631   0.59725   0.00000  Uiso   1.00
He54   H     0.38439   0.88290   0.66257   0.00000  Uiso   1.00
Li26   H     0.41228   0.83639   0.42380   0.00000  Uiso   1.00
Be55   C     0.06889   0.64324   0.40803   0.00000  Uiso   1.00
Be56   C     0.09400   0.68642   0.43792   0.00000  Uiso   1.00
C54    N     0.06370   0.70758   0.49551   0.00000  Uiso   1.00
B28    C     0.02169   0.67652   0.49921   0.00000  Uiso   1.00
C55    N     0.02297   0.63712   0.44724   0.00000  Uiso   1.00
He55   H     0.13064   0.70401   0.42149   0.00000  Uiso   1.00
He56   H     0.08051   0.61638   0.36248   0.00000  Uiso   1.00
Li27   H     0.49240   0.77704   0.49084   0.00000  Uiso   1.00
Be57   C     0.38412   0.87050   0.88058   0.00000  Uiso   1.00
Be58   C     0.34001   0.84789   0.91093   0.00000  Uiso   1.00
C56    N     0.34968   0.83286   0.98882   0.00000  Uiso   1.00
B29    C     0.39937   0.84546   0.00226   0.00000  Uiso   1.00
C57    N     0.42189   0.86844   0.93859   0.00000  Uiso   1.00
He57   H     0.30256   0.84175   0.88301   0.00000  Uiso   1.00
He58   H     0.39116   0.88778   0.82215   0.00000  Uiso   1.00
Li28   H     0.41896   0.83850   0.05899   0.00000  Uiso   1.00
Be59   C     0.44298   0.54206   0.28014   0.00000  Uiso   1.00
Be60   C     0.44412   0.54354   0.19690   0.00000  Uiso   1.00
C58    N     0.40819   0.57632   0.17116   0.00000  Uiso   1.00
B30    C     0.38641   0.59342   0.23877   0.00000  Uiso   1.00
C59    N     0.40610   0.57367   0.30615   0.00000  Uiso   1.00
He59   H     0.46780   0.52390   0.15433   0.00000  Uiso   1.00
He60   H     0.46541   0.52090   0.32251   0.00000  Uiso   1.00
Li29   H     0.35614   0.62021   0.23894   0.00000  Uiso   1.00
Be61   C     0.32943   0.50084   0.99492   0.00000  Uiso   1.00
C60    N     0.37667   0.52438   0.00774   0.00000  Uiso   1.00
He61   H     0.29459   0.52055   0.00528   0.00000  Uiso   1.00
Li30   H     0.45180   0.49605   0.99522   0.00000  Uiso   1.00
Be62   C     0.32787   0.50166   0.49792   0.00000  Uiso   1.00
C61    N     0.37403   0.52232   0.47267   0.00000  Uiso   1.00
He62   H     0.29335   0.52276   0.49470   0.00000  Uiso   1.00
He63   H     0.03671   0.50339   0.32396   0.00000  Uiso   1.00
B31    C     0.48728   0.89001   0.74212   0.00000  Uiso   1.00
C62    N     0.99907   0.51345   0.43786   0.00000  Uiso   1.00
Li31   H     0.46912   0.85221   0.74249   0.00000  Uiso   1.00
Li32   H     0.02068   0.58888   0.24485   0.00000  Uiso   1.00
Be63   C     0.06807   0.52970   0.04523   0.00000  Uiso   1.00
C63    N     0.01683   0.53588   0.03201   0.00000  Uiso   1.00
B32    C     0.99865   0.49166   0.00005   0.00000  Uiso   1.00
He64   H     0.09259   0.55998   0.07102   0.00000  Uiso   1.00
He65   H     0.99362   0.93737   0.59012   0.00000  Uiso   1.00
Li33   H     0.44835   0.49112   0.47154   0.00000  Uiso   1.00
H16    Zn    0.83111   0.28585   0.42143   0.00000  Uiso   1.00
H17    Zn    0.62222   0.29097   0.92643   0.00000  Uiso   1.00
H18    Zn    0.83487   0.29404   0.06227   0.00000  Uiso   1.00
H19    Zn    0.62026   0.28756   0.56046   0.00000  Uiso   1.00
H20    Zn    0.92872   0.09154   0.04950   0.00000  Uiso   1.00
H21    Zn    0.92045   0.08170   0.41084   0.00000  Uiso   1.00
H22    Zn    0.52352   0.10220   0.06044   0.00000  Uiso   1.00
H23    Zn    0.51937   0.09953   0.42417   0.00000  Uiso   1.00
Be64   C     0.69068   0.35018   0.45244   0.00000  Uiso   1.00
Be65   C     0.73903   0.34894   0.42037   0.00000  Uiso   1.00
C64    N     0.76020   0.30472   0.44410   0.00000  Uiso   1.00
B33    C     0.72481   0.28129   0.49087   0.00000  Uiso   1.00
C65    N     0.68162   0.30666   0.49604   0.00000  Uiso   1.00
He66   H     0.75967   0.37573   0.38177   0.00000  Uiso   1.00
He67   H     0.66221   0.37858   0.44733   0.00000  Uiso   1.00
Li34   H     0.73003   0.24514   0.51987   0.00000  Uiso   1.00
Be66   C     0.74816   0.36283   0.04014   0.00000  Uiso   1.00
Be67   C     0.69892   0.36255   0.01007   0.00000  Uiso   1.00
C66    N     0.68491   0.31384   0.98642   0.00000  Uiso   1.00
B34    C     0.72611   0.28669   0.00056   0.00000  Uiso   1.00
C67    N     0.76521   0.31452   0.03372   0.00000  Uiso   1.00
He68   H     0.67271   0.39302   0.00466   0.00000  Uiso   1.00
He69   H     0.77235   0.39360   0.06525   0.00000  Uiso   1.00
Li35   H     0.72685   0.24615   0.98916   0.00000  Uiso   1.00
Be68   C     0.87402   0.35552   0.20586   0.00000  Uiso   1.00
Be69   C     0.87331   0.35401   0.28922   0.00000  Uiso   1.00
C68    N     0.84975   0.30880   0.31168   0.00000  Uiso   1.00
B35    C     0.83606   0.28500   0.24215   0.00000  Uiso   1.00
C69    N     0.85084   0.31129   0.17652   0.00000  Uiso   1.00
He70   H     0.88793   0.38140   0.33397   0.00000  Uiso   1.00
He71   H     0.88945   0.38444   0.16543   0.00000  Uiso   1.00
Li36   H     0.81646   0.24789   0.23932   0.00000  Uiso   1.00
Be70   C     0.66537   0.34566   0.70118   0.00000  Uiso   1.00
Be71   C     0.66578   0.34636   0.78456   0.00000  Uiso   1.00
C70    N     0.63719   0.30492   0.81101   0.00000  Uiso   1.00
B36    C     0.61947   0.28127   0.74335   0.00000  Uiso   1.00
C71    N     0.63653   0.30378   0.67538   0.00000  Uiso   1.00
He72   H     0.68467   0.37290   0.82681   0.00000  Uiso   1.00
He73   H     0.68379   0.37145   0.65847   0.00000  Uiso   1.00
Li37   H     0.59557   0.24659   0.74361   0.00000  Uiso   1.00
Be72   C     0.81816   0.12878   0.42075   0.00000  Uiso   1.00
Be73   C     0.79766   0.17581   0.42212   0.00000  Uiso   1.00
C72    N     0.83722   0.21175   0.42320   0.00000  Uiso   1.00
B37    C     0.88008   0.18570   0.42077   0.00000  Uiso   1.00
C73    N     0.87052   0.13532   0.42065   0.00000  Uiso   1.00
He74   H     0.75804   0.18612   0.42244   0.00000  Uiso   1.00
He75   H     0.79919   0.09151   0.42188   0.00000  Uiso   1.00
Li38   H     0.91833   0.20341   0.42132   0.00000  Uiso   1.00
Be74   C     0.51351   0.37800   0.03850   0.00000  Uiso   1.00
Be75   C     0.56003   0.35552   0.03812   0.00000  Uiso   1.00
C74    N     0.56596   0.33290   0.96365   0.00000  Uiso   1.00
B38    C     0.52295   0.34136   0.92221   0.00000  Uiso   1.00
He76   H     0.58946   0.35429   0.08460   0.00000  Uiso   1.00
He77   H     0.49521   0.39978   0.08513   0.00000  Uiso   1.00
Li39   H     0.51599   0.32842   0.86032   0.00000  Uiso   1.00
Be76   C     0.84682   0.14811   0.97151   0.00000  Uiso   1.00
Be77   C     0.82484   0.19444   0.97350   0.00000  Uiso   1.00
C75    N     0.84609   0.22217   0.03704   0.00000  Uiso   1.00
B39    C     0.88106   0.19263   0.06988   0.00000  Uiso   1.00
C76    N     0.88207   0.14705   0.03344   0.00000  Uiso   1.00
He78   H     0.79589   0.20948   0.93434   0.00000  Uiso   1.00
He79   H     0.83985   0.11587   0.93111   0.00000  Uiso   1.00
Li40   H     0.90490   0.20377   0.12170   0.00000  Uiso   1.00
Be78   C     0.50737   0.36603   0.44116   0.00000  Uiso   1.00
Be79   C     0.55363   0.34310   0.44256   0.00000  Uiso   1.00
C77    N     0.56275   0.32728   0.52030   0.00000  Uiso   1.00
B40    C     0.52162   0.33990   0.56271   0.00000  Uiso   1.00
He80   H     0.58077   0.33717   0.39447   0.00000  Uiso   1.00
Li41   H     0.51733   0.33273   0.62704   0.00000  Uiso   1.00
Be80   C     0.91167   0.35108   0.61640   0.00000  Uiso   1.00
Be81   C     0.86787   0.32967   0.58124   0.00000  Uiso   1.00
C78    N     0.87804   0.31922   0.50149   0.00000  Uiso   1.00
B41    C     0.92756   0.33294   0.49141   0.00000  Uiso   1.00
C79    N     0.94948   0.35266   0.55908   0.00000  Uiso   1.00
He81   H     0.83015   0.32196   0.60628   0.00000  Uiso   1.00
He82   H     0.91873   0.36495   0.67764   0.00000  Uiso   1.00
Li42   H     0.94748   0.32927   0.43436   0.00000  Uiso   1.00
Be82   C     0.61023   0.13346   0.94675   0.00000  Uiso   1.00
Be83   C     0.63248   0.17714   0.91486   0.00000  Uiso   1.00
C80    N     0.60653   0.21763   0.94337   0.00000  Uiso   1.00
B42    C     0.57035   0.19758   0.99224   0.00000  Uiso   1.00
C81    N     0.57087   0.14679   0.99607   0.00000  Uiso   1.00
He83   H     0.66432   0.18245   0.87367   0.00000  Uiso   1.00
He84   H     0.61959   0.09414   0.93872   0.00000  Uiso   1.00
Li43   H     0.54318   0.22017   0.02413   0.00000  Uiso   1.00
Be84   C     0.91501   0.37923   0.89124   0.00000  Uiso   1.00
Be85   C     0.87058   0.35771   0.92244   0.00000  Uiso   1.00
C82    N     0.88247   0.33435   0.99370   0.00000  Uiso   1.00
B43    C     0.93335   0.34114   0.00242   0.00000  Uiso   1.00
C83    N     0.95484   0.36768   0.94157   0.00000  Uiso   1.00
He85   H     0.83147   0.35786   0.90018   0.00000  Uiso   1.00
He86   H     0.92126   0.40113   0.83664   0.00000  Uiso   1.00
Li44   H     0.95471   0.32671   0.05319   0.00000  Uiso   1.00
Be86   C     0.60657   0.12969   0.54161   0.00000  Uiso   1.00
Be87   C     0.62943   0.17340   0.57427   0.00000  Uiso   1.00
C84    N     0.60393   0.21398   0.54547   0.00000  Uiso   1.00
B44    C     0.56746   0.19397   0.49568   0.00000  Uiso   1.00
C85    N     0.56734   0.14313   0.49151   0.00000  Uiso   1.00
He87   H     0.66137   0.17870   0.61619   0.00000  Uiso   1.00
He88   H     0.61541   0.09030   0.54958   0.00000  Uiso   1.00
Li45   H     0.54043   0.21665   0.46364   0.00000  Uiso   1.00
Be88   C     0.98290   0.04640   0.27245   0.00000  Uiso   1.00
Be89   C     0.98491   0.04907   0.18933   0.00000  Uiso   1.00
C86    N     0.94566   0.07791   0.16333   0.00000  Uiso   1.00
B45    C     0.92070   0.09090   0.23049   0.00000  Uiso   1.00
C87    N     0.94231   0.07343   0.29803   0.00000  Uiso   1.00
Li46   H     0.88741   0.11395   0.23042   0.00000  Uiso   1.00
Be90   C     0.84181   0.01547   0.02814   0.00000  Uiso   1.00
C88    N     0.89156   0.02960   0.01007   0.00000  Uiso   1.00
He89   H     0.81715   0.04128   0.05881   0.00000  Uiso   1.00
C89    N     0.98634   0.10599   0.46052   0.00000  Uiso   1.00
C90    N     0.88665   0.01595   0.43977   0.00000  Uiso   1.00
He90   H     0.81537   0.01713   0.37416   0.00000  Uiso   1.00
Be91   C     0.83989   0.99611   0.41355   0.00000  Uiso   1.00
Be92   C     0.52459   0.17366   0.28625   0.00000  Uiso   1.00
Be93   C     0.52574   0.17430   0.20294   0.00000  Uiso   1.00
C91    N     0.52529   0.12508   0.17524   0.00000  Uiso   1.00
B46    C     0.52281   0.09642   0.24206   0.00000  Uiso   1.00
C92    N     0.52336   0.12402   0.31082   0.00000  Uiso   1.00
He91   H     0.52696   0.20609   0.16181   0.00000  Uiso   1.00
He92   H     0.52453   0.20486   0.32928   0.00000  Uiso   1.00
Li47   H     0.52107   0.05532   0.24064   0.00000  Uiso   1.00
Li48   H     0.95873   0.48377   0.98428   0.00000  Uiso   1.00
Be94   C     0.55425   0.99415   0.10058   0.00000  Uiso   1.00
C93    N     0.53152   0.02796   0.05058   0.00000  Uiso   1.00
B47    C     0.51209   0.00011   0.98821   0.00000  Uiso   1.00
He93   H     0.57401   0.00650   0.15571   0.00000  Uiso   1.00
He94   H     0.56494   0.00110   0.32683   0.00000  Uiso   1.00
He95   H     0.98932   0.07779   0.58196   0.00000  Uiso   1.00
B48    C     0.50631   0.99819   0.49577   0.00000  Uiso   1.00
C94    N     0.52537   0.02494   0.43312   0.00000  Uiso   1.00
H24    Zn    0.78475   0.67194   0.55762   0.00000  Uiso   1.00
H25    Zn    0.58679   0.71074   0.06002   0.00000  Uiso   1.00
H26    Zn    0.78878   0.67915   0.92135   0.00000  Uiso   1.00
H27    Zn    0.58088   0.71026   0.42350   0.00000  Uiso   1.00
H28    Zn    0.88746   0.87684   0.55338   0.00000  Uiso   1.00
H29    Zn    0.88771   0.88478   0.91261   0.00000  Uiso   1.00
H30    Zn    0.97754   0.59560   0.06200   0.00000  Uiso   1.00
H31    Zn    0.97120   0.58157   0.42423   0.00000  Uiso   1.00
Be95   C     0.66300   0.63454   0.40081   0.00000  Uiso   1.00
Be96   C     0.71043   0.62451   0.43203   0.00000  Uiso   1.00
C95    N     0.72291   0.66068   0.48993   0.00000  Uiso   1.00
B49    C     0.68348   0.69136   0.49179   0.00000  Uiso   1.00
C96    N     0.64647   0.67736   0.43854   0.00000  Uiso   1.00
He96   H     0.73608   0.59456   0.41815   0.00000  Uiso   1.00
He97   H     0.63986   0.61461   0.35489   0.00000  Uiso   1.00
Li49   H     0.68181   0.72397   0.53202   0.00000  Uiso   1.00
Be97   C     0.72168   0.63248   0.05558   0.00000  Uiso   1.00
Be98   C     0.67457   0.64128   0.08825   0.00000  Uiso   1.00
C97    N     0.65416   0.68083   0.04727   0.00000  Uiso   1.00
B50    C     0.68848   0.69385   0.99033   0.00000  Uiso   1.00
C98    N     0.72992   0.66578   0.99315   0.00000  Uiso   1.00
He98   H     0.65424   0.62273   0.13754   0.00000  Uiso   1.00
He99   H     0.74966   0.60501   0.07107   0.00000  Uiso   1.00
Li50   H     0.68336   0.72383   0.94690   0.00000  Uiso   1.00
Be99   C     0.71507   0.66158   0.78243   0.00000  Uiso   1.00
Be100  C     0.71432   0.66009   0.69905   0.00000  Uiso   1.00
C99    N     0.76322   0.67040   0.67225   0.00000  Uiso   1.00
B51    C     0.79184   0.67784   0.73954   0.00000  Uiso   1.00
C100   N     0.76448   0.67261   0.80771   0.00000  Uiso   1.00
He100  H     0.68279   0.65230   0.65709   0.00000  Uiso   1.00
He101  H     0.68435   0.65518   0.82535   0.00000  Uiso   1.00
Li51   H     0.83276   0.68656   0.73896   0.00000  Uiso   1.00
Be101  C     0.53202   0.75955   0.28139   0.00000  Uiso   1.00
Be102  C     0.53361   0.75972   0.19808   0.00000  Uiso   1.00
C101   N     0.57056   0.72764   0.17369   0.00000  Uiso   1.00
B52    C     0.58918   0.70830   0.24222   0.00000  Uiso   1.00
C102   N     0.56791   0.72729   0.30900   0.00000  Uiso   1.00
He102  H     0.51191   0.78084   0.15469   0.00000  Uiso   1.00
He103  H     0.50869   0.78042   0.32285   0.00000  Uiso   1.00
Li52   H     0.61962   0.68177   0.24364   0.00000  Uiso   1.00
Be103  C     0.83286   0.80254   0.43773   0.00000  Uiso   1.00
Be104  C     0.80915   0.75498   0.44057   0.00000  Uiso   1.00
C103   N     0.80952   0.73908   0.51965   0.00000  Uiso   1.00
B53    C     0.83401   0.77657   0.56168   0.00000  Uiso   1.00
C104   N     0.84777   0.81620   0.51507   0.00000  Uiso   1.00
He104  H     0.79154   0.73163   0.39270   0.00000  Uiso   1.00
He105  H     0.83973   0.82781   0.38710   0.00000  Uiso   1.00
Li53   H     0.84005   0.77578   0.62680   0.00000  Uiso   1.00
Be105  C     0.99147   0.89219   0.98931   0.00000  Uiso   1.00
B54    C     0.98647   0.83050   0.90239   0.00000  Uiso   1.00
C105   N     0.95973   0.86848   0.93264   0.00000  Uiso   1.00
He106  H     0.97951   0.92392   0.02549   0.00000  Uiso   1.00
Li54   H     0.97172   0.80400   0.85637   0.00000  Uiso   1.00
Be106  C     0.53072   0.63608   0.94578   0.00000  Uiso   1.00
C106   N     0.53434   0.66145   0.01873   0.00000  Uiso   1.00
He107  H     0.56077   0.64003   0.90113   0.00000  Uiso   1.00
Be107  C     0.82637   0.81847   0.02931   0.00000  Uiso   1.00
Be108  C     0.80364   0.77041   0.02975   0.00000  Uiso   1.00
C107   N     0.80871   0.74930   0.95396   0.00000  Uiso   1.00
B55    C     0.83488   0.78437   0.91080   0.00000  Uiso   1.00
C108   N     0.84538   0.82721   0.95320   0.00000  Uiso   1.00
He108  H     0.78390   0.74992   0.07779   0.00000  Uiso   1.00
He109  H     0.83019   0.84712   0.07670   0.00000  Uiso   1.00
Li55   H     0.84470   0.77929   0.84757   0.00000  Uiso   1.00
C109   N     0.51258   0.94826   0.48804   0.00000  Uiso   1.00
B56    C     0.98278   0.81881   0.54982   0.00000  Uiso   1.00
C110   N     0.96094   0.86352   0.55892   0.00000  Uiso   1.00
Li56   H     0.94935   0.98873   0.95063   0.00000  Uiso   1.00
Li57   H     0.96165   0.78376   0.53391   0.00000  Uiso   1.00
Be109  C     0.52135   0.64172   0.53855   0.00000  Uiso   1.00
C111   N     0.52674   0.66341   0.46357   0.00000  Uiso   1.00
He110  H     0.54995   0.64852   0.58575   0.00000  Uiso   1.00
Be110  C     0.87709   0.55008   0.51955   0.00000  Uiso   1.00
Be111  C     0.83390   0.57098   0.55003   0.00000  Uiso   1.00
C112   N     0.83679   0.62203   0.53449   0.00000  Uiso   1.00
B57    C     0.88109   0.63048   0.49536   0.00000  Uiso   1.00
C113   N     0.90724   0.58825   0.48606   0.00000  Uiso   1.00
He111  H     0.80145   0.55353   0.58135   0.00000  Uiso   1.00
He112  H     0.88854   0.51112   0.51934   0.00000  Uiso   1.00
Li58   H     0.89455   0.66758   0.47444   0.00000  Uiso   1.00
Be112  C     0.59510   0.85189   0.95061   0.00000  Uiso   1.00
Be113  C     0.61764   0.81022   0.98213   0.00000  Uiso   1.00
C114   N     0.57963   0.77488   0.00123   0.00000  Uiso   1.00
B58    C     0.53557   0.79653   0.98301   0.00000  Uiso   1.00
C115   N     0.54301   0.84298   0.95167   0.00000  Uiso   1.00
He113  H     0.65769   0.80328   0.99212   0.00000  Uiso   1.00
He114  H     0.61205   0.88721   0.92804   0.00000  Uiso   1.00
C116   N     0.52002   0.95055   0.99558   0.00000  Uiso   1.00
Be114  C     0.90633   0.57824   0.91736   0.00000  Uiso   1.00
Be115  C     0.86293   0.59806   0.88508   0.00000  Uiso   1.00
C117   N     0.84903   0.63726   0.93426   0.00000  Uiso   1.00
B59    C     0.88339   0.63932   0.99514   0.00000  Uiso   1.00
C118   N     0.91873   0.60423   0.98771   0.00000  Uiso   1.00
He115  H     0.84133   0.58767   0.83063   0.00000  Uiso   1.00
He116  H     0.92909   0.54773   0.89557   0.00000  Uiso   1.00
Li59   H     0.88298   0.66681   0.04443   0.00000  Uiso   1.00
Li60   H     0.99013   0.68263   0.53986   0.00000  Uiso   1.00
Be116  C     0.58875   0.85154   0.53643   0.00000  Uiso   1.00
Be117  C     0.61176   0.81003   0.50475   0.00000  Uiso   1.00
C119   N     0.57407   0.77447   0.48331   0.00000  Uiso   1.00
B60    C     0.52976   0.79582   0.50028   0.00000  Uiso   1.00
C120   N     0.53671   0.84224   0.53324   0.00000  Uiso   1.00
He117  H     0.65190   0.80327   0.49611   0.00000  Uiso   1.00
He118  H     0.60532   0.88698   0.56056   0.00000  Uiso   1.00
Be118  C     0.81698   0.90200   0.77330   0.00000  Uiso   1.00
Be119  C     0.81637   0.90039   0.68992   0.00000  Uiso   1.00
C121   N     0.86401   0.88781   0.66449   0.00000  Uiso   1.00
B61    C     0.89164   0.88169   0.73216   0.00000  Uiso   1.00
C122   N     0.86498   0.89034   0.79945   0.00000  Uiso   1.00
He119  H     0.78596   0.90738   0.64698   0.00000  Uiso   1.00
He120  H     0.78709   0.91059   0.81576   0.00000  Uiso   1.00
Li61   H     0.93140   0.87164   0.73245   0.00000  Uiso   1.00
Be120  C     0.83201   0.96690   0.99954   0.00000  Uiso   1.00
B62    C     0.91058   0.98920   0.97336   0.00000  Uiso   1.00
C123   N     0.87621   0.95007   0.96656   0.00000  Uiso   1.00
He121  H     0.79747   0.94269   0.00159   0.00000  Uiso   1.00
Li62   H     0.94428   0.98328   0.51227   0.00000  Uiso   1.00
Be121  C     0.83264   0.94834   0.44535   0.00000  Uiso   1.00
C124   N     0.87582   0.93757   0.48846   0.00000  Uiso   1.00
B63    C     0.90677   0.97938   0.48405   0.00000  Uiso   1.00
He122  H     0.80056   0.92105   0.43956   0.00000  Uiso   1.00
Be122  C     0.52286   0.96120   0.78305   0.00000  Uiso   1.00
Be123  C     0.52114   0.96096   0.69974   0.00000  Uiso   1.00
He123  H     0.53469   0.98952   0.65731   0.00000  Uiso   1.00
He124  H     0.53812   0.98999   0.82491   0.00000  Uiso   1.00
Be124  C     0.90044   0.58756   0.28123   0.00000  Uiso   1.00
Be125  C     0.90161   0.59030   0.19800   0.00000  Uiso   1.00
C125   N     0.95182   0.59118   0.17425   0.00000  Uiso   1.00
B64    C     0.97926   0.58894   0.24308   0.00000  Uiso   1.00
C126   N     0.94993   0.58708   0.30945   0.00000  Uiso   1.00
He125  H     0.87064   0.59149   0.15416   0.00000  Uiso   1.00
He126  H     0.86831   0.58627   0.32238   0.00000  Uiso   1.00
Li63   H     0.97632   0.49348   0.55843   0.00000  Uiso   1.00
Be126  C     0.54638   0.94634   0.06741   0.00000  Uiso   1.00
He127  H     0.55787   0.90982   0.08899   0.00000  Uiso   1.00
Be127  C     0.53739   0.94261   0.41561   0.00000  Uiso   1.00
He128  H     0.54744   0.90554   0.39367   0.00000  Uiso   1.00
H32    Zn    0.49373   0.89440   0.92373   0.00000  Uiso   1.00
C127   N     0.49812   0.91580   0.67412   0.00000  Uiso   1.00
Li64   H     0.49805   0.77800   0.99053   0.00000  Uiso   1.00
C128   N     0.50101   0.91615   0.80962   0.00000  Uiso   1.00
Be128  C     0.54588   0.98991   0.38241   0.00000  Uiso   1.00
loop_
_geom_bond_atom_site_label_1
_geom_bond_atom_site_label_2
_geom_bond_distance
_geom_bond_site_symmetry_2
_ccdc_geom_bond_type
H1     C1      1.998   .     S
H1     C5      2.011   .     S
H1     C9      1.990   .     S
H1     C18     2.006   .     S
H2     C3      1.998   .     S
H2     C7      1.997   .     S
H2     C11     1.993   .     S
H2     C20     1.991   .     S
H3     C4      2.000   .     S
H3     C6      2.009   .     S
H3     C14     1.997   .     S
H3     C22     2.004   .     S
H4     C2      1.994   .     S
H4     C8      1.997   .     S
H4     C15     1.991   .     S
H4     C24     1.989   .     S
H5     C12     1.987   .     S
H5     C17     2.000   .     S
H5     C26     1.985   .     S
H5     C29     1.998   .     S
H6     C13     1.996   .     S
H6     C16     1.985   .     S
H6     C27     1.986   .     S
H6     C28     1.994   .     S
H7     C23     2.001   .     S
H7     C30     1.995   .     S
H7     C33     2.001   .     S
H7     C79     1.999   1_455 S
H8     C19     2.005   .     S
H8     C31     1.996   .     S
H8     C32     2.002   .     S
H8     C83     1.999   1_455 S
Be1    Be2     1.392   .     D
Be1    C2      1.389   1_554 S
Be1    He2     1.097   .     S
Be2    C1      1.390   .     S
Be2    He1     1.096   .     S
C1     B1      1.356   1_554 S
B1     C1      1.356   1_556 S
B1     C2      1.356   .     D
B1     Li1     1.098   .     S
C2     Be1     1.389   1_556 S
Be3    Be4     1.392   .     D
Be3    C4      1.390   .     S
Be3    He4     1.096   .     S
Be4    C3      1.389   .     S
Be4    He3     1.097   .     S
C3     B2      1.357   .     D
B2     C4      1.357   .     S
B2     Li2     1.098   .     S
Be5    Be6     1.392   .     D
Be5    C6      1.389   .     S
Be5    He6     1.096   .     S
Be6    C5      1.389   .     S
Be6    He5     1.096   .     S
C5     B3      1.359   .     D
B3     C6      1.359   .     S
B3     Li3     1.096   .     S
Be7    Be8     1.392   .     D
Be7    C8      1.389   .     S
Be7    He8     1.097   .     S
Be8    C7      1.389   .     S
Be8    He7     1.097   .     S
C7     B4      1.358   .     D
B4     C8      1.358   .     S
B4     Li4     1.097   .     S
Be9    Be10    1.394   .     D
Be9    C10     1.389   1_456 S
Be9    He10    1.096   .     S
Be10   C9      1.389   1_556 S
Be10   He9     1.097   .     S
C9     Be10    1.389   1_554 S
C9     B5      1.354   .     D
B5     C10     1.357   1_455 S
B5     Li5     1.099   .     S
C10    Be9     1.389   1_654 S
C10    B5      1.357   1_655 S
C10    H20     1.993   .     S
Be11   Be12    1.390   .     D
Be11   C12     1.388   .     S
Be11   He12    1.097   .     S
Be12   C11     1.390   .     S
Be12   He11    1.097   .     S
C11    B6      1.357   .     S
B6     C12     1.357   .     D
B6     Li6     1.097   .     S
C13    Be74    1.388   1_556 S
C13    B38     1.358   .     D
Be13   Be14    1.395   .     D
Be13   C89     1.389   1_455 S
Be13   He95    1.096   1_455 S
Be14   C14     1.389   .     S
Be14   He14    1.097   .     S
C14    B7      1.355   .     S
B7     Li7     1.099   .     S
B7     C89     1.358   1_455 D
He13   Be32    1.097   .     S
B8     C33     1.358   1_655 S
B8     C62     1.358   .     D
B8     Li63    1.098   .     S
Be15   Be16    1.390   .     D
Be15   C16     1.388   1_554 S
Be15   He16    1.097   .     S
Be16   C15     1.390   1_554 S
Be16   He15    1.097   .     S
C15    Be16    1.390   1_556 S
C15    B9      1.356   .     S
B9     C16     1.357   .     D
B9     Li8     1.097   .     S
C16    Be15    1.388   1_556 S
C17    Be78    1.388   .     S
C17    B40     1.359   .     D
He17   Be78    1.097   .     S
Be17   Be18    1.393   .     D
Be17   C19     1.389   .     S
Be17   He19    1.096   .     S
Be18   C18     1.389   1_556 S
Be18   He18    1.097   .     S
C18    Be18    1.389   1_554 S
C18    B10     1.359   1_554 D
B10    C18     1.359   1_556 D
B10    C19     1.358   .     S
B10    Li9     1.098   .     S
Be19   Be20    1.389   .     D
Be19   C21     1.391   .     S
Be19   He21    1.096   .     S
Be20   C20     1.387   .     S
Be20   He20    1.097   .     S
C20    B11     1.359   .     D
B11    C21     1.358   .     S
B11    Li10    1.097   .     S
C21    H23     2.003   .     S
Be21   Be22    1.393   .     D
Be21   C23     1.389   .     S
Be21   He23    1.097   .     S
Be22   C22     1.390   .     S
Be22   He22    1.097   .     S
C22    B12     1.358   .     D
B12    C23     1.358   .     S
B12    Li11    1.098   .     S
Be23   Be24    1.389   1_554 D
Be23   C25     1.391   .     S
Be23   He25    1.096   .     S
Be24   Be23    1.389   1_556 D
Be24   C24     1.387   .     S
Be24   He24    1.096   .     S
C24    B13     1.358   .     D
B13    C25     1.358   1_556 S
B13    Li12    1.098   .     S
C25    B13     1.358   1_554 S
C25    H22     2.003   .     S
He26   Be89    1.097   1_455 S
He27   Be88    1.097   1_455 S
Be25   Be26    1.390   .     D
Be25   C27     1.389   .     S
Be25   He29    1.097   .     S
Be26   C26     1.388   .     S
Be26   He28    1.097   .     S
C26    B14     1.357   .     D
B14    C27     1.357   .     S
B14    Li13    1.097   .     S
Be27   C28     1.390   .     S
Be27   He30    1.097   .     S
Be27   Be61    1.392   .     D
B15    C28     1.357   .     S
B15    C60     1.357   1_556 D
B15    Li30    1.097   .     S
Be28   C29     1.390   .     S
Be28   He31    1.097   .     S
Be28   Be62    1.392   .     D
C29    B16     1.356   .     S
B16    C61     1.358   .     D
B16    Li33    1.098   .     S
Li14   B47     1.098   .     S
Be29   Be30    1.392   .     D
Be29   C31     1.389   .     S
Be29   He33    1.097   .     S
Be30   C30     1.389   .     S
Be30   He32    1.097   .     S
C30    B17     1.357   .     S
B17    C31     1.357   .     D
B17    Li15    1.098   .     S
Be31   C32     1.389   1_554 S
Be31   He34    1.096   .     S
Be31   Be63    1.393   .     D
C32    Be31    1.389   1_556 S
C32    B32     1.358   1_456 D
Be32   C33     1.389   .     S
Be32   Be33    1.393   .     D
C33    B8      1.358   1_455 S
Li16   B48     1.098   1_545 S
Be33   He63    1.096   .     S
Be33   C62     1.390   1_455 S
H9     C34     2.000   .     S
H9     C38     2.004   .     S
H9     C42     1.998   .     S
H9     C50     1.999   .     S
H10    C36     2.006   .     S
H10    C40     2.003   .     S
H10    C44     2.004   .     S
H10    C52     2.009   .     S
H11    C37     2.008   .     S
H11    C39     2.002   .     S
H11    C46     1.998   .     S
H11    C54     2.007   .     S
H12    C35     2.008   .     S
H12    C41     2.005   .     S
H12    C48     2.007   .     S
H12    C56     2.007   1_554 S
H13    C43     1.987   .     S
H13    C49     2.001   .     S
H13    C58     1.990   .     S
H13    C60     1.990   .     S
H14    C45     2.000   .     S
H14    C47     1.984   .     S
H14    C59     1.989   .     S
H14    C61     1.993   .     S
H15    C53     2.020   .     S
H15    C109    2.011   .     S
H15    C120    1.990   .     S
H15    C127    2.004   .     S
Be34   Be47    1.391   .     D
Be34   He65    1.095   1_455 S
Be34   C110    1.389   1_455 S
Be35   Be36    1.393   .     D
Be35   C35     1.390   1_556 S
Be35   He36    1.097   .     S
Be36   C34     1.389   .     S
Be36   He35    1.097   .     S
C34    B18     1.358   .     S
B18    C35     1.357   1_556 D
B18    Li17    1.097   1_556 S
C35    B18     1.357   1_554 D
C35    Be35    1.390   1_554 S
Li17   B18     1.097   1_554 S
Be37   Be38    1.392   .     D
Be37   C37     1.390   .     S
Be37   He38    1.097   .     S
Be38   C36     1.389   .     S
Be38   He37    1.097   .     S
C36    B19     1.359   .     D
B19    C37     1.358   .     S
B19    Li18    1.098   .     S
Be39   Be40    1.393   .     D
Be39   C39     1.389   .     S
Be39   He40    1.097   .     S
Be40   C38     1.389   .     S
Be40   He39    1.097   .     S
C38    B20     1.358   .     S
B20    C39     1.359   .     D
B20    Li19    1.098   .     S
Be41   Be42    1.393   .     D
Be41   C41     1.389   .     S
Be41   He42    1.097   .     S
Be42   C40     1.389   .     S
Be42   He41    1.097   .     S
C40    B21     1.359   .     D
B21    C41     1.359   .     S
B21    Li20    1.098   .     S
Be43   C42     1.390   .     S
Be43   He43    1.096   1_556 S
Be43   Be105   1.389   1_455 D
C42    B54     1.359   1_455 S
He43   Be43    1.096   1_554 S
Be44   C43     1.389   1_556 S
Be44   He44    1.097   .     S
Be44   Be106   1.393   .     D
B22    C43     1.355   .     S
B22    Li21    1.098   .     S
B22    C106    1.355   .     D
C43    Be44    1.389   1_554 S
Be45   Be46    1.392   .     D
Be45   C45     1.388   .     S
Be45   He46    1.096   .     S
Be46   C44     1.390   .     S
Be46   He45    1.096   .     S
C44    B23     1.358   .     D
B23    C45     1.358   .     S
B23    Li22    1.098   .     S
Be47   C46     1.389   .     S
Be47   He47    1.097   .     S
C46    B56     1.358   1_455 S
Be48   C47     1.389   .     S
Be48   He48    1.097   .     S
Be48   Be109   1.393   .     D
B24    C47     1.355   .     S
B24    Li23    1.099   .     S
B24    C111    1.354   .     D
Be49   Be50    1.392   .     D
Be49   C49     1.388   1_556 S
Be49   He50    1.096   .     S
Be50   C48     1.390   1_556 S
Be50   He49    1.096   .     S
C48    Be50    1.390   1_554 S
C48    B25     1.359   .     S
B25    C49     1.359   .     D
B25    Li24    1.098   .     S
C49    Be49    1.388   1_554 S
Be51   Be52    1.392   .     D
Be51   C51     1.389   .     S
Be51   He52    1.096   .     S
Be52   C50     1.390   1_554 S
Be52   He51    1.097   .     S
C50    Be52    1.390   1_556 S
C50    B26     1.357   .     D
B26    C51     1.358   1_556 S
B26    Li25    1.098   .     S
C51    B26     1.358   1_554 S
C51    H30     1.999   1_455 S
Be53   Be54    1.393   .     D
Be53   C53     1.390   .     S
Be53   He54    1.096   .     S
Be54   C52     1.388   .     S
Be54   He53    1.097   .     S
C52    B27     1.360   .     D
B27    C53     1.360   .     S
B27    Li26    1.097   .     S
Be55   Be56    1.391   .     D
Be55   C55     1.389   .     S
Be55   He56    1.096   .     S
Be56   C54     1.389   .     S
Be56   He55    1.096   .     S
C54    B28     1.359   .     D
B28    C55     1.359   .     S
B28    Li60    1.097   1_455 S
C55    H31     2.006   1_455 S
Li27   B60     1.098   .     S
Be57   Be58    1.391   .     D
Be57   C57     1.390   .     S
Be57   He58    1.096   .     S
Be58   C56     1.389   .     S
Be58   He57    1.097   .     S
C56    H12     2.007   1_556 S
C56    B29     1.359   1_556 D
B29    C56     1.359   1_554 D
B29    C57     1.360   1_554 S
B29    Li28    1.097   .     S
C57    B29     1.360   1_556 S
C57    H32     2.012   .     S
Be59   Be60    1.391   .     D
Be59   C59     1.389   .     S
Be59   He60    1.097   .     S
Be60   C58     1.389   .     S
Be60   He59    1.097   .     S
C58    B30     1.356   .     S
B30    C59     1.357   .     D
B30    Li29    1.098   .     S
Be61   C60     1.388   1_556 S
Be61   He61    1.096   1_556 S
C60    B15     1.357   1_554 D
C60    Be61    1.388   1_554 S
He61   Be61    1.096   1_554 S
Be62   C61     1.388   .     S
Be62   He62    1.096   .     S
B31    Li31    1.098   .     S
B31    C127    1.358   .     S
B31    C128    1.359   .     D
C62    Be33    1.390   1_655 S
C62    H31     2.007   .     S
Li32   B64     1.097   1_455 S
Be63   C63     1.390   .     S
Be63   He64    1.097   .     S
C63    B32     1.358   1_455 S
C63    H30     2.005   1_455 S
B32    C32     1.358   1_654 D
B32    C63     1.358   1_655 S
B32    Li48    1.098   1_554 S
He65   Be34    1.095   1_655 S
H16    C64     2.003   .     S
H16    C68     1.995   .     S
H16    C72     1.993   .     S
H16    C78     1.994   .     S
H17    C66     2.000   .     S
H17    C70     2.005   .     S
H17    C74     2.003   .     S
H17    C80     2.006   .     S
H18    C67     2.002   .     S
H18    C69     1.996   .     S
H18    C75     1.997   .     S
H18    C82     1.994   1_554 S
H19    C65     2.004   .     S
H19    C71     2.002   .     S
H19    C77     2.008   .     S
H19    C84     2.005   .     S
H20    C76     1.990   .     S
H20    C86     1.989   .     S
H20    C88     1.990   .     S
H21    C73     1.998   .     S
H21    C87     1.988   .     S
H21    C89     2.004   .     S
H21    C90     1.999   .     S
H22    C81     2.013   1_554 S
H22    C91     2.006   .     S
H22    C93     2.008   .     S
H23    C85     2.013   .     S
H23    C92     2.009   .     S
H23    C94     2.012   .     S
Be64   Be65    1.393   .     D
Be64   C65     1.389   .     S
Be64   He67    1.096   .     S
Be65   C64     1.389   .     S
Be65   He66    1.097   .     S
C64    B33     1.358   .     S
B33    C65     1.358   .     D
B33    Li34    1.097   .     S
Be66   Be67    1.393   .     D
Be66   C67     1.389   .     S
Be66   He69    1.097   .     S
Be67   C66     1.389   1_554 S
Be67   He68    1.097   .     S
C66    Be67    1.389   1_556 S
C66    B34     1.357   1_556 D
B34    C66     1.357   1_554 D
B34    C67     1.358   .     S
B34    Li35    1.098   1_554 S
Li35   B34     1.098   1_556 S
Be68   Be69    1.393   .     D
Be68   C69     1.389   .     S
Be68   He71    1.097   .     S
Be69   C68     1.389   .     S
Be69   He70    1.097   .     S
C68    B35     1.357   .     D
B35    C69     1.357   .     S
B35    Li36    1.098   .     S
Be70   Be71    1.392   .     D
Be70   C71     1.388   .     S
Be70   He73    1.097   .     S
Be71   C70     1.389   .     S
Be71   He72    1.097   .     S
C70    B36     1.359   .     D
B36    C71     1.359   .     S
B36    Li37    1.098   .     S
Be72   Be73    1.390   .     D
Be72   C73     1.389   .     S
Be72   He75    1.094   .     S
Be73   C72     1.388   .     S
Be73   He74    1.096   .     S
C72    B37     1.358   .     D
B37    C73     1.357   .     S
B37    Li38    1.098   .     S
Be74   C13     1.388   1_554 S
Be74   Be75    1.394   .     D
Be74   He77    1.096   .     S
Be75   C74     1.390   1_554 S
Be75   He76    1.097   .     S
C74    Be75    1.390   1_556 S
C74    B38     1.356   .     S
B38    Li39    1.098   .     S
Be76   Be77    1.391   .     D
Be76   C76     1.388   1_556 S
Be76   He79    1.097   .     S
Be77   C75     1.389   1_556 S
Be77   He78    1.096   .     S
C75    Be77    1.389   1_554 S
C75    B39     1.358   .     S
B39    C76     1.357   .     D
B39    Li40    1.098   .     S
C76    Be76    1.388   1_554 S
Be78   Be79    1.394   .     D
Be79   C77     1.391   .     S
Be79   He80    1.097   .     S
C77    B40     1.357   .     S
B40    Li41    1.098   .     S
Be80   Be81    1.392   .     D
Be80   C79     1.390   .     S
Be80   He82    1.096   .     S
Be81   C78     1.389   .     S
Be81   He81    1.097   .     S
C78    B41     1.357   .     D
B41    C79     1.357   .     S
B41    Li42    1.098   .     S
C79    H7      1.999   1_655 S
Be82   Be83    1.394   .     D
Be82   C81     1.390   .     S
Be82   He84    1.097   .     S
Be83   C80     1.389   .     S
Be83   He83    1.097   .     S
C80    B42     1.357   .     D
B42    C81     1.359   .     S
B42    Li43    1.097   1_556 S
C81    H22     2.013   1_556 S
Li43   B42     1.097   1_554 S
Be84   Be85    1.392   .     D
Be84   C83     1.390   .     S
Be84   He86    1.097   .     S
Be85   C82     1.388   .     S
Be85   He85    1.097   .     S
C82    H18     1.994   1_556 S
C82    B43     1.357   1_556 D
B43    C82     1.357   1_554 D
B43    C83     1.357   1_554 S
B43    Li44    1.097   .     S
C83    H8      1.999   1_655 S
C83    B43     1.357   1_556 S
Be86   Be87    1.395   .     D
Be86   C85     1.390   .     S
Be86   He88    1.097   .     S
Be87   C84     1.389   .     S
Be87   He87    1.097   .     S
C84    B44     1.357   .     S
B44    C85     1.358   .     D
B44    Li45    1.097   .     S
Be88   He27    1.097   1_655 S
Be88   Be89    1.391   .     D
Be88   C87     1.389   .     S
Be89   He26    1.097   1_655 S
Be89   C86     1.390   .     S
C86    B45     1.356   .     S
B45    C87     1.356   .     D
B45    Li46    1.097   .     S
Be90   C88     1.390   .     S
Be90   He89    1.097   .     S
Be90   Be120   1.391   1_544 D
C88    B62     1.355   1_544 D
C89    B7      1.358   1_655 D
C89    Be13    1.389   1_655 S
C90    Be91    1.390   1_545 S
C90    B63     1.355   1_545 D
He90   Be91    1.096   1_545 S
Be91   He90    1.096   1_565 S
Be91   C90     1.390   1_565 S
Be91   Be121   1.391   .     D
Be92   Be93    1.391   .     D
Be92   C92     1.390   .     S
Be92   He92    1.095   .     S
Be93   C91     1.389   .     S
Be93   He91    1.096   .     S
C91    B46     1.358   .     S
B46    C92     1.358   .     D
B46    Li47    1.096   .     S
Li48   B32     1.098   1_556 S
Be94   C93     1.388   1_565 S
Be94   He93    1.096   1_565 S
Be94   Be126   1.393   .     D
C93    Be94    1.388   1_545 S
C93    B47     1.358   1_554 S
B47    C93     1.358   1_556 S
B47    C116    1.356   1_545 D
He93   Be94    1.096   1_545 S
He94   Be128   1.097   1_545 S
He95   Be13    1.096   1_655 S
B48    Li16    1.098   1_565 S
B48    C94     1.359   1_565 S
B48    C109    1.356   .     D
C94    B48     1.359   1_545 S
C94    Be128   1.388   1_545 S
H24    C95     1.992   .     S
H24    C99     2.001   .     S
H24    C103    1.991   .     S
H24    C112    1.997   .     S
H25    C97     1.999   .     S
H25    C101    2.001   .     S
H25    C106    1.985   .     S
H25    C114    1.997   .     S
H26    C98     1.994   .     S
H26    C100    2.002   .     S
H26    C107    1.993   .     S
H26    C117    2.000   .     S
H27    C96     1.996   .     S
H27    C102    1.999   .     S
H27    C111    1.983   .     S
H27    C119    1.992   .     S
H28    C104    1.988   .     S
H28    C110    1.995   .     S
H28    C121    1.984   .     S
H28    C124    1.992   .     S
H29    C105    2.001   .     S
H29    C108    1.988   .     S
H29    C122    1.987   .     S
H29    C123    1.992   .     S
H30    C51     1.999   1_655 S
H30    C63     2.005   1_655 S
H30    C118    2.005   1_554 S
H30    C125    2.001   .     S
H31    C55     2.006   1_655 S
H31    C113    2.004   .     S
H31    C126    2.001   .     S
Be95   Be96    1.394   .     D
Be95   C96     1.390   .     S
Be95   He97    1.096   .     S
Be96   C95     1.388   .     S
Be96   He96    1.097   .     S
C95    B49     1.356   .     S
B49    C96     1.355   .     D
B49    Li49    1.098   .     S
Be97   Be98    1.394   .     D
Be97   C98     1.388   1_554 S
Be97   He99    1.097   .     S
Be98   C97     1.390   .     S
Be98   He98    1.096   .     S
C97    B50     1.357   1_554 S
B50    C97     1.357   1_556 S
B50    C98     1.357   .     D
B50    Li50    1.097   .     S
C98    Be97    1.388   1_556 S
Be99   Be100   1.392   .     D
Be99   C100    1.389   .     S
Be99   He101   1.097   .     S
Be100  C99     1.389   .     S
Be100  He100   1.097   .     S
C99    B51     1.358   .     S
B51    C100    1.358   .     D
B51    Li51    1.098   .     S
Be101  Be102   1.392   .     D
Be101  C102    1.389   .     S
Be101  He103   1.096   .     S
Be102  C101    1.390   .     S
Be102  He102   1.096   .     S
C101   B52     1.357   .     S
B52    C102    1.357   .     D
B52    Li52    1.097   .     S
Be103  Be104   1.392   .     D
Be103  C104    1.388   .     S
Be103  He105   1.097   .     S
Be104  C103    1.390   .     S
Be104  He104   1.097   .     S
C103   B53     1.355   .     D
B53    C104    1.357   .     S
B53    Li53    1.098   .     S
Be105  Be43    1.389   1_655 D
Be105  C105    1.389   .     S
Be105  He106   1.096   1_556 S
B54    C42     1.359   1_655 S
B54    C105    1.359   .     D
B54    Li54    1.097   .     S
He106  Be105   1.096   1_554 S
Be106  C106    1.389   1_556 S
Be106  He107   1.097   .     S
C106   Be106   1.389   1_554 S
Be107  Be108   1.392   .     D
Be107  C108    1.388   1_554 S
Be107  He109   1.097   .     S
Be108  C107    1.390   1_554 S
Be108  He108   1.097   .     S
C107   Be108   1.390   1_556 S
C107   B55     1.355   .     S
B55    C108    1.357   .     D
B55    Li55    1.098   .     S
C108   Be107   1.388   1_556 S
C109   Be127   1.391   .     S
B56    C46     1.358   1_655 S
B56    C110    1.358   .     D
B56    Li57    1.098   .     S
C110   Be34    1.389   1_655 S
Li56   B62     1.097   .     S
Be109  C111    1.389   .     S
Be109  He110   1.097   .     S
Be110  Be111   1.393   .     D
Be110  C113    1.390   .     S
Be110  He112   1.096   .     S
Be111  C112    1.388   .     S
Be111  He111   1.097   .     S
C112   B57     1.358   .     S
B57    C113    1.358   .     D
B57    Li58    1.098   .     S
Be112  Be113   1.391   .     D
Be112  C115    1.389   .     S
Be112  He114   1.097   .     S
Be113  C114    1.389   1_556 S
Be113  He113   1.096   .     S
C114   Be113   1.389   1_554 S
C114   B58     1.358   1_554 D
B58    C114    1.358   1_556 D
B58    C115    1.357   .     S
B58    Li64    1.098   .     S
C115   H32     1.992   .     S
C116   B47     1.356   1_565 D
C116   Be126   1.390   1_556 S
C116   H32     2.008   .     S
Be114  Be115   1.393   .     D
Be114  C118    1.388   .     S
Be114  He116   1.096   .     S
Be115  C117    1.389   .     S
Be115  He115   1.097   .     S
C117   B59     1.358   .     D
B59    C118    1.359   .     S
B59    Li59    1.098   1_556 S
C118   H30     2.005   1_556 S
Li59   B59     1.098   1_554 S
Li60   B28     1.097   1_655 S
Be116  Be117   1.391   .     D
Be116  C120    1.389   .     S
Be116  He118   1.097   .     S
Be117  C119    1.388   .     S
Be117  He117   1.096   .     S
C119   B60     1.358   .     D
B60    C120    1.356   .     S
Be118  Be119   1.392   .     D
Be118  C122    1.390   .     S
Be118  He120   1.097   .     S
Be119  C121    1.388   .     S
Be119  He119   1.097   .     S
C121   B61     1.356   .     S
B61    C122    1.355   .     D
B61    Li61    1.098   .     S
Be120  Be90    1.391   1_566 D
Be120  C123    1.388   .     S
Be120  He121   1.096   1_556 S
B62    C88     1.355   1_566 D
B62    C123    1.357   .     S
He121  Be120   1.096   1_554 S
Li62   B63     1.096   .     S
Be121  C124    1.388   .     S
Be121  He122   1.097   .     S
C124   B63     1.357   .     S
B63    C90     1.355   1_565 D
Be122  Be123   1.391   .     D
Be122  He124   1.096   .     S
Be122  C128    1.389   .     S
Be123  He123   1.096   .     S
Be123  C127    1.389   .     S
Be124  Be125   1.392   .     D
Be124  C126    1.389   .     S
Be124  He126   1.097   .     S
Be125  C125    1.389   .     S
Be125  He125   1.096   .     S
C125   B64     1.358   .     S
B64    Li32    1.097   1_655 S
B64    C126    1.358   .     D
Be126  C116    1.390   1_554 S
Be126  He127   1.097   .     S
Be127  He128   1.097   .     S
Be127  Be128   1.393   .     D
H32    C128    2.004   .     S
Be128  C94     1.388   1_565 S
Be128  He94    1.097   1_565 S
