# Supplementary material for: Data-Driven Search Algorithm for Discovery of Synthesizable Zeolitic Imidazolate Frameworks
Source: JACS Au. 2025 Mar 7;5(3):1460–70. doi: 10.1021/jacsau.5c00077 (PMC11938011; doi:10.1021/jacsau.5c00077)
Supplement: Supplementary file 5 — au5c00077_si_005.zip [file au5c00077_si_005.zip › Tier 2/T-293_194_3_421.cif]

data_194_3_421.lmp-nosymm
_audit_creation_date              2023-09-12
_audit_creation_method            'Materials Studio'
_symmetry_space_group_name_H-M    'P63/MMC'
_symmetry_Int_Tables_number       194
_symmetry_cell_setting            hexagonal
loop_
_symmetry_equiv_pos_as_xyz
  x,y,z
  -y,x-y,z
  -x+y,-x,z
  -x,-y,z+1/2
  y,-x+y,z+1/2
  x-y,x,z+1/2
  y,x,-z
  x-y,-y,-z
  -x,-x+y,-z
  -y,-x,-z+1/2
  -x+y,y,-z+1/2
  x,x-y,-z+1/2
  -x,-y,-z
  y,-x+y,-z
  x-y,x,-z
  x,y,-z+1/2
  -y,x-y,-z+1/2
  -x+y,-x,-z+1/2
  -y,-x,z
  -x+y,y,z
  x,x-y,z
  y,x,z+1/2
  x-y,-y,z+1/2
  -x,-x+y,z+1/2
_cell_length_a                    44.7207
_cell_length_b                    44.7207
_cell_length_c                    17.5655
_cell_angle_alpha                 90.0000
_cell_angle_beta                  90.0000
_cell_angle_gamma                 120.0000
loop_
_atom_site_label
_atom_site_type_symbol
_atom_site_fract_x
_atom_site_fract_y
_atom_site_fract_z
_atom_site_U_iso_or_equiv
_atom_site_adp_type
_atom_site_occupancy
H1     Zn    0.20440   0.27274   0.08084   0.00000  Uiso   1.00
H9     Zn    0.39348   0.32290   0.07593   0.00000  Uiso   1.00
Be1    C     0.20119   0.18517   0.98198   0.00000  Uiso   1.00
C1     N     0.20959   0.23578   0.02846   0.00000  Uiso   1.00
He1    H     0.15824   0.19075   0.03553   0.00000  Uiso   1.00
Be9    C     0.25697   0.28731   0.28968   0.00000  Uiso   1.00
C9     N     0.22427   0.27937   0.18570   0.00000  Uiso   1.00
He9    H     0.27752   0.29195   0.16987   0.00000  Uiso   1.00
Be17   C     0.09793   0.22699   0.12399   0.00000  Uiso   1.00
C17    N     0.15422   0.25784   0.09211   0.00000  Uiso   1.00
He17   H     0.13515   0.20747   0.14436   0.00000  Uiso   1.00
Be25   C     0.24474   0.34921   0.91133   0.00000  Uiso   1.00
Be33   C     0.21709   0.32189   0.94863   0.00000  Uiso   1.00
C25    N     0.22973   0.31379   0.01289   0.00000  Uiso   1.00
B1     C     0.26440   0.33550   0.01138   0.00000  Uiso   1.00
C33    N     0.27475   0.35729   0.95086   0.00000  Uiso   1.00
He25   H     0.18949   0.30792   0.93478   0.00000  Uiso   1.00
He33   H     0.24538   0.36300   0.85921   0.00000  Uiso   1.00
Li1    H     0.28202   0.33582   0.05526   0.00000  Uiso   1.00
Be41   C     0.39223   0.40866   0.98401   0.00000  Uiso   1.00
C41    N     0.38448   0.35743   0.02423   0.00000  Uiso   1.00
He41   H     0.43576   0.40262   0.03229   0.00000  Uiso   1.00
Be49   C     0.36563   0.34242   0.28957   0.00000  Uiso   1.00
C49    N     0.38714   0.33030   0.18561   0.00000  Uiso   1.00
He49   H     0.35238   0.35068   0.17031   0.00000  Uiso   1.00
Be57   C     0.49195   0.35637   0.98433   0.00000  Uiso   1.00
Be65   C     0.45949   0.35350   0.98404   0.00000  Uiso   1.00
C57    N     0.44199   0.33581   0.04924   0.00000  Uiso   1.00
B9     C     0.46390   0.32791   0.08583   0.00000  Uiso   1.00
C65    N     0.49475   0.34052   0.04976   0.00000  Uiso   1.00
He57   H     0.44770   0.36282   0.94251   0.00000  Uiso   1.00
Li9    H     0.45767   0.31362   0.13967   0.00000  Uiso   1.00
H25    Zn    0.46568   0.66652   0.57485   0.00000  Uiso   1.00
He97   H     0.48664   0.63110   0.44371   0.00000  Uiso   1.00
Be109  C     0.42387   0.66337   0.78957   0.00000  Uiso   1.00
C109   N     0.45407   0.66484   0.68557   0.00000  Uiso   1.00
He109  H     0.40450   0.66211   0.67021   0.00000  Uiso   1.00
Be121  C     0.37577   0.59304   0.45911   0.00000  Uiso   1.00
C121   N     0.42146   0.62901   0.53117   0.00000  Uiso   1.00
He121  H     0.41966   0.64358   0.41420   0.00000  Uiso   1.00
Be133  C     0.48487   0.75802   0.46377   0.00000  Uiso   1.00
C133   N     0.47439   0.71197   0.53530   0.00000  Uiso   1.00
He133  H     0.49171   0.71426   0.41894   0.00000  Uiso   1.00
B17    C     0.23949   0.23949   1.00000   0.00000  Uiso   1.00
Li17   H     0.26402   0.26402   1.00000   0.00000  Uiso   1.00
Li23   H     0.32961   0.32961   1.00000   0.00000  Uiso   1.00
B18    C     1.00000   0.35415   1.00000   0.00000  Uiso   1.00
Li18   H     0.15079   0.30158   0.45008   0.00000  Uiso   1.00
B25    C     0.13784   0.27567   0.42482   0.00000  Uiso   1.00
B27    C     0.20566   0.27486   0.25000   0.00000  Uiso   1.00
Li25   H     0.17853   0.26846   0.25000   0.00000  Uiso   1.00
B31    C     0.39874   0.32262   0.25000   0.00000  Uiso   1.00
Li29   H     0.41655   0.31246   0.25000   0.00000  Uiso   1.00
Li44   H     0.45950   0.72975   0.86463   0.00000  Uiso   1.00
B66    C     0.46794   0.73397   0.57570   0.00000  Uiso   1.00
B52    C     0.47153   0.66620   0.75000   0.00000  Uiso   1.00
Li50   H     0.49654   0.66722   0.75000   0.00000  Uiso   1.00
B60    C     0.39941   0.60059   0.57161   0.00000  Uiso   1.00
Li58   H     0.40361   0.59639   0.63136   0.00000  Uiso   1.00
loop_
_geom_bond_atom_site_label_1
_geom_bond_atom_site_label_2
_geom_bond_distance
_geom_bond_site_symmetry_2
_ccdc_geom_bond_type
H1     C1      2.004   .     S
H1     C9      2.001   .     S
H1     C17     2.006   .     S
H1     C25     2.000   .     S
H9     C41     1.999   .     S
H9     C49     1.999   .     S
H9     C57     2.002   .     S
H9     C33     1.998   7_556 S
Be1    Be1     1.393   7_557 A
Be1    C1      1.389   7_556 A
Be1    He1     1.096   7_556 S
C1     B17     1.358   1_554 A
C1     Be1     1.389   7_556 A
He1    Be1     1.096   7_556 S
Be9    Be9     1.394   16    A
Be9    C9      1.390   16    A
Be9    He9     1.096   16    S
C9     B27     1.357   .     A
C9     Be9     1.390   16    A
He9    Be9     1.096   16    S
Be17   Be17    1.392   20    A
Be17   He17    1.097   20    S
Be17   C17     1.389   20    A
C17    Be17    1.389   20    A
C17    B25     1.358   11    A
He17   Be17    1.097   20    S
Be25   Be33    1.393   .     D
Be25   C33     1.389   .     S
Be25   He33    1.096   .     S
Be33   C25     1.389   1_556 S
Be33   He25    1.096   .     S
C25    Be33    1.389   1_554 S
C25    B1      1.357   .     D
B1     C33     1.357   1_554 S
B1     Li1     1.097   .     S
C33    B1      1.357   1_556 S
C33    H9      1.998   7_556 S
Be41   He41    1.097   7_556 S
Be41   C41     1.389   7_556 A
Be41   Be41    1.391   7_557 A
C41    Be41    1.389   7_556 A
C41    B18     1.358   14_566 A
He41   Be41    1.097   7_556 S
Be49   Be49    1.390   16    A
Be49   C49     1.389   16    A
Be49   He49    1.097   16    S
C49    B31     1.358   .     A
C49    Be49    1.389   16    A
He49   Be49    1.097   16    S
Be57   Be65    1.392   .     D
Be57   C65     1.389   1_556 S
Be57   He97    1.097   4_665 S
Be65   C57     1.390   1_556 S
Be65   He57    1.097   .     S
C57    Be65    1.390   1_554 S
C57    B9      1.358   .     S
B9     C65     1.358   .     D
B9     Li9     1.097   .     S
C65    Be57    1.389   1_554 S
C65    H25     1.996   4_664 S
H25    C109    2.005   .     S
H25    C121    1.999   .     S
H25    C133    1.994   .     S
H25    C65     1.996   4_665 S
He97   Be57    1.097   4_664 S
Be109  Be109   1.390   16_556 A
Be109  He109   1.097   16_556 S
Be109  C109    1.390   16_556 A
C109   B52     1.359   .     A
C109   Be109   1.390   16_556 A
He109  Be109   1.097   16_556 S
Be121  Be121   1.395   19_665 A
Be121  He121   1.096   19_665 S
Be121  C121    1.389   19_665 A
C121   B60     1.356   .     A
C121   Be121   1.389   19_665 A
He121  Be121   1.096   19_665 S
Be133  He133   1.097   21_565 S
Be133  Be133   1.394   21_565 A
Be133  C133    1.389   21_565 A
C133   B66     1.356   .     A
C133   Be133   1.389   21_565 A
He133  Be133   1.097   21_565 S
B17    C1      1.358   1_556 A
B17    C1      1.358   7_556 A
B17    Li17    1.097   .     S
Li23   B18     1.097   14_567 S
B18    C41     1.358   15_656 A
B18    C41     1.358   20_656 A
B18    Li23    1.097   15_657 S
Li18   B25     1.097   .     S
B25    C17     1.358   11    A
B25    C17     1.358   16    A
B27    C9      1.357   16    A
B27    Li25    1.098   .     S
B31    C49     1.358   16    A
B31    Li29    1.096   .     S
Li44   B66     1.098   12_566 S
B66    C133    1.356   21_565 A
B66    Li44    1.098   12_566 S
B52    C109    1.359   16_556 A
B52    Li50    1.096   .     S
B60    C121    1.356   19_665 A
B60    Li58    1.099   .     S
