# Supplementary material for: Data-Driven Search Algorithm for Discovery of Synthesizable Zeolitic Imidazolate Frameworks
Source: JACS Au. 2025 Mar 7;5(3):1460–70. doi: 10.1021/jacsau.5c00077 (PMC11938011; doi:10.1021/jacsau.5c00077)
Supplement: Supplementary file 5 — au5c00077_si_005.zip [file au5c00077_si_005.zip › Tier 2/T-294_141_3_9213.cif]

data_141_3_9213.lmp-nosymm
_audit_creation_date              2023-09-12
_audit_creation_method            'Materials Studio'
_symmetry_space_group_name_H-M    'I41/AMD'
_symmetry_Int_Tables_number       141
_symmetry_cell_setting            tetragonal
loop_
_symmetry_equiv_pos_as_xyz
  x,y,z
  -x+1/2,-y+1/2,z+1/2
  -y,x+1/2,z+1/4
  y+1/2,-x,z+3/4
  -x+1/2,y,-z+3/4
  x,-y+1/2,-z+1/4
  y+1/2,x+1/2,-z+1/2
  -y,-x,-z
  -x,-y+1/2,-z+1/4
  x+1/2,y,-z+3/4
  y,-x,-z
  -y+1/2,x+1/2,-z+1/2
  x+1/2,-y+1/2,z+1/2
  -x,y,z
  -y+1/2,-x,z+3/4
  y,x+1/2,z+1/4
  x+1/2,y+1/2,z+1/2
  -x,-y,z
  -y+1/2,x,z+3/4
  y,-x+1/2,z+1/4
  -x,y+1/2,-z+1/4
  x+1/2,-y,-z+3/4
  y,x,-z
  -y+1/2,-x+1/2,-z+1/2
  -x+1/2,-y,-z+3/4
  x,y+1/2,-z+1/4
  y+1/2,-x+1/2,-z+1/2
  -y,x,-z
  x,-y,z
  -x+1/2,y+1/2,z+1/2
  -y,-x+1/2,z+1/4
  y+1/2,x,z+3/4
_cell_length_a                    17.6202
_cell_length_b                    17.6202
_cell_length_c                    119.0690
_cell_angle_alpha                 90.0000
_cell_angle_beta                  90.0000
_cell_angle_gamma                 90.0000
loop_
_atom_site_label
_atom_site_type_symbol
_atom_site_fract_x
_atom_site_fract_y
_atom_site_fract_z
_atom_site_U_iso_or_equiv
_atom_site_adp_type
_atom_site_occupancy
H1     Zn    0.17511   0.16893   0.10299   0.00000  Uiso   1.00
H9     Zn    0.17000   0.32694   0.05786   0.00000  Uiso   1.00
H17    Zn    0.32867   0.17133   0.01928   0.00000  Uiso   1.00
Be1    C     0.29189   0.26843   0.13018   0.00000  Uiso   1.00
C1     N     0.21697   0.22001   0.11662   0.00000  Uiso   1.00
He1    H     0.33920   0.21304   0.11452   0.00000  Uiso   1.00
Be9    C     0.29165  -0.03953   0.10516   0.00000  Uiso   1.00
C9     N     0.21760   0.06402   0.10347   0.00000  Uiso   1.00
He9    H     0.33824   0.07990   0.10635   0.00000  Uiso   1.00
Be17   C    -0.03943   0.11097   0.11511   0.00000  Uiso   1.00
C17    N     0.06425   0.15370   0.10602   0.00000  Uiso   1.00
He17   H     0.07950   0.08346   0.12087   0.00000  Uiso   1.00
Be25   C     0.28135   0.25915   0.07448   0.00000  Uiso   1.00
Be33   C     0.28189   0.22440   0.08498   0.00000  Uiso   1.00
C25    N     0.20726   0.21636   0.08855   0.00000  Uiso   1.00
B1     C     0.16415   0.24602   0.08018   0.00000  Uiso   1.00
C33    N     0.20632   0.27134   0.07141   0.00000  Uiso   1.00
He25   H     0.32957   0.20506   0.09015   0.00000  Uiso   1.00
He33   H     0.32835   0.27488   0.06891   0.00000  Uiso   1.00
Li1    H     0.10194   0.24806   0.08035   0.00000  Uiso   1.00
Be41   C     0.15912  -0.46054   0.07342   0.00000  Uiso   1.00
C41    N     0.16991   0.43586   0.06246   0.00000  Uiso   1.00
He41   H     0.15356   0.42035   0.08041   0.00000  Uiso   1.00
Be49   C    -0.03952   0.22328   0.05063   0.00000  Uiso   1.00
C49    N     0.06408   0.29283   0.05474   0.00000  Uiso   1.00
He49   H     0.07980   0.17932   0.04800   0.00000  Uiso   1.00
Be57   C     0.34810   0.30938   0.03452   0.00000  Uiso   1.00
Be65   C     0.31009   0.34627   0.04321   0.00000  Uiso   1.00
C57    N     0.24361   0.30663   0.04543   0.00000  Uiso   1.00
B9     C     0.24458   0.24620   0.03836   0.00000  Uiso   1.00
C65    N     0.30669   0.24523   0.03162   0.00000  Uiso   1.00
He57   H     0.32454   0.39813   0.04783   0.00000  Uiso   1.00
He65   H     0.40169   0.32312   0.03030   0.00000  Uiso   1.00
Li9    H     0.19963   0.20317   0.03802   0.00000  Uiso   1.00
Be73   C    -0.18944  -0.34789   0.24564   0.00000  Uiso   1.00
C73    N     0.25466   0.19281   1.00695   0.00000  Uiso   1.00
He73   H     0.17531   0.09939   0.00878   0.00000  Uiso   1.00
Be81   C     0.29773  -0.03953   0.03535   0.00000  Uiso   1.00
C81    N     0.31644   0.06417   0.02462   0.00000  Uiso   1.00
He81   H     0.28646   0.07986   0.04217   0.00000  Uiso   1.00
Be89   C    -0.46048   0.20142   1.00320   0.00000  Uiso   1.00
C89    N     0.43583   0.18353   0.01396   0.00000  Uiso   1.00
He89   H    -0.21223  -0.07984   0.24637   0.00000  Uiso   1.00
B17    C     0.17427   0.25000   0.12500   0.00000  Uiso   1.00
Li17   H     0.11194   0.25000   0.12500   0.00000  Uiso   1.00
B21    C     0.17566  -0.00000   0.10228   0.00000  Uiso   1.00
Li21   H     0.11437   0.00000   0.10060   0.00000  Uiso   1.00
B25    C     0.32707   0.00000   0.01850   0.00000  Uiso   1.00
Li25   H     0.34295  -0.00000   0.00958   0.00000  Uiso   1.00
B29    C    -0.00000   0.17874   0.10091   0.00000  Uiso   1.00
Li29   H    -0.00000   0.21467   0.09339   0.00000  Uiso   1.00
B33    C    -0.00000   0.33197   0.05728   0.00000  Uiso   1.00
Li33   H    -0.00000   0.38984   0.06072   0.00000  Uiso   1.00
B37    C     0.17411   0.50000   0.05617   0.00000  Uiso   1.00
Li37   H     0.18251   0.50000   0.04703   0.00000  Uiso   1.00
Li41   H     0.29797  -0.20203   0.25000   0.00000  Uiso   1.00
B41    C    -0.25392  -0.25392   1.00000   0.00000  Uiso   1.00
B44    C     0.50000   0.17332   0.02010   0.00000  Uiso   1.00
Li46   H     0.50000   0.15809   0.02904   0.00000  Uiso   1.00
loop_
_geom_bond_atom_site_label_1
_geom_bond_atom_site_label_2
_geom_bond_distance
_geom_bond_site_symmetry_2
_ccdc_geom_bond_type
H1     C1      1.998   .     S
H1     C9      1.995   .     S
H1     C17     2.004   .     S
H1     C25     1.994   .     S
H9     C33     1.993   .     S
H9     C41     1.996   .     S
H9     C49     1.996   .     S
H9     C57     2.000   .     S
H17    C65     2.001   .     S
H17    C73     2.000   1_554 S
H17    C81     2.004   .     S
H17    C89     2.003   .     S
Be1    C1      1.389   6     A
Be1    He1     1.096   6     S
Be1    Be1     1.393   6     A
C1     B17     1.357   .     A
C1     Be1     1.389   6     A
He1    Be1     1.096   6     S
Be9    Be9     1.393   29    A
Be9    C9      1.389   29    A
Be9    He9     1.095   29    S
C9     B21     1.356   .     A
C9     Be9     1.389   29    A
He9    Be9     1.095   29    S
Be17   Be17    1.390   14    A
Be17   He17    1.097   14    S
Be17   C17     1.389   14    A
C17    B29     1.359   .     A
C17    Be17    1.389   14    A
He17   Be17    1.097   14    S
Be25   Be33    1.392   .     D
Be25   C33     1.388   .     S
Be25   He33    1.097   .     S
Be33   C25     1.389   .     S
Be33   He25    1.096   .     S
C25    B1      1.357   .     D
B1     C33     1.357   .     S
B1     Li1     1.097   .     S
Be41   Be41    1.391   29_545 A
Be41   C41     1.389   29    A
Be41   He41    1.097   29    S
C41    B37     1.358   .     A
C41    Be41    1.389   29    A
He41   Be41    1.097   29    S
Be49   Be49    1.393   14    A
Be49   C49     1.389   14    A
Be49   He49    1.096   14    S
C49    B33     1.357   .     A
C49    Be49    1.389   14    A
He49   Be49    1.096   14    S
Be57   Be65    1.393   .     D
Be57   C65     1.389   .     S
Be57   He65    1.097   .     S
Be65   C57     1.389   .     S
Be65   He57    1.097   .     S
C57    B9      1.358   .     D
B9     C65     1.357   .     S
B9     Li9     1.097   .     S
Be73   Be73    1.393   24_445 A
Be73   C73     1.389   21_546 A
Be73   He73    1.097   21_545 S
C73    H17     2.000   1_556 S
C73    Be73    1.389   21_556 A
C73    B41     1.358   8_557 A
He73   Be73    1.097   21    S
Be81   Be81    1.393   29    A
Be81   He81    1.097   29    S
Be81   C81     1.389   29    A
C81    B25     1.358   .     A
C81    Be81    1.389   29    A
He81   Be81    1.097   29    S
Be89   Be89    1.393   14_455 A
Be89   He89    1.096   15_455 S
Be89   C89     1.389   14_556 A
C89    B44     1.358   .     A
C89    Be89    1.389   14_554 A
He89   Be89    1.096   31_544 S
B17    C1      1.357   6     A
B17    Li17    1.098   .     S
B21    C9      1.356   29    A
B21    Li21    1.098   .     S
B25    C81     1.358   29    A
B25    Li25    1.098   .     S
B29    C17     1.359   14    A
B29    Li29    1.096   .     S
B33    C49     1.357   14    A
B33    Li33    1.099   .     S
B37    C41     1.358   29_565 A
B37    Li37    1.098   .     S
Li41   B41     1.098   9_546 S
B41    C73     1.358   8_557 A
B41    C73     1.358   18    A
B41    Li41    1.098   9_546 S
B44    C89     1.358   14_655 A
B44    Li46    1.098   .     S
