# Supplementary material for: Data-Driven Search Algorithm for Discovery of Synthesizable Zeolitic Imidazolate Frameworks
Source: JACS Au. 2025 Mar 7;5(3):1460–70. doi: 10.1021/jacsau.5c00077 (PMC11938011; doi:10.1021/jacsau.5c00077)
Supplement: Supplementary file 5 — au5c00077_si_005.zip [file au5c00077_si_005.zip › Tier 2/T-295_189_4_94077.cif]

data_189_4_94077.lmp-nosymm
_audit_creation_date              2023-09-12
_audit_creation_method            'Materials Studio'
_symmetry_space_group_name_H-M    'P-62M'
_symmetry_Int_Tables_number       189
_symmetry_cell_setting            hexagonal
loop_
_symmetry_equiv_pos_as_xyz
  x,y,z
  -y,x-y,z
  -x+y,-x,z
  x,y,-z
  -y,x-y,-z
  -x+y,-x,-z
  y,x,-z
  x-y,-y,-z
  -x,-x+y,-z
  y,x,z
  x-y,-y,z
  -x,-x+y,z
_cell_length_a                    35.5164
_cell_length_b                    35.5164
_cell_length_c                    17.9483
_cell_angle_alpha                 90.0000
_cell_angle_beta                  90.0000
_cell_angle_gamma                 120.0000
loop_
_atom_site_label
_atom_site_type_symbol
_atom_site_fract_x
_atom_site_fract_y
_atom_site_fract_z
_atom_site_U_iso_or_equiv
_atom_site_adp_type
_atom_site_occupancy
H1     Zn    0.19574   0.09906   0.17155   0.00000  Uiso   1.00
H5     Zn    0.38835   0.20074   0.17047   0.00000  Uiso   1.00
H9     Zn    0.47130   0.37401   0.33338   0.00000  Uiso   1.00
H13    Zn    0.45605   0.09807   0.33372   0.00000  Uiso   1.00
Be1    C     0.22755   0.15758   0.96128   0.00000  Uiso   1.00
C1     N     0.20506   0.11471   0.06307   0.00000  Uiso   1.00
He1    H     0.24229   0.18489   0.07800   0.00000  Uiso   1.00
Be5    C     0.11564   0.13832   0.28096   0.00000  Uiso   1.00
C5     N     0.15605   0.11931   0.21051   0.00000  Uiso   1.00
He5    H     0.14301   0.09708   0.32517   0.00000  Uiso   1.00
Be9    C     0.02263   0.19289   0.25117   0.00000  Uiso   1.00
C9     N     0.17667   0.03679   0.19393   0.00000  Uiso   1.00
He9    H     0.21955   0.04573   0.28687   0.00000  Uiso   1.00
Be13   C     0.31432   0.17606   0.28595   0.00000  Uiso   1.00
Be17   C     0.26899   0.15229   0.28565   0.00000  Uiso   1.00
C13    N     0.25535   0.13699   0.21378   0.00000  Uiso   1.00
B1     C     0.29233   0.15094   0.17353   0.00000  Uiso   1.00
C17    N     0.32876   0.17554   0.21422   0.00000  Uiso   1.00
He13   H     0.24541   0.14561   0.33033   0.00000  Uiso   1.00
He17   H     0.33728   0.19350   0.33114   0.00000  Uiso   1.00
Li1    H     0.29272   0.14414   0.11391   0.00000  Uiso   1.00
Be21   C     0.36856   0.23954   0.96125   0.00000  Uiso   1.00
C21    N     0.38207   0.21105   0.06297   0.00000  Uiso   1.00
He21   H     0.36025   0.25782   0.07826   0.00000  Uiso   1.00
Be25   C     0.49218   0.32480   0.21859   0.00000  Uiso   1.00
Be29   C     0.47276   0.28506   0.18158   0.00000  Uiso   1.00
C25    N     0.43028   0.26041   0.20702   0.00000  Uiso   1.00
B5     C     0.42527   0.28572   0.25813   0.00000  Uiso   1.00
C29    N     0.46195   0.32478   0.26769   0.00000  Uiso   1.00
He25   H     0.48593   0.27257   0.13916   0.00000  Uiso   1.00
Li5    H     0.39488   0.27560   0.28847   0.00000  Uiso   1.00
Be33   C     0.46837   0.14537   0.18774   0.00000  Uiso   1.00
Be37   C     0.45169   0.16739   0.14783   0.00000  Uiso   1.00
C33    N     0.41909   0.16763   0.19024   0.00000  Uiso   1.00
B9     C     0.41804   0.14729   0.25489   0.00000  Uiso   1.00
C37    N     0.44746   0.13353   0.25632   0.00000  Uiso   1.00
He29   H     0.46006   0.18219   0.09233   0.00000  Uiso   1.00
He33   H     0.49416   0.13820   0.17342   0.00000  Uiso   1.00
Li9    H     0.39582   0.14256   0.30101   0.00000  Uiso   1.00
Be41   C     0.41323   0.31782   0.53879   0.00000  Uiso   1.00
C41    N     0.45191   0.35326   0.43712   0.00000  Uiso   1.00
He37   H     0.38893   0.29529   0.42156   0.00000  Uiso   1.00
Be45   C     0.40568   0.42833   0.22163   0.00000  Uiso   1.00
C45    N     0.43715   0.40047   0.29510   0.00000  Uiso   1.00
He41   H     0.43832   0.39243   0.17539   0.00000  Uiso   1.00
Be49   C     0.39926   0.10044   0.53882   0.00000  Uiso   1.00
C49    N     0.43712   0.10188   0.43705   0.00000  Uiso   1.00
He45   H     0.37542   0.09969   0.42152   0.00000  Uiso   1.00
Be53   C     0.02262   0.41876   0.22539   0.00000  Uiso   1.00
C53    N     0.42359   0.03668   0.29879   0.00000  Uiso   1.00
He49   H     0.43113   0.04574   0.17888   0.00000  Uiso   1.00
He67   H     0.35284   0.52514   0.78609   0.00000  Uiso   1.00
Be81   C     0.16025   0.55290   0.65069   0.00000  Uiso   1.00
Be87   C     0.16007   0.59201   0.65085   0.00000  Uiso   1.00
C81    N     0.11781   0.58292   0.66411   0.00000  Uiso   1.00
B35    C     0.09372   0.53901   0.67012   0.00000  Uiso   1.00
C87    N     0.11805   0.51946   0.66341   0.00000  Uiso   1.00
He81   H     0.18673   0.62547   0.64299   0.00000  Uiso   1.00
He87   H     0.18707   0.54634   0.64290   0.00000  Uiso   1.00
Li33   H     0.05859   0.52131   0.68107   0.00000  Uiso   1.00
B13    C     0.19163   0.09031   1.00000   0.00000  Uiso   1.00
Li13   H     0.17305   0.05466   1.00000   0.00000  Uiso   1.00
B15    C     0.38941   0.19451   1.00000   0.00000  Uiso   1.00
Li15   H     0.40000   0.17031   1.00000   0.00000  Uiso   1.00
B17    C     0.14427   0.14427   0.17075   0.00000  Uiso   1.00
Li17   H     0.15285   0.15285   0.11196   0.00000  Uiso   1.00
B19    C     0.42071   0.42071   0.33689   0.00000  Uiso   1.00
Li19   H     0.42218   0.42218   0.39802   0.00000  Uiso   1.00
B21    C     0.14441   1.00000   0.16225   0.00000  Uiso   1.00
Li21   H     0.12471   1.00000   0.11518   0.00000  Uiso   1.00
B48    C     0.40496   1.00000   0.34077   0.00000  Uiso   1.00
Li49   H     0.40305   1.00000   0.40183   0.00000  Uiso   1.00
B23    C     0.10175   0.45824   0.50000   0.00000  Uiso   1.00
B27    C     0.37394   0.47361   0.50000   0.00000  Uiso   1.00
Li25   H     0.10302   0.48979   0.50000   0.00000  Uiso   1.00
Li44   H     0.40338   0.50584   0.50000   0.00000  Uiso   1.00
loop_
_geom_bond_atom_site_label_1
_geom_bond_atom_site_label_2
_geom_bond_distance
_geom_bond_site_symmetry_2
_ccdc_geom_bond_type
H1     C1      2.006   .     S
H1     C5      2.002   .     S
H1     C9      2.003   .     S
H1     C13     2.005   .     S
H5     C17     2.001   .     S
H5     C21     1.997   .     S
H5     C25     1.996   .     S
H5     C33     1.996   .     S
H9     C29     1.994   .     S
H9     C41     1.994   .     S
H9     C45     1.992   .     S
H9     C81     1.997   8_666 S
H13    C37     1.998   .     S
H13    C49     2.000   .     S
H13    C53     1.990   .     S
H13    C87     1.995   7_556 S
Be1    Be1     1.390   4_557 A
Be1    C1      1.390   4_556 A
Be1    He1     1.097   4_556 S
C1     B13     1.359   1_554 A
C1     Be1     1.390   4_556 A
He1    Be1     1.097   4_556 S
Be5    C5      1.389   10    A
Be5    Be5     1.395   10    A
Be5    He5     1.096   10    S
C5     B17     1.357   .     A
C5     Be5     1.389   10    A
He5    Be5     1.096   10    S
Be9    He9     1.097   10    S
Be9    Be9     1.392   12    A
Be9    C9      1.389   10    A
C9     B21     1.359   1_545 A
C9     Be9     1.389   10    A
He9    Be9     1.097   10    S
Be13   Be17    1.395   .     D
Be13   C17     1.389   .     S
Be13   He17    1.096   .     S
Be17   C13     1.390   .     S
Be17   He13    1.096   .     S
C13    B1      1.357   .     D
B1     C17     1.357   .     S
B1     Li1     1.099   .     S
Be21   Be21    1.391   4_557 A
Be21   He21    1.097   4_556 S
Be21   C21     1.389   4_556 A
C21    B15     1.358   1_554 A
C21    Be21    1.389   4_556 A
He21   Be21    1.097   4_556 S
Be25   Be29    1.391   .     D
Be25   C29     1.389   .     S
Be25   He67    1.097   7_556 S
Be29   C25     1.389   .     S
Be29   He25    1.097   .     S
C25    B5      1.357   .     S
B5     C29     1.358   .     D
B5     Li5     1.097   .     S
Be33   Be37    1.392   .     D
Be33   C37     1.390   .     S
Be33   He33    1.097   .     S
Be37   C33     1.389   .     S
Be37   He29    1.096   .     S
C33    B9      1.357   .     D
B9     C37     1.357   .     S
B9     Li9     1.097   .     S
Be41   C41     1.389   4_556 A
Be41   He37    1.096   4_556 S
Be41   Be41    1.393   4_556 A
C41    Be41    1.389   4_556 A
C41    B27     1.357   7_556 A
He37   Be41    1.096   4_556 S
Be45   Be45    1.393   10    A
Be45   C45     1.389   10    A
Be45   He41    1.097   10    S
C45    B19     1.356   .     A
C45    Be45    1.389   10    A
He41   Be45    1.097   10    S
Be49   C49     1.389   4_556 A
Be49   He45    1.096   4_556 S
Be49   Be49    1.394   4_556 A
C49    Be49    1.389   4_556 A
C49    B23     1.357   7_556 A
He45   Be49    1.096   4_556 S
Be53   C53     1.389   10    A
Be53   He49    1.097   10    S
Be53   Be53    1.392   12    A
C53    B48     1.357   1_545 A
C53    Be53    1.389   10    A
He49   Be53    1.097   10    S
He67   Be25    1.097   7_556 S
Be81   Be87    1.392   .     D
Be81   C87     1.389   .     S
Be81   He87    1.097   .     S
Be87   C81     1.389   .     S
Be87   He81    1.097   .     S
C81    B35     1.357   .     D
C81    H9      1.997   8_566 S
B35    C87     1.357   .     S
B35    Li33    1.098   .     S
C87    H13     1.995   7_556 S
B13    C1      1.359   1_556 A
B13    C1      1.359   4_556 A
B13    Li13    1.097   .     S
B15    C21     1.358   1_556 A
B15    C21     1.358   4_556 A
B15    Li15    1.097   .     S
B17    C5      1.357   10    A
B17    Li17    1.098   .     S
B19    C45     1.356   10    A
B19    Li19    1.098   .     S
B21    C9      1.359   1_565 A
B21    C9      1.359   11_565 A
B21    Li21    1.097   .     S
B48    C53     1.357   1_565 A
B48    C53     1.357   11_565 A
B48    Li49    1.098   .     S
B23    Li25    1.099   .     S
B23    C49     1.357   7_556 A
B23    C49     1.357   10    A
B27    Li44    1.099   .     S
B27    C41     1.357   7_556 A
B27    C41     1.357   10    A
