# Supplementary material for: Data-Driven Search Algorithm for Discovery of Synthesizable Zeolitic Imidazolate Frameworks
Source: JACS Au. 2025 Mar 7;5(3):1460–70. doi: 10.1021/jacsau.5c00077 (PMC11938011; doi:10.1021/jacsau.5c00077)
Supplement: Supplementary file 5 — au5c00077_si_005.zip [file au5c00077_si_005.zip › Tier 2/T-296_189_3_1603.cif]

data_189_3_1603.lmp-nosymm
_audit_creation_date              2023-09-12
_audit_creation_method            'Materials Studio'
_symmetry_space_group_name_H-M    'P-62M'
_symmetry_Int_Tables_number       189
_symmetry_cell_setting            hexagonal
loop_
_symmetry_equiv_pos_as_xyz
  x,y,z
  -y,x-y,z
  -x+y,-x,z
  x,y,-z
  -y,x-y,-z
  -x+y,-x,-z
  y,x,-z
  x-y,-y,-z
  -x,-x+y,-z
  y,x,z
  x-y,-y,z
  -x,-x+y,z
_cell_length_a                    30.4250
_cell_length_b                    30.4250
_cell_length_c                    15.3312
_cell_angle_alpha                 90.0000
_cell_angle_beta                  90.0000
_cell_angle_gamma                 120.0000
loop_
_atom_site_label
_atom_site_type_symbol
_atom_site_fract_x
_atom_site_fract_y
_atom_site_fract_z
_atom_site_U_iso_or_equiv
_atom_site_adp_type
_atom_site_occupancy
H1     Zn    0.22428   0.11147   0.20222   0.00000  Uiso   1.00
H5     Zn    0.45131   0.21870   0.19622   0.00000  Uiso   1.00
Be1    C     0.15858   0.07047   0.95469   0.00000  Uiso   1.00
C1     N     0.20840   0.09933   0.07399   0.00000  Uiso   1.00
He1    H     0.12680   0.05150   0.09113   0.00000  Uiso   1.00
Be5    C     0.19769   0.22415   0.30828   0.00000  Uiso   1.00
C5     N     0.20709   0.16424   0.23823   0.00000  Uiso   1.00
He5    H     0.25416   0.20051   0.35158   0.00000  Uiso   1.00
Be9    C     0.02649   0.14748   0.32745   0.00000  Uiso   1.00
C9     N     0.17582   0.04286   0.25115   0.00000  Uiso   1.00
He9    H     0.14791   0.05375   0.37472   0.00000  Uiso   1.00
Be13   C     0.36354   0.14056   0.31039   0.00000  Uiso   1.00
Be17   C     0.31065   0.11519   0.30982   0.00000  Uiso   1.00
C13    N     0.29506   0.13089   0.23683   0.00000  Uiso   1.00
B1     C     0.33840   0.16592   0.19715   0.00000  Uiso   1.00
C17    N     0.38075   0.17263   0.23856   0.00000  Uiso   1.00
He13   H     0.28301   0.08658   0.35455   0.00000  Uiso   1.00
He17   H     0.39017   0.13833   0.35593   0.00000  Uiso   1.00
Li1    H     0.33912   0.18590   0.13709   0.00000  Uiso   1.00
Be21   C     0.41944   0.14459   0.95462   0.00000  Uiso   1.00
C21    N     0.44286   0.19469   0.07349   0.00000  Uiso   1.00
He21   H     0.40392   0.11297   0.09193   0.00000  Uiso   1.00
Be25   C     0.46678   0.36379   0.17471   0.00000  Uiso   1.00
Be29   C     0.44425   0.31293   0.15051   0.00000  Uiso   1.00
C25    N     0.46833   0.29121   0.19553   0.00000  Uiso   1.00
He25   H     0.41310   0.29065   0.10500   0.00000  Uiso   1.00
He29   H     0.45893   0.39371   0.15401   0.00000  Uiso   1.00
Be33   C     0.48164   0.37150   0.54541   0.00000  Uiso   1.00
He33   H     0.45381   0.34450   0.40808   0.00000  Uiso   1.00
Be37   C     0.02643   0.47177   0.20892   0.00000  Uiso   1.00
He37   H     0.46657   0.05338   0.16908   0.00000  Uiso   1.00
Li14   H     0.49368   0.14202   0.18581   0.00000  Uiso   1.00
H13    Zn    0.43595   0.54831   0.69608   0.00000  Uiso   1.00
B17    C     0.32906   0.50418   0.75480   0.00000  Uiso   1.00
C43    N     0.37365   0.50493   0.76556   0.00000  Uiso   1.00
Li21   H     0.32458   0.53056   0.71194   0.00000  Uiso   1.00
Be57   C     0.20075   0.55124   0.63685   0.00000  Uiso   1.00
Be63   C     0.22647   0.52608   0.66143   0.00000  Uiso   1.00
C49    N     0.29505   0.79482   0.73864   0.00000  Uiso   1.00
B23    C     0.16656   0.50899   0.75670   0.00000  Uiso   1.00
C51    N     0.16211   0.53932   0.69674   0.00000  Uiso   1.00
He57   H     0.25835   0.52506   0.63022   0.00000  Uiso   1.00
He63   H     0.20662   0.57613   0.58108   0.00000  Uiso   1.00
C59    N     0.41391   0.52596   0.57360   0.00000  Uiso   1.00
C65    N     0.49100   0.53380   0.72707   0.00000  Uiso   1.00
Li5    H     0.47091   0.47091   0.63865   0.00000  Uiso   1.00
B11    C     0.17054   0.17054   0.19951   0.00000  Uiso   1.00
Li11   H     0.14969   0.14970   0.14100   0.00000  Uiso   1.00
B13    C     0.49512   0.49512   0.30804   0.00000  Uiso   1.00
B5     C     1.00000   0.16683   0.20882   0.00000  Uiso   1.00
Li13   H     1.00000   0.18396   0.85429   0.00000  Uiso   1.00
B7     C     0.23666   0.11678  -0.00000   0.00000  Uiso   1.00
Li7    H     0.27812   0.14078  -0.00000   0.00000  Uiso   1.00
B9     C     0.45678   0.22329  -0.00000   0.00000  Uiso   1.00
Li9    H     0.47675   0.26497  -0.00000   0.00000  Uiso   1.00
Li33   H     0.41281   0.88715   0.50000   0.00000  Uiso   1.00
B32    C     0.43868   0.55069   0.50000   0.00000  Uiso   1.00
loop_
_geom_bond_atom_site_label_1
_geom_bond_atom_site_label_2
_geom_bond_distance
_geom_bond_site_symmetry_2
_ccdc_geom_bond_type
H1     C1      2.014   .     S
H1     C5      1.999   .     S
H1     C9      2.004   .     S
H1     C13     1.999   .     S
H5     C17     1.996   .     S
H5     C21     1.988   .     S
H5     C25     1.998   .     S
H5     C49     1.998   8_666 S
Be1    Be1     1.389   4_557 A
Be1    C1      1.390   4_556 A
Be1    He1     1.097   4_556 S
C1     B7      1.361   .     A
C1     Be1     1.390   4_556 A
He1    Be1     1.097   4_556 S
Be5    C5      1.389   10    A
Be5    Be5     1.395   10    A
Be5    He5     1.097   10    S
C5     B11     1.356   .     A
C5     Be5     1.389   10    A
He5    Be5     1.097   10    S
Be9    C9      1.389   10    A
Be9    Be9     1.396   12    A
Be9    He9     1.097   10    S
C9     Be9     1.389   10    A
C9     B5      1.356   3_665 A
He9    Be9     1.097   10    S
Be13   Be17    1.394   .     D
Be13   C17     1.389   .     S
Be13   He17    1.097   .     S
Be17   C13     1.390   .     S
Be17   He13    1.097   .     S
C13    B1      1.356   .     D
B1     C17     1.357   .     S
B1     Li1     1.098   .     S
Be21   Be21    1.392   4_557 A
Be21   He21    1.097   4_556 S
Be21   C21     1.389   4_556 A
C21    B9      1.356   .     A
C21    Be21    1.389   4_556 A
He21   Be21    1.097   4_556 S
Be25   Be29    1.394   .     D
Be25   He29    1.097   .     S
Be25   C43     1.389   7_556 S
Be29   C25     1.390   .     S
Be29   He25    1.096   .     S
C25    B17     1.356   7_556 S
Be33   He33    1.097   4_556 S
Be33   C59     1.389   10    A
Be33   Be33    1.393   4_556 A
He33   Be33    1.097   4_556 S
Be37   He37    1.096   10    S
Be37   Be37    1.393   12    A
Be37   C65     1.389   6_566 A
He37   Be37    1.096   10    S
Li14   B23     1.097   7_556 S
H13    C43     1.992   .     S
H13    C59     1.996   .     S
H13    C65     1.991   .     S
H13    C51     1.999   2_665 S
B17    C43     1.355   .     D
B17    Li21    1.097   .     S
B17    C25     1.356   7_556 S
C43    Be25    1.389   7_556 S
Be57   Be63    1.392   .     D
Be57   C51     1.389   .     S
Be57   He63    1.096   .     S
Be63   He57    1.096   .     S
Be63   C49     1.389   2_665 S
C49    H5      1.998   8_566 S
C49    Be63    1.389   3_565 S
C49    B23     1.357   3_565 D
B23    C51     1.357   .     S
B23    Li14    1.097   7_556 S
B23    C49     1.357   2_665 D
C51    H13     1.999   3_565 S
C59    B32     1.356   .     A
C59    Be33    1.389   10    A
C65    Be37    1.389   5_666 A
C65    B13     1.356   4_556 A
Li5    B13     1.100   4_556 S
B11    C5      1.356   10    A
B11    Li11    1.099   .     S
B13    C65     1.356   4_556 A
B13    C65     1.356   7_556 A
B13    Li5     1.100   4_556 S
B5     C9      1.356   2_655 A
B5     C9      1.356   10_655 A
B5     Li13    1.099   4_556 S
Li13   B5      1.099   4_556 S
B7     C1      1.361   4     A
B7     Li7     1.097   .     S
B9     C21     1.356   4     A
B9     Li9     1.099   .     S
Li33   B32     1.098   2_665 S
B32    C59     1.356   4_556 A
B32    Li33    1.098   3_565 S
