# Supplementary material for: Data-Driven Search Algorithm for Discovery of Synthesizable Zeolitic Imidazolate Frameworks
Source: JACS Au. 2025 Mar 7;5(3):1460–70. doi: 10.1021/jacsau.5c00077 (PMC11938011; doi:10.1021/jacsau.5c00077)
Supplement: Supplementary file 5 — au5c00077_si_005.zip [file au5c00077_si_005.zip › Tier 2/T-297_59_3_1790.cif]

data_59_3_1790.lmp-nosymm
_audit_creation_date              2023-09-12
_audit_creation_method            'Materials Studio'
_symmetry_space_group_name_H-M    'P1'
_symmetry_Int_Tables_number       1
_symmetry_cell_setting            triclinic
loop_
_symmetry_equiv_pos_as_xyz
  x,y,z
_cell_length_a                    17.8290
_cell_length_b                    18.1779
_cell_length_c                    29.5675
_cell_angle_alpha                 89.7188
_cell_angle_beta                  90.6492
_cell_angle_gamma                 90.0915
loop_
_atom_site_label
_atom_site_type_symbol
_atom_site_fract_x
_atom_site_fract_y
_atom_site_fract_z
_atom_site_U_iso_or_equiv
_atom_site_adp_type
_atom_site_occupancy
H1     Zn    0.17601   0.16201   0.07869   0.00000  Uiso   1.00
H2     Zn    0.84830   0.16338   0.07721   0.00000  Uiso   1.00
H3     Zn    0.18004   0.13955   0.28278   0.00000  Uiso   1.00
H4     Zn    0.84067   0.14875   0.28115   0.00000  Uiso   1.00
H5     Zn    0.34600   0.32253   0.42375   0.00000  Uiso   1.00
H6     Zn    0.68783   0.33769   0.42358   0.00000  Uiso   1.00
Be1    C     0.36210   0.25927   0.01662   0.00000  Uiso   1.00
Be2    C     0.32776   0.22274   0.05227   0.00000  Uiso   1.00
C1     N     0.25201   0.21542   0.04182   0.00000  Uiso   1.00
B1     C     0.24317   0.24596   0.00007   0.00000  Uiso   1.00
He1    H     0.35141   0.20323   0.08452   0.00000  Uiso   1.00
He2    H     0.42099   0.27511   0.01227   0.00000  Uiso   1.00
Be3    C     0.70439   0.15697   0.02403   0.00000  Uiso   1.00
Be4    C     0.66292   0.19563   0.99168   0.00000  Uiso   1.00
B2     C     0.76610   0.25672   0.00604   0.00000  Uiso   1.00
C2     N     0.77009   0.19583   0.03274   0.00000  Uiso   1.00
He3    H     0.69261   0.10439   0.04089   0.00000  Uiso   1.00
Li1    H     0.80981   0.29924   0.00502   0.00000  Uiso   1.00
Be5    C     0.12270   0.04087   0.01499   0.00000  Uiso   1.00
C3     N     0.15703   0.06057   0.05557   0.00000  Uiso   1.00
B3     C     0.17548   0.99622   0.07634   0.00000  Uiso   1.00
He4    H     0.10184   0.08255   0.99107   0.00000  Uiso   1.00
Li2    H     0.20333   0.99261   0.10959   0.00000  Uiso   1.00
Be6    C     0.90399   0.04044   0.01841   0.00000  Uiso   1.00
B4     C     0.84483   0.99625   0.07697   0.00000  Uiso   1.00
C4     N     0.86764   0.06034   0.05782   0.00000  Uiso   1.00
He5    H     0.92814   0.08187   0.99573   0.00000  Uiso   1.00
Li3    H     0.81432   0.99310   0.10897   0.00000  Uiso   1.00
Be7    C     0.32303   0.46421   0.99087   0.00000  Uiso   1.00
He6    H     0.32207   0.42679   0.02009   0.00000  Uiso   1.00
Be8    C     0.67931   0.46247   0.99725   0.00000  Uiso   1.00
He7    H     0.67973   0.42541   0.02664   0.00000  Uiso   1.00
Be9    C     0.97385   0.28275   0.06738   0.00000  Uiso   1.00
Be10   C     0.05211   0.28221   0.06786   0.00000  Uiso   1.00
C5     N     0.07563   0.20981   0.07305   0.00000  Uiso   1.00
B5     C     0.01202   0.16934   0.07655   0.00000  Uiso   1.00
C6     N     0.94907   0.21066   0.07221   0.00000  Uiso   1.00
He8    H     0.09277   0.32718   0.06450   0.00000  Uiso   1.00
He9    H     0.93408   0.32836   0.06364   0.00000  Uiso   1.00
Li4    H     0.01168   0.10929   0.08110   0.00000  Uiso   1.00
Be11   C     0.28026   0.11056   0.20288   0.00000  Uiso   1.00
Be12   C     0.27980   0.11647   0.15594   0.00000  Uiso   1.00
C7     N     0.21159   0.14668   0.14233   0.00000  Uiso   1.00
B6     C     0.17252   0.15666   0.18094   0.00000  Uiso   1.00
C8     N     0.21179   0.13579   0.21843   0.00000  Uiso   1.00
He10   H     0.32275   0.10139   0.13143   0.00000  Uiso   1.00
He11   H     0.32365   0.08998   0.22628   0.00000  Uiso   1.00
Li5    H     0.11564   0.17969   0.18181   0.00000  Uiso   1.00
Be13   C     0.73394   0.16248   0.20065   0.00000  Uiso   1.00
Be14   C     0.73569   0.16633   0.15362   0.00000  Uiso   1.00
C9     N     0.81020   0.16507   0.14041   0.00000  Uiso   1.00
B7     C     0.85090   0.15878   0.17932   0.00000  Uiso   1.00
C10    N     0.80735   0.15848   0.21669   0.00000  Uiso   1.00
He12   H     0.68985   0.17106   0.12873   0.00000  Uiso   1.00
He13   H     0.68638   0.16300   0.22385   0.00000  Uiso   1.00
Li6    H     0.91244   0.15666   0.18053   0.00000  Uiso   1.00
Be15   C     0.17867   0.00700   0.34827   0.00000  Uiso   1.00
C11    N     0.18392   0.03543   0.30474   0.00000  Uiso   1.00
He14   H     0.17699   0.04309   0.37784   0.00000  Uiso   1.00
Be16   C     0.83552   0.01505   0.34486   0.00000  Uiso   1.00
C12    N     0.83238   0.04368   0.30123   0.00000  Uiso   1.00
He15   H     0.83720   0.05104   0.37451   0.00000  Uiso   1.00
Be17   C     0.97458   0.25029   0.28478   0.00000  Uiso   1.00
Be18   C     0.05256   0.24816   0.28516   0.00000  Uiso   1.00
C13    N     0.07466   0.17493   0.28541   0.00000  Uiso   1.00
B8     C     0.01013   0.13526   0.28406   0.00000  Uiso   1.00
C14    N     0.94811   0.17839   0.28477   0.00000  Uiso   1.00
He16   H     0.09365   0.29312   0.28602   0.00000  Uiso   1.00
He17   H     0.93626   0.29741   0.28520   0.00000  Uiso   1.00
Li7    H     0.00833   0.07487   0.28426   0.00000  Uiso   1.00
Be19   C     0.29188   0.32915   0.32671   0.00000  Uiso   1.00
Be20   C     0.25758   0.28523   0.29405   0.00000  Uiso   1.00
C15    N     0.23958   0.21811   0.31389   0.00000  Uiso   1.00
B9     C     0.26123   0.22422   0.35789   0.00000  Uiso   1.00
C16    N     0.29280   0.29051   0.36736   0.00000  Uiso   1.00
He18   H     0.24636   0.29599   0.25806   0.00000  Uiso   1.00
He19   H     0.31438   0.38518   0.32424   0.00000  Uiso   1.00
Li8    H     0.25421   0.18025   0.38306   0.00000  Uiso   1.00
Be21   C     0.74400   0.34295   0.32824   0.00000  Uiso   1.00
Be22   C     0.77472   0.29805   0.29530   0.00000  Uiso   1.00
C17    N     0.78779   0.22906   0.31427   0.00000  Uiso   1.00
B10    C     0.76692   0.23502   0.35815   0.00000  Uiso   1.00
C18    N     0.74060   0.30302   0.36832   0.00000  Uiso   1.00
He20   H     0.78646   0.30957   0.25961   0.00000  Uiso   1.00
He21   H     0.72595   0.40056   0.32638   0.00000  Uiso   1.00
Li9    H     0.77081   0.18975   0.38275   0.00000  Uiso   1.00
C19    N     0.32114   0.26204   0.47803   0.00000  Uiso   1.00
Li10   H     0.19954   0.25678   0.47769   0.00000  Uiso   1.00
C20    N     0.71004   0.28316   0.48099   0.00000  Uiso   1.00
Li11   H     0.82871   0.25709   0.48036   0.00000  Uiso   1.00
Be23   C     0.28498   0.44830   0.47863   0.00000  Uiso   1.00
C21    N     0.32609   0.42632   0.44143   0.00000  Uiso   1.00
Be24   C     0.76535   0.47089   0.46307   0.00000  Uiso   1.00
C22    N     0.70602   0.44403   0.43712   0.00000  Uiso   1.00
He22   H     0.80470   0.43372   0.48046   0.00000  Uiso   1.00
He23   H     0.23410   0.07215   0.48825   0.00000  Uiso   1.00
Be25   C     0.55759   0.27021   0.37379   0.00000  Uiso   1.00
Be26   C     0.47968   0.26651   0.37380   0.00000  Uiso   1.00
C23    N     0.45374   0.31274   0.40743   0.00000  Uiso   1.00
B11    C     0.51619   0.34179   0.42714   0.00000  Uiso   1.00
C24    N     0.58040   0.31873   0.40743   0.00000  Uiso   1.00
He24   H     0.44104   0.23514   0.35210   0.00000  Uiso   1.00
He25   H     0.59810   0.24257   0.35201   0.00000  Uiso   1.00
Li12   H     0.51477   0.38125   0.45509   0.00000  Uiso   1.00
B12    C     0.34443   0.48931   0.41933   0.00000  Uiso   1.00
H7     Zn    0.67029   0.33137   0.93316   0.00000  Uiso   1.00
H8     Zn    0.33058   0.33285   0.92820   0.00000  Uiso   1.00
H9     Zn    0.67399   0.32290   0.73295   0.00000  Uiso   1.00
H10    Zn    0.33067   0.32134   0.72795   0.00000  Uiso   1.00
H11    Zn    0.84019   0.17543   0.58164   0.00000  Uiso   1.00
H12    Zn    0.17943   0.16109   0.57368   0.00000  Uiso   1.00
C25    N     0.30834   0.27269   0.98319   0.00000  Uiso   1.00
Li13   H     0.18928   0.24848   0.98182   0.00000  Uiso   1.00
C26    N     0.70213   0.25925   0.98072   0.00000  Uiso   1.00
He26   H     0.60827   0.18296   0.97615   0.00000  Uiso   1.00
C27    N     0.32306   0.43762   0.94690   0.00000  Uiso   1.00
C28    N     0.67939   0.43529   0.95343   0.00000  Uiso   1.00
Be27   C     0.46175   0.24587   0.89402   0.00000  Uiso   1.00
Be28   C     0.53972   0.24552   0.89532   0.00000  Uiso   1.00
C29    N     0.56372   0.30708   0.91914   0.00000  Uiso   1.00
B13    C     0.50034   0.34202   0.93199   0.00000  Uiso   1.00
C30    N     0.43728   0.30791   0.91677   0.00000  Uiso   1.00
He27   H     0.57968   0.20663   0.88078   0.00000  Uiso   1.00
He28   H     0.42211   0.20727   0.87826   0.00000  Uiso   1.00
Li14   H     0.50015   0.39340   0.95137   0.00000  Uiso   1.00
Be29   C     0.78806   0.30357   0.81120   0.00000  Uiso   1.00
Be30   C     0.78812   0.30497   0.85835   0.00000  Uiso   1.00
C31    N     0.71534   0.31872   0.87221   0.00000  Uiso   1.00
B14    C     0.67422   0.32699   0.83360   0.00000  Uiso   1.00
C32    N     0.71526   0.31651   0.79590   0.00000  Uiso   1.00
He29   H     0.83368   0.29627   0.88300   0.00000  Uiso   1.00
He30   H     0.83366   0.29351   0.78743   0.00000  Uiso   1.00
Li15   H     0.61379   0.33869   0.83271   0.00000  Uiso   1.00
Be31   C     0.21345   0.30856   0.80383   0.00000  Uiso   1.00
Be32   C     0.21239   0.31050   0.85097   0.00000  Uiso   1.00
C33    N     0.28558   0.31997   0.86644   0.00000  Uiso   1.00
B15    C     0.32801   0.32539   0.82870   0.00000  Uiso   1.00
C34    N     0.28728   0.31704   0.79009   0.00000  Uiso   1.00
He31   H     0.16569   0.30519   0.87457   0.00000  Uiso   1.00
He32   H     0.16779   0.30124   0.77907   0.00000  Uiso   1.00
Li16   H     0.38906   0.33364   0.82908   0.00000  Uiso   1.00
Be33   C     0.33440   0.44475   0.65701   0.00000  Uiso   1.00
B16    C     0.32275   0.48718   0.72559   0.00000  Uiso   1.00
C35    N     0.32610   0.42347   0.70189   0.00000  Uiso   1.00
He33   H     0.33965   0.40414   0.62994   0.00000  Uiso   1.00
Be34   C     0.66915   0.44459   0.66110   0.00000  Uiso   1.00
C36    N     0.67802   0.42414   0.70620   0.00000  Uiso   1.00
B17    C     0.68171   0.48815   0.72955   0.00000  Uiso   1.00
He34   H     0.66342   0.40348   0.63426   0.00000  Uiso   1.00
Li17   H     0.00836   0.10232   0.58141   0.00000  Uiso   1.00
Be35   C     0.46307   0.22266   0.75064   0.00000  Uiso   1.00
Be36   C     0.54119   0.22296   0.75181   0.00000  Uiso   1.00
C37    N     0.56589   0.29105   0.73643   0.00000  Uiso   1.00
B18    C     0.50242   0.32982   0.72690   0.00000  Uiso   1.00
C38    N     0.43876   0.29057   0.73452   0.00000  Uiso   1.00
He35   H     0.58086   0.17993   0.76229   0.00000  Uiso   1.00
He36   H     0.42313   0.17933   0.75988   0.00000  Uiso   1.00
Li18   H     0.50257   0.38644   0.71380   0.00000  Uiso   1.00
Be37   C     0.79417   0.14536   0.67941   0.00000  Uiso   1.00
Be38   C     0.75639   0.18042   0.71418   0.00000  Uiso   1.00
C39    N     0.73712   0.25072   0.69950   0.00000  Uiso   1.00
B19    C     0.76279   0.25578   0.65658   0.00000  Uiso   1.00
C40    N     0.79710   0.19331   0.64277   0.00000  Uiso   1.00
He37   H     0.74241   0.16101   0.74825   0.00000  Uiso   1.00
He38   H     0.81780   0.08981   0.67761   0.00000  Uiso   1.00
Li19   H     0.75707   0.30526   0.63543   0.00000  Uiso   1.00
Be39   C     0.20900   0.14109   0.67613   0.00000  Uiso   1.00
Be40   C     0.24274   0.18040   0.71123   0.00000  Uiso   1.00
C41    N     0.27057   0.24594   0.69364   0.00000  Uiso   1.00
B20    C     0.25481   0.24337   0.64867   0.00000  Uiso   1.00
C42    N     0.21814   0.18089   0.63637   0.00000  Uiso   1.00
He39   H     0.24780   0.16738   0.74740   0.00000  Uiso   1.00
He40   H     0.18040   0.08768   0.67632   0.00000  Uiso   1.00
Li20   H     0.26996   0.28723   0.62484   0.00000  Uiso   1.00
Be41   C     0.33414   0.20324   0.54480   0.00000  Uiso   1.00
Be42   C     0.37304   0.23732   0.50995   0.00000  Uiso   1.00
B21    C     0.25290   0.24411   0.49490   0.00000  Uiso   1.00
C43    N     0.25776   0.20914   0.53551   0.00000  Uiso   1.00
He41   H     0.43354   0.24418   0.50500   0.00000  Uiso   1.00
He42   H     0.35519   0.17622   0.57569   0.00000  Uiso   1.00
Be43   C     0.65743   0.27352   0.51479   0.00000  Uiso   1.00
Be44   C     0.69256   0.23943   0.55147   0.00000  Uiso   1.00
C44    N     0.76796   0.23035   0.54140   0.00000  Uiso   1.00
B22    C     0.77550   0.25697   0.49866   0.00000  Uiso   1.00
He43   H     0.66939   0.22173   0.58399   0.00000  Uiso   1.00
He44   H     0.59870   0.28983   0.50996   0.00000  Uiso   1.00
He45   H     0.26266   0.40826   0.50288   0.00000  Uiso   1.00
Be45   C     0.21380   0.03264   0.51348   0.00000  Uiso   1.00
B23    C     0.16786   0.99280   0.57727   0.00000  Uiso   1.00
C45    N     0.18760   0.05550   0.55522   0.00000  Uiso   1.00
Li21   H     0.14429   0.99185   0.61138   0.00000  Uiso   1.00
Be46   C     0.74226   0.04884   0.55790   0.00000  Uiso   1.00
C46    N     0.81424   0.06974   0.57102   0.00000  Uiso   1.00
B24    C     0.85107   0.00573   0.57985   0.00000  Uiso   1.00
He46   H     0.69906   0.08918   0.54861   0.00000  Uiso   1.00
Li22   H     0.90972   0.00281   0.59127   0.00000  Uiso   1.00
Be47   C     0.05198   0.27199   0.55971   0.00000  Uiso   1.00
Be48   C     0.97397   0.27476   0.56182   0.00000  Uiso   1.00
C47    N     0.94753   0.20425   0.57072   0.00000  Uiso   1.00
B25    C     0.00989   0.16168   0.57460   0.00000  Uiso   1.00
C48    N     0.07430   0.19971   0.56712   0.00000  Uiso   1.00
He47   H     0.93546   0.32132   0.55751   0.00000  Uiso   1.00
He48   H     0.09301   0.31568   0.55323   0.00000  Uiso   1.00
Li23   H     0.31563   0.48937   0.76239   0.00000  Uiso   1.00
H13    Zn    0.84483   0.83078   0.06568   0.00000  Uiso   1.00
H14    Zn    0.17125   0.83051   0.06666   0.00000  Uiso   1.00
H15    Zn    0.83531   0.81845   0.26960   0.00000  Uiso   1.00
H16    Zn    0.17361   0.81195   0.27116   0.00000  Uiso   1.00
H17    Zn    0.67044   0.67185   0.42117   0.00000  Uiso   1.00
H18    Zn    0.32916   0.65587   0.42290   0.00000  Uiso   1.00
Be49   C     0.71038   0.84485   0.00380   0.00000  Uiso   1.00
C49    N     0.77063   0.80198   0.01809   0.00000  Uiso   1.00
B26    C     0.76366   0.73764   0.99531   0.00000  Uiso   1.00
He49   H     0.70205   0.90068   0.01671   0.00000  Uiso   1.00
Li24   H     0.80277   0.69144   0.99917   0.00000  Uiso   1.00
Be50   C     0.30732   0.83979   0.00786   0.00000  Uiso   1.00
B27    C     0.24488   0.73888   0.99335   0.00000  Uiso   1.00
C50    N     0.24352   0.80025   0.01931   0.00000  Uiso   1.00
He50   H     0.32051   0.89283   0.02363   0.00000  Uiso   1.00
Li25   H     0.20180   0.69575   0.99439   0.00000  Uiso   1.00
Be51   C     0.12119   0.96440   0.01271   0.00000  Uiso   1.00
C51    N     0.15426   0.93655   0.05197   0.00000  Uiso   1.00
Be52   C     0.90300   0.96410   0.01541   0.00000  Uiso   1.00
C52    N     0.86587   0.93650   0.05290   0.00000  Uiso   1.00
He51   H     0.32286   0.58171   0.01593   0.00000  Uiso   1.00
Be53   C     0.67958   0.53902   0.99475   0.00000  Uiso   1.00
He52   H     0.68017   0.58044   0.02161   0.00000  Uiso   1.00
Be54   C     0.04679   0.71064   0.05410   0.00000  Uiso   1.00
Be55   C     0.96854   0.71060   0.05399   0.00000  Uiso   1.00
C53    N     0.94460   0.78259   0.05985   0.00000  Uiso   1.00
B28    C     0.00797   0.82335   0.06423   0.00000  Uiso   1.00
C54    N     0.07108   0.78267   0.05996   0.00000  Uiso   1.00
He53   H     0.92829   0.66539   0.04998   0.00000  Uiso   1.00
He54   H     0.08684   0.66548   0.05023   0.00000  Uiso   1.00
Li26   H     0.00828   0.88313   0.06959   0.00000  Uiso   1.00
Be56   C     0.73298   0.84851   0.18894   0.00000  Uiso   1.00
Be57   C     0.73463   0.84958   0.14189   0.00000  Uiso   1.00
C55    N     0.80591   0.82874   0.12855   0.00000  Uiso   1.00
B29    C     0.84547   0.81747   0.16745   0.00000  Uiso   1.00
C56    N     0.80342   0.82754   0.20488   0.00000  Uiso   1.00
He55   H     0.69041   0.86241   0.11701   0.00000  Uiso   1.00
He56   H     0.68738   0.86148   0.21218   0.00000  Uiso   1.00
Li27   H     0.90443   0.80008   0.16852   0.00000  Uiso   1.00
Be58   C     0.28174   0.81662   0.19275   0.00000  Uiso   1.00
Be59   C     0.28180   0.82038   0.14569   0.00000  Uiso   1.00
C57    N     0.20782   0.81967   0.13048   0.00000  Uiso   1.00
B30    C     0.16555   0.81753   0.16841   0.00000  Uiso   1.00
C58    N     0.20771   0.81399   0.20689   0.00000  Uiso   1.00
He57   H     0.32858   0.82229   0.12193   0.00000  Uiso   1.00
He58   H     0.32854   0.81493   0.21714   0.00000  Uiso   1.00
Li28   H     0.10397   0.81607   0.16796   0.00000  Uiso   1.00
Be60   C     0.17675   0.93053   0.34530   0.00000  Uiso   1.00
B31    C     0.18351   0.97616   0.27696   0.00000  Uiso   1.00
C59    N     0.18089   0.91143   0.29992   0.00000  Uiso   1.00
He59   H     0.17252   0.88868   0.37197   0.00000  Uiso   1.00
Li29   H     0.18734   0.97996   0.23996   0.00000  Uiso   1.00
Be61   C     0.83506   0.93857   0.34194   0.00000  Uiso   1.00
C60    N     0.83201   0.91953   0.29650   0.00000  Uiso   1.00
B32    C     0.83201   0.98435   0.27347   0.00000  Uiso   1.00
He60   H     0.83675   0.89651   0.36863   0.00000  Uiso   1.00
Li30   H     0.82936   0.98832   0.23641   0.00000  Uiso   1.00
Be62   C     0.04139   0.70683   0.28058   0.00000  Uiso   1.00
Be63   C     0.96325   0.70804   0.28033   0.00000  Uiso   1.00
C61    N     0.94020   0.78071   0.27604   0.00000  Uiso   1.00
B33    C     0.00429   0.82076   0.27274   0.00000  Uiso   1.00
C62    N     0.06699   0.77874   0.27635   0.00000  Uiso   1.00
He61   H     0.92250   0.66309   0.28347   0.00000  Uiso   1.00
He62   H     0.08061   0.66064   0.28403   0.00000  Uiso   1.00
Li31   H     0.00537   0.88094   0.26935   0.00000  Uiso   1.00
Be64   C     0.65153   0.69789   0.31928   0.00000  Uiso   1.00
Be65   C     0.69044   0.73069   0.28389   0.00000  Uiso   1.00
C63    N     0.75922   0.75517   0.30060   0.00000  Uiso   1.00
B34    C     0.75985   0.73683   0.34511   0.00000  Uiso   1.00
C64    N     0.69545   0.70329   0.35820   0.00000  Uiso   1.00
He63   H     0.67482   0.73742   0.24814   0.00000  Uiso   1.00
He64   H     0.59562   0.67270   0.31998   0.00000  Uiso   1.00
Li32   H     0.80756   0.74766   0.36794   0.00000  Uiso   1.00
Be66   C     0.29939   0.63221   0.32033   0.00000  Uiso   1.00
Be67   C     0.26453   0.67104   0.28519   0.00000  Uiso   1.00
C65    N     0.23811   0.73701   0.30240   0.00000  Uiso   1.00
B35    C     0.25568   0.73530   0.34712   0.00000  Uiso   1.00
C66    N     0.29217   0.67288   0.35967   0.00000  Uiso   1.00
He65   H     0.25765   0.65756   0.24926   0.00000  Uiso   1.00
He66   H     0.32726   0.57852   0.32054   0.00000  Uiso   1.00
Li33   H     0.24231   0.77989   0.37055   0.00000  Uiso   1.00
Be68   C     0.77948   0.85214   0.48001   0.00000  Uiso   1.00
Be69   C     0.74460   0.81508   0.44458   0.00000  Uiso   1.00
C67    N     0.72766   0.74427   0.45915   0.00000  Uiso   1.00
He67   H     0.73049   0.83432   0.41032   0.00000  Uiso   1.00
He68   H     0.80164   0.90845   0.48128   0.00000  Uiso   1.00
Be70   C     0.17570   0.70598   0.44979   0.00000  Uiso   1.00
Be71   C     0.13794   0.74226   0.48400   0.00000  Uiso   1.00
C68    N     0.25207   0.70785   0.45979   0.00000  Uiso   1.00
He69   H     0.07781   0.75250   0.48824   0.00000  Uiso   1.00
He70   H     0.15389   0.67998   0.41889   0.00000  Uiso   1.00
Be72   C     0.28054   0.52470   0.47802   0.00000  Uiso   1.00
Li34   H     0.50122   0.59346   0.42052   0.00000  Uiso   1.00
C69    N     0.31790   0.55027   0.44006   0.00000  Uiso   1.00
Li35   H     0.37726   0.49072   0.38818   0.00000  Uiso   1.00
Be73   C     0.76215   0.54740   0.46235   0.00000  Uiso   1.00
C70    N     0.70090   0.56836   0.43585   0.00000  Uiso   1.00
B36    C     0.66990   0.50452   0.42087   0.00000  Uiso   1.00
He71   H     0.79891   0.58813   0.47855   0.00000  Uiso   1.00
Li36   H     0.62012   0.50191   0.39877   0.00000  Uiso   1.00
He72   H     0.22650   0.91786   0.48536   0.00000  Uiso   1.00
Be74   C     0.45693   0.76418   0.43700   0.00000  Uiso   1.00
Be75   C     0.53498   0.76672   0.43665   0.00000  Uiso   1.00
C71    N     0.56169   0.69579   0.43013   0.00000  Uiso   1.00
B37    C     0.49940   0.65315   0.42571   0.00000  Uiso   1.00
C72    N     0.43475   0.69165   0.43075   0.00000  Uiso   1.00
He73   H     0.57331   0.81350   0.44095   0.00000  Uiso   1.00
He74   H     0.41584   0.80831   0.44145   0.00000  Uiso   1.00
H19    Zn    0.33183   0.66317   0.91875   0.00000  Uiso   1.00
H20    Zn    0.67174   0.65986   0.92279   0.00000  Uiso   1.00
H21    Zn    0.33082   0.65261   0.71930   0.00000  Uiso   1.00
H22    Zn    0.67339   0.65244   0.72313   0.00000  Uiso   1.00
H23    Zn    0.16741   0.82571   0.57016   0.00000  Uiso   1.00
H24    Zn    0.82646   0.83717   0.57669   0.00000  Uiso   1.00
Be76   C     0.66951   0.80513   0.97182   0.00000  Uiso   1.00
C73    N     0.70314   0.73675   0.96706   0.00000  Uiso   1.00
He75   H     0.61852   0.81993   0.95280   0.00000  Uiso   1.00
Be77   C     0.34483   0.80115   0.97452   0.00000  Uiso   1.00
C74    N     0.30524   0.73676   0.96582   0.00000  Uiso   1.00
He76   H     0.39704   0.81420   0.95690   0.00000  Uiso   1.00
He77   H     0.09889   0.92781   0.98640   0.00000  Uiso   1.00
Li37   H     0.99710   0.87834   0.54093   0.00000  Uiso   1.00
Be78   C     0.32327   0.54074   0.98881   0.00000  Uiso   1.00
C75    N     0.32324   0.56162   0.94356   0.00000  Uiso   1.00
B38    C     0.32473   0.49800   0.91980   0.00000  Uiso   1.00
Li38   H     0.32475   0.49560   0.88270   0.00000  Uiso   1.00
B39    C     0.67807   0.49528   0.92597   0.00000  Uiso   1.00
C76    N     0.67986   0.55925   0.94938   0.00000  Uiso   1.00
Li39   H     0.67821   0.49238   0.88888   0.00000  Uiso   1.00
Be79   C     0.54229   0.74094   0.87966   0.00000  Uiso   1.00
Be80   C     0.46432   0.74163   0.87858   0.00000  Uiso   1.00
C77    N     0.43895   0.68440   0.90572   0.00000  Uiso   1.00
B40    C     0.50153   0.65208   0.92310   0.00000  Uiso   1.00
C78    N     0.56542   0.68336   0.90754   0.00000  Uiso   1.00
He78   H     0.42521   0.77780   0.86022   0.00000  Uiso   1.00
He79   H     0.58282   0.77644   0.86238   0.00000  Uiso   1.00
Li40   H     0.50057   0.60447   0.94609   0.00000  Uiso   1.00
Be81   C     0.21486   0.68636   0.79399   0.00000  Uiso   1.00
Be82   C     0.21451   0.68940   0.84113   0.00000  Uiso   1.00
C79    N     0.28612   0.67233   0.85685   0.00000  Uiso   1.00
B41    C     0.32666   0.65765   0.81939   0.00000  Uiso   1.00
C80    N     0.28663   0.66718   0.78056   0.00000  Uiso   1.00
He80   H     0.16956   0.70333   0.86458   0.00000  Uiso   1.00
He81   H     0.17025   0.69719   0.76901   0.00000  Uiso   1.00
Li41   H     0.38608   0.64171   0.82019   0.00000  Uiso   1.00
Be83   C     0.79007   0.67893   0.79995   0.00000  Uiso   1.00
Be84   C     0.79030   0.68104   0.84710   0.00000  Uiso   1.00
C81    N     0.71782   0.66695   0.86157   0.00000  Uiso   1.00
B42    C     0.67677   0.65496   0.82337   0.00000  Uiso   1.00
C82    N     0.71746   0.66346   0.78526   0.00000  Uiso   1.00
He82   H     0.83577   0.69243   0.87136   0.00000  Uiso   1.00
He83   H     0.83534   0.68813   0.77575   0.00000  Uiso   1.00
Li42   H     0.61665   0.64162   0.82308   0.00000  Uiso   1.00
Be85   C     0.33410   0.52134   0.65502   0.00000  Uiso   1.00
C83    N     0.32546   0.54783   0.69864   0.00000  Uiso   1.00
He84   H     0.33879   0.55871   0.62596   0.00000  Uiso   1.00
He85   H     0.91959   0.73835   0.64594   0.00000  Uiso   1.00
Be86   C     0.66943   0.52114   0.65864   0.00000  Uiso   1.00
C84    N     0.67861   0.54829   0.70219   0.00000  Uiso   1.00
He86   H     0.66437   0.55806   0.62933   0.00000  Uiso   1.00
Be87   C     0.54110   0.74280   0.75235   0.00000  Uiso   1.00
Be88   C     0.46308   0.74279   0.75161   0.00000  Uiso   1.00
C85    N     0.43867   0.67924   0.73004   0.00000  Uiso   1.00
B43    C     0.50215   0.64328   0.71812   0.00000  Uiso   1.00
C86    N     0.56556   0.67926   0.73123   0.00000  Uiso   1.00
He87   H     0.42343   0.78291   0.76510   0.00000  Uiso   1.00
He88   H     0.58079   0.78303   0.76637   0.00000  Uiso   1.00
Li43   H     0.50219   0.59036   0.70038   0.00000  Uiso   1.00
Be89   C     0.24927   0.84596   0.65901   0.00000  Uiso   1.00
Be90   C     0.28430   0.80548   0.69322   0.00000  Uiso   1.00
C87    N     0.28542   0.73202   0.68042   0.00000  Uiso   1.00
B44    C     0.25174   0.73045   0.63898   0.00000  Uiso   1.00
C88    N     0.22985   0.79817   0.62430   0.00000  Uiso   1.00
He89   H     0.30751   0.82352   0.72583   0.00000  Uiso   1.00
He90   H     0.23828   0.90517   0.65650   0.00000  Uiso   1.00
Li44   H     0.24393   0.68003   0.61920   0.00000  Uiso   1.00
Be91   C     0.76482   0.84584   0.67010   0.00000  Uiso   1.00
Be92   C     0.73272   0.80288   0.70381   0.00000  Uiso   1.00
C89    N     0.72214   0.73231   0.68702   0.00000  Uiso   1.00
B45    C     0.74647   0.73515   0.64366   0.00000  Uiso   1.00
C90    N     0.77224   0.80284   0.63173   0.00000  Uiso   1.00
He91   H     0.71800   0.81708   0.73860   0.00000  Uiso   1.00
He92   H     0.78130   0.90401   0.67030   0.00000  Uiso   1.00
Li45   H     0.74527   0.68789   0.62074   0.00000  Uiso   1.00
B46    C     0.75020   0.74162   0.50320   0.00000  Uiso   1.00
C91    N     0.78148   0.80573   0.51750   0.00000  Uiso   1.00
Li46   H     0.74344   0.69311   0.52498   0.00000  Uiso   1.00
C92    N     0.19035   0.76423   0.51631   0.00000  Uiso   1.00
B47    C     0.25791   0.74282   0.50016   0.00000  Uiso   1.00
Li47   H     0.31145   0.75273   0.51781   0.00000  Uiso   1.00
He93   H     0.25288   0.56255   0.50130   0.00000  Uiso   1.00
Be93   C     0.21050   0.95619   0.51212   0.00000  Uiso   1.00
C93    N     0.18114   0.93129   0.55273   0.00000  Uiso   1.00
Be94   C     0.73859   0.97248   0.55807   0.00000  Uiso   1.00
C94    N     0.80808   0.94536   0.57164   0.00000  Uiso   1.00
He94   H     0.69165   0.93583   0.54947   0.00000  Uiso   1.00
Be95   C     0.95899   0.76669   0.62353   0.00000  Uiso   1.00
Be96   C     0.03696   0.76436   0.62251   0.00000  Uiso   1.00
C95    N     0.06094   0.81130   0.58840   0.00000  Uiso   1.00
B48    C     0.99735   0.83906   0.56925   0.00000  Uiso   1.00
C96    N     0.93424   0.81455   0.58977   0.00000  Uiso   1.00
He95   H     0.07699   0.73382   0.64386   0.00000  Uiso   1.00
Li48   H     0.68931   0.49093   0.76642   0.00000  Uiso   1.00
He96   H     0.92595   0.92758   0.98967   0.00000  Uiso   1.00
loop_
_geom_bond_atom_site_label_1
_geom_bond_atom_site_label_2
_geom_bond_distance
_geom_bond_site_symmetry_2
_ccdc_geom_bond_type
H1     C1      1.996   .     S
H1     C3      1.997   .     S
H1     C5      1.996   .     S
H1     C7      1.997   .     S
H2     C2      1.994   .     S
H2     C4      1.993   .     S
H2     C6      1.997   .     S
H2     C9      1.996   .     S
H3     C8      1.993   .     S
H3     C11     1.999   .     S
H3     C13     1.989   .     S
H3     C15     2.000   .     S
H4     C10     1.997   .     S
H4     C12     2.003   .     S
H4     C14     1.991   .     S
H4     C17     2.005   .     S
H5     C16     1.998   .     S
H5     C19     1.995   .     S
H5     C21     1.994   .     S
H5     C23     1.994   .     S
H6     C18     2.000   .     S
H6     C20     1.998   .     S
H6     C22     2.001   .     S
H6     C24     1.999   .     S
Be1    Be2     1.390   .     D
Be1    He2     1.097   .     S
Be1    C25     1.390   1_554 S
Be2    C1      1.388   .     S
Be2    He1     1.096   .     S
C1     B1      1.359   .     S
B1     C25     1.358   1_554 D
B1     Li13    1.098   1_554 S
Be3    Be4     1.391   1_554 D
Be3    C2      1.389   .     S
Be3    He3     1.097   .     S
Be4    Be3     1.391   1_556 D
Be4    C26     1.389   .     S
Be4    He26    1.097   .     S
B2     C2      1.358   .     D
B2     Li1     1.097   .     S
B2     C26     1.358   1_554 S
Be5    C3      1.389   .     S
Be5    He4     1.096   1_554 S
Be5    Be51    1.392   1_545 D
C3     B3      1.358   1_545 D
B3     C3      1.358   1_565 D
B3     Li2     1.098   .     S
B3     C51     1.356   .     S
He4    Be5     1.096   1_556 S
Be6    C4      1.389   .     S
Be6    He5     1.097   1_554 S
Be6    Be52    1.391   1_545 D
B4     C4      1.357   1_565 S
B4     Li3     1.098   .     S
B4     C52     1.357   .     D
C4     B4      1.357   1_545 S
He5    Be6     1.097   1_556 S
Be7    He6     1.097   1_556 S
Be7    C27     1.389   .     S
Be7    Be78    1.392   .     D
He6    Be7     1.097   1_554 S
Be8    He7     1.097   1_556 S
Be8    C28     1.389   .     S
Be8    Be53    1.393   .     D
He7    Be8     1.097   1_554 S
Be9    Be10    1.395   1_655 D
Be9    C6      1.389   .     S
Be9    He9     1.096   .     S
Be10   Be9     1.395   1_455 D
Be10   C5      1.389   .     S
Be10   He8     1.097   .     S
C5     B5      1.355   .     D
B5     C6      1.356   1_455 S
B5     Li4     1.099   .     S
C6     B5      1.356   1_655 S
Be11   Be12    1.391   .     D
Be11   C8      1.389   .     S
Be11   He11    1.097   .     S
Be12   C7      1.390   .     S
Be12   He10    1.096   .     S
C7     B6      1.357   .     D
B6     C8      1.357   .     S
B6     Li5     1.098   .     S
Be13   Be14    1.393   .     D
Be13   C10     1.389   .     S
Be13   He13    1.097   .     S
Be14   C9      1.389   .     S
Be14   He12    1.097   .     S
C9     B7      1.358   .     D
B7     C10     1.358   .     S
B7     Li6     1.098   .     S
Be15   C11     1.389   .     S
Be15   He14    1.096   .     S
Be15   Be60    1.394   1_545 D
C11    B31     1.358   1_545 D
Be16   C12     1.389   .     S
Be16   He15    1.097   .     S
Be16   Be61    1.393   1_545 D
C12    B32     1.358   1_545 D
Be17   Be18    1.391   1_655 D
Be17   C14     1.389   .     S
Be17   He17    1.097   .     S
Be18   Be17    1.391   1_455 D
Be18   C13     1.389   .     S
Be18   He16    1.097   .     S
C13    B8      1.357   .     D
B8     C14     1.357   1_455 S
B8     Li7     1.098   .     S
C14    B8      1.357   1_655 S
Be19   Be20    1.392   .     D
Be19   C16     1.389   .     S
Be19   He19    1.096   .     S
Be20   C15     1.390   .     S
Be20   He18    1.097   .     S
C15    B9      1.358   .     S
B9     C16     1.358   .     D
B9     Li8     1.097   .     S
Be21   Be22    1.391   .     D
Be21   C18     1.389   .     S
Be21   He21    1.097   .     S
Be22   C17     1.390   .     S
Be22   He20    1.097   .     S
C17    B10     1.359   .     S
B10    C18     1.359   .     D
B10    Li9     1.097   .     S
C19    Be42    1.388   .     S
C19    B21     1.359   .     S
Li10   B21     1.098   .     S
C20    Be43    1.389   .     S
C20    B22     1.359   .     D
Li11   B22     1.097   .     S
Be23   C21     1.389   .     S
Be23   He45    1.097   .     S
Be23   Be72    1.391   .     D
C21    B12     1.357   .     S
Be24   C22     1.389   .     S
Be24   He22    1.097   .     S
Be24   Be73    1.392   .     D
C22    B36     1.358   .     S
He23   Be45    1.097   .     S
Be25   Be26    1.391   .     D
Be25   C24     1.390   .     S
Be25   He25    1.097   .     S
Be26   C23     1.389   .     S
Be26   He24    1.097   .     S
C23    B11     1.358   .     S
B11    C24     1.358   .     D
B11    Li12    1.097   .     S
B12    C69     1.357   .     D
B12    Li35    1.097   .     S
H7     C26     1.996   .     S
H7     C28     1.990   .     S
H7     C29     1.990   .     S
H7     C31     1.996   .     S
H8     C25     1.998   .     S
H8     C27     1.991   .     S
H8     C30     1.989   .     S
H8     C33     2.001   .     S
H9     C32     1.997   .     S
H9     C36     2.001   .     S
H9     C37     2.015   .     S
H9     C39     2.002   .     S
H10    C34     2.003   .     S
H10    C35     2.008   .     S
H10    C38     2.015   .     S
H10    C41     2.010   .     S
H11    C40     2.000   .     S
H11    C44     2.007   .     S
H11    C46     2.001   .     S
H11    C47     2.013   .     S
H12    C42     2.005   .     S
H12    C43     2.002   .     S
H12    C45     2.004   .     S
H12    C48     2.010   .     S
C25    B1      1.358   1_556 D
C25    Be1     1.390   1_556 S
Li13   B1      1.098   1_556 S
C26    B2      1.358   1_556 S
C27    B38     1.356   .     S
C28    B39     1.356   .     D
Be27   Be28    1.390   .     D
Be27   C30     1.389   .     S
Be27   He28    1.097   .     S
Be28   C29     1.390   .     S
Be28   He27    1.097   .     S
C29    B13     1.356   .     S
B13    C30     1.356   .     D
B13    Li14    1.098   .     S
Be29   Be30    1.394   .     D
Be29   C32     1.390   .     S
Be29   He30    1.097   .     S
Be30   C31     1.389   .     S
Be30   He29    1.096   .     S
C31    B14     1.358   .     S
B14    C32     1.355   .     D
B14    Li15    1.099   .     S
Be31   Be32    1.395   .     D
Be31   C34     1.390   .     S
Be31   He32    1.097   .     S
Be32   C33     1.389   .     S
Be32   He31    1.096   .     S
C33    B15     1.358   .     D
B15    C34     1.355   .     S
B15    Li16    1.098   .     S
Be33   C35     1.390   .     S
Be33   He33    1.096   .     S
Be33   Be85    1.393   .     D
B16    C35     1.358   .     S
B16    Li23    1.098   .     S
B16    C83     1.358   .     D
Be34   C36     1.390   .     S
Be34   He34    1.097   .     S
Be34   Be86    1.393   .     D
C36    B17     1.357   .     S
B17    C84     1.358   .     D
B17    Li48    1.098   .     S
Li17   B25     1.097   .     S
Be35   Be36    1.393   .     D
Be35   C38     1.389   .     S
Be35   He36    1.097   .     S
Be36   C37     1.389   .     S
Be36   He35    1.097   .     S
C37    B18     1.360   .     D
B18    C38     1.360   .     S
B18    Li18    1.098   .     S
Be37   Be38    1.393   .     D
Be37   C40     1.389   .     S
Be37   He38    1.097   .     S
Be38   C39     1.390   .     S
Be38   He37    1.097   .     S
C39    B19     1.357   .     S
B19    C40     1.358   .     D
B19    Li19    1.097   .     S
Be39   Be40    1.393   .     D
Be39   C42     1.388   .     S
Be39   He40    1.096   .     S
Be40   C41     1.391   .     S
Be40   He39    1.097   .     S
C41    B20     1.357   .     S
B20    C42     1.359   .     D
B20    Li20    1.097   .     S
Be41   Be42    1.391   .     D
Be41   C43     1.390   .     S
Be41   He42    1.098   .     S
Be42   He41    1.097   .     S
B21    C43     1.358   .     D
Be43   Be44    1.390   .     D
Be43   He44    1.096   .     S
Be44   C44     1.390   .     S
Be44   He43    1.097   .     S
C44    B22     1.359   .     S
Be45   C45     1.390   .     S
Be45   Be93    1.392   1_545 D
B23    C45     1.358   1_565 D
B23    Li21    1.097   .     S
B23    C93     1.358   .     S
C45    B23     1.358   1_545 D
Be46   C46     1.389   .     S
Be46   He46    1.096   .     S
Be46   Be94    1.389   1_545 D
C46    B24     1.360   .     S
B24    Li22    1.096   .     S
B24    C94     1.359   1_545 D
Be47   Be48    1.394   1_455 D
Be47   C48     1.389   .     S
Be47   He48    1.097   .     S
Be48   Be47    1.394   1_655 D
Be48   C47     1.390   .     S
Be48   He47    1.097   .     S
C47    B25     1.359   1_655 S
B25    C47     1.359   1_455 S
B25    C48     1.359   .     D
H13    C49     1.992   .     S
H13    C52     1.993   .     S
H13    C53     1.994   .     S
H13    C55     1.992   .     S
H14    C50     1.993   .     S
H14    C51     1.997   .     S
H14    C54     1.993   .     S
H14    C57     1.998   .     S
H15    C56     1.996   .     S
H15    C60     2.007   .     S
H15    C61     2.000   .     S
H15    C63     2.004   .     S
H16    C58     2.002   .     S
H16    C59     2.005   .     S
H16    C62     2.001   .     S
H16    C65     2.000   .     S
H17    C64     2.000   .     S
H17    C67     2.005   .     S
H17    C70     2.003   .     S
H17    C71     2.009   .     S
H18    C66     1.998   .     S
H18    C68     2.005   .     S
H18    C69     1.994   .     S
H18    C72     2.002   .     S
Be49   C49     1.389   .     S
Be49   He49    1.097   .     S
Be49   Be76    1.391   1_554 D
C49    B26     1.357   1_554 S
B26    C49     1.357   1_556 S
B26    Li24    1.097   .     S
B26    C73     1.357   .     D
Be50   C50     1.389   .     S
Be50   He50    1.097   .     S
Be50   Be77    1.391   1_554 D
B27    C50     1.358   1_556 S
B27    Li25    1.097   .     S
B27    C74     1.357   .     D
C50    B27     1.358   1_554 S
Be51   Be5     1.392   1_565 D
Be51   C51     1.390   .     S
Be51   He77    1.097   1_554 S
Be52   Be6     1.391   1_565 D
Be52   C52     1.389   .     S
Be52   He96    1.096   1_554 S
He51   Be78    1.097   1_554 S
Be53   He52    1.097   1_556 S
Be53   C76     1.389   .     S
He52   Be53    1.097   1_554 S
Be54   Be55    1.395   1_455 D
Be54   C54     1.389   .     S
Be54   He54    1.096   .     S
Be55   Be54    1.395   1_655 D
Be55   C53     1.389   .     S
Be55   He53    1.096   .     S
C53    B28     1.355   1_655 S
B28    C53     1.355   1_455 S
B28    C54     1.355   .     D
B28    Li26    1.099   .     S
Be56   Be57    1.392   .     D
Be56   C56     1.390   .     S
Be56   He56    1.097   .     S
Be57   C55     1.389   .     S
Be57   He55    1.097   .     S
C55    B29     1.357   .     S
B29    C56     1.357   .     D
B29    Li27    1.098   .     S
Be58   Be59    1.393   .     D
Be58   C58     1.390   .     S
Be58   He58    1.097   .     S
Be59   C57     1.389   .     S
Be59   He57    1.097   .     S
C57    B30     1.359   .     D
B30    C58     1.358   .     S
B30    Li28    1.098   .     S
Be60   Be15    1.394   1_565 D
Be60   C59     1.390   .     S
Be60   He59    1.096   .     S
B31    C11     1.358   1_565 D
B31    C59     1.357   .     S
B31    Li29    1.099   .     S
Be61   Be16    1.393   1_565 D
Be61   C60     1.390   .     S
Be61   He60    1.096   .     S
C60    B32     1.358   .     S
B32    C12     1.358   1_565 D
B32    Li30    1.098   .     S
Be62   Be63    1.393   1_455 D
Be62   C62     1.389   .     S
Be62   He62    1.097   .     S
Be63   Be62    1.393   1_655 D
Be63   C61     1.389   .     S
Be63   He61    1.097   .     S
C61    B33     1.358   1_655 S
B33    C61     1.358   1_455 S
B33    C62     1.358   .     D
B33    Li31    1.098   .     S
Be64   Be65    1.393   .     D
Be64   C64     1.388   .     S
Be64   He64    1.097   .     S
Be65   C63     1.390   .     S
Be65   He63    1.096   .     S
C63    B34     1.356   .     D
B34    C64     1.358   .     S
B34    Li32    1.098   .     S
Be66   Be67    1.394   .     D
Be66   C66     1.389   .     S
Be66   He66    1.096   .     S
Be67   C65     1.390   .     S
Be67   He65    1.097   .     S
C65    B35     1.356   .     D
B35    C66     1.357   .     S
B35    Li33    1.097   .     S
Be68   Be69    1.389   .     D
Be68   He68    1.097   .     S
Be68   C91     1.390   .     S
Be69   C67     1.389   .     S
Be69   He67    1.097   .     S
C67    B46     1.359   .     D
Be70   Be71    1.391   .     D
Be70   C68     1.390   .     S
Be70   He70    1.098   .     S
Be71   He69    1.097   .     S
Be71   C92     1.388   .     S
C68    B47     1.358   .     S
Be72   C69     1.389   .     S
Be72   He93    1.097   .     S
Li34   B37     1.097   .     S
Be73   C70     1.389   .     S
Be73   He71    1.096   .     S
C70    B36     1.359   .     D
B36    Li36    1.097   .     S
He72   Be93    1.097   .     S
Be74   Be75    1.392   .     D
Be74   C72     1.388   .     S
Be74   He74    1.097   .     S
Be75   C71     1.390   .     S
Be75   He73    1.097   .     S
C71    B37     1.359   .     D
B37    C72     1.359   .     S
H19    C74     1.997   .     S
H19    C75     1.989   .     S
H19    C77     1.989   .     S
H19    C79     2.001   .     S
H20    C73     1.995   .     S
H20    C76     1.992   .     S
H20    C78     1.990   .     S
H20    C81     2.000   .     S
H21    C80     2.002   .     S
H21    C83     2.005   .     S
H21    C85     2.004   .     S
H21    C87     2.007   .     S
H22    C82     2.001   .     S
H22    C84     1.997   .     S
H22    C86     2.001   .     S
H22    C89     2.001   .     S
H23    C88     2.001   .     S
H23    C92     1.996   .     S
H23    C93     2.000   .     S
H23    C95     1.996   .     S
H24    C90     1.999   .     S
H24    C91     2.002   .     S
H24    C94     1.999   .     S
H24    C96     1.999   .     S
Be76   Be49    1.391   1_556 D
Be76   C73     1.389   .     S
Be76   He75    1.097   .     S
Be77   Be50    1.391   1_556 D
Be77   C74     1.389   .     S
Be77   He76    1.097   .     S
He77   Be51    1.097   1_556 S
Li37   B48     1.098   .     S
Be78   He51    1.097   1_556 S
Be78   C75     1.389   .     S
C75    B38     1.357   .     D
B38    Li38    1.098   .     S
B39    C76     1.356   .     S
B39    Li39    1.098   .     S
Be79   Be80    1.390   .     D
Be79   C78     1.389   .     S
Be79   He79    1.097   .     S
Be80   C77     1.389   .     S
Be80   He78    1.097   .     S
C77    B40     1.357   .     D
B40    C78     1.356   .     S
B40    Li40    1.098   .     S
Be81   Be82    1.395   .     D
Be81   C80     1.390   .     S
Be81   He81    1.097   .     S
Be82   C79     1.389   .     S
Be82   He80    1.096   .     S
C79    B41     1.357   .     D
B41    C80     1.356   .     S
B41    Li41    1.099   .     S
Be83   Be84    1.395   .     D
Be83   C82     1.390   .     S
Be83   He83    1.097   .     S
Be84   C81     1.389   .     S
Be84   He82    1.097   .     S
C81    B42     1.357   .     S
B42    C82     1.355   .     D
B42    Li42    1.099   .     S
Be85   C83     1.389   .     S
Be85   He84    1.097   .     S
He85   Be95    1.097   .     S
Be86   C84     1.389   .     S
Be86   He86    1.096   .     S
Be87   Be88    1.391   .     D
Be87   C86     1.389   .     S
Be87   He88    1.096   .     S
Be88   C85     1.389   .     S
Be88   He87    1.096   .     S
C85    B43     1.359   .     D
B43    C86     1.359   .     S
B43    Li43    1.098   .     S
Be89   Be90    1.391   .     D
Be89   C88     1.388   .     S
Be89   He90    1.096   .     S
Be90   C87     1.390   .     S
Be90   He89    1.096   .     S
C87    B44     1.359   .     S
B44    C88     1.360   .     D
B44    Li44    1.097   .     S
Be91   Be92    1.391   .     D
Be91   C90     1.389   .     S
Be91   He92    1.097   .     S
Be92   C89     1.390   .     S
Be92   He91    1.097   .     S
C89    B45     1.359   .     S
B45    C90     1.359   .     D
B45    Li45    1.097   .     S
B46    C91     1.358   .     S
B46    Li46    1.097   .     S
C92    B47     1.359   .     D
B47    Li47    1.098   .     S
Be93   Be45    1.392   1_565 D
Be93   C93     1.389   .     S
Be94   Be46    1.389   1_565 D
Be94   C94     1.388   .     S
Be94   He94    1.097   .     S
C94    B24     1.359   1_565 D
Be95   Be96    1.392   1_655 D
Be95   C96     1.390   .     S
Be96   Be95    1.392   1_455 D
Be96   C95     1.389   .     S
Be96   He95    1.097   .     S
C95    B48     1.358   1_455 S
B48    C95     1.358   1_655 S
B48    C96     1.358   .     D
He96   Be52    1.096   1_556 S
