# Supplementary material for: Data-Driven Search Algorithm for Discovery of Synthesizable Zeolitic Imidazolate Frameworks
Source: JACS Au. 2025 Mar 7;5(3):1460–70. doi: 10.1021/jacsau.5c00077 (PMC11938011; doi:10.1021/jacsau.5c00077)
Supplement: Supplementary file 5 — au5c00077_si_005.zip [file au5c00077_si_005.zip › Tier 2/T-298_63_4_14916851.cif]

data_63_4_14916851.lmp-nosymm
_audit_creation_date              2023-09-12
_audit_creation_method            'Materials Studio'
_symmetry_space_group_name_H-M    'P1'
_symmetry_Int_Tables_number       1
_symmetry_cell_setting            triclinic
loop_
_symmetry_equiv_pos_as_xyz
  x,y,z
_cell_length_a                    55.3436
_cell_length_b                    27.3246
_cell_length_c                    18.8737
_cell_angle_alpha                 89.9989
_cell_angle_beta                  90.2356
_cell_angle_gamma                 89.6106
loop_
_atom_site_label
_atom_site_type_symbol
_atom_site_fract_x
_atom_site_fract_y
_atom_site_fract_z
_atom_site_U_iso_or_equiv
_atom_site_adp_type
_atom_site_occupancy
H1     Zn    0.11341   0.09055   0.09636   0.00000  Uiso   1.00
H2     Zn    0.11459   0.89774   0.92495   0.00000  Uiso   1.00
H3     Zn    0.11502   0.09134   0.42258   0.00000  Uiso   1.00
H4     Zn    0.11224   0.90095   0.59993   0.00000  Uiso   1.00
H5     Zn    0.19515   0.23305   0.09235   0.00000  Uiso   1.00
H6     Zn    0.19735   0.75408   0.91677   0.00000  Uiso   1.00
H7     Zn    0.19969   0.22610   0.40656   0.00000  Uiso   1.00
H8     Zn    0.19800   0.76215   0.60339   0.00000  Uiso   1.00
H9     Zn    0.04461   0.26545   0.09501   0.00000  Uiso   1.00
H10    Zn    0.04529   0.72516   0.91807   0.00000  Uiso   1.00
H11    Zn    0.04616   0.26683   0.42030   0.00000  Uiso   1.00
H12    Zn    0.04631   0.72376   0.59321   0.00000  Uiso   1.00
H13    Zn    0.12520   0.40718   0.10239   0.00000  Uiso   1.00
H14    Zn    0.12636   0.58281   0.90779   0.00000  Uiso   1.00
H15    Zn    0.12950   0.40196   0.41538   0.00000  Uiso   1.00
H16    Zn    0.13002   0.58606   0.59414   0.00000  Uiso   1.00
Be1    C     0.08125   0.97855   0.53406   0.00000  Uiso   1.00
Be2    C     0.08195   0.02171   0.49522   0.00000  Uiso   1.00
C1     N     0.10596   0.03292   0.48185   0.00000  Uiso   1.00
B1     C     0.11890   0.99533   0.51071   0.00000  Uiso   1.00
C2     N     0.10475   0.96125   0.54241   0.00000  Uiso   1.00
He1    H     0.06707   0.04534   0.47697   0.00000  Uiso   1.00
He2    H     0.06572   0.95882   0.55558   0.00000  Uiso   1.00
Li1    H     0.13868   0.99272   0.50856   0.00000  Uiso   1.00
Be3    C     0.08206   0.97098   0.99362   0.00000  Uiso   1.00
Be4    C     0.08176   0.01483   0.03088   0.00000  Uiso   1.00
C3     N     0.10545   0.03006   0.04039   0.00000  Uiso   1.00
B2     C     0.11929   0.99412   0.01105   0.00000  Uiso   1.00
C4     N     0.10598   0.95729   0.98257   0.00000  Uiso   1.00
He3    H     0.06637   0.03640   0.05042   0.00000  Uiso   1.00
He4    H     0.06697   0.94847   0.97500   0.00000  Uiso   1.00
Li2    H     0.13911   0.99479   0.01043   0.00000  Uiso   1.00
Be5    C     0.10504   0.02669   0.29692   0.00000  Uiso   1.00
Be6    C     0.10477   0.02655   0.22318   0.00000  Uiso   1.00
C5     N     0.11259   0.07191   0.19957   0.00000  Uiso   1.00
B3     C     0.11704   0.09809   0.25946   0.00000  Uiso   1.00
C6     N     0.11297   0.07218   0.31976   0.00000  Uiso   1.00
He5    H     0.09973   0.99744   0.18600   0.00000  Uiso   1.00
He6    H     0.10025   0.99781   0.33461   0.00000  Uiso   1.00
Li3    H     0.12359   0.13588   0.25912   0.00000  Uiso   1.00
Be7    C     0.10789   0.96684   0.72720   0.00000  Uiso   1.00
Be8    C     0.10843   0.96606   0.80093   0.00000  Uiso   1.00
C7     N     0.11292   0.91830   0.82285   0.00000  Uiso   1.00
B4     C     0.11491   0.89184   0.76213   0.00000  Uiso   1.00
C8     N     0.11204   0.91957   0.70283   0.00000  Uiso   1.00
He7    H     0.10591   0.99587   0.83919   0.00000  Uiso   1.00
He8    H     0.10485   0.99741   0.69047   0.00000  Uiso   1.00
Li4    H     0.11850   0.85233   0.76111   0.00000  Uiso   1.00
Be9    C     0.17233   0.15610   0.99350   0.00000  Uiso   1.00
Be10   C     0.15358   0.12235   0.99596   0.00000  Uiso   1.00
C9     N     0.14324   0.12451   0.06290   0.00000  Uiso   1.00
B5     C     0.15543   0.16009   0.09789   0.00000  Uiso   1.00
C10    N     0.17334   0.17990   0.05843   0.00000  Uiso   1.00
He9    H     0.14702   0.09668   0.95568   0.00000  Uiso   1.00
He10   H     0.18489   0.16516   0.95074   0.00000  Uiso   1.00
Li5    H     0.15160   0.17095   0.15271   0.00000  Uiso   1.00
Be11   C     0.17689   0.83341   0.01533   0.00000  Uiso   1.00
Be12   C     0.15794   0.86725   0.01630   0.00000  Uiso   1.00
C11    N     0.14540   0.86366   0.95259   0.00000  Uiso   1.00
B6     C     0.15663   0.82729   0.91608   0.00000  Uiso   1.00
C12    N     0.17586   0.80807   0.95162   0.00000  Uiso   1.00
He11   H     0.15260   0.89385   0.05694   0.00000  Uiso   1.00
He12   H     0.19086   0.82519   0.05506   0.00000  Uiso   1.00
Li6    H     0.15102   0.81518   0.86311   0.00000  Uiso   1.00
Be13   C     0.17938   0.14843   0.50872   0.00000  Uiso   1.00
Be14   C     0.15973   0.11686   0.51138   0.00000  Uiso   1.00
C13    N     0.14660   0.12206   0.44885   0.00000  Uiso   1.00
B7     C     0.15825   0.15704   0.41133   0.00000  Uiso   1.00
C14    N     0.17834   0.17362   0.44486   0.00000  Uiso   1.00
He13   H     0.15424   0.09090   0.55248   0.00000  Uiso   1.00
He14   H     0.19401   0.15469   0.54695   0.00000  Uiso   1.00
Li7    H     0.15238   0.16981   0.35884   0.00000  Uiso   1.00
Be15   C     0.17194   0.83252   0.50486   0.00000  Uiso   1.00
Be16   C     0.15241   0.86492   0.50404   0.00000  Uiso   1.00
C15    N     0.14264   0.86644   0.57168   0.00000  Uiso   1.00
B8     C     0.15599   0.83422   0.61054   0.00000  Uiso   1.00
C16    N     0.17425   0.81357   0.57289   0.00000  Uiso   1.00
He15   H     0.14493   0.88726   0.46084   0.00000  Uiso   1.00
He16   H     0.18441   0.82182   0.46247   0.00000  Uiso   1.00
Li8    H     0.15297   0.82695   0.66697   0.00000  Uiso   1.00
Be17   C     0.05704   0.17566   0.01059   0.00000  Uiso   1.00
Be18   C     0.07298   0.13610   0.01020   0.00000  Uiso   1.00
C17    N     0.08623   0.13679   0.07293   0.00000  Uiso   1.00
B9     C     0.07841   0.17720   0.10816   0.00000  Uiso   1.00
C18    N     0.06035   0.20124   0.07341   0.00000  Uiso   1.00
He17   H     0.07581   0.10770   0.96997   0.00000  Uiso   1.00
He18   H     0.04343   0.18702   0.97139   0.00000  Uiso   1.00
Li9    H     0.08544   0.18836   0.16009   0.00000  Uiso   1.00
Be19   C     0.05936   0.81077   0.00820   0.00000  Uiso   1.00
Be20   C     0.07545   0.84960   0.01051   0.00000  Uiso   1.00
C19    N     0.08783   0.85102   0.94663   0.00000  Uiso   1.00
B10    C     0.07938   0.81245   0.90873   0.00000  Uiso   1.00
C20    N     0.06169   0.78775   0.94297   0.00000  Uiso   1.00
He19   H     0.07892   0.87618   0.05284   0.00000  Uiso   1.00
He20   H     0.04625   0.79840   0.04765   0.00000  Uiso   1.00
Li10   H     0.08562   0.80321   0.85526   0.00000  Uiso   1.00
Be21   C     0.06157   0.18201   0.51074   0.00000  Uiso   1.00
Be22   C     0.07761   0.14261   0.51194   0.00000  Uiso   1.00
C21    N     0.08887   0.13975   0.44637   0.00000  Uiso   1.00
B11    C     0.07986   0.17808   0.40852   0.00000  Uiso   1.00
C22    N     0.06282   0.20395   0.44452   0.00000  Uiso   1.00
He21   H     0.08173   0.11653   0.55456   0.00000  Uiso   1.00
He22   H     0.04921   0.19551   0.55169   0.00000  Uiso   1.00
Li11   H     0.08519   0.18622   0.35389   0.00000  Uiso   1.00
Be23   C     0.05602   0.81690   0.51417   0.00000  Uiso   1.00
Be24   C     0.07132   0.85707   0.51491   0.00000  Uiso   1.00
C23    N     0.08548   0.85467   0.57584   0.00000  Uiso   1.00
B12    C     0.07876   0.81281   0.60895   0.00000  Uiso   1.00
C24    N     0.06062   0.78929   0.57454   0.00000  Uiso   1.00
He23   H     0.07314   0.88692   0.47651   0.00000  Uiso   1.00
He24   H     0.04203   0.80637   0.47586   0.00000  Uiso   1.00
Li12   H     0.08671   0.80004   0.65902   0.00000  Uiso   1.00
Be25   C     0.22461   0.30887   0.01928   0.00000  Uiso   1.00
C25    N     0.22199   0.25906   0.03204   0.00000  Uiso   1.00
B13    C     0.24126   0.23746   0.99999   0.00000  Uiso   1.00
He25   H     0.21149   0.33607   0.03819   0.00000  Uiso   1.00
Be26   C     0.22807   0.67856   0.98875   0.00000  Uiso   1.00
C26    N     0.22425   0.72836   0.97807   0.00000  Uiso   1.00
He26   H     0.21559   0.65092   0.96818   0.00000  Uiso   1.00
B14    C     0.24155   0.24236   0.51262   0.00000  Uiso   1.00
C27    N     0.23284   0.23858   0.44543   0.00000  Uiso   1.00
Li13   H     0.23079   0.23476   0.56001   0.00000  Uiso   1.00
Be27   C     0.23618   0.81661   0.52773   0.00000  Uiso   1.00
C28    N     0.22695   0.77052   0.54180   0.00000  Uiso   1.00
He27   H     0.22713   0.85009   0.54614   0.00000  Uiso   1.00
Li14   H     0.24059   0.69860   0.51347   0.00000  Uiso   1.00
Be28   C     0.22401   0.17305   0.28103   0.00000  Uiso   1.00
Be29   C     0.22331   0.17499   0.20724   0.00000  Uiso   1.00
C29    N     0.20642   0.21033   0.18753   0.00000  Uiso   1.00
B15    C     0.19714   0.22778   0.24904   0.00000  Uiso   1.00
C30    N     0.20752   0.20710   0.30696   0.00000  Uiso   1.00
He28   H     0.23360   0.15446   0.16747   0.00000  Uiso   1.00
He29   H     0.23502   0.15050   0.31701   0.00000  Uiso   1.00
Li15   H     0.18293   0.25593   0.25203   0.00000  Uiso   1.00
Be30   C     0.23045   0.79853   0.72611   0.00000  Uiso   1.00
Be31   C     0.23042   0.79669   0.79993   0.00000  Uiso   1.00
C31    N     0.20998   0.77144   0.82109   0.00000  Uiso   1.00
B16    C     0.19806   0.75994   0.76042   0.00000  Uiso   1.00
C32    N     0.21001   0.77447   0.70162   0.00000  Uiso   1.00
Li16   H     0.18099   0.73969   0.75880   0.00000  Uiso   1.00
He30   H     0.24065   0.31774   0.67290   0.00000  Uiso   1.00
He31   H     0.23973   0.31765   0.82252   0.00000  Uiso   1.00
Li17   H     0.13494   0.62042   0.75238   0.00000  Uiso   1.00
He32   H     0.24213   0.67454   0.18956   0.00000  Uiso   1.00
Be32   C     0.17219   0.37076   0.16182   0.00000  Uiso   1.00
Be33   C     0.18782   0.33079   0.16032   0.00000  Uiso   1.00
C33    N     0.17774   0.29512   0.11697   0.00000  Uiso   1.00
B17    C     0.15674   0.31491   0.09247   0.00000  Uiso   1.00
C34    N     0.15237   0.36022   0.11925   0.00000  Uiso   1.00
He33   H     0.20524   0.32511   0.18715   0.00000  Uiso   1.00
He34   H     0.17366   0.40565   0.19023   0.00000  Uiso   1.00
Li18   H     0.14432   0.29582   0.05654   0.00000  Uiso   1.00
Be34   C     0.17300   0.61791   0.84757   0.00000  Uiso   1.00
Be35   C     0.18877   0.65722   0.84883   0.00000  Uiso   1.00
C35    N     0.17925   0.69297   0.89329   0.00000  Uiso   1.00
B18    C     0.15840   0.67385   0.91861   0.00000  Uiso   1.00
C36    N     0.15358   0.62896   0.89127   0.00000  Uiso   1.00
He35   H     0.20591   0.66245   0.82091   0.00000  Uiso   1.00
He36   H     0.17412   0.58318   0.81856   0.00000  Uiso   1.00
Li19   H     0.14639   0.69318   0.95552   0.00000  Uiso   1.00
Be36   C     0.17803   0.37001   0.36176   0.00000  Uiso   1.00
Be37   C     0.19396   0.33043   0.36065   0.00000  Uiso   1.00
C37    N     0.18337   0.29169   0.39639   0.00000  Uiso   1.00
B19    C     0.16153   0.30900   0.41814   0.00000  Uiso   1.00
C38    N     0.15740   0.35613   0.39810   0.00000  Uiso   1.00
He37   H     0.21201   0.32709   0.33736   0.00000  Uiso   1.00
He38   H     0.17977   0.40675   0.33901   0.00000  Uiso   1.00
Li20   H     0.14855   0.28717   0.44830   0.00000  Uiso   1.00
Be38   C     0.17915   0.61684   0.64608   0.00000  Uiso   1.00
Be39   C     0.19465   0.65671   0.64755   0.00000  Uiso   1.00
C39    N     0.18337   0.69554   0.61294   0.00000  Uiso   1.00
B20    C     0.16167   0.67797   0.59103   0.00000  Uiso   1.00
C40    N     0.15818   0.63064   0.61039   0.00000  Uiso   1.00
He39   H     0.21270   0.66044   0.67107   0.00000  Uiso   1.00
He40   H     0.18137   0.57998   0.66829   0.00000  Uiso   1.00
Li21   H     0.14827   0.69984   0.56163   0.00000  Uiso   1.00
Be40   C     0.03631   0.32944   0.29424   0.00000  Uiso   1.00
Be41   C     0.03582   0.32911   0.22060   0.00000  Uiso   1.00
C41    N     0.04232   0.28257   0.19768   0.00000  Uiso   1.00
B21    C     0.04629   0.25619   0.25766   0.00000  Uiso   1.00
C42    N     0.04315   0.28312   0.31746   0.00000  Uiso   1.00
He41   H     0.03143   0.35855   0.18305   0.00000  Uiso   1.00
He42   H     0.03245   0.35924   0.33158   0.00000  Uiso   1.00
Li22   H     0.05156   0.21741   0.25778   0.00000  Uiso   1.00
Be42   C     0.03609   0.66118   0.71909   0.00000  Uiso   1.00
Be43   C     0.03577   0.66174   0.79273   0.00000  Uiso   1.00
C43    N     0.04266   0.70797   0.81545   0.00000  Uiso   1.00
B22    C     0.04670   0.73394   0.75535   0.00000  Uiso   1.00
C44    N     0.04317   0.70706   0.69570   0.00000  Uiso   1.00
He43   H     0.03125   0.63265   0.83042   0.00000  Uiso   1.00
He44   H     0.03190   0.63156   0.68184   0.00000  Uiso   1.00
Li23   H     0.05224   0.77242   0.75504   0.00000  Uiso   1.00
Be44   C     0.00374   0.27710   0.98362   0.00000  Uiso   1.00
C45    N     0.01147   0.27203   0.05340   0.00000  Uiso   1.00
He45   H     0.01669   0.27953   0.94001   0.00000  Uiso   1.00
Be45   C     0.00514   0.71340   0.48266   0.00000  Uiso   1.00
B23    C     0.99275   0.72125   0.59196   0.00000  Uiso   1.00
C46    N     0.01308   0.71802   0.55226   0.00000  Uiso   1.00
He46   H     0.01796   0.71032   0.43877   0.00000  Uiso   1.00
Li24   H     0.99285   0.72501   0.64992   0.00000  Uiso   1.00
Be46   C     0.00503   0.27881   0.53004   0.00000  Uiso   1.00
B24    C     0.99256   0.27092   0.42057   0.00000  Uiso   1.00
C47    N     0.01292   0.27339   0.46067   0.00000  Uiso   1.00
He47   H     0.01788   0.28151   0.57419   0.00000  Uiso   1.00
Li25   H     0.99262   0.26686   0.36266   0.00000  Uiso   1.00
Be47   C     0.00465   0.71702   0.02958   0.00000  Uiso   1.00
C48    N     0.01223   0.72059   0.95969   0.00000  Uiso   1.00
He48   H     0.01770   0.71480   0.07333   0.00000  Uiso   1.00
Be48   C     0.08773   0.37121   0.99405   0.00000  Uiso   1.00
Be49   C     0.06863   0.33804   0.99179   0.00000  Uiso   1.00
C49    N     0.06613   0.31810   0.05900   0.00000  Uiso   1.00
B25    C     0.08373   0.33867   0.09916   0.00000  Uiso   1.00
C50    N     0.09693   0.37171   0.06264   0.00000  Uiso   1.00
He49   H     0.05677   0.32754   0.94802   0.00000  Uiso   1.00
He50   H     0.09530   0.39456   0.95254   0.00000  Uiso   1.00
Li26   H     0.08656   0.33064   0.15563   0.00000  Uiso   1.00
Be50   C     0.08884   0.61749   0.01665   0.00000  Uiso   1.00
Be51   C     0.06965   0.65070   0.01964   0.00000  Uiso   1.00
C51    N     0.06688   0.67163   0.95302   0.00000  Uiso   1.00
B26    C     0.08457   0.65161   0.91251   0.00000  Uiso   1.00
C52    N     0.09799   0.61800   0.94821   0.00000  Uiso   1.00
He51   H     0.05764   0.66060   0.06347   0.00000  Uiso   1.00
He52   H     0.09659   0.59352   0.05757   0.00000  Uiso   1.00
Li27   H     0.08728   0.66043   0.85634   0.00000  Uiso   1.00
Be52   C     0.09051   0.37080   0.52154   0.00000  Uiso   1.00
Be53   C     0.07073   0.33953   0.52293   0.00000  Uiso   1.00
C53    N     0.06825   0.31876   0.45613   0.00000  Uiso   1.00
B27    C     0.08671   0.33683   0.41721   0.00000  Uiso   1.00
C54    N     0.10038   0.36908   0.45404   0.00000  Uiso   1.00
He53   H     0.05810   0.33099   0.56568   0.00000  Uiso   1.00
He54   H     0.09825   0.39412   0.56298   0.00000  Uiso   1.00
Li28   H     0.08979   0.32760   0.36132   0.00000  Uiso   1.00
Be54   C     0.09214   0.62384   0.48749   0.00000  Uiso   1.00
Be55   C     0.07244   0.65588   0.48699   0.00000  Uiso   1.00
C55    N     0.06914   0.67322   0.55549   0.00000  Uiso   1.00
B28    C     0.08704   0.65232   0.59470   0.00000  Uiso   1.00
C56    N     0.10109   0.62141   0.55628   0.00000  Uiso   1.00
He55   H     0.06043   0.66721   0.44358   0.00000  Uiso   1.00
He56   H     0.10033   0.60243   0.44460   0.00000  Uiso   1.00
Li29   H     0.08939   0.65839   0.65183   0.00000  Uiso   1.00
Be56   C     0.16456   0.51457   0.52502   0.00000  Uiso   1.00
Be57   C     0.16444   0.47120   0.48640   0.00000  Uiso   1.00
C57    N     0.14056   0.45803   0.47466   0.00000  Uiso   1.00
B29    C     0.12706   0.49413   0.50457   0.00000  Uiso   1.00
C58    N     0.14076   0.52934   0.53528   0.00000  Uiso   1.00
He57   H     0.17950   0.44832   0.46791   0.00000  Uiso   1.00
He58   H     0.17975   0.53643   0.54440   0.00000  Uiso   1.00
Li30   H     0.10723   0.49479   0.50392   0.00000  Uiso   1.00
Be58   C     0.16097   0.51443   0.98438   0.00000  Uiso   1.00
Be59   C     0.16067   0.47306   0.02740   0.00000  Uiso   1.00
C59    N     0.13673   0.46053   0.03913   0.00000  Uiso   1.00
B30    C     0.12338   0.49504   0.00479   0.00000  Uiso   1.00
C60    N     0.13722   0.52861   0.97128   0.00000  Uiso   1.00
He59   H     0.17561   0.45118   0.04933   0.00000  Uiso   1.00
He60   H     0.17620   0.53529   0.96331   0.00000  Uiso   1.00
Li31   H     0.10354   0.49571   0.00420   0.00000  Uiso   1.00
Be60   C     0.11149   0.47445   0.30010   0.00000  Uiso   1.00
Be61   C     0.11036   0.47579   0.22630   0.00000  Uiso   1.00
C61    N     0.12004   0.43226   0.20069   0.00000  Uiso   1.00
B31    C     0.12610   0.40567   0.25891   0.00000  Uiso   1.00
C62    N     0.12191   0.43013   0.32013   0.00000  Uiso   1.00
He61   H     0.10380   0.50437   0.19013   0.00000  Uiso   1.00
He62   H     0.10610   0.50171   0.33974   0.00000  Uiso   1.00
Li32   H     0.13412   0.36882   0.25692   0.00000  Uiso   1.00
Be62   C     0.11231   0.51504   0.71055   0.00000  Uiso   1.00
Be63   C     0.11133   0.51425   0.78436   0.00000  Uiso   1.00
C63    N     0.12102   0.55772   0.80943   0.00000  Uiso   1.00
B32    C     0.12695   0.58375   0.75086   0.00000  Uiso   1.00
C64    N     0.12266   0.55896   0.68995   0.00000  Uiso   1.00
He63   H     0.10487   0.48606   0.82088   0.00000  Uiso   1.00
He64   H     0.10687   0.48762   0.67129   0.00000  Uiso   1.00
H17    Zn    0.37235   0.40402   0.59769   0.00000  Uiso   1.00
H18    Zn    0.37243   0.59547   0.42448   0.00000  Uiso   1.00
H19    Zn    0.37138   0.40022   0.92157   0.00000  Uiso   1.00
H20    Zn    0.37402   0.59010   0.09973   0.00000  Uiso   1.00
H21    Zn    0.28827   0.26307   0.59548   0.00000  Uiso   1.00
H22    Zn    0.28832   0.73595   0.41753   0.00000  Uiso   1.00
H23    Zn    0.28542   0.26367   0.90770   0.00000  Uiso   1.00
H24    Zn    0.28758   0.72659   0.10425   0.00000  Uiso   1.00
H25    Zn    0.43832   0.22448   0.59494   0.00000  Uiso   1.00
H26    Zn    0.44117   0.76856   0.41710   0.00000  Uiso   1.00
H27    Zn    0.43761   0.22120   0.91976   0.00000  Uiso   1.00
H28    Zn    0.43979   0.76758   0.09220   0.00000  Uiso   1.00
H29    Zn    0.35630   0.08556   0.59793   0.00000  Uiso   1.00
H30    Zn    0.35882   0.90797   0.40650   0.00000  Uiso   1.00
H31    Zn    0.35394   0.08645   0.91252   0.00000  Uiso   1.00
H32    Zn    0.35523   0.90300   0.09276   0.00000  Uiso   1.00
Be64   C     0.40510   0.51282   0.03424   0.00000  Uiso   1.00
Be65   C     0.40444   0.46970   0.99527   0.00000  Uiso   1.00
C65    N     0.38043   0.45817   0.98193   0.00000  Uiso   1.00
B33    C     0.36744   0.49553   0.01089   0.00000  Uiso   1.00
C66    N     0.38157   0.52976   0.04265   0.00000  Uiso   1.00
He65   H     0.41934   0.44632   0.97688   0.00000  Uiso   1.00
He66   H     0.42062   0.53278   0.05576   0.00000  Uiso   1.00
Li33   H     0.34764   0.49782   0.00884   0.00000  Uiso   1.00
Be66   C     0.40482   0.51959   0.48915   0.00000  Uiso   1.00
Be67   C     0.40472   0.47588   0.52677   0.00000  Uiso   1.00
C67    N     0.38088   0.46336   0.54014   0.00000  Uiso   1.00
B34    C     0.36744   0.50070   0.51266   0.00000  Uiso   1.00
C68    N     0.38110   0.53584   0.48171   0.00000  Uiso   1.00
He67   H     0.41989   0.45265   0.54406   0.00000  Uiso   1.00
He68   H     0.42005   0.54043   0.46797   0.00000  Uiso   1.00
Li34   H     0.34766   0.50253   0.51533   0.00000  Uiso   1.00
Be68   C     0.38411   0.46515   0.79859   0.00000  Uiso   1.00
Be69   C     0.38439   0.46613   0.72487   0.00000  Uiso   1.00
C69    N     0.37446   0.42279   0.70013   0.00000  Uiso   1.00
B35    C     0.36883   0.39682   0.75914   0.00000  Uiso   1.00
C70    N     0.37400   0.42120   0.82006   0.00000  Uiso   1.00
He69   H     0.39072   0.49450   0.68837   0.00000  Uiso   1.00
He70   H     0.39016   0.49256   0.83714   0.00000  Uiso   1.00
Li35   H     0.36047   0.36057   0.75761   0.00000  Uiso   1.00
Be70   C     0.37691   0.52450   0.22776   0.00000  Uiso   1.00
Be71   C     0.37650   0.52579   0.30146   0.00000  Uiso   1.00
C71    N     0.37356   0.57415   0.32272   0.00000  Uiso   1.00
B36    C     0.37224   0.60042   0.26165   0.00000  Uiso   1.00
C72    N     0.37426   0.57205   0.20276   0.00000  Uiso   1.00
He71   H     0.37816   0.49595   0.34012   0.00000  Uiso   1.00
He72   H     0.37900   0.49341   0.19144   0.00000  Uiso   1.00
Li36   H     0.36988   0.64029   0.26008   0.00000  Uiso   1.00
Be72   C     0.30314   0.35944   0.53223   0.00000  Uiso   1.00
Be73   C     0.32211   0.39261   0.53266   0.00000  Uiso   1.00
C73    N     0.34071   0.37311   0.57366   0.00000  Uiso   1.00
B37    C     0.33247   0.32924   0.59691   0.00000  Uiso   1.00
C74    N     0.31002   0.31889   0.57211   0.00000  Uiso   1.00
He73   H     0.32375   0.42827   0.50664   0.00000  Uiso   1.00
He74   H     0.28544   0.36140   0.50592   0.00000  Uiso   1.00
Li37   H     0.34305   0.30417   0.63046   0.00000  Uiso   1.00
Be74   C     0.31103   0.66004   0.51807   0.00000  Uiso   1.00
Be75   C     0.33033   0.62701   0.51879   0.00000  Uiso   1.00
C75    N     0.34166   0.62898   0.45328   0.00000  Uiso   1.00
B38    C     0.32941   0.66370   0.41592   0.00000  Uiso   1.00
C76    N     0.31060   0.68319   0.45257   0.00000  Uiso   1.00
He75   H     0.33668   0.60202   0.56046   0.00000  Uiso   1.00
He76   H     0.29770   0.66898   0.55899   0.00000  Uiso   1.00
Li38   H     0.33389   0.67418   0.36144   0.00000  Uiso   1.00
Be76   C     0.30933   0.33588   0.00736   0.00000  Uiso   1.00
Be77   C     0.32883   0.36776   0.01044   0.00000  Uiso   1.00
C77    N     0.34021   0.36724   0.94500   0.00000  Uiso   1.00
B39    C     0.32776   0.33439   0.90527   0.00000  Uiso   1.00
C78    N     0.30865   0.31511   0.94019   0.00000  Uiso   1.00
He77   H     0.33528   0.39106   0.05380   0.00000  Uiso   1.00
He78   H     0.29588   0.32658   0.04765   0.00000  Uiso   1.00
Li39   H     0.33215   0.32540   0.85016   0.00000  Uiso   1.00
Be78   C     0.31331   0.65634   0.00542   0.00000  Uiso   1.00
Be79   C     0.33303   0.62446   0.00426   0.00000  Uiso   1.00
C79    N     0.34328   0.62358   0.07155   0.00000  Uiso   1.00
B40    C     0.32999   0.65561   0.11055   0.00000  Uiso   1.00
C80    N     0.31135   0.67557   0.07333   0.00000  Uiso   1.00
He79   H     0.34037   0.60209   0.96106   0.00000  Uiso   1.00
He80   H     0.30047   0.66650   0.96338   0.00000  Uiso   1.00
Li40   H     0.33336   0.66324   0.16679   0.00000  Uiso   1.00
Be80   C     0.42529   0.31277   0.50858   0.00000  Uiso   1.00
Be81   C     0.40998   0.35333   0.50839   0.00000  Uiso   1.00
C81    N     0.39802   0.35503   0.57294   0.00000  Uiso   1.00
B41    C     0.40589   0.31498   0.60912   0.00000  Uiso   1.00
C82    N     0.42285   0.28894   0.57312   0.00000  Uiso   1.00
He81   H     0.40681   0.38098   0.46719   0.00000  Uiso   1.00
He82   H     0.43792   0.29964   0.46809   0.00000  Uiso   1.00
Li41   H     0.39980   0.30564   0.66265   0.00000  Uiso   1.00
Be82   C     0.42916   0.68042   0.50462   0.00000  Uiso   1.00
Be83   C     0.41318   0.64141   0.50705   0.00000  Uiso   1.00
C83    N     0.39950   0.64172   0.44513   0.00000  Uiso   1.00
B42    C     0.40715   0.68133   0.40823   0.00000  Uiso   1.00
C84    N     0.42548   0.70521   0.44122   0.00000  Uiso   1.00
He83   H     0.41061   0.61363   0.54824   0.00000  Uiso   1.00
He84   H     0.44304   0.69181   0.54271   0.00000  Uiso   1.00
Li42   H     0.39981   0.69205   0.35640   0.00000  Uiso   1.00
Be84   C     0.42458   0.30801   0.00860   0.00000  Uiso   1.00
Be85   C     0.40918   0.34841   0.00991   0.00000  Uiso   1.00
C85    N     0.39719   0.35111   0.94516   0.00000  Uiso   1.00
B43    C     0.40512   0.31176   0.90774   0.00000  Uiso   1.00
C86    N     0.42216   0.28527   0.94318   0.00000  Uiso   1.00
He85   H     0.40596   0.37526   0.05207   0.00000  Uiso   1.00
He86   H     0.43724   0.29431   0.04891   0.00000  Uiso   1.00
Li43   H     0.39899   0.30322   0.85383   0.00000  Uiso   1.00
Be86   C     0.42963   0.67460   0.01296   0.00000  Uiso   1.00
Be87   C     0.41435   0.63441   0.01394   0.00000  Uiso   1.00
C87    N     0.40059   0.63661   0.07533   0.00000  Uiso   1.00
B44    C     0.40751   0.67839   0.10846   0.00000  Uiso   1.00
C88    N     0.42542   0.70202   0.07364   0.00000  Uiso   1.00
He87   H     0.41229   0.60466   0.97544   0.00000  Uiso   1.00
He88   H     0.44335   0.68527   0.97425   0.00000  Uiso   1.00
Li44   H     0.39989   0.69100   0.15887   0.00000  Uiso   1.00
Be88   C     0.24536   0.31566   0.97944   0.00000  Uiso   1.00
C89    N     0.25602   0.27024   0.96794   0.00000  Uiso   1.00
He89   H     0.25339   0.34950   0.95932   0.00000  Uiso   1.00
Li45   H     0.24467   0.19786   0.00040   0.00000  Uiso   1.00
Be89   C     0.24891   0.67250   0.02914   0.00000  Uiso   1.00
B45    C     0.24299   0.75070   0.01139   0.00000  Uiso   1.00
C90    N     0.25851   0.71841   0.04253   0.00000  Uiso   1.00
He90   H     0.25773   0.63891   0.04831   0.00000  Uiso   1.00
Li46   H     0.24545   0.79050   0.01261   0.00000  Uiso   1.00
Be90   C     0.25194   0.25189   0.40203   0.00000  Uiso   1.00
Be91   C     0.27185   0.26189   0.44462   0.00000  Uiso   1.00
C91    N     0.26500   0.25675   0.51488   0.00000  Uiso   1.00
He91   H     0.29019   0.27299   0.43006   0.00000  Uiso   1.00
He92   H     0.25022   0.25247   0.34411   0.00000  Uiso   1.00
Be92   C     0.25704   0.81089   0.48778   0.00000  Uiso   1.00
C92    N     0.26126   0.76113   0.47811   0.00000  Uiso   1.00
B46    C     0.24272   0.73847   0.51154   0.00000  Uiso   1.00
He93   H     0.26926   0.83875   0.46686   0.00000  Uiso   1.00
He94   H     0.24345   0.81066   0.83877   0.00000  Uiso   1.00
He95   H     0.24353   0.81434   0.68925   0.00000  Uiso   1.00
Be93   C     0.25300   0.30234   0.78549   0.00000  Uiso   1.00
Be94   C     0.25340   0.30229   0.71162   0.00000  Uiso   1.00
C93    N     0.27392   0.27689   0.69015   0.00000  Uiso   1.00
B47    C     0.28555   0.26368   0.75068   0.00000  Uiso   1.00
C94    N     0.27334   0.27723   0.80967   0.00000  Uiso   1.00
Li47   H     0.30256   0.24273   0.75199   0.00000  Uiso   1.00
Be95   C     0.25523   0.69049   0.22656   0.00000  Uiso   1.00
Be96   C     0.25528   0.69263   0.30037   0.00000  Uiso   1.00
C95    N     0.27572   0.71799   0.32176   0.00000  Uiso   1.00
B48    C     0.28762   0.72925   0.26127   0.00000  Uiso   1.00
C96    N     0.27566   0.71448   0.20232   0.00000  Uiso   1.00
Li48   H     0.30469   0.74951   0.25984   0.00000  Uiso   1.00
Be97   C     0.30806   0.12018   0.65078   0.00000  Uiso   1.00
Be98   C     0.29279   0.16080   0.65047   0.00000  Uiso   1.00
C97    N     0.30394   0.19800   0.61280   0.00000  Uiso   1.00
B49    C     0.32519   0.17852   0.59013   0.00000  Uiso   1.00
C98    N     0.32867   0.13182   0.61280   0.00000  Uiso   1.00
He96   H     0.27503   0.16608   0.67502   0.00000  Uiso   1.00
He97   H     0.30586   0.08416   0.67550   0.00000  Uiso   1.00
Li49   H     0.33836   0.19866   0.55828   0.00000  Uiso   1.00
Be99   C     0.31224   0.87182   0.34616   0.00000  Uiso   1.00
Be100  C     0.29650   0.83246   0.34808   0.00000  Uiso   1.00
C99    N     0.30615   0.79719   0.39334   0.00000  Uiso   1.00
B50    C     0.32703   0.81663   0.41843   0.00000  Uiso   1.00
C100   N     0.33175   0.86127   0.39022   0.00000  Uiso   1.00
He98   H     0.27932   0.82688   0.32014   0.00000  Uiso   1.00
He99   H     0.31102   0.90625   0.31642   0.00000  Uiso   1.00
Li50   H     0.33913   0.79770   0.45582   0.00000  Uiso   1.00
Be101  C     0.30495   0.11895   0.86064   0.00000  Uiso   1.00
Be102  C     0.28934   0.15906   0.86009   0.00000  Uiso   1.00
C101   N     0.30038   0.19715   0.89635   0.00000  Uiso   1.00
B51    C     0.32206   0.17890   0.91831   0.00000  Uiso   1.00
C102   N     0.32576   0.13187   0.89739   0.00000  Uiso   1.00
He100  H     0.27137   0.16345   0.83609   0.00000  Uiso   1.00
He101  H     0.30291   0.08250   0.83708   0.00000  Uiso   1.00
Li51   H     0.33530   0.20006   0.94886   0.00000  Uiso   1.00
Be103  C     0.30639   0.87217   0.14524   0.00000  Uiso   1.00
Be104  C     0.29094   0.83225   0.14729   0.00000  Uiso   1.00
C103   N     0.30214   0.79326   0.11313   0.00000  Uiso   1.00
B52    C     0.32375   0.81079   0.09088   0.00000  Uiso   1.00
C104   N     0.32725   0.85824   0.10963   0.00000  Uiso   1.00
He102  H     0.27297   0.82856   0.17093   0.00000  Uiso   1.00
He103  H     0.30420   0.90916   0.16697   0.00000  Uiso   1.00
Li52   H     0.33707   0.78882   0.06166   0.00000  Uiso   1.00
Be105  C     0.44778   0.15920   0.79314   0.00000  Uiso   1.00
Be106  C     0.44802   0.16001   0.71950   0.00000  Uiso   1.00
C105   N     0.44111   0.20651   0.69723   0.00000  Uiso   1.00
B53    C     0.43714   0.23238   0.75757   0.00000  Uiso   1.00
C106   N     0.44070   0.20517   0.81697   0.00000  Uiso   1.00
He104  H     0.45250   0.13096   0.68152   0.00000  Uiso   1.00
He105  H     0.45199   0.12931   0.83011   0.00000  Uiso   1.00
Li53   H     0.43162   0.27101   0.75826   0.00000  Uiso   1.00
Be107  C     0.44955   0.83141   0.21723   0.00000  Uiso   1.00
Be108  C     0.44992   0.83151   0.29088   0.00000  Uiso   1.00
C107   N     0.44345   0.78523   0.31430   0.00000  Uiso   1.00
B54    C     0.43963   0.75858   0.25460   0.00000  Uiso   1.00
C108   N     0.44287   0.78507   0.19453   0.00000  Uiso   1.00
He106  H     0.45418   0.86108   0.32813   0.00000  Uiso   1.00
He107  H     0.45344   0.86086   0.17953   0.00000  Uiso   1.00
Li54   H     0.43444   0.71990   0.25489   0.00000  Uiso   1.00
Be109  C     0.48065   0.77889   0.98179   0.00000  Uiso   1.00
C109   N     0.47292   0.77384   0.05133   0.00000  Uiso   1.00
He108  H     0.46769   0.78210   0.93793   0.00000  Uiso   1.00
Be110  C     0.47909   0.21698   0.48361   0.00000  Uiso   1.00
C110   N     0.47143   0.22031   0.55347   0.00000  Uiso   1.00
B55    C     0.49190   0.22372   0.59291   0.00000  Uiso   1.00
He109  H     0.46610   0.21400   0.43984   0.00000  Uiso   1.00
Be111  C     0.48225   0.77733   0.52803   0.00000  Uiso   1.00
C111   N     0.47442   0.77316   0.45826   0.00000  Uiso   1.00
He110  H     0.46937   0.78050   0.57175   0.00000  Uiso   1.00
Be112  C     0.47894   0.21389   0.03049   0.00000  Uiso   1.00
B56    C     0.49117   0.22184   0.92109   0.00000  Uiso   1.00
C112   N     0.47093   0.21749   0.96082   0.00000  Uiso   1.00
He111  H     0.46619   0.21017   0.07440   0.00000  Uiso   1.00
Li55   H     0.49100   0.22521   0.86309   0.00000  Uiso   1.00
Be113  C     0.39386   0.12187   0.49117   0.00000  Uiso   1.00
Be114  C     0.41320   0.15425   0.48991   0.00000  Uiso   1.00
C113   N     0.41625   0.17293   0.55778   0.00000  Uiso   1.00
B57    C     0.39857   0.15245   0.59734   0.00000  Uiso   1.00
C114   N     0.38491   0.12057   0.55979   0.00000  Uiso   1.00
He112  H     0.42511   0.16499   0.44646   0.00000  Uiso   1.00
He113  H     0.38590   0.09952   0.44893   0.00000  Uiso   1.00
Li56   H     0.39608   0.15955   0.65413   0.00000  Uiso   1.00
Be115  C     0.39673   0.87420   0.51594   0.00000  Uiso   1.00
Be116  C     0.41621   0.84169   0.51897   0.00000  Uiso   1.00
C115   N     0.41915   0.82123   0.45217   0.00000  Uiso   1.00
B58    C     0.40127   0.84081   0.41152   0.00000  Uiso   1.00
C116   N     0.38756   0.87374   0.44730   0.00000  Uiso   1.00
He114  H     0.42831   0.83195   0.56295   0.00000  Uiso   1.00
He115  H     0.38877   0.89767   0.55693   0.00000  Uiso   1.00
Li57   H     0.39862   0.83222   0.35519   0.00000  Uiso   1.00
Be117  C     0.39245   0.11886   0.02040   0.00000  Uiso   1.00
Be118  C     0.41225   0.15007   0.02244   0.00000  Uiso   1.00
C117   N     0.41519   0.16986   0.95525   0.00000  Uiso   1.00
B59    C     0.39698   0.15124   0.91539   0.00000  Uiso   1.00
C118   N     0.38305   0.11950   0.95203   0.00000  Uiso   1.00
He116  H     0.42459   0.15922   0.06598   0.00000  Uiso   1.00
He117  H     0.38443   0.09619   0.06196   0.00000  Uiso   1.00
Li58   H     0.39428   0.15961   0.85898   0.00000  Uiso   1.00
Be119  C     0.39319   0.86655   0.98637   0.00000  Uiso   1.00
Be120  C     0.41311   0.83508   0.98587   0.00000  Uiso   1.00
C119   N     0.41661   0.81758   0.05428   0.00000  Uiso   1.00
B60    C     0.39861   0.83779   0.09341   0.00000  Uiso   1.00
C120   N     0.38430   0.86843   0.05504   0.00000  Uiso   1.00
He118  H     0.42513   0.82429   0.94253   0.00000  Uiso   1.00
He119  H     0.38479   0.88788   0.94353   0.00000  Uiso   1.00
Li59   H     0.39637   0.83143   0.15046   0.00000  Uiso   1.00
Be121  C     0.32004   0.97232   0.02112   0.00000  Uiso   1.00
Be122  C     0.31973   0.01549   0.98204   0.00000  Uiso   1.00
C121   N     0.34346   0.02985   0.97136   0.00000  Uiso   1.00
B61    C     0.35732   0.99459   0.00229   0.00000  Uiso   1.00
C122   N     0.34398   0.95886   0.03278   0.00000  Uiso   1.00
He120  H     0.30445   0.03748   0.96255   0.00000  Uiso   1.00
He121  H     0.30507   0.94977   0.03999   0.00000  Uiso   1.00
Li60   H     0.37715   0.99495   0.00263   0.00000  Uiso   1.00
Be123  C     0.32300   0.97515   0.47895   0.00000  Uiso   1.00
Be124  C     0.32238   0.01695   0.52108   0.00000  Uiso   1.00
C123   N     0.34602   0.03096   0.53474   0.00000  Uiso   1.00
B62    C     0.36012   0.99689   0.50241   0.00000  Uiso   1.00
C124   N     0.34703   0.96219   0.46836   0.00000  Uiso   1.00
He122  H     0.30697   0.03822   0.54101   0.00000  Uiso   1.00
He123  H     0.30822   0.95324   0.45701   0.00000  Uiso   1.00
Li61   H     0.37995   0.99733   0.50368   0.00000  Uiso   1.00
Be125  C     0.37248   0.01784   0.79400   0.00000  Uiso   1.00
Be126  C     0.37310   0.01756   0.72015   0.00000  Uiso   1.00
C125   N     0.36204   0.06023   0.69603   0.00000  Uiso   1.00
B63    C     0.35565   0.08534   0.75517   0.00000  Uiso   1.00
C126   N     0.36102   0.06067   0.81562   0.00000  Uiso   1.00
He124  H     0.38009   0.99021   0.68301   0.00000  Uiso   1.00
He125  H     0.37884   0.99077   0.83267   0.00000  Uiso   1.00
Li62   H     0.34649   0.12113   0.75429   0.00000  Uiso   1.00
Be127  C     0.37282   0.97480   0.20887   0.00000  Uiso   1.00
Be128  C     0.37375   0.97598   0.28270   0.00000  Uiso   1.00
C127   N     0.36410   0.93259   0.30797   0.00000  Uiso   1.00
B64    C     0.35823   0.90623   0.24951   0.00000  Uiso   1.00
C128   N     0.36254   0.93072   0.18844   0.00000  Uiso   1.00
He126  H     0.38017   0.00439   0.31910   0.00000  Uiso   1.00
He127  H     0.37825   0.00203   0.16947   0.00000  Uiso   1.00
Li63   H     0.35029   0.86953   0.25122   0.00000  Uiso   1.00
Li64   H     0.49202   0.22668   0.65096   0.00000  Uiso   1.00
He128  H     0.24225   0.67882   0.33901   0.00000  Uiso   1.00
H33    Zn    0.61412   0.59189   0.08941   0.00000  Uiso   1.00
H34    Zn    0.61245   0.40092   0.91484   0.00000  Uiso   1.00
H35    Zn    0.61535   0.58943   0.41648   0.00000  Uiso   1.00
H36    Zn    0.61545   0.39757   0.59014   0.00000  Uiso   1.00
H37    Zn    0.69782   0.72703   0.09500   0.00000  Uiso   1.00
H38    Zn    0.69730   0.26021   0.91468   0.00000  Uiso   1.00
H39    Zn    0.69841   0.72605   0.41342   0.00000  Uiso   1.00
H40    Zn    0.69914   0.25513   0.60371   0.00000  Uiso   1.00
H41    Zn    0.54701   0.76945   0.09277   0.00000  Uiso   1.00
H42    Zn    0.54475   0.22609   0.91928   0.00000  Uiso   1.00
H43    Zn    0.54839   0.76729   0.41761   0.00000  Uiso   1.00
H44    Zn    0.54548   0.22620   0.59403   0.00000  Uiso   1.00
H45    Zn    0.63035   0.90523   0.10048   0.00000  Uiso   1.00
H46    Zn    0.62733   0.08692   0.91630   0.00000  Uiso   1.00
H47    Zn    0.63122   0.90474   0.41591   0.00000  Uiso   1.00
H48    Zn    0.62696   0.08507   0.60307   0.00000  Uiso   1.00
Be129  C     0.58329   0.47134   0.52023   0.00000  Uiso   1.00
Be130  C     0.58321   0.51497   0.48242   0.00000  Uiso   1.00
C129   N     0.60698   0.52943   0.47285   0.00000  Uiso   1.00
B65    C     0.62064   0.49331   0.50279   0.00000  Uiso   1.00
C130   N     0.60714   0.45704   0.53166   0.00000  Uiso   1.00
He129  H     0.56794   0.53689   0.46253   0.00000  Uiso   1.00
He130  H     0.56808   0.44938   0.53903   0.00000  Uiso   1.00
Li65   H     0.64047   0.49343   0.50358   0.00000  Uiso   1.00
Be131  C     0.58073   0.47509   0.98536   0.00000  Uiso   1.00
Be132  C     0.58106   0.51853   0.02361   0.00000  Uiso   1.00
C131   N     0.60495   0.53277   0.03210   0.00000  Uiso   1.00
B66    C     0.61827   0.49675   0.00106   0.00000  Uiso   1.00
C132   N     0.60444   0.46072   0.97256   0.00000  Uiso   1.00
He131  H     0.56602   0.54045   0.04457   0.00000  Uiso   1.00
He132  H     0.56534   0.45325   0.96719   0.00000  Uiso   1.00
Li66   H     0.63808   0.49688   0.99908   0.00000  Uiso   1.00
Be133  C     0.60598   0.52646   0.28900   0.00000  Uiso   1.00
Be134  C     0.60569   0.52702   0.21527   0.00000  Uiso   1.00
C133   N     0.61347   0.57262   0.19256   0.00000  Uiso   1.00
B67    C     0.61800   0.59818   0.25302   0.00000  Uiso   1.00
C134   N     0.61396   0.57168   0.31283   0.00000  Uiso   1.00
He133  H     0.60060   0.49830   0.17755   0.00000  Uiso   1.00
He134  H     0.60119   0.49717   0.32604   0.00000  Uiso   1.00
Li67   H     0.62457   0.63595   0.25348   0.00000  Uiso   1.00
Be135  C     0.60489   0.46418   0.71339   0.00000  Uiso   1.00
Be136  C     0.60412   0.46496   0.78708   0.00000  Uiso   1.00
C135   N     0.61161   0.41947   0.81198   0.00000  Uiso   1.00
B68    C     0.61645   0.39263   0.75300   0.00000  Uiso   1.00
C136   N     0.61291   0.41821   0.69202   0.00000  Uiso   1.00
He135  H     0.59891   0.49448   0.82346   0.00000  Uiso   1.00
He136  H     0.60047   0.49295   0.67482   0.00000  Uiso   1.00
Li68   H     0.62293   0.35462   0.75451   0.00000  Uiso   1.00
Be137  C     0.67457   0.65365   0.98907   0.00000  Uiso   1.00
Be138  C     0.65504   0.62169   0.98947   0.00000  Uiso   1.00
C137   N     0.64453   0.62361   0.05608   0.00000  Uiso   1.00
B69    C     0.65738   0.65727   0.09298   0.00000  Uiso   1.00
C138   N     0.67604   0.67575   0.05521   0.00000  Uiso   1.00
He137  H     0.64822   0.59749   0.94784   0.00000  Uiso   1.00
He138  H     0.68768   0.66201   0.94722   0.00000  Uiso   1.00
Li69   H     0.65354   0.66727   0.14817   0.00000  Uiso   1.00
Be139  C     0.67826   0.34741   0.99716   0.00000  Uiso   1.00
Be140  C     0.65897   0.38039   0.99715   0.00000  Uiso   1.00
C139   N     0.64374   0.36863   0.94110   0.00000  Uiso   1.00
B70    C     0.65392   0.32877   0.90990   0.00000  Uiso   1.00
C140   N     0.67475   0.31438   0.94215   0.00000  Uiso   1.00
He139  H     0.65505   0.41127   0.03245   0.00000  Uiso   1.00
He140  H     0.69403   0.34471   0.03238   0.00000  Uiso   1.00
Li70   H     0.64616   0.31001   0.86382   0.00000  Uiso   1.00
Be141  C     0.67573   0.65175   0.51828   0.00000  Uiso   1.00
Be142  C     0.65635   0.61942   0.51721   0.00000  Uiso   1.00
C141   N     0.64568   0.62144   0.45043   0.00000  Uiso   1.00
B71    C     0.65832   0.65553   0.41413   0.00000  Uiso   1.00
C142   N     0.67694   0.67417   0.45239   0.00000  Uiso   1.00
He141  H     0.64956   0.59486   0.55843   0.00000  Uiso   1.00
He142  H     0.68876   0.66018   0.56039   0.00000  Uiso   1.00
Li71   H     0.65438   0.66573   0.35898   0.00000  Uiso   1.00
Be143  C     0.67774   0.33216   0.50285   0.00000  Uiso   1.00
Be144  C     0.65860   0.36556   0.50060   0.00000  Uiso   1.00
C143   N     0.64646   0.36337   0.56482   0.00000  Uiso   1.00
B72    C     0.65812   0.32818   0.60292   0.00000  Uiso   1.00
C144   N     0.67727   0.30853   0.56798   0.00000  Uiso   1.00
He143  H     0.65288   0.39096   0.45868   0.00000  Uiso   1.00
He144  H     0.69150   0.32322   0.46317   0.00000  Uiso   1.00
Li72   H     0.65292   0.31735   0.65669   0.00000  Uiso   1.00
Be145  C     0.55853   0.68021   0.00667   0.00000  Uiso   1.00
Be146  C     0.57411   0.64008   0.00514   0.00000  Uiso   1.00
C145   N     0.58748   0.63961   0.06765   0.00000  Uiso   1.00
B73    C     0.58010   0.67991   0.10392   0.00000  Uiso   1.00
C146   N     0.56219   0.70496   0.07002   0.00000  Uiso   1.00
He145  H     0.57660   0.61200   0.96425   0.00000  Uiso   1.00
He146  H     0.54495   0.69245   0.96798   0.00000  Uiso   1.00
Li73   H     0.58731   0.69022   0.15601   0.00000  Uiso   1.00
Be147  C     0.55829   0.31437   0.00486   0.00000  Uiso   1.00
Be148  C     0.57405   0.35380   0.00448   0.00000  Uiso   1.00
C147   N     0.58613   0.35406   0.94006   0.00000  Uiso   1.00
B74    C     0.57786   0.31428   0.90454   0.00000  Uiso   1.00
C148   N     0.56055   0.28984   0.94079   0.00000  Uiso   1.00
He147  H     0.57749   0.38151   0.04528   0.00000  Uiso   1.00
He148  H     0.54548   0.30248   0.04542   0.00000  Uiso   1.00
Li74   H     0.58396   0.30397   0.85134   0.00000  Uiso   1.00
Be149  C     0.56020   0.67718   0.50189   0.00000  Uiso   1.00
Be150  C     0.57572   0.63694   0.50245   0.00000  Uiso   1.00
C149   N     0.58876   0.63689   0.43968   0.00000  Uiso   1.00
B75    C     0.58126   0.67755   0.40424   0.00000  Uiso   1.00
C150   N     0.56357   0.70244   0.43890   0.00000  Uiso   1.00
He149  H     0.57836   0.60852   0.54283   0.00000  Uiso   1.00
He150  H     0.54684   0.68918   0.54109   0.00000  Uiso   1.00
Li75   H     0.58821   0.68825   0.35219   0.00000  Uiso   1.00
Be151  C     0.55976   0.31199   0.50482   0.00000  Uiso   1.00
Be152  C     0.57605   0.35051   0.50310   0.00000  Uiso   1.00
C151   N     0.58853   0.35136   0.56714   0.00000  Uiso   1.00
B76    C     0.57992   0.31282   0.60459   0.00000  Uiso   1.00
C152   N     0.56205   0.28865   0.56987   0.00000  Uiso   1.00
He151  H     0.57960   0.37721   0.46109   0.00000  Uiso   1.00
He152  H     0.54653   0.30005   0.46513   0.00000  Uiso   1.00
Li76   H     0.58618   0.30323   0.65806   0.00000  Uiso   1.00
B77    C     0.74054   0.74317   0.51587   0.00000  Uiso   1.00
C153   N     0.73216   0.73429   0.44939   0.00000  Uiso   1.00
Li77   H     0.72905   0.74349   0.56309   0.00000  Uiso   1.00
Be153  C     0.72762   0.17944   0.52515   0.00000  Uiso   1.00
C154   N     0.72532   0.22901   0.54056   0.00000  Uiso   1.00
He153  H     0.71446   0.15249   0.54353   0.00000  Uiso   1.00
C155   N     0.73142   0.73604   0.05886   0.00000  Uiso   1.00
B78    C     0.73974   0.74343   0.99212   0.00000  Uiso   1.00
Li78   H     0.72833   0.74139   0.94457   0.00000  Uiso   1.00
Be154  C     0.73287   0.23450   0.10710   0.00000  Uiso   1.00
Be155  C     0.71255   0.24323   0.06525   0.00000  Uiso   1.00
C156   N     0.72015   0.24921   0.99566   0.00000  Uiso   1.00
He154  H     0.69343   0.24602   0.07995   0.00000  Uiso   1.00
He155  H     0.73436   0.22811   0.16435   0.00000  Uiso   1.00
He156  H     0.73838   0.81615   0.67741   0.00000  Uiso   1.00
He157  H     0.73791   0.81614   0.82728   0.00000  Uiso   1.00
Be156  C     0.70990   0.65742   0.29064   0.00000  Uiso   1.00
Be157  C     0.70977   0.65763   0.21687   0.00000  Uiso   1.00
C157   N     0.70159   0.70323   0.19430   0.00000  Uiso   1.00
B79    C     0.69722   0.72914   0.25423   0.00000  Uiso   1.00
C158   N     0.70181   0.70289   0.31381   0.00000  Uiso   1.00
He158  H     0.71472   0.62895   0.17883   0.00000  Uiso   1.00
He159  H     0.71499   0.62852   0.32830   0.00000  Uiso   1.00
Li79   H     0.69031   0.76689   0.25456   0.00000  Uiso   1.00
Be158  C     0.73288   0.29556   0.72292   0.00000  Uiso   1.00
Be159  C     0.73260   0.29691   0.79682   0.00000  Uiso   1.00
C159   N     0.71186   0.27339   0.81964   0.00000  Uiso   1.00
B80    C     0.70000   0.25993   0.75974   0.00000  Uiso   1.00
C160   N     0.71227   0.27138   0.69999   0.00000  Uiso   1.00
Li80   H     0.68268   0.24055   0.75965   0.00000  Uiso   1.00
Be160  C     0.68060   0.87279   0.14075   0.00000  Uiso   1.00
Be161  C     0.69600   0.83241   0.13791   0.00000  Uiso   1.00
C161   N     0.68367   0.79412   0.10589   0.00000  Uiso   1.00
B81    C     0.66131   0.81222   0.09088   0.00000  Uiso   1.00
C162   N     0.65861   0.85973   0.11074   0.00000  Uiso   1.00
He160  H     0.71480   0.82830   0.15563   0.00000  Uiso   1.00
He161  H     0.68357   0.90952   0.16240   0.00000  Uiso   1.00
Li81   H     0.64703   0.79090   0.06501   0.00000  Uiso   1.00
Be162  C     0.67539   0.11877   0.86097   0.00000  Uiso   1.00
Be163  C     0.69117   0.15813   0.86049   0.00000  Uiso   1.00
C163   N     0.68058   0.19646   0.89775   0.00000  Uiso   1.00
B82    C     0.65914   0.17879   0.92107   0.00000  Uiso   1.00
C164   N     0.65500   0.13221   0.89917   0.00000  Uiso   1.00
He162  H     0.70900   0.16179   0.83598   0.00000  Uiso   1.00
He163  H     0.67710   0.08242   0.83677   0.00000  Uiso   1.00
Li82   H     0.64628   0.20020   0.95281   0.00000  Uiso   1.00
Be164  C     0.68151   0.87315   0.37545   0.00000  Uiso   1.00
Be165  C     0.69680   0.83254   0.37616   0.00000  Uiso   1.00
C165   N     0.68440   0.79353   0.40569   0.00000  Uiso   1.00
B83    C     0.66209   0.81144   0.42129   0.00000  Uiso   1.00
C166   N     0.65951   0.85951   0.40430   0.00000  Uiso   1.00
He164  H     0.71558   0.82868   0.35852   0.00000  Uiso   1.00
He165  H     0.68457   0.91045   0.35612   0.00000  Uiso   1.00
Li83   H     0.64777   0.78956   0.44561   0.00000  Uiso   1.00
Be166  C     0.67338   0.11873   0.66720   0.00000  Uiso   1.00
Be167  C     0.68946   0.15755   0.66811   0.00000  Uiso   1.00
C167   N     0.68035   0.19432   0.62447   0.00000  Uiso   1.00
B84    C     0.65946   0.17621   0.59731   0.00000  Uiso   1.00
C168   N     0.65421   0.13101   0.62276   0.00000  Uiso   1.00
He166  H     0.70658   0.16175   0.69692   0.00000  Uiso   1.00
He167  H     0.67414   0.08353   0.69512   0.00000  Uiso   1.00
Li84   H     0.64773   0.19650   0.56040   0.00000  Uiso   1.00
Be168  C     0.53792   0.83132   0.29314   0.00000  Uiso   1.00
Be169  C     0.53754   0.83180   0.21949   0.00000  Uiso   1.00
C169   N     0.54446   0.78574   0.19560   0.00000  Uiso   1.00
B85    C     0.54860   0.75885   0.25500   0.00000  Uiso   1.00
C170   N     0.54509   0.78497   0.31536   0.00000  Uiso   1.00
He168  H     0.53297   0.86148   0.18254   0.00000  Uiso   1.00
He169  H     0.53374   0.86052   0.33116   0.00000  Uiso   1.00
Li85   H     0.55419   0.72025   0.25432   0.00000  Uiso   1.00
Be170  C     0.53645   0.16288   0.71948   0.00000  Uiso   1.00
Be171  C     0.53621   0.16283   0.79312   0.00000  Uiso   1.00
C171   N     0.54241   0.20929   0.81649   0.00000  Uiso   1.00
B86    C     0.54593   0.23601   0.75677   0.00000  Uiso   1.00
C172   N     0.54284   0.20935   0.69671   0.00000  Uiso   1.00
He170  H     0.53222   0.13316   0.83037   0.00000  Uiso   1.00
He171  H     0.53270   0.13325   0.68185   0.00000  Uiso   1.00
Li86   H     0.55087   0.27483   0.75697   0.00000  Uiso   1.00
Be172  C     0.50583   0.77941   0.98198   0.00000  Uiso   1.00
C173   N     0.51372   0.77465   0.05165   0.00000  Uiso   1.00
B87    C     0.49337   0.77054   0.09099   0.00000  Uiso   1.00
He172  H     0.51869   0.78318   0.93832   0.00000  Uiso   1.00
Li87   H     0.49345   0.76647   0.14890   0.00000  Uiso   1.00
Be173  C     0.50427   0.21761   0.48335   0.00000  Uiso   1.00
C174   N     0.51222   0.22148   0.55303   0.00000  Uiso   1.00
He173  H     0.51709   0.21536   0.43933   0.00000  Uiso   1.00
Li88   H     0.63391   0.12143   0.75949   0.00000  Uiso   1.00
Be174  C     0.50745   0.77704   0.52823   0.00000  Uiso   1.00
B88    C     0.49480   0.76970   0.41884   0.00000  Uiso   1.00
C175   N     0.51522   0.77274   0.45859   0.00000  Uiso   1.00
He174  H     0.52037   0.77991   0.57217   0.00000  Uiso   1.00
Li89   H     0.49476   0.76620   0.36085   0.00000  Uiso   1.00
Be175  C     0.50412   0.21533   0.03033   0.00000  Uiso   1.00
C176   N     0.51170   0.21989   0.96057   0.00000  Uiso   1.00
He175  H     0.51715   0.21321   0.07412   0.00000  Uiso   1.00
Be176  C     0.59216   0.87175   0.99244   0.00000  Uiso   1.00
Be177  C     0.57259   0.84021   0.99007   0.00000  Uiso   1.00
C177   N     0.56947   0.82072   0.05735   0.00000  Uiso   1.00
B89    C     0.58743   0.83990   0.09765   0.00000  Uiso   1.00
C178   N     0.60134   0.87175   0.06118   0.00000  Uiso   1.00
He176  H     0.56050   0.83056   0.94618   0.00000  Uiso   1.00
He177  H     0.60035   0.89435   0.95092   0.00000  Uiso   1.00
Li90   H     0.58994   0.83190   0.15424   0.00000  Uiso   1.00
Be178  C     0.58916   0.12216   0.02298   0.00000  Uiso   1.00
Be179  C     0.56962   0.15458   0.02401   0.00000  Uiso   1.00
C179   N     0.56688   0.17412   0.95648   0.00000  Uiso   1.00
B90    C     0.58494   0.15412   0.91739   0.00000  Uiso   1.00
C180   N     0.59857   0.12179   0.95488   0.00000  Uiso   1.00
He178  H     0.55736   0.16475   0.06709   0.00000  Uiso   1.00
He179  H     0.59698   0.09925   0.06504   0.00000  Uiso   1.00
Li91   H     0.58775   0.16198   0.86096   0.00000  Uiso   1.00
Be180  C     0.59316   0.86922   0.52158   0.00000  Uiso   1.00
Be181  C     0.57365   0.83726   0.52247   0.00000  Uiso   1.00
C181   N     0.57070   0.81848   0.45462   0.00000  Uiso   1.00
B91    C     0.58862   0.83846   0.41545   0.00000  Uiso   1.00
C182   N     0.60234   0.87014   0.45320   0.00000  Uiso   1.00
He180  H     0.56155   0.82692   0.56568   0.00000  Uiso   1.00
He181  H     0.60110   0.89150   0.56392   0.00000  Uiso   1.00
Li92   H     0.59123   0.83116   0.35876   0.00000  Uiso   1.00
Be182  C     0.58888   0.11929   0.49406   0.00000  Uiso   1.00
Be183  C     0.56954   0.15219   0.49164   0.00000  Uiso   1.00
C183   N     0.56703   0.17291   0.55843   0.00000  Uiso   1.00
B92    C     0.58502   0.15313   0.59843   0.00000  Uiso   1.00
C184   N     0.59842   0.11988   0.56226   0.00000  Uiso   1.00
He182  H     0.55726   0.16199   0.44813   0.00000  Uiso   1.00
He183  H     0.59652   0.09552   0.45293   0.00000  Uiso   1.00
Li93   H     0.58799   0.16189   0.65458   0.00000  Uiso   1.00
Be184  C     0.66314   0.01673   0.53544   0.00000  Uiso   1.00
Be185  C     0.66419   0.97438   0.49459   0.00000  Uiso   1.00
C185   N     0.64071   0.96047   0.47847   0.00000  Uiso   1.00
B93    C     0.62629   0.99513   0.50830   0.00000  Uiso   1.00
C186   N     0.63903   0.03013   0.54292   0.00000  Uiso   1.00
He184  H     0.67982   0.95270   0.47727   0.00000  Uiso   1.00
He185  H     0.67770   0.03872   0.55843   0.00000  Uiso   1.00
Li94   H     0.60649   0.99489   0.50479   0.00000  Uiso   1.00
Be186  C     0.66303   0.01869   0.98704   0.00000  Uiso   1.00
Be187  C     0.66379   0.97595   0.02704   0.00000  Uiso   1.00
C187   N     0.64020   0.96149   0.03993   0.00000  Uiso   1.00
B94    C     0.62599   0.99627   0.00923   0.00000  Uiso   1.00
C188   N     0.63897   0.03179   0.97692   0.00000  Uiso   1.00
He186  H     0.67931   0.95433   0.04566   0.00000  Uiso   1.00
He187  H     0.67777   0.04117   0.96654   0.00000  Uiso   1.00
Li95   H     0.60616   0.99572   0.01035   0.00000  Uiso   1.00
Be188  C     0.61274   0.97169   0.29551   0.00000  Uiso   1.00
Be189  C     0.61252   0.97173   0.22165   0.00000  Uiso   1.00
C189   N     0.62448   0.92986   0.19856   0.00000  Uiso   1.00
B95    C     0.63105   0.90543   0.25825   0.00000  Uiso   1.00
C190   N     0.62486   0.92981   0.31817   0.00000  Uiso   1.00
He188  H     0.60511   0.99844   0.18389   0.00000  Uiso   1.00
He189  H     0.60556   0.99835   0.33353   0.00000  Uiso   1.00
Li96   H     0.64101   0.87052   0.25807   0.00000  Uiso   1.00
Be190  C     0.61010   0.01599   0.72360   0.00000  Uiso   1.00
Be191  C     0.61021   0.01639   0.79750   0.00000  Uiso   1.00
C191   N     0.62055   0.05997   0.81984   0.00000  Uiso   1.00
B96    C     0.62571   0.08493   0.75976   0.00000  Uiso   1.00
C192   N     0.62033   0.05934   0.70023   0.00000  Uiso   1.00
He190  H     0.60415   0.98896   0.83578   0.00000  Uiso   1.00
He191  H     0.60390   0.98815   0.68598   0.00000  Uiso   1.00
H49    Zn    0.87238   0.90085   0.59133   0.00000  Uiso   1.00
H50    Zn    0.87493   0.09105   0.41561   0.00000  Uiso   1.00
H51    Zn    0.87127   0.90185   0.91506   0.00000  Uiso   1.00
H52    Zn    0.87196   0.09244   0.08989   0.00000  Uiso   1.00
H53    Zn    0.78711   0.76266   0.59931   0.00000  Uiso   1.00
H54    Zn    0.78901   0.22579   0.41745   0.00000  Uiso   1.00
H55    Zn    0.78623   0.76295   0.90908   0.00000  Uiso   1.00
H56    Zn    0.78688   0.22683   0.09984   0.00000  Uiso   1.00
H57    Zn    0.93915   0.72250   0.59385   0.00000  Uiso   1.00
H58    Zn    0.93891   0.27092   0.41794   0.00000  Uiso   1.00
H59    Zn    0.93816   0.72370   0.91903   0.00000  Uiso   1.00
H60    Zn    0.93749   0.27030   0.09350   0.00000  Uiso   1.00
H61    Zn    0.85636   0.58628   0.60081   0.00000  Uiso   1.00
H62    Zn    0.85354   0.40512   0.41530   0.00000  Uiso   1.00
H63    Zn    0.85564   0.58672   0.91460   0.00000  Uiso   1.00
H64    Zn    0.85292   0.40535   0.09964   0.00000  Uiso   1.00
Be192  C     0.90416   0.01539   0.02794   0.00000  Uiso   1.00
Be193  C     0.90389   0.97188   0.98983   0.00000  Uiso   1.00
C193   N     0.88002   0.96045   0.97420   0.00000  Uiso   1.00
B97    C     0.86677   0.99820   0.00094   0.00000  Uiso   1.00
C194   N     0.88057   0.03256   0.03351   0.00000  Uiso   1.00
He192  H     0.91893   0.94810   0.97364   0.00000  Uiso   1.00
He193  H     0.91944   0.03551   0.05068   0.00000  Uiso   1.00
Li97   H     0.84703   0.00087   0.99653   0.00000  Uiso   1.00
Be194  C     0.90641   0.01258   0.47826   0.00000  Uiso   1.00
Be195  C     0.90568   0.96925   0.51672   0.00000  Uiso   1.00
C195   N     0.88169   0.95885   0.53178   0.00000  Uiso   1.00
B98    C     0.86883   0.99704   0.50437   0.00000  Uiso   1.00
C196   N     0.88300   0.03071   0.47192   0.00000  Uiso   1.00
He194  H     0.92049   0.94498   0.53360   0.00000  Uiso   1.00
He195  H     0.92189   0.03196   0.45574   0.00000  Uiso   1.00
Li98   H     0.84912   0.00049   0.50820   0.00000  Uiso   1.00
Be196  C     0.88714   0.96216   0.79033   0.00000  Uiso   1.00
Be197  C     0.88742   0.96192   0.71660   0.00000  Uiso   1.00
C197   N     0.87511   0.92078   0.69322   0.00000  Uiso   1.00
B99    C     0.86821   0.89710   0.75307   0.00000  Uiso   1.00
C198   N     0.87467   0.92117   0.81317   0.00000  Uiso   1.00
He196  H     0.89518   0.98816   0.67921   0.00000  Uiso   1.00
He197  H     0.89464   0.98865   0.82801   0.00000  Uiso   1.00
Li99   H     0.85778   0.86310   0.75287   0.00000  Uiso   1.00
Be198  C     0.87576   0.02464   0.21515   0.00000  Uiso   1.00
Be199  C     0.87645   0.02432   0.28887   0.00000  Uiso   1.00
C199   N     0.87419   0.07224   0.31264   0.00000  Uiso   1.00
B100   C     0.87211   0.09987   0.25294   0.00000  Uiso   1.00
C200   N     0.87308   0.07278   0.19255   0.00000  Uiso   1.00
He198  H     0.87849   0.99363   0.32595   0.00000  Uiso   1.00
He199  H     0.87710   0.99427   0.17732   0.00000  Uiso   1.00
Li100  H     0.86998   0.13980   0.25344   0.00000  Uiso   1.00
Be200  C     0.80393   0.85341   0.52280   0.00000  Uiso   1.00
Be201  C     0.82320   0.88588   0.52093   0.00000  Uiso   1.00
C201   N     0.84051   0.86998   0.56933   0.00000  Uiso   1.00
B101   C     0.83135   0.82865   0.59852   0.00000  Uiso   1.00
C202   N     0.80941   0.81673   0.57139   0.00000  Uiso   1.00
He200  H     0.82586   0.91888   0.48895   0.00000  Uiso   1.00
He201  H     0.78694   0.85331   0.49264   0.00000  Uiso   1.00
Li101  H     0.84081   0.80666   0.63875   0.00000  Uiso   1.00
Be202  C     0.81627   0.15766   0.51945   0.00000  Uiso   1.00
Be203  C     0.83603   0.12581   0.51829   0.00000  Uiso   1.00
C203   N     0.84495   0.12442   0.44960   0.00000  Uiso   1.00
B102   C     0.83097   0.15622   0.41211   0.00000  Uiso   1.00
C204   N     0.81308   0.17642   0.45166   0.00000  Uiso   1.00
He202  H     0.84422   0.10371   0.56067   0.00000  Uiso   1.00
He203  H     0.80417   0.16813   0.56284   0.00000  Uiso   1.00
Li102  H     0.83327   0.16340   0.35532   0.00000  Uiso   1.00
Be204  C     0.80230   0.85633   0.98003   0.00000  Uiso   1.00
Be205  C     0.82150   0.88897   0.98137   0.00000  Uiso   1.00
C205   N     0.83937   0.87123   0.93659   0.00000  Uiso   1.00
B103   C     0.83056   0.82875   0.90980   0.00000  Uiso   1.00
C206   N     0.80835   0.81775   0.93538   0.00000  Uiso   1.00
He204  H     0.82374   0.92321   0.01084   0.00000  Uiso   1.00
He205  H     0.78499   0.85732   0.00815   0.00000  Uiso   1.00
Li103  H     0.84049   0.80521   0.87273   0.00000  Uiso   1.00
Be206  C     0.81094   0.15679   0.99166   0.00000  Uiso   1.00
Be207  C     0.83077   0.12509   0.99075   0.00000  Uiso   1.00
C207   N     0.84124   0.12477   0.05798   0.00000  Uiso   1.00
B104   C     0.82795   0.15693   0.09662   0.00000  Uiso   1.00
C208   N     0.80920   0.17645   0.05930   0.00000  Uiso   1.00
He206  H     0.83819   0.10250   0.94777   0.00000  Uiso   1.00
He207  H     0.79806   0.16649   0.94981   0.00000  Uiso   1.00
Li104  H     0.83145   0.16487   0.15275   0.00000  Uiso   1.00
Be208  C     0.92460   0.80755   0.50302   0.00000  Uiso   1.00
Be209  C     0.90905   0.84773   0.50164   0.00000  Uiso   1.00
C209   N     0.89787   0.85132   0.56725   0.00000  Uiso   1.00
B105   C     0.90640   0.81268   0.60529   0.00000  Uiso   1.00
C210   N     0.92309   0.78586   0.56936   0.00000  Uiso   1.00
He208  H     0.90521   0.87392   0.45894   0.00000  Uiso   1.00
He209  H     0.93680   0.79335   0.46215   0.00000  Uiso   1.00
Li105  H     0.90101   0.80501   0.66002   0.00000  Uiso   1.00
Be210  C     0.93148   0.17648   0.49590   0.00000  Uiso   1.00
Be211  C     0.91667   0.13556   0.49618   0.00000  Uiso   1.00
C211   N     0.90158   0.13797   0.43722   0.00000  Uiso   1.00
B106   C     0.90728   0.18050   0.40424   0.00000  Uiso   1.00
C212   N     0.92561   0.20456   0.43689   0.00000  Uiso   1.00
He210  H     0.91580   0.10520   0.53404   0.00000  Uiso   1.00
He211  H     0.94589   0.18725   0.53267   0.00000  Uiso   1.00
Li106  H     0.89842   0.19347   0.35560   0.00000  Uiso   1.00
Be212  C     0.92347   0.80977   0.00742   0.00000  Uiso   1.00
Be213  C     0.90791   0.84994   0.00731   0.00000  Uiso   1.00
C213   N     0.89677   0.85270   0.94128   0.00000  Uiso   1.00
B107   C     0.90535   0.81362   0.90448   0.00000  Uiso   1.00
C214   N     0.92201   0.78726   0.94160   0.00000  Uiso   1.00
He212  H     0.90404   0.87666   0.04920   0.00000  Uiso   1.00
He213  H     0.93564   0.79607   0.04902   0.00000  Uiso   1.00
Li107  H     0.90000   0.80529   0.84978   0.00000  Uiso   1.00
Be214  C     0.92826   0.17845   0.01093   0.00000  Uiso   1.00
Be215  C     0.91305   0.13816   0.00923   0.00000  Uiso   1.00
C215   N     0.89856   0.13953   0.06917   0.00000  Uiso   1.00
B108   C     0.90501   0.18089   0.10417   0.00000  Uiso   1.00
C216   N     0.92329   0.20506   0.07189   0.00000  Uiso   1.00
He214  H     0.91151   0.10883   0.96983   0.00000  Uiso   1.00
He215  H     0.94243   0.18963   0.97397   0.00000  Uiso   1.00
Li108  H     0.89680   0.19280   0.15412   0.00000  Uiso   1.00
Be216  C     0.75221   0.73777   0.40568   0.00000  Uiso   1.00
Be217  C     0.77229   0.74763   0.44779   0.00000  Uiso   1.00
C217   N     0.76468   0.75182   0.51759   0.00000  Uiso   1.00
He216  H     0.79128   0.75255   0.43318   0.00000  Uiso   1.00
He217  H     0.75081   0.73207   0.34828   0.00000  Uiso   1.00
Be218  C     0.74816   0.17267   0.48414   0.00000  Uiso   1.00
C218   N     0.75888   0.21790   0.47411   0.00000  Uiso   1.00
B109   C     0.74454   0.25050   0.50888   0.00000  Uiso   1.00
He218  H     0.75598   0.13898   0.46221   0.00000  Uiso   1.00
Li109  H     0.74811   0.28992   0.51109   0.00000  Uiso   1.00
Be219  C     0.77128   0.75231   0.06081   0.00000  Uiso   1.00
Be220  C     0.75133   0.74242   0.10291   0.00000  Uiso   1.00
C219   N     0.76371   0.75376   0.99057   0.00000  Uiso   1.00
He219  H     0.74996   0.73845   0.16059   0.00000  Uiso   1.00
He220  H     0.79015   0.75909   0.07570   0.00000  Uiso   1.00
B110   C     0.74441   0.24286   0.99723   0.00000  Uiso   1.00
C220   N     0.75302   0.23365   0.06345   0.00000  Uiso   1.00
Li110  H     0.75590   0.24500   0.95011   0.00000  Uiso   1.00
Be221  C     0.75113   0.80116   0.78983   0.00000  Uiso   1.00
Be222  C     0.75136   0.80115   0.71587   0.00000  Uiso   1.00
C221   N     0.77213   0.77683   0.69380   0.00000  Uiso   1.00
B111   C     0.78400   0.76406   0.75414   0.00000  Uiso   1.00
C222   N     0.77175   0.77681   0.81353   0.00000  Uiso   1.00
Li111  H     0.80132   0.74415   0.75484   0.00000  Uiso   1.00
Be223  C     0.77265   0.15988   0.22170   0.00000  Uiso   1.00
Be224  C     0.77276   0.15972   0.29547   0.00000  Uiso   1.00
C223   N     0.78258   0.20358   0.31857   0.00000  Uiso   1.00
B112   C     0.78840   0.22846   0.25892   0.00000  Uiso   1.00
C224   N     0.78263   0.20364   0.19906   0.00000  Uiso   1.00
He221  H     0.76647   0.13201   0.33300   0.00000  Uiso   1.00
He222  H     0.76633   0.13237   0.18371   0.00000  Uiso   1.00
Li112  H     0.79677   0.26477   0.25898   0.00000  Uiso   1.00
He223  H     0.74556   0.31225   0.83473   0.00000  Uiso   1.00
He224  H     0.74619   0.30934   0.68509   0.00000  Uiso   1.00
Be225  C     0.80866   0.62110   0.65672   0.00000  Uiso   1.00
Be226  C     0.79308   0.66123   0.65664   0.00000  Uiso   1.00
C225   N     0.80367   0.69848   0.61772   0.00000  Uiso   1.00
B113   C     0.82489   0.67942   0.59400   0.00000  Uiso   1.00
C226   N     0.82892   0.63300   0.61726   0.00000  Uiso   1.00
He225  H     0.77543   0.66610   0.68197   0.00000  Uiso   1.00
He226  H     0.80689   0.58524   0.68222   0.00000  Uiso   1.00
Li113  H     0.83768   0.69970   0.56100   0.00000  Uiso   1.00
Be227  C     0.80315   0.37335   0.37461   0.00000  Uiso   1.00
Be228  C     0.78824   0.33257   0.37610   0.00000  Uiso   1.00
C227   N     0.80106   0.29416   0.40694   0.00000  Uiso   1.00
B114   C     0.82314   0.31259   0.42297   0.00000  Uiso   1.00
C228   N     0.82528   0.36038   0.40444   0.00000  Uiso   1.00
He227  H     0.76958   0.32801   0.35756   0.00000  Uiso   1.00
He228  H     0.79978   0.41031   0.35397   0.00000  Uiso   1.00
Li114  H     0.83768   0.29126   0.44830   0.00000  Uiso   1.00
Be229  C     0.80806   0.62087   0.85575   0.00000  Uiso   1.00
Be230  C     0.79246   0.66095   0.85419   0.00000  Uiso   1.00
C229   N     0.80289   0.69860   0.89292   0.00000  Uiso   1.00
B115   C     0.82405   0.67983   0.91814   0.00000  Uiso   1.00
C230   N     0.82818   0.63320   0.89604   0.00000  Uiso   1.00
He229  H     0.77490   0.66554   0.82778   0.00000  Uiso   1.00
He230  H     0.80640   0.58474   0.83092   0.00000  Uiso   1.00
Li115  H     0.83671   0.70046   0.95141   0.00000  Uiso   1.00
Be231  C     0.80302   0.37339   0.14165   0.00000  Uiso   1.00
Be232  C     0.78795   0.33285   0.14047   0.00000  Uiso   1.00
C231   N     0.80040   0.29424   0.10917   0.00000  Uiso   1.00
B116   C     0.82251   0.31230   0.09291   0.00000  Uiso   1.00
C232   N     0.82492   0.36009   0.11130   0.00000  Uiso   1.00
He231  H     0.76931   0.32873   0.15899   0.00000  Uiso   1.00
He232  H     0.79986   0.41041   0.16224   0.00000  Uiso   1.00
Li116  H     0.83680   0.29073   0.06720   0.00000  Uiso   1.00
Be233  C     0.94771   0.65987   0.79411   0.00000  Uiso   1.00
Be234  C     0.94803   0.65964   0.72047   0.00000  Uiso   1.00
C233   N     0.94159   0.70607   0.69678   0.00000  Uiso   1.00
B117   C     0.93786   0.73295   0.75633   0.00000  Uiso   1.00
C234   N     0.94105   0.70643   0.81656   0.00000  Uiso   1.00
He233  H     0.95223   0.62986   0.68341   0.00000  Uiso   1.00
He234  H     0.95158   0.63032   0.83194   0.00000  Uiso   1.00
Li117  H     0.93272   0.77180   0.75584   0.00000  Uiso   1.00
Be235  C     0.94816   0.33384   0.21830   0.00000  Uiso   1.00
Be236  C     0.94856   0.33403   0.29196   0.00000  Uiso   1.00
C235   N     0.94159   0.28811   0.31548   0.00000  Uiso   1.00
B118   C     0.93732   0.26163   0.25589   0.00000  Uiso   1.00
C236   N     0.94090   0.28782   0.19574   0.00000  Uiso   1.00
He235  H     0.95324   0.36336   0.32917   0.00000  Uiso   1.00
He236  H     0.95242   0.36301   0.18048   0.00000  Uiso   1.00
Li118  H     0.93166   0.22322   0.25627   0.00000  Uiso   1.00
Be237  C     0.97856   0.27856   0.98320   0.00000  Uiso   1.00
B119   C     0.99102   0.26981   0.09262   0.00000  Uiso   1.00
C237   N     0.97068   0.27452   0.05274   0.00000  Uiso   1.00
He237  H     0.96570   0.28260   0.93922   0.00000  Uiso   1.00
Li119  H     0.99097   0.26604   0.15057   0.00000  Uiso   1.00
Be238  C     0.97995   0.71309   0.48285   0.00000  Uiso   1.00
C238   N     0.97228   0.71756   0.55257   0.00000  Uiso   1.00
He238  H     0.96698   0.70967   0.43914   0.00000  Uiso   1.00
Be239  C     0.97985   0.28016   0.52931   0.00000  Uiso   1.00
C239   N     0.97212   0.27580   0.45947   0.00000  Uiso   1.00
He239  H     0.96690   0.28436   0.57269   0.00000  Uiso   1.00
Be240  C     0.97947   0.71657   0.02988   0.00000  Uiso   1.00
B120   C     0.99171   0.72287   0.92026   0.00000  Uiso   1.00
C240   N     0.97144   0.71979   0.96018   0.00000  Uiso   1.00
He240  H     0.96671   0.71388   0.07394   0.00000  Uiso   1.00
Li120  H     0.99153   0.72566   0.86219   0.00000  Uiso   1.00
Be241  C     0.89443   0.61909   0.49276   0.00000  Uiso   1.00
Be242  C     0.91404   0.65077   0.49075   0.00000  Uiso   1.00
C241   N     0.91701   0.67072   0.55789   0.00000  Uiso   1.00
B121   C     0.89900   0.65173   0.59770   0.00000  Uiso   1.00
C242   N     0.88519   0.61962   0.56108   0.00000  Uiso   1.00
He241  H     0.92623   0.66018   0.44728   0.00000  Uiso   1.00
He242  H     0.88642   0.59616   0.45128   0.00000  Uiso   1.00
Li121  H     0.89635   0.66014   0.65406   0.00000  Uiso   1.00
Be243  C     0.89150   0.36856   0.52218   0.00000  Uiso   1.00
Be244  C     0.91153   0.33739   0.52337   0.00000  Uiso   1.00
C243   N     0.91533   0.32032   0.45496   0.00000  Uiso   1.00
B122   C     0.89737   0.34050   0.41511   0.00000  Uiso   1.00
C244   N     0.88284   0.37079   0.45304   0.00000  Uiso   1.00
He243  H     0.92345   0.32650   0.56722   0.00000  Uiso   1.00
He244  H     0.88290   0.38952   0.56485   0.00000  Uiso   1.00
Li122  H     0.89534   0.33447   0.35787   0.00000  Uiso   1.00
Be245  C     0.89417   0.62031   0.02186   0.00000  Uiso   1.00
Be246  C     0.91374   0.65214   0.02318   0.00000  Uiso   1.00
C245   N     0.91630   0.67186   0.95581   0.00000  Uiso   1.00
B123   C     0.89811   0.65258   0.91656   0.00000  Uiso   1.00
C246   N     0.88455   0.62053   0.95377   0.00000  Uiso   1.00
He245  H     0.92615   0.66177   0.06630   0.00000  Uiso   1.00
He246  H     0.88645   0.59747   0.06372   0.00000  Uiso   1.00
Li123  H     0.89515   0.66075   0.86019   0.00000  Uiso   1.00
Be247  C     0.89049   0.37026   0.99136   0.00000  Uiso   1.00
Be248  C     0.91042   0.33885   0.98932   0.00000  Uiso   1.00
C247   N     0.91428   0.32069   0.05720   0.00000  Uiso   1.00
B124   C     0.89648   0.34047   0.09755   0.00000  Uiso   1.00
C248   N     0.88197   0.37148   0.06048   0.00000  Uiso   1.00
He247  H     0.92224   0.32847   0.94528   0.00000  Uiso   1.00
He248  H     0.88185   0.39197   0.94934   0.00000  Uiso   1.00
Li124  H     0.89453   0.33359   0.15457   0.00000  Uiso   1.00
Be249  C     0.81931   0.47664   0.02494   0.00000  Uiso   1.00
Be250  C     0.82001   0.51923   0.98463   0.00000  Uiso   1.00
C249   N     0.84405   0.53179   0.97502   0.00000  Uiso   1.00
B125   C     0.85708   0.49609   0.00793   0.00000  Uiso   1.00
C250   N     0.84291   0.46172   0.03855   0.00000  Uiso   1.00
He249  H     0.80525   0.54197   0.96350   0.00000  Uiso   1.00
He250  H     0.80382   0.45541   0.04339   0.00000  Uiso   1.00
Li125  H     0.87690   0.49510   0.00954   0.00000  Uiso   1.00
Be251  C     0.82006   0.47605   0.49004   0.00000  Uiso   1.00
Be252  C     0.82076   0.51861   0.53043   0.00000  Uiso   1.00
C251   N     0.84479   0.53130   0.54029   0.00000  Uiso   1.00
B126   C     0.85783   0.49570   0.50749   0.00000  Uiso   1.00
C252   N     0.84367   0.46128   0.47666   0.00000  Uiso   1.00
He251  H     0.80600   0.54124   0.55141   0.00000  Uiso   1.00
He252  H     0.80456   0.45476   0.47142   0.00000  Uiso   1.00
Li126  H     0.87765   0.49483   0.50611   0.00000  Uiso   1.00
Be253  C     0.87359   0.51740   0.79541   0.00000  Uiso   1.00
Be254  C     0.87378   0.51732   0.72152   0.00000  Uiso   1.00
C253   N     0.86287   0.56036   0.69818   0.00000  Uiso   1.00
B127   C     0.85701   0.58547   0.75775   0.00000  Uiso   1.00
C254   N     0.86255   0.56047   0.81781   0.00000  Uiso   1.00
He253  H     0.88046   0.48990   0.68385   0.00000  Uiso   1.00
He254  H     0.88008   0.49006   0.83364   0.00000  Uiso   1.00
Li127  H     0.84819   0.62159   0.75737   0.00000  Uiso   1.00
Be255  C     0.87152   0.47117   0.22056   0.00000  Uiso   1.00
Be256  C     0.87166   0.47113   0.29443   0.00000  Uiso   1.00
C255   N     0.85953   0.42972   0.31731   0.00000  Uiso   1.00
B128   C     0.85297   0.40561   0.25748   0.00000  Uiso   1.00
C256   N     0.85932   0.42978   0.19767   0.00000  Uiso   1.00
He255  H     0.87910   0.49750   0.33231   0.00000  Uiso   1.00
He256  H     0.87883   0.49758   0.18268   0.00000  Uiso   1.00
Li128  H     0.84292   0.37108   0.25748   0.00000  Uiso   1.00
loop_
_geom_bond_atom_site_label_1
_geom_bond_atom_site_label_2
_geom_bond_distance
_geom_bond_site_symmetry_2
_ccdc_geom_bond_type
H1     C3      2.012   .     S
H1     C5      2.014   .     S
H1     C9      2.004   .     S
H1     C17     2.006   .     S
H2     C4      2.013   .     S
H2     C7      2.009   .     S
H2     C11     2.004   .     S
H2     C19     2.005   .     S
H3     C1      2.017   .     S
H3     C6      2.013   .     S
H3     C13     2.004   .     S
H3     C21     2.006   .     S
H4     C2      2.013   .     S
H4     C8      2.008   .     S
H4     C15     1.997   .     S
H4     C23     2.005   .     S
H5     C10     1.998   .     S
H5     C25     2.009   .     S
H5     C29     1.997   .     S
H5     C33     2.001   .     S
H6     C12     2.002   .     S
H6     C26     2.005   .     S
H6     C31     1.997   .     S
H6     C35     2.002   .     S
H7     C14     2.001   .     S
H7     C27     2.004   .     S
H7     C30     1.999   .     S
H7     C37     2.010   .     S
H8     C16     2.000   .     S
H8     C28     1.998   .     S
H8     C32     1.996   .     S
H8     C39     2.005   .     S
H9     C18     1.996   .     S
H9     C41     1.998   .     S
H9     C45     1.999   .     S
H9     C49     1.995   .     S
H10    C20     1.997   .     S
H10    C43     1.998   .     S
H10    C48     1.999   .     S
H10    C51     1.993   .     S
H11    C22     1.997   .     S
H11    C42     1.997   .     S
H11    C47     2.001   .     S
H11    C53     1.996   .     S
H12    C24     1.995   .     S
H12    C44     1.996   .     S
H12    C46     1.999   .     S
H12    C55     1.999   .     S
H13    C34     1.995   .     S
H13    C50     1.990   .     S
H13    C59     1.994   .     S
H13    C61     1.999   .     S
H14    C36     1.997   .     S
H14    C52     1.990   .     S
H14    C60     1.993   .     S
H14    C63     2.000   .     S
H15    C38     2.009   .     S
H15    C54     1.992   .     S
H15    C57     1.995   .     S
H15    C62     1.998   .     S
H16    C40     2.007   .     S
H16    C56     1.994   .     S
H16    C58     1.996   .     S
H16    C64     1.999   .     S
Be1    Be2     1.389   1_565 D
Be1    C2      1.389   .     S
Be1    He2     1.097   .     S
Be2    Be1     1.389   1_545 D
Be2    C1      1.390   .     S
Be2    He1     1.097   .     S
C1     B1      1.361   1_545 S
B1     C1      1.361   1_565 S
B1     C2      1.361   .     D
B1     Li1     1.097   .     S
Be3    Be4     1.389   1_566 D
Be3    C4      1.390   .     S
Be3    He4     1.097   .     S
Be4    Be3     1.389   1_544 D
Be4    C3      1.389   .     S
Be4    He3     1.098   .     S
C3     B2      1.361   1_545 S
B2     C3      1.361   1_565 S
B2     C4      1.361   1_554 D
B2     Li2     1.097   .     S
C4     B2      1.361   1_556 D
Be5    Be6     1.392   .     D
Be5    C6      1.389   .     S
Be5    He6     1.097   1_545 S
Be6    C5      1.390   .     S
Be6    He5     1.097   1_545 S
C5     B3      1.360   .     D
B3     C6      1.361   .     S
B3     Li3     1.097   .     S
He5    Be6     1.097   1_565 S
He6    Be5     1.097   1_565 S
Be7    Be8     1.392   .     D
Be7    C8      1.389   .     S
Be7    He8     1.097   .     S
Be8    C7      1.390   .     S
Be8    He7     1.097   .     S
C7     B4      1.359   .     D
B4     C8      1.360   .     S
B4     Li4     1.097   .     S
Be9    Be10    1.394   .     D
Be9    C10     1.388   1_556 S
Be9    He10    1.097   .     S
Be10   C9      1.390   1_556 S
Be10   He9     1.097   .     S
C9     Be10    1.390   1_554 S
C9     B5      1.357   .     S
B5     C10     1.358   .     D
B5     Li5     1.097   .     S
C10    Be9     1.388   1_554 S
Be11   Be12    1.394   .     D
Be11   C12     1.389   1_554 S
Be11   He12    1.097   .     S
Be12   C11     1.390   1_554 S
Be12   He11    1.097   .     S
C11    Be12    1.390   1_556 S
C11    B6      1.358   .     D
B6     C12     1.358   .     S
B6     Li6     1.097   .     S
C12    Be11    1.389   1_556 S
Be13   Be14    1.394   .     D
Be13   C14     1.389   .     S
Be13   He14    1.097   .     S
Be14   C13     1.390   .     S
Be14   He13    1.096   .     S
C13    B7      1.358   .     D
B7     C14     1.358   .     S
B7     Li7     1.098   .     S
Be15   Be16    1.393   .     D
Be15   C16     1.390   .     S
Be15   He16    1.097   .     S
Be16   C15     1.389   .     S
Be16   He15    1.097   .     S
C15    B8      1.359   .     D
B8     C16     1.357   .     S
B8     Li8     1.097   .     S
Be17   Be18    1.391   .     D
Be17   C18     1.388   .     S
Be17   He18    1.097   1_554 S
Be18   C17     1.390   .     S
Be18   He17    1.097   1_554 S
C17    B9      1.358   .     D
B9     C18     1.359   .     S
B9     Li9     1.097   .     S
He17   Be18    1.097   1_556 S
He18   Be17    1.097   1_556 S
Be19   Be20    1.390   .     D
Be19   C20     1.389   1_554 S
Be19   He20    1.097   .     S
Be20   C19     1.390   1_554 S
Be20   He19    1.097   .     S
C19    Be20    1.390   1_556 S
C19    B10     1.358   .     D
B10    C20     1.359   .     S
B10    Li10    1.097   .     S
C20    Be19    1.389   1_556 S
Be21   Be22    1.391   .     D
Be21   C22     1.388   .     S
Be21   He22    1.096   .     S
Be22   C21     1.390   .     S
Be22   He21    1.097   .     S
C21    B11     1.359   .     D
B11    C22     1.359   .     S
B11    Li11    1.097   .     S
Be23   Be24    1.391   .     D
Be23   C24     1.388   .     S
Be23   He24    1.097   .     S
Be24   C23     1.390   .     S
Be24   He23    1.097   .     S
C23    B12     1.358   .     D
B12    C24     1.359   .     S
B12    Li12    1.097   .     S
Be25   C25     1.391   .     S
Be25   He25    1.096   .     S
Be25   Be88    1.389   1_554 D
C25    B13     1.360   1_554 S
B13    C25     1.360   1_556 S
B13    C89     1.360   .     D
B13    Li45    1.097   1_556 S
Be26   C26     1.390   .     S
Be26   He26    1.097   .     S
Be26   Be89    1.389   1_556 D
C26    B45     1.359   1_556 S
B14    C27     1.359   .     S
B14    Li13    1.097   .     S
B14    C91     1.359   .     D
C27    Be90    1.390   .     S
Be27   C28     1.388   .     S
Be27   He27    1.097   .     S
Be27   Be92    1.389   .     D
C28    B46     1.360   .     D
Li14   B46     1.097   .     S
Be28   Be29    1.394   .     D
Be28   C30     1.389   .     S
Be28   He29    1.097   .     S
Be29   C29     1.389   .     S
Be29   He28    1.096   .     S
C29    B15     1.357   .     S
B15    C30     1.355   .     D
B15    Li15    1.098   .     S
Be30   Be31    1.394   .     D
Be30   C32     1.390   .     S
Be30   He95    1.097   .     S
Be31   C31     1.389   .     S
Be31   He94    1.097   .     S
C31    B16     1.357   .     D
B16    C32     1.355   .     S
B16    Li16    1.098   .     S
He30   Be94    1.096   .     S
He31   Be93    1.097   .     S
Li17   B32     1.098   .     S
He32   Be95    1.097   .     S
Be32   Be33    1.389   .     D
Be32   C34     1.389   .     S
Be32   He34    1.097   .     S
Be33   C33     1.391   .     S
Be33   He33    1.097   .     S
C33    B17     1.358   .     S
B17    C34     1.358   .     D
B17    Li18    1.098   .     S
Be34   Be35    1.389   .     D
Be34   C36     1.389   .     S
Be34   He36    1.097   .     S
Be35   C35     1.390   .     S
Be35   He35    1.097   .     S
C35    B18     1.359   .     S
B18    C36     1.358   .     D
B18    Li19    1.098   .     S
Be36   Be37    1.391   .     D
Be36   C38     1.389   .     S
Be36   He38    1.097   .     S
Be37   C37     1.389   .     S
Be37   He37    1.096   .     S
C37    B19     1.360   .     D
B19    C38     1.360   .     S
B19    Li20    1.098   .     S
Be38   Be39    1.391   .     D
Be38   C40     1.389   .     S
Be38   He40    1.097   .     S
Be39   C39     1.389   .     S
Be39   He39    1.097   .     S
C39    B20     1.359   .     D
B20    C40     1.359   .     S
B20    Li21    1.098   .     S
Be40   Be41    1.390   .     D
Be40   C42     1.389   .     S
Be40   He42    1.097   .     S
Be41   C41     1.389   .     S
Be41   He41    1.097   .     S
C41    B21     1.358   .     D
B21    C42     1.358   .     S
B21    Li22    1.097   .     S
Be42   Be43    1.390   .     D
Be42   C44     1.389   .     S
Be42   He44    1.097   .     S
Be43   C43     1.389   .     S
Be43   He43    1.098   .     S
C43    B22     1.358   .     D
B22    C44     1.358   .     S
B22    Li23    1.097   .     S
Be44   C45     1.390   1_556 S
Be44   He45    1.096   .     S
Be44   Be237   1.394   1_455 D
C45    Be44    1.390   1_554 S
C45    B119    1.357   1_455 S
Be45   C46     1.389   .     S
Be45   He46    1.096   .     S
Be45   Be238   1.394   1_455 D
B23    C46     1.357   1_655 S
B23    Li24    1.099   .     S
B23    C238    1.357   .     D
C46    B23     1.357   1_455 S
Be46   C47     1.389   .     S
Be46   He47    1.096   .     S
Be46   Be239   1.394   1_455 D
B24    C47     1.357   1_655 D
B24    Li25    1.099   .     S
B24    C239    1.357   .     S
C47    B24     1.357   1_455 D
Be47   C48     1.389   1_554 S
Be47   He48    1.096   .     S
Be47   Be240   1.394   1_455 D
C48    Be47    1.389   1_556 S
C48    B120    1.356   1_455 D
Be48   Be49    1.398   .     D
Be48   C50     1.389   1_556 S
Be48   He50    1.097   .     S
Be49   C49     1.388   1_556 S
Be49   He49    1.093   .     S
C49    Be49    1.388   1_554 S
C49    B25     1.357   .     S
B25    C50     1.355   .     D
B25    Li26    1.099   .     S
C50    Be48    1.389   1_554 S
Be50   Be51    1.394   .     D
Be50   C52     1.389   1_554 S
Be50   He52    1.097   .     S
Be51   C51     1.389   1_554 S
Be51   He51    1.096   .     S
C51    Be51    1.389   1_556 S
C51    B26     1.357   .     D
B26    C52     1.355   .     S
B26    Li27    1.098   .     S
C52    Be50    1.389   1_556 S
Be52   Be53    1.394   .     D
Be52   C54     1.389   .     S
Be52   He54    1.096   .     S
Be53   C53     1.389   .     S
Be53   He53    1.096   .     S
C53    B27     1.357   .     D
B27    C54     1.355   .     S
B27    Li28    1.098   .     S
Be54   Be55    1.394   .     D
Be54   C56     1.389   .     S
Be54   He56    1.097   .     S
Be55   C55     1.389   .     S
Be55   He55    1.096   .     S
C55    B28     1.357   .     D
B28    C56     1.356   .     S
B28    Li29    1.098   .     S
Be56   Be57    1.391   .     D
Be56   C58     1.389   .     S
Be56   He58    1.096   .     S
Be57   C57     1.389   .     S
Be57   He57    1.097   .     S
C57    B29     1.358   .     D
B29    C58     1.357   .     S
B29    Li30    1.098   .     S
Be58   Be59    1.392   1_556 D
Be58   C60     1.389   .     S
Be58   He60    1.097   .     S
Be59   Be58    1.392   1_554 D
Be59   C59     1.389   .     S
Be59   He59    1.097   .     S
C59    B30     1.357   .     D
B30    C60     1.357   1_554 S
B30    Li31    1.098   .     S
C60    B30     1.357   1_556 S
Be60   Be61    1.394   .     D
Be60   C62     1.390   .     S
Be60   He62    1.097   .     S
Be61   C61     1.389   .     S
Be61   He61    1.096   .     S
C61    B31     1.357   .     D
B31    C62     1.355   .     S
B31    Li32    1.098   .     S
Be62   Be63    1.395   .     D
Be62   C64     1.389   .     S
Be62   He64    1.096   .     S
Be63   C63     1.389   .     S
Be63   He63    1.096   .     S
C63    B32     1.357   .     D
B32    C64     1.355   .     S
H17    C67     2.012   .     S
H17    C69     2.003   .     S
H17    C73     2.000   .     S
H17    C81     2.002   .     S
H18    C68     2.009   .     S
H18    C71     2.008   .     S
H18    C75     2.005   .     S
H18    C83     2.004   .     S
H19    C65     2.015   .     S
H19    C70     2.006   .     S
H19    C77     2.003   .     S
H19    C85     2.002   .     S
H20    C66     2.012   .     S
H20    C72     2.006   .     S
H20    C79     1.996   .     S
H20    C87     2.005   .     S
H21    C74     2.000   .     S
H21    C91     1.997   .     S
H21    C93     1.993   .     S
H21    C97     1.999   .     S
H22    C76     2.001   .     S
H22    C92     2.006   .     S
H22    C95     1.997   .     S
H22    C99     2.002   .     S
H23    C78     2.006   .     S
H23    C89     1.996   .     S
H23    C94     1.998   .     S
H23    C101    2.004   .     S
H24    C80     1.999   .     S
H24    C90     1.996   .     S
H24    C96     1.996   .     S
H24    C103    2.004   .     S
H25    C82     1.995   .     S
H25    C105    1.997   .     S
H25    C110    1.998   .     S
H25    C113    1.996   .     S
H26    C84     1.995   .     S
H26    C107    1.998   .     S
H26    C111    1.999   .     S
H26    C115    1.994   .     S
H27    C86     1.994   .     S
H27    C106    1.997   .     S
H27    C112    1.999   .     S
H27    C117    1.997   .     S
H28    C88     1.995   .     S
H28    C108    1.996   .     S
H28    C109    2.001   .     S
H28    C119    1.998   .     S
H29    C98     1.998   .     S
H29    C114    1.993   .     S
H29    C123    1.994   .     S
H29    C125    2.000   .     S
H30    C100    1.997   .     S
H30    C116    1.992   .     S
H30    C124    1.994   .     S
H30    C127    2.001   .     S
H31    C102    2.006   .     S
H31    C118    1.994   .     S
H31    C121    1.995   .     S
H31    C126    1.999   .     S
H32    C104    2.006   .     S
H32    C120    1.994   .     S
H32    C122    1.995   .     S
H32    C128    1.999   .     S
Be64   Be65    1.390   1_554 D
Be64   C66     1.389   .     S
Be64   He66    1.097   .     S
Be65   Be64    1.390   1_556 D
Be65   C65     1.390   .     S
Be65   He65    1.097   .     S
C65    B33     1.361   1_556 D
B33    C65     1.361   1_554 D
B33    C66     1.361   .     S
B33    Li33    1.098   .     S
Be66   Be67    1.390   .     D
Be66   C68     1.390   .     S
Be66   He68    1.097   .     S
Be67   C67     1.389   .     S
Be67   He67    1.098   .     S
C67    B34     1.360   .     D
B34    C68     1.359   .     S
B34    Li34    1.097   .     S
Be68   Be69    1.392   .     D
Be68   C70     1.389   .     S
Be68   He70    1.097   .     S
Be69   C69     1.389   .     S
Be69   He69    1.097   .     S
C69    B35     1.359   .     D
B35    C70     1.359   .     S
B35    Li35    1.096   .     S
Be70   Be71    1.392   .     D
Be70   C72     1.389   .     S
Be70   He72    1.097   .     S
Be71   C71     1.390   .     S
Be71   He71    1.097   .     S
C71    B36     1.359   .     D
B36    C72     1.360   .     S
B36    Li36    1.097   .     S
Be72   Be73    1.392   .     D
Be72   C74     1.390   .     S
Be72   He74    1.097   .     S
Be73   C73     1.389   .     S
Be73   He73    1.096   .     S
C73    B37     1.359   .     D
B37    C74     1.357   .     S
B37    Li37    1.098   .     S
Be74   Be75    1.394   .     D
Be74   C76     1.389   .     S
Be74   He76    1.097   .     S
Be75   C75     1.390   .     S
Be75   He75    1.097   .     S
C75    B38     1.358   .     D
B38    C76     1.358   .     S
B38    Li38    1.097   .     S
Be76   Be77    1.393   .     D
Be76   C78     1.389   1_554 S
Be76   He78    1.097   .     S
Be77   C77     1.389   1_554 S
Be77   He77    1.097   .     S
C77    Be77    1.389   1_556 S
C77    B39     1.359   .     D
B39    C78     1.358   .     S
B39    Li39    1.097   .     S
C78    Be76    1.389   1_556 S
Be78   Be79    1.392   .     D
Be78   C80     1.390   .     S
Be78   He80    1.097   1_554 S
Be79   C79     1.389   .     S
Be79   He79    1.097   1_554 S
C79    B40     1.358   .     D
B40    C80     1.357   .     S
B40    Li40    1.097   .     S
He79   Be79    1.097   1_556 S
He80   Be78    1.097   1_556 S
Be80   Be81    1.390   .     D
Be80   C82     1.389   .     S
Be80   He82    1.096   .     S
Be81   C81     1.390   .     S
Be81   He81    1.097   .     S
C81    B41     1.358   .     D
B41    C82     1.358   .     S
B41    Li41    1.097   .     S
Be82   Be83    1.391   .     D
Be82   C84     1.389   .     S
Be82   He84    1.097   .     S
Be83   C83     1.390   .     S
Be83   He83    1.097   .     S
C83    B42     1.358   .     S
B42    C84     1.359   .     D
B42    Li42    1.097   .     S
Be84   Be85    1.390   .     D
Be84   C86     1.389   1_554 S
Be84   He86    1.096   .     S
Be85   C85     1.390   1_554 S
Be85   He85    1.097   .     S
C85    Be85    1.390   1_556 S
C85    B43     1.358   .     D
B43    C86     1.359   .     S
B43    Li43    1.097   .     S
C86    Be84    1.389   1_556 S
Be86   Be87    1.391   .     D
Be86   C88     1.388   .     S
Be86   He88    1.097   1_554 S
Be87   C87     1.390   .     S
Be87   He87    1.097   1_554 S
C87    B44     1.358   .     D
B44    C88     1.358   .     S
B44    Li44    1.097   .     S
He87   Be87    1.097   1_556 S
He88   Be86    1.097   1_556 S
Be88   Be25    1.389   1_556 D
Be88   C89     1.388   .     S
Be88   He89    1.097   .     S
Li45   B13     1.097   1_554 S
Be89   Be26    1.389   1_554 D
Be89   C90     1.388   .     S
Be89   He90    1.097   .     S
B45    C26     1.359   1_554 S
B45    C90     1.359   .     D
B45    Li46    1.097   .     S
Be90   Be91    1.390   .     D
Be90   He92    1.097   .     S
Be91   C91     1.388   .     S
Be91   He91    1.097   .     S
Be92   C92     1.390   .     S
Be92   He93    1.096   .     S
C92    B46     1.359   .     S
Be93   Be94    1.394   .     D
Be93   C94     1.390   .     S
Be94   C93     1.389   .     S
C93    B47     1.357   .     S
B47    C94     1.355   .     D
B47    Li47    1.099   .     S
Be95   Be96    1.394   .     D
Be95   C96     1.390   .     S
Be96   C95     1.389   .     S
Be96   He128   1.096   .     S
C95    B48     1.357   .     S
B48    C96     1.355   .     D
B48    Li48    1.099   .     S
Be97   Be98    1.390   .     D
Be97   C98     1.388   .     S
Be97   He97    1.097   .     S
Be98   C97     1.390   .     S
Be98   He96    1.097   .     S
C97    B49     1.358   .     D
B49    C98     1.358   .     S
B49    Li49    1.097   .     S
Be99   Be100   1.389   .     D
Be99   C100    1.389   .     S
Be99   He99    1.097   .     S
Be100  C99     1.390   .     S
Be100  He98    1.097   .     S
C99    B50     1.359   .     D
B50    C100    1.358   .     S
B50    Li50    1.098   .     S
Be101  Be102   1.391   .     D
Be101  C102    1.390   .     S
Be101  He101   1.097   .     S
Be102  C101    1.389   .     S
Be102  He100   1.097   .     S
C101   B51     1.359   .     S
B51    C102    1.359   .     D
B51    Li51    1.098   .     S
Be103  Be104   1.391   .     D
Be103  C104    1.389   .     S
Be103  He103   1.097   .     S
Be104  C103    1.389   .     S
Be104  He102   1.097   .     S
C103   B52     1.359   .     D
B52    C104    1.359   .     S
B52    Li52    1.098   .     S
Be105  Be106   1.390   .     D
Be105  C106    1.389   .     S
Be105  He105   1.097   .     S
Be106  C105    1.389   .     S
Be106  He104   1.097   .     S
C105   B53     1.358   .     S
B53    C106    1.358   .     D
B53    Li53    1.097   .     S
Be107  Be108   1.390   .     D
Be107  C108    1.389   .     S
Be107  He107   1.097   .     S
Be108  C107    1.389   .     S
Be108  He106   1.097   .     S
C107   B54     1.358   .     S
B54    C108    1.358   .     D
B54    Li54    1.097   .     S
Be109  C109    1.389   1_556 S
Be109  He108   1.096   .     S
Be109  Be172   1.394   .     D
C109   Be109   1.389   1_554 S
C109   B87     1.357   .     D
Be110  C110    1.389   .     S
Be110  He109   1.096   .     S
Be110  Be173   1.394   .     D
C110   B55     1.357   .     D
B55    Li64    1.099   .     S
B55    C174    1.357   .     S
Be111  C111    1.390   .     S
Be111  He110   1.096   .     S
Be111  Be174   1.395   .     D
C111   B88     1.357   .     D
Be112  C112    1.389   1_554 S
Be112  He111   1.096   .     S
Be112  Be175   1.394   .     D
B56    C112    1.356   .     D
B56    Li55    1.099   .     S
B56    C176    1.357   .     S
C112   Be112   1.389   1_556 S
Be113  Be114   1.394   .     D
Be113  C114    1.389   .     S
Be113  He113   1.097   .     S
Be114  C113    1.389   .     S
Be114  He112   1.096   .     S
C113   B57     1.357   .     D
B57    C114    1.355   .     S
B57    Li56    1.098   .     S
Be115  Be116   1.393   .     D
Be115  C116    1.389   .     S
Be115  He115   1.097   .     S
Be116  C115    1.389   .     S
Be116  He114   1.096   .     S
C115   B58     1.357   .     D
B58    C116    1.355   .     S
B58    Li57    1.098   .     S
Be117  Be118   1.394   .     D
Be117  C118    1.389   1_554 S
Be117  He117   1.097   .     S
Be118  C117    1.389   1_554 S
Be118  He116   1.096   .     S
C117   Be118   1.389   1_556 S
C117   B59     1.357   .     D
B59    C118    1.356   .     S
B59    Li58    1.098   .     S
C118   Be117   1.389   1_556 S
Be119  Be120   1.394   .     D
Be119  C120    1.389   1_556 S
Be119  He119   1.097   .     S
Be120  C119    1.389   1_556 S
Be120  He118   1.096   .     S
C119   Be120   1.389   1_554 S
C119   B60     1.357   .     S
B60    C120    1.356   .     D
B60    Li59    1.098   .     S
C120   Be119   1.389   1_554 S
Be121  Be122   1.391   1_564 D
Be121  C122    1.389   .     S
Be121  He121   1.096   .     S
Be122  Be121   1.391   1_546 D
Be122  C121    1.389   .     S
Be122  He120   1.096   .     S
C121   B61     1.358   1_546 D
B61    C121    1.358   1_564 D
B61    C122    1.357   .     S
B61    Li60    1.098   .     S
Be123  Be124   1.392   1_565 D
Be123  C124    1.389   .     S
Be123  He123   1.097   .     S
Be124  Be123   1.392   1_545 D
Be124  C123    1.389   .     S
Be124  He122   1.097   .     S
C123   B62     1.357   1_545 D
B62    C123    1.357   1_565 D
B62    C124    1.357   .     S
B62    Li61    1.098   .     S
Be125  Be126   1.394   .     D
Be125  C126    1.389   .     S
Be125  He125   1.095   1_545 S
Be126  C125    1.389   .     S
Be126  He124   1.094   1_545 S
C125   B63     1.357   .     D
B63    C126    1.356   .     S
B63    Li62    1.099   .     S
He124  Be126   1.094   1_565 S
He125  Be125   1.095   1_565 S
Be127  Be128   1.395   .     D
Be127  C128    1.389   .     S
Be127  He127   1.096   1_565 S
Be128  C127    1.389   .     S
Be128  He126   1.097   1_565 S
C127   B64     1.357   .     D
B64    C128    1.356   .     S
B64    Li63    1.098   .     S
He126  Be128   1.097   1_545 S
He127  Be127   1.096   1_545 S
H33    C131    2.011   .     S
H33    C133    2.017   .     S
H33    C137    2.002   .     S
H33    C145    2.003   .     S
H34    C132    2.012   .     S
H34    C135    2.007   .     S
H34    C139    1.999   .     S
H34    C147    2.005   .     S
H35    C129    2.012   .     S
H35    C134    2.017   .     S
H35    C141    2.001   .     S
H35    C149    2.005   .     S
H36    C130    2.014   .     S
H36    C136    2.009   .     S
H36    C143    2.008   .     S
H36    C151    2.006   .     S
H37    C138    1.999   .     S
H37    C155    2.000   .     S
H37    C157    1.993   .     S
H37    C161    1.999   .     S
H38    C140    1.999   .     S
H38    C156    2.001   .     S
H38    C159    2.003   .     S
H38    C163    2.003   .     S
H39    C142    1.998   .     S
H39    C153    1.999   .     S
H39    C158    1.993   .     S
H39    C165    2.000   .     S
H40    C144    2.005   .     S
H40    C154    2.007   .     S
H40    C160    2.005   .     S
H40    C167    2.006   .     S
H41    C146    1.995   .     S
H41    C169    1.997   .     S
H41    C173    2.000   .     S
H41    C177    1.996   .     S
H42    C148    1.995   .     S
H42    C171    1.997   .     S
H42    C176    1.999   .     S
H42    C179    1.995   .     S
H43    C150    1.996   .     S
H43    C170    1.997   .     S
H43    C175    2.000   .     S
H43    C181    1.996   .     S
H44    C152    1.996   .     S
H44    C172    1.998   .     S
H44    C174    1.999   .     S
H44    C183    1.994   .     S
H45    C162    2.000   .     S
H45    C178    1.994   .     S
H45    C187    1.996   .     S
H45    C189    1.997   .     S
H46    C164    2.003   .     S
H46    C180    1.990   .     S
H46    C188    1.993   .     S
H46    C191    1.999   .     S
H47    C166    2.001   .     S
H47    C182    1.993   .     S
H47    C185    1.999   .     S
H47    C190    1.997   .     S
H48    C168    2.002   .     S
H48    C184    1.991   .     S
H48    C186    1.995   .     S
H48    C192    2.000   .     S
Be129  Be130   1.389   .     D
Be129  C130    1.390   .     S
Be129  He130   1.097   .     S
Be130  C129    1.389   .     S
Be130  He129   1.097   .     S
C129   B65     1.361   .     S
B65    C130    1.360   .     D
B65    Li65    1.098   .     S
Be131  Be132   1.389   1_556 D
Be131  C132    1.389   .     S
Be131  He132   1.097   .     S
Be132  Be131   1.389   1_554 D
Be132  C131    1.389   .     S
Be132  He131   1.097   .     S
C131   B66     1.360   .     S
B66    C132    1.361   1_554 D
B66    Li66    1.097   1_554 S
C132   B66     1.361   1_556 D
Li66   B66     1.097   1_556 S
Be133  Be134   1.392   .     D
Be133  C134    1.389   .     S
Be133  He134   1.097   .     S
Be134  C133    1.389   .     S
Be134  He133   1.097   .     S
C133   B67     1.361   .     D
B67    C134    1.361   .     S
B67    Li67    1.097   .     S
Be135  Be136   1.392   .     D
Be135  C136    1.390   .     S
Be135  He136   1.097   .     S
Be136  C135    1.389   .     S
Be136  He135   1.097   .     S
C135   B68     1.360   .     D
B68    C136    1.359   .     S
B68    Li68    1.097   .     S
Be137  Be138   1.394   .     D
Be137  C138    1.389   1_556 S
Be137  He138   1.100   .     S
Be138  C137    1.388   1_556 S
Be138  He137   1.095   .     S
C137   Be138   1.388   1_554 S
C137   B69     1.357   .     S
B69    C138    1.357   .     D
B69    Li69    1.098   .     S
C138   Be137   1.389   1_554 S
Be139  Be140   1.392   .     D
Be139  C140    1.390   .     S
Be139  He140   1.097   1_556 S
Be140  C139    1.389   .     S
Be140  He139   1.096   1_556 S
C139   B70     1.358   .     D
B70    C140    1.357   .     S
B70    Li70    1.097   .     S
He139  Be140   1.096   1_554 S
He140  Be139   1.097   1_554 S
Be141  Be142   1.394   .     D
Be141  C142    1.388   .     S
Be141  He142   1.096   .     S
Be142  C141    1.391   .     S
Be142  He141   1.097   .     S
C141   B71     1.356   .     D
B71    C142    1.358   .     S
B71    Li71    1.098   .     S
Be143  Be144   1.394   .     D
Be143  C144    1.389   .     S
Be143  He144   1.097   .     S
Be144  C143    1.390   .     S
Be144  He143   1.097   .     S
C143   B72     1.359   .     D
B72    C144    1.358   .     S
B72    Li72    1.097   .     S
Be145  Be146   1.391   .     D
Be145  C146    1.388   .     S
Be145  He146   1.096   1_554 S
Be146  C145    1.390   .     S
Be146  He145   1.097   1_554 S
C145   B73     1.358   .     S
B73    C146    1.359   .     D
B73    Li73    1.097   .     S
He145  Be146   1.097   1_556 S
He146  Be145   1.096   1_556 S
Be147  Be148   1.391   .     D
Be147  C148    1.388   1_554 S
Be147  He148   1.096   .     S
Be148  C147    1.390   1_554 S
Be148  He147   1.097   .     S
C147   Be148   1.390   1_556 S
C147   B74     1.358   .     D
B74    C148    1.359   .     S
B74    Li74    1.097   .     S
C148   Be147   1.388   1_556 S
Be149  Be150   1.391   .     D
Be149  C150    1.389   .     S
Be149  He150   1.097   .     S
Be150  C149    1.390   .     S
Be150  He149   1.097   .     S
C149   B75     1.358   .     S
B75    C150    1.358   .     D
B75    Li75    1.097   .     S
Be151  Be152   1.391   .     D
Be151  C152    1.388   .     S
Be151  He152   1.097   .     S
Be152  C151    1.390   .     S
Be152  He151   1.097   .     S
C151   B76     1.358   .     D
B76    C152    1.359   .     S
B76    Li76    1.097   .     S
B77    C153    1.358   .     S
B77    Li77    1.097   .     S
B77    C217    1.359   .     D
C153   Be216   1.389   .     S
Be153  C154    1.390   .     S
Be153  He153   1.097   .     S
Be153  Be218   1.389   .     D
C154   B109    1.359   .     D
C155   B78     1.358   1_554 S
C155   Be220   1.390   .     S
B78    C155    1.358   1_556 S
B78    Li78    1.097   .     S
B78    C219    1.359   .     D
Be154  Be155   1.391   .     D
Be154  He155   1.097   .     S
Be154  C220    1.389   .     S
Be155  C156    1.391   1_554 S
Be155  He154   1.097   .     S
C156   Be155   1.391   1_556 S
C156   B110    1.353   .     D
He156  Be222   1.097   .     S
He157  Be221   1.097   .     S
Be156  Be157   1.392   .     D
Be156  C158    1.389   .     S
Be156  He159   1.097   .     S
Be157  C157    1.389   .     S
Be157  He158   1.097   .     S
C157   B79     1.356   .     S
B79    C158    1.356   .     D
B79    Li79    1.098   .     S
Be158  Be159   1.395   .     D
Be158  C160    1.390   .     S
Be158  He224   1.096   .     S
Be159  C159    1.389   .     S
Be159  He223   1.096   .     S
C159   B80     1.357   .     D
B80    C160    1.356   .     S
B80    Li80    1.098   .     S
Be160  Be161   1.391   .     D
Be160  C162    1.389   .     S
Be160  He161   1.097   .     S
Be161  C161    1.390   .     S
Be161  He160   1.097   .     S
C161   B81     1.358   .     D
B81    C162    1.359   .     S
B81    Li81    1.098   .     S
Be162  Be163   1.390   .     D
Be162  C164    1.389   .     S
Be162  He163   1.097   .     S
Be163  C163    1.389   .     S
Be163  He162   1.097   .     S
C163   B82     1.359   .     S
B82    C164    1.359   .     D
B82    Li82    1.098   .     S
Be164  Be165   1.391   .     D
Be164  C166    1.389   .     S
Be164  He165   1.097   .     S
Be165  C165    1.390   .     S
Be165  He164   1.097   .     S
C165   B83     1.358   .     D
B83    C166    1.359   .     S
B83    Li83    1.098   .     S
Be166  Be167   1.389   .     D
Be166  C168    1.389   .     S
Be166  He167   1.097   .     S
Be167  C167    1.390   .     S
Be167  He166   1.097   .     S
C167   B84     1.359   .     D
B84    C168    1.359   .     S
B84    Li84    1.098   .     S
Be168  Be169   1.390   .     D
Be168  C170    1.389   .     S
Be168  He169   1.097   .     S
Be169  C169    1.389   .     S
Be169  He168   1.097   .     S
C169   B85     1.358   .     D
B85    C170    1.358   .     S
B85    Li85    1.097   .     S
Be170  Be171   1.390   .     D
Be170  C172    1.389   .     S
Be170  He171   1.097   .     S
Be171  C171    1.389   .     S
Be171  He170   1.097   .     S
C171   B86     1.358   .     D
B86    C172    1.358   .     S
B86    Li86    1.097   .     S
Be172  C173    1.390   1_556 S
Be172  He172   1.096   .     S
C173   Be172   1.390   1_554 S
C173   B87     1.357   .     S
B87    Li87    1.099   .     S
Be173  C174    1.389   .     S
Be173  He173   1.096   .     S
Li88   B96     1.099   .     S
Be174  C175    1.389   .     S
Be174  He174   1.096   .     S
B88    C175    1.357   .     S
B88    Li89    1.099   .     S
Be175  C176    1.389   1_554 S
Be175  He175   1.096   .     S
C176   Be175   1.389   1_556 S
Be176  Be177   1.389   .     D
Be176  C178    1.391   1_556 S
Be176  He177   1.099   .     S
Be177  C177    1.389   1_556 S
Be177  He176   1.096   .     S
C177   Be177   1.389   1_554 S
C177   B89     1.357   .     S
B89    C178    1.355   .     D
B89    Li90    1.098   .     S
C178   Be176   1.391   1_554 S
Be178  Be179   1.393   .     D
Be178  C180    1.389   1_554 S
Be178  He179   1.097   .     S
Be179  C179    1.389   1_554 S
Be179  He178   1.096   .     S
C179   Be179   1.389   1_556 S
C179   B90     1.357   .     D
B90    C180    1.355   .     S
B90    Li91    1.098   .     S
C180   Be178   1.389   1_556 S
Be180  Be181   1.393   .     D
Be180  C182    1.389   .     S
Be180  He181   1.097   .     S
Be181  C181    1.389   .     S
Be181  He180   1.096   .     S
C181   B91     1.357   .     D
B91    C182    1.356   .     S
B91    Li92    1.098   .     S
Be182  Be183   1.394   .     D
Be182  C184    1.389   .     S
Be182  He183   1.096   .     S
Be183  C183    1.389   .     S
Be183  He182   1.096   .     S
C183   B92     1.356   .     D
B92    C184    1.355   .     S
B92    Li93    1.098   .     S
Be184  Be185   1.392   1_545 D
Be184  C186    1.389   .     S
Be184  He185   1.097   .     S
Be185  Be184   1.392   1_565 D
Be185  C185    1.389   .     S
Be185  He184   1.096   .     S
C185   B93     1.358   .     S
B93    C186    1.358   1_565 D
B93    Li94    1.098   .     S
C186   B93     1.358   1_545 D
Be186  Be187   1.391   1_546 D
Be186  C188    1.389   .     S
Be186  He187   1.096   .     S
Be187  Be186   1.391   1_564 D
Be187  C187    1.389   .     S
Be187  He186   1.096   .     S
C187   B94     1.358   .     S
B94    C188    1.358   1_564 D
B94    Li95    1.098   .     S
C188   B94     1.358   1_546 D
Be188  Be189   1.394   .     D
Be188  C190    1.389   .     S
Be188  He189   1.096   .     S
Be189  C189    1.389   .     S
Be189  He188   1.096   .     S
C189   B95     1.357   .     D
B95    C190    1.357   .     S
B95    Li96    1.098   .     S
Be190  Be191   1.395   .     D
Be190  C192    1.389   .     S
Be190  He191   1.096   1_545 S
Be191  C191    1.389   .     S
Be191  He190   1.096   1_545 S
C191   B96     1.356   .     D
B96    C192    1.356   .     S
He190  Be191   1.096   1_565 S
He191  Be190   1.096   1_565 S
H49    C195    2.014   .     S
H49    C197    2.004   .     S
H49    C201    2.002   .     S
H49    C209    2.002   .     S
H50    C196    2.008   .     S
H50    C199    2.011   .     S
H50    C203    1.996   .     S
H50    C211    2.002   .     S
H51    C193    2.013   .     S
H51    C198    2.004   .     S
H51    C205    2.002   .     S
H51    C213    2.002   .     S
H52    C194    2.008   .     S
H52    C200    2.011   .     S
H52    C207    2.001   .     S
H52    C215    2.002   .     S
H53    C202    2.003   .     S
H53    C217    1.999   .     S
H53    C221    2.006   .     S
H53    C225    2.003   .     S
H54    C204    1.995   .     S
H54    C218    1.998   .     S
H54    C223    1.994   .     S
H54    C227    1.998   .     S
H55    C206    2.002   .     S
H55    C219    2.000   .     S
H55    C222    2.005   .     S
H55    C229    2.004   .     S
H56    C208    1.998   .     S
H56    C220    2.001   .     S
H56    C224    1.992   .     S
H56    C231    2.000   .     S
H57    C210    1.994   .     S
H57    C233    1.998   .     S
H57    C238    1.999   .     S
H57    C241    1.995   .     S
H58    C212    1.994   .     S
H58    C235    1.996   .     S
H58    C239    2.000   .     S
H58    C243    1.999   .     S
H59    C214    1.995   .     S
H59    C234    1.998   .     S
H59    C240    1.998   .     S
H59    C245    1.996   .     S
H60    C216    1.995   .     S
H60    C236    1.997   .     S
H60    C237    1.998   .     S
H60    C247    1.996   .     S
H61    C226    2.002   .     S
H61    C242    1.992   .     S
H61    C251    1.995   .     S
H61    C253    2.000   .     S
H62    C228    2.002   .     S
H62    C244    1.997   .     S
H62    C252    1.997   .     S
H62    C255    1.998   .     S
H63    C230    2.004   .     S
H63    C246    1.993   .     S
H63    C249    1.996   .     S
H63    C254    2.000   .     S
H64    C232    2.002   .     S
H64    C248    1.994   .     S
H64    C250    1.998   .     S
H64    C256    1.998   .     S
Be192  Be193   1.390   1_544 D
Be192  C194    1.389   .     S
Be192  He193   1.098   .     S
Be193  Be192   1.390   1_566 D
Be193  C193    1.390   .     S
Be193  He192   1.097   .     S
C193   B97     1.360   1_556 D
B97    C193    1.360   1_554 D
B97    C194    1.360   1_565 S
B97    Li97    1.097   1_564 S
C194   B97     1.360   1_545 S
Li97   B97     1.097   1_546 S
Be194  Be195   1.390   1_545 D
Be194  C196    1.389   .     S
Be194  He195   1.097   .     S
Be195  Be194   1.390   1_565 D
Be195  C195    1.390   .     S
Be195  He194   1.097   .     S
C195   B98     1.360   .     S
B98    C196    1.360   1_565 D
B98    Li98    1.097   1_565 S
C196   B98     1.360   1_545 D
Li98   B98     1.097   1_545 S
Be196  Be197   1.392   .     D
Be196  C198    1.389   .     S
Be196  He197   1.097   .     S
Be197  C197    1.389   .     S
Be197  He196   1.097   .     S
C197   B99     1.359   .     D
B99    C198    1.359   .     S
B99    Li99    1.097   .     S
Be198  Be199   1.392   .     D
Be198  C200    1.390   .     S
Be198  He199   1.097   1_545 S
Be199  C199    1.389   .     S
Be199  He198   1.097   1_545 S
C199   B100    1.360   .     D
B100   C200    1.360   .     S
B100   Li100   1.097   .     S
He198  Be199   1.097   1_565 S
He199  Be198   1.097   1_565 S
Be200  Be201   1.392   .     D
Be200  C202    1.390   .     S
Be200  He201   1.097   .     S
Be201  C201    1.389   .     S
Be201  He200   1.096   .     S
C201   B101    1.359   .     S
B101   C202    1.358   .     D
B101   Li101   1.097   .     S
Be202  Be203   1.393   .     D
Be202  C204    1.388   .     S
Be202  He203   1.097   .     S
Be203  C203    1.390   .     S
Be203  He202   1.097   .     S
C203   B102    1.357   .     S
B102   C204    1.357   .     D
B102   Li102   1.098   .     S
Be204  Be205   1.392   .     D
Be204  C206    1.390   .     S
Be204  He205   1.097   1_556 S
Be205  C205    1.388   .     S
Be205  He204   1.096   1_556 S
C205   B103    1.359   .     S
B103   C206    1.358   .     D
B103   Li103   1.097   .     S
He204  Be205   1.096   1_554 S
He205  Be204   1.097   1_554 S
Be206  Be207   1.394   .     D
Be206  C208    1.389   1_556 S
Be206  He207   1.093   .     S
Be207  C207    1.393   1_556 S
Be207  He206   1.099   .     S
C207   Be207   1.393   1_554 S
C207   B104    1.357   .     S
B104   C208    1.358   .     D
B104   Li104   1.098   .     S
C208   Be206   1.389   1_554 S
Be208  Be209   1.391   .     D
Be208  C210    1.388   .     S
Be208  He209   1.096   .     S
Be209  C209    1.390   .     S
Be209  He208   1.097   .     S
C209   B105    1.358   .     D
B105   C210    1.359   .     S
B105   Li105   1.097   .     S
Be210  Be211   1.391   .     D
Be210  C212    1.389   .     S
Be210  He211   1.097   .     S
Be211  C211    1.390   .     S
Be211  He210   1.096   .     S
C211   B106    1.358   .     S
B106   C212    1.358   .     D
B106   Li106   1.097   .     S
Be212  Be213   1.391   .     D
Be212  C214    1.389   1_554 S
Be212  He213   1.097   .     S
Be213  C213    1.390   1_554 S
Be213  He212   1.097   .     S
C213   Be213   1.390   1_556 S
C213   B107    1.358   .     D
B107   C214    1.358   .     S
B107   Li107   1.097   .     S
C214   Be212   1.389   1_556 S
Be214  Be215   1.391   .     D
Be214  C216    1.389   .     S
Be214  He215   1.097   1_554 S
Be215  C215    1.390   .     S
Be215  He214   1.097   1_554 S
C215   B108    1.358   .     S
B108   C216    1.358   .     D
B108   Li108   1.097   .     S
He214  Be215   1.097   1_556 S
He215  Be214   1.097   1_556 S
Be216  Be217   1.391   .     D
Be216  He217   1.097   .     S
Be217  C217    1.389   .     S
Be217  He216   1.097   .     S
Be218  C218    1.388   .     S
Be218  He218   1.096   .     S
C218   B109    1.360   .     S
B109   Li109   1.097   .     S
Be219  Be220   1.391   .     D
Be219  C219    1.389   1_554 S
Be219  He220   1.097   .     S
Be220  He219   1.097   .     S
C219   Be219   1.389   1_556 S
B110   C220    1.359   1_556 S
B110   Li110   1.097   .     S
C220   B110    1.359   1_554 S
Be221  Be222   1.396   .     D
Be221  C222    1.389   .     S
Be222  C221    1.389   .     S
C221   B111    1.357   .     S
B111   C222    1.357   .     D
B111   Li111   1.099   .     S
Be223  Be224   1.392   .     D
Be223  C224    1.389   .     S
Be223  He222   1.097   .     S
Be224  C223    1.389   .     S
Be224  He221   1.096   .     S
C223   B112    1.356   .     S
B112   C224    1.356   .     D
B112   Li112   1.098   .     S
Be225  Be226   1.390   .     D
Be225  C226    1.389   .     S
Be225  He226   1.097   .     S
Be226  C225    1.389   .     S
Be226  He225   1.097   .     S
C225   B113    1.359   .     D
B113   C226    1.359   .     S
B113   Li113   1.098   .     S
Be227  Be228   1.391   .     D
Be227  C228    1.390   .     S
Be227  He228   1.097   .     S
Be228  C227    1.389   .     S
Be228  He227   1.097   .     S
C227   B114    1.358   .     S
B114   C228    1.358   .     D
B114   Li114   1.098   .     S
Be229  Be230   1.390   .     D
Be229  C230    1.389   .     S
Be229  He230   1.097   .     S
Be230  C229    1.389   .     S
Be230  He229   1.097   .     S
C229   B115    1.360   .     S
B115   C230    1.359   .     D
B115   Li115   1.098   .     S
Be231  Be232   1.391   .     D
Be231  C232    1.389   .     S
Be231  He232   1.097   .     S
Be232  C231    1.389   .     S
Be232  He231   1.097   .     S
C231   B116    1.359   .     S
B116   C232    1.358   .     D
B116   Li116   1.098   .     S
Be233  Be234   1.390   .     D
Be233  C234    1.389   .     S
Be233  He234   1.097   .     S
Be234  C233    1.389   .     S
Be234  He233   1.097   .     S
C233   B117    1.358   .     S
B117   C234    1.358   .     D
B117   Li117   1.097   .     S
Be235  Be236   1.390   .     D
Be235  C236    1.389   .     S
Be235  He236   1.097   .     S
Be236  C235    1.389   .     S
Be236  He235   1.097   .     S
C235   B118    1.358   .     S
B118   C236    1.358   .     D
B118   Li118   1.097   .     S
Be237  Be44    1.394   1_655 D
Be237  C237    1.389   1_556 S
Be237  He237   1.096   .     S
B119   C45     1.357   1_655 S
B119   C237    1.357   .     D
B119   Li119   1.099   .     S
C237   Be237   1.389   1_554 S
Be238  Be45    1.394   1_655 D
Be238  C238    1.389   .     S
Be238  He238   1.096   .     S
Be239  Be46    1.394   1_655 D
Be239  C239    1.390   .     S
Be239  He239   1.096   .     S
Be240  Be47    1.394   1_655 D
Be240  C240    1.389   1_554 S
Be240  He240   1.096   .     S
B120   C48     1.356   1_655 D
B120   C240    1.357   .     S
B120   Li120   1.099   .     S
C240   Be240   1.389   1_556 S
Be241  Be242   1.393   .     D
Be241  C242    1.389   .     S
Be241  He242   1.097   .     S
Be242  C241    1.389   .     S
Be242  He241   1.096   .     S
C241   B121    1.357   .     D
B121   C242    1.355   .     S
B121   Li121   1.098   .     S
Be243  Be244   1.393   .     D
Be243  C244    1.390   .     S
Be243  He244   1.097   .     S
Be244  C243    1.389   .     S
Be244  He243   1.096   .     S
C243   B122    1.358   .     D
B122   C244    1.356   .     S
B122   Li122   1.098   .     S
Be245  Be246   1.394   .     D
Be245  C246    1.389   1_554 S
Be245  He246   1.097   .     S
Be246  C245    1.389   1_554 S
Be246  He245   1.096   .     S
C245   Be246   1.389   1_556 S
C245   B123    1.357   .     D
B123   C246    1.355   .     S
B123   Li123   1.098   .     S
C246   Be245   1.389   1_556 S
Be247  Be248   1.394   .     D
Be247  C248    1.389   1_556 S
Be247  He248   1.097   .     S
Be248  C247    1.389   1_556 S
Be248  He247   1.096   .     S
C247   Be248   1.389   1_554 S
C247   B124    1.357   .     S
B124   C248    1.356   .     D
B124   Li124   1.098   .     S
C248   Be247   1.389   1_554 S
Be249  Be250   1.391   1_554 D
Be249  C250    1.389   .     S
Be249  He250   1.096   .     S
Be250  Be249   1.391   1_556 D
Be250  C249    1.389   .     S
Be250  He249   1.097   .     S
C249   B125    1.358   1_556 D
B125   C249    1.358   1_554 D
B125   C250    1.358   .     S
B125   Li125   1.097   .     S
Be251  Be252   1.391   .     D
Be251  C252    1.389   .     S
Be251  He252   1.096   .     S
Be252  C251    1.388   .     S
Be252  He251   1.096   .     S
C251   B126    1.358   .     D
B126   C252    1.358   .     S
B126   Li126   1.097   .     S
Be253  Be254   1.395   .     D
Be253  C254    1.389   .     S
Be253  He254   1.096   .     S
Be254  C253    1.389   .     S
Be254  He253   1.096   .     S
C253   B127    1.356   .     D
B127   C254    1.356   .     S
B127   Li127   1.098   .     S
Be255  Be256   1.394   .     D
Be255  C256    1.389   .     S
Be255  He256   1.096   .     S
Be256  C255    1.389   .     S
Be256  He255   1.096   .     S
C255   B128    1.357   .     D
B128   C256    1.357   .     S
B128   Li128   1.099   .     S
