# Supplementary material for: Data-Driven Search Algorithm for Discovery of Synthesizable Zeolitic Imidazolate Frameworks
Source: JACS Au. 2025 Mar 7;5(3):1460–70. doi: 10.1021/jacsau.5c00077 (PMC11938011; doi:10.1021/jacsau.5c00077)
Supplement: Supplementary file 5 — au5c00077_si_005.zip [file au5c00077_si_005.zip › Tier 2/T-299_194_3_192.cif]

data_194_3_192.lmp-nosymm
_audit_creation_date              2023-09-12
_audit_creation_method            'Materials Studio'
_symmetry_space_group_name_H-M    'P63/MMC'
_symmetry_Int_Tables_number       194
_symmetry_cell_setting            hexagonal
loop_
_symmetry_equiv_pos_as_xyz
  x,y,z
  -y,x-y,z
  -x+y,-x,z
  -x,-y,z+1/2
  y,-x+y,z+1/2
  x-y,x,z+1/2
  y,x,-z
  x-y,-y,-z
  -x,-x+y,-z
  -y,-x,-z+1/2
  -x+y,y,-z+1/2
  x,x-y,-z+1/2
  -x,-y,-z
  y,-x+y,-z
  x-y,x,-z
  x,y,-z+1/2
  -y,x-y,-z+1/2
  -x+y,-x,-z+1/2
  -y,-x,z
  -x+y,y,z
  x,x-y,z
  y,x,z+1/2
  x-y,-y,z+1/2
  -x,-x+y,z+1/2
_cell_length_a                    45.7250
_cell_length_b                    45.7250
_cell_length_c                    18.5065
_cell_angle_alpha                 90.0000
_cell_angle_beta                  90.0000
_cell_angle_gamma                 120.0000
loop_
_atom_site_label
_atom_site_type_symbol
_atom_site_fract_x
_atom_site_fract_y
_atom_site_fract_z
_atom_site_U_iso_or_equiv
_atom_site_adp_type
_atom_site_occupancy
H1     Zn    0.46551   0.40001   0.08861   0.00000  Uiso   1.00
H9     Zn    0.27246   0.41455   0.08618   0.00000  Uiso   1.00
H17    Zn    0.19731   0.26296   0.08646   0.00000  Uiso   1.00
Be1    C     0.38548   0.39999   0.97890   0.00000  Uiso   1.00
C1     N     0.43342   0.40972   0.03422   0.00000  Uiso   1.00
He1    H     0.38871   0.35991   0.04343   0.00000  Uiso   1.00
Be9    C     0.42035   0.35486   0.28766   0.00000  Uiso   1.00
C9     N     0.44913   0.38381   0.18895   0.00000  Uiso   1.00
He9    H     0.40234   0.33648   0.17379   0.00000  Uiso   1.00
Be17   C     0.33128   0.48151   0.03282   0.00000  Uiso   1.00
Be25   C     0.36084   0.49326   0.99273   0.00000  Uiso   1.00
C17    N     0.36294   0.46553   0.96908   0.00000  Uiso   1.00
B1     C     0.33470   0.43812   0.99461   0.00000  Uiso   1.00
C25    N     0.31500   0.44647   0.03428   0.00000  Uiso   1.00
He17   H     0.32074   0.49536   0.06046   0.00000  Uiso   1.00
Li1    H     0.32827   0.41197   0.98441   0.00000  Uiso   1.00
Be33   C     0.28290   0.46099   0.28759   0.00000  Uiso   1.00
C33    N     0.27659   0.42950   0.18894   0.00000  Uiso   1.00
He25   H     0.28690   0.48094   0.17412   0.00000  Uiso   1.00
Be41   C     0.19449   0.41945   0.97554   0.00000  Uiso   1.00
C41    N     0.23329   0.41723   0.04671   0.00000  Uiso   1.00
He33   H     0.24156   0.42134   0.93081   0.00000  Uiso   1.00
Be49   C     0.27020   0.32144   0.09297   0.00000  Uiso   1.00
Be57   C     0.28759   0.35661   0.09297   0.00000  Uiso   1.00
C49    N     0.26426   0.36733   0.08368   0.00000  Uiso   1.00
B9     C     0.23370   0.33869   0.08007   0.00000  Uiso   1.00
C57    N     0.23605   0.31029   0.08379   0.00000  Uiso   1.00
He41   H     0.31465   0.37472   0.09874   0.00000  Uiso   1.00
He49   H     0.27947   0.30360   0.09873   0.00000  Uiso   1.00
Li9    H     0.20979   0.33852   0.07251   0.00000  Uiso   1.00
Be65   C     0.19654   0.18131   0.98124   0.00000  Uiso   1.00
C65    N     0.20532   0.23021   0.03009   0.00000  Uiso   1.00
He57   H     0.15516   0.18608   0.03714   0.00000  Uiso   1.00
Be73   C     0.16720   0.21448   0.28759   0.00000  Uiso   1.00
C73    N     0.18870   0.24727   0.18895   0.00000  Uiso   1.00
He65   H     0.15379   0.19364   0.17412   0.00000  Uiso   1.00
Be81   C     0.11434   0.25916   0.97907   0.00000  Uiso   1.00
C81    N     0.15497   0.26053   0.05033   0.00000  Uiso   1.00
He73   H     0.15976   0.25784   0.93414   0.00000  Uiso   1.00
Be97   C     0.43155   0.53803   0.63342   0.00000  Uiso   1.00
C97    N     0.48621   0.56331   0.59988   0.00000  Uiso   1.00
He89   H     0.46811   0.59326   0.65483   0.00000  Uiso   1.00
He101  H     0.38061   0.51913   0.98009   0.00000  Uiso   1.00
B17    C     0.43800   0.43800   1.00000   0.00000  Uiso   1.00
Li19   H     0.46197   0.46197   1.00000   0.00000  Uiso   1.00
B21    C     0.23420   0.23420   1.00000   0.00000  Uiso   1.00
Li25   H     0.25819   0.25819   1.00000   0.00000  Uiso   1.00
Li17   H     0.26319   0.13159   0.65018   0.00000  Uiso   1.00
Li20   H     0.41322   0.20661   0.64639   0.00000  Uiso   1.00
B19    C     0.13104   0.26207   0.40911   0.00000  Uiso   1.00
B25    C     0.20758   0.41517   0.41282   0.00000  Uiso   1.00
B27    C     0.46532   0.40052   0.25000   0.00000  Uiso   1.00
Li29   H     0.48911   0.42477   0.25000   0.00000  Uiso   1.00
B31    C     0.27280   0.41147   0.25000   0.00000  Uiso   1.00
Li33   H     0.26764   0.38529   0.25000   0.00000  Uiso   1.00
B35    C     0.20048   0.26610   0.25000   0.00000  Uiso   1.00
Li37   H     0.21837   0.29339   0.25000   0.00000  Uiso   1.00
B57    C     0.46985   0.53015   0.58096   0.00000  Uiso   1.00
Li57   H     0.48206   0.51794   0.55314   0.00000  Uiso   1.00
loop_
_geom_bond_atom_site_label_1
_geom_bond_atom_site_label_2
_geom_bond_distance
_geom_bond_site_symmetry_2
_ccdc_geom_bond_type
H1     C1      2.004   .     S
H1     C9      2.001   .     S
H1     C17     2.004   7_556 S
H1     C97     2.007   4_664 S
H9     C25     2.000   .     S
H9     C33     1.998   .     S
H9     C41     1.994   .     S
H9     C49     1.999   .     S
H17    C57     1.998   .     S
H17    C65     2.004   .     S
H17    C73     1.996   .     S
H17    C81     1.998   .     S
Be1    Be1     1.389   7_557 A
Be1    C1      1.389   7_556 A
Be1    He1     1.096   7_556 S
C1     B17     1.359   1_554 A
C1     Be1     1.389   7_556 A
He1    Be1     1.096   7_556 S
Be9    Be9     1.394   16    A
Be9    He9     1.096   16    S
Be9    C9      1.389   16    A
C9     B27     1.357   .     A
C9     Be9     1.389   16    A
He9    Be9     1.096   16    S
Be17   Be25    1.393   1_554 D
Be17   C25     1.389   .     S
Be17   He17    1.096   .     S
Be25   Be17    1.393   1_556 D
Be25   C17     1.389   .     S
Be25   He101   1.096   .     S
C17    B1      1.358   .     D
C17    H1      2.004   7_556 S
B1     C25     1.356   1_556 S
B1     Li1     1.096   .     S
C25    B1      1.356   1_554 S
Be33   Be33    1.392   16    A
Be33   He25    1.096   16    S
Be33   C33     1.389   16    A
C33    B31     1.358   .     A
C33    Be33    1.389   16    A
He25   Be33    1.096   16    S
Be41   Be41    1.394   20    A
Be41   C41     1.389   20_556 A
Be41   He33    1.097   20    S
C41    Be41    1.389   20_554 A
C41    B25     1.357   11    A
He33   Be41    1.097   20    S
Be49   Be57    1.393   .     D
Be49   C57     1.389   .     S
Be49   He49    1.096   .     S
Be57   C49     1.390   .     S
Be57   He41    1.097   .     S
C49    B9      1.357   .     D
B9     C57     1.357   .     S
B9     Li9     1.098   .     S
Be65   Be65    1.392   7_557 A
Be65   C65     1.389   7_556 A
Be65   He57    1.097   7_556 S
C65    B21     1.359   1_554 A
C65    Be65    1.389   7_556 A
He57   Be65    1.097   7_556 S
Be73   Be73    1.392   16    A
Be73   C73     1.389   16    A
Be73   He65    1.096   16    S
C73    B35     1.358   .     A
C73    Be73    1.389   16    A
He65   Be73    1.096   16    S
Be81   Be81    1.393   20    A
Be81   C81     1.389   20_556 A
Be81   He73    1.097   20    S
C81    Be81    1.389   20_554 A
C81    B19     1.358   11    A
He73   Be81    1.097   20    S
Be97   He89    1.097   19_665 S
Be97   Be97    1.391   19_665 A
Be97   C97     1.389   19_665 A
C97    B57     1.359   .     A
C97    H1      2.007   4_665 S
C97    Be97    1.389   19_665 A
He89   Be97    1.097   19_665 S
B17    C1      1.359   1_556 A
B17    C1      1.359   7_556 A
B17    Li19    1.096   .     S
B21    C65     1.359   1_556 A
B21    C65     1.359   7_556 A
B21    Li25    1.097   .     S
Li17   B19     1.098   7_556 S
Li20   B25     1.099   7_556 S
B19    C81     1.358   11    A
B19    C81     1.358   16    A
B19    Li17    1.098   7_556 S
B25    C41     1.357   11    A
B25    C41     1.357   16    A
B25    Li20    1.099   7_556 S
B27    C9      1.357   16    A
B27    Li29    1.098   .     S
B31    C33     1.358   16    A
B31    Li33    1.098   .     S
B35    C73     1.358   16    A
B35    Li37    1.098   .     S
B57    C97     1.359   19_665 A
B57    Li57    1.096   .     S
